# Supplementary material for: Transcriptional double-autorepression feedforward circuits act for multicellularity and nervous system development
Source: BMC Genomics. 2011 May 11;12:228. doi: 10.1186/1471-2164-12-228 (PMC3116505; doi:10.1186/1471-2164-12-228)
Supplement: Additional file 2 — Genomic nucleotide sequences 8-kb upstream of the translation start site for 5169 pairs of human-mouse orthologs. The genomic nucleotide sequences 8-kb upstream of the translation start site are shown for 5169 pairs of human-mouse orthologs together with the corresponding gene symbols and gene IDs. [file 1471-2164-12-228-S2.ZIP]

Archive with 1 entries (1 files):
- Additional_file_2.csv
