# Supplementary material for: Transcriptional double-autorepression feedforward circuits act for multicellularity and nervous system development
Source: BMC Genomics. 2011 May 11;12:228. doi: 10.1186/1471-2164-12-228 (PMC3116505; doi:10.1186/1471-2164-12-228)
Supplement: Additional file 2 — Genomic nucleotide sequences 8-kb upstream of the translation start site for 5169 pairs of human-mouse orthologs. The genomic nucleotide sequences 8-kb upstream of the translation start site are shown for 5169 pairs of human-mouse orthologs together with the corresponding gene symbols and gene IDs. [file 1471-2164-12-228-S2.ZIP › Additional_file_2.csv]

symb_hs	gid_hs	pk_mm	symb_mm	gid_mm	seq_hs	seq_mm
A2M	2	2266	A2m	232345	###############################################################################################################################################################################################################################################################	GCCCCCAAGTAAAGCCTCAGGAAAACATCATAGTTTGCAAAACACTTAAATAAAGTATAGTAAGCACTTAAGTAGTCTGAACTCAAAGTACTCATAAAGTAAGAGAATAGTCTCCATTCTTGAATACTTACTTACACTAAAAGCCCAGCCTCCCTCTAAATTATTGTGCTTGTTCCTAATTCTCATGCCAACCGTATCATTATAACTTCCACCTATGTTAGTAGTGAGTGAACTGATAAAATATAAACATGAAAAAGGTGATCTGTATCTTTATATAAAAATGAAGTCAAAAGTCTTAGACTCAATAGAAAAGTTGACCCTGAAAATACTACTGGGGCCAGGGCCAGTGAAAAGGCTCAGAGAGTAAAGGCACTTCCACTGCACCTGATCCTGGCACCC…
A4GALT	53947	2301	A4galt	239559	###############################################################################################################################################################################################################################################################	TAAATAAGGGTTGGAGGAGTCTGGTAGCTAGTTTAGGCTTTAATATGTTGATAGACACCACAGGTATGTCAATAGAGAGCTGTCTTAGTTTGGGTTTCTATGGCTATGAAGAGACACCAGGACCACAGCAATCCTTATAAAGGAAAACATTTCATTGGAGCTGGCTTACAGTTTCTGATGTTGAGCCGGGCATGGTGGCACACGCCTTTAATCCCAGCACTTGGGAGGCAGAGGCAGGCGAATTTCTGAGTTTGAGGTCAGCCTGGTCTACAAAATGATTTCCAGGACAGCCAGGGCTACACAGAGAAACCCTGCCTTGAAAAACCAAAAAAAAAAAAAAAGAAAGAAAGAAAGTTTTTGATGTTGGGCCGGAGTGATGGCTTAGTGGTTGGGAGCACT…
AADACL1	57552	2581	Aadacl1	320024	###############################################################################################################################################################################################################################################################	GAGGAGGAAGAAAGAATCTAGGAGCAGGACGGTTGGGTTAGGAGGAGGGCTATGAAACCGCTTCTGGATATGCCATTGGTATCACACACAGAGACTGACAGCAGTGTGGTTACTGGCACAAGCCTTGCATGAGATCCACCCAGCCAGGATTCAGGCAGAGATGGGGAAGCGGTCTCCAGGTCTTATCCCTTCCCGACGAGCTGCTGGAGGAGGGAAAAACCACTGTCCTGAGTGTGTTCCAAATGATAGGGTCCATGCTCCAGGGGATGAGCCCACACTCACCCACATATGGGCATATTAGACTTAGTGAGTTATCAAAAGGAGGAGGAAGGGGAGGAGGAGGAGGAGGAGGAGGAGGAGGAGGAAGAGGAGAAGTTAGGAGGAGGACATCCTGGGGAG…
AADAT	51166	2584	Aadat	23923	###############################################################################################################################################################################################################################################################	GATATGCACTCACTGATATGTGGATATTAGCCCAGAAACCTAGAATACCCAAGATACAACTTCCAAAACACAAGAAAATCAAGAAGGAAGACCAACACGTGGATACTTCATTCCTCCCTAGAATCCAGATTAAAATATCCATGGAAGGAGTTACAGAGACAAAGTTTAAAGCTAAGACAAAAGGATGGACCATCCAGAGACTGCCCCACCGGGTGTCCATCCCATATTCAGCCACCAAACACAGACACTGTTGCATAAACCAGCAAGATTTTGCTGAAAGGACCCTGATATAGCTGTCTCCTGTGAGGCTTTGCCAGTGCCTGGCAATTACAGAAGTGGATGCTCACAGTCATCTATAGGATGGAACACAGGGCCCCCAATGTAGGAGCTAGAGAAAGT…
AANAT	15	2587	Aanat	11298	###############################################################################################################################################################################################################################################################	TTGGGTGGCAAACACTTTTAACCAGAGTCACCACCCCAGTCTGATGTTTAAGGTCATCAGTGCCTAGCCTCGTGTGGTGGCTCAGAAGGCTGAAGCAGGATAGTCACAGTAAGTTTGAGCTTAGCTTGGGCTGCAATGAGAGACTAGGTTCTAGGCCAGCTTGGATTCTGGAACTTGTCCTGATTGTCCCCACCTCATGACATCACCATTCCTCCTGTCAATGGCTCTTCTGAAAACAGTGCACATCCCGCAGCTCGGCTGTCAGCGTAGAGAGCGTGCCCTCCTCATTGTGCATCCATCCTTTCACTTAGGCATACGTCAAGGCTCATCTAAGTTGGAACTTACGTCTGCACTTCTCCTGATGACTGAGGAGCACTCTGCCACATAAATGCGAAATCT…
AARS2	57505	2590	Aars2	224805	###############################################################################################################################################################################################################################################################	CTAGGTCGGGCCACCGCTGCTGATTCGTATTTGCTATCCCAACTCTACCAATCTGACCTGCTCGTATATTCGTGAAGTATTTGTGAGTGGATCAAGCTGCTGAATCCTGTGAACTTCACTGCTGATTTCCTGACAACACAGATAGGATTTTCTCCAAAGAACAATTTCTAAACAGTTCCACTCCCCCCGTCTCCCGGTATCCTAATAACCTCTCTTTTCCACCTACCTCTGGTGGATGATGGGCTAGAAGGGAGGTTAAAGCATTTAAGAACCATCATTAAAGGTAGTTTTTGAAAAATAAAAGCTCATAGCTAACAAAGCAAGTTGGGGGCAAGTCTACACTACCTGAAACCTTGTGTTTAGAAAAATGCAAATTGAGTGTGAATATTATTAAGGCCT…
AASS	10157	2593	Aass	30956	###############################################################################################################################################################################################################################################################	AATATATTGTACTGGCTGGTTTTGTGTGTCAACTTGACGAAAGCTGGAGTTAATCACAAAGAAAGGAGCCCCTTTTGAGGAAATGCCTCCATGAGATCCAGCTATAAGGCATTTTCTCAATTAGTGATCAGTTAGTGATATTGGTGAAATAGATTTATTCTTTTTTAAAATTGTTGAGGTTTTCTGATGTGCCATTCACTTGGAATACAGAAAGGAATAATCATATTTCCTACCTGGACTATAAATTTTGCAAGGAGACATGAATGTAGCAGATAGACATTTTGTATTCTACTGTAGATTATTGATTTCTATTTCACTGAGTCTAAATCCATTAGCTATGAGAGTCAGCTTTTTGTTTGTTTGATTGATTGTTTTATTTATTTTATTTTTTTGAGTCAG…
ABCA1	19	2597	Abca1	11303	###############################################################################################################################################################################################################################################################	GTTCCTACAGTCAGAGAAGGTTCATTTCTTTGTGTGCCTCATCCCCCTGACCAGGGAAAAAGCAAATGCTTGTATTATTTGCTAAATTCTTCCTTTGAAGTTTGCTCTGTGTTTGTTTAGTGGAAATCAGTGAGAGGTGAGGGGGTGATCTTTTAACATTCGGTTAGAATTTTCCCCTAATTTTACTCTAGAGGGACAAGGATTTCGGTTCGGTACAGATCTGCTTTCAGAAAAGCCAGGCTTTTAAGCATTTTAAAAGAAGTCCAGAGGCCATTTGTGTAGCTGATAGCAACTCTGGAACTCTGAGGGCGGTAAATAGGATCATTGACTGTCTAACTATCAGAGAGAGACTTGATGGGAGTAGCTTTTGACTTTCAGGATCTCTTGTAGAATAGAATT…
ABCA12	26154	2598	Abca12	74591	###############################################################################################################################################################################################################################################################	TTAATTGTCATATTGGATTTACAAGTAAGTACTTCCTCATAGGAAAAAAGGTTGATATGATAATCTGATATTCTGAAAAAAAGATATGAATGAGTTTACTATAGAACTGGATAGAACATATATACACTTGAGTATACAGTTCTATGAAAAGATATTATAGATATTATATTTATCTTACAGTTCTATGATAAAATACAGTTCTATAATAAAGATGGCTTAAATTTGTGTCTAGGAAAATGCTGTGGTTGTGTCTGTAGGTGCACAGACACTTGAACTCAGGGACAGAGAGGCCAGATTTATTTGACCTTTTAGAATAAGAACATAACTGTGGACTAAGAACGATTACTGAATTTTCTAGAGAAAGCAGCAGAGCCTCACAAGCCAATGGGGCAGGGAGTG…
ABCA4	24	2606	Abca4	11304	###############################################################################################################################################################################################################################################################	GCATTTTAGTTCACAGGTCAGCAGTGGCAGCTCCATCCATTTGCAAACCCTTCACGGATACACCAGCAGTCCAGTTAGGTAGTGTTGGGATCACAGCAGCAGTAGAATGACCTAACAGGAATGGCCCGGCCTCAGCTGAATTGACAGGAGTCAGCAGGAGGGACCAGGGCCAACAGGAGCACCAGAAGTTCTCAGCTGTGCCTCTCTCAGCAAAGCAAAGATCAGCTAAGACAAAAGACTAACAAGCATTGCACAGCTAGCTGTACCAGCAAGCCAGGCCGAGGCTCCATCACAGTCTGTTGAGTTCTATTTGTAGTCCCTCCAAACACCACATGTCCTCCATAGGTCTTGCCTTAGCATGTGAGTCTGACTTAGCAAAACTCCATGTTAGTCTATATC…
ABCA9	10350	2612	Abca9	217262	###############################################################################################################################################################################################################################################################	CCACCTGCCTCTGCCTCCCGACTGCCTAGAATTCTTGCCCTGACTTCCCTCGGTGACAGAGTATGTTTTGAAAATTGTAAGATGAAATAAAACCTTTCCTCCCAAGTTGATTTGGTCATGGTGTTTTATCATAGATATAGAAACTCAAACTAACATACCCTCCTCCAGCTGCCATCACTTCCAGGTAAGGGTTAAGGCTTTCAAGAGTCTACCCCCCCACACGCAGATTCCTTAATATATATTGTTTTGATGCATCACTTCAGAGAGAAATTTCACTTTCATACAAAGTATCACCACTGACCTCAGCAGGATATTTTACCAGACATGAGTGCTCTTATCACCAGTACATTTCAAATCTCTTTCATTTTTAGAAATTATTTCTGGAGACTTTATTTCTAG…
ABCB11	8647	2614	Abcb11	27413	###############################################################################################################################################################################################################################################################	TTGTGGAAGTGTGGGGGAAGGATTGAGGAAGCAAAGACACCATAAGAAGACATACAGGTCAATGAAGCTGGACCCATGGAAGCTCACAGACACCGAACCACAGACCAAAGAGGGCACAGGTGCTGGACCTAGGCCTCCTCCATATACATATGTAGCAGACACGCAGCTTGATCTTCAAGTGAGTCCCCTAACAATTGGAGGGGGGCAGTCTCTGGCTTGGGGCTCTATTGCCTGCCTGAGGACCCCGTTCCCCTAGCTGGTCTGCCTTGTCTGGCCTCAGTGGGAGAGGATGAACTTAGTCCTGATGAGACTTGATGTGCCAGGGTGAGTTGGTACCCAGGACGGGGTGGGGAATGAGTGAAGGAGGGTGGGAGGGAGTGGCTGGGAGGGACAGAGGGA…
ABCB4	5244	2617	Abcb4	18670	###############################################################################################################################################################################################################################################################	ATTGGATCTAAGAAAAAACAAAGGGACAGGCAACAGAGGTGACTGGCACATCTCTTTCAAGAAGTCTACCTTCAAAGTAGAAAAAACTGTCACAGCAGCTTGTGAGGGAAGAGGGCCAGGAGTCTTTCAGGAAGGAAGAAGTATGGGTGTGTGTATGTTAGGAGAAATGGGGTGCAGGGATGAAAAGAGAAGATAGATACTCCATGGCATAGGACCACCTTAAGAAAATGAGAGGGAGGGACTGTGGGGTGCAGACATGCAGAGGAATACAGATGTGCTGCACACATCTTCTTGATTGCTGTAGTTGCATGATGAGCTTTCATCTCTAGTGGGCCAAGATCCCAAACAACATAGAAGTTTTCAAACTAAAAGTGAAATGAATTGTCAGAGGGAAAAGGC…
ABCC1	4363	2622	Abcc1	17250	###############################################################################################################################################################################################################################################################	TTGGGTCCCCTGGAAATGGAGTTACAGACAGTTGTGAGCTGCCATGTGGGTGCTGGGAAATGAACCTGAGTCCTATGGATGAGCAGCTAATGCTCTTAACTGCCGGGCCATCTGTTAGCCCCACCACCTTATTTTTGAGACAGAGTCTGTCACTGAAACTGGAGCTTGCCAACTCAGCTAGACTCCTAGCCAGCAAACTTCACGAGTCCTCCTGTCTTAGCCCCCAACACTGAAATTATAAGTGGGGCTTGGCTTTTTATGTGAGTGTTGGGGATACAAAATCAGATTTTCTTGCTTATACAGCAAGTACTTTATCAACTGGGCTGTTTCCTCAGCCCTGTCCCTTCCTTCCTTCTTTCCTTCCTTCCTTCCTTCCTTCCTTCCTTCCTTCCTTCCTTC…
ABCC12	94160	2624	Abcc12	244562	###############################################################################################################################################################################################################################################################	GAGGGGTCTCCTGACACCTTGCTCAGGAGACATTAAATACATTTAGCCTGGTTGGAGTGCGAGACTGTGCATGTAGAGTGGGTAGGGCCCACATTAGCAAAAGGTTTAGCAATTCTGGAAATTTCTGTCTCCTGATTGAATTAGGATTCCGGAGCTGTGTCTGTGGTATTCCGGTCATTAATATTCATTAGCTGAATGAAGAGATTTTGAGCAGATCTACTGCACATAAAGCACAAGCCTCTCCCATCTGACTTCATAAACTCCATGTTTCACTTTCTACTTGGAAAGATTTTTCCTGTTTCAATAGAGGAGGATTTTTTGTTTTCAGAATTTTTTCTTTCTTTCTTTCTTTCTTTCTTTCTTTCTTTCTTTCTTTCTTTCTTTCTTTCTTTCTTCCTT…
ABCC4	10257	2627	Abcc4	239273	###############################################################################################################################################################################################################################################################	CTTCCAATGGTGAGGCAGCCGATTTGGGATATTCACGTGCTTGCCTTGGTCACAGGTTGAGGTGTTTTGACTGGTGTGTGGCCCCAGTGCCAGAAAGGGCCCTTAAGCAAAGAGATGTTAATGAGCCGGATACTTTTTCAACTCTTGACCCTCTCAGAGACAAAAAAACCGGGCCGGAAAGCGACAGTTTCTGCTACAGTAGGGTGAGCAGGCTGCAAAGAGATCCTATTATTTCCTAAGCCTCTAGAGACCTTGATGCTTCCAGATTCCTTCACATCACTCACCTACGAGCTCGTCTGTCTCATCGTGATTTCGGGTTTTAAAAGCTGGATGCTATCCCGTTGTGTAAATGTACCACACCTTAGCCATCCACTCCTCTGTTGACGGACAGGCAGGTCT…
ABCC5	10057	2628	Abcc5	27416	###############################################################################################################################################################################################################################################################	CAGGGGCAGGCATCTTCAGGAAGAGACAGAGACCTGGGATAGAGGAGCCACCCAAGAACCAATGGGATTGTCTCTAGCTGTGACACACAGCATTGGGGGTATGGAGACTGGGGAGGCTGCCTCCTGCGGGCAGGCAGGAACCCCAGAGTGGTAGGGATACCAATCCACCCACAAAACTTTCAACCCAAAACTTACCTGCTGTGGATGGGCCTGGTCCTGTTTGTATGTTGATGCTAATTCTGCTCTCCTCAGAGGGGTTGTGGACAAGGAGTGAGTCATACTCATGTAACTTCTTGTGAACCAATCCCCTAATGAATAAAGGAGCCAGTCCCTGGGTGAATGGGTTGGAGGGACTTCCGGGTTGGACAGAGGAAGAGAGGAAGCAGGAGAGAGTTAGGT…
ABCD3	5825	2634	Abcd3	19299	###############################################################################################################################################################################################################################################################	TGTGTGTTTCTCTTAAGCAATTGCTTATTGGACGATTCCTCTCAACATTCTATAATATGTAGGAACACATTGAGTTTCTAACCAGGGGCAAGGAATCATCAAAGCATTAATGACAACTGTTGCAATCTGTAAGGCTTTCTATGTGCTGCTCAGGCTCAACGGTTACAGACGCAAGTGTCTAATCCTAGTAACTCCTTGAATTCGGTAGTACTTTAACAAGCACAGGGACATATGCTTCTCAATACTCTGCAGTCCATAAAAGTAATATGTAGCGAGGTGGAAAACAAAAGAAATCTAGGTCAGTGGTTGCTCCTGGCAGCAGGTTCCTAGCCAGTTCTTTCATGTCCCTAATGAAATAGCAAATTACTGCTGTCCAGCCAAATCCGCCTCACCTCCTGT…
ABCG2	9429	2641	Abcg2	26357	###############################################################################################################################################################################################################################################################	TTATACACGTATTAGACTGATGAAAAGGACTAAGTTATAGACTCCATGCTGTGCAGTTTCCTGTAAAATTCTAATGGAGAAATTCAACCTCACATTTTCCTGGTACTCTCGTTTTTGCTTTGGCTTTTAGGACCTAAAATTCTGTGATCTCTCCCCATGCACTGATGCTCATCTTCCCTTCTCAGGGTTAGAGTCAGAGTTCTTAGATCCTATTTAGGACTTGTCCTTACCTTCCAAAATTTTGAAGCTAAGTTTCTTCATTTGTGCTTATTCCCTTTCTAGGTTTTATTTGTAGTTCAGTAATAAACACTATAATATTTCTAGTCAAGTTTTAAAATCTCATCCTTACCATGATGGCTAGTGATTTTAATCCCTGTGGCAACTTATCTTCTATCTATT…
ABCG4	64137	2643	Abcg4	192663	###############################################################################################################################################################################################################################################################	GTTAATACAAATGGCTCCTGGACAGTACCCTCCGTTCTAATTAGAACCCTGTGCCTCTGTGGTAGGTTGGGGTGTGGGACTGCAAAGGAAACAGAAATGGAGGTAGGTCAGGAAGTGACCCTAGAGAATGCCAAATACTCAAGGGCCAGGAATCAAGCTAGAAAATCTATACAGTTTCCTACAGAGTGGATCTATTTTGATAAGCTTATGTCACATATATGATCATGTGTGTGTGTGTGTGTGTTTTGCCTTTATGTATGTAAGTATATCATAGTCAAGCAGTGTCCATGCAGGTAAAAAGGGTGACCAATCCTCTGGAACTGAAGTTAAAGACAGGTGGGTGCTGGAAACTGAATGTGGTTCTCTGCAAGAGCAACAAGTGCTCTCGCCTGCTTAGCC…
ABHD11	83451	2648	Abhd11	68758	###############################################################################################################################################################################################################################################################	TTCCGCCTTTCTCCATTTCTTTGTTTCCTTCAGTGTAAAATAAGAATGGACTGAGAGAGATGGTTCAGCGGATGCCTTGAATTCGGTCCTTGGGACCTACACGGAAGGAGAGAACTGATCCCCACTTGTCCTCTGACTCCACACTGCCGGCTACACATATACAGACACACAATAAGTCAAAATATTTTTAAAAAGAAAGAAAAGAAAAGAAAAGAAAAGAAAAGAAAAAAGAAGGAAGGAAGGAAGGAAGGAAGGAAGGAAGGAAGGAAGGAAGAAAGAAAGAAAGAAAGAAAGAAAGAAAGAAAGAAAGAAAGAAAGAAAGAAAGAAAGAAAGAAAAAGGAAATAAGGATTAGGCTCATCTCAGTATAATCCCGGGGTCTAGGAGCTCTGGCTCAGTA…
ABHD13	84945	2650	Abhd13	68904	###############################################################################################################################################################################################################################################################	AAGGCCTCCTATGAAGTCTGCTTAATAAAAGACAATAAATGCCAACTTATGGTAACTTCTAAAACATGGCCTGTTTGCAGTAGCCTATCACTCTACAGTCTTACATGAGTGTTTACGTTTTCCGGCTTGAGTTTCTTTTTGATGTTTACCATTTTCTTACTTACAGATCTTTATGATCACAGAACAAATTGTCATTGACTTCCCTGGTGGCAGTCATTTGTCATCCAAATTTTTGCCTAAGATGACTGCATTTGCACAGCCTTTGGGGTTTCAAGAGGGAAAGCACAGAGATGTTACTAACTTCTACCTGGTGTAGTTTAAAAATGTCCCCTTCACAGGTTCCCATGCACTCTGGACCCTCCAGCCATCTTCTCAGACAGATCCTGTCCATCTGTCCCC…
ABHD3	171586	2654	Abhd3	106861	###############################################################################################################################################################################################################################################################	GTCATGAAAGAAGCCACAAGACCATATGTTAAGCAATAGAAAATGGCATCTTGGGACACTGAAGACATTCTTTGACTTGCCACCAACACCCTATATTACCTGCCTTCACATGAAATAAAAACAGGGCCCTATCTTGTTCAACCCCCTTGTGTAAGCTGTATGCAATGCCACAATATTTTTTCTTGATATTTAGATATTATTTAGAAGGCAGATAGACCAATAAGTACATGGGGACATATGATTAGGAATAGATTTATAAAATTATAAAGACTTGAGCTTCTTTAATAAGAAACATTCAGGGTAACAAGACAGACAAATAGATGAAAGTACCATAGAATGAAAATGAATGATAAGACTATATCAATTGTTTCTTTATAAACCACAGATACAGTAATTTCA…
ABHD5	51099	2656	Abhd5	67469	###############################################################################################################################################################################################################################################################	TACCCCGATGTGGATACTCACCATTATCATGCTAGGGCACACAGTATGTTAAATTTAAGGGACACACGGGCCCCTTACCACCTGCTATCACTTCTGTGCAACGGTTCTAAGTCACAGAACCTTCCAGTCACTGCTTTGCTTCTTGTTGGGTGAAATACTACCTTCCAGGAATGAGGTAAACATTGGTAAGCTTAACTGTGCAGCGCTTTTTAAATTCCTTGAGCTGGAGCCCTATCAAAAGAATTATCCAGTCCCCAAGGTGTATGGATTACAAAAAGTTTTCTGAGAACTTCTAGGAACTATAAGAGAATAGGAGTAATTATTTTTCAGATGAGAGGATTGATCTGCGGCAGCTAGTAAGCACACCATTCTGTACATCATCAACGGCAGCTGCACCAA…
ABHD6	57406	2657	Abhd6	66082	###############################################################################################################################################################################################################################################################	CAGGCAAAACACCAATATACACAAATTAAAAATAACATCACTCCCTCCCCCTGTGTTGAGACAGGGTTTCTCTGTAGCCTTGGCTGTCCTGGAAGTCACTCTATAGATAAGAGGCAGAGATCCACCTGCCTCTGCCTCTTAAGTGTTGGGAATAAAGGAGTATGCCACCACCACTCAGCATAATAATGACAACAGTATTTTTCTAGTGGTAAACTTTATGGGGAGAATTTTTACATTGTATAACTAAAGAGATTTAGCAGCACCGAGTAGTTTTAAAAACACACCAGCAGGAATAAGGAATGAACAAGATTAAAGGTGGTTAGTGTGTTAGCATGTGTGGAAGCATGTGTGTTAGCATGTGTGTTAGCATGTGTGGAAGCAGTTCTAGAGAAGTATAGT…
ABHD7	253152	2658	Abhd7	384214	###############################################################################################################################################################################################################################################################	AGTCTTCATGACCAGAAAACTTGCTCAAATGTTATGTCTCAACATGGAAACAGTATCTGAAGTGTTCATAGTAGCAAGGTCATAAATCAAAGAATCTTTAAAATACACTGGTGAGAACATCAGAGGGTCCAGCAAAGCTGGGAAGTGTCTGCTGGCCTCAGATGCTATGTGCTAACAGGCTCTGGACTGATGGAACCTCTACCTGCCAAGAAGGATTTCACCTGATAGTCACAGGTAGACCAAACACAAAGTCGGCCATTAAGGAGTTCCTGATCCTCCTGCCTCCGCCTCCCAGGTGCTGAGGAGTTCACCAGGCACTCACCACCACACCTGGCCTCATGTATTTTTGTACACTTAAATTCCAGATGTGCTTTTATGTAGAATTCCATGCCTACGAAT…
ABI3BP	25890	2664	Abi3bp	320712	###############################################################################################################################################################################################################################################################	CAAAGTGTATGGGTTTGAAAACAAAAAATGAACTAGAGTACTCTGAGGGAAAGGATAGGGGAATAAGTAATTAATTTTCTGTTTCGTAGTGGGTTTTATACATGTTGAAGAGAAAGACAAATACTTCTGGGGAAAAATGAGAGGAAATATTCTGGAAAAATAAGAAAGAAAGACATGTTTGGAAGCAGCAGGGATGTAGAGGAAGCTGTATTTTCTTTAAAAGATGAATACTTAGGTTTGTGTGCTATGTGAGTAGCTTCTCCATTTCAATATGAAATCTTCAATAAAATTTGTGTTATTGGCATATTTGTGCTCTAGAATGAGAATAGGACCAATCCATTTGAGGTCTCACTATTTGACCTTGAAAAACATTGTCTGTGTTCATCAGACTTCTTATGC…
ABL1	25	2665	Abl1	11350	###############################################################################################################################################################################################################################################################	CTGACAGCAGGAGAAAGAACACTTTGTTGTTGTTGTTGTTAATCTGTTGTTTGTATAGCAGAGTCTTAAGTGGCCCAGGTAAACCTTGAACTCACTATGTAGCTAAGCCTGGCCCTGAAGTCCTATGAATCAGTATTTTACTAATGAAAAACATTGCCTGGGCAGTGATGGCCCATGCCTTTAATCCTAGCACTTGGGAGGCAGAGGCAGGTGGATCTTTGTGGGAATTAAAAAGGGGCCAGGGGAAGAGTAGGGAGGGAAGATATCCCATGTCCGGCCAAAGTTCTACCTATGCTCTGGACAGGTGGACGCTGGGAGGGCTGCCAGATACTTTCCACTCAGCCCCAGGCGGGCATCCGAGCCTCTGACCCACTCAATGGGGGGTGGACAAGGGGCAGC…
ABO	28	2670	Abo	80908	###############################################################################################################################################################################################################################################################	AATAGCCAGAAGCTGGAAAGAACCCAGATGCCCCTCAACAGAGGAATGGATACAGAAAATGTGGTACATTTACACAATGGAATACTACTCAGCTATCAAAAACAATGAATTTATGAAATTCTTAGACAAATGGATGTATCTAGAGGATATCATCCTGAGTGAGGTAACCCAATTACAAAAGAAGTCACTTGATATGTACTCATTGGTAAGTGGATATTAGCCCAGAAACCTAGAATACCCAAGAATCAATTTGCAAAACACAAGAAAATCAAGAAGCAGGAAGACCAACGTGTGGATACTTCATTCCTCCATAGAATAGGGAACAAAATACCTACGGAAGGAGTTATAGAGACAAAGTCTGGAGCTAAGACGAAAGGATGGAGCATCCAGAGTCTACCC…
ABP1	26	2671	Abp1	76507	###############################################################################################################################################################################################################################################################	TGAGAAAGTAGCAATGCAAAGCTTCTTTTGGGGAAGTCCAGGTGCTTTACTCAGTTGCAAATTAGCAAGGCTCCAGCTCAGCCTCTGGTCTCCTGTGGAAGAGCTGGCTTTGAGAGTTGCAAGAAAACAGCTTTTCTGGGAGCCTGTGTTTCCAACTGATTTTTAGGCAAAAGAGGAATTTTAGCCCTCAGAGTGATACTTACAAGAAGATTTAGGATCTGTGTTCAGCTGATGAGTTAATCTCTCAGGCAGCCATCTCGCTCCATCTTCTTCTCGTGAAAAAACACAGATTCCCCAGATTAGAACCGGATCTGGACCCTTGCATTCATTAGTTAGTGGGTCCTTCCATTTTACCAATGCATAAGAATTAGAAGTAACTGTATGCCAGTGGTGATCTGC…
ABRA	137735	2679	Abra	223513	###############################################################################################################################################################################################################################################################	CATTACAGATGATTATAAGACACCATGTGGTTGCTGGGAATAAAACTCAGGATCTCTGGAAGAGTAGTTAGTCCTCTTAACTACTGAGCTATCTCTCTAGCCCTATATTACTTTTCTTAGCAAATATACAACTTATCTACCTAGAAACTCTAGTAAGACAGGCCTCCGTTTTTCCTCAATATTTAACTTTTAATTGTGAAAGGCTCTTACATGTCACACTAATTTATTTTCACTTGAAGTGCTCATGTCCCATTGTACCCCAAACACATTCTTTGAGTAGGTTATAATCAATTCTTGCCTACACTATTGCTATATTTATTGTTTTCTGATCTACTGCATATCCACATACTATTCTTATGTCACCCCCATGCATGCCTCTAGTGATTTTTTCCCAAAATG…
ABT1	29777	2680	Abt1	30946	###############################################################################################################################################################################################################################################################	ATATCTTGGGCTGTATTCCGGGATATTCCAGTGCCGGTAACTGAACTGAAACAAAAAAAGCAAACGACCTAGATCCAAACACCGCTATATACGCTTCCCTGTCTCAACAAAGGGAACGCGTTTGCGCGTTAACAAAGGGAAAGCTGTGAGAACTTGATAGGAAAACAGGAAATACCAACTCCAGAGCTCCAAGCCATTTCCTGGAGAACAGTGTGTGGTAGGAACTAGGCCCTTCCGGGTTGCTGAGAGAACTTCTGAAATTTAACTATAGAGGTTAGAAGTAACGGATTTGGTTGTTCTTGTTCTAGCAGGGTATGATGGGAAAAGAAACAGGCATAAATGCAAAACTGGAGAATGCGGGCATCGATCCCGCTACCTCTCGCATGCTAAGCGAGCGCT…
ABTB2	25841	2682	Abtb2	99382	###############################################################################################################################################################################################################################################################	ACCTACCCAAGATGAATGGTTTGTACAACAACTAGGATGTTCCACCCTCCAGTTCTCCAGAAAGTCCCAATGAGGGGCCAGAAGGGCCAAACCATGGTCCTTCTTCCCTCAGTTGGTGGCAGTCCCCCCTTTCCAATAATAGTACCTCTTATTCTTATTTGCCTTTTTTTTCCTTTTTACCCCCTGCCTCCTCTGTCTTCTCCAGAAACAGTCTCAAGGTTTCTCAGGTGATGGTCAACGAGATGTTTCTTCACCCAAACTTCCTGCTGAGCACCAACCCACCAACTCTTGACTCCCTCACCCAATGAGGTCCCTTTTTAGCAGGAAGTAGTCAGATGTGAACCGGCACCCATACATCCAAAGAGGTAGGGATATCCAGTTGGAGTTCCCGACTTGCAC…
ACADL	33	2692	Acadl	11363	###############################################################################################################################################################################################################################################################	TGCCAAATGAAAGCAAATATAAAGACAGAAAGAAAACAGGGAGATCCATAAATAAGGGAAGGGAATCTTTCCCAAACAAGTAGGAAGGTCAAGAAGAAAATATTTTAAGAATAAGAGTTTAGCTGGGTGTGTTGGTACAGGTCTTTAAGTCAAGCACTTCGGAGGCAAAGGTGAATGACTCTCTGTGAGTTTGAGTCCAGCTAGGTTTACATCAAGAGTTTCAGGACAGTCGGGGTTACATAGAGAAGACCAGAGAGAGAGAGACAGAGAGAGAGAGAGAGAGAGAGAGAGAGAGAGAGAGAGAGAGAGAGAGAGAGAGAGTTTAGCATACGCCAGGCAGTTTTCAGTTTTCATTTTACTGATAATTCTTTCTGATATTCCATTTTGCAGCTGAAAGCT…
ACCN5	51802	2710	Accn5	58170	###############################################################################################################################################################################################################################################################	TGAGTATTCTAAATGGGCTTAGTTGGCCTTCCTAGCAGTAGGTTAGTAAACATTAATGTTGAGAACTTTAGTGGCCCAGATCAAAAGGGTTCAGAGGGAAACAATATTAGCAGCTGAGCTAAAACACACACAGACACACACACAAACACACACACACACACCACCACCACCACCACTACCACCACCACCACCACCAACAACAACAACAACTACTACTACTCTCCTGATATTTTGGCAGAGAATGTAGCTGCTTTCTGCCCCTTTCCTAAAAATATACCTGAAACCAAACTAAAAACCTTTGGATTAATTTCACTGGCAAGGATATTTTAAGATAGCTTAGTATTGACTCTATCCCACTGTTATTCCTACTCACCTATTTGCAAATCTACAATGAAAAGA…
ACE2	59272	2713	Ace2	70008	###############################################################################################################################################################################################################################################################	CAACTCTCTAATCTCTTTGAGATGATGTTTTAGTAGGGCAGGCTATATTAAAGATAAACTAATAGAATGTAATTATCCACATATGGTGGTAAGTGCTGTGTAGGACAATAAATTATGGAAATGGTCTAAATAGTGCTAATATATGTGTATGTGGTGATGGTGATGAGCAGTTTTAGTAATGTGGTTGTGTAGGTAGAGTTCTGTTTCTCAACTCATTAAAAAAGAAGATTATGACATTGAAAAAAATTCAAGTGTCAGATTGGCAAATTGCAAAAATAAAATGAAATAAATTCATTATAACCTTTATCAGCATTTCTTCTGGACATAACTTCTTCTGCAAGTTAGTACAGTTGCGATAATCTAGGTATATTAGTTACCCTTCTCGTAGTTAAGGCAAAA…
ACLY	47	2716	Acly	104112	###############################################################################################################################################################################################################################################################	AAATTAAAACAAAACAAAGCATCTCATCGTGGAAGCTGTAGTGTGTCACAGTGTGTCACATAGTCTACCCATCGTGGAAGCTGTAGTGTGTCACATAGTCTACCCATTGTGGAAGCTGTAGTGTGTCACAGTGTGTCACATAGTCTAACCATCGTGGAAACTGTAGTGTGTCACATAGTCTGCCCATCATGGAAACTGTAGTGTGTCACAGTGTGTCACATAGTCTGCCCATCATGGAAGCTGTAGTGTGTCACAGTGTGTCACATAGTCCCTTTCACCCATACTTCTTTACCTGAACATGTTCATTGCAATGAGTCATTGATCTGGTTTGAGGCCTTTGGCTTCTTCTACACGATCAATACTGGAGTTTCATTGGAAAGTCCTTTTAGAGATCCTGTT…
ACN9	57001	2718	Acn9	71238	###############################################################################################################################################################################################################################################################	ACAAGAATAAAATTTTACCTAGATTTTTGCCTGACTCCCTCATCCCCATCCACAAATAATTGTATTTCAGAACATCACTTACACACTTAGAGTCTTCCCTTCCAGATATAGCTTGTACTTCTCTTTGCTATTATTTATGTGACATGTTTTAGAAATTTAGGAATATACTAAAAAGACTATTGTCTACGCTTAGCTTTGGAGAACAGATTTTCCATGAAATTATTTGCTTCTTTCATTCTTTGAACTTCATGTTTAATTTGAAATATTATTTACTTCCACATTATTGCACTTCAGTAACTAGAAATATTCAGATGCCAAGTAAAAGCATCTAAAGAGTTCCTTTCTTTACATATCTGTCACCTCAGTGTGGTGCTTATCAACTTAATGTTCAGTGAAGTT…
ACOT12	134526	2724	Acot12	74156	###############################################################################################################################################################################################################################################################	ACTGCATGGTACTGGTATAGAGACAGACAAGTAGACCAATGGAATAGAATTGAAGATCCAGAAATGAACCCACACACCTATGGTCACTTGATCTTCGACAAGGGAGCTAAAACCATCCAGTGGAAGAAAGACAGCATTTTCAACAATTGGTGCTGGCACAACTGGTTGTTATCGTGTAGAAGAATGCGAATCGATCCATACTTATCTCCTTGTACTAAGGTCAAATCTAAGTGGATCAAGGAACTTCACATAAAACCAGAGACACTGAAACTTATAGAGGAGAAAGTGGGGAAAAGCGTTGAAGATATGGGCACAGGGGAAAAATTCCTGAACAGAACAGCAATGGCTTGTGCTGTAAGATCGAGAATCGACAAATGGGACCTAATGAAACTCCAAAGT…
ACOT4	122970	2727	Acot4	171282	###############################################################################################################################################################################################################################################################	CCCATTGTAATGCCCAAGTCACAAGGACCCCCAAAGACCACCTAGGAGCCAGTTCCAATGCAAACACTAGGGGCCTTTATTACAAGCTTGAGAGCAAGTTCTCTCATCAATCCCCGTCACAGCAAACCAGAGAGCCCTGAGTCGTTGGGTGCAGGGTATTTATTGTAGTTACAGCAAGCTTGGGGAATTTCTATACAGGCCAGCAAGTTATAATTTTAAAAAATGCATTTCTGTCGTAATCTGTAGGAAGGAACCAAAGACAGGGGCAGAACCACCTGACAAACAGGATGGCCGGGTTTTCTATTCTCTGCAGGATGTCTTAGGTTGTCTCCTTGTACCCTGGTCCTGCTGTTGCCAAGGGGAGGAGGAGGGTTGTCATAGGGTGTTTCCTCAGAAGGA…
ACOT6	641372	2729	Acot6	217700	###############################################################################################################################################################################################################################################################	CATGAGTGGCATCCATTTGCCAGACCTGTAATGGCCTGATGCCTCGGGGGTTTACCCCTACATGAGGAGTAGGCAAAAATTGACAATTTTGACATTGGGTGACAATGTCACGAGCTTCTTTCCTGGTTAAAGTGAAACGGCGGCGCAAAGTTTCAGCTGTCACGTGGAAGCATTTATGAAACTCCCTTGCAGCCTCTGCCTGCGAGGACAGAGCAGCAGCCACGATTCTAGTGGCTTTGTCTGTCAAGTCATTTCCATGAGACATGGGGCCAGGAAGGCCAGAATGAGCCCTGACATGAGTAATATAAACAAGATGTCTTCTATGTAACAGGGCAGACTGAATTTGCTGAAAAATGTGAACAAGCTTGCTAGAGGGTCTAATTAAACCATCAACTTCAA…
ACOT9	23597	2732	Acot9	56360	###############################################################################################################################################################################################################################################################	TCAGACATCAAAAAAAAAAAAAAAAAATCAGGGATGAACTTGCCTAAGTAAGAAGTTTGGATTGGGAGGCCATCTATCCCTGTTATCTGCTTCCAGAAATATTTACCCAATATCTGAACTAAGAGGAAATGCTGTTGTTATTATTACAATGGCAGGTACATCCTTCATAAGGCACATGGAATAGAGTCTTGCATCTGTGTATGGTAGTATAGGTTTCTAGAACATTCCTTCTGGGTACTACCCTGTTGTGGCACTTAAAACTGCAATGTGTAATTGAGTTCACCTTGAAGTAGAAATTGTGGAGAGAAAGTAGTAAGATGACAAGAATATAAAGCACATTAGGTCTACACACAAAAATGGAACAACACTTGTTCTGTATTGTATCAAGGCTAGCTTCTA…
ACOX2	8309	2734	Acox2	93732	###############################################################################################################################################################################################################################################################	TCCACAAAATATCAAGTACCTACTTGAATCTTAGAAATATCCAGCTACATGCTACCAACAAGAGAATTACTTTACTTTTAAAGGCACACATAGATTGAAAATACAAGGCTAGAAAAAAAAAAAGATATTCCATGATAACAGTAACTAAAAGAAGCCAGAGGTACCTAAACTTACATCAGACAACAAGAGACAAAGGGGTCAAAGTACGCAACAATGGTATAGTATAGTTACTCAACATTGCAACATCTAAATATGTAAAATAAACAGTCACAGATGCCAAGAGAAAGAGATTGCAATACAGTAACAGTTGGGAACTTTAATGCTCTACTTTCAACAATGGGTAAATTATCAGACAGAAAATCAATGAGACTATATTTGAGTTGAAATTTAGAACAAATA…
ACOX3	8310	2735	Acox3	80911	###############################################################################################################################################################################################################################################################	GACAAGTGACTAGAGTGTGGGAATAAACTGTGACAATGTACAGTCAAGTGTGTTGTCACATACCTGAATACCAGTGGGGTCTGTGGGCAGGGCTCCTGTAGACACTGCCAGGTCACTGTCCCTTGAGTTATGTTCTCACCCCAGCTCCCTTGGAGCTGTGTGCCTCCGCCCTTGGAGCTTCTTTTTGGCAGTCATATCAGGAAGTAGCTAACGAGGCAAACCTGTTCTTTCCTGTAACATGAAACCCTTCCAACTTTAGTGGTCTGCCCCTAAGGACATCAACTTTAGGTTCTCCTCTCACCTGGACCATCCTGCAGTCTCATTGTCTCCTGGGTTCAACACAGAGATGTCCAATGAGTTCTCTGTCATACACAGGCTTAGGAGTGTCCTAAGAACCAG…
ACOXL	55289	2736	Acoxl	74121	###############################################################################################################################################################################################################################################################	CTCTCTGACCCAAGCCCACAAAACCTCAACCCCACCTATGTCTCTTCTGCCCAACTATTGGCTATTTATTTACCAATCACAATTAACTGGGGGCAGGGTCACTTAGCTAGCAGATTCTCTGGGAGAACCAGTTTTGGGGGCCCAAATTAGCATTAGAATACAAGCATCATCAGGGCAGCCCTCTACATCTAGGAGCTGGAGTTGGTGGTTAAGAGCACTTGCTGCTCTTCAAGAAGACCCACGTTCAGATCTCAGCACCCATGTCCCACAGATCACAATTACCTATTAACTCAAGCTCCAAGGGACCCACACCCTCTTTTGACCTCCCTGGACCCTCACACACATGTTACACAAAGATCTCTCACACACACATATATACAAGGCACAAATGCACACATA…
ACP5	54	2739	Acp5	11433	###############################################################################################################################################################################################################################################################	TTCTATGCCAAGCTGGGTAGGTCAAGAGGGAAAATCCATCGGATTAGCATCTGAGCCTACTCGCTCTTGTGAATTGGGGGTGAGGGGGACTGGGATGTGACAATTGCCTGTCGTCCCAGCACTTGGGAGGCATAAACAGGAAGATCAGGAGTTTAAGGCCAGCCTCAGCTACACAGTAAGTTGGAGGTCAGCCTGGGGAACATGAGACCCTCCCTGGGGCCAGTGAGAGGGGTGGGGGAGCAAATGAAACACTTTTGGAATACAGTCAAGCTGGCAGGAGGCAGTAGACTCCAGTGTGGTGGCTATCCTTGACAGTCAATTTGATTGACAGTCTGTGAGGGTCGGAGAATCGCTGAAGAAAGACTCAGAAGGTGTGCAAAGACCTTTTATAATGGGACT…
ACP6	51205	2740	Acp6	66659	###############################################################################################################################################################################################################################################################	CTTTTGTGAATAATGAGGAGTCATAGGGTGATTAAACAAGGAAATGGCAATGATATAGAGAGAGACATAGACATGCCCTGCTGTAATTGTGAGAGTTATGCAAACGGCTAAGCTCTCTTCACTTTGTTCAAAGGTCAGCACTTCAGCGTGAGCCACTGACAAGGCACATGGGAAGCTGACTAATGCAGGGGTTGGAGTGAGGTAGGGAAGATGGCAGAAAAACACTGAGACATCTGTTGTTTTCTCTTGTGCTCCTGATTTTGTTCTAAAGAAAAGCCTGACTCCATTATTTGTGATGTTGCCTGATTCAACTTCCCCTCCCCCTCCAGAGATGATTGGCAGTGGGTCTGGACTTCATCTGGGAAGCGACTTTGAAGCCCAAGGTTTCTGCTGTATGGA…
ACPL2	92370	2741	Acpl2	235534	###############################################################################################################################################################################################################################################################	GCTGTCCTGGAACTCACTCTGTAGACCAGGCTGGCCTCGAACTCAGAAATCCACCTGCCTCTGCCTCCCAAGTGCTGGGATTAAAGACGTGCGCCACCACTGCCCGGCTACGAGGTGACATTTAAAACCTCTTCGGATTCTGGCTTTCTTTGCTATTCCCGATGGGCAGGGCTCTTGCCAGGGATGGGGAGAGAGTGAACAGAGGCAAGGAAGAAGCAGAACTGGTGCCTTGGGTGAGCTGGTGGGCACCAAACTATCTGAGAGTCATGGGACTGGCACTTACAGACAACAGTGCTGTCACACTCTTCACAGCCCAGGGCTCCAATTCTTCATGGGGAACCATAACTCACTGAGGGTTAAAACCGAGCCCTAGAATTATACCTCTTACACACACCCCGA…
ACRV1	56	2746	Acrv1	11451	###############################################################################################################################################################################################################################################################	TTTCCTTTCCTGGGCTTTGTAAACAAAGACTAACTCATCTTCAGCCTATCTGACTCTTCTGTAACAACCCATCCTTTCACACAGAGACATTCTGATTTGACAGTGCTAACATTTAGATGGTTTAGAAACATATAAATTGTTACACTTTGTTTGTGAAGAGAAGATAAACACATGTGCAGGTCAGAGGGCAACTTTGGGACTAGTCCCCCCCATCAAGAGTCCCAGGGCTCAAAATGCAAGGAGTAAAGTGTGGCAGTATGTGCTTTTTACCCACTGAGCTATCTAACCAGCCCAAAAGCCAGGCTTTTGCCAGGGTCAACCTGACTGCTGTGGCATAGATCTACAGATGAGATCATGCGGGGATAGATGCTTTAAACATTTCTATGGAAGCTCCCTGAT…
ACSL4	2182	2751	Acsl4	50790	###############################################################################################################################################################################################################################################################	TATCTTTAAAAACAAAACTAGATGTTGATGTGTTGAAATCTGAATCCAACTTTCTAATTTTATAGGTGAGAAATGACAGGCTCATTTGTTTCTGACTTGACAGCTCAGCAGCTCTGACGTTGCCTGTCTAGTATTTCTGGTCTTTTGAGAATTGGTTTCATTGTTCATAAGTTAAGAAGATGAAGTAGTTCTTCCATGCTAATGACTGATTTCCAAGTCTGAAGAAATTCAGAAGATTGAATGTTCTTACATGTCTAAATCAATGGCCACTCGTTCGTTTGCATTAGAAGAATCTTAAACATGGCCACAGAGGAGGCCAGAATGACCTTTCTGTTTCTTAAGGTTCTGTGCTACTGTTTGGTTGACAGAGTAGGTAGCATATCAGTAAGCTTAGCATTT…
ACSL5	51703	2752	Acsl5	433256	###############################################################################################################################################################################################################################################################	TGCAGTTAACGTTGCTTTTGTATTCTTTGGTTTCTGCTGGTTTAATGGAAGAGAGACAAGCAGGCGTGTGAGTGTGTGTGTGTGTGTGTGTGTGTGTGTGTGTGTTGAAAAGCCTTACCGCCATTGACTGTGTTTGTTCAGGACTCTGTTTGGCTGCAGGGTCGTGATGCCTCTGCCGTTTGACTTTCTCTGACTTCTGAGTGTTTGGTGGGAGGAGTTAGCTCTTAGCCTATATTTAGGGTTTGATACTTTCTCTGCGTTACCTTCCATCGAGGCACACCCATTTTAAAGCGTTATGTAACTGCGCTTGTCATTGTTTCCATTTCTGGATTTTAGTTTACATGTCCTTCTCCAGTCTTCTCTACCAGTGCTTTAATCTGTGTCTCTATAATATCTCTC…
ACSL6	23305	2753	Acsl6	216739	###############################################################################################################################################################################################################################################################	CATTCCTGATATCCTTGGAATACTGGGCAGACAAAGGCGATAGGGAGTCAGGGGGGTAATGATAAGGAGGAGAAATGGAACCATAAAAGGACAAAATAGAGTGAATGAGGTTAGTGACTACTACTCTCCTGTAGTAGTGTGGACCGGACAGGGATCCTCTCTCAGGGATCAGAGATGTGGCCGTGAGGTTTAGAGGAAGGAGAACCTTAGGCCATACTTTCTGGAGGAAGGAGATGAGACCATCCTGGCAGGAGCCTTATGTCTCCCCTCCCTAGGCAGTCAGGAAGTGCCAAACATGACAAAAAAGGGAGACATTTCTTATTCTCGAAACATCCACCTACATCTGTAGCCTCTCTCTCTCTCTCTCTCTCTCTCTCTCTCTCTCTCTCTCTCTCTCTC…
ACSM1	116285	2754	Acsm1	117147	###############################################################################################################################################################################################################################################################	GTTGTTGTGGACACCAATTGCAAGAACTTGAACAGTCTCAAGCACTGAAGAAAGAAAGAGAGAGAGAAGAAAAGAAAAATAGGAAAGGAAAGAAGAAAGGAAGGAGGAGGAGGAGGAGGAGGAGGAGGAGGAGAGAGAGAGAGAGAGAGAGAGAGAGAGAGAGAGAGAGAGAGAGAGTGACAGAGAGACAGGCTAAAAAATCATGCAGAGCCATCAAGCTATCTCAGTGGGTAAGGGTGCCGGCCATGCTAACTTGATTGAATGAGTTTGATCCCTGAAACCCACATAAAGATTCAAGATCTGAGGCCATGCATCTGTAATTCTAGCACTCTTAAAGGAAGGCAAAGACAGGGAATTGCCTGAAAGCTTGGAGGCCACTTATCCAGCCCAGCAGGAACA…
ACSS1	84532	2757	Acss1	68738	###############################################################################################################################################################################################################################################################	AAACATGTTTCTGCCACCATCTGGAGCAGGGCAGTCGCATCATGCCTTCATCTAGGAAAGGCCTCTGGTGTGCTTCTTCTCCGTGACTTTCAGCCAAAATCTGAAGGTTTCCCTGAGTGTTCTGCTGCTCATCTGGGTCCTGGCAACTTCTGCTCTCATCTTTCTTTCTTTCTCTCTTTCTTTCTCTCTTTCTTTCTCTTTCTTTCTTTCTTTCTTTCTTTCTTTCTTTCTTTCTTTCTTTCTCCCTTCCTTCCTTCCTTCCTTCCTTCCTTCCTTCCTTCCTTCCTTCCTCCCTCCCTCCCTCCCTCCCCTCTCTCTCTCTCTTTCTCTCTCTCTCTCTTTCTTTCTTTCTTTCTTTCTTTCTTTCTTTCTTTCCTTATTCATTTATTTTATTTATAT…
ACTA2	59	2760	Acta2	11475	###############################################################################################################################################################################################################################################################	CCCCAGAGCTCCTTAGGACTAAACCACCAATCAAAGAAAACATATGGTGGGACTTGTGGCTCTAGCTCCATATATAGCAGAGGATGGCCTAGTTGGTCATCAATAGGAGGAGAGGCCCTAGGTCCTGTGAAGGTTCTATGCTCCAGTATAGGGGAATGCCAGGGCCAGGAACAGGAGTGGGTGAGTTGGGGAGCAGGGGAAGGGTGAAGGGGATAGGGAATTTTCGGAGGGGAAACTAGAAAAGGAGATAACATTTAAAATGTAAATAAAGAAAATATCTGTTTAAAAAAATAAAGGAAAAGAAATGTTATTGTCTTAGTCTGTGGGTCCAGAAGAGAACACGACAAAGATCATTGAATAGTTTCACTTCTCAGGACTTCTAGAGTTGGGCAAAAGTCA…
ACTB	60	2761	Actb	11461	###############################################################################################################################################################################################################################################################	TTCAGAGCCATGGGCTTTTGGCAAGGTTTACAGTCTACACCTACATTGCTTGCTGGTTTCCAATCAGAAAGCAGTGGTTACCGCCCTAGCCTTCATGCCAATGCTACTACACCAATGAACAGATCTTTGGCAGGTCACCGTTGTAGCATGCAGGCTTCGCTGCTGGGTAATACCACTGATGCTCACCCCTACCCCACCCTTGTGGCCTACATAGCTAGCACCTTCCAGAACCATGAAAGCTAGCCAGCAGAGAGGAATTTTTCAGGTCAATTCAAGGGGGATTTTTTTCTAGGCTCTGAAACCAAAGACTAGTGTGTCTTCAGTAATAAGGTCTTACCATTCAGTTCTGCTGGACAACTGAGAACAAAACCAGCCCTTTCGAAATTTTATTTCTTTTTC…
ACTC1	70	2762	Actc1	11464	###############################################################################################################################################################################################################################################################	CCATATCAAAAGGAAAACTAAGTGTGCATGAAAATGTCACAGTAGAACCCATTGTTTTGTATAGTTGAATGTTAAAAGAGGAAAAGAAAAATATTATGGTATGTGGGCAGTGGGTCTTCTCATTAAGTAATCTGTTTTCACTGTGATAGAAGAAGGTTGAAGGTCTTTGTGACTCATCTCGGACTAGTGATGACTCATGACCTGAACAGCTTAGTTCCAAGTTCATGCATTCTCTCATCCTTATTTCTACCATCCAGTCCTTTTTTTTTTTTTTTTTTTTTTTTTGTCCCACAGAAAAGCTCTACAGTAGCTTCCAAAGGCATATGAAAATACATTAAAGTAAAAAGGGGAAGAGAAAGGAAAGTGAAGCTCAGAGATGGTTGTGTGCAATAGACCCCA…
ACTG1	71	2763	Actg1	11465	###############################################################################################################################################################################################################################################################	AGCCATCTTCAGACACACCAGAAGACGGCATCAGATCCCATTACAGATGGTTGTGAGCCACCATGTGGTTGCTGGGAATTGAACTCAGGATCTCTGGAAGAGCAGTCAGTGCTCTCTTAACCGCTGAGCCACATCTCCAGCCTCCCCCACATAACTTTTTGAGTCTGGGCCTTCCACCTGGAGCTCACTGATTCAGACTGACTGGTTGGTCAGCAGGCTCCAGAGATCTCTCCCTATCCCCACTTCCCAAGTGCTGGGAACATTGGCACTCGTCTATGCTGCAATCCATTTGTCTTACTGCTGTAATAAACAACATGACTGTTGTAGTCAGGGTTTCTATTCCTGCACAAACATCATGACCAAGAAGCAAGTTGGGGAGGAACGGGTTTATTTAGCTTA…
ACTG2	72	2764	Actg2	11468	###############################################################################################################################################################################################################################################################	GACAACCTGGGTCTCAGTGTGAGACTCTGTCTCAAACAAAACGAAGCAACTCACACCAGCTGTGAAGCAACTCACAACAGCTGTGAAGTCAAGACCACCATCCCTGCAACACACACACACACACACACACACACACACACACTTTTGTGAGCTGTATCCAAGTGGGGTAGGCTAGGGTCAGGCTGGTCTTGGAGACAAGCAGCCTAGTGCTCAGTGTTACCAAGTGACTTCCATTGGCTCTCCCAATAGCATAGGTACCCAGGATATCTCCCTAGTGAGGAGTGAATGTGTATAGTATAGCACCCAACCCAACCATTTAGATTTCAAGTCCTAGGAATTTTAGAGGGCTAGGTAGGTCAGTCCTTTGGTTGTTAGATGCTAAGCTAAAGGACTGAGCAG…
ACTL6A	86	2765	Actl6a	56456	###############################################################################################################################################################################################################################################################	AACTTTTTGGCTAAAGAGGATTTTTAGCCATAATCAAGGTTAGAGTCATACTTACTAGAAGATTCAGGATCTGTGTCTAGTTGTTGAACTAAACTCTCAGGCAGCCATCGCGCTCCATCTTCTTTTTGTGAAAAAACACAGACCAAGCCCCTTTCCCAGATTAGGACCGGGTCTGGACCCTTCCATTCATTAGTAAATGGGTCCTGCCACTTTACCATGGCATAAGAACTAGAAGTAACTGGATGCCAGTGGCAATCCACTGCAGACTGACCTTTAACATCAGTTTGCAAAAAATTTAGAACAAATAAAGCAAAAGCAAGATGTGCCTTTGGTGACCTTGGCGGGGAGGGGGGGTATAACTGCCCCTGTTTTGTTTCTTAAAAGCCAATTTTTTAAAGT…
ACTL6B	51412	2766	Actl6b	83766	###############################################################################################################################################################################################################################################################	TCTATCACGCCCAGGATCATAGGATCAGAGGTGAAGAAGACACATCTGTCCCAACACTGGGAGTAACTAGGACCAATGGGACCCAGCCATGCAGAAACTCCACCAGACAAGTGGCACGGGTTCCTTCTGGTCTGTCTGGGCCGGTGCCATGAGCAGGCCTTGGGTGCAAACTCCACAGTCAGCCCCACAATACACAGAGAAAGCTCCATTCCCAGGCACTCTAACACGGCCAGGATCACAGGATCACAGGTTCACAGGTTCACAGGAGCTTGGTCACACCAGGATCTCAGGGTTCCAGGAGCTCAGATACACCCAGGATCTCAGAATCCCAGAATCCCAGAATCCCAGAATCCAGAGACAGCTTGACTCTGAGGAGTTCTGACACAACCAGGATCATAG…
ACTR10	55860	2773	Actr10	56444	###############################################################################################################################################################################################################################################################	CAGCAGACACGTGAAAGGAGGCTTGATGAAAGAGTACAAATATGACCTCACAGACACTGAGGGATGGGCACTGAGCTTTGGTTTGGTTTGCTCCACCATGCTATTCTTTGCTAAAGACAGACATGTATTGGTTTGCTTTACATAGTGTCGTTGAGCTCAACTTGTAGCAATACTGCCATTGAGAGAAGAAATTCACCCAAGAAGTGCTGTAAGGTTTCAGCAGCAGCTTGCTGCTTCTGCAGCCTCGTCTCGGGCTGGTTGGCTAGTCTGGCTGAAAGAACTGGACTGTAGCTGCCAGTTTGTGCCTGGTGTCTGCCTACCTAGAGAATTCATCTGCAGCTGCTGAATCGTATTTGGTGTACAGGACGGAACTGCTGCCAAAGAAGATCAAGCTTGCCC…
ACTR3B	57180	2778	Actr3b	242894	###############################################################################################################################################################################################################################################################	TATGAAAGCATAATGTCTGTCTGAGCTCTATCCCTGGCCCTCTAGTTACTGTCTTTGTACCTAGCCTTCCCACCTCTGTCCAGACCATGTGAACTGGATATATAGACCATACAGATGCCCTGAGACATACCTGCACATACACAGAGAAATACACATACGCATATAGATACACAGGCAGAAAGCAGCACACAGAAATGCATAATACAGACATATGCACAAACACATATGCATGCATCGACGATACACACAAATATACTCCGATAAATGCAAATGGGCACTAGTGATTATCACAACATGAAACGTATAGAATTGAGAATGTCCAGTAAGCTGGGTGTGAACACATCTTCAATCCCAGCAGTCAGGAGGCCTCCAGGATCCTTTGTCTAGACCTTCCCAATA…
ACTR5	79913	2779	Actr5	109275	###############################################################################################################################################################################################################################################################	TTGCTTACATTCCTCCAGTGGGTTTTGGCTCCAATCTTTGGGTTCAACTTACAGGCGCTCAGGTCTTCAAGAGCAAATCCTGATGGTGGCAGACAGCACCCTAGAGTCAAAATGGAATGCTACACCCTAGTGAGTGGGTCACTAATGATCAAGTTAGGATTTGGGCTCCTGGGATAAATGTAGGCCAGATGGGACCCTGCTCCACATTTCCTCACTTCTCTCCAGTGTGCATGAATAAAAAGCAAAAGTCCTAGCTACTGGGTCCTAGTCTCAGGTGTCTGGGCCCTAGGAAAACTCAGACTGAATTGAGTTGAAGATGAGACTATGTATCAATACCTGCCCCCCACCCGCACCTCCCCCTCTCCTGTGTGCGCGCGCGCGCGCGCACACACACACACA…
ACTR6	64431	2780	Actr6	67019	###############################################################################################################################################################################################################################################################	AAGACTCTGGGTTCTGTCTCTTGACTCAAGCTCAAACGTTGCCTTAGGAACTTTTTGTAGTGTAAACTTGGACAAGATTTGTTTTTTTTTTTAAAGGCTTACCCGTATCTAACTTCTGTAATTTGTGAGGGCTAAATGAGATTCTGCACATCTTTTAACAAAGTGCCAAGTGTGTAGAAAACTTTCTAGACGGTGGTGTTACTATTCGTTATCGGTTCTTTTGGAAGGAAGCAAAGCATTGTGAGAACACAGTGAACAGAAAGATTCATTCAGAGGATGTACCAGGGGTCCAGCACTTCTCAGCCCCGCCCCCTACTCTCCTGCCCAGGGGCTGGGCTTGCCTTCCCTTCCCCCAGCCTGATCCCTATATAACCTTAGCCATTTTAGCTCTTGGTCTTT…
ACTRT1	139741	2782	Actrt1	73360	###############################################################################################################################################################################################################################################################	TGTTCTTGATGACCCTGGGAGGCCTGATTATTTCTAAAGGGAAATGGAAGAGGAGTGGATCTGTGAGAGAGGAGAGGTCGGATGATGGAATGGAGGAAGTGGAAGGAGGCGAAACTATAGTTAGGATGTAATATATGAGAAAAGGATAAAAAATAATAGTTATAATGAAAATACCCTGCATGCCTGGATACTGTTGTTTCTAGAATTATGGTTTATGAAATAATAACAGTGTAAGAAGGATATTGCTGTATAAGTTGTTAATAAATCTAGATGTCCCCATAACGAGACAGGATCTACTCATCCCTCTTTGTTGCTGTCTAATTTAATTTCTGATGCTGTAATAAATACCCCCCAAAAAAGCAATTTATAGGAGAAAGGGATTTATTTCAACTTACAGTA…
ACTRT2	140625	2783	Actrt2	73353	###############################################################################################################################################################################################################################################################	TTGCATGCAGTGCAGGCAAGCCCAAGTGGGATTGCTCGATTCTGCGCCTACTATTGTCAATTTCCTAAGGGCCTCCTAGACCGTGCACATTGGGCCAGGGGGCTCCATCTCCTCTTGGCAGGGGTGGTTAGGCAGCAATCTCACCGTGGACATGGACAAAATCCTTCCACCTGGAGCTGAAACTCCATGGCGACGATAAATCTTCCCCCCCAAGCCCCCCCAACCCGCCCCCTCATCGTGTCTGGCTTTCAGAATCACAGCCTGCCATTTGTAACATGAAAAATGTTGCCGTGCAGGCTGGAAGTGGCAGGCGCATGGTAAGACAGTTAGCGCGCCTACCTCAGCCTCAAACACAAAGCCTTTTCTTTCTCCAGCTGGAAATGGGTACGGCCCGTGAAT…
ACVR1	90	2784	Acvr1	11477	###############################################################################################################################################################################################################################################################	CAAGGAAGCAAGCCATAGAATGAGGGCAGCCGTGTTGGGCAGTCGGTGTGTAGAATACCATTTGTTTTTGGAGACAAAGGCTGCATCTAACTGAGGACTAGGGGTAGAAAAGAGATCTTAAATGGACCCAGAGGATAAGGAAGTCCTTCTTACCCTTAGAGGAAAGAAGAAATATACTTTTCAGACTAAGGGGAGAGGTGGTAGGACCTTGGAAAGCATCAAGGACATCCTGGAACAGGTAGGAGGTGATGGTCTCCCACTAGCTGAAACAAAGCTGGAGAACTGTGGCTGTTTAACACTGTAGGAAGGAAAAGAGGATGGGAAACAGTCTCCACGGTAAAAGAAACCAGGTTTTGAGGGACTAGGGGGATGGCTCGGTGCTTAGGCCTAAAATTCAGG…
ACVR1B	91	2785	Acvr1b	11479	###############################################################################################################################################################################################################################################################	TCTGCTTCCCTCCATATGCTGGCTCACCTGTCTGTCCATATGCCCCCATCCTCTAGCTTCACCGACTCTAAGGGACACAGCTGCTCTCACCTCGGGCTGATGAACACGCCCAGAAGAGATAGTGCTGTCTGTCACACAGGGTTTCTGAGAGCGTATCTTTAATTTTTAGGGTTCCCGCTTGGGCCCTCAGCACTCCCTTGGACACTCTTTCTGGTTTTCTGAGTCCCTGGCTGCCAGTCTCACTGTCTCCATATCAGTACATATTATCACCTCTGTCATAGTTCTGTGAATTTATTTTACATTATTAACACTTTCTCCAAGCATACCCTCCACCATAAGCCTTGTGAGGAAATGACATCAAAGTGACTGTCTCTTGACTGGGGACATTAAGATAATCTC…
ACVR1C	130399	2786	Acvr1c	269275	###############################################################################################################################################################################################################################################################	AAACCAAAAAGCCAACTACTCATGTTAGAATTCTTGGGCTTCTACCCCTTGCACAGCAGGAAACAACCAGGCAACCAAACAAGCAAAAAGAGGAGGAAGAGGAGGAGGAGGAGAAGGAGGAGGAAGAAGAAGGAGGAGAAGGAGAAGAAGAAGAAGGAGGAGGAGGATGAAGAGAAGGAGGAGGAGGAGGAGGAGGAGGAGGACAGGGTTAACAGAAAGCAGGCCTATGAAGTGGGGAAATGATGAGGGCTTCCATCTTTGCAAATGCTTTCACAAGTTAGAAAAAAAAATTAAGATTCACAGGAGATGAGCACAATCAACCAAAATCTTACCCAACAGGAAACCAAATAAATATTTGGAAAACAAAACAGGTTTAACTCCTTTAACTTGGAAGTGAGG…
ACVRL1	94	2789	Acvrl1	11482	###############################################################################################################################################################################################################################################################	AAAACAAAAACACAGCACACAGTTGAGAATTTAGTGCTGGTCCCCGAAAGCTCATTGCTCCACCTCTGCATCAAACCGTTGTCACCTGCCTCTAGAGAGGACCTCCTTGAAGTTCTTCAGACTAACTTCTGAGGATCAGCAATCCTCTGCTTCAGACCCTGCTGGGAAGTCTTCTGAGTCCCTGGATCTAAATCGGAATTCTTTGGGCCTGTTTCATTTCGTTCTGTCCTCAGAATATAGGAACAGCTGGGCCTTGTGAGCAACTAATTCTTGTAGACTTGGACGCAGTCTGTAATTCCTTTTCTATGTCCTCATTGGCCTGAGGCCCTAGTGCTTTCTCCAACTCTTGTCACTCCTCCCACATCCCCCGCCCCTGCCCCAAGCTCCCCGTGCACTATG…
ADA	100	2795	Ada	11486	###############################################################################################################################################################################################################################################################	ATACACACACACATACACACATACACACACATACACGCACACACACATACACACACACACATTCACCCCTGCTGACTGGGTCAATGACACCCTGTGAGGGGTCATTCTGAGGTGATAACAGCAGGCAGGAGGAATCAACTATTCTGTGGATGCTGTAAAGCCAATAATGAGTGGAGATGGGCAAGGAACCTGGTGCCTGAGACATGGATGTTTTGGGGGAGTACTGAGACCCAGCCTTGCTGAGCTCCCGAAAGGCTCAGGGATTGGAGGAGCCAGGCACCTTTGATGACCCAGAGGTGAGGGGCAGACTGCCAGCCAAGGGGCTGGTTGACGATTGCTCTGAGGAACAATTGGTCAAACAGAGCTTTTCATAATGGGCACAGACAGGATGGGATCTCC…
ADAM22	53616	2808	Adam22	11496	###############################################################################################################################################################################################################################################################	AGAGTTTCACCATGTTCCAGTGAGTATGTGGGCAACACAATCTGAACTTTCTTTCTTCCTTTTATTTGGGAGTGAATTACAAGAGTTGGGGTGTGGTCCTGAGAGGACTAGGGAGTGAGTGTGAGTGCAGTGCATTATGTGAAATTCCCAAGTAATCAATAAAAACGTTATGTTGTAGAAAATAAAAGAAAGAAAAGAAAACACAAGTATCTAACCTTAGATAAAAATGGAATTGAGCCATTAAGAAATATCTGGAAACATCTAGGTACTCATAAATCCAGACCAGGAAAACTAAAGATAAAATTTGTGGGAATCTGCTAAAGCAAGGATAAAGGAAATTTACTTCATTATATGCTTAGATTGGAAAGAAGGACGTGGTCATGGTGCCTCTTCCCTGTA…
ADAM29	11086	2815	Adam29	244486	###############################################################################################################################################################################################################################################################	GAGTATTCTAAGTTTCTGGGCTAATATCTGCTTATCAGTGAGTGCATATCATGTATGTTCTTTTGTGATTGTATTACCTCACTCAGAATTATATCCTCAAGATAAATACATTTGCCTAAGAATTTCATAAATTCGTTGTTTTTAATTGCTGAGTAGTAGTCCATTGTGTAAATGCACCACATTTTCTGTATTCATTCCTCTGTTGAGGAAAATCTGGGTTTACCACTTAGAATATCTTCTGGGTATATGCTCAGGAGAAGTATTGCTGGATCTTCCAGTAGTGCTATGTCCAATTTTCTAAGGAACTGCCAGAATGATTTCCAGAGTGATTGTACCAGCTTGCAATCCCAACAAAAATGGAGGAGTATTCATCTTTCTCCACATCCTAGCCAGCATCTG…
ADAM30	11085	2817	Adam30	71078	###############################################################################################################################################################################################################################################################	AAGTGTATTGAAAGGACTGAAGAGATGCTTGGTGGTTAAGATCACGTGTTCTTCCAGAGAAACTGGATTTAGAATCCAGCATCTGCATAGTGGGTGGCTCACAGTGCTCTGAAACTCCAGTTCCAGGGGATCTAATGCCCTCTTGTAGACTGTGGGGATCCTGCACACACATACATGTAGGCAAAACACCCATAACAAATAAAATAAAAACAAACATTTTTAAGATGCTGCTCCATCAAGAAAACACAATCAGCTTCAGAGAAATCAAGAATGTGCTGATAAAATTACATGCTCATGAAAAACTATGAAATAAATTATGCCAGGGAATGTCACAAAATAAGGTATCAACTACCATCTAAAACAAATGCTATGCTCATTGGTGAAAGAGTAATCAAAGGG…
ADAM7	8756	2825	Adam7	11500	###############################################################################################################################################################################################################################################################	TGGTTGAGTGTGTTTTGGTTGTCTGTAATTGGAAGCTTGATTTCTCTATGCTGTAGTTAGGGGAGATGGTGCCTGAGCACCTTTGTGTTTGAATCAAGAGCTTGAGCAAGTTGTCTTTGCTTTGTGTATGAAAAAAAAAAAAAATCAATGAACAAGGCTATGTTCAAATGAAGCCTTACTTAAGAAGCTGATTGGGTTTCATTCAGTAGGTTATCCTTTGTCCATATTTAGAAAGATCAATGGCTTTTTATTATTTTTATTTTATTTTATATGTGTGAGAATTTTGTCTTCATGTGTGTCTATGTACCACATGTATGGCTGGTGCCCTTGGAGGCAACAAGAGAGTGACATATCCCTTAGAGCTGTGAGTTTGGGGTGGTTGTGAGTTGCCACATGAGT…
ADAMDEC1	27299	2828	Adamdec1	58860	###############################################################################################################################################################################################################################################################	CACTCCCACTTCTTGGTCCTGGTGTTCCCCTGTACTGGGACATATAAAGTTTGCTAGACCAAGGGGCCTCTCTTCCCAATGATGGCAGACTAGGCCATCTTCTGCTACATATGCAGCTAGAGACACGAGCCCTGGGGGTACTGATTAGATCATATTGTTGTTCCACCTATAGGGTTTCAGACCCCTTCAGCCCCTTGGGTACTTTCTCTAGCTCCTCCATTGGGGGCCCTGTGTTCCATCCTATAGATGACTGTGAGCATCCACTTCTGTATTTGCCAGGCACTAGCAAAGCCTCACAGGAGACATCTATATCAGGGTCCTTTCAGCTAAATCTTGCTGGCATATGCAATAGTGTCTGCGTTTGTTGGTTGTATATAGGATGGACCCCCGAGTGGGGCA…
ADAMTS1	9510	2829	Adamts1	11504	###############################################################################################################################################################################################################################################################	TACATATATAAAAAAAAGACTCTAAATAGAGTGATCCCATAATGAGGAAGAGAAGACAGCTATTAGACTTGCTAACAAGTAAAAAACCCTGGTATTGAGGAATGTGTTATGTCTTGTAGAGTCATCGGCCAAAGTCATTGGTTAAATAAATACCCCCTAAACATTACAGGTACTTCCAAGGCTACAGGTTATCCTCTGTAACCTGACAATAAGTCTCTGTTGCCGAATAACCCACTTGTCTCACTCAACATGGAGAGATAAAGCCAGTACCCGACTAGAGAGAAAAGCCAAAGGGATGTGAAGTGGGCAGCAGGATGTATCGGGGAGGAACTCAAAAATGTTCACCCACTGACACATTTTCCTGATTTATCCATTAATGCTTATGGCAAAATGTTTGTA…
ADAMTS10	81794	2830	Adamts10	224697	###############################################################################################################################################################################################################################################################	AAATGGAAGACAAAAAAAATTCATTCCCTCATGAAGCTGATCTTTTGGTGGACAAGATGGATTATCAATAAAAACAAACAAGCAATTGCTAAAGTAGATTAGATAGTGACTTCTGGCAAAAGTAAAATAAACCAGGAAATGGGAAAAGGGATGTGGGAGGGTGTGACACTGAAGTGTGAGGTCAGGACAGGCTTGCAGAGGATGACGTTTGAGTTGAGACTGGAAAGACAAAATAAACTTGATATAGACTCAGTACTCTATTGGAACAAGAATGGAAGGCAATGGGAAGAGCAAGTTCAAAGGCCCTGAGGCAGAATATTGTGGGGCATTGGGCTATACACAGACAGCCTGGTTTCCAGGTGAGGCTAGATGTTGAACCCCAGAACCCGGTGGTGATAA…
ADAMTS16	170690	2835	Adamts16	271127	###############################################################################################################################################################################################################################################################	CCATTATAGATCTGAGAAAATGAAGACTCCTTCAGTGCTATATACTCTTCTCCATTTTCTTATGTTTCCCTAACAAATATAAATTAGCTTAGTACTGTGTCACAGTTTTCTTATGCTTACCTAACAAATATAAGTTAATTTAATTTATTACTGCACAGTCTCTCACTTTTGCAGTAAACATGTATTTTGAATGCATGATTACATTCTACTTCTGAAACAAAACCTAAGACCTTTAAAACCACAGGCACACTGCTTTATAAGTCGGACCCAAGTTCAAACACCTTCTGTGCACACTCCTGCCCTCTCAGCTCTGTTTGCTGGTTTACTGCCGTGGATTTGATTACTAAACAGCCTCTTCACACTCTCATCTTTCATGTATTCCGTGTCTCTTCTTTAATT…
ADAMTS18	170692	2837	Adamts18	208936	###############################################################################################################################################################################################################################################################	TCCTACAGGATACAGATAAAAATGGCCAGGAATAAGACAACTGGGATTGGGTACAGAAAGATGAAACCTGGATTACAGATTTGGGGATTCATATTCTCTCTCTCTCTCTCTCTCTCTCTCTCTCTCTCACACACACACACACACACACACACACACACACACACACACACACACACTGCCTTTACCTGGGAGTCTGGGCTCCTGGGAAATTGGGATGTAGACAGAGTAGGCTTGCTGGTGTGCACTCAGTGCCTATGAAGTTTCCTGCACTTCAGATACATCAGCCATAAAAAAAAGTCCTCTAAATCTTTGGAAATATGTGTCTAGAGCACAGGAGAAATCTGAGCTGGGATAACAAGTCTGGGAGTTACCAGCTCGTGGTGTTGCCAAAATTCCTTC…
ADAMTS3	9508	2841	Adamts3	330119	###############################################################################################################################################################################################################################################################	TTGCCCATTGCTTAGGGCCCTCTGTGTAGACTGACTTGTCCTTAAAGCTTCCCAGAAAAGAGATGCCAAACTTCCTTCCACAGTAGTCTGGTGGGATTTGAATGGTTGGGAGCTCCATGGGAGCTTTGACGGCCCACCCCTACAAGGTCGACTGTTCTTTCTTTTTTTTTTAATTAGGTATTTTCCTCATTTACATTTACAATACTATCTCAAAAGTCCCCCATACCTTCCCCCCCCACTCCCCTACCCACCCACTCCCACTTCTTGGCCCTGGTGTTCCCCTGTACTGAAGCATCTAAAGTTTGCAAGACCAATGGGCCTCTCTTTTCATGGCTCAGCTGTTAAAGGCTAGGCTCACAACCAAAAAGGTCGACTGTTCTTATGAACCTAGCATTTCTT…
ADAMTS5	11096	2843	Adamts5	23794	###############################################################################################################################################################################################################################################################	AGAGATAGAGAAGGAGTTACTAAGCAAAAGTAGAGTGAAAAAGAGAGAGCTGGAGAGTAAGACAGTGGACTAAGGAGAAAGAGTAAAGAAGAGAAGAAGACAAACAGGTGAAGAGAGGAAAAGAGGGAGAAAGGGGAGGAGGGAGAAAAAGAATAAGAAAGAAAACAGAGGGAAGCCAAAAGTATGCCAACTTTGAGACATCAAGTTAATTTTAACCCACAGGAATTTTACCCTATGTAGGATTTACCCAGCCACTAAATGTCTATCAAGAGTCAAAAATAACAAGAGTTTAGGTGGAAAAAAAAAACCTTAATAGTCTCAAGACATTGTAAAATGATTCCCTGGAAGTTAGCACACACTCTAGTGGGTTCCTTTGTCCTTTAATCCTCTGGCACTTTT…
ADAMTS7	11173	2845	Adamts7	108153	###############################################################################################################################################################################################################################################################	TTGAGAGACATATTACCTAGAACATTATATATAAGGCATATGTAGGTTCCTGAATTACAGTGCGCACACACACACACACACACACACACACACCCTTCCTCTTCCTCTTCTTCCTCTTCCTCCTCCTTCCTTCAAGATAGGGTTTCTGTGTGTAGCCTTGACTGCCCTTGAACTCTGTAGACCAGGTTGGCAGTAAACTCAGAGATCCTCCTGTCTCTGTCTCTTGAGTTCTTGGATCAAAGGCGCCACCACCATCCAATGGCCACCCATCATTCTTGATGCTTAAATGTCTGCCACTGCTCAGTGGCCACAGGCTTAAATGGTAACTGAAAAGGCAGAAGTCAGTCTAGGAAACCTTTGTTTCCTCAGTTGATTGATGGCTTCAACATCCCAACGTGG…
ADAMTS8	11095	2846	Adamts8	30806	###############################################################################################################################################################################################################################################################	ATAGTAGGTAGGTTGAGTGTAAGTGAGAACTATACACACACATAATGCAATAATCCAAGAAAAGTCTTCAATGTTTGAAGCTTCAATATTATTTAAGTCTTTGTACTGATTACTCAAGAAGCCACATCTGGCTCTCCCTCCTTCCTCCTCTACTTCTTGAGGCTGGAAACCCCGTTCTCTTTCTGTGTCCTCAGGCCTGGCTCCTTTCCCAATCACCTCTAAGACAAACAAAGGGCAGCTTCATGATCTCAGTGAGTTCACGTAAACGTCGGCAGTCCTTTGTAGTCAGTAATTATGACTAAATCAGAAGACTTCAAATTCTTCTGTGCTGGAAGAGGCTTTTAATGGACGCAAGTATAAAGGGCCGAAGTTAACAACACTTACTGTTCTGGTACAAGA…
ADAMTSL2	9719	2848	Adamtsl2	77794	###############################################################################################################################################################################################################################################################	TCTTCCTCTGGCCTGTCCCCCCACCCGATCCTACATCCTTTCTATCCTAGTACTTACCATGATGATAGAGATGCTGGAGTTGATGCTTGTGCCCTAGCAGTGGCTCTGTCTGCCTGTCTCCCTGCCATACTTCCTTCAGGCCCAACCTAGTTTTTTGTGTGTCTTCAACAAACACCAGAGGAATGAATGGCTGTTAAAAGAATGAATGAAAATCCAGGGAGGCGGGGCTGATTTTAGTCTGGCTTTCTAGGGGCCAGGTCCCTTTCCAAATGGGAAAACCAGTCTCTGCTATATGAATGCTGGTGATGGGGGCTGGGGAGGTTCGTGGTTGCCCCTGAACAATTCAGGTGGGGGTCTTTCGTGACTCTCACCTCTCCTCTCACTGGTCCACAGTCCTAA…
ADAMTSL5	339366	2851	Adamtsl5	66548	###############################################################################################################################################################################################################################################################	AGTGTGTGGGCGAGGTTCAAGTTGCTGAGCCACGCACCAAAAAGTAAGAAATGCTCACATACCACAGGATGGCCTCGAACTCCTAAACCTCCTGTCTCCGCCCTGGATAGCAGGCATGTGCTGTCACACCTGGCAAACACTGGCCGGCTTTATGTTAGTCACAGTCACTGAGGTCCCATGGCCCATGGTCTTAGGCATGACCTTCAGCCTGACTGTTCACCCCTCACACCCCAAGCTGCTGCGTCCCCATGCTCAGCCCTTCCATCTTCCGTCTCTGCTCTCCCGCTGACCTGAGATAACTCTTAAGACTCAGCAGATTTCTCTGGAGAAGACTTGGGAAGCATTGCTCAAAATACCTGCCGCAGGTGGAGGGGTGACTGCCTGGCTGCTGAGACTCTC…
ADARB1	104	2853	Adarb1	110532	###############################################################################################################################################################################################################################################################	TGTCTCTACCCTTCCCGGGTGCCATAACCTGTACCAGGTCCTCCTGAGCTGACGGCGAGTGGTGGCGGCTCTGCTGCTGCCCTTGGCTCTTTTCCCTGCCCCATGGGTTACCCCTACTGACATTCCACTTAGCATGATGAATGCTCTGCCTAGCTAGCCCGGCTGTGATTTCTCCACTTGCACTGTGCTGTAAAGACATACTTGCTCAGATGCTGTGTCCAGCTCTTACTGGCTGACACAGCCTGCCCTGCCTCCTCAGTACATACGAACTCTGCGGAGTTAGCTGAGCATCAGGGTACGTGGGTGGGTTTCTAGACAGTCAACTATTTTTGAAAACCTTAGTGGTGTTATTTTGCTAGGTGATATCGAAAGCAAAATACCATCCACGAAGGGCTTTTC…
ADC	113451	2856	Adc	242669	###############################################################################################################################################################################################################################################################	GTGTAGCAGTGTCACTTTCTAGTCACGTGACATAGGATGAGTTAACCTCTCTGGGCTTCTTTCCTGCCTTGTAACCTGGAGTGCCTGGTAGTGTGGGCAGCTTTTAAGGCTGTGGCGGGGTTGAAGAGTCCAAGGGTCTAAGAGCTCTCTGCATCGTCACAGTCAGATTTACATGTATATCAGTTGTTGCACAAGGGCAAACACTTCAGGAAGGCCAACGATTATGAAGCACATGGCACAGAGCCTGAGTCCTTATAGCAAGTGCTCAGTAAACAGTGGCTTTCTCTATTATTGGTTTCTATCCTTAACTTGTGAACCTCTCTGAGCTCAAAACGTCCTCAGACTGCTCTTCTTCCATTTCTGGCTGTTAGAGGCTTCAGAACAGCCACCTCACCCAGA…
ADCK2	90956	2858	Adck2	57869	###############################################################################################################################################################################################################################################################	GGATGGCCTGAAACTCACAGCAATCCTCTTGTTCAGCCTCTTGAGTCCTGGGATGTGGCCATGAGTCACCAAGTTCAGCCTGGTCAGGCTTTCAGAACAGGTAAATCACAGGTCTCCCAGGCAGCGGAACTACTACTGCCTGTAGCGCATTTGAGCTGGAGGGATCTTGGAGATAGGTGCACCCATACTTCCCAGACAGAGGGAAACGGGATTGTCCCTGCAGTGTTAACACAAGTCTAGAATCTGGGGAGGGCTAGCAGAGGGCTTGAACAAAATCAGAAGGTGAAACTGGAGTGGGAGAAACTCTGATGCAAAGAATGACTACAGCTCCAGTGATGAGCAGAGAGAAAGGGTCACCGAGCCAGACCTCCTTGGGGAGGCATATGAAGGCAACACCGA…
ADCY1	107	2861	Adcy1	432530	###############################################################################################################################################################################################################################################################	GTGGAGATGCACAGGAGGAAGCTATTTTGGGGACAGGATCCATAGGACTTGGTGACAGATTGGCTGTGGGGAGGAGAGGGAGGAGGGGGACGTGCTGCTGGGTTTCTGGCCGGGGTTAGGTAGTACACGGAGAGAGGGAGAATCCAGAGTGGGCGGGGCCTGGCCCGTATCCACTGTATGCTGACAGTATTATCGTGTATGTGTGTCGGGTGCAATCAGAACCCCTGCTCCACTTCTGGCTCTTGAGCATGGCCATTTAACAGCTAGCACTCCAACGGTGGCTAGTGGGGATGGCTCTGGGCTCAGGTCCAAGGCTGCAGGGTGGCTCTGCAGGAGCCCCTGGCCCTGTCTGTAAACTAAGGCCTGCTCAGGACCTTCCAGACAGCGGCTGTGTTTAGG…
ADCY6	112	2866	Adcy6	11512	###############################################################################################################################################################################################################################################################	ATGTGTGTATGTGTGTATGGGTGCATGTGTGTATGTGTACATGTTTTTAATGTGCATGTGTGTATGGGTGCATGTGTATATGTGTGCATGTGTGTATGCATGTGTGTATGTGTGCATGTGTGTACATGTGCATGTGTGTATGTGTGTATGTGTGTATGTGTGCACGTGTGCATGTGTGTACATGTGCGTGTGTGTATGCATATGTGTATATGTGCATGTGTGTATGGGTGCGTGTGTGTATGTGTGGGTGTGTGTATTGTGGGTGTGTATATATGTGCATGTGTGTATTATGCCTGTGTATATGTGTGCATGTGTGTATTGTACATGTGTGTATTGTGCATGTGTGTATTGTGCATGTGTATATTGTGCCTGTGTGTATGTGTGCATGTGTGTATGTGT…
ADCY7	113	2867	Adcy7	11513	###############################################################################################################################################################################################################################################################	CAGCTTCTGCTGGCCCTGGCCAGGTGCCTAGCATACAGGTGGTGTTACTGTTTTTGGAATGTGTGCCAAGGGAATCAGTGAGGAATGAACGAATGGCCAGCAGGTACTCCTCAGGGTGGGTCTACCAGCCCTCACCAGATTGGTGGCCATAGCTGTTGTATGTGCATTTTAACAGAGAAGCTGTGCTGGCCCACTTCGATGATCTCGGCGCTCAGCATTTCTGAGCCCGAGGCTGAAGGATCTGGAGTTTGAAACAGTTTGAGCAACGTAGTAAGATCTTGTTACCAAAAAATAAGGTTGGTGAGGGGCAGGGCGGGGCGGGCTGGAAGGATAGTTCAGTGGTTAAGGGCCCCCTGCTGCTCTTCCAGAGGACAAAAGTTTAGTTCACAGCTCCTACAT…
ADCY8	114	2868	Adcy8	11514	###############################################################################################################################################################################################################################################################	ATATGTGTGTATATATATGTGTGTGTGTGTGTGTATATATATATATATATATATATAAACATGAAAGCAATATTATATTAATATATAATAATTAAAGAAAAGTTCATGAATTTGAGGGGGAATGGGGAAATGGGGAAATGGGAGGGGTTAGGATAGGAAACAAAAAGTGATGTAAATAACATATTCACATGTATTACATAACAATTGGATTGATATTTAAAGAAGGGAGAAATAAGGAGACTTGTAGAGCATCAGCAACGTTGCAAGGTGCAAGTTAACTATTATTTTTGTTTTCCATTACTACTCACTTTACCTAGATTCTTTTTTTTCATTTACTTAAAATAGGTATTTTTTTTCTGATTACAGTTTCCCTACCCACTTTTCCTCTCAGTTTCTCCC…
ADCYAP1	116	2870	Adcyap1	11516	###############################################################################################################################################################################################################################################################	CATGTGGGTCTCTGTGTATTCAAGGCCAGCATAGTCTACATAGTGGGTTTCAGATGAGTTAGAACCACATAGGAAGATGCTGTCTCAAAAACAACAAAACCCTAAAATAAAGCAAGAAGAAAAAGAAGAGTACAATATACACTGGAGTTCTGAGGAGAGCTTTATCTGAATAGTTAACCTTTTCTTACACATCTGACAAGTAGAATTCAGACAGCACTACAGGAAGTATCACCACTAGTCATTTTTATACATGACTTTTAATTGGAAAATTAATAAGGAGTTGACTTTTTTCTTACATCAAGTCACAGGCCAAAGCTGATATTAAACTATTAGTTTATACTTACAATAACTCTAAAAGAAATAAATATGTAAGCCGAATAGTTGTAGGGTTTTAAGGCT…
ADCYAP1R1	117	2871	Adcyap1r1	11517	###############################################################################################################################################################################################################################################################	CCAGGCTCGGCGCGCGCTCCGCGGCGCACACGCTCCAGCCAGTGCGGCTCTGGGCGCGGATTCGCGGGTTGCGCGTCCTCCTGCACCTTCAGCCCCTGCGCCCAGCAGTCCCGACCAGCCCCGAGGCCATCAGGTAAGGACCACTCCTGGCCTGTCCTTCTGCTCCGCACTCGCCCAGCGCCAGACCCTTTTCCAGCGGGGCCCTTGGACCCCTCCTTCAGCCCAGAGGTCTCCAGGAGCCGCGTGCTCTGCCAAACCCAAAGCCAGCGAGGGCCAACGCGGGGCACAGAGTCGGAGCCCATCCTCTCCCGCCGCCGCGGGCTGCCTACGCTTCTCTCTGCTCCATCCAAGTGTCGGACCGTGGCTTGGAGCACATTATTGTAGACCATTCAGTGAGTA…
ADD1	118	2872	Add1	11518	###############################################################################################################################################################################################################################################################	TAAATAAGAACACTGTAGCTATGGCGTCAGATCTCATTGCGGGTGGTTGTGAGCCACCATGTGATGAACTCAGAACCTTTGGAAAAGCAGTCAGTGCGTTTACCTGCTGAGCCATCTCACCAGTCCCTGGCCTTGAACTCTTGATCCTTTTGTCTGAGTCACTGGAATGAGTGGAATTTCTTAAAACCTTCTGTTTTAGAACATTTGGATGGATATGTGCGCCTGGCCATGTGAAGATAATGGATATCAACTTCAGTGGAATTAAAACAAACAGAACAAAGACCCTTTATGTACTTCTGACTGTCCTGGAACACTACTGTATGTAGACCAGGCTGACCTTGAACACGAAGATCTGCCTGCCTCTGCCTCCTGAGTGCTGGCATTAAAGAAATGCATCAC…
ADD2	119	2873	Add2	11519	###############################################################################################################################################################################################################################################################	CTTCTTTTTAAAAGTACTTTGGTCCTAAATGACCACAGTGGTTATTACGTGAGATGGAACATGGAAGAATGAAGAATCATGTGGTGTGAGAGACTGTGATAAGTGTCCCCCACGATCCTGCCTTTATCTGAACATGGCAGACAGGGTGTGGCCGAGTCTCTTGTTTAACTGCCCACCCCTATTCTGGGTAACAGCAGCAAGGCCATAGCCACTGCCTCTTCCATTTGTGGGAGTCTTCAAGGATGGAGGATAGGTGAGTGTGGGTCTGACGCTGGGCACAAGGCTTGCAGCAAGTGCCTGTGGCTGGCCTTGCCCATAACTGACCTGGGAGGAGGCAAGGCTGGGTTTTCAAGCAGCTGAGCCAGTGGTGTGGTGACCTGGAATGTGAGGGCAGCTCGT…
ADD3	120	2874	Add3	27360	###############################################################################################################################################################################################################################################################	GCTTAGAATTCAGAATTGTACGGCATATACTTCCGTCCTTTATGACACCGTTTATAGTTGCTGCATTGCACTCCTTAATCCCCCATCTCCTAATAGTGTCTGTCCGTGGAAAGCTTGTTCTCATGCTTTATTGAACAGTAACAGATTTGCAAGTAATATATTAACATATATAAGGTGTGTGGCTATGAGGAAGTGCAGGGTGTGGCGGGAGAGCCACAGGGGAACTGAGAGCTCCAGAGGGACTGAGCATGCTCTTGCAGGCTGTGTATGTGTAAGCACATCCGTGTTAATACCTCTTCACTTGTCATGCAATCTGGAAAAAACAAATTTGGGCTAATTCTCTAGTTGGTTTTTGCTTCTAATTTTTTAAAGACTTTAAGTGAAACGGCATAATAATAA…
ADFP	123	2875	Adfp	11520	###############################################################################################################################################################################################################################################################	GTTCTTAACCACTGAGCCATCTCTCCAGTGTGTGTGTGTGTGTGTGTGTGTGTGTGTGTGTGTGTGTGTGAGAGAGAGAGAGAGAGAGAGAGAGAGAGAGAGACTGAGCTACCAGCCTCCTCCTGAGATCCTTGAATCCAAGGATAGAGACATACACACAGGTGGTTACTTTACAACTTGCCTTCTAGGCACAATTTCTGGGCACAGATATCTCCTGCATGGAAAAGCATGCCCTTACCAGTTTATTATCTCCACCTCTCCAACTTCCCTAAACTTAGTGCTAGTCCCATCTAGCCTCTGCCAAATATCCTTAGCCATCCCCCTGTAGCAGAGGCCACAGGCCCTACCCACCCCCCACAGGCCTTACATGATTATTGCATTCTTCTTCCTCCAAGGCAT…
ADH4	127	2877	Adh4	26876	###############################################################################################################################################################################################################################################################	AAATAATAATGAAAAACATTATTTTGTGCAAACAAAATATGCCAATAAAAGATATAATGTTTCTCTACCCTTATTATAGGGTTTCAGTCTCTCCTGGCCTAGAGACCATGAGGAGCCATTCTAAGGTAAATGACTCTTCGAACAAGCTTACTCTCTTTGGGGAATGCCTCTACCTCCCTTCATAGTTTCTAGGCCACTAAATAAGGCCAAAGGTCAAGTCTTTCCTTGACTAGGAAAATAATTTGCAAAGGAAAATACAGACTTGGCTTATAGATACCTGTGCGGCCTAGAAAAACAAATGAGATCAGCGAAGAGCACACTAGGCCAGGAGAGCAGAATGTAAGGGAGAGGTTGACATGGGAACACCCCCCCATCTATAACTGGGAACTTAGTGCCATA…
ADH5	128	2878	Adh5	11532	###############################################################################################################################################################################################################################################################	CATTATTGTCCAGTGGCTTCACCTGCTCAGGAGAGCGCCTTCCAGGCCCTAATAGCCTTTTCATCTGATTCAGAACTATTAAGAACTGGCTCCTTGAACTCATCTAGTGATGAGTATAGGCTCCTTCTCCTAGAATCCTCCGCTGATTGATCTTTTTTCTTTTCTTTTTCCTTCTCCTTCCTTCCAATCTCTCCCCAGGTATTCTTACCTGACCTAAACTTTTCCTCAGGTTCAAGACCCGTGGAAAGGCCTGTATACTTATTTTGTGTACCATATTTTCTCTTTGCTCCTACTCTCTCTCCCCGCTTTACTTCTGATAGATTGCCCTGAATTTCATCCAGAATTTTCAGCCCTATCTTAATCACCTGATAACATGTGAAAAGGAACAAAAGGGCTCCT…
ADH7	131	2880	Adh7	11529	###############################################################################################################################################################################################################################################################	TTCTTCATGGTTCCCCAGGGTGGAACGCGATGAAAAGAGGCAGTCCTTGATTTTAAGGCATTTACTGTCATGGCTGAGCGTGGATGAGTAAAACCGTACCCCACTTCTCAGTGTGGGCCTGAGATTAAATACCTTTTGCAGGGAGAAATGTCTGGGAAGGAGAGTTTATTGGCTAAGCCCTCCAGGTCCTTAGGAACCTCATTAAAATGGAGATCTGTCTTGAGCCTATTCACATAGGAAATGACTACAGGTCATATAAGTGGAGGGGTTTGGGGAGTTGCCCTTATGTTGCCTTATGAGAGTTGCCTTTATGATGGCCACAAATCTATGGGGGGGGGGGTTGCAGCGACAGGGGCCTGGTGCCTGGGAACAGGCAAAACACCTACCGTCCCTTCAGGG…
ADIPOQ	9370	2883	Adipoq	11450	###############################################################################################################################################################################################################################################################	AACCTGGAAAATAGTGGCAATCTGGACAGAAAGCCTCATTTTGAAAGATATTTTCTGACAGAGGCACTGCACCTGCTTTGTCGTTGTTAAACCTAATTCTTGCTCCATGAACACAGCATCGGAACCATGGAGGTAGAGGAGATGAAGGAGGGAGGGGTTTGGAAGTCAAGGCAGCCTCTTGTGTGTCATGATACGTAAGTCCCTCGTCTGAAGAAATTTTGTTTTTGAGACTGGGTGTCACTATATATTCCTGACTGGCTTGGAATTTATAAAGACCAGGCCATCACTGAACTCACAGGGATCCACCTGCCTCCCTGGCTCCCAAGTGCAGGGAGCAAGTGCATGCTGAGAATGGGTTCTGAATCAAGCCTCACAAGAGGAGCCACCTCACTCCCCCTG…
ADIPOR1	51094	2884	Adipor1	72674	###############################################################################################################################################################################################################################################################	GCGAATCTACAGGGCGAATTCGGGACAGCCAGGGCTACACGGAGAATCCGTGTCTTGGAAAAAGGGGGGAAAAAGTGTTTCTGTACTAGAGATATAGTGGCTTGCCTAGAGGTACAATTCCCAGTACTAAGAGAAGGAAAAAAAAAGTGTTTCGGAGCTGAAAAGCGAGGCCGTGGGGTGGGAAACTAAGATTGCCTTCCCAGCTCCCTACTCCCAGCTCCCTACTCCCCTACACGCGCCCGTCGTAGGCCGGGAGAAGAGGCTTTTGCAGTCCGCCAGTGTAGGGCCAAGCTGGGACAGCCAGAGCCAGCGATTGGTCAGATCAGGGGCGGGGCGGGGCGAGCCTGAGCGCGCCCTGATGATTGGCACGCGCAGGAATGCCTGGATCGGAGCGGGTGA…
ADM	133	2887	Adm	11535	###############################################################################################################################################################################################################################################################	TGGCTGCAGTATAAATAGGTACTGTGAGCTTTTACAGGCTGCTTTTACTTAGATTGCATGTTTGCTAAACAAGCCTTGGCTACATAATTTCTCAGAGTCCAATGCAAAACGAAAGTGAAGGACTTTCAAAAGTTAAGACTCTGAAAAGAGCTTCAGGGGGAAATTAAAAGAAGGGCAGGCTCTTCTGAGTGCAGTCCCATGAACCTGGGCAGGGTGCGTTTCCACAAAGCTGGCTGTGTTGGTGCAGTGTGCGCGCACACTGGAGGAGGGTGGGGGCGTGGACGGTGAGGAGGGCAGGTGCACACTAATCTATCCCGGGGGCTACCATCCTCTTCCCTTCCCGTTCTCTAGCCCATCCACCATATTCACCATCAAGATGATATTCTACCTTTGTGGTTG…
ADORA3	140	2894	Adora3	11542	###############################################################################################################################################################################################################################################################	TCCAAGCATGCATCTGGCTGGGTATTTTATTTTTAGAATTACACAAATCCCTATGGGTGAATGGGAAGCAACACCAAAGTTCCTTCTATGTGCTCGTTATTTGTGACTTGCAGTCTTCCCAAAAGCATGTGCTCATAATAAAAGAACAGAGCATGACAACTAAGATACCAGGAGCCAGGGCTGGAGATTTGACTCAGTGGTTAAGAGCATTTGCCACGGACTGGAGAGATGGCTCAGCGGCTAAGAGCACTGACTCCTCTACCAGAGGTCCTCAGTTCTATTCCCAGCAACCACATGGTGGCTCACAACCATCTATAATGGGATCCAGTGCCCTCTTCTGGTGTGTCTGAAGACAAAAACACAGTGTACTTACATATAATAATAAATAAATCTTTAAAA…
ADPGK	83440	2895	Adpgk	72141	###############################################################################################################################################################################################################################################################	GGCAGAGACAGGCAGATCTCTCTGAGTCCTAAGTCAGCCAGGGCCACACAGTGAGACTATGTCTCAAAAATAAAATAAAAATAATTTGTTTTTACAATTTTAAGCCATATTAGTGTGTGTGTGTGTGTGTGTGTGTGTGTGTGTGTGTGTGTGTAGTGTTGTGGGCTTGCTTTTAAACAGAAAATCCCACTTTTCTCTTCCTCACCCCAGAAGGCCTAAAGAGTTGGATCAGAAAGTAGAGGATGTGAATCAGTGAGGCACTGCGTTTCCTGACTCCCAGGAGAGCCACAAAATAGCCACAAGAAAAGTCGCTTCTTATGAAGAATGCCACAGCGACAATAAATATTTCAGTGTTGTAGCGTGACCAGACTGGTGTATCAAAGAGTAGAAGACACTTCA…
ADPRH	141	2896	Adprh	11544	###############################################################################################################################################################################################################################################################	ATGGAGTATTACATGAAGAGGCTTGTCTATCTTTTCTTTTTTCTTCCATAAAGTATCAAAATTGAGAAATGAAAACGAATGACATCCCAGCCGGGCATGGTGGTGCACACCTTTAATTCCCAGCACTCAGGAGGTAAAGGCAGAGGCAGATTTCTGAGTTCGAGGCCAGCCTGGTCTACAGAGTGAGTTCCAGGACAGCCAGGGCTATACAAAGAAACCCTGTCTCGAAAAACCAAAAAACAGAAAAGAAAGAAAGTAAGAAAGTAAGAAAGAAAGAAAAAAAGAAAGAAAGAAAGAAAGGGAGGGAGACAGACATCATGCCTACAACTGGCCTGACATGTGGATCTCTTCTTTTGGAGAGATACCCCTTAGCCAACCAGTTAGCTTGAAGAGACTTGT…
ADRA1D	146	2901	Adra1d	11550	###############################################################################################################################################################################################################################################################	TCAAGATGGGAGCATAGCAGCATCCAGGCAGATGTGAGGCTAGAGGAGGTGAGAGTTCTACATCTTCATCCAAAGACATGCAGAATACTGGACTCCAGGCAGCTAGGAGGAAGGTCTTAAAGCCCACACCCACAGTGACACACCTACTCCAGCAAGACCACATCTCCAAATGGTTGCATTTCCTAGGCCAAGCATATTAAAACCACCACAGTCAGTATACTTTCACTCTGAGTGTCTCACTCTGGTGCCTAGAGTAAAGATGCAGTGGCCAACTCAGTGTTCCATTCATGTAGCAATAGTGAATGCAGGAGACACAAATCTAAGCACACAAGCACATTTCAATCCTCCACTTTCTTCACCCTGCTAACAACTCAAGAGCCAAAGCAATGACAAGAGGCA…
ADRA2A	150	2902	Adra2a	11551	###############################################################################################################################################################################################################################################################	ATAAATTGTCACATTTTTTTTTTTCTCTGCAAAGAAGAATGGAGTTTCTGCATGTTTTTCAGTTGCTCACACTTACTGCTGAATTCCAGCCTAAGACCTAGAAGGCAGGATCGGGGGGATGAAGGGGAAAGACCTCGCATGTGGGTTTCTTTAATTTTGTCTTTTCTTTTTAACCCGGCTACCAAGGCTTACTGTTTAGGTTGTTGCCTTTTGTGTTTTCTGGATGTTTTAGTTATAATGCTTAGTTTTTCACTTGAATGTCTGGTGAGAGAGAGGGAGGGAGGCAGGCTGTTGTGATATATTTGCTTCATTGAATGTTTCTGTTGCAGGGGGAGCTGCATCTTTTTAAATTTTTTCTATTTTGTTTATTTCCACATGATTGGATAAAAAGTTGTCTTG…
ADRA2C	152	2904	Adra2c	11553	###############################################################################################################################################################################################################################################################	CTAAAACGTGGCATGAAATCACTTCAGCCTAATGAACGTGCCTGATGGGGTCAGGTTTCCCAGAGGGGCAGCAGAGATGTAAGGCATCTGAGTTCGGCACGATGAGGGTGGGCTGAGAATTAGAGAGTCCACACTGTTGTACACACAACACTCAACACTCTTGTGTCCAGCTCATGTTCCAAGCAGATGCAAGAATAGGCGACTTCCTTGTCTTCAGTCACCTGTGATACCACTGGGATTGGGAATCTATTCCACACCACAGTCTCTCTAGACCTCTGCACATACTTGGTGGCAGCAAATGGGAAGAGACGTGGGTGAGGTTGGACTTGGTGCTCTCTGGGTGTCTTGGCTGTGAATAAACCCTCACTCTCGGTGCGGGATTCCTACAGTCCCTTGCTT…
ADRB2	154	2906	Adrb2	11555	###############################################################################################################################################################################################################################################################	TGGAGTCCAGAGGTTGCTGTCCAGCCTTCTTCCTCAGCCACTGTCCACCTTAGATTTTGGAGGTAGGGTTTATCCCTTGAACTTGGAGCTCATCACCTCAGTCGGGCAGGACAGTGACCTCCAGGGGTCCTCCCCGACACTCCAGCTAGCTCCTTTCTAGATATATTGGCTCACAGCTGGGGTTTGTATGCTGAGGATCTGAACACGGGTCCTCATGACAGCACAGCAATGCTTTCCTGACATTTCCCCAAAGCTTGGAATACATGTTCATGCATGCGTGCATTCTAGGTGGTTGAAACCCATGCAGGAGATAAGCATTGATGAAAATCAGGTGACTGAAGACATAGGAAAGGGGCATGAGCAGAAAGCCCAGAGGCTCACGGCCAACAACGTGCAAGC…
ADRB3	155	2907	Adrb3	11556	###############################################################################################################################################################################################################################################################	GCCTTACATCTGCATTTAAGCATAAAGAATACTAAATGGGTGGAGGTAAGGCCTGTATTACCATCACTGAGAGTGCTCACTGTCAGTGGGTGTCCTTCCCAAGGTTACATAAGGCAGCTTACAGGATCTACAGCAACCTGTAACCTTACACACTTCTGTTTGTGACACTCCCACTACCTAGAATGCCATTTCTCTTTCCTGTGGCCTTACAACTCTTATCACCTATTAACCTTCATACACAGGTCTCTTCTCGGTGACATTTATTGAATCAGTGATTTCCCCTTCACTGGAAATCAGCCCCTGTGGATACTCAACTTTCTTCTCTGCCCTTGTGCTGTAGGAACTAGCTTCCTTCATCTTCTACAGTCTGGTACCTCTCAGCATCTCAAGTGTCCCCTT…
ADRBK1	156	2908	Adrbk1	110355	###############################################################################################################################################################################################################################################################	GGGACATGGGGGTCCTGGCTTCTCTCTCAGGAGGGGCGCTGTATGGATAGATTCTTACTCCTGCAATTCTGGCTCACACTGGACCCAGGCACACTTATCCTGAATGGACTTGCCTCAGTTTATCTGCTTTGGTAAAACAAGGGGGCTGGTCCTTCGCCAATGACCTCCCGAGACTGTGGGACTGAGGTCTGGTCCTCGCCCTACAGAAGTTGTTTCCAGCAGCTGCTGCAGTCTTATAATTATCATCATTTGCTTAATATGACCACTGAGGCCCTGTGTAATTAATCTCAGGGCTCCTGGGTGAGGAGCCCTGCCTGGGCGGTCCCAGGAGATGTCCCTGCTCTCCCCAGTGACAGTGGCAGCCCCAGCAGCAGCATGTGGGAGCTGGGTGCCTCTTGC…
ADSS	159	2912	Adss	11566	###############################################################################################################################################################################################################################################################	GAGACAGAAGCTGGAAGAGATGCTAGAACATAAATTTCTGAAGTTCATAGATGAGTCTGAGCAACAGAGAGATAACAGAGAGTCTTGGCAATGCAGCCTAGAGGGACTACTAGAACTAAAGTTTCAGGATTTTATAGGTCAAAATAAGCAACAGAAACAGGAGAATGAAGGTTGGAGACAGGAGCTGGAAGAGATGCTAGACAAAAGAATTGGACAATTCACAGATCAGACTGAACAGCAAGAAAATAGAGATAAAATTTGGAAGCAGAGTCTAGAGGATAATTTACTAAAGCTAGCAAATCAAAATAAGGCAGAGGCTGCAATATCAAAATTACAACATAAAAAGAAGCTAAGATGGAAGCAGGGTTTAGAACACAAGATACAGGAAGTGAGAAAGCA…
AEBP1	165	2914	Aebp1	11568	###############################################################################################################################################################################################################################################################	AAAAAAGAGATTTATTTTATGTATGAGTGCTCTATCTGCATGTACATATGCATGCTAGAAGAAGGCATCAGATCCCATCACAGAGGGTTTTGAGCCACCATGTGGTTGCTGGGAATTGAACCTAGGTCCCCTGGAAGAGCCGCCAGTGCTCTTAACCGCTGAGCCATCTCTCCAGTACCGGTTTGAATATTTATAACCTTCGGGAAGGCTAGACATTTGCATGTTCATTGGCCACCTATGTTTCTTTTGTTAATTGTCTGTTTGTATCTCTTAGGTCATTTAGAAACCCTGCCGATAAATGTTTGTTTGTTTGTTTGTTTCAATATGGATGCTTGGGCTGCATATATTAAATGCATGCCTGATGCTCACGGAGGCCAGAAGAGGGCTCTGCATCACCTG…
AES	166	2916	Aes	14797	###############################################################################################################################################################################################################################################################	CCCTGCAGAACCCAAGATATACCACTAGGGACAACCTAGCCCAGTGTCTACATCACCCTGAAGGACCCCCTGGACTCGCCTTCTAGGCCATGCTGCGTCAGTCTGAAGCACCCTGAGGGAGCCCGTGCTCACCAAGCCTGGAAATGACATCAGCACCCGCCAGGCCTTCCACAGGTGGGGTTTGGGGGAGGGGTGACAGTCAAATCTGGGAAGCTGCTGCCCCCGTGTGGCCCGTACTAGAAACTTCGCCTTCTGTGACTATCCGGCATTTTATCAATTTTGATGTTAAAAAATTGGGTGCGGCCCTGGCCACCGGCTCCGGATCCTGGAACTGGGATTTCACCTGAGTCCCAGGGGAGGCGTCACTACAGGACCAGCTCAGTCCCTGTGTGGGTCCTG…
AFAP1L1	134265	2918	Afap1l1	106877	###############################################################################################################################################################################################################################################################	TAATGGGAAAACAAAGAACTGCTAGGAACAACAGCAACCGGGAACTGGAGAGATGGCTCCACAGTTAAGAGCACTCGCTCCTCCTGCAGAGGACCCAGGTTCAGTTCCCAGCATCTGCATGCAAAGTAGCTCACAGGCAGCTATAATTTAAGTCCCAGTAGAGCCAGCACTTTCTTCTAGCCTCCCTGGGCACCAGGCACACAGGTGGTGCAGAGACATCATACATGCAAAATACCTCTGTATAGAAGATTTTAACTTTTTTTAATTAATAGCAATATCGCAGAATTATACCCACTCCAGTCATGCCCTGTGTAGAACGAGGATCTGCGTTATTTCACAACACTAAGAATTTTGACTACACCATGACAAAAACCCACTTACATATACCATGATGAGCTG…
AFAP1L2	84632	2919	Afap1l2	226250	###############################################################################################################################################################################################################################################################	ATGATGGTGATGATGGTGGTGGTGGTGATGGTGATGGTAAAGTAGTCTAAAGACAAGGAAAGCAAGAGCCAGTGCTTGGCAATCTAGGGTCTAAGTTTTAGAACAGTGGTCCAAACAGTGAACTTTGTAAGTTGGCTTCAGTCACACCAATTGAGGGAAGAATTATAAGCTAGGAAAGCCATAGGGGACATAGCTCAGTGGTACAGCAGCCCAGCATTCGTGAGGCCCAGGTCCCAGGTGGGTATGTCTGAATATATATATCTGTGTATGCACGCATGACAAGACAAACTGGAAACATAGAGTGGATCCTTTCCAGTGTTTCCGTGAGGCGGGACATGCCAGCTTGTCAGTGGCTTCCCTTTAGTTCTGACCCAGGGCCTGGGGAGAGCTTTTGTTCCA…
AFF1	4299	2920	Aff1	17355	###############################################################################################################################################################################################################################################################	CTCAAATCCAGTAGTCAGGGAATGGTGCCGCCCATAGTGGACGGTCTTCTCACCCCAGTACAGTCATGGTCACCCCAATAGCTGCTCACAGAGGCCCATACTCCAGATGATTCCAGATTCTGTCAAATGGGTACTTAAACATTACTCCTCAAAGACCCCCCACACACACACCCACCCACCCTGTGCTTTCTTTGTCCTAAGAGGTGTCTAAGGGTTGGTGGGAGCGATTGACATTTGAGGGTTCAAAGTCTCTTGGACCATTAAGGGACAAAGTGAAAGCATGGTGTGGTATGGGCTATCCAGACCATCTAAGGCCCTGTTGAGCCTAAGACCCATCCTGGCACTGATGGGTGTCTCTGCTGCCTCTGGCCCTTCCCCTTCTGCATTCCGCCTTTGTAG…
AFG3L2	10939	2925	Afg3l2	69597	###############################################################################################################################################################################################################################################################	CTATGTAAAAAGCAGGGTGTGCTGGCAAATGCCTTTAACCCAGGGCTGGGAAGTACGGAAAGAGACTAAAGACTCCTCATGGTCTGCTGGCTAGTCAGAGCAGCTTAAATAGTGAGCTCCAAGTTCGGCAAGCAACCCAGTCTCAGGGAGCAAGGTGGATGGAGAGCCATAAAGAGAGACCTTCAACATTGCTTGGGAAACTTAGAAACCGTTGCAGAAAATAATGGAGTAGGCTAAAATCTGAGAGGGCTGGGCTGTGGCTTACCTATCCAGCTGTGTAGGCACTGCTTCAATCCCCAGGGCAGGGGTGGGGGCAAAGAAAGTACTCAATGTCACTAACATACAAAAATGCATATAAAGCAAAAATCCATGTGTTTAAAGTAGAACGTCAAGGGAAAT…
AFM	173	2926	Afm	280662	###############################################################################################################################################################################################################################################################	TTTTATAAACCTACAGAAACAAAGATAGAACATTTGTCTAAATATAGATGAACTGGTCATCATAACAGAATTAAGTGGTCAGAAAAGAACTCGCTCAAATATGGAGAACTGATCTTTGGGAAACATGACAGGGAAAACCTCAGGCAAGGGAAGAGCTTTTCTAACAAATGGTTCTGAAAAAATTGGAACTCTGAGTGCCTGGAGAACGGAGAGCTCTGCTTTGTACCACACATAACAAGCCAAAGTGAATCATAATGTGAAATCCAAAATTACAAAACTTTCAGAGAAAATACTTTGGTTTGAGAAGTAGTCACATCCTTAAATATAAGATCTAAAGTATAATCCATAAAGAAATAAATTGAAAGTGTTATTCAACTCTAGAAGGCATCACTAACAGAA…
AFP	174	2928	Afp	11576	###############################################################################################################################################################################################################################################################	TAAGGCTGCTATGAACACAGTGGGGCATGTATCTTTGTGGTATGGTGGAGCATCTTTTGGGTATATATTCAGAATTGGTATAGCTGGTTCTTCAGGTAGGACAATTTCCAATTTTCTGAGGAACAGCCAGATTGATTTGCAGAGTGGTTGTACAAGCTTGCAATCCCAGCAGCAATGGAGGAGTGTTCCTCTTTCTCCACATCCTCACCAGCATCTGCTTTCACCTGAGTTTTTGATCTTAGCCATTCTGATTGGTGTGAGGTGGAATCTCAGGGTCTATGATATTTACATTTCCCTGATGACTAAGGATGTTGAACATTTCTTTTTGTGTTTCTCAGCCATTCAGAATCCCTCTGCTGAGAATTCTCTGTTTAGCTCAGTACCCCATTTTTTAATTGG…
AFTPH	54812	2929	Aftph	216549	###############################################################################################################################################################################################################################################################	GACAAGCCAAAAAATGCCCACATTTTTAAAAAATCCAAAAAAATGATTTCTTAGTTTTGATTTGGTTTGGATTTTTTGAAACAGGGTCTTACTATGAAGAGTAAGGGGTGGCTTGGTACTCACTGTGTAACCCAAGGTGGCCTCAAACTTGTGGCAGTTCTCCTTCAGCACCCTCCCTAGTAAAGGGATTTGTAGGCTTGTGCTACCATACTTAGCGCCTGATCTCCTACTGTTAGTAACTAATAGATATATTTCCCACATATTTATATATTTACACATATTTATATGTATGCTTTTACCAAATGGAAAAAAAAAACTTTTAAATGTATCCTTGTGGGAGGAGCGTAGGCAAGCATGCCATCATGCTTGCTTAGAGGTCAGATGATAACTTTGTGAAGT…
AGA	175	2930	Aga	11593	###############################################################################################################################################################################################################################################################	TTTAAATGGTTTTCCAACAACTCCTTCAATAATTACATCATTTACTGCATTTGGTAACGTGGACAGAGGGTTCAAATTCTCACCTCTCTCCCTATATGTATAAGCCAATTTATATGTTGAACCATTCTCCTGATCTTTCTGGGGATCTATATGAAGGGCTCTGGAGTCCTTCCTTCATTTTAGGTTGTTGGTTCTGTATATACTTTGGTCTGTCTAGTAATCTCTTTCTGAATCCTCCTCTTTTGGGCTGTCTTTTGGTATCTAATATCATTGTCCAAACAGTCTTATATCTTTGATTTTCTGAAAGATTGGAGGGTTACATCTGGTCATGGTCTTGCCCTGCCTTTGCCTAAAAATATAACCACCTTTTTAGTGAATTTTTCTCAGTGCTGGTTTGGT…
AGGF1	55109	2934	Aggf1	66549	###############################################################################################################################################################################################################################################################	GGCCGACTCGACCATTACTCAGGAAAGCCTCTCCCATTATCCAAGCAGCAGAACCCTGAGGCTTTGGAGTGGTTGAGAAGGGCTGCTTCCTAGTCTTCATCACTTGCCAGGCTGATGCTCATTTTGTGAGGGGAGACCAGGAGTCCAACACTCAGTTGTGTAGGGGGGGGGGATCTTGAAGATGAAGTTTAGCTGGCACCAGGCTCTAGGCTCAGTGATGAGCCAGTAGAGGATGGAATGGAGCAGACAGCTCTTCTCTCTGTTGGTCTTAGGTGATAAATTGAGAACGGCTGCTCCAGAATCTAAAATGTACCCTTTGCCCACTGTAGGCAATCTTGCTTCTCAACAGAATTTACTGATGCAAGTATGAGCTCAAGTCACACCCTCTGCTGCAATGAT…
AGK	55750	2935	Agk	69923	###############################################################################################################################################################################################################################################################	GTTACTACGAGTCCACTGACTGCACTAGAGATATCTGTAAAATGTAAACCAGACCCAACAATTCTGCTGACAGAATCCTATTCTACTGAGTGGTGTGTCCAAAAAAGCTTTCCCATGCAGGAAAGGGGCTTAATTTCTCTGTCCTTGAGGAAGAGTTGAGGAAGACCTCTCCACTCCCAAAAAGGAAAGAAGGAAAGAAAGAAAGAAAGAGATTAACATGAGAAAACAAGCATAATTATTAATATGTGACCATCAGGAGGAAGCTCAAATTGGTGACTTAGAACTCTGTCTTAGATGGCACTCCAAACAAAGAACAATAACATTTAAGCAGGTGACAGAAGTGAGGGGTGAAGGATTTTGATTTTATATTGACAGCAATGTAGGTGGAGTTAAATACAT…
AGL	178	2936	Agl	77559	###############################################################################################################################################################################################################################################################	GGAAACCTGATGTAGTGACAGCTTTGTTTGGTAACACGTTTCCCATCCTTCTAACTGGGAAAGAAACCACACAATTAGTTATTAAATTAACTCCAAGTCATTTATGAGAAAATTGATTTAATACTAACCAAAATAATCAAGAAAGGAGCTACTTTCAAACACTTAATAAATGCTTATGGTTAACACTGTGCTAGCTATAAATTTACCAGCAGTTGGACAGAGGGAAACTGGGAAATTATTGTTTACTGAGCAGAGTTTTGAGCCCTTTGGTACTGTTGTGTGTTGCAAACTTAGTGTAACATCAGCAGAGCAAACTGATGGAGTTGTGGAGCCAAAGAAAGGGTCCTTAAATGTTTAAGAAGATAAATCACAGAGATCAGTTACAGGCAGGACCCGTTT…
AGMAT	79814	2937	Agmat	75986	###############################################################################################################################################################################################################################################################	TTGAAGGGAGCATGGATAACCTGTGCTAATAGTAACACACATCGTGCCCAGTGACTGAGTGATTGAAGGAGACCCCCGTCCACCGCCCTGGTTCCACCTTTCCTTTCTGTTAGATGATCATGCAGACAATCTTGTATCCCCTCCCAGTCTGACTCCAGCAAGGTTGAACTCCGATGATCTTTTCCCATCACTGGCTGGGTCTCTCCTGTATGTAAATGTATGCTCCCTCGCTTTCTCATGACCTAGGAAGCTCATTTTAGACTGGACAGTGTAGGGGAGACCGATTACTTCGGAGTTTGGATCAGGATGTGGTTGGTTGTACTGGCCAGCCATGTCGCCCTAGGCCTTTAATCCCAGCACTTGGGAAATAGAGGCTGGCTGATCTCTGTGAGTTTGAGG…
AGPAT3	56894	2940	Agpat3	28169	###############################################################################################################################################################################################################################################################	CTATCTTCAGATGCACCAGAAGAGGGAGTCAGATCTTTTTACAGATAGTTGTGATCTACTATGTGATTGCTGGGATTTGAACTCAGGACCTTCAGAAGAGCAATCAGTGCTCTTACCTGCTGAGCCATCTCTCCAGCCTTCCACCAGCTTCTTAACTGTGAGTGGCAGTGTGTGTACAAGAGTGCATGACCAAGAATGTCCACTGTGATGCAAGAGCTCTAGGAGCAATCGTCATTGTGGGCATGTGTGTGAGATGGCCGATACATCATGTGTGTACGTATGTGCATACTCATTGTGTGGCTGTTCATGAATGTGTTAGACATGAGCATACATATGTATATGCATGTATATGGCTATACCTTTGTGCATTAGGCATATATGTGTCCTGCTCATTTGTAT…
AGPAT6	137964	2943	Agpat6	102247	###############################################################################################################################################################################################################################################################	ACTTTGAGTGTATGAACTTGTGATTTTCTGCAGTCCCTTTAACTTCGTCTCAGTGCTGCTCTGTATTTTGGGAAACATAACTTCCTACTGACCTGCAGCATCCCATTCAAGCTGTTATTTCTGTTTCACTACTGATAACAATTAAAGTGAAATCAGCCCAGCCTTGCCTGGAAGCTATGTTTGCTGTCACATCAGAAGTGGGCATTGGATAGATGACATTTAATCCACCCAAAAGCAAATGTGAAAGTTATCCCAGGAGCAGGAAGACCTAAGACCTCTAGCCGTGGGATTAGATCTGATGTATCGTGCTGCTTCTGTTCTGTGGTTTATCTTAGTTAATAGTTAACTCTTAGAGCTCATAAAATGCAGAAGTTGGACTGGATTCCCAGTGGTTAACTC…
AGPS	8540	2945	Agps	228061	###############################################################################################################################################################################################################################################################	GGTACTTGAATGTTGTTGGCCACAACACACTTCAGAAGAAGAGAGTCCAGCGACCCGGAAGGATGAAGGTCAAATGCTGGGATCTGTGAATAAGGGACTAGCGAGACATGCTGTCTATAGCAGTAGAAACTACTTTAGTAGTAACTGATCTCTTTAACTAGTTACCACGGATCTAAATGCAGCAGTAAAAAGAACTTTATGAGTCTATAAAGTGGGAGAGAGTCTGATCATACAAGCAAACAAATCCTACTTTATCACAAAAGTCACACTGAGTTCAGCTGCCCCACAATAATGTTTCTGGTTATCCATGGACTGGGTCTCAAAATTTGTAGGAATAAGTTTCAAAATTTGATTATGTGAAATTGAAAAATCCTCCATGTATCAATCAAAATATATTAT…
AGR2	10551	2946	Agr2	23795	###############################################################################################################################################################################################################################################################	TGAATTGGTCTTCCATTAATTCAACCCACGTTGCATGCATAGCTTTGGACTTAAGGTAACTGAGTTTTACCCAGCTGAGTACACTCTCAAGTGCCTGGCTCTGACACCTGCATCTCACTGGTTACTGCTTTCTGATTCTCAGGTCCACTGAAGCTTGGACTTGCAGCCATAGCATATTCTGTGGTCTTCCTATGTCATTTACATTTGTGCTCTGCAAATACCTCTTCTCTCTCTCTCATCTGAATTATTATTGCCACAGTTTGATCCTGGGCCTTCTGTTCCAAATTCTTCCAGAAGAAACACATCTAGTGGTGTAACATTAACGATTACTTGATGACCAGCTTTTAGCCACTGACTGTCGCTATACTACCGTATATGTAGTAGTATATTACTGGAGGT…
AGRP	181	2949	Agrp	11604	###############################################################################################################################################################################################################################################################	CTATTGCTGTAGCTGAATCTAAGGTTTCCTGCATGCTGGAAAGGGCTCTACCGCTAAACTACATAAGCTATAGTCTTCACCTGTGTTCTGCTTTTTGTTTTTATTTATTTATTTTTAAATATTTATCTTACATACATGAGTGCTCTATCTGCATGTACACCTGCATGCCAACCTGCATGCCAGAAGAGGGCATTCGATCCCATGACAGATGGTTGTGAGCCACCATGTGATTGCTGGGAATTGAACTCAGGACCTCTGGAAGAGCAGTCAGTGCTCTTAACCACTGAGCCATCTCTCCAGCCCCTTGTTGTTTTTTTTTTTTTTTTTTTTTGCTTTGAGACAGGGTTTCTCTGTGTAACAGCTCTGGCTGACCTGGCACTCGCTCTGTAGAACAGAACT…
AGT	183	2950	Agt	11606	###############################################################################################################################################################################################################################################################	GGCCTTTGCCCTCTCCTCCTCCCCCTCCTCCTCCCCCTCCTCCTCCCCCTCCTCCTCCCCCTCCTCCTCCCCCTCTTCCTCCCCCTCCTCCTCCCCCTCCCCTTCCTCCTCCTCCCCCTCCTCCTCCCCCTCCCCTTCCTCCTCCTCCCCCTCCCCTTCCTCCTCCTCCTCCTTCTTCTTGTTTACAGAGTTATACTCTGTGGCCCAGGCTGGCCTTGAACTTGAGGTGGCTCCTGGCTCTCTCTCCCTAGGACTGAAGTTGCAGCCTGCTCCATGCCCTGTATCCACTCTGCCTCGCCCCCTCTCTTTCTTGGCTGCAGCAAAACAAGTCAAAGACCCTCTGTTCACAGATATTTCTGAAGCCTAGAGAGTATTTTGTTTATTAAAGCCATATGTGAA…
AGTPBP1	23287	2951	Agtpbp1	67269	###############################################################################################################################################################################################################################################################	TGTTACACCACTGCAGTGATTTTCAAGACATAGATCTTCATTGTTGATGCCCCAGAGCAGCTGGCTGGGTCCTCTGCATCCCCCAAACTGCCACGTTACTTCGCATATTTATAAATTTCAGATGTTAGGATTTAGTCCTAAGGCCTTAACAAATGAAGAAACGAGAGGCAGGAAGCACCACAGCTCCCCTTTTCTTAGTACAGTCTTGCAAAGCTCGCCCTTTATTTAAAATGCTCTGGACCAAAACAGTTTCAGATTTGGAAGTTTTGTTTTATTTATTTATTTTTTGGGGAAGGAAATATTTGAGTGGACTTCACAAACCAAACCTAGGAGTGTCCCCAATTCTAAAATTCTAATGCCTTAGAACTGTTTAAGTTTTAGGCTATAGATGCTTACCTT…
AGTR2	186	2954	Agtr2	11609	###############################################################################################################################################################################################################################################################	TTGAATCCACATTTCTCTTACATAAACACAATTCCTCTTGATAACCCTCCTATTCACATTTCCTTGGGTAAAAATCTTAGGAGCCACCTACATCTTTGTTTCCCATCTAATCCTAAATTGTTTTGTGTTTCCTTAACAAAACACATTCAAAGATGTGCAGTTCTATCCCTAAATAGCCTAAAGGAGAGGTGAGGGCAACCAAACTCCTTATAGCCAAATAACCATTTTTTATTTATTTGTCAATATTTTATATGACTTGATGTCTTGAAGAGAACATTATTTTGCTGCCCTTTCTCTCTTTTTGATGAGAGATTGCTCTCTTCTCTCTCTAAATTTGTGGATTTGTTTAGTTGATCAGAGTAGAGTTTGAATGACTGGTAGCTATCATAGAATAGGAAC…
AGTRAP	57085	2955	Agtrap	11610	###############################################################################################################################################################################################################################################################	GCTGCACCATGGGGATGCCTCCTGGGCAGTGCTTTCCAGCTGGTGGGATATGGAGGCCTCCTGCCCCGTCCTCTTTCATTCCTCTCTTATCTCTGGCTGCAGCCGCCTGGGTACAGATTCAGGCTCCAGCATCTTACCACACTGGGCAAGGAAGGCAATCCTCCCAGAGACTGTGGGATCAGATACAAGGAAAGCAAACACGCAGAGAAACTGGTAACTGATGGGCATCGTGGGGGTGGCAGGACCAGGGTCACAGCTACTCTTGTGTGTACTCAGACGGAGCTCCTAGATGCTCCCAGAAATGGACCTTCCAACACCATTCATGCAGAACGATGGGAGGCCGGATACAGGGAAGGCTGGGGCTTGAGGTCCTGAAGCCTTGATGTGCTATGGTGGGTT…
AGTRL1	187	2956	Agtrl1	23796	###############################################################################################################################################################################################################################################################	CAATCACCCCTCTTTGGTCTTTCTCATCCTCTGGGTTCCTCATCCTTTTCGCTTTCACATCCCTAATGTTTTTTTCTCTCTCTTCCAAGCCCTGCCCCTCGCTTAAATCTCTCACATGGGAGAAAACACCATGTCTGTCTTCATGAAACCGGCTTATTATTCTCGACAGGATGACGTCAAGTTCCACCCATTTAGCTTCAAAGGACATCATTTTATTCTTTATGGTTGAATAAAATTTCACTGTGGATATATACCACATTTCTTTATCTAGTCATGAGTCATTGCTGGGCACCTGACTGTCTCTATACCTTGACGATTTTGAGTTTGGCAACATGGTCTTGACTGACTTCAGTCCTCTGACATTTTAAGCTCTTTCTTCTGTGGCCCCATAACTTGGTC…
AGXT	189	2957	Agxt	11611	###############################################################################################################################################################################################################################################################	CTGACAGAAGATACAGGGGTGTGTGCTGCACTGGGCCAGGCGGACTGGTCTGAGGGAAGTTTCACCTAATTTCTTTCTTCTCAGAGACTTGATTCACTTGCCACAGGGTCAACTCAAGTCCTGATATAAGGGAGAGAGCTCTTCCTTTCCCAACTATGTAATAAGGAGACCCCTAAACATCATCTAATCCAGTGATTCTCAACCTGTGTGTCAACAGGGGTCTCATTTTAGACAGCCTGCACATCAGATATTTGCATTATGGCTCAAATCAGTTTCAAAACTACAGTGATGAAGTAGCAATAAAATAATTTGATGGTTGGAGGGCCACCACAACATGAGGAACTGTATTAGAGGGTCACAGCATTAGGAAGGTTGAGAATCACAATGCTGAATGAATCC…
AGXT2	64902	2958	Agxt2	268782	###############################################################################################################################################################################################################################################################	CATCTCAGGGTGCTCGCACCCCAGTGTCAGGAAGAACCTAGCCTGCCATGCTGAAGCAGGAAAACCCAAGAGTAGTAGTTCTCAACCAGTGGCTCACAACCCCCACAGGGGTTGCACGCATAGCAAGATATCCTGCATATCGGATATTTACATTACAATTTATAGCAGTAGCAAAATCACAGTTATGAAGTAGCAATGAAATAATTTTATAATTGGGGGTCACCACAACATGAGGAACAGCATCAAAGGGTTGCAGCATTAAGAAGCTTACGAATCACTGCCCTAAAGAGAAGTCTTGAGACATCCGGCCACCTTCCCTGACAGAGGACTGGGGTCCGCGGGGCCTGGGAGGCTAGGATTTTGACTCAGGATCGGCGGGAGCCACCTTGGTTCCCGGAC…
AGXT2L1	64850	2959	Agxt2l1	71760	###############################################################################################################################################################################################################################################################	GAAGAAAAAGAGATTTTTTTCCATTCCTAAGCTTTAAGGGTCTAAGATTATTGCCTTAAATATACCCCTCTCATATATTTAAAAGTTGCCCCATTAAAGTACCAGATAATTTGAATCTGCATCACCTTGCAGAAGGGCTATTTAGCAACATTTTGACACATACTGATTTCACAGTCTTCACAAAGGTCTATTTGCCATGTTTGTAGTCTAGTACAGTTGAGGAAGTCATTCCCCTAAACCATGCTTCATGGGCTGAAATTAAATCCCCACTCTGAGGTTAACACAGAAGAAATCTAATGTGGACTTGGGGCTTAGAGTAGAGCCCCCATGATTAAATAACAGTGGCTTTGCAAAGGCAGACACCTGATGGATAAATCTGTGCTATTTCTTGACAGGTGA…
AHCY	191	2962	Ahcy	269378	###############################################################################################################################################################################################################################################################	CCTGATCATCAGACTGGGCCAAGCTCCTTGTTATAAATGCTCAGTGCATACCTGGGCAGGGTCGTCCTTGAAGAAGTGAAGAGGAAGAGGTGGAGCCGTCTATGACCATCTGAATGCTGTAGATCCTGGATGAGCCTATTAGTGCCAGAACCCAGGGGTCTGTAGAAGAGGTGAAGGTCACCTTCAGCTACCTACCAAGTTGGAGGCTAGCCTGGACAACAGGAGACCCCTTTTCAACCTCTCCTCTCCTCTCTTCCCTCCCACTTTCTTCTCCCCACCCATTCTCTCTTCTCCCCTCCCCCTTCCCTCCCTTCCCCTCTCCTTCCATCCTCTTCCCCCTCTTTGTCTCCCTCTCTGCTCCAGAAAAAGACTCAGATCAGGGAATTCCTAACTCTAGAA…
AHCYL1	10768	2963	Ahcyl1	229709	###############################################################################################################################################################################################################################################################	AGCCCAAAACGTTGTTGACCCTTTGTCGGGACGCTGGAGTGTGGAAGTGGCATGAGCTCATTCTGGAGGCCCGGGAGCTCTGTTCTCACCACTGCAGAATGGGACAAATGATGAGGGTGGGGATGAGGGAGGTTAACTCTTCTCCCAGGGAAGAGACCAGGGTTGCATTGGTATGATGGAGCCTGCAACTGCTCAAAAGCCGCACAGGCAGAGCCTTTTGTCATTGTGGCCATGAAGAGGATTATCCCTACCAGGGCAGAGAGGTGTGAAGGCTAACCTTGGAAATCCAGACTGGCATAATGAGAGTTAGGAGGGTGAAATGGTTAATGGTTTGTTGAAAAACAGGGAGAGTCCCTCCTCTAGGGGCCTAGCTGGCTGCAAAGCCAGGAGCAGAGACTC…
AHDC1	27245	2964	Ahdc1	230793	###############################################################################################################################################################################################################################################################	CAGAGAAGTGAACAGAATAGAAATCTAGATGGTGGGCGTGTCCACGATTATAAACTGAAGACACTTAATTCTGGTAGATACGTAGACTCAGCTGATAATACCAATCACTACTGATCAAACTCAGGATCCATGTGTGAACTGTATTCATTTCTCTGTGGTGCTGGGAGTGGAACCCGGGATCTTGTATTCTAGCAAGTGCTATACCTTTGAGCCACACTTGAGCCCTCCCACACGTACAGTCTTAAGCATGCTGCTGCCCACACTGACACACAGAGATGCACACTGACAGGCAGAGTAGCCCCAGCAACCCACATACAGATGTGTGTATCTACACAGATGACTGAGTCTCACCAATGCACATTCCCAAGTAACTAGAACCTATAAGCTTCTGTGATGCTT…
AHNAK	79026	2966	Ahnak	66395	###############################################################################################################################################################################################################################################################	AAACTGGGAGAGCTAGTCCGACTTCTGAAGGGATCTTTGCCTGGACACCCCCAAGTTTCTCTCCTTGGGGCTGGGCTGACCACGTGCTTATATTCACTTGGGTTAGAGGAAGGGAGGTGGCTGCCAATTTAGAATGTGCAATACACCTGGGCCCCTTCAGGCTTCAGCCAGGGCTCCCAGGAACTTGCAATTCCTTGAGTTGACCATTGGATCATCTGGCCGGCTTCCAAAGCCTTCTTGATCATAGTATCGTCCATGTCTGAGTGTGTCCAAAAAGTGTCCGAACGGGGGTTGTTGTGGCAATGTTTCTGCGGAAATGTCTGTGTACTTTGACGAAGCTCCCCCTTTCTCTTTCCTAGCCCCAGTTTCCGTTGGTGCTAAAGCTCAAATAATTGGTCT…
AHSA2	130872	2970	Ahsa2	268390	###############################################################################################################################################################################################################################################################	CATTCTCAAGCCTGGGTCTAAAGACCTAGTTTTTATGTTTCAATAACTTTTTCAATAGCTCTGTGGTTAAGAGCACTGACTACTCTTCCAGAGGTCCTGAGTTCAAATCTCAGCAACCATATGATGGTTCACAACCATCCGTAATGGGATCTGACGTCCTCTTCTGGTGTGTCTGAAGACAGCTACAGTGTATTCATATACATAAAGAATTCTCTTAAAAAAAAGTTAAGGGGCTAGAGAGATGGCACAGTGGTTAAGAACACTGAATGTTCTTCCAGAGGTTCAATACCTGTTGCGGATAGCCCTGGGGCTAATTATATTTGATGTGATCAAGGAATGAGTCAGCACACAGGTGATTTCCTGTAAACCTGCTTCCCACCTTAATTTGTAAAATAAAGG…
AHSG	197	2971	Ahsg	11625	###############################################################################################################################################################################################################################################################	AGGGTTTCTATGTGGGAAATGCATCACCTTGACAAGAAGTAGAGCTGTGTCAACGAGAGGCAGAGGGTACAGACCTGGGTCAAAGTCCCACCTCATCTGCTGTGTGTGCAAATCTCCACCCAGAACTGTTGGTATAAAAAGAAGCAGGGGCAGCGAGTCAAAGGATGGGGCTCTTGCCTATTGCTCTGTATCTGATCTGTTCTTTAACTTACATAATTTTTATAATGGGGGACAGGACATAGGGCTTCACATACTCTACAACTCTACAACTGAGCTATATTTCCAGCCCTTATGTAATTATTTTTATTTCAGTAACCATTATTTTTTCATTAAGAACCCATTGGCTTTTAAAATGCAGCCCCCCATCCTCCCCCCCGCCGCCATCAGCATTTATTTTGG…
AICDA	57379	2972	Aicda	11628	###############################################################################################################################################################################################################################################################	TTCCAAATTTCCCGGGACTGGAAAATGGTTTTTGTAACTAAGTGAGATCTCTTTCCTTCCTTTAGAAGAAGGCAAATGAGAGAATTTGGCTTTCTTACAAATCAAGGGTTTTGTATTTGTTCCTATGGCATGTGTACGGCATCTGTAAGAGAGGGTGTGGGCGTGCGTGTGCGTGTGCTACAGCTCGAGTGTGGCGGTCAGAAGACAACTTGCTGGAGTCAGCGCTCCAGGACTGGGCCCCAGGGACTGAGCTCAGGTGGACGGGTTTCCCTGGCAAGCACTTTTATTGGCTGAGTCATCTCATTGGCCCGAAGAGTGTTATTTAGCTCTTGACTTCATTGGGAAGTTTCCTGTAAGCTGGACCAGGTGGCAAACAACCCTAGTCCTAGCTACTTTGGA…
AIG1	51390	2977	Aig1	66253	###############################################################################################################################################################################################################################################################	GGTTCAAGATGTGGGCCCTCAGCTTCTGCTCTAGCCACTAAGTCTGCAGTCTGCTGTTTCTACTGTGCCACAATGGATTCGAAACCCTCTGGAACCACACGCCAAATAAACTTTTCCTTTTATAATTTGCTTTGGCCATGGTGCTTCATCCCAGCAAATGAAATGGAAATACTATAGATAGTTAGGGAATACACACTATTAATGGCTTTCACATGGACGAGTGTTGGTTACTATAGGAGAGAGTGCCATGTTTCTTCCATGTGTCTGCCTGCCTTTGTTGTCTACCATATTGTGAAATAGTCTGAGACTCCTACCAGAAGCTGATATCTGATTTTTGTCTTCCAGCCTCCAGAACATGTCCTAACCTTCTGTAATTTTACTAATTACCAGTGTCAGATG…
AIM1	202	2978	Aim1	11630	###############################################################################################################################################################################################################################################################	CCAGGATCCGGAGCTTCCAGACAAGTGCTCTTGCATTGCCTTGCATCCCGCACAGGGAATCTGCCTTTTAAAAGAAACTCTTCACACGCCTTTAATCCCAGCACTCCGGAGGCAGAGGCAGGCGGACTTCTGAGTTCGAGGCCAGCCTGGTCTACAAAGTGAGTTCCAGGACAGAAACCCTGTCTCCCAAAAAAAAAAAAAAAAAAGAAACTCTTCAGAAGGGTGGACATTTAACCCTTTCGAAATGAAAGCTTTTTATAATCAGGAACACCACTATTTTGGACATCACTAAGTATGGGAATTAAAGAAAAGAGACATGAACCAGAGGCTCTGTCACTCTTTTTTACAGAATAGTACAACTGATTTTACATGATAGGTTGTGGTGCTGTTTGACTCTCG…
AIM1L	55057	2979	Aim1l	230806	###############################################################################################################################################################################################################################################################	GGTTAAAGGCACTGACTGCTCTTCCAGAGGACCTGAGTTCAATTCCTACCAACCACGTGATGGCTTATTACCATCTGTAATGGGATCCGATGCCCTCTTCTGGTGTGTCTGAAGACAGCAACTATGTACTCATGCATACATAAATAAATAAATCTTTAAAAAAAAATCTGGTAATGTGGGGCCAGTGTCTGGGCTCCTTCTCTTCTTCCCAGTGTTCCCACAACTGTTTCCTCCCAGGGAGGACAGCAGATAGGTCAGGAATTGTCCCCTTCCTCTGAGCGGGGTAGTGGAGCTTGCTTCTATCCTGTGGGAACTTGGGGCTGGGAGGGCCTAGGGAAGGAGGCCCCGGGCCTTTTGATGACTGGGAATAGGAGAGGCTGTGGGCAGCTGGGCCAGGTT…
AJAP1	55966	2985	Ajap1	230959	###############################################################################################################################################################################################################################################################	TCTTACCAGGCACACGAGTTGAGGGCATCCTGCCCTCCATCCACACACACACAACAGTTAAGATGAATAAATGAGTACAGAGAGTGGATAACATTCCCGCCAGGAGGGTTTGGACCCTTGAGGGATGAAGTCTGTGTTCACACCTTAACCCTTGCAAGGATCTGCTGGCCGGCTCTAGCAGGTTTGTATCCTGTGAGGCCAAAGGCCACAGGAGGCAGAATCCACCGTAGCGTGAACTCAGGAAACCCTTGCTCCCCATGTCCTTTGGGGACTCTGGAGTTCACGTGTGCCCAGATGACTTCTCCTTCAGCTCTGGTGTTCAGCGGGGGCCTGCAGCTCCTACTGTCACTCCGAGGTGACAGCTCATGGTGACAATATGCTTGCACTCCAGGGAGGACC…
AK1	203	2986	Ak1	11636	###############################################################################################################################################################################################################################################################	TGCCTCAGTGAGACAGTGTCAGCTGGGACCGGTTACTCAGGGTCGGCAGCCAGAAGTACCCTCCCGAGGGTGGCAAAGCTGTGGCCCTCAATGAGGCAGCAACAGGCTGCTAGACAGGAGGTCAGAATGTGGTGGGACCAGGAGCCTGGCAACCATTGTGATGCAGTTATTGAGGAGGTGACAGGAAACTTCCAGTGACATACTAGTGGTGTCGCGAGCCCCTGTGGGCACACTTCCACCTCCATGTAAAGGCTGCTGGGAAACTGGATCCTGTGTCTGCATAGAATTTCTTCCACGAGCCTCTGCTCACCCACAGGTGGGTGTTCTGCCTGTTCCACCCGTCCACCTGGGGCGTAACCGTCCTGTCCCTTTTCAGGTGCTGACCTATGGAGGATCCAG…
AK2	204	2987	Ak2	11637	###############################################################################################################################################################################################################################################################	GTTTTTATCTGTGTACCCTTGGCTTCCCTGGAACTTACTTTGTAGACCAGGCTGGCCTTAAACTCACAGAGATCCATCTGCCTGTACCTCCCAAGTGCTGGGACTGAAGGTGTGAGCCACCACTGCCTGGCTTATTTGTGTGTGTGTGTGTGTGTGTGTGTGTGTGTGTGTGTGTGTGTGTGTGTGATGCTATTGTGGGTTCCAGGGATCCAACTCAGAGCAAACACTTTTACTTTCTGAGCCACCTCATCAGTGCACACGTAATAACTTTAGAATAGTGGTTGCCAATAGTGGATGGTTTGTTTGTTGTTACCTTAACCATTATAGTATGTTAACTTAAAAATGTAGGAAAAAAAAAAAAAAAAAGACTGGGCATGGTGGCGCATGCCTTTAATCCCA…
AK3	50808	2988	Ak3	56248	###############################################################################################################################################################################################################################################################	TAAGCTTAAAAAAAAAAAGTGGGTCTGGGGTGAGCAAGAGCTGTGCCAGGGTTAGAAGGAAGGCAATTGCTAAGCCTCCCTGCATTGGGAGAATGACCAGTGTTCCTCCACCCCGCAACACACACAGTCGCACAGAGGTGACCAGTGCCCTGCCCGTCACAGCTTCACCAGAGCAAGCTCCTGTGGGCAGAATGGTTGGTTCCCTGCCCAAGGCAGTGCCATGACTCTGAGCTGAGTCTCCTGGATCAGCTGGGGCACAAGTAGTCCTAGCCACAACTGCAGAAATGCACATGGCAAACCTCTGTGGCCACTTGGTGCCAATCCTGCAGGCTCACAGGTTGCAAATGCTGTCAAGGCAGAGCTTCCTCACCAACATTTCAAAGGTCAGAGGACAAATTC…
AKAP10	11216	2993	Akap10	56697	###############################################################################################################################################################################################################################################################	CTGAGACTGTGGGGGACAGCTCATTGAAACCACTATGTTGTTCTTAAAAACAAAATCCTAAAATGTTCAGTTTACCAAATGAAGTCTTCAGAGCCAGACACTGAGGTGGAAGCCTGCCAGCTCAGAGAGGCAGAGAAAGCTGACCTTTCTACTCCACTGACAGCCCAGAAGGACAAAGCACCATCTCCATACTGTCTTAAATACCCTTCAACTCAGAAACCCTCCTTCCTCTTTCTTGGGTTTTCTTATGTTCACTTCCCATCAACAGGTTGCTTGTTAGTTAGCTCTTGTTTACAGAAAGCTCTTGGGTTAAAGGTGTGTGCTAGGGTTGAGCCACACTACAACAAGAAACAGGTTTTTCCAGTCTCAGTGTTCACAATGTGATCAAATATCCTGCTA…
AKAP11	11215	2994	Akap11	219181	###############################################################################################################################################################################################################################################################	TTTCTCTTTCCACCTCGTCTCTTTCTACTTTGATGACTTGTTGGTGACCCAGTGAGTTTCAGTAGGGTTGCTTACATAATATAGGTGAGGCATTGTTTACAGGATTGTAGCTCCTCACCAGTGGCTACAACACTAAAGGAAATCTCTCACTGTCCCTCAGCAACCATTTACTGCCTATCCGCTGTTGGTGAGGGGGAGGTCTTGTGGGGCCCTATTCCATCACTACTTTTAACTGCCTATAAATTCTCAGGGAGGAGTTGAGCCTTGTGAGTCCCTTCTTTGAAACAAATGTCGATGGGCCCAGTCTTATGTGGGTCTGGTCTAGGTCAGTACAGCTTCTTTGAGTTCAAGAGTGCCATGCCAAATCATGTAGGGAGTACAGCATCCTCTCTGTTGATG…
AKAP12	9590	2995	Akap12	83397	###############################################################################################################################################################################################################################################################	ACAGTAGCATTGAAAAGATACGTATTTTGGAGGTTTTTGGTTTTTTTTTTGGGGGGGGGGTCATGTAACTGGGCTCCCAGGGATATTGTGATGAAGTCCAAGATGGGGAGAAAGGAGGCCAGGGGAAAATCTAGTTTTATTACTGATTTTGTTTTGTTTTGTTTTGCTTTTTTTTTTTTTTTTTTTTTTGAGGCATTCTCACTGTGCAGACTTGGCTAGCTTGGAACTTAGTATGTAGATCAGGCTGGCCTTGAACTCACAAAGTCCTGCCTATCTTTGCCTCCCCCTGGGATTAATGGTATGTGCTGCCATAAAAACCTGATTTTTTTGTTTTGTTTTTTTGGTTTTTTGAGACAGGGTTTCTCTGTGTAGCCCTGGCTGTCCTGAAACTCACTCTGT…
AKAP3	10566	2999	Akap3	11642	###############################################################################################################################################################################################################################################################	CCTTGGTCACCTGCAAAAAGCTGTCAGCCAGCCAGTGTGCCTGCCTCTTCAAACATCAGGGAAGTACACAGATGCAGTGTGTCTGAGCTGCAAAGGCTCTGGCAGAAGCCAACAAGCCTACTTTTTTTTCTAAGATGAGAACGATCCATAATAAAAGTTGGTAGTTGGCAAATGGCTTTATTGAAGGATACCAATATCCAGTTGCTTTTGAATCTGTTCGGGTTTTTGTTGGTTTTGATTTTGTGTTTGGTTTGGGGTTTTTTGGTTTGGAGTGGGTGTGGTGTGTTGTTTTTCACCTTTGTTGGAACTTTGTTCCTTGGTTAGACTGTTTTTGGGCCAGGCATGGTGGCTTGTGCCAGTGACAAAGCCAGCAGCAACAACGAGAGAGATGCAGCCCCA…
AKAP4	8852	3000	Akap4	11643	###############################################################################################################################################################################################################################################################	CTAAATGAGAGACCAAAACCCTGGTGAACTCTTGGAAAACTGACTTCACCAAACTTGCTGGTTTTTTAGATACCTTTTCTGGGTGGACAGAAGTATCCCCACCAAGACTGAAAATGCTCAAATTGTAGCGAAGAAGCTCCTCCAGGAACTGGTGTCTAGATTTGGCCTCCCACTAGCAATGGGGTCCAACAACGGCCTAGCTTTCATAGCTAAAACCTCTCAATTAATAGCTAAGGTTTTAGACACAGATTTACAACTTCATTGTTTTTATAGACCTCAGAGTTTTGGCTAGGTAAAAACAGTAAACAAGACATTAAAAGAAACTAAAATAATTCTCATTAGAGTCCAGAGAAGGATGGGTAGGCCTCCTTCCTTTGCTTTGCTTTGAGCTTACTGCAC…
AKAP5	9495	3001	Akap5	238276	###############################################################################################################################################################################################################################################################	ACATAAACTGTGCCGTTGATAGACCTAGGTAGAATAGTAGGATGGCAGCCATCCATCCAGTGGACGTTGGGGGGGGCTAAAGAAGCGAGCTGCAGGAGGCACTTCTGATCTGTCTGAGGTGGCAGGGATGCTGGCTTATGTACCTGTCTCTATGAAGACACATAACTGGGGAGACCTGAAGGGGGTGAGGGTAGAAGTAGGGTATGGAAGACTTGCTTTCCTGTTTCTTACCTTCCTGTCTGACTGAGCTCCTCCACAGAGGGCCTGCTGCTTGGCATATTTGGGATTCCCATTTGAATCACTGCCTTAGTGCTATTGGTTTTTGTTACTGGTGTGTGCGTGTGTGTGTGTGTGTGTGTGTGTGTGTGTGTGTGTGTGTGTGTGAGTGTGTGTGTGTGC…
AKAP9	10142	3006	Akap9	100986	###############################################################################################################################################################################################################################################################	GGAAAGTTATGATAGCAAGTGCTAAGACATTGAAGTACTTAATATTTTAGACAATGGCTAAGAAAGCCAGTGTGGCTGAATCAGAGTAAATTCAGAAGCCCTCATAAGGAGGGCTATAGTCCAAATGGTCTGTGCCTTAGTTATCTTTGTCAACTTGACACAGCCTAGAGTTATCTGTGAAGAAACTCAAGTGAGGAATTAGCTAGATCAGATTGGACTGTGACATGTATCTAGGAGGTCGCTTTACTATTAACTGGTGTGGAAGGGCCCACCCCATTGTGTCTGGCACCATCCTTGGGCTGGTAATCATGGACTGGATATGGAAGCTAGTTAAGCATGAGGAATGCAGACAGCAAGCCAGCCAGCAATGTTGCTCGATAGTTTCTGCCATGACTTCTC…
AKNA	80709	3007	Akna	100182	###############################################################################################################################################################################################################################################################	GGTCTAGCAGTGTTTCTGGACCCAAGATTGGGGCAATCAGCAGACGACTTTCTGCACTCCAGATCCCTTCTGGTGGTCAGGGTACAGGGCCTTCCTTTTGTTTTCTTGTCTGGGTGGTTGAGAACTACCATCTCCCTTCTGTGCCTCAGTTTCCTCTTCTGAGCCGTGGGAAAACACTGTATCTGAGGCAAAGGATGAGGAAGCAATGGGAGAAGTGAGGGAGGGTGGAGCAGGGCCAGGCTGCAGCCTCTGTTTGTCCTAGTGCTGGGTCCAGAGCACCCCAAGTGGCAAACCTGTGTCCGGCTGGGTTTGAAAGCTGTTTGAGAAAATCCCATGAGGCTGTTGTGGGCTGGGGTGTTTTCTCCAGAGCAGAAAGATTATGAAAGATATGTGAGGACA…
ALAD	210	3032	Alad	17025	###############################################################################################################################################################################################################################################################	TTTTGGTTTTTTCGAGGCAGGGTTTCTCTGTGTAGCCCTGGAACTCACTTTGTAGACCAGGCTGGCCTCGAACACAGAAATCCACCTGCCTCTGCCTCCCGAGTGCTGGAATTAAAGGCGTGCGCCACCACACCCGGCTATTAACCACAGCTCTATGTTCTCCAGTACACACAGTTCTCAAGTCATAAGTAAAATTTATAAATCAAAATTCACCAAGAACTGCAGTGGTCCTTTGGTTAATAATAGGCCTTTTCCTTCCCAGAAGAAACATTGTTTCTTAATTCCCAAGAGCACGGTGCTAGACCTACCCTTCAAGGCCCATTTGTAATCCTGTGACGTCCTTTGAACTCAATTTCAATTGTATGTACTAAGTACCAAGTAGATCTTCCTAGAATATAC…
ALAS2	212	3034	Alas2	11656	###############################################################################################################################################################################################################################################################	TTTCTGCCTTGAGTTCCTTCCTTGAATTACCTTAGTGATGAACTGTGATGTGGAAGTATAAGATGAAATAAATTCTTTCCTTCTCAAGTTGCTTTTTGGTCATGGTGTTTTATCACAGCAACAGATACCCTAATTAAAACAATATACATACTTCTTAAAGGACTGCTACAGCTAATGACCTAAAGGCCTACAAAAACACAATAATATGAATGACATCTTTGCAATGATCCAAAAGTATATATGCTATGATAGTCCCATTTTATAGACAAGGAGTCAGGAGTTAGAGAACCATACAAATATAATATAACATAAAATAATTCAGGTGACTGTAACCCCAGAACACATCCCTTTATACTGCCAACTCATCCCAACAATGGGCCAAACGTAAATCTAGTGGTT…
ALCAM	214	3036	Alcam	11658	###############################################################################################################################################################################################################################################################	GAGGAAAAGCTGTGTTTTAAAATAACTTTAGAAGATTTTAAAATTTCTTGAATGGCCCTAAACAGCATTAAAATGTCAAGGTTTGTACAAGGAACTCCATGCTGCTGCTGACTATCAGGGAAAAAGAAGCTTATTATGCAGTGATATTGATGACTGTGGACCAAAGTAGAGAATAAGAGGCACAGAAGTCTTCTCCTCCAACCTCACCCTCCCCTGGAAAAGGAAAAGGAAAAGGGGAAGGAGAAGGAAGAAGGAGGAGGAGGAGGAGGAGGAGGAGGAGGAGGAGGAGGAGGAGAAGGAGAAGGAGAAGGAGAAGGAGAAGGAGAAGGAGAAGGAGAAGGAGAAGGAGAAGGAGAAGGAGAAGGAGAAGGAGAAGGAGAAGGAGAAGGAGAAAAAGAA…
ALDH1A1	216	3039	Aldh1a1	11668	###############################################################################################################################################################################################################################################################	TAACCTGAAAACCCAAATCCCTCTGTTTGGATACCTTGGAAATCTCTTTATTTTTCAGAAGATGAAATAGCTATCTCTATGCACACATACATTTTTACTCTTCTAATTTATTAACAAAGTTCATACCCATACATATACACATATGCACAGTACATGCACATGATACATATACATATACACACAACACACACACGCACACAACACATGACCTTAGAAAAATTGTTGTGATTCTTTTTTCAAACGTATGACTTATTGAAACACATAGCAATTTTATATTTTAAAATGATACTAAGTACCCTGAATGGTTATTGTCACTATTATGAAGGTGTATTTCCCTAATTTCTTTCTCAACCCCTTTATCCTTTACACAGAGGAAGGCTATTGATTTGTTTGAGTGTT…
ALDH1B1	219	3043	Aldh1b1	72535	###############################################################################################################################################################################################################################################################	ACCAAGGTGGCCAAATCTGCAGCCCCGGCTGCCTTTCCTGGGAGGGGCTCTGAGCTGATCCCTCTCTTCCAGTATGCGCGCTCTTGGTAGCTTTTTCTATCACTTCGCCTGTACTGACTGTGGTACAGACATAATACACATTGCTCAGCAATACTAAGGTGGATTTATTAAAAATATATGATGGAGTCGAAAAGATGATGAGTGCATCAGCTAAAAACTTAGAGAAAGCTCTGTGAAGAACAGAATTGAAATCGTGCAGTTTCGGAAAAGCACATAACGCACGCGGACTCAGAGGGTAGCCCCTGCAAGAACGGATCAGGGAGGTTAATGACCACACGTGAACATGGTGAGATTAATTCAGGGACAAGGAACTCATCTATGCAGGTTCCAACACCTCAA…
ALDH1L1	10840	3044	Aldh1l1	107747	###############################################################################################################################################################################################################################################################	GCATGCCACCTGGTGTTGGGTCATCGCATACGCCTGTGGGTGGCATAAGATGGATAACACTGAAACTGGAGGGTCATAAAGGAAAGCGGAAAGCCCGCCCCAGGGCTGCAGTTGGGGACAGCTTCTCTGAAGATGTGGTGCGTTAATGGTGGGAGCTTCCTAACTCAAGGAGATAGTAAACAACACACAAAAGTCCGTGCGTGAGTCCTGGAGGACTTTTTGAGCGACTATTATCTGCCTTGTTAAGGAAGCAGGAAAGACAACTGTTGCATTTCCTGATCTCAGAGAGCTTACAGTCTGGTAGGAGAGCAGATGCACAGAGGACAGGGGCACTGAGGGCATGGTTAGTTCTCTATTGGCAGTAACTGAGAGTGGAGGGGCACAGAAGAGCCCAAGAGG…
ALDH3A2	224	3048	Aldh3a2	11671	###############################################################################################################################################################################################################################################################	TTTATTTCTCCATAGAAGAGAATTTCAGGATTAGCCAGTGTGGAGTAGAGTAGGATTTTACTAAACGACATTGTCAACATAGATTTTAAATATGAAGATTAAATATGAGGTGTTCAGCAAGAAAACAAGACACACATGAAAGCATGGATGTGGGCTAGTTTAAAAATAGTTGCAACTACCTTAGTTTTTAAATATTCATGTGTGTGTGTGTGTGTGTGTGTGTGTGTGTGTGTGTGTGAGTGCTGTAGGTAGAGGTCAATAGCTTACAGGAATCAGTTCTCTCCTACCTTGTGGGCTCCAGGATCAAACTCACACATCAGTCTGCAATTGCCTTTACAGTAGCAGTATTATACTGCTTTGGGGTGACTTCTGGTATTACTTATCAGAGGGTTGCTATGG…
ALDH3B1	221	3049	Aldh3b1	67689	###############################################################################################################################################################################################################################################################	ATTCAAGTTCATCTAGAAGAGGGTGGGCACACACATCTGCGCCAAGAGGAAGCGAGAGGAACTGAGCAGTGTGCTGGTAACTGTGAGGAAGGTAGCAGCCAGGAAGTACTGATGAACCAAGCCTCCCCCAATGATTGATCTAGTACCAAAGAAGAAAAAAAAGGAAAGAAAAGAAGAGAAAATGGCTGCAGCCAACTACTAGAGGGATTTGAACCAGGTGGGATTTTGAGTTACCTGGCTGAGAAAGAGAGGAAGAGGAGGAAAGAGAAGGCAGCAAGTCACTGGGGTACACCCTGAGGAGGTAGGCAGGCCAGCAGTAGAAAAGTAAACTAGGGGTGACCCTCCCCCCAGTAATTGTCAAAGACAGATAAAATAACCATAGTCTGGGTCTCGTTTATT…
ALDH8A1	64577	3055	Aldh8a1	237320	###############################################################################################################################################################################################################################################################	TTCTGGCTCTTTTTCTTTTTTCTTTTTTAGGGTTTTGCTGTATAGCCTAGATTGGCCTTGAACTTGCAGTGTAGCTCAGTCCTCCAGGCCCTGGGATTGCAGGTGTATGCCACCTTAACTGCTGGGCAGCTGAAGTCCCAGCCACATGGTCTGAATACAGACCCTAAATGTTCTGCTGGGTCCACAGCCCTGTGATTGCTCTCATACCGTGATCCTTTAATAAACAGCATTGTGTGACTGTCAGTTGAGTTGAAACTTACTAAGAACATTCTATTCCTATGTTGTTGAGAAACTTTCTAGATACTTCTGATAGAAAACAACCTTAAGTTGACTTCAAAACAATTTGGCTCACTTAGTTGAAGCGGAGTTAATCCTACCTTTGAGTTAGTCTGGAAGGGA…
ALDOA	226	3057	Aldoa	11674	###############################################################################################################################################################################################################################################################	ATTTTTATTACAAAAAGTATTGTTTCCAAAATATTCATTTAGCAGGGCAAAGCAGCAGAGCTCCTGGCTATTGTCAGATGATGCCAGGAGAGGGAGGGGGAGCAGAGAGAGGCGAGGAAGGTACCATTGTTTTAGATAAGCTTTGCAAAGTTGTCTTGTGTGCTGTTACCACCAAGCATTGCTGTTACCACCATGCATTTCCACCTCCCTGGCAAAGATGGACCCTGTCACATAGTCTGCTTCTTCACCACCATATATTGCACCTTGGCCAGGTATCCATGCCTGGACATGGAGATGTATATATACTATTTTGCCCGTCTAGCAGGGGAATGAGATGGCTTAGGGATGGTTGTAGCTTCGCTGGGTAATGCCAGTGGTACATAGCAAAGCCTTGGCTAG…
ALDOB	229	3061	Aldob	230163	###############################################################################################################################################################################################################################################################	TGGGTAGCCAATGGAGTCAGGAGGTTGATGGTGGGGGGGGGGGCTCATTCCGTGTAACTCTCTGAAGCATTTAGGATAAGTCTTGATCAAAACATCTCTGGCCAAATTCAAACACCTCATTTTCCTTGAATTACCAGTTTTATGTCTTACATTTACTATTTTTAGAAGCTGTCCAAGCTTTAATTCCATTTAGAAATTTTGTCTCATTTCAACTCCATTTTCTCCTCTGTGTGTGTGTGTGTGTGTGTGTGTGTGTAGTTTGTGCATTGCTGCGTGTGCATATGCATGTGCATGTACTTGACTGTGTGTGAATGCAGAGGTCCGAGGTGAACACAGGATGTCTTCTTTATCACTCTCCTATCTTATTTTCTGATACAGTTTTTCTCACTGAACCTAGAA…
ALG10B	144245	3064	Alg10b	380959	###############################################################################################################################################################################################################################################################	GCTTCTGCTTCTGCTTCTGCTGCTGCTGCTGCTTCTTCTTCTTCTTCTTCTTCTTCTTCTTCTTCTTCTTCTTCTGCTTCTGCTTCTGCTTCTGCTTCTTCTTCTTCTGCTTCTGCTTCTTCTTCTTCTTCTTCTTCTTCTTCTTCTTCTTCTTCTTCTTCTTCTTCTTCTTCTTCTTCTTCTTCTTCTTCTTCTGCTTCTTCTTCTGCTTCTTCTTCTGCTTCTTCTTCTGCTTCTTCTGCTTCTTCTGCTTCTTCTGCTTCTGCTTCTTCTTCTGCTTCTGCTTCTCCTGCTTCTCCTGCTTCTCCTTCTCCTTCTTCTTCTTCTTCTGGTGGTGGTAGGAGAAAACCAGCAAAGAACCAGAAAAGATACATCCCTCCACAAAGCTACACAAAAAGC…
ALG14	199857	3068	Alg14	66789	###############################################################################################################################################################################################################################################################	AACAACAAAAACAAAGGACCACTAGAAAAGACATAGATGGGATAGCAAAAACACAAAAACTAGTATGTGCAGTAACCAAGGTGATTGTGCTCCTGGTCCACTCTGCCCAGAGGGGAAGCTAAGACTTAGGAGAGTTACACATAGGAACAACCATGAAAGAGAGCAGAGATCTTAGCTACAAGGAACATAGTCTTCCCTCTGGCTGCTAGAGTTTAGCTGATAGATCCCCAGATAGATCCCCACTGGCCACATCTGAATAGTACCAGAGCAAGGCAACTTGTTGATTTTAGCCCCCAGGTTTCAGATAACAAGACCCAGAGGTCTGGTGGGGCAGGGAGAAGTCCAGCTTCTCCCATGCTGGCGCCATCAACTCTCTTTTAGGATCTGAGCTCTTAGCGG…
ALG8	79053	3073	Alg8	381903	###############################################################################################################################################################################################################################################################	GGAAGTCAGGACTGGAACTCAAGCAGGTCAGGAAGCAGGAGCTGATGCAGAGGCCATGGAGGGATGCTCTTTACTGGCTTGCTCAGCCTGCTCTCTTATAGAACCAAGACTACCAGCCCAGAGATGGTCCCACCCACAAGGGGCCTTTCCCCCTTGATCACTAATTGAGAAAATGCTTTACAGTTGGATCTCATGGAGGCATTTCCTCAACTGAAGCTCCTTTCTCTGTAATAACTCCAGCTGTGTCAAGTTGACACAAAACTAGTCAGTACACCATCTCATAACACACTTCACTAAACAATACTGAGGGGTGCGTACTGACATCTTCCTCACGTCATGAGAACAGAACTGTGGAAAAAGTAAACCATGCGCCCAGCAGCTGACCACGCCTCCATGAGC…
ALK	238	3075	Alk	11682	###############################################################################################################################################################################################################################################################	TTCCCCAACACTAGGAAAATCCACATGATCTGAAAGAGGGGACACTAAATCTCTGTCATTATTGAATGGACAAGACCATTCCTGAGAATGGACAAGACCATATACATTGAGAATGATCCAGGAAGGACCAGTGACAGAAAAAGGGTCCTCTAGCTTTGGTTTGATTTGCCAAGGGTCTTTAAAACCTATCCCATGTTTGTTTAGAAAGTGAGGTGCTCATTAAGAGATCACAGGTCTGATGGGAAGTACCAGTTCTCAAGGCAGGGAGCATGCCGGCACTCTGCTGTTTAAATGAGTCAAGTGTAAGCCCTCACTGTCTGTGGTTCCCAAGTCAAAGATGGAAGAGACACTCCAACTAGACTGAGTTGGATCCTGATGTAAGCCTCTGCTCTAACCAGC…
ALKBH8	91801	3082	Alkbh8	67667	###############################################################################################################################################################################################################################################################	CCTTTATCTTAACCTTCAGACTGAGGCATGTTTAAAGGCAAGCCCATAAATCACAGGGCAGAAATAAATCAAAAGTTGACCAAAGAAAAAAATGGAGTCAGCTGTTCCATAACAATTGATCCACTTGACTATATATTTGTTTTTAAAACAAATACTGCCCTCCAGTCTGAGCCCATGGCCTGAGCAGACCTTGGGCTCTGGCTCTGCACAGAGCCTCACTACAACCAGAGGAAGCTCAACTTCTAGGTGCTCTAACATGCCCAAGATCACAGGTGCTCTAACATGCCCAAGATCACAAGTGCTCTAACACACCCAGGATCACAGGCAAGGAGGCCATAACATTTGCCCCAACACAGGAGTAACTGGGACCCTCCAGGATCCAGGGACACAGGAATCCCA…
ALLC	55821	3083	Allc	94041	###############################################################################################################################################################################################################################################################	CAGATGTCAGGGAGGGTCACTACTGTGACTGTAAACTGCCATTTGGGCTTTTCTGAGAGAAGGAGAGTGGAGGAGGATAGGAATTTGGAAGGGCTAGAGGAACTATAGATGTCTCCCTCTCTCTTGGACCTCAGCTGATTCTTTTATCCATTCTTTGGTCATATTCCTCCCCACAGAATCCTCTCCTGTCTCCTCCTCCTCACTGAATGACTTCTCCAGAAGTCTCCCTCCTATTTTCATGTCTTTAAGAATGGCTAATGCATTTAATTATGATTGTTGGCATGAGCACTTGCGTGCGCATGTGTGTGTGTATTTGTGTGTGCATGTATGTGTGTGAAGTGTACATGTGACTGTATGTATGTGTGAGCATGTATATGTGTGTGCGAATGAGTGTGTATA…
ALOX12	239	3085	Alox12	11684	###############################################################################################################################################################################################################################################################	AAATCCAACAGATAGATGAGCACAGGCAAGTGACCATTAGAAGAAACAAAGACAGTACAGGAACCGTGCCACGTGTCTAAGTTGCCATATTTGAAGGTTCCCTTGTCAAAAGCCTTACTACACTTCCACCCACAAAACTACCTCCCAAATTTTGAGGGAATTTTACTTTTCACCACAGTTCCTTTCTTATACAAAATTGCCAATAAAACAAAAGTTGAGTAAAGGCATTTTCAAATAGATTTCCTATTTGGTCTCAAAATGTCTTCCTTAAGTGTTCCTCTCAAAGACATTACTGGATTAAGTGTGAATGCCAAGCACCAGGTGCAACGGGCACCTGAAGATTGCAGATGTCAATAGTCCTTTACCTCTCAATATATATTGCTCTACATATTCATTAAT…
ALOX12B	242	3086	Alox12b	11686	###############################################################################################################################################################################################################################################################	TTAGGAGTCAGGCACCTTCCCTGCTCACTCTACTGTCCAGTCTACTGTTCCTACCTTTACTTCCTGGAGTGAAGCATCCAGATCGGAAGGAATAGCTGGACCCAGGGCATTTTCAGGAAGAGACTAGGCATTTTGCAAAGGCTCTGAGCCCAGGCTTTTTTTCTGGGCGTGCTACTGTTAGTGGTACCACTTATATCCGGTTCTGCTCCTGGACACGTACAGAGCTCATCCCTGGCCTTCTTGTGCACTGGTGGAGTCACATGTAGAACTTTGGGCTGACTTACGTGCAGAAGTGGTGTTATCATCTCCAGACTTCACGGAGACGGTCCAGAATTCTCTGCTTCTGCATTCTGGTAGCTGATATTATAGAAGTGACACAGCCTGTCCGTGTGTCTGAGG…
ALOX5AP	241	3090	Alox5ap	11690	###############################################################################################################################################################################################################################################################	TGGCCGTTCACGGGAGTTTGGCACTGGCACACCCTCAATAGTGAACAAGTCTCCTTCTCCAGCAACTATGCACAGCCAACAGCTCCTCATTCCAGGGCTTGGCTTGGGAGCGTCTCCCTCAGGATTTTGTCCGGCTAGATCTTGTATGAGTCTTCTGCGGGTAATCACCACTGCAGACTGAAATGACACTTGGGTTTATTTGTTTGTTTTTCAGTTTTAATGAGACAGGGGTTCCCCGTGTAGAGCTAGCTATCCCAGAACTCGCTCTGCAGACCTGGCAGGCCTCGAACTCACAGAGATCCATCTGTTTCTGCCTCCTGAATGCTAAGATTAAAGGCATGTGCCACCACCACCTAGTTGCTTCATTTGCTTTTTAAAGCTATGGGCATGTGACATTCA…
ALPI	248	3093	Alpi	76768	###############################################################################################################################################################################################################################################################	ACTGCCAAAGCTCTCTGTACTCCTGAGCCCTCAAGCTGAGACAAGAGCCAGTCTCTCTTCTCAAGACTGACAACCTTGGAACAAACCTGATTCTTTCCTACCGACTCCCAGGCCCTGAAACTTGGCCTTTGAGTGGTGAGCCTCAGACTGCAGAACACGAGGGGTACGTTTATAAATTGTTCATCCCATTTATATTCACCTCACTTACTTATTCTTAACAATTATGTGTAAATTGCTCCTGGAAATTTGATGGGTATGGCACAAAGCCTGCAGATGGCCCAGCTTCTGTTGCTGTGTGCACTCCTTCATGGTCATCCACAATCAGGGCACAGTGCATCTAGATGCTCAAGTGCTGGCCCAAGGGGCAGACTTTCCTAAGGCCCCCCCAATTTGGCAGGC…
ALPK2	115701	3095	Alpk2	225638	###############################################################################################################################################################################################################################################################	CAGACTTTTATTCCTCTGGAACAGTAAGTCCAAATAAACGTTTTCTTCTGTGAGTTGTTTTGGTTATGGTGTTTTATCACAGCAACAGAAGTAACGGACACACGGTCAGTATGTATATAGACATTTCTTATCAGGTTTTATCTAGGAGCAGGATGAGGAGGAGGAGGGAGAAGAAGAAGAAGAAGAAGAAGAAGAAGAAGAAGAAGAAGAAGAAGAAGAAGAAGAAGAAGAAGAAGAAGAAATAATAATCTCCCAATTTTATCTTCTTTCTTTAGCTCTTTTGAATAACTCAAAGAAGATCACTGACAGCCACAAGGAGTCAGGTATTAAAATACAGGCTCTCAGCCTAAGAAAATAGGATGACCTTAACCTGGTTCTGTGACAAAACAAGGACACAGA…
ALPK3	57538	3096	Alpk3	116904	###############################################################################################################################################################################################################################################################	AGAGGCAGGCAGATGTCAAATTTGAGGTCAGCGTGGTCTACATTATGAAGTCCGTGGTATCCACATACCACAGAGTGAAATCCTGTCTCAAGAACAATGAAACGATTTCCCATGGGTGCTGTGTCTGCACATTTGAGGGGCTTCTGTGGTCCCAGAATTTGAGCTGTCTTAGAATGGAGTCTAATTTGAATCAAGGAAAAATGAGAATGAGAGGAAGTAGTCCCTGTGTGTGTGTGTGTGTGTGTGTGTGTGTGTGTGTGTGTGTGTGTGTGTAAATGGGTGTGTTTACAGCCTGGAGCTGTGCGTGCAGGGACTGGGCATCTCCCGGATCAACATTCTAGCTAGTGTTGAGACCCTGTGATGTCAGCGTGGGGATCAAGGTAGAGGGATACTTAATGA…
ALS2	57679	3097	Als2	74018	###############################################################################################################################################################################################################################################################	CTCATTTGTAGTGGTTAGTATGGATACAAAGTGTAAAAACCTTCATGCTTTCTGACCTTCAGGAGCTTAAGTGAGGCAAGACTTAGTAAGGGCATTATTCTCTAAGAACAAAGTTATAAGTAATAAGTAGCTTTCTAACCAGGCATGGCTTCCTTCCTGCTTTAATTTACTGAGTCCCCCTACTCTGGGGACTAAAGTGTGTCTTGAGGAGACGCTGGGATTTGAAGTGGCTTTGACTGTTCCAGTTGGTTAGCATGCCTGCTCTTACATGTGAGTTGTCCCCAGCCTTGCATGCCTGGTAAAAGGTGTCAGTGGCAGGGTATCCGGAAAGAAGTTTTTGGTATCTAGAATATTTGTTGTCAAATATTAGAGTCTAAGAGTGCCTTAACTCACATGTAA…
ALS2CR12	130540	3100	Als2cr12	108812	###############################################################################################################################################################################################################################################################	AATTAACACCTTTGTTCATTCAGTTCCCAGAGAAAAGACAAAAAACCTTTTTGTTTATAATAAGCCTTAACAGCACTAGAGCTGGGCAGATATCAACCCTCTGTGCTATTTTGTCTACTTCCCTGTCAATAACCCCGAGTTATAACTTGCCATGTTCTGTCTGGGACTCTCTTAACTCCAACTAGTCAGCCCTCGTGGCCATGTTTTCACACAGTGCCTTCTCTGCTCTCCTTATCTCCCTCCCTTCTCGGGTGTGGTCTCTGCCTTAGGCCCAAAGCCTGGCAAACAAAGTCCCCCTTCCATGTCTTCTGCCCAGCTACAGTCTATAGGCATCTTTATTCACCAGTCAGGGAGAACTTGGAGTCAAGGTTACATAGCATCACTTGGTATATGCAAGGA…
ALS2CR2	55437	3102	Als2cr2	227154	###############################################################################################################################################################################################################################################################	CTCCTCCTCCTCCTCCCTTCACCAACCAACAACATATTCAGCCGAAACAAAGGACAGCACTTATTAGCTTTCTAAAAACACCAGGAAATCCTCAATCCTATAATAGGTCATGCAGTTTCTTTGAAATTCCCACGTCCTCTCTCAAGTCTTCAAATCCAAACCCTAACCAGCTCAAAAGCCCCTTTTCCATTAAGTCCTCCCAGGAGCCTCAAAGTCAGCAGTCCCTCCTGCCATTCTGTTTGTCTGCTTTTAAAATAAACCTTTTAAAGGCCCCTTTAACAGTTACTCCTCATCCCCTCAGATGAACTGTCCGTTCCTTACAGCACGCACACTCTTTTCAATCTCTCCCCGCTTTCCCTCACACTTGGTAGAAGATCTTAATTTTTTGTATATGGCAGT…
ALX3	257	3105	Alx3	11694	###############################################################################################################################################################################################################################################################	TCCTAGGAAAACCAGCTATCTCTCCTTTCAATGCCAGAGGGGCTCTGTAGCTCCCTCCTATTGTCTGGCCTTTGGATCAAATATATACCTCCCTAACACACCACACCACACACGCGCACACACACTTACCTCCACGCACACGCACCTTACTCCAATGTGACAATGAGTCTTGTCATTTCTTCCCTAGGCATCTCCCGCCCACTTCCTTAACTGCATCCCAGTGCAGGCCTCCTTATCACCTTCCTGGACCAATCTTTTGCCCGCTGACTATGTTCCCTTTGCTTATGCCCACCAGCTACCTTGGGAAAGTTACCTTCTCTGTAAAATGAGAACTACTTTATAAGGAGGTGGGAGTTAAATAAAAGCAAAGTGTGGAAGGCATGTCGCTCAGAAGCAAGT…
ALX4	60529	3106	Alx4	11695	###############################################################################################################################################################################################################################################################	TACAAGGCCAGCTTCAGCTCAGCTTCAGCTACCAGGATAATTTGGAGTAGCCAACTGTGTGCCCACAGGTCCTGTGGAAGGAGAGACCTCCTATGGCATGGGAGAGTTGGGTAATCAGGCCACTGGAGTTCTAGGATAGCGTGCCAGTTGGGAGGAGATAGGAGATACTGTGGGCAGGTAGCGAGAGCAGATGGCTGTGAAGATGTCATCCCCTGGCAGTAACTGAACATCTCCCATGAGCCAAGCACCAGGCTAAAGGCTCTTTGCAGTTGCTGCTATCCTGTTTCCAATTCCTACGGATAACCAAGAATCTCTCCCAGCATTCTCTATGGCCCGGCCCTCCCCACCCCAACTCCAGTCCCTTTCTTTCACAATCCTGGGGGTTATTTAGATCATAAT…
AMAC1	146861	3107	Amac1	56293	###############################################################################################################################################################################################################################################################	CCCAGGCCTACATATTGAGACCCTGTCTTAAAAACACAAAAGCTAGAGTGAGTAAGATAGCTGAAAGGGTAAAGGTATTGGCCACACAGGTCTGGGAACCTGAATCCACACAGTAGAAGGGGAGAAGCAACCCTTGCAAGCTCTCCTCTGACTCCACACGGACACAGTGGTGTGTGCTCACATACATATAAATATCATTCAAATAAGTCAGCTCTCAGTAACAGTACTTGAGTTCAAATCCCCAGCACCCACATATAAAGCTGGGGCATGGCTCTGAACTTGTCACCTTAGGATTGGAGGGCAAAGACAGGTTGAGGGCTCACTGGCTGGTCATTCTAGTCAAAACGGCAAATTCTAGGTTAATGTCAGACCCTTTCCCAAGCCAGCCAATAAGGCCAA…
AMBN	258	3109	Ambn	11698	###############################################################################################################################################################################################################################################################	CAGTCAGAGTGGCTAAGATGAAAAGTTCAGATGACAGCAGATGCTGGCGAGGATGTGGAGAAAGAGGAACACTCCTCCATTGTTGGTGGGATTGCAAGCTTGTACAACTACTCTGGAAATCAGTCTGGCGGTTCCTCAGAAAATTAGACATAGTACTACCAGAGGATCCCGCAATACCTCTCCTGGGCATATATCCAGATGTCCCAACCAGTAAGAAGGACACATGCTCCACTATGTTCATAGCAGCTTTATTTATAATAGCCAAAAGCTGGAAAGAACCCAGATGCCCCTCAACCGAGGAATGGATACAAAAAATGTGGTACATTTACACAACGGAGTACTACTCAGCTATTAAAAGAAATGAATTTATGAAATTCCTAGGCAAATGGTTGGACCTGG…
AMBP	259	3110	Ambp	11699	###############################################################################################################################################################################################################################################################	TTTCGAGCCCTCACTTAGAGACAGGCCCTCCACTTAGCAGACACAAGTAATACTGGCCTGAAGCTGAGCCAGTGCCCTACTCTCATGGATCACCCAGCCGCGTGAAGGGGAAACGAGGAGCCAACTGACAATCAGGAGAATTAGTGACAACTTATACCTTTGTGTGCCAAGCATGGCTCGAAGGCCTTTATTCCTCAACAGCCACAAGAAACAATGTGGTTGCAGCTCTCACGTTGAAGGAAGAGAGGAAGGATATATATGTGTTGGGAATGGCTCCTGAGAAAAATGTCCTCAAAGGCCACTGTGAGAGCTGTCCACTGGGACCTCAGAGGGAAGGCTGGACCTCAGAGGGAGGGCTGGACCCCAGAGCGAGGGCTAGACCTCAGAGGGAGGGTTGGA…
AMIGO1	57463	3121	Amigo1	229715	###############################################################################################################################################################################################################################################################	TTGACAGGGGCAGAACTAGAGTCCAGCTGCCTTGGAATCACTCCAGTGATCGTCCTATTAGACCCCAAAGCCATACCACTTACAGGAACTCCTGAACGTAGGCAGTTAGGAGGTGCTTGCTAAAGTACATATCTTACTTTCGAGGCCCCACATAGGGGAAGAACTATTTCCAAAGGATATTTACATTCCACTTTACCCAGCCTCACCCTGAAGCCTGTAACATAGTGCTCTGCCCTAGGGACTCAACAGATGTTTGTGAGCAAATGCATATAATATGATTACTGGACTGTGCACAGCTCCATCAGCGACCTCTGGCTGTGCTCCAGGCTGTAAACGAGCTTCCCAGAACTGATCTGGATACTGCAGCTATGGTCTGACCCAAACTGTGTACAGCAGAGC…
AMMECR1	9949	3124	Ammecr1	56068	###############################################################################################################################################################################################################################################################	ACAACTGTTTTATAAAGCATATACTGCTGTCCAACTGAAGATTAAACAAGGGTGAGGTTAAATGACATGTTTGAAGTTGTGCAGTAGATGAACAAATGTTGTGGGAAAGGCCTAAGAATAGATGCTTCCTGTAACCTCAGCCAAGCTATGTGCCAAGGAACCACTAGGCTCTGTTGGGATTCTGGAGAGCAAACATTTGCTGAACCAGTAGGAACACAATGCTATCAGATATATTTTCTTTGCCTTCAATTAGGAACTTTTCAGACTCCAGTTAGAGCATCTACATCAGCCCTCCTTGTTCTTTTTACTGATTGTTCTGTCTTACTGATGTCCCTATTTAATGAGACTAGAAAAGAGTAATTGATATTTTTAGATATAAGTATTTGTGATTTTCAGGAT…
AMMECR1L	83607	3125	Ammecr1l	225339	###############################################################################################################################################################################################################################################################	CATCTGACTTTCTTGGAACAATACCATAAATAGCCAGGATTGCAGCTCCTGCACCACACCAGTACTGCACTCATGATATAATTATTACATTGGGTTTCACTTCAACTTTTCAGGGTTGGGAGAAACACCAGCTTGTTCCTGTGTAAGGAAGACTTTCTTTGAAGACACTCAATAGGGACAGAAGCTTTTCCTCTCTGTCCCAGGTCTTTATAAGGTCCTGCATGTCCTCTTCAAACATAAATCCAGATAAGTTTTCTCTGTAGACCAGGTTGGCCTGGAACTCCGAGATCTGCCTGCAGCATGAGTGCTGGGATTAAAGGTGTGCACTACATCTTTATATAAATTATATATATAAAATATATATAAATCTTTATATCTAGATTTATGATTACTGTTTGA…
AMOT	154796	3127	Amot	27494	###############################################################################################################################################################################################################################################################	GACTATCTTAATAATTGAAACTGGGTAAGTGCGCATTAATACACTACTAGAGTATTTGTTATGACATCCATGCCAAAACATTGCTAAAAGGCTTGCAATAAAGTGAAGTGTAAGAACCTATATTATGGGCATATTAGTACCTTATTGTGCTGCTTTGTGGCTCACACCTATAATCCCAGCACTGTTTGACCTGAGCAGGATTGCCAAAAGTTTGAAACCATCATGGACTACATAGTGAGTTCCAGGTTAGTCCAGGCTACAGAGGAAGACCCTGTCTCTAAAACCCAAGACAGGTTTTTGTTTCATTGCTTTGCAGAGACCTAAATAATATGTTCAGTAATTTTAACAATGTTGAAGTACTGAATTTATAAGTGACTTGTCTTCTGTATTATAAATATT…
AMOTL1	154810	3128	Amotl1	75723	###############################################################################################################################################################################################################################################################	AGGATTTCTATTGCTGTGATAAAACACCATGACCAAAAGCACCTTTGGGAGGAAAGGTCTTATTTCAGCTCACAACTATCAGGTCACTCTCCGTCGCTGAGGGAGATCAGGGCAGGAACTCAAGGCAGGAGCTAAAGCAGATGCCATAGAGGAGTGCTGCTCACTGGGTGCTCCCCAGAGCTCACTTGCCCTGCTTTTTTATTTACCCCAAGACCACCTGCCCAGAGCTGGCCCCACCCACAGTGAGCTGAGCCCTCCCACATCAATCACTAAGACCAGACCCCCACAGATTTGCCCACAGGCCAATCTTACATTTTCTCAATCAAGGTCTTGTATTTGAGTCAACTTGATCGGACACCAGGACACTGAGAATGACTTTGAAATCCTCTTTGGGCTTCT…
AMOTL2	51421	3129	Amotl2	56332	###############################################################################################################################################################################################################################################################	TTTGGGGTTTCAAATGCCCAAGCCAGGTCCAGTGGCTCTCTCATGCTGTCTGCAGATCCAGATGTAGAACTCTCAGCTCTTTCTGCAGCATCATAACAGCCGATGTGCCGCCATGCTTCCCAGTGTGATGAGAATGGACTAAAACCCTAAACCTGCAAGCCAGCCCCAACTAAATGTTTTTGTTTGTAATTGTTGCCACAGTCACGGTGTCTCTTCACGGCACTAGAAGAGGCCAGAAGAAGGCACCAGGTTTCCTGGAATTGGAGTTACACATGGTAATGAGCTGCCTTGTGCGCGCTGGAAATAGAATCCCAGTCTTCATGAATAGCAGTCAAGATGACTTTAACTGCCAAGTAACCTCTCCGGTCACACTTCCTCCAACAAGGCCATACCTTCTAT…
AMPD3	272	3132	Ampd3	11717	###############################################################################################################################################################################################################################################################	TTCAGGCCTATCCATCCTTAGCCCAGCCTCAAACCTGAAATCCTGAATACAGGCGGACTGGCTCTCACCAGCATTGTGTTCTTTGAGATAAAAGGTTTGCTTTTCCTGTTCTTACTCTTGCTGAGTCCCTCTTCAGATGGCCTCTGAGTCAATCCCAGATCTTGGCAGTATCTTGGGCAGGTGAAATGTAGGCTTAGAATTAAGTTGGAATATACTTTTCTTTCCCAAAGCAATTCAGTGGCCTGTTTCTGTTGTCAAGTATATTAATCCCTATTTCCTCCATGTGCTGTCTGCAGTTCTAGAAGAGACAATGGCTCTGCCTTTTAATCCACAGTATGAGGAGCTGATGAGGGTGCAGGCTGATTGATGGCTGGAGTCCAGGATGTGCACAGTCCCTAG…
ANAPC5	51433	3144	Anapc5	59008	###############################################################################################################################################################################################################################################################	GGCAAGGCAGCAGTAGGAGGTCAAGGGACCCAAAAGTAGGTAAAAGTCCCTCCCCTCCCCCTGTTCCCTCTGTTAGGAGTTCCACAAAACCACCAAGCTATACCACAACTATAACATACATGTAGAGAGCCTAGGTTAGCCCCACGAAGGCTCCCAGATTGTCTTGTTCAGTCTCAGTGAGTCCGGACTTGTTGCTTCTGTGGGTTTTCTTGTGGTGTCCTTGACCCCTGTGGCTCCTAAATCCTTTCACCCCCACTTAGGATTCCCAAAACTTGGCCTACTTTTTTTTTTTGGCCGTGGGTCTCTGCATCTGTTTTCATCAGTTGCTGAATGAAGCCTTTCTGATGACAATTGGATTAGGCATCGATCTATGAGTATAGCAGAATATCAATATCATTA…
ANGEL2	90806	3153	Angel2	52477	###############################################################################################################################################################################################################################################################	TAAGTATAGAAGCACAACCTGTAATCCAAGCACTAGGAGGCCAGGCAAGATTTGGAATAGCAAGTCCAAGGCCAGCTTAGGCTCCATAGTGAGTTCTGAACTGAAGAACAAACCCTTGTCTCAAAAAGGAAAGGGAAAGAAAGGATGAAAAAGAAGAGGGAGAAAGTAAACTTTATTAGAAATAGAAATGGAATATGGAGAGCAACTTGATAGCGTGTCACAAACACAAACTTGTTTTACTGTCATTGGTAGCTGTAACCTTGGGAATGTACAAAGAAACACCAAAACTACGAGCAATATTTCTAAAAGCATTGAATACCATAGCAAAAGCTACAAACAGTACAAGTACAAAAGAACAAAGTAAAGGATTAATAATACGTCGTTGTGTTTGGAATGTTA…
ANGPTL4	51129	3160	Angptl4	57875	###############################################################################################################################################################################################################################################################	TGAATGAGAGACCTCTTCTCCAAAAGTAAGGTAGAGAGTTCCTTCCTGACAAACACACACACACACACACACACACACACACACACACACACACACACACACACACACTCATTCATACACAAACATGAATGAATGAAAGCATACATATAAAAATGTTTATATTAAACTTAAGATTCACCATTAATGGTGCCAATAAGGAGCAAAGGATTATCATACACACCCTAGGATACACTTAGAAGGATATGATATCACTTCCAAAGATTAATCACAGAACACTGCAAGGGAAGAGTCATCAAAAATATGTGCAATGGCAAATGTTCTCCAAATAACTGGCCTGTATTTGCCAAAACTGTCAACACTTAAAGGACAATGGAGGAACAAAGGGCATCAATGCAAAGT…
ANKIB1	54467	3171	Ankib1	70797	###############################################################################################################################################################################################################################################################	AAGGACAAAAGAGGGCCTCAGAATCCTTGGAGCTGGAATTACAGATGGGTGTGAGTCACTTGATGTGGATGCCTAGAGTGTACTCAAGTCTTCTGCAAGAGCAGGAGATGCTCTTAACTGCTAAGCTATCTATCTCTTCGGTACCTAAAAATTTATTTTTATTTTTATTTGTGTATGTATGTGTTTCTGTATTAGTGAATACTATACATGTGTGTCCTCAAGAAAGCTAGAAGGAGGATCCCTTATCACTGGAATTACAAATAGCTGTAACTCAATTTAGTCCTCTGGAAGAGCGGTAAGTGCTCTAACTACTGAGCCAACTCTCTAGTTCAAGTGCTTTCAATGAAGGATTTCAACATACAGTTTTTTATATTGACTATAGGAAGTAAAGCCATTAAT…
ANKK1	255239	3172	Ankk1	244859	###############################################################################################################################################################################################################################################################	GAGAAGATATCATTACTCCACTTTCTCAACCCTGCTATATCATCTGTCCCAAAACAGCATGTTTGGCAGAGAAAAAAGTGCATGATGCAGAGGACCAATAAAGGATCAGGACCTTGCTTTTAGCCTCTGACCTTTCCCAATTTGCAGACCTGCTTCTATGCTCTGTGGTTCCCATCATCATTGATACAGTGCCTCTATTTCTACCACTATCAATGGGCTGCTCATCCCATTCTTTATTCCAGGAAACAGAAGAAACCTCAGCGGGTATCATGTGGACTCCAAGCTATGCCTATAACACCCCAGAGGAGTGGGAAAGGCTGGCATTAGCATCCAGTGACACAGATGCTCTGAACAAGGCAGGAATAAGAAAACAGACAAGTTTGGGGTTCACTTGAAAAG…
ANKRD1	27063	3176	Ankrd1	107765	###############################################################################################################################################################################################################################################################	ATGGAACCTTTTGAAGAGCCCATGCTAGCTGGCCATGGGATGTCCTGCAGGTTGCCTTGCCATCAGATTCAGATTAGACATATTTGTAAAGACAAGGACATTATCTAAGAGATAGCATATGTTTCTTGCTGCCATATTTTCAGAAATTCATAGCTTTGGGAAATGTGACGAAGTTTAAAAAACACACCTTGACTGAGTTCGTAATCTGTGTCACGAGTTGCTTGTTTCAATGTCTGAAATTACGATACTGAATGGGACAACATCAAAGCCCTTTTTAGCTTCCAAAGACTAAAACTCACCAGGAGCAGCCTTTGAGGAGAGCTTTGTTTCCACGGAGGGTCTGTGATAGTTCACATAGATCCCATAGCAGGAACTTCAGTTTTCAATCATTTCCCTACT…
ANKRD10	55608	3177	Ankrd10	102334	###############################################################################################################################################################################################################################################################	TTTCCAAGCTTCGAAAATCATTTATTGTGTGTGTGTGAATATACTTGAGCAGTCTCCATCTACCATGTGGGTCCAGGGAATCAAACTTGAGTCCTCAGGCTCAGTGGCATATGCCTTTACCTGCTGAGCCACCTTGCAGGCGTTTCCATCCCAGCCTTAACCAGCAGTGTCTCTAACATTCAAACTCCTCGTGATAGTTAACACTGTTGGGTTTATGAGGTGGAGGAAGCTGAAATGCAGGAAAGGGCAGTGCAGCCTGCCAAGCTGCCAGCTGGGTATTAGATTAACAAGCCAATCACAGAGGTGCCTGGATGGCTGCCAAGGGGCAGTATAGAGATCTCAACTGAGCTGTACCCAGGACCAATTAGAAGTTTGTTTCCTGGTCATCTCCTGGGCAGA…
ANKRD29	147463	3196	Ankrd29	225187	###############################################################################################################################################################################################################################################################	ATGACAAAGCAGGGAGTGTCATTAATCTCACCACTAAAGTGAATGGAATTGAGCATTGTATTAAATCAAAATGAATAGAATAATATAAATCACTAGACTACCAAAATGCAAAGAGGGAAAGGAGCTTAGGTAGTTAGGGAATGGCTGAGCCATTTATGAAGCTCTTCTATGGAAAAGTGGTTTTCTTTTTCCTGGGGGAAAATGCCAGTCTGGTGGGACTTTCATCAATAGTCTAGCCAGGTCTAGTACTTCATAAACCTGAGAACCCTGTCTGATATTGGCATTCTGACGTCCCACTGAAAACAAGAGAAACTGCTTAAACAAGCAACAAAGGGTTTATAGAACTGTTAATAACTAACAAAAATATTTAGCCCAACAAAATTTTTTTAACAAAAGCAT…
ANKRD32	84250	3197	Ankrd32	105377	###############################################################################################################################################################################################################################################################	ATAACATTCTGCTTTCATCAAAATTTAGGTTACTAAGTCTTCTCAGCTGTGTCTAGAATGCTGCTAAACATTTTGACTTCATTTTAAGTTTACTTCATAGTTGCAGACCTTTTATATTCCTGCCTGGACATGTTTTTTATATTTTTTATTTCACAAAAAAAGTCTCACTTTTTTCCTTTGAACATTTCAATAATAATTATTTTATATCTTTACCAACTTTGTTATTTCCATGTGTGAAGCCCATTTTGTTCTTCCTTTATTTCCTTGGTCTTCTGTTGTGTGTTTTTCCGTTGTAGTCTTTTATTTTCTCTTCTGTACTAGTTACCATTTACAATGTTTAATTTCTATTTTAATAACTATTTGTAGAAACAGCTTGTTAAAACCCAAAATACCTTTTTT…
ANKRD33	341405	3198	Ankrd33	208258	###############################################################################################################################################################################################################################################################	TTTATTGGGTTCTTATATCTACCATTCTTCCAACCCTTATTCCACTCTAATCCCTTCCAATCCCCCAGCACTAGGTAGGAGAAGAAGTTTAGAGGGGAAAGGGTGCATAGACCTCCCTAGACTACTTCCTGCTGATTAGAGGCATTGAGTTCCTTGGGGCAAGGCCAATCTCCATCATCAGGACATCTCCAACCAGCAAGCCAGCAATAGCAAGCCACAACGCCAACAATAGCAAACACAACAGCGGGGGAGCTGCTGTCATCACAGGTCACCTCAGGGATCTGGAATTTATATCCTCTCCAGAGCCTCCGGAATTAAACCAACTGCAGTTGGCAAAGATCACACTCCCCTAGAGTATAGTCAATGTTTGTGGGCAAACTGAAGCAGCCCATATCCCAC…
ANKRD37	353322	3202	Ankrd37	654824	###############################################################################################################################################################################################################################################################	CTGAATGCTAACTGACAACAGTTCACACCACCTCTTTCTATAGATTTATCCTTAGGAAGTCATGAGTCTGGCAGACAAACCCCTTAGGTCACTGCCCTAGTAAAAGAGGCAATCCATGTGGGGCACCCATGCACATTCTTGCTGACTGTAAGAAGAATACAAAGTCCTGTTTATTCTTCCTGGAGCCTTTCTCAGGCATGGCCTTTCAGTTAGTAACCTTAAAGGATAAGGTCATGTATCTACATAGCCAGAGAGCAGGCTTGCCTGTTAGAGGCATTGAATTGCCCAAGCTTAGGATGCCTCTCATAATGCTGTCTTCTGGGTGTATCAGCATCCTAGGGGCCTTCTGGGTATATCAACATCCTAGGGGCCTTCTGAGTCACCTCCATGAAACCGGGG…
ANKRD38	163782	3203	Ankrd38	242553	###############################################################################################################################################################################################################################################################	GACAGGTGATGCTTAGATTGTCTTTCCGTGGTATTCCCAGGTTCTTCTTTAAGAGCCTGGGAATTTGAGAATGGTGACACATGTCTCACATGTCTATGTTACCAGCACTTGGGAGGAAGACTAGGTATTCCATTCATCCTTGGGTGCATAGCAACTTTGACGTCAGCCTGGGCTGCATGAGACCCGGTCCAAAACAAAACAGGAGCGTAAATACTACAGGTGACACACATGAGCAAGAGAAAGCTTAGTTCTTGTTGTCAAGGAGCTTCTAGTCCACCAAGAGAGATCCAATAATAGTACAAGGACAAAAAAGCAAAAAGGAGAGAGAGAGAGAGAGAGAGAGAGAGAGAGAGAGAGAGAGAGAGAGAGACCCGTGCATACACGATATCTCTGTTCTTC…
ANKRD43	134548	3208	Ankrd43	237761	###############################################################################################################################################################################################################################################################	GTGTGGCTGGTACCTCAGGGGGGAATGGATGCCTCAGTATGGGTTTGCAGAGACACCCTCTTCCTCTACCACACGGTGCCTCCACCAAACATATTTTTTAAATAAAAGGCAGCATGGAGGATATCTTCAAGGCCACCAGCCTCATGGTCAGCCTGCAGTGATAACCACCACAATGTGTAAGTATGGGGTGGTCAGATGGGAGAGAAAAAAGTGGAGCATCTTGAGCATTTATGAAGAGAGATGGAACTGGAGACTCAGGGTGGAGAGGCGGAGCCTCTTGTGAGTGGCCAACCCTGCCACCTGGGGTGAAGTCCTAACCTGCTCCGTGTCTATGTAGCAGCTCATATTAACACTAGAGAACATGAGGATGTCTGTGCTCGCTGCGGCCGCTAGAGAACA…
ANKRD44	91526	3209	Ankrd44	329154	###############################################################################################################################################################################################################################################################	GCCTCCATGATATTAAGGTAGCAAGCAAGGGCAGTGTAAACAACCAGTACCGGGCAACCTGTTTCTTTTGGAAATAAGAACTCATTGGTTGATTTCTGATGCTGTCCGATGGTAACCTTACTGCAGAGAAGCTGTTGAGCTTGCGCACGGACTTCAGTTCTGAAGGATGGATGCACGCATCTAGGTTTCCTCCTTGTCTCCTTTTTACCGATTGCTCCATCTTTGCTGTTTCTGTAGGCTGCTGACTATGCATCTGTGAGTGAACACCAATCTATGTCTCTGGGCACCTCTCAAGTCAGACGAAGACATTTGGTTTGCTGCCAGAAATGACTCCCTTTGAGGAAGTTCCTCACTGGCATTGTAAGGGTGGAATTACCAGCTTGTGCTCAGACACTGAGT…
ANKRD47	256949	3212	Ankrd47	80880	###############################################################################################################################################################################################################################################################	TGTCTACCACCCGTAGAGTGGGGTCAGTGGCTTAGATGCCCATCTGGGGCCCAGTGGAAAGCGTCTGGCAGTCCTCCCGCGTCTGCCTGCCCAGAGCAAAGGAGGAACTCTGGCCGGACGTGGGCTATCCTCCCTTCCCCGCTTCACCTACCCCTTTTAGTTCCCACAAAAACTAAAACAAACTAAAAACCCAACCCCTTGCCCAAAACTGGGAACAAACAAACCTCCCTGGTATCCCGCCAACTTATTTCTTGCTGACATATCTAGTTCAAGGTCCCAGTGAGGGAGTTTTATACTTCTTATCTTTGCCTGGAGTATCCTCCTTTTAAGTGTCACCTTGAAAGCTGCCTTCCACAACGTTTCCCCTAAACCCTAAATTCTCCATTCAGTACAGATGAG…
ANKRD50	57182	3215	Ankrd50	99696	###############################################################################################################################################################################################################################################################	ACTGCCTTTCTGTATTTAGCACATTCAGAATCATCTAATCATTTTATTACTGACTCAGAACACCAGGAAGGGTGTTGAAATCCAGCTTGATCCAGTTCCTAACATCCTTAATTATGCTGAGTCACAGCACACACACAGGCAAGTGCGTAATAAATACAGTGCACACTGTACTATGGAAGCTGATGCTTTTAGGACATGAATTACATAGAAGATACATTTTATCTGAAATCTCTTTACTTTTATAACATTATATTTGTTTGAACTATGAATTCCACTACCGTCTCTGTGACATTGACCTGTTCTGTGACTGTCTTACAGGTGTGTGCTGCTCCCACTCCTGGGGATGAAGCCACCCCCGCAGAGCCTCTACCTGTTGGTTGACTCCGTGGACGAAGGCTG…
ANKRD58	347454	3222	Ankrd58	245381	###############################################################################################################################################################################################################################################################	TGGGAGACTTCAACAAGCACCTCTCACCACTTGAAAAGTCATCCATATACAAAAACTAAACATGAGAAACAACGACACTAACAGACATTACAAACTAAATGGACCTAACAGACATCTATAGAATATTTCACCCAAATACAAAAGAATATACCTTCTTCTCAGCACCTGATGTAACCTTCTCCAAAATTTACAATATACTCAGGCACAAAGCATGTCTCGGCAGATACAAGAAAATTGAAATAACCCCCTCCATCCTATCAGATCACCACAGACTAAAGTGGATTGTAGCAACAGAAAGCCTACGAACTCATGAAAACTGAACAACGCTCTACTCAATGACCACTGACTGGGTCAGGGAAGAAAGAAATAAAGCAATCAAAGATTTCCTAGAATTCAATG…
ANKRD7	56311	3224	Ankrd7	75196	###############################################################################################################################################################################################################################################################	TTACCAAAATGAAAACCAAACTGGAAGAGCAAGTATGGAGAAAAACACATGAAGCCAAATGGTTAGAATGGTAAGATTTTGTTAGTGTGGAGATGTGAATGTGCCAGTCTGAGCAGAAGAGTGGAAAAACACTTGCATCATTGATTTTGTATCCTGAAACTACCTATGGATATTGAAATGTATCTTGCTGTGGACTGGACTCTTTTGGTCCTTTCACCTGCAGGAAAATCAGGCACAGGTGGGCAGGAGTCAGAGAAAAGTAACAAATATGGACACAAGGGACTGCTGTATCTGAATGTAATTTCTCAAAGTGAGCATCAGTCTTATATATTACAGAAAACGAAGAAGTGATCCATTAAGGCCATCCAAGGTACATTGAAGTTATCTGATGCAACATTA…
ANKRD9	122416	3225	Ankrd9	74251	###############################################################################################################################################################################################################################################################	CTCCCTCTGTGCCCTCTGTCTCTTTCCCTTCCTCTACTCCTTCAGAAACATCTCCAGTCCTCTACTTGGCTGGTGCCTGAACCCTATTCAAATAAAGTTCTTACTTCACCCAACCTTGGCAAAGGACGCTGTGACCTGTGTGGCAATGTTCCTGTTTCGGCCGCCTGGCACCACTAGTTACCACTGACCACACTTCCTCCTTAGGCCACTTTAATGTGCGTCAAGACCCCCTGCACCTGTTTTGGCTTCTGAGGGCCTTTCCCCTTTGCTAGAAGCACTAGGACCGCCCTTGGATTCCCTCACTTCTCGCTGATGCCCCCTTCCTGTGGGTATGTATGCATGTGCATGCCACAGCGTGAGTGGAAGTCAGGATATCCCAAGGGAGTCAGTTCTCTTCCT…
ANKS4B	257629	3229	Anks4b	72074	###############################################################################################################################################################################################################################################################	GAAAAAATGGAAGAAAAATATACAAGGGAATATATATGCCTGAATTGAAGGCACAAGTAGTGCCTTCAGAAAACATGTACTTATAAAACTTTTTGTTTGATTAGTTTTTATTTTATAAAGTGTGTGTGTGTGTGTGTGTGTGTCTGTGTGTGTATAAAACCATTCAGAAATATATTAGGTACAAGATCCTATATGTAATTATTGGATAAAACTTGATATTATATTCAAATCTTTTATGTCACCACTAATATTTATTGCCATATTAGAGTATATTAGAAATTTACTATAGTTATGTATTTGGTTTGACGCTTCAAATTCCACTTAATTCCTCTTTCTATTTAAAGGTTGTATTAATAGGTATATAGTATGTGTATTTGTTTATTTGTGTATGAGTGTGCA…
ANKS6	203286	3230	Anks6	75691	###############################################################################################################################################################################################################################################################	AGTACCAGTCGGGTCCAGTTTCACAGAGACATTCATTTCTGAGACATGGAATGAGAAGATGGCCTCCAACAACTTGCAGGCTCCGGTCGAAAGCCCAGGGAGGAAGTTTCCCCAGGGTTGAGGAGAGCACAAGGCTAGGAATGAACCCTGCAAAGGACAGCCTACAGGTAACCCCACCGGGTGCCCAGGCCAGGTACCCAGGCTCGCAGGAAGTCAGGTGCTATAGGAAAGCCTAGGGCCTCATCTTTGGGCCAGTCTCCAGATAGTTAAGATCTGCGGTCAGATTGGAAAACAGACAAGGGTTACAATTCAGAAGGGCTTGGATTGGCTGCCAAATTGGAATGCTTCCCTGCAGAGGCTTAGGATGGAAAAAAAAAGTCGGAGCCCAGGTAACAGACA…
ANP32B	10541	3233	Anp32b	67628	###############################################################################################################################################################################################################################################################	AATAGACTGGATGAGGGGCTGGCAAGATGGCTCAGCGGGTAAGAGCACTGACCACTCCTCTGGAGGTCCTGAGTTCAAATCCCAACAACCACATGGTGGCTCACAACTACCTGTAATGAGATCTGACGCCCTCTTCTGGTGCATCTGAAGTCAGCTACAGTGTACTTACGTATAATAATAAATAAATCTTTGGGAGGTGGGCTCCCACCTGCCTCTGCCTCCCGAGTGCTGGGATTAAAGGCCTGCGCCACCACGCCTGGCTTAAAACAACTTTTAAGGGCTGGTGAGATGGCTCAGCAGGTAAGAGCACCCGACTGCTCTTCCAAAGGCCCTGAGTTCAAATCCCAGCAACCACATGGTGGCTCACAACCACCCATAATGAGATCTGATGCCCTCTTC…
ANP32E	81611	3235	Anp32e	66471	###############################################################################################################################################################################################################################################################	AGAATTGAAAGTTCAACGCCTGTCTGGGTAACCGAGCAGGTCAGGTTTATGCCAACTCAACTGACACAAGCCAAAGTCATCTGAGAGGAAGGAACCTCAATTAAGAAAATGCCGTCATAAGATCAGGCACGTGGGCATGCCTGCAGGGCATTTTCTTAATTATTGACTGATGTGGGAGGGCCCTAGCCCATTGCTGGTGGTCCTGGGGGTCTATAAGAAAGCTGAGTAAGCCATGAGGAGCAAGCCAGTAAGCAGCACTCCTCCATGGCTTCTGTGTCAGCTCCTGCCTCCAGGTGCCTGCCTAGTTTGAGTTTCTGCCTTGGCTTCCCTTAATGGACTGTAATGTGGGATATGCAAGCCAGATAAATCCTTTCCTCCCCAACGTTCTTTTTGTTCTGG…
ANPEP	290	3236	Anpep	16790	###############################################################################################################################################################################################################################################################	GAGAGGACTATAATTTATTTAGCCAAGCCCCTATTGCAGAATGCTTAAGCTATGTTTTCCTTTCCACTACTATGAATTATACAGCAGCAAGAAGCCTATACATACATTTTCAACTCCCTTAGGCTGAGTTCCCGAAAACCACCTTCATTCTCAACCCCACAGCTTCCTCAAAGAGCAGGCGCCCTTCTCCTACTGCAGGTTCCTCTCAATACACCCCCTGTCCAAGACTGAGGTGGGAGCGTGCCCAGAGTTCACTCTCTCTTGGCCTGCCTTAGCCCATCTTTGATTTGTCAGCCATGCCAGATATGACAGAGGAAGTAGGCAGGCGTGGGTCTTGAAGCAAAAGGAAATCTGAAATTGACTCTCAGAGCTCTCCGGGGCCCACTGACTCTTATTTTG…
ANTXR1	84168	3237	Antxr1	69538	###############################################################################################################################################################################################################################################################	CAACCAGATAAAGACAATCGCTCAGTTAAGGATTCCTGCTCAGGTCATTCTGGGTTGTGGCAAGATGGTATTTAAACCAATTATCACTCCGCCTTTCCCTGAGGCTGCATGTTGGTTTACATCAGCTGAAGTGTCAGTTTCTCTCCAACAAGTCACTATATTTTCATAATTCATTAAAAAATCACCAAAGATTTTCTAGTTGCTAAAGCTAAAGAAGATGTTTCAGTGCTCTGCCTCTGTGGTCCGATTAGAGCACATGGCTGTCTTCTCCTAGAAACGCCAAGCTCTTTAAAACCATTGCTGTTCTCCAAGTTTCCTCCCTCTGCCCCAGCTTTGCTTTGCTTGTTTCATTGTTTACCTCTTTTTAATACCCAGGGTGGCATTTAGGCAGGCACATAA…
ANUBL1	93550	3240	Anubl1	67492	###############################################################################################################################################################################################################################################################	TGCAGATTGAGCCCAGGGCCTAATATGTGCTAGGAAATACCCTATCACCTGGCTTCACATTTACCATGAGTGATGTAAGAGTGAGTAGTGAAATACAAACAGTACCACTGTTGCGTAGTGTACTCTTGCAGCTCTGACCCACAGTACTGGGAGCACAGTCCTTGTGTTGCTGCTGTTGTTTGTTTCTCATTAGTTCATATGTTGTGCAACTCCACTCAGAACAACTGTGCTCTTAGCAACAATGTTTCTTCCTGTGATGCCGTTTTTTTTTTTTTAAAGGAGCGTTAGCTATCTGCATAATTCAAGCTTCCTAAGAATGTTTTATATTAGAACTATGAAAACTCCCCTCTACAGTAGAAGTATCTGTGTATACGTGTTCATCATGATTTATAAGAATTC…
ANXA10	11199	3242	Anxa10	26359	###############################################################################################################################################################################################################################################################	GTGCCTAATGCCTGTGGAGGCCAGAAGAAAGTATCAGTTCGCCTGGAACAGGAATCACAGATAGCTGTGAGCCACCATGTGGGTGCTGGGAATAGAACTCTGATCATCTAGAAGAACAACAGTGGCCTTTAACTGCTGATCCAATCCCTCCAGCTCCTTTGCATAACTGTTTTTGTTTTGATTCATTTCCTTTTTCTCAACACTTCACATTTATTTAAAGCAAGATTCTTAGTGGTTTAAAATAGTACCAAGTCACTAAGTCCCACTGTTTAAACCCTTCCTTTCATTACATATCTAATGTTACTTAGAGAATTACTTTTCATACATGGCCCCAGGCCCATGACATCAGCATCATCTGGGAATTTGTTTCAAATGTGAAATGAGTCATAGTACACATAT…
ANXA11	311	3243	Anxa11	11744	###############################################################################################################################################################################################################################################################	TTGCCAGCATCAGTAGGTCCTGTGCAAAAGTATAGTGTAGTGGCGAAAGCCCTGGGATTCAAAGCCAGGAGGACAGGATTTGAGTCCTGCCTCCACCATTCACAGATACCTGGGACCATAGAGGCTTGCTCAGGACTCCCTGGTCCAGGTCCTTGGTAGGTTGGGCCTCTGGTCCCCTTGCCTGGACAGGTACCTTCAAGTATTCCATGCTCCCACTTCCCCTAAGATAATCAACACCTGAGTGCTGTGTGTTGGCTGTCATAGGAACTCAGGGTTAACATGTAGTGAGAGAGAGAGAGAGAGAGAGAGAGAGAGAGAGAGAGAGAAAGAGAGAGAGAGACAGACAGAGAGAGAGACAGAGAGAGACAGAGAGAGAAGACATACACTTAAGAGTTGATA…
ANXA13	312	3244	Anxa13	69787	###############################################################################################################################################################################################################################################################	CCTAATAGTGCCACTCTCTGGGCCAAGTGTATTCAAACCACCACAGCGGGTGACATGAAGTAGAAAAGGGAGAATGCAGGAAGGAGCAGGGCAGGGCACAGCCCCCTGGACATGCATCCAGTGACCCACCATGTACCTTTAGTCCCTCTCAAGGATCATTTCATGGCTTCCTTAAGGGCCTAACCCACTAATTAGGTCAAAGCCTCACAATCTAATCAGATGTGGAAATTCCCTCACAGACATCCTGAAGCGAGCTTCACTAATCCCCTGTGTGTTTAGGCCATCGTATTTTCTCTTGTATGTATAAAAGGGGTGGAGGGGTGGCAGTGCGAGGATGAATCATGATCTAAAAGGGGGCCAGTATGGATGCATATTGGGGAAGAAGGAGAGTTAATGGAG…
ANXA3	306	3246	Anxa3	11745	###############################################################################################################################################################################################################################################################	ACCCTATGGCTGAACACACCGCAGGTGTGAACCACAGATCATAGAAGAGTCACACTGGTACTGACCTGGAAGCCTTGTCTCTACTGGCTGGCTTTCATGGTACCGAGAGGTATCATGCATGCTCCCAGAGGAGGAAGGCAGTCATCAATCTTAGACTTTTGAAATGAGATTTCACCTGTAGCTCAGACTAGTCCCGAACTTTAGGCTCACACCATCCTCCCTCCTTGGTCTCCCTAGTATAGGAGACTACAAACACATACCATTTTGCCAGGCCTCAACTTCATTTATTTTTTAATAGTGCTGTGCTTAACAAGTAACTATGACATTCCTGAATCGTAGCCATTGATTTTATATACTTCCAACATATAATTGCACAGAATAAATACTCTCAATACAAAA…
ANXA4	307	3247	Anxa4	11746	###############################################################################################################################################################################################################################################################	CTGTATGTGAAATGTGTGTCTTGGGGGTTGCAGATAATACTGTTATTGTTTCCCATGGCGCTATAAGTAAGTATACGTTTTAGAAAAATATTGTGTGGGGACCTTAAATGCCTTCCTCAGTTGCTCTCTACTGTATTTATTGAGACAGTCTCTCTCTGTCTCTCTTCTTTGTCTCGCTCTGTGTCTTCCTTTGTCTCTGTCTGTCTATCTGTCTGTCTGTCTTTTGCTCTCTTTCTCTTTCAACCTGCAGCTTGCTGCTTCCCAGTGGTCTGGCTAGCCAGCTTGCCCTGGGAATCCCTGTCTCTGTCTCCAGAGAGCTGGAATTAGGGACAGACTGCCATGCCCACAGGACTTCTGTATGGGTTCTAGAAATCTGAACTCCAGTCTTCAGGTTTGCAT…
ANXA6	309	3249	Anxa6	11749	###############################################################################################################################################################################################################################################################	CCCATAAGAGAGTTTTCTAGAGTTATCTTCTCTTGGTGGTAGGGATGGAACCCAAAGATTTACACATGCTATACTAAACTAATCTACACTAAACTAAGTCTATACTAAACTGAGTCTATACTAAACCAAGGCTATACTAAGCTGAGTCTATACTAAACTGAATACCCAGTTTAAAAGGAATGTTTGAAGATCACAGCCTTCAAGCAGTACAGTAGACTTACCCCAAGAGGCACGAAAACTTTCTGGGATACAGAAAATCTTCAGACTCTGTTACTAAAATTGTTCTTGAGACAGGGTCTCATGTAGCCCAGGCTGGCATTGAACTTGCTATGTATCTGACGATGAATTTCTAACCCTGCAGCCTCCAGCTCCCATTGCTTATGTGTATGTAACTATCGT…
ANXA7	310	3250	Anxa7	11750	###############################################################################################################################################################################################################################################################	GCTTCTTTGCCAAGTCTATTCTGTAAGGTTTGATGTGTGGTGTGACTCTGCTATTCCTTGGCTCCAGGAATACCAGAGGATTCCAGGATACCTTTTACTTCTGGGATGTAACAATGAAAACAAAAAACTACCTTCTTTCAATTTTTTTTTTTTTTTTTTTTTTTTTTTTTTGGCTTTTTGGCTTTTTGAGACAGGATTTCTCTGTGTAGCCCTGACTGTCCTGGAACTCACTCTGTAGACCAGCCTGGCCTCGAATTCAGAAATTCAACTGCCTCAGCCTCCTAAGTGCTGGGATTAAAGGTGTGCGCCACCACTGCCTGGCTTACCTTATTTTAAATTTTATGTTTCAAATATCAAGTGAAAGTGCCTTGGGCCTGTGAGATGGCCCAGTGGTAAATG…
AOAH	313	3253	Aoah	27052	###############################################################################################################################################################################################################################################################	ATAAATAAAAATAAACCCATCTTTGATGTATACCTTGAAATTGGATTTAGTTTCTTTTGAACCCTGTTCACTGCCCTCCATGGATTCTCTTAAACAAACATGTTTGAAAACTACAGCAGATACCAGAGTGTCTCTCTCTCTCTCTCTTTCTCTCCCTCTCTCTCTCTCTCTCTCTCTCTCTCTCTCTCTCTCTCTCTCTCTTCTGATTTTTCAAGACAAGGTTTCTCTGGCTGTCCTGGAACTCACTTTGTAAACCAGGCTGGCCTCGAACTCAGAAATCCACCTGCCTCTGCCTCCCTAGTGTTGGGATTAAAGGCATGCGCTCAGAGAGTCTCTTTTTTAAGTTCTCTTTGGGGAGTGGGTGGAAAAGAAAAGCCCAGGTCCTCTCAGATCGACTCC…
AP1M2	10053	3267	Ap1m2	11768	###############################################################################################################################################################################################################################################################	AGGAGGTTTACGACTTTAATCTTCCAATCCCAGCACTGGGGAGGCAGAAGCTGCAGGATCTCCTTTATTATTATTATTATTATTATTATTATTATTATTATTATTTTGAGACTGAGCCTCCCTGGGGTCCTAGCTATCCTGAAAGTTGCTATGTAGACCAGACTAAGAGAGATACCCATGCCTCTATCTCTGAGTGTGGGGTTTAAAGGTGTATGCCACCATGTCCAACCTTAAAAGGTAGTTTTGAAAAACACCTATCATTCCAGCACTTGGGAGATGAAGAAGGAGGCACAGTAGTTCCAGGCTAGCCTTAGCTACACAGGAGTTTGAGGACAGCCTGGGGTACGTGAGACCCAGTCTCAATAAACAAAAATTTTCTTTGATCAGTGGAAGGTTTGA…
AP1S1	1174	3268	Ap1s1	11769	###############################################################################################################################################################################################################################################################	CCTAGGCGATTCCGAATGCAGTCAGGTTGACAATGAAGATTAAGCATCTCCGGGTGTGGCTCATGATTCCAGGAGGTTGCAGTCCATCGCGCTGGGGAGACATGGTGGAATGGCTCCATCCAAAGTGGTGAGAACACGATGCGGTGGTTTTTCACAAGGCAAGAGACGGGGCAACAGAAAGCTATGGGAACAGGGGAGGGTATCACCTTCATGACCTAGTGATGCACTCCTGTCAATCATGTCCCATATATTAGTCCATTTTCTCACTGCTGTGATAAAACACTGACAAGAGCAACTTAATAAAGACAGAGTTTAGCTCACAGGTCAAGGGCACAGTCCATCACGACGAGGAACTCAAGGCAGCAGGAGCTGGAAGCAGCTGGTCACATCGCATCCACA…
AP1S2	8905	3269	Ap1s2	108012	###############################################################################################################################################################################################################################################################	GGACTGACCTCAGCAAGACAGGCACACGTATTTGCAGCAGAGGTTGAGGAAGAGGATCTACTTGTGTGCTAATGAAGAAAAATGGCACAGTTTGATTGCCCCATGCTAGTCTTTGGGCTCTGCCTTTCCCATGGATATTGCTTATTTTTTTCTACACGTTCCCTCTCAGCTGCCTCTTTTCTACCATGGCTACACTTGCTGATAAAATATTTCAGAGTTGATACCAACGTGCCACAAATAGTTGGAAAGCAGAATCAGAGTGTTGATATTCATCAAATAAGCGTGGTTTTCATGGTGCAAGCTTCAGGTTTCTCATTTGTGCCTTAGAATCTCAGTATGTCACTTCATACAGCGTAGATAGTGACCATATGTCACTCTGGATGGCACATAGATTTAGCT…
AP1S3	130340	3270	Ap1s3	252903	###############################################################################################################################################################################################################################################################	TGTCTGTGAGCTGACTATATAGCAAAGTCTGCTGCTTCTTCTTCCTGAGTGCTGGGATTATCGACATGCCTCCAATCTCAGTTTAGTGGGAGATTGTAACACATTTCACCATTCTGAGTCTCAGTTCTCCTAACACAAGAAGAATGGTGACATATTCAGAATATCTGGGACAATCTCAGCCTTGTAATGAGTGATATGTGAAGACAAACAAGGGGAAAGCAAAGACTGTGGCTAAACAAGGATGCTTCTTCATCGGCCTCAAACCAATGGCAATCTACGACTGGTAACAACTGCTGTCGTTACTGAGTACGGACCACTTAGTGCTGGCAGCATCTTCAGACATGTAGGAGTTATTATCCCTGTTTTACATACCAGGAGACAGAGGTGGAAGGGTAAGTA…
AP2A2	161	3272	Ap2a2	11772	###############################################################################################################################################################################################################################################################	AGTACACTATAACTGTCTTCAGACACACCAGAAGAGGGCGTCAGATCTCATTATAGGTAGTTGTGAGCCACCATGTGGTTTCTGGGATTTGAACTCAGGACCTCTGGAAGAACAGTCAGTGCTCTTACCCACTGAGCCATCTCACCAGCCCTTAGCTAGCTTTCTTATTTAGCCCTGGATCACTTGCCTTAGGGATAGCGCCACTCACAGTGGGCTAAGCACCCCTTTATCAATTAATATTCAAGACAATCCTCATTCAGACATGCCCACAGGCTGATTTGATCCAGACACGTCCTCAATGTCTCCCTACAACTACAATCCTAGTACTTTGGTTTTCCTCTCAGATGAGTCTAGCCTGTCAAGTTGACAAAGCTAATTAGGACAGGCAAGAACTCTACA…
AP2B1	163	3273	Ap2b1	71770	###############################################################################################################################################################################################################################################################	TCCAGCCCACTGAGCCATCTCTCCAGCCCACTGAGCCACCTCTCCAGCCCACTGAGCCACCTCTCCAGCCCACTGAGCCATCTCTCCAGCCCACTGAGCATCTCTCTAGCTGTTTATGCTTTTAAGTGAATAGCAAAAACACACAGCTAAGAAATAGCTAAAACAGGTAGAAAATGAAACATTTGCATCAATTAAGGTTTTTAGTTGCAAAGAACAGAAGCAGGCTATTTTAAAACAAAAGGAACTTAAACTCTAGGTGGGAAGGCTGGAGAGATGATGGGCAGGTGAGAGCACTTGTTGCTCTTGCAGAGGGCCTGAGTTCAGTTTTCAGCACCCACATTCAGAGGCTCACAATTAACTGTAAGCCCAGCTCCAGGGATACAGTGCTCTCTCTGGTCT…
AP2S1	1175	3275	Ap2s1	232910	###############################################################################################################################################################################################################################################################	GAAATGATACACTGACAGACTCACACCAAGAGCCAAGGTAGTCCAAGACACAGCTCCAAAGTCCTATCCCAGCTGGGCGGTGGTGGTGCACGCCTTAAATCCCAGCACTCGGGAGGCAGAGGTAGGCAGATTTCTGAGTTCGAGGCCTGCCTGGTCTACAAAGTGAGTTCCAGAACATCCAGGGCTATACAGAGAAACCCTGTCTCAAAAACAAAAGCAAAACAAAAAAAAAAAACAAAAAAAACAAAGTCCTATCCCATTACCGTCCAGAACTCCCCTCACAATAGGCCAGAAACAAAAGAATGACAAACACAACTGACATGGGCCAGGGAGATGGTTCAGTGAGTAAAGTCCACATTGTCAGGCCTGATGACCTGAGTTTGATTCCCTAGACCAACT…
AP3D1	8943	3278	Ap3d1	11776	###############################################################################################################################################################################################################################################################	AAATAAACATACTAAAAATCCACCCTGAAATACCCTGAGCAAAGGTGCTGGGAGTGGAAGCAATATTTCATCCTGCAGGTGTAGCGCATCACCAAGAGAATTCAGGCCTGGAACCTGAAGGCAGGCAGGACCTTGGGCATAGGCAATGGAGGAGGACTGCAGAATGGCTTGCCCCCGTGGCCAGTTCACTCTACTGGACCTCGGCCAAGAAAATGGCCCAGGGATCAGTCTGGTTAGGGCCTTTACCCAGTCGATGCTCTATCTTCCAAGATGATTCTAGCTGTCTCAAGTTGATGTAACCTACTCAGAACAAAACCAACCAAGGCTACAGAGATGCTTTCGGCAGAGCTGCTGCTGGCATGCTGGAGTCTGATCAATGGCAATGCTGGCATGCTGAGA…
APBA2	321	3289	Apba2	11784	###############################################################################################################################################################################################################################################################	TCAGAAAGACTTTCAAGACTGAAAGTGTAGCACCTACAGCATGCAGAACAAATATGACTCACAGAGGCTAACTTTCCTAAGCCACTACCTTTCCCACAAGTTACTGAGAAGTTTTTGAGTGAGAAAAATCATGGTTTTTCCTAGGTATAGGTTACCAGTGAGGATCCTAAAGTTTCTGGGCAGAAGTCCACACGTTTCCTGTCACTGACCTGTATGACGTTAACTATGGCTTCTGTGGAGCTTACACAAAGGGATTCTGGAAAATCAGTTCTTGTGGCCTTGCTGCTGATTGAGTGGACTTGACAGTAGTTTGTGACTGCATTTTCAGACCATTCATCTATACTCTTTCTGAGGTAAGAATGTGGCGGGAAAGCCAGCTGAGCATAGCGATATCCGGAA…
APBB1	322	3292	Apbb1	11785	###############################################################################################################################################################################################################################################################	ATATTTACCCAGGGATAAATGAAAGTATATTCAAAGTACTTTGGAGTACTTGCTTTGAACAAGCCAGAGATTGATAAAGTGACCCTGCATTAAGAGTATGTGTGTGTGTGTGTGTGTGTGTGTGTGTACTTTTCCACGTCAGGGAAATTCTTTAGAAGATGAACATAAGATGAAATAACAAATTTAGATTTGGGCACTGTTAGACTTAGATGCATCTCCAATCAGTTTTTCAGTATGTTCAGAGCCCACCGAGCCCACAGCTCAGGGGACAATGCTTTTGGGGTTTCTGCCCCTCTTTGCCCTTGATGTCAGGGATCTGACCATTAAGATTTGCCTCATTGTCTATCCAGGGCCTGCAGTGAACAGGAAAATAGCCAAGTACAGCATTTCTGTTTAATT…
APBB1IP	54518	3293	Apbb1ip	54519	###############################################################################################################################################################################################################################################################	CATAGAGCTCAAACTGGCCTGCAATTGACTGCCTAAATGCTAAGTGACAGTAGCCTATATTATTTATTAAATGACAGCTTAGCAATTGATGACTTGTAAAACTGATTGGCCTGGGGTTGGCTTAGAAAAGTTAAACCCCTTTGCAGTGCCAGTCAAGTTGCTAATGTTCTCAAAGCAACTAAGACCCTTGGCTTAAAGCAAGCCTGTAGCTGTGACAGCAGCTAAAAGCAGGCATTTCTGGGCCTAGCTTGGTGGTTGAGAGTGTGCTTTTTCTGTGAACCAGTTCATAACTGCAACAGAGGATCTATCATCCTCTTCTGATATTTGAACACATGGGACAACATCTACACATACACATATTTTGTTAAAAAAATACACTTTAAAAAAAAACTGTTTAAA…
APBB2	323	3294	Apbb2	11787	###############################################################################################################################################################################################################################################################	ATTTTCTGACTTTAGAAGCCACCTCCAGAGTCAGATACAATTTTACGTACTTCCTCTCAATTGTATTGTTTTGTTTCCCCCGAGCTGTAAGGAAAAGGATCTCAGGTCTTGCTTTCCGGCAGCTGTTTCCACTTGCCTGTATTTGAAGATGTTAGATATCAACTCCAAAAGAACCTGACAATGTGTCAAGAGTTATCTGGCAGCATTAACTACTCCAGGTGGAGCCAAGTTCGTGCACAAAGTCCTGAGGAGTGTGGCACTGTGGTCAGGAGCCTGTGTCAGGGGTGAACAGGTCCAAGGCACGATAATGGCCCGGGACCTCCTTTGGTGGGACGTCTGCCAGGCTATCTAACCGTGTCTGCTTCTCGGTCTGTAGTAGTGACATCATCGCAGGACCTC…
APH1B	83464	3306	Aph1b	208117	###############################################################################################################################################################################################################################################################	TATAGCTCCTGTGTTAAGGAATTCTCTAATTTCAGACAGCACGTGGGAGAACCAGTTGGCGCTTATACAGACAGGTGCGAAACACCATGGAGTTACCTTCTGCAGTGTTCTGCAAAGGGGTCCTACTCACAGGTGAGCCCAGTGCCTGAGAGTGGGTGACAGGAGGTTGGCTCAGGGGGAAGGACATTGAGAGGAGCCACTTTCTGTTTGCAGACTGCAAATAGTGTGAGTCAGGTGCCCTGTTTACTGAACTTCGATTAAAAAAACAAAACAAAACAAACACAACTGTGCAGAGGTGATTTGTGAAAAGAGGAAAAGATGGAAGTTAGACATTTGGGGGGTGTGGACAGGAGCAAGAGGGAGCTGGGTAGCTCCTTATTAGTGCCCCATATAAAGAAG…
APLN	8862	3311	Apln	30878	###############################################################################################################################################################################################################################################################	AAATGTTTCCAGGGCACAATGAGCCAGTTTGAAAGTGACCAAAAAGGCACCCGTAAAAGGAATTGGCATGGAACAACACTCATAAATGCCAAGGATGTGACTAGAAGCCATGACATTGTTCTGGAAAGTGGGATGCTGTACGGATGTTGTATTGGTTATTTGTCTTGTTGCTATGACAAAATGTCTGACAAAAGAAACGTGAAGAGAAAGGGTTAGTAGTGCTAGGTTTGAAAGGGTAGTTCAGCAGGGTACAGAAGTGATTTATTAAGAAAAGATTTATATATTTGTGTGTGTGTGTGTGTGTGCGTGCATGGGTGAGCACGCATATCTAAATGTATTTATGTGTGTGTGCGCGCGCGCGTGCGTGTAGTATGGGTGCACATGTCTATGTGTATGCTT…
APLP2	334	3313	Aplp2	11804	###############################################################################################################################################################################################################################################################	GTCAGTGCCTTCAGATGTATGAGGAATATCTGTTCAATAGAGAAAAATGTGGAGGCTGGGCATGTAGCTTTGTTGATAGATGCCTAATACACACAAAGCCCTAGGCTCAGTCACCAGTAGCACGTAAGCCAGGTGTGCTAGCACATACCTGTAATTCCAGCACTGAGATAATATGCAGCAGGAGGATAATACATTTAAGGTCATTCTCAGCTACACCATCAGTTCTAGCCATGGGAGGAAAAATGAGACTCTTTCTGGAAAAACAAAACAAAACAAAACAAAAAAACAAGCCAAAAGAAACCAAACCAAAACTGAAACCCAAACCAACCAACCAACCAACCAAAAACCAAAACCAAACCAAAACAACAAAAAACTTCAGCAAAACAAAACAAGCCAATC…
APOA5	116519	3318	Apoa5	66113	###############################################################################################################################################################################################################################################################	TCTCTGACTTCCTGGGGTCACAGCAGTATGGCTTCCACTGTCACTGTTTCCGCCATTGCCCTCCCAGGGGGCTACGAGATTCAGATTCTGCCATATGCTTTCTCCCACCTTCACCCCCAGATCTTGAAATCTGTGTGGAACCCTGGGTGAGCCCACAACTCTCCCATCCTGTGTATTGCACAACTCTTGTCACGTGGCTGACTCCAAGGTCGGCCAGAAGTAGACCTAGCAGGAGCCAGAGCCAGGTCTACTTGGACCACACTGCGACGGACTCCAGGTGCCTGGATGGCTGCGGGAGAAGTCCCTTGGCAGCTCTATCTGATCAGAGGTCCACCTACTTCTGCCTCCCATGTGCTGGGATTAAAGTATATGTCAACATTCTTGCTCAAGTTTGCTTTT…
APOB	338	3319	Apob	238055	###############################################################################################################################################################################################################################################################	TTTTCTGTATAAGCATGGAGATCTGTGGTTGATCCCCATCACCTTCATGAGAAGACAGGCAAGTGGTATACACTTGAGATTCCACCACAAAGTGCTCAGAGACAGGTGCATCCCTGAGACTCACTGTCCAGACAAATTGGCAAGCCCAGGATCCCAGTGAGAGACTTAAGTGCAAAACAACAAGCTAGGCAAACAGTGTTAAAGAAGGAAGGATGCCTGAGGTTGACCTTTGGCTTCTTCTAAACACATCCACATGTATGCACATGGACACACACACACACAAATAAACTAGTAAAAAAAATAATTTAAAAAAACTCTTATGCTTTTACCTCTCTCTTGTCTCTTACCCACTTGTTCCCCCCTCCTCTCCCCCTATTCCCTTCCCCCCCTCTCTCCACG…
APOBEC1	339	3321	Apobec1	11810	###############################################################################################################################################################################################################################################################	AATGTCCTTGCTCCGTTGATTTTACCGTTATTTTTGTTGCTTCGGGGAGGAGAAAAAAATGATTAGAAATGTTACTTGTGACAGTATTCTCTCCTCCACTCCTTTGGCCAGGCTTCTTTGAGTCCCTGACACCACTCCACACAGCTGGTCTCTTGAGTCCTGGTGACTCCCATTGGACCAGAGCAACATTGGATATTTCTACTTTGACATCCAGAGTACTGGGCAGGAATTTGACTACGGTCTCTGGTAGAATTGATATCCCGTGTCTGATCTGGCAAACATTCTACCGGTCTAGCCAGATTGCCCTACCCTCCTTTTCTGGCTATTCAAATGTCCCTGAAACTCCCCATTCTCTCCTAGATTCCAGGTGATGTCATGACAGGCCCCAGACTTTAGCAC…
APOBEC2	10930	3322	Apobec2	11811	###############################################################################################################################################################################################################################################################	AATAAAGTTCTCAGCACCCATGTGGGATCCTCACAACCACCTGTAATTCCAAGCTATCTGATGCCCTCTTCTGACTCCCACATGCATGAGGTACACATACTCATATACATGCATACATACATACATACATACACACTTACATAAATATACATACACATACATACACACATCTATACATATTCACATATATATACGCACATACATACTCACAAACCTACATACTCACATATATGTACACACATATACACATACATACTCACACATATATACATACATACTCACAAAAAATATACACATATATACAGACTCACATACACACATATATACAGACTCACATACACACATACATACATATGCACATATATGTACCATACATACATACACACATACATACTCACA…
APOC4	346	3328	Apoc4	11425	###############################################################################################################################################################################################################################################################	AGGGTGTTTTGCCTGCATGTGCATTTATGTGCACCTCGTGTGTACAGTACCCACAGAAGCCAGAAGAAGGCCTTACTTCTCCTGAAACTGGAGAAGGTCCTGAGCTGCCATGTGGGTGTTGGGAATGGAACCTGGGTCCACTGGAAGAACAACAGCCAGGGCTCTTAAGCGCTTTGACATCTCTCCGGCCCCCCCACCCCTGTCTGCATACTTTTCACGTTACGGTTCCCCAAAGAACCTTGAGAACCCTATTCACGTCAAACATTGAGGCTCAAAGCAGGAAAGCTCTTGGTGCAAGGCACCCAGTCAGCCGGCAGGGAGTAGGGTTGAATGCATAGCCTGCAGTGATGCATAGCTTGCACTCTCCTGTTTAGTGTGATCCAGATGAGGCTGGATTGG…
APOD	347	3329	Apod	11815	###############################################################################################################################################################################################################################################################	TGATGTTGAAGAAAAGCTAATTATGTATCGTTCAATGATCAGCAATTCTTAGAAAAAATTATTCAGATGGAAACCAAGAGGTTAGTGCTTTTCTGACAAACTAATTATGATAGAAGCTTCTAGAATATTGCCTCTAGCTCTTTGTTTTATATCTTTGAATGTGCTTAAAGTCTTGGGGTAGTATCCATTCAAGGAAATTTGTATGAAGCCTCCACTATGCACTATGTAGCCATGGGCCAATGAGGCAAATGCCCTACACTTTCAGAGCATACAGTTTATCAGGGGAACACAGTAAGCAAGAAAACCTGAATGCAGTTATAGTGTCAGGTGAGGATCTACTAAAGATGTAGTACAAGTGGCTTGAGCACTGTTTTTGAAAGACCAGGAAGGCATTTTAAT…
APOF	319	3331	Apof	103161	###############################################################################################################################################################################################################################################################	TCAGCAAGTCTGTCCTGGACAAAATAATTCACATGCTAAAATTCCAAGGTAATCTCAGAATGTGGTTAGCATCTCATGTTTATAATCCTAGCCCTTGTGAAGGGCTTGTCTAGAATCACAAAGTTCTAGGGTCTATTCCCCCCAACCCCCCCACACACAGCCAGAAAACCAAGCTCACTGTGAGTCCCTATGATGTCAGCACTAAAGAAGGAAAGCCAAGAGGATCAGAAGCTCAAGGCTGCCCTTAGCTACCAGTGAACTTCAAGACCTGCTTCTTAAGATGCTGTTAAAAATAAAAAGCAGGGTTGGTGAGATGGCTCAGTGGGTAAGAGCACCTGACTGCTCTTCCGAAGGTCCAGAGTTCAAATCCCAGCAACCACATGGTGGCTCACAACCATC…
APOH	350	3332	Apoh	11818	###############################################################################################################################################################################################################################################################	GGTTAGTTAATATTGTTGTTCCACCTATAGGGTTGCAGATCCCTTTAGCTCCTTGGGTATTTTCTCTAGCTCCTCCATTGGGGGCCCTGTGATCAATCCAATAGCTGACTATGAGCAACAACTTCTGTGTTTGCTAGGACCCGGCATAGACTCACAAGAGACAGCTATATCTGTGTCCTTTCAGCAAAATCTTGCTAGTGTATGCAATGGTGTCAGCATTTGGAAGCTGATTATGGGATGGATCCCTGGATATGGCAGTTTCTAGATGTTCCATCCTTTCATCTCAGCTCCAAACTTTGTCTCTGTAACTCCTTCCATTGGTGTTTTGTTCCCAATTCTAAGAAGGGGCAAAGTGTCCACACTTTGGTCTTCGTTCTTCTTGAGATTCATGTGTTTTGC…
APOLD1	81575	3336	Apold1	381823	###############################################################################################################################################################################################################################################################	CCCTCAGGACCAATCTAGATACCTCATTAGTATGGAGGACCCTGATTCTGTGCTACCAGACCACTGGTCACATTCTTTATGTGGGGAGCTGTGGTCATGTTCTTTCGGGCCAGGAATCTGGCCAGGAGTAGGGACACTCCTACCATCCTCAGGAGTGTGCTGGGATTTCCGAACCTACTCAGCCTTATCAAGTTTCCTGGCATGGTCCACTGCCCCACATATGTGCATATGTTGTGTGTGTTGTATGTCTGTCTATTTGTGTTGTGTATGTTTTGTGGGTGTGTGTTGTGTGTCTTGAGGAAGACTTTGAGCTCCTGATTCATCTGCCTCCGCCTCTCGGATCTTGGGTGACAAGCATGTGCCACCATACCTGACCTGACTCACAGGTGGCACTTTATC…
APOOL	139322	3340	Apool	68117	###############################################################################################################################################################################################################################################################	TTTTCTATTATGAAGGGGGATTAATATTTGATTTTATTGCAAACAAAGTTGTTGAAGATATATAACATGGAATCTGTTATTTAGAAGACAAAATTATATCAGTGTTGCTAACAGATAATGAAAAGAGAAAAGATACTTGGTAGCTTTCAAATACACAAAACATAATGTGGTTTTACCTTTCTAAAGCTAGAATATGATTCCTCTATCCTAGTGTAGGTGTTTTACTTTGTGACTCACTTCTAATAAATAGAAAAAATGTAGTTGAAGTGACAGAGAATGGCATTCAAGATTGGGACATAAAAGGCACTATAACTTCCTCCTTGCTCTTTCTCTTGTATCACTTATTCTGAGAGAAGCTAGTTGTCATGACATGGGACTACTCAATAACTTGATGGGGAA…
APP	351	3341	App	11820	###############################################################################################################################################################################################################################################################	AAAAGTAGAGGTCTTTTCATACAAAATATTTTCATTAAACTCCCCATCCCCCAACTCTTCCCAAATCCTCCTTACTTTCCTCCCAAATTCTCCCTACTTCCCTTCCCACCCAAATCCACCCCCTTCTTTCTTGCTTTTTAATCCTACCCACAGAGTCAAGTATTAAAAGCTACGATTGATATTTCAACTGATAATTCAGCTTTCAGTTTTCATAGCTACATTTACTTTAACTAGAATAAATCACACATGGGACAGGCGATGTTGATTGACAGCTAGATTAGTCTGTTTGCTGGGGACAAGTTGTGTACCTAATGAATATGAATCTGATGCTTTGTTTATATGTTTGTTTAGTCATCCAGGGTGCTGTTTACATACATGATATATTCCTACATACCCAAA…
APTX	54840	3348	Aptx	66408	###############################################################################################################################################################################################################################################################	CTATTTAAACAGCATTAAACTCATGTGATAGTTTCTTTTTCTACCTAGCTATCCATATGACTTCTTCCCTTCAGGCCTTCTCAAGACAAGACATTTTACAAGACAGAAATAGCCTTACAACCCTTTATTTGGTTTTATTTTTTTATAAACATCCAGCATCCCATGACCTACATATTTATAGCCTGCTTCTTTTCTATTGTAGCTGTTTTTTGCTACTTTGTGGGTTCTTTATCTCCCTTATCATCCTTTATCTCCACCCCATATTTCTCCCCCTAACACCACTAGATTGAGGAGAAAGAAAGAAAGAAAGAAAGAAAGAAAGAAAGAAAGAAAGGCAGAGGGGAGAGATATCCCTGAATCTAATCTCATCTTTGACCACAGCTACTAACAAACTGTGAA…
AQP1	358	3349	Aqp1	11826	###############################################################################################################################################################################################################################################################	TGTGATGACAGGCTTTCTTCAGTAACAAGCAGGGAAACGGTGATCATGCCAGGCTTAGGAGCTGTCCTGCTATTAGGATAGGGAAACCAGCTCTAGAGACCTGAAGAGGCCCCCCAAGAAGCTGCAACTTGAGGAGATAGACCCTCGAGTCCCCATTCTTCTCTAAAGAGCTGTTACTTACCGTGGGGAGGTGAAGAACACACTTAGACTATGGCCTTGATGTGCAGCCCTGGAACAGGTGGCTGAGTAACTAGGACTCAGTAACTGCCATGGAGTAGGCTGCTTGGAAGGGAAGATACATCAGTCAGGGACAGGACTCACCAAGGGGGCTTTCTCGTCTGATAATGTATTTGTAACCCTTCAGTTCCAAACCATCTGTGGTTCAAACCCTGCCACCTC…
AQP3	360	3353	Aqp3	11828	###############################################################################################################################################################################################################################################################	TCCCTTTGTTAATGCTATGGGAGTGGTTAAGAGGTTGGGGAGTCTTAGGGGACGCTAGAGTGAGTTACTTTCTATGTTTCTATCCCCACTGTCACCTCTGCTTCTTTGACAGTTTAGACTTCTTTCTGTCTGTCTATATGTTTATCTGCTTTTCCTTTCTTTCTTTCTTTCTTTCTTTCTTTCTTTCTTTCTTTCTTTCTTTCTCTCTCTCTCTCTCTCTCTCTCTCTCTCTCCCCCTCCCTCCCTCTCCCTCCCTCCCTCCCTTCCTTCCTTCCTTCCTTCCTTCCTTCCTTCCTTCCTCTCTCTCTCTTTCTCTTCCTTCCTTCCTTCCTTCCTTCCTTCCTTCCTTCCTTCCTTCCTTCCTCTCTCTCTCTTTTTCTTTGTTTCTTTCTTTTTCAA…
AQP4	361	3354	Aqp4	11829	###############################################################################################################################################################################################################################################################	AGACTTGTACAAAAGTAAACCAGTAGTTGTCTCTAAACTAGTTGGTTTCATCTGGAAGATATCTTTTAATTCAAAAATTCAATCTATGCTGGGCATGGTGGTTTAGACCTAAATCCCACTACTACAGAGACAGAAGCAAGAGAAGCTGCTGCAGTTTGGAAACTAGCCTAGTTAGTCTACACAGCCAGTTTCAGGCCAGACAGGGTTATATAACAAGACTTTGTCTCAGAAAATGTTTTTAAAATTAAAAATTCAATGTAACTACTATATATTGCATTATTCTTATCATTAATGTTAGTAAAACTTTGAAATCATGTTTCAGTTCCTAATATGGTATCCACACATACAATTTGCATAAAAGCTCATTGCAATATTGACTAATGTTTCACTGCAAAGAGT…
AQP7	364	3357	Aqp7	11832	###############################################################################################################################################################################################################################################################	TCTAAATCAGTGTGCAAGGAAGACACAGAGGAAGCACTTCATTGCAGGGCAGAGAGCGAGAGAGAGAGGTGCTGGCTCTCTCTCTTTCTCTCTCTCTCTCTCTCTCTCTCTCTCTCTCTCATACACACACACACACACACACACACACACTCCAAAACCAAACAACTAAATAAACAAAAATAAAATAAAGCCAAATCACTACATACATAGTAAATAAATAAAATGCAACTAAAAACCAAGAACTTTGCCAGGTGGTGGTGGTACACACTACCTTTAATCCTAGTCACCAGGAGGCAAAGGCAGGCAGAGCTCTCTTGAGTTGGAGAGCTGGTCTACAGGGCAAGTTCCAGGACAGCCTGGGCCACCCAGAGAAAGTGTCTCAAAAACAAAAACAAAAAC…
AQP8	343	3358	Aqp8	11833	###############################################################################################################################################################################################################################################################	AACCACTGAGCTAATGAAAGAAAGATGAAATTTCAAGACCTGTAAGTCATATAAAGTACTCAGAAATTGCTGGTTGTTTGTGAGCCTAGAGGCTGCCTGGGGCTGAGAAAAAAGAAAAACAAACCTGGGTATGCCCCGTAGTTAAAACATTCCTGGGAACATCCTGACCATAAGATAAAGGGGAATGTGAAGACATAACAGGGCTATCTGAACTGAGTCAATAACTCATAGAACTCTGACACCCTGCACATACATGTAATTTTTCTGCTGATGCTTGAATAAGCCAATAGTGTCTCCCTATGCTGAATTCCACACCCCTAAGCCCCTTACCCCATAAAACCCCCCAGCTTTCGAGCCTCGTGGCTGACATCTGTTATCTCCTGTGTGGGATGCATGTCA…
AR	367	3361	Ar	11835	###############################################################################################################################################################################################################################################################	GCCTCAGGCAGACTTTTCAGACAAGGGCAAAAAGTAGCCACATTCTTCACCAGAATACCACCAAAACAGTCTTTATGCCACATTCTGAAATTGTTCTCCTTTGAAATCTCTTGGGCCAGGTCAATACAGTTCAAATCATTCCCAGCAACAAAGTCTTCCATATTCCTACTAGGATGACCCAGTAAGCCCCATTTAAAGCATTCCACTCCTTTCCAAATCCAAAGTCCCAAAATCCACATTCTTTCAAATAAAAGCATGGTCAGGCCTATCACAGTAATACCCCACTCCTGGTACCAACTTCTGTCTTAGTTAGGGTTTTACTGCTGTGAACAGACACCATGACCAAGGCAAGTCTTATAAAAAACAACATTTAATTGGGGCTGGCTTACAGGTTCAGAG…
ARC	23237	3364	Arc	11838	###############################################################################################################################################################################################################################################################	GTCCACACAACCTGGGCTCCTCCCCTGTCCTTGGACAGAGAAAGGGCTAGATGTGTGTGTGTGTGGGGGGGGGGGGTTGCTCAACTGGGCAGTTTGGGGCAGACCCTGAACCCATGCACAACCTTTTCCAGTGGGTCGAGGGACCGAGAGTCGTGCCTGGTACCTGTGAGATCCATCAATGGTAGAGACCTGCTTGCCTTAGCTAGAGAACTACAGGAAGTGGGGAGACAACTTGGATCTCCACATGTCTGCAGCTCCACAGGTCACTCACTGGGAGCTGGTTGTCAGTTTCAAAGCCCAGGGCAAAGGCTTGAGAACTCAGATGAGCTGCCTCTGGTAGGAGGAGACATCGGAGAAAGAAAGAGGTCCAGATCCAACACCCTCCCCGCCCAGAGAGAA…
AREG	374	3367	Areg	11839	###############################################################################################################################################################################################################################################################	GGACACCACGCTCAGTCCAATGGTTGACTCTGGGCATCCACACAGAGGCCATTTCTACGGTGGCGTAAACTGTTCCTGCTTGAGGCCATTGGGATCATGGGAAAATACAGTAAAATCTGGATTCAGAAAGTTTTGTGTGTGAAAAGCACAAATGTTAAAGAGATCATGTATATCCACACTGCAGAAATGTAGCAAATACAGGTTATTAAGGAAACCACCATAGACCGCTTATTGGTCTTTTTTTCTTGTCACTTTTTAAGAGAAAAGCCATTTAAGCCATCTATTAAGGAAAAAAAGGAGTCTTTCAGCAACCATGAAATATTGGTCATGACATAATACTAGATTTGTGATAAGTGGAGGGATAAAATGGAAAGAAAGAAAGAAAGAAAGAAAGAAAGA…
ARF1	375	3368	Arf1	11840	###############################################################################################################################################################################################################################################################	TATGCCCTCTGTAAAGACCAGTGGAGCAGGGGTGGCCATTGAGAAGCCACAGCCACTTGGAGGTTCAGCCTCATTGCTTCAGCAGGAGCCCTCAATGGTTAGAGAATGTGCATGTTAGCCAACATGGATGTGAATCTGAAGATGTAAGATCAGGGTATGACCTTAGGTCATTTCTCCTCAATTCCATTCTGTGACCAAAATAAGTTGCATCTGTTTATAGCCAGGTGGAATTGTCTCCTATATACAAATTGTATGCTCCATATATGTGTTCAGGAAAGGAGTAAAGGGCTAGGGTCTGGGGTTACAGCCAACCTGGCTCTTTCAAGGAGTCAGGATAGAGACTTCCTTAGAAGCACCAGACTTATCCTAGGCTGGCAGTCATGTGATCATGTCGATTGA…
ARF4	378	3371	Arf4	11843	###############################################################################################################################################################################################################################################################	TTTTAACGTTATTTGTTGGGTGACACTATTTCCCCTAGTGGATGATTTTTAGAAGACTTTTCCTGTTGTTGTTTGACATGGGACCTTTTGTGTAAATCAGCATTACACTTTTGTTTGTTTGTTTTCATTTTGTTTGTACTACCTTGCCAAAAGTAGAATGAGATAGTTTGGTTTCAGATGGGAGTGTTGCAGAAGCCACTGTTCAGATAGGCACACACAAAGCAGCACATGTGTAAATAGCTGTGACTTAAGTACCTGCCCTTCTGAGCAGCCACACGGTGGCTTCAGAAGCCATCTCTTATTCTTTTGCTGTTATTTTCAAGGGCATTCCTGATCCAAGAAGGTTTCTCTGTGTGTGTGACTGTGGTCTCATATCTAGGGTGCCCCTTCCTTACTCAT…
ARFGEF1	10565	3376	Arfgef1	211673	###############################################################################################################################################################################################################################################################	TCCCTTCTTTGAGCAGAAATGAGATTCTTACCTACATCCGGACACCTAACATTGTCAGCATTTTCTACTTTAGCCATTCTAGCAGGAGTATCTCACAGAAATTTTAAAATTGGCATTCCCCTAATGAGTGATGCTGCTGAATACCTTGTATCTGTTCAAGATCTTTGCTGAGATTTAAATTGTGTTGATGTTTCTATTGGTTCTTGAGAATTTTAAAATATGTATTCTACATACAAATCATTTGTCAAATCGGTGATTTTGCAAATCATTTCTTCGTTTTTCACCTTGTTTCTGTTCTAGCTTGTAGCCTGTTGCTTTGATAAAACACTGACCAAAAGCAACTTGAGGAAGAGGAGGAGGAGGGAGAAGAGGAGGGGGAGGAGGAGGGGGAGGGGAGGG…
ARHGAP12	94134	3386	Arhgap12	75415	###############################################################################################################################################################################################################################################################	TTCATTTCCTACCTCTGTTTTGACCTAATAATTTATCTGCAGCTTCCAATCCTCATTTCCATGTGTCTTCTTGCTCATCTCATCCACCTTGGTATGTGACTACCTTTTTACATAGATGACATTATTTAACTACCACATTTACTTGCTTTCTCACATCTCATTGCCTTTATCTAAAACTGTAGATTGGATGTCTTATGTTGAATTACTGAAATGGACTCTCTTGTGTAATCCTCTTTCTCGGTAACTGTTCCTGCATACTTGTCTTTGTAGTCACTAGGGTGGGTGCAGTCATAAAGCCTGGCAGTAAAGAGGGAATATGGATTGGCCTGTAACTAATTGCTGTTCTCCAGTGCCACAGTTTTTCTACAGTAGCATAAAACCAAACACTGACCAGTTCTG…
ARHGAP15	55843	3387	Arhgap15	76117	###############################################################################################################################################################################################################################################################	TCTAACATAGGTCATCAGAATTGGCACTAAGTGTCCTTATTCCCTGATCCACCTCAGCATCTCTGCATAATGAAATTTCTTTCTCCCATATCCAAGAAGACCTATTTTTATCAAGGCTACAGTGACCTTCACCATTCTGTAGCTAAAATCAATTTGAGCTCCTCCTTCTTCTCTTTCTTAAAGTAAAATGTGTCTCTTTTGCTGTTGCTGTTTTTTCCTTTTGCAATCTTTACGTTGAGCACTGGGACCTATCTTGACCCTTTCTCTTTTCTGTGACCACTCTAAACTTCCATATCCAGTCACACGATCAAGTGCTAAATGTTTCTGACTTTCAGAGAGACACCGTTAGCCCAGCTCTTTTCCCTAGTCTCGCACCTTCATGTCCAGCTGCACTCTGGC…
ARHGAP18	93663	3389	Arhgap18	73910	###############################################################################################################################################################################################################################################################	TTGATTTTTATTTATGAAACATTTTTACTTTTATTTTGGTAGCAATTAGTTCTATAAACCCTGGTTTTCAGGGCACTGTGTAAGCAGAGGAAGTTCAGAGTGCTTTGACTAGCCTTGCTGGATTCAGATGGGCCTATGTGAAGGCAGGTCTATCTAGAATCCTTCAAGAACCAGAGTGGAAGTCATATTGGGGAGCCAAGAATTAATTTCTCCTGAGCTGAACAAGCCTGAAGAAGTGTTTTCAGATATTTGTTTGAAGAGACATGGAGAGAGTGCTGTCACGTACATCAGCACAAAATTCTCTCCTATGGACTGTGGGCTTCACGACAAATCCATTCAGTGCTTCAAGAGCCATCCTCGGTTGGCTGGTAAGGCTCCTGATTTTGTAAAACAAGGCTG…
ARHGAP19	84986	3390	Arhgap19	71085	###############################################################################################################################################################################################################################################################	CAGTTTTATTTTACAGAAGAGAAGATGGGATCTGAAACCCAACTAACTCCTCCAGGGCCACAGAGCTGGAAGTGATGAGGCTGGGGCATGAACCTGAGTTTACTGACTCCAGAGCCTATGTTGCTTGTTTTTCCGAGACAGTGTTTCTGTGTAGCCCTAGCTGTCCTAGAACTTGCTCAGTAGACCAGGCTGGCTTTGAACTCAGAGAACCACCTGTCTCTGCCTCCCAGGTGCTGGGATCAACAGTGTGCGCCATCACACCTGTTGCGAACCCACACATCTAACTACCATGTACATTTCCCTCAGGGTCACAGTGGTGTACCAAAAATGTTCATCAAGCAAGTGAATCAGAAATGGTGGACTGGAGAGTTGGCTCAGAAGTTTAAAGCATTTATTGCT…
ARHGAP20	57569	3391	Arhgap20	244867	###############################################################################################################################################################################################################################################################	TTATTTATGTTATGGAGTGTGTGTGTGTATGGGGTATGTGTGTGGGTTTATGTGACACACAAACACACACACACACACACACTCGGGGGGCGGGGGGGAGAGAATGGGTGTTCCCATGCATGCAGAGGCCAAAGCAACACATTGATGGCTTTCTTCTAAGACTCTCTGCCACACTGCCTTAAGACAGAGTCTCTCGCTGGACAAGGAGCTTACATTTTTGGGGAGACTGTGTGGCTAGTGAGCTCTAGGGATCTTCTTGTCTCCACCCCCCCCACCCCTCCCCTAATGCTGGGTTAACTGTCAGGGCCAGCCATACTTGGTTTTTCACGTGAGCTCTGGCGGTCTAAAATCTCACACTTGTCAAGCAAGTGTTCTCACCCTCTGATCATCCCCTTATCC…
ARHGAP21	57584	3392	Arhgap21	71435	###############################################################################################################################################################################################################################################################	TCTGTGAATTACACCTCAGCAAAATATATTTGAAAAGAAAAAAGCTTGGCAACATAAAATTCTGGCAAGGCTGTGCAGTAGCAAGCTCTGACACAGTGCTGGCTGCCCTTTAAACAGCACCCTTAGACCAAAGCCTTGGTAGCTTCTTCTTATTCGTTGGAAATGCACTTTATGGTCCAGAATTTCCATTCCTAGATAATTCCCCAAGGGAAATGAAACACATGCTGCCAGGAGTGTCCATAAAGGCTAGTTCACAGCAAACTGGAAGCAAGTCACCTATCTATCGGTAGGAAAATAGATAAAGCATTGTGATGTGGTTAGACAGCAATAGAGGGGATGGATATGAAACTATCCTGAATAGAAGCAGACAGACAGACAGATAGACAGACAAAAGGGCCC…
ARHGAP22	58504	3393	Arhgap22	239027	###############################################################################################################################################################################################################################################################	TTTCCACTGAACATCTCGTTCTAAGTCCTATCTTTGAAAACTCCCTGACTGCACACTGCAAGAGATGACTGCAGAGCGGGAAGTATGGGGAGACATGGGGAAAGGACAGCAGCGACTGAGGAAGGATGCTGGGCCTGAGGATGGGGTTCCCACTGATTGAGATGGAGAGGCCATGAAAGAAAGAGTGTGCCAGGACAGGAACGGACAGAGTCTAACTCCCACTCTGTGAGAGTGGAACTATCCGATGAACACTCAGTGGGGCAAGTCTGTTGATCTCAAATGCTTTCCAGTGTGGGTCTGACACAGAGGAGCACACCGCCCTGCATAGGGCCAAGTCCTACTAAGTGTCATTAGACTGCATTTCTAGCTGTGGGAGGGCCCTGGATTGGAGGTTCTTTT…
ARHGAP24	83478	3394	Arhgap24	231532	###############################################################################################################################################################################################################################################################	CTGTGGACATTACAAATACATACCAGCAAGGTGCCAACCCCATTTTAATTCTTTTCCTTTTCAATGAAAGATAATTGAATATATCTCATTATATTAAAGCTAGCTTGCTGGCTTATCTAAAATAAGGCATAAATTAATGATTTTGAGGTATTAAAGTGTGTTCAAATTATGAGAATAATTAGATCTCATTAAATATCTCGATTTGACAAATCACAGTCCACTTCGACAGGAATAGTCTTGAGAAAGTAGATTAGCAGTGGAGCATTTTTTTCCCTCTCTTTCTACTTTGACATCTTTTCCCCAGCTTGTTCAAACTCTAATGAAAAAGTTGTCTTGTCAGTACTTCCACATGATGAACCACTGTGCAAGTAATTGAGGTTCAGTGATTAGGTCTAGATT…
ARHGAP25	9938	3395	Arhgap25	232201	###############################################################################################################################################################################################################################################################	CCAGCCATAGAATTATTTTTGTTGCAACTTCATGCTTGTAATTTTCTACTGTTATGAATTGTGATGAAAGTATCTGTGTTTTCTGATGGTCTTAAGTGGTCCCTGTGAAAGAGTTGTTTGACCCCTCTCCCCAAGGGTCACGGCCACTGAGCTAGGAGCTAACCAACTCACTGTTGCCCAAGACAGCAGTAAAGCTTAGAAGGGTTAACCAGCATCTCTGTCCTGCAGGGCATAAGCCGAGGGAATAGAATTTGAGCCCTAGAAGTCTGTTCTCATACTCCTGGTCTCTGTCATTTCTCATCCTACCCTAGGTTTCTGAACCCCCAACCTTTCCAGATTGCCTGTGGGCTCAGTGGTGCTCAAGCACAAGTTTGCAAAGTCCTGTGCAAACATAGACAA…
ARHGAP26	23092	3396	Arhgap26	71302	###############################################################################################################################################################################################################################################################	AAAAAAAGAAAGAGGAAAAGAAAATCAACAAGACAAAAAGAAATAGAACCATGGGACATTCTGGAAAAGAGATTCAAAGAGAAGTAAGGCCACAAATCTACGAAGTCTATCATAGTCACTCTTCCCTGGCCAGCGTAGCCCAGTTGCTGGGTGTGTAGACACAGGTATTTCACTCCAGTTCTTTTTGTGGTTTTACATCTCCGTAGGCAAAGAGGATCAAAGAATACTTTATCTCTTGAAGTATTGCCCTAGTTTCTCCCAACCAGGGATTTTCAATAAATCTGGGTAAATCCCTTGTTGCTTGGCTTTTCCTGATGAATGTGAAAAATAAATGTCTATTTCACTCTAGAGAGGGTCACAACATACCAAAAAATGACTATATTAAGTCCAACGTAATGA…
ARHGAP27	201176	3397	Arhgap27	544817	###############################################################################################################################################################################################################################################################	GGTTTGTTACTTCTTTTTTTTTTTTTCCTAGATTTCAAAATGTGTGTGTCTGTGTGTCTGTGTGTGTGTGTGTGTGTGTCTGTGTGAGTTTATGTGTACCATGTGCATGCAGAGGCCAGCAGAGGGCGTCAGAGGCCCTGCAACTGGAGTTCTATGCAGTTAGCTATGACCCGCTCAATGTGGAGGAGATGGGAACCAACCCTGGATCCTCTGCAAGAGCAGGGCAGCTCTTCGCTGCTGAACTATCTCTCCTTTAAAAGATTTATTTATTGTTATGCATAAGTACACTGTAGCTGTCTTCAGACACCAGAAGAGGGTGTCAGATATCATTATGGGTGGTTGTGAGCCACCATGTGGTTGCTGGGATTTGAACTCAGGACCTTTGGAAGAACAGTCAAT…
ARHGAP28	79822	3398	Arhgap28	268970	###############################################################################################################################################################################################################################################################	GGACTTTCTACAGCACAGCTCTCTTCCCAGACCTCGACACCATCACCCACGTGAAAGGGCCTCTTTGCCAGTGGTGCCAGGCTGATCCTCACTGCCTGAGGTGTCACCAAATCCTGTTCCAGTAAACACCAGATCGGTGGCATCTAGATCGGTGGTATGTGGGAGCACCAGATGTCCTCTGTCATCTGTGTGATCTTGGGTAGTACCTTACTTGGACAGTAAGCAGCTGGTCTGTTAGGACCGAGTGTCTCCACACTCAGCAACTGCCAAGTGGAGGATAAGTTTGTGGCCCAAGCACAGTGTTTATATGATGCAAGGTTCTTAGTCCCTGTATCCTGAGAAGAAGGCAGGGAAATTTAGAATCCATGGATTTTGTAAGAAACAGCCAGCATGACTGTC…
ARHGAP29	9411	3399	Arhgap29	214137	###############################################################################################################################################################################################################################################################	GATGTCCCTTCTTGACCCTCAGAATCCTTTCTTCTCCTGAGTGTGCCCTTCAGTTTTTAGTAACAGTGGTTTCATGGGCTATTCATGGTGCATTATTGTCTTGTAGTGTCTTTATGAGTGCATTTTAAACAACTAAATCTGAAAAAACAATGTGGAGCTAAGTGACCAAGGAGCCTCTGTTGTCAACGTATCTTTGCTTAGAGGCCAATTGGCTTCACTTCCCCCAGAACTTTTTACCTCGAGGTGTCCTCCACTTTTCCCTTAGCTGTAAGTAGTCTTCCTACTGTAGCTTTTTATCTCCGATTCCTTCTCAGCTTTCATTATCTGTCTCTGTCCTTCCCTCACCCTCCTCTCCATAATTGTCTTTGTCCTTACACTTTTCTTTGTCTCTCTCCCAGC…
ARHGAP5	394	3402	Arhgap5	11855	###############################################################################################################################################################################################################################################################	TATTGTGCTAAAAGACTATCAGTAACTCCAGTTCCAGGGGAGCCTAATGACCTTTTATGGGCTTCATGGGCATTGAATTCACACAGCACACAGACATAAATTACAGGCAAAGTACTTGTACACATTAAGTAAAACAAAACAAAATCCATATAATGTGGTTTAAAGAAATTTCTATAATAGAGGTACTTTCTGAAAGTAGTTAAGATAGTGAGGAGGAAAAAACAAAAGATGTTGAAGTAGTAATGTTTATGGACCAAAAGTATGTGGAAAGATTGGCAAGAGAGAAGAAATGCAAGGTAAAAATTTAAGAGCATCAGTTAGTACTTTATGAGTAAGTTGAAATATTAATACAAATGCAAGGGTAATAAAGAGATCATGGAGAAATAAAACTGTCTATTC…
ARHGDIB	397	3407	Arhgdib	11857	###############################################################################################################################################################################################################################################################	TCTCTCTCTCTCTCTCTCTCTCTCAACTTCCTTCCTGTTCTGCCAGTCCTCAGTCAGAGTTGAGAGACAGAGGTAACCTCCAGAGACACAGGGCCGACTGGAGCCTGGAATGTAAGTTGAATGCCTGAGGTGGGGAGGCTGCAGGTGGGCGCAGAGTCCTGTAGGAAATCTCAGAACCACCCTACTGCCCTTGCCAGAGGAGCTGTTGCTGTTCTTAGGAAGGGCGGTTCTTTAAACCGAACTTCATGATAAGAAAGTGCTAAAGAGATTGCTGGAGCAGAAAAGGGGAAGTCAGCCCTGAGAAGGGGAGACAAGCTGAAGGAGGTAGGAGAGAGTACCCTGCTACCAGAATGTTCTAGAGAAGGGCTCTGGGGATACCTGGAATGGGGGCGGAGTGGG…
ARHGEF10L	55160	3411	Arhgef10l	72754	###############################################################################################################################################################################################################################################################	CCCTTCCTTCATTGACCAGGGGCTGGCCTAGGAGCTCGTTTGGGGTGGGTCGGGCACCTACCCTGAGCTGGGGACAAGGGATCCTTTGTTCCTAGGTAGCCTCCATTGACCAAGCCTCGCCCACTCCAGGGAGGAGAGATTCCCTCCCTGTTCCCTGCAAAGAAAGGAAGTTTAAGAAGAGACAGGGGCCTGAATGACCCAATGTCTAGGGGCTCAGTGTCTGCAGGCTCAGAGGGGAGGAGCCAGAGCCCTCCGCTGTCTCTTTGGTTTACTCTGCCGCCTGGAGCTCGCTCGCTCTCTCTCTCTCTCTCTCTCTCTCTCTCTCTCTCTCTCTCTCTCTCTCTCTCTCTCTCTCTCTCCAGCACGTCCCTTCCTCCAGAGGCAGCAGCTGAGGGACAG…
ARHGEF15	22899	3414	Arhgef15	442801	###############################################################################################################################################################################################################################################################	CCCATAGAGTAAAGCTATCTACATTCAGGGTGGGCGTGTCCTCCAAAAAAAATCTAACCTCCCTGGAAAACACTCTCACAGATGCAAACAGAACCAAACAGTATGGTTCCTGGGTAATTTTAAATCTACTCAAGGTGACATTGAAGACTATCACAGGTTCACCCTCTTCACCCTGACAGCAAACACCAGCCTTTTTTTTTTTTTCTTTTTTGGACAAGGTTTCTCTACAGAGCCCTGGTTGCCCTGGAATTTACAATGTAGACCAGGCTGGCCTTGAATTCAAAGAGATCCGCCTTCCTGTGCCTCCAGAGTGCATCTTCATGCCTGGCCAAATACATTACTTTTAAAGCATAACCTTTCACCTCTGGCCCCTGAAGCCTCATGTTATCTTTTAAAACA…
ARHGEF18	23370	3417	Arhgef18	102098	###############################################################################################################################################################################################################################################################	ATGATTACAGCGTTTCTGTGGGAGTGTGGATGTGCATGTGGCACTTACCCTTCCTTGTGCACGCAGAAGCCAGAGGTCAACATCCGGCACCTTCCTCAGCCAGTCTCCACCTCAGTTTTTATTAAGATTTATTTTTTAAAGATTTATTTATTTATTTATGTATTCTGTGTAAGTACACTGTCTTCAGACGCTCCAGAAGAGTGTGTCAGATCTCGTTACGGATGGTTGTGAGCCACCATGTGGTTGCTGAGATTTGAACTCAGGACCTTCGGAAGAATAGTCAGTGCTCTTAACCGCTGAGCCATCTCACCAGCCCCAAGATTTATTTTTTGTGTATGAATGTTTGCCTCCATGTCTGTATATGTGTACTGTTTATGTAGAGGAGCCTATGGAGGCCTA…
ARHGEF2	9181	3419	Arhgef2	16800	###############################################################################################################################################################################################################################################################	GATGTGGCTCAGCTGCTGTCCTGGGTCATCCATTGCACCTATGGCTAGGAAGATGTTTCAGCCATTTATACTACTTGCTGCTCTTGCAGAGGACCAGTATCATCTGGTCTCTTTGGGAACCTGCACACGTGTTGTACATATACACACTCAAGCATTCATGCATACACAAAACCCAAAATAACAAAAAGCAAACAAGCTAGATCTGGTGGTGTACACACACACACACACACACACACACACACACACACACTGCATGGGGGCAGGTGGTGGGGAGACAGAGACAGAAGGACAGAAAAATAGAGACAGAGAAGGAGGGCAAGAGATGGCTCAGTGTTTAAGGACTCCTGATGACCTGAGTTTGATATTATGACACATATTGTGGAAGGAAAGAATTAGCTC…
ARHGEF7	8874	3424	Arhgef7	54126	###############################################################################################################################################################################################################################################################	TTCTTCTGAGTCTCTGTGGAGCATTAGCTGCCAACACTGTATAAGTGCTGTGTTTTAGATTTGGGGTGGAAGGGACCCTTGTTGCTGAGGAGTGTGCCAGTACCTACTCAAAATCACCTTTATTTTGCGTCACAGCGTCCTGAGAGGAGGAGGTACTGTGTTAAAAGTGCTTTTGTTCTAGATGGTCTGATGTTTCTGGAAGTCCTGTTTGTTTGGAGTTGGAGGCCTCACCTTGCTGATGGACACTGCTTGTGGACAACTCCCCCACCCCTGTGCTTAAAGCAGAGGCTTCTCTGACCAGTTCTGCTGCCTGGAGCTAGTTGTCATTCTCCACAGCAGCTCCACTTGGGCCTGTCCGGTCTCATTTGAGGAACCGGGTCAGAGGCTTGTTGACCCTCC…
ARHGEF9	23229	3425	Arhgef9	236915	###############################################################################################################################################################################################################################################################	CCTCTATTTGGGAGAGGTGCAGTTTCATGGTGTGTAGTTTGAGTTGTGCTAAGGACTATCTAGGTTGGCCGGTGTACAGTTCTGGGAGGTTAGAATGATCCACATTGTAAGTTATTTTCAGTTGTGCAGTTTCTGCCATGCAAATCAGGGTCATGTACATTAAAGTCCTGTGTGATTGATCAAGGGTGCCAAAATGCAGCTCTGTGGTGTCAAGTTACAGTATTTCTGAACCATGCTTGTAAAAATTTCTAATGGGGACCAATTCCATTTTCTGGTCTGTTATTAATGACCTTCCCTCTGCAAAGCCCAGGTCAAGACATTGAAGCAGTTTATCCCTATGACTCAGGATATGCATTATCATATAACAGAATATTGGCTTTGGGGCCATATTGTTTGGAT…
ARID3A	1820	3429	Arid3a	13496	###############################################################################################################################################################################################################################################################	GTTTTGTTTTTTCAAGACAGGGTTTCTCTGTGTTGCCCTGGCTGTCCTAGAATTCACTTTGCAGGCCAGTCTGGCCTTGGCCTCGACTTTGGAGATCCACCTGCCTCTGCCTCCTGTGTGCTAGGATTAAAGGGGTGTGCTGCCACGCCCAGCTCATATTAAGTTTTCTTAATTCAAACAGAGAGTGAGTTTGTCAACAGTTAAGTGTTCATCCTGTTTTTCCGGAGGACCTGAGAGTTCAATTCCCAGCACCCACATCAGGTGGCTCATAAAGGCCAGAAGAGAGATCCCCTGGGACTGGAGTTAATGTGGTTGTGAGGTTCCGTGTAGGTACTGGGAATGGAACTAAGGCTCTGTGGCAGAGGATCCAGTTCTCTTAACCCCTGAGCCATCCCTCAG…
ARL13A	392509	3440	Arl13a	74448	###############################################################################################################################################################################################################################################################	TTTTTCATCCTGGGGTACTTAAGCCGGGAATACCTGTGAAGGGTTTTCCAGAGCCTGGACAGACAAGAGAAGATGCACCCTGTTTCTGGGTGGCATAATGCTATAAGCAGAGATCCAAGATTACAGGGGGAGACAAAGCCTGAATGGACATCATTAGCTATCACTGTGTTTCTGACTGCCAATACAGTGCAAGGCACTGATGCCTTTCTCGTCGTGGTTGACTGTTTCCTGAATCTGGGAGCTAGCATAAATCCTCCAGAAGTTGAATTTTTCTCATTTTTATTTTTTAATCACTCTTCCTACATTTCTGTAATTCACATACTTTTTTCTTTATTGTCTAATTGGATTTAAAAAAACACATTGTTCATATTTTTCTCTTTCTCATATTATTTTGCGTCC…
ARL14	80117	3442	Arl14	71619	###############################################################################################################################################################################################################################################################	TCTTGACTGCTGAGCCATCTCTCCAGCATCTCAGGTATTATTTTAAACTTTTTATTGGTTCTTCATGAGTTTCACATCATGACCCCAGGCCCACTCAGCTCCCCATCCCTCTGTATCTGCCCTTGCAACCTCCCCGCAAAAGAAAGTATAAAAAAATAAATAAACGAGACAAAACAAAACAAAGCATAGACGACATCTCCTTGTGGAAGGTGCAGTGTGTCACAGTGTCAGGCGGCACACTCTTGTCCACACATCTTTACTTGCGGATGTCCATTGCACTGAGTCATTAGTCTGAGTCATGGCCTCTGGGTTCTGAGACACCATCAATATTGGATCCTCTCTAGGACACCTCTTGGTTATCCTATGTCACAGAGATCCTGCAGCTTTGGATCAGCAAGA…
ARL2	402	3444	Arl2	56327	###############################################################################################################################################################################################################################################################	CCACAGATGGGGTCAACTCACCATCTCACTGTTGCATTGAAACCTCAGAGAAACTACTGTTCTGTTCCTCACACATACAGGAGGGCACATTGCCTCTGGTCATCTATACCTGGTGCCCTTGTGCATGAGGAAGCCTGAAAAGCTGGCTATGCCATAGCACCAGATACTGAGGTGGTTGAGGCTCAGGTCCTCCTTCCCACACCACTAGTTCAGCAGAATGAACTAATAGCTCTCACCCGTGCCCTCCAATTGGCACAAGCACAATCCTACACATCTACACAGACTCCAAATATGCTTTTCATATCCTCTTGTCCCACGCTGCCATCTGGAAAGAGCACAGGTTACTTACAACAAACCGAGGATTGATAACCAACACAGACCAAACTATGGTCATTCTAA…
ARL4C	10123	3448	Arl4c	320982	###############################################################################################################################################################################################################################################################	AATGGATACCCCTTTCTAGAGTTTCAAAGAACATGATGACAAAGGCTTTGAGGATCATTTCAGACCCAGAGCTGAACACTTCCCTAAAAATGAATGGTTAAAGGTCTGGAGGACACAGGAGCCCTTGACAAATGTCACCCATAAGGAGTGAAGCCTTTCTGGGGAAATGGAGACTCCTATTGACCAGGCTTTTGTACCCTTTAAAATATATATTTACTATATGAACATTGTACCCCATCAAAATGCTCAAAAATACGTCACCCTTTCATTCCTTGGATCTCTTGAATATCAGTTTCTTGAGAGAGTAAAGTTTACTTGGTTGTCAGCAATTAAACGGCCATATCTCCTTTAAAAATGATATATTTGGCCAGAATGGAAATACCAGAAGGAAAAGAAAAG…
ARL6	84100	3453	Arl6	56297	###############################################################################################################################################################################################################################################################	AGGGCATTTATGTTACTACCTTTGGATGTACAAACTATAGAAGTTTTGTTCACTCAGTCTGGTTTTTGCCTTACAAGAGTCAGGAGACCAGAACTAGACCTTACTCCACATTAGGAGTACTAAGGAATTTGGAAAGGCACCAGAAAAGCACTCTACCGCAGTGCATATACCAGTGTCTTAACCACTATCTCTTTGATGGAATTCCTTTCAGTTTCTTCACCCTACTCCAAGTCCAAATAATCGGCCAGCTTCCTTAACGGGCAGAAAAACAAGTATGGTAGTTGAACATACTAACTGGTAAAACCAGTAAAGTAACATCCCACATTTATGCTAACAAGTGATATGAAGAGATGAAACTTTTCAAATACAAGTTTGTCATGCAGTCATTCATTGAGGAGT…
ARL6IP2	64225	3455	Arl6ip2	56298	###############################################################################################################################################################################################################################################################	GAGTGGTCTTGCTCTGTCAGACACTCTGTAAAATTGCCACTGGGCATGCCCTAGCTATCTGGAATCGGTTAGTCGGCCTGATCAGAAGAATCCCCAAGCCTTTGGGCCCACATAACCTTTGTCTTCATACATAGATTAGTTTAGCTTTTCTGTTATAGTAGCAAAACAACTAAGAAACACAGATGCTTGGTTTTTATACACATCTACTACAGCAGGAAATCCAATTTCCCTCGCCCCTATGAAAAATTTCCTGTATGGCCACTCCATGAAATGTTTAATCCCAAAGGAAGTGTTTTGTGAGACCTGTGATCTTACAGGGAACAGACATTGTTCATTTTCTGGGCTTAATCAGTGACTGCTAGTCCCTGAGGTCAAGGGAAGTCTCCTGCAGAGTCCATC…
ARL8B	55207	3460	Arl8b	67166	###############################################################################################################################################################################################################################################################	CCTTCTCCAATGTGGATCCAGGCTTGTCTTACTGGGTACAAGTACTTTTACTGTGGAGCCATCTCATTGACCCAAGATAATAACTTAAAAAAAAAGATTTTATTTATTTGATATATGTGAGTACACTGTCTCTGTCTTCAGACACACCAGAAGGGTGCATCAGAACCCAATACAGGTGGTTATGAGCCACAATGTGGTTGCTGGGAATTGAACTCAGGACTTCTGGAAGAGTAGTCGTTGCTCTTAACTGCCCAGCCATCTCTCCAGCCCAATACAGTAACTTTTAAACTCAAGACTTTTTCATTCTGAGCAGCAGCCCCCTTCATAGCAAGAGTCCTTTTTTCACAACTCACACTACACCGAGGAGCTGGTTTCTACCTCTGCAAATCTCATCTGACT…
ARMC1	55156	3462	Armc1	74252	###############################################################################################################################################################################################################################################################	GGCCTAGTGAGCAGCACCCCTTCGTGGTCTCTGCATTAGCTCCTGCCTCCAAGATCTTCCCTGTTTGAGTTCTTGTCCTGTTTTCCTACAGTAATGAAAATCCTTTCCTCCCAAAGTTGCTCTTTGGTCCTGGTGTTTCACTGCAGCAATAGAAACCCTAACTAAGACACTAGACATTTTTTTTTTTAAAGATTTATTTATTTATGTAAATACACTGTAGCTGTCTTCAGACACTCCAGAAGAGGGCGCCAGATCTTGTTATGGATGGTTGTGAGCCACCATGTGGTTGCTGGGAATTGAACTCAGGATCTTTGGAAGAGCAGTCAGTGCTCTTAACCGCTGAGCCATCTCTCTAGCCCCAAGACACTAGATTTTATATAATCACATAAAATCATGAAT…
ARMC10	83787	3463	Armc10	67211	###############################################################################################################################################################################################################################################################	CTCCTTGAGAAATTCGCATGTACACAGCAGTCTGGGAGTTAGTGAGTTACTGGAGCTAAGTTTTATGGGAATTAAGAAATTTGGGGGATGGGGGTACAGGTGTGGTGGCATATACCTGTTCCATGCACTGGACTGGCAGAGGCAGGTATCTCTGTGAGTTCAAGACCAACCTGATCTACAGGGCTGTTACGCAGAGCAACCTGTCGAAAGAAAGAAAGAAAGAAAGAAAGAAAGAAAGAAAGAAAGAAAGAAAGAAAGAAAGAAAGGAGGGAGGGAGGGAGGGAGGGAGGGAGGGAGGGAGGGAGGGAGGGAGGGGTTGGAGTACTAGAAAGTGCATGTTGCCTTGTATTTCCAAGCTCTCCGGATCAAAAAGCTTCTTTGCCAAAACCTTACCTGCAA…
ARMC3	219681	3465	Armc3	70882	###############################################################################################################################################################################################################################################################	AATTCTCCTGCTTTAAATGTTTCTACTAATAGTACTCTTCGTAAGAGCTATGTAATAGACTTAGCTCCATGTAACATGTTAGGAGCCCATGTGTTTATTTAAAAAAGAAACACAGCCAGAAGGCATCCATTATCTTTGGAGGTCCAGATTCAACTATTTGTTCTGAAAAAAACAAACTCTTTCCTTTGAGTTGTACTCTCTATATTTCCTGTCTGAGGCATACACCACTGTATTTTTTGTTTGAGTTATGTTCCATAGTATTTACTGTCTGAGGTGTACTTCACAGGAATACTTTGTAGAATTGTAGCTAACAAATTTAGAAAGAGAAATAGAAAAGGAAAGAAAAGAAGATATAAATAGATGAATAAATCTATATTGGAGCAGAGGAAGTAAGGCAAT…
ARMC4	55130	3466	Armc4	74934	###############################################################################################################################################################################################################################################################	CAAAATACCCATTGAAGGAGCTTCAGAGACAAAGTTCAGAGCAGAAACTGAAGGAACGACCATCCAGAGACTGCCCCACCTGGCGATGCACCCCATAAACTACCACCAAACCCAGTCACTAGGCAGATGCCAACAAGAGCCTGATGACGGGAGCCTGATATAACTGTTTCCTGTGAGGCTCCACCAGTGCCTGGCAAATACAGAAGTGGATGCTCACAGTCATCTACTGAATGGAGCAAAAGTTCCCCAATGAAGAAGCCAGAGAAACACCCAGGGAGCCCAAGGGGATTAAAGCCCCATAAGAGGAACATCAATATGAACTAACCAGTACCTCCAGAGCTCCTTGGAACTATACCACCAATCAAAGAAAACACATAGTGGAACTTGTGGCCCTAGCTA…
ARMCX1	51309	3472	Armcx1	78248	###############################################################################################################################################################################################################################################################	TGGTGTCCTTGTTTGGTGTTCTTCCTTGTTTTTGTTTTTGTTTTTGTTTTAGATTTATTTATCTATTATATGTAAGTACACTGTAGCTGTTTTCAGACACAGCAGAAGAGGATGTCAGATCTCATTACAGATGGTTGGGAGCCACCATGTGGTTGCTGGGATTTGAACTCAGGACCTTTGGAAGAGCAGCCAGTGCTCTTAACCACCGAGCTTGTTTTATTATTTTATTTTAGAAGACTGTTACCACTGAAGGTTGTTTGAGTTTAAAACTTTATTCTATTTATGAATAAATTTTCATGTATTCATCTCAGCTGAAGGTGAAATTGTCTTGAAGTCATCTACTGTGTTTGAAGGTATTAGAAGTTATACTTCATAGAAAATGTAAGAGAATTAAAAAGA…
ARMCX2	9823	3473	Armcx2	67416	###############################################################################################################################################################################################################################################################	CCAAAAAAATAAAATGGGTGGAACTGAAAATCTTTATGTTAAGAAAAATAAGCAAGATTCAGAGAGATAGATATTGCATGTTTCCTTGCAAATGTGAAACCTAGAAAGAAAATCCCTGAATGGAGAAGGAGGATTCTTAGGGAAGTAGGAAATCAGGGAGGGAGGGAATAAAAGAGGGTGACTGGTGTGCAACTATGATTTAAGTATATCACATACATATATGAAAAGATCACAGTGAAATTAGTTATTCTGTACAATATATACTAACCATATATATTTTTATATACACACATAGTTCAGCTTTTGTGAGGAGCTGAGGCTGAACCCAGGGTCTTGCACATGCTATGCAAGGACTCTACCATTGAGCTACATTTCCAGCCCTTTAAATTTCACCTTTGA…
ARPC1A	10552	3482	Arpc1a	56443	###############################################################################################################################################################################################################################################################	TTAAAAGATTGTATTGTTCTCGCTGAGGACCTGAGTTCAGTTCCCAGCACCCACATGGTGTAACTTACAATTCCAGCTCCAAGAGGATCTGTTGCTCTCTTGGCCTCCAGGGGCACCTGAATTCACATGCGTATACCGACACAGACATCCATATAATTCTTTTTTTTTTTTTTTTTTTTGGAGACAGGGTTTCTCTGTGTAGCCCTGACTGTCCTGGAACTCACTCTGTAGTCCAGGCTGGCCTCAAACTCAGAAATCCACCTGCCTCTGTCTCCCAAGTGCTGGGATTAAAGGCGTGCGCCTCCACCGCCCAGCCACATAAATATTTTTATTTTATTTTATTTTATTTTGAATTGTTCTTCAGAACCACAAAGCCTGAGAGATCCTAGCTCAGTAATT…
ARPC1B	10095	3483	Arpc1b	11867	###############################################################################################################################################################################################################################################################	TTGCTGGGAGTCTAGAGAGGAGCTCTCAGAAGGTGGGAGGCACAGCAAAAGGAACTTGAGACGCACCTAACCTGGAAGACCCTTGACCCTGGAGCATCATCACCTGACTGCAAAGCTACTCAGCAACTTGGAGGGAAGTGTGTGGACTTCCGAAGCGAGAAGTCACCTGGAGTGGCAGTGCTCTTCTTCCTGGACGCCAGCGACTCTGCCATCTTTGGGACACAGAGTCTGGGGAACCACGGCTGGGGTGCACCTAGAGTGCGAGGGGCGGGGCAGGAGTCATTAAGTTGCGGGGTGCCTGCGTGTGGCCTCAAAACCTTTGAATTCTTGGTTGCCCGATCTCGGGCTTCCGCCCTCTAAGCGCCCCCCCCCTTCTTCCAGCCTCAGTTTCCCCATTCA…
ARPC2	10109	3484	Arpc2	76709	###############################################################################################################################################################################################################################################################	ATGGATGTGGCTCTGTGGCGCAATGGATAACGCATTGAACTTCTATGGGAACAAAACACCCATGGAAGGAGCAACAGAGACAAAATTTGGAGCTGTGACGAAAGGATGGACTATCTAGTGATTGCCATATGCAGGGATCTATCCCATAATCAGCTTCCAAACACTGAAACCATTGCACACACTAGCAAGATTTTGCTGAAAGGACCCAGATATAGCTCTCTCTTGTGAGACTATGCCGGGGCCTAGCAAACACAGAAGTGGATGATCACAGTCAGCTATTGGATGGGTCACACGGCCCCCAATGGAGGCGCTAGAGAAATTACCCAAGGAGCTAAAGGGAACTGCAACCCTATAGGTGGAACAACAATATGAACTAACCAGTACCCCGGAGCTCTTGAC…
ARR3	407	3492	Arr3	170735	###############################################################################################################################################################################################################################################################	TTCTCTCATGCTTTCATAGCATCTGATTTTAATAGAAATTATGGCTCATCATAGATTTCTGATAATTATACTCATTTGCGTTTTTACCCATCTCCTTCTGAACCTCTCACTCCTAAGCTAGATCTAAAGCTCCTGTCCTCACTTCTTATAAAGTTATGACCTAGAAAAAAGCAGCTTTTCCAAATGAGGTTTGTGGTTGTCCAAAACTGCTTTTCAATTCAGAGTTAAGAAAGCATTCAGTAAATGTTGAGTGAATGTTTATCCAGGTTTGTTGTAGATTATGCCCACATGGGCATTTGGTATCAGTTTAGTACTTATCTTAATACATAAATGTTTCCATATCATTATTAGTGATAACCATTCCATTCTATTACTCCAATCCCCCCCCCAGTCTTCTCC…
ARRB1	408	3493	Arrb1	109689	###############################################################################################################################################################################################################################################################	GCCTGCCTCTGCCTCCCAAGTGCTGGGATTAAAGGCATGCGCCACCACCGCCCAACCCGGCTTAATCTTTATCTTTACTGTGACACTGCGGAGTTCATGCCATGGTGGCTCTGCATCTTGTCAGTCCTTTGTGAGGAGCGCTTCTTTTGTTCTAACAGGTTGTTATATCACTGGCTCGTCATCCTGAACTTGCGAACTAGAATTTTTTTTATTCTTTTAGTGAGTTTCAATTGTAATTATTATTTTTAAATTAACAGTTTAGAAAAGTCAGTTGTGGTGGTGCAGTGTATAACCCCAGTACTTGGGAGATGGAGGAAGTAGGTTGGAGAATTCAAGGTCATATTCGACTACAAGTGGAACTCAAGGGCAGCCTGGGCTATATGAAACCCTTTCTCTTAA…
ARSA	410	3501	Arsa	11883	###############################################################################################################################################################################################################################################################	TCAAATGATCCCTTATGCCATAGTTTCTCACTGCCTCTCTGTCTTAACAACTGTAAAATCCAGGGTTCAGGTAGGTTATAGACCCATGTATGGCCAGTTTGAATAAGGAGTGCCTCTCTCAGGGCACTGAAGATCAGTGAAGACTCAAGACCCACAAGCATTGCACCGCTAGCTGTACCAACAAGCCAAGCTCTGTTGCAGTCATTCTGTGGAGTCCTATTTATACATCACATGTCCTCCACGTGCCTCCAAACATTGTGTCCTCCATGTGCCTTGCCTCAGCACGTGAATCCAGTCAGCCCCAGTCCTCAGAGTCCTGACAAATGCATCTCAACCACGCAATGTAAAGTGGACCAATGTCTGTGTGTTGTTAGCAGAGAATCCTTCGTCATTGTGTCC…
ARSB	411	3502	Arsb	11881	###############################################################################################################################################################################################################################################################	CCTCTGCCTTCCAAGTGCTAGGATGAAAGGCGTGCGCCACCACTGCCTAGCTTATGTAGCTTATCTTAAAGAAATGAGTATAAACTGTAGACAGTGTGGCATATCCAAAAAAGCAGTGCTCATATTCCTTTTTATGCACAAAAAAGGACACAAAAGCATACAAAGGTCCACAAATCATGGAAACCAAACACTAACTAGGTCAAGAAATCACCTGTTGTGGATGGAGGCCAGGCTGTGGTCAGAGAGAGAAGAAATGGGATTGCTTTGTGAGAATCCATTGTTGTAGGCACACTGCCATGCTAGGATCTCTTCATCAGAGTAGAACCCAGGCTCTTCTCTGTGTTCTGGAGGCTTTGAGATTGGAGACAACAGACAGCGGTCAAGATGAAGGGGTCAAGG…
ARSG	22901	3503	Arsg	74008	###############################################################################################################################################################################################################################################################	ATTGATGAAGCTGGTATCCCCATCAACCAGTCACCTAAACCCATCGTGGGTCCGGAAAGACGGCTCAAACGTTAAGATCACTAATTATTTTGTCATAAGACCTGAGTTTGGTTTCTGGCCCCCACACTGTGTAACTTCAGTTCCATGGAACCTGATGCCCTCTTTTGACCTCTGCAGGCTCCTGCACTCACACGGTCTATTTACATACACCCAGACACACGCACACACATACATAAATAAATAGATCTGAAAGCAGAGGCTGGAGATATGGCTCAGTGGCTAAGAGCACCGGCTGCTCAATTCCCAGCTCTTTTTCTTAAATATTATTTACTCATTTATCTTTATTTTATATGAGTACATTGTAGGTATCTTCAGACTCACCAGAAGAGGGCATTGGAT…
ARSJ	79642	3505	Arsj	271970	###############################################################################################################################################################################################################################################################	TCAGAGGGTAGACCAGGAGGGGAATAAAATCTGGAATGTAAAACAAAAGATTAAATAAAATTTTAAAAAAAGAAAGAAAGAAACTAAAATTAGTATTTATAGTCTTTGTCTTACTTATGGTTTCTATTGCTGTGAAGCGACACCATGACCATGGGAACTCTTACACAGGAAAACATTTCATTAGGACTGGCTTACAGTTTCAGAGGTTTAGTCCATATTGTCCTAGTAGGAAGCATGGCAGCAGGCAGGCTGACATGATGCTGGAGAAGGAGCTGAGAGTTTGATATCAGGATCAGTAAACACCAGAAAGAGAACTGAATTGAGCTCCTGAGACCTCAAAGCCTACCTTCTCCAATAAAGACACACCTACTCCAACAAGGCCGTACCTCCTAGCAGTGC…
ART4	420	3511	Art4	109978	###############################################################################################################################################################################################################################################################	ATGCTTTTTTAAAAGGTCATCGTTTATGTTACGTGCATGAGTATTGGCCTGCATGATGTATGCGTGCTGTGTGCTTGTGTGCCCGTGGAAGCCGGAAGAGGGTGTCTGATCCCCTGAAACTGAAATTACATGTGGTTGTGAGCGGCTACGCAGATGCTAGGGACCAAACCAGGATCCTGTGCAGGAGCAGCAAATGTTCTCAGCCAATGAACCATCTCCATGGCCCCTCAAATGCTTTTTAAACTAAATCTTATTGATGTTTTTTTTTTTCATTTAAAAAAAATCCATGTAAAATACTAAAAGAGATCTGTGTACCCAGTAACCCTAATTTCCCCACCCTCCCTCCGCCACTCTTTATTGCTTGGAAAAATGGAATCTGGTATCAGCTTCTTCGATTCA…
ASAH3L	340485	3522	Asah3l	230379	###############################################################################################################################################################################################################################################################	ATGAGCTTTTGGTTTTTATTTGTCTTTGAGTTTGATCAGATTTACCCTTAAATAAGGTCCTGGGGTTTATGAATTCAGAGGTCTGTTACCTTTCAGAGCCCTGTGCCCATCTGTAGATCAGATTTACCCTTAAATAAGGTCCTGGGGTTTATGAATTCAGAGGTCTGTTACCTTTCAGAGCCCTGTGCCCATCTGTAGATCAGATTTACCCTTAAATAAGGTCCTGGGGTTTAGAATTCAGAGGTCTGTTACCTTTCAGAGCCCTGTGCCCTCTCCTCCCCAGGCAGCCACAGACATGTTTTCTACTATGGCTTTATGTTTGCCAGAATGACATAAAAATGAAGCCTTGGCAGCCTTTTATAAGCCCACTTTTTAAGACATAACTGTGGAGGGGCTGGA…
ASB1	51665	3524	Asb1	65247	###############################################################################################################################################################################################################################################################	CCCACCGTTGGGCTTGTGTCCTTTGGCTTGGGGCCTATGAAGAAATAAATTCTAAGCATGAGAATAATTAACTTCTGAAAGAAAAAGTCCCCCCAAACAGTGCTTTTGAGTATCACAGCTAAGAGCAGTGTCGTGCTGCGACTTCTTTGTCTTCTCCTGTCTTCCAAGTCCTTTAGGAGAGCTGTTCTTGTACCTCTTTGTCCAGTAGGGGATCCAACTGGATTTGGCCCAGAAGAGGAATCAGAGTGTTGCTTTCTGGGACAATGTGGGTGTGGCTGAAGCGTGAGGAGCTGGGCCTGCCAGTGAGGCCACAGAGCAGACTGTCACAGCTTTTGAGCTTCATGGGAGCTTGTGACAGAGCAAAAGCACTCACTGCATGACCAGAAAGTAAAAGAAGGA…
ASB13	79754	3528	Asb13	142688	###############################################################################################################################################################################################################################################################	ACACACACACAAGGCAATCTCCAATAACTTCACACATACAAATACATACATACAGACATATAGATAGACTGATGGACAGACAGTGAACGGATGGAGCAAAGCTTCAACAAGCAGGCTCCAACCATTTTACACATTCACATGTATACATCATATATACATGTATACACACTTGATGAATGGAACAAAGCTTCAACAAGCTCCAACCACTTTACACACACACACACACAATTTGGTGTATGGGTGGAACAAAGCTCCAACAACCATTTTTAATCCCACAATTTATGTATCCCAGTGGAATCTTTTAAGTAGTAGAGCATTCTGTTTTTCCTCTAGTGAATGACTATGAAAGGACATTATGTTTCCCAATACCTATACATGAAAAAAATTACATAATAATGG…
ASB15	142685	3530	Asb15	78910	###############################################################################################################################################################################################################################################################	TCCACAGTAATATACAGCACATTTTCTTTATCCATTCACCTGTATGCTTAACTTGATTCTATCTTTGGTTATCTCAAATTATGCCACAGCAGGCATGACAGTACAGATCTCAGATGCTCCAGAAATTCCTAGAAATAGAGTAGATCATCATTTATCTCTATTTTTAAAATTTTTTTGAGGCATTCCCATACTGTTCTTAGTATGGTTGTTCCAAAAATAAAACTAGCTATGTATGATAGCATTTTCAAATTAACTATACAGAGTAAATCACAATGCATATGTATATTGAATTTTCAAGTTATGTACCCATGATGGTTTTTGTACTTGAGATTTTTCCCATATTCATGGGCATTTGAATACTTGATCCAGACTTTGTGGCACTGTTTGGGTAGGATTAGG…
ASB17	127247	3532	Asb17	66772	###############################################################################################################################################################################################################################################################	TTAAGAAAACTTTTAACTAGATGGTGGTTCTAGATTGTGGTTCTAGATTGTGCCCTGTTAGTAGTTAAACCAGCCAGAACAGCATTAATCCAGCATGATGGTGTCATGGCCTGCTACAATGTCTTCTTGCTAGGAACAAAGGATATTCCACGGCTCAGGAGTCTGTTGGTGCTATGCTATGCTCCTGCACGGGCTTTGTTACGTTGTAGCAGAGACTATTCATGAAGATTCTTGCTTCCCTACTTCCATAAAGAGTGTGAGATGTGCAGAGAACAAGGTTGGGAAAGGTGTCCCCACTCCACAGGTGGTCTAGAGGGCAGTGTGATGAATGTAAAACATTGCTGACATTCTTTAAAATTCCCTGCAGAGTCCTGTCCCCTTCCTCTGTGTATATATTCT…
ASB2	51676	3534	Asb2	65256	###############################################################################################################################################################################################################################################################	TCCCTCTTCTAAGTTGCAGAGTCCTCGGCTGCCTGCAGGGGGAGGAGTGGCCAGCCGTGCCCACCCATCACTGTCACCTCAGGCTGCTGGCAGATGGCAGAGCTCGGCATTTCTAGAGACTAGGCAGAAACTGGGTCAGGGCCCTGGAATCCTGCGTCTAGCCCGGTGGACTGAGCCATACTGATGTGTCTGGATTCAGTGTAAGAGCCTGGGACACTGCCAGTCCCTGCAGGGCCTGGAGGCAGGGGTGAGGCCCTGCACTCTGGCATCTGAGACAAAGGTGACCCAGTCCTGGAGAGGCAACAGCCTAGGGGCTGAGGGTATGAGGGGAAACCAGGCTTCCTGGAGTCCTCTTAGCCACTGCTCTCAGGCAACACCTCAGGTGGCCTTTAGCTCTGG…
ASB5	140458	3537	Asb5	76294	###############################################################################################################################################################################################################################################################	GAATTGTTCAAATCCAACTGACAATGACAGGACCGTGATATAGCTGTCTCTTGTGAGGCTATGCCAGTGCCTGGCAAATGCAGAAGTGGATGCTCACAATCATCTATTGGATGGAACACAGGACTCCCAATGGAGGAGCTAGAGAAAGTACCCAAGATGCTGAAGGGGTCTGCAACCCTATAAGAGGAACAACAACATGAACTAGTTGGCCATCAATGGGAGGAGAGGCCCTTGGTTTTGCGAAGATTATATGCCCCAGTACAGGGGAATGCCAGGGCCAGGAAGCGGGAGTGGGTTGTTTGGTGAGCAGGACAGGGGAGGGTATAGGGGACTTTTGGGATAGCATTTGAAATGTAAATGAAGAAAATATCTAATTAAAAAAAAAGAAAAAAGAAGAAG…
ASB9	140462	3541	Asb9	69299	###############################################################################################################################################################################################################################################################	AGATGACTGCACACCACCATGTGGGTCCTGGGAATCAAACCCAGGTCTTCTGCAAGAGCAGCCAGTGTGTTCTCTTAGCCATCTCTCTACCTCTTAATTTTTATAATTATAAAGAAAAAATTATAAATTAAAGAAAAAATTATAACTATACAATTTATGGTATATAATTATATACACATTATATATAAAAAGCATAATTGAATTTAGGGTTTGAACGAGAATATTTCTTTCTTAAGGACTCTTTGACTTTCTCTCTTTTCCTTAATAAATCTGTGTTTACTTTGCTCAACACAGTATTTGAAGGACATCTCTGCTGGCTAGTTTTATGTCAAAATTTTCCATAAACTAGAGCAATCAGAGAGGAAGGAGCCTCAACTGATGCCATCATAAGATGGGGCT…
ASCC2	84164	3543	Ascc2	75452	###############################################################################################################################################################################################################################################################	CCTCTCTTTCTCTGTGTCATTCTTCTCCCCTTTTTTTAAAAATTGTATTTCTTTGTTTTATACAAGTTCTCACTCCAATCAAGCCTTCTGTTCTGGCTAGTCACTACTGTCAACCTAATACAATCTAGAATCACTTGGCAAACCACTTGAAATGAAGACTCAATCAGATTGGCCTATGGCCATATCTATGAGGAATTGTCTTTATTAATGATTGATGTGGGAGGGTCCAGCCCACTGTGGGTGGCACCATCCCTAGGTGGGCAGGCTTGGACTATAAGAAAGCCAGAGAGCAAACCAGTAAGCAGCATTCCTCCATGGTTTCTCCTTCAGTTTCTCTTGAACTCCTTGACCTGACTTGACTCAACGATAGCTTGTGTCCTGGAAGTATAATCTTAATCT…
ASCL1	429	3546	Ascl1	17172	###############################################################################################################################################################################################################################################################	TTGGTCCCCAGAAACACTCTGACAAGGCATGGAAGATAGGTTTCACAGAGCCCTGTGATTGTGAGGGGGAAGCTCTGAATGGACCCCACGCTTCTTTTCTAAACTCTCTTGCTGAGCAAAAAAAATGGACCTCTGTTTGAATACTGCCCTGATCCTTGAATACTATACCCAGCAGAGAAAAAAATGCACCATTTATTGTAAGTTTTTTTTTTTCCTTCTTCTTCTTCTTCTTCTTCTCAAGCTATTCAGGGGTTCTCTGTGAAGAATCAGCTGGTTTTGTTTACGGTGAAAGACCTTTGCTTTGTTTTCATTCTTGGAGGAGGTGCGGAGGGGGGTGCTGGGGGAAGAAGACCCATGTGCCTAGACAGAGCTGGCCGGCCTACTGTAACAAGAAAATAG…
ASCL2	430	3547	Ascl2	17173	###############################################################################################################################################################################################################################################################	AAAATTATACTGATTGGTTGGTTAGGTATGTGTGTATATGTGTACCACAACACACATGTCAAGGTCAGAGGACAACTAATTGATTATCTTCTTCCACTATATGGGTCCCTGGTATCTAACTCAGATTGTCAGGCTTGGTGGCAAGCACCATTTACCTACTGAGCCATCTCAATGACCCTACACCATTTTAAAAGGGAGTTATTTCTTTCTATATGTATGGGGGGTTTGCCTCTGTATGTCTGTGCCCCATGCCCATGAAGTGCCCACAGAGACCAGAGAGAGCATAGAGTCTCCTGTAACTGGAATTACAGATAGTTGGGATCTATCAAGTGGAGGTTAGGAACCTAACTCAGGTCTTCTGCAAGAGTAGCAGTCACGGAGCCATCTCTTCAGTCCCAC…
ASF1B	55723	3552	Asf1b	66929	###############################################################################################################################################################################################################################################################	TGAAGGTAGGAGTTACTCATCCAGGAAAAGAGCCAAGACCTGATGAAGTGCTTTCAAGGGCTGAGGAAACGCAGAATGGATAGTAGAAGAAGGTAGTTATATATACCATCTAAGGTCATGCGAGCATTTTCAAACAAGAATTATACATTGAGTGTTTCGGTCATATTCTGTTAAGAATATGTTCATATAGATGTTTGTGTCTTCTTTCCTTGGTTTCCTTATCATGTAATGTAACATCAATTGAGAAAATATCAGTTATCATATTTAAATTTTAAAATACTAAAAGACAGCCTCTCAAAGGACATGCTCCCAATTCTAAAATATATAATGCATTTGTGGTTGTACACAGGATAATTCTATCATGTTAGGTATAATTATGACCCAGTTATTGTTTTCATT…
ASGR1	432	3553	Asgr1	11889	###############################################################################################################################################################################################################################################################	AATCCTCAATAGTTGCAAAAGGGCAGTTTCTGTGGCCATCCCTGAGCCAAGATAAGAGATGGCTGCAAAAGACCAACCTAGAGGAAGTGATTCTGGGGAGGACATGCCATCCAACAGTCAAAGCAGAGTCACTGGACTGCTGGTCGTCACATAAACTTGTGACTCTGCATTGCCCAGTGCAATTATCCTTACGGCATCCTGACCCAAGAGGCTCACCCTTGAAAGCCTGGGGGTGGGGGTTAGAACCCGGGGTCTGAATGCCAGGAAAGCTCCCCATGGTTCTGACATCTTGTTGCTTTAGATGGGGACTTTCAGATAATTCTCTTAGCTTGATGCTGAGTAGGATGAGGCTATGCTGATGGTCTCTGTCAGGAGCGAAAAAGAGAAATGGAGGAACCG…
ASGR2	433	3554	Asgr2	11890	###############################################################################################################################################################################################################################################################	CCTGGGCTTTAACTTAGGCTCAGCATTAGACTATTTCCTTACGTCAACCCATATTAATTCCCGCAAGGCAGAAGGAAGCAGGTCTATATGTCCATTTTTAGCTAAAAAACAAATCATTCCGGCATCTTGAGTAACTTTTTTCAGGTTCAAAGTTAGCTTTTGGTAGTTTAACTCCAAAGTTAGCTTTTGGTTTCCAAAAGAGAGGTTTGTTTGTTTGTTTGTTTGTTTATTTATTTAATTTTAATAGTTTGCCCCCACTTTCTCTTTAAAAAGTATTATCATTATTTATTTTATGTGTATGGCTACTTTGACTCCATGTATGTCTGTGCACCACGAGCATGCGTGGATCTGTGGAGTCCAGAAGAGGATGCCGGCTCCCCCGGAGCTGGAGTGACAGAT…
ASH2L	9070	3556	Ash2l	23808	###############################################################################################################################################################################################################################################################	GGATCAGAAAGCGACAACTCCGCTCTAAGTCTCTCTTTCAAAGCTGTAAGAAATGTCAGACCTTATCATTTGTTTGAGGTAGAATTTTTGTCTCGGGTGGCGAGCCTGTCTCACCTTTGTCCTAGAGGATCAGACATGAGGAACACACGTGCTCCCCAGGAGCCCAGCCTGACCACTTTGTGTAACACACTATTTCCTGGAGACGGAGAAGTCATTTCCTGGACTGCTATCGCGGTTCTCTGTCTGTCGCCCAAGCTTTTCTGTCACTTCTACTACAACCCTCCAGTTGGCTCTGGGCAGCATTGTCTAAGTGGGAGGAGCTCTGACCACCTGTCACCAAGCAAGGTCTAAGGAGTCTCCTTCACTTTATAGTCAGTATATGTCAAACGCAATGATCTC…
ASNS	440	3559	Asns	27053	###############################################################################################################################################################################################################################################################	TATTTTTCTATGACAGAATGTCAGTAGAGTGGTATTTCTTCTGCACTGTTTTTCCCTATAGTACTTCTTTATTCTTATCTAAATGAAACACCTTGCTTCCTGTGTTCTCTTGCATGACAATACCTGATAGCCTAGCATACTAGATAGAAAAAACAATTTGGTAAGTCAGTGAAGAAACTAAACCTTAATTTTCCGTCCTGACAACACTGAGGAAGACACTGTCATGCTGAAGGGCTCACTACATGAGGTGGCTTTTCTGGGGGGCATTTTAGTTTATGCTGCTACCTCCTAGTGAACATCTATAAACATCTGGACTGGACAGGGCATAACTTGGAAATGTTAGGGGACTTTGCTTTGAGAAGTATCTGTTTTACTATTCTGTTTAAGGACCGGGGCTAA…
ASNSD1	54529	3560	Asnsd1	70396	###############################################################################################################################################################################################################################################################	CTGGTTTTATATGGAGGTCCTTGATTCACTTGGACTTGAGCTTTGTACAAAGAGATAAGAATGGTTCAGTTTGCATTCTTATGCATGCTATCCTCCAGTTGAACCAGCGCCATTTGTTGAAAATGCTGTCTTTTTTCCACTATATGATTTTAGTTCTTTTGTCAAAGATCAAGTGATCATAGGTGTATGGGTTCATTTCTGGGTCTCCAATTCTATTCCATTGATCTACCTGCCTGTCACTGTACCAGTACCATGCAGGTTTGTTTTTGTTTCGTGTTTTTTTTGGTTTGTTTGTTTGTTTGTTTGTTTGTTTTTTAATCACGATTGCTTTGTAGTATAGTTTGAGGTCAGGGATGCTTATTCCCTCAGAAGTTCTTTTATTGTTGAGAATAGTCTTTG…
ASPHD2	57168	3563	Asphd2	72898	###############################################################################################################################################################################################################################################################	ACACAGAAGGACCAGATCACACTGTTTAATTTTGTTATCAGTGTGGCAGAATGCAGACGTGGCTCATCAGGGAAGGTGTGGTGGCAAACAGCTCAGGCGCCAGGGGTATGTGACTGGGGCTCCTCACCTCCTTATAACTCAGGGAGATAGAAAACAGCAGATGGGGTGGCGGGGTGGAGGGGAAGGGTCTGCACTGCAAACCACAAGGCTGACTCCAGCAAGGACATCCTCCTAAAGATTTCACGATCTTCTAAGCAGCTCTATCAGCTTGGAACCAAGTCTGGGCTCTCCACATTCAGACGCTAACACAGTGACCCAGTAAGAGTAATGAGGTAGCGAGGCGGGCTGGCCCAGTGACAGGCAGTGGCCAAAACAAACAGGATTTGCAGAGAGGTTCTG…
ASPN	54829	3565	Aspn	66695	###############################################################################################################################################################################################################################################################	TGTGAGACACAAATTTTTTATGGTTGTAACTGGCTTGATTTGTGCCATTTCTTTGCGGTGGGAACCATAGATGATACTTTTTGACTGGAGAAACTAGATTTCTGCTAACTCACTAGATACCTTCTGTACCAACTGAGTATTTCCCCTTAGGGTCAATAAACCGCCCGTTCTTACAGGATTCTGTGCTTCAAGGATGTGGGGCTGGGTAATCTCTTGGAGTGGAAAGGGGGAAATGATTTTCTTCTTGAAGAATGGCATCTCTTGAACACTAGTGAGAAGGGAGCTGAGACTCTTGCAGAGGAAAGGTGGAGTTACCTGACTCTGCTTAGTTATCTGTACCACAACAGACGCAGGCCCAGGAAGAGTTTAAAGGGCCTGGCTTGCAGTTCCCAAAGAAGT…
ASS1	445	3569	Ass1	11898	###############################################################################################################################################################################################################################################################	GGCCCAAATTCTGCTATGCTCTGGGCATGCTGTGTGGCCTTGGGAAAGATGCACCCTCTCTCTGTGCATATATTTCATAAAGGTAAGATGGAAAGCTTCTGGGCCAGCCCTAAGAAGCCGAGTCAGCAAATGGGGACCAATGGCCTCAAAGTGGCTCAAAAGTTGCTGGCATGTTCTTTTCATTGACCTCACTAGTCTCCTGTCTGTGAGGAAGGTCCAGAGCTGGTCCAGTGACGCCCGAAGGTCAGCTGTTCTAGTGTCACTTAGCAGAGAGATGCCTCAGGCTGTCCCCTGGACGTCCGTCCCCACCTGGCTCTCTGGAGTTTCTAACCAGCATGGGCTACGTTTAGCTTGGAGGACAGGGCCAGGAGCACAAAAGAATCCTGCAGCTAAAGTTTG…
ASZ1	136991	3577	Asz1	74068	###############################################################################################################################################################################################################################################################	AATGTACTCCTCTAATGTGTGGGTAAAATACAGAGTAGAAATAAGGACTTCCCAGAGGTGAGAGTTCTTGGGAGGGGTGTTAAAACTTTTTCCCAGTTAGATCTTACCCCATATATGGAGCCAGAAAGCCATGGTTACCGCACTTAGATGATCTTGGGCCGTTTATATAAAATCTACTTATATCTCAGTTTCCTCATTTAGAAAACGAAGAACTAACATCACCTGGAAAGAAACTACAGCAGCATAGACTGTATGGCGCTAAAGTGTTTAGAGAAGTGTCCTGATACAGGAGAGTGCTGCAGCACTGGTGCTATAAATAGAAGTACTGAAAGTTAACTTCAGCCAGGTAGGTGGCCTTTGGAGGTTACTTTAACTGCCTGGCCCTTATATTCCTTCTGT…
ATAD2B	54454	3580	Atad2b	320817	###############################################################################################################################################################################################################################################################	ACCTCGAACTCAGAAATCTGCCTTCCTCTGCCTCCTGAGTGCTGGGATTAAAGGCATGCGCCACCACTCCGGGCTTGTTTGTTACTTTCATTACCAGCAGTTAAAGATTCATATCCACATAATCATGCAGATTATAGTATACATTATTATTTTATGTATATATATTATATAGAAAAAATGTTATATTTCTATATGCTATGTATTTAATAATTGATAGTTTGGGGCATTCTCTACAGGAAATGTTTAGTTTGATTCAGCCAGTATATATATATATATATATACTGTATACTTGGAGGTTTAAAAATTTTTTATGTGTGTATGTATGGGTGTTTTGTCTGCTTAAGTGTCTGTAAACTACCATCTCAGATCCTCCTGTGCCAATCTGTCAAATATTAGTAT…
ATAD4	79170	3582	Atad4	217138	###############################################################################################################################################################################################################################################################	AGTGACCTACCTAGGAAGCTGTGGATACTTTTCTAAGACAATCCATGTGTGCCTTGTACTAGAGATGGGTAACCTTGCGAAATAACACCCTCAAACTCCCACACCTCTTACCCCTGGAGAAGATAAGCCAAGAGCAAGCCAGCTATACAGCTGCAACTGCAGAGGTCAGATTCACGGGATCTCCTCCTCACAGACCTAGGTGCTCCGGGGAGAGCAGCGCAGAGCAAGTGGCTGCTGGGAGAGCCCCTGTAGATAACAGTGGCGCTTCCTACATTGCTGTCATACTATGTTGCTGGGGATGGTGGTGCACTCCTTTAATCCCAGCACTTGGGGGAGGCAGAGGCAAATATATCTTTGTGAGTTCAAAGCTAGCCTGGTCTACATAGTGAATTCTGGGAC…
ATCAY	85300	3585	Atcay	16467	###############################################################################################################################################################################################################################################################	CAGACACCTATTCCAACATGGATGGATGGCCCTTGAGGACAGCATGTCAGCATGAGTCAGACACAAAAGGACACTCGGACCAGGATCTCACTTCCAGGAGGTTCCTGGAGTCCTCAGACTGACAGACACAGGAAGTAAGATATAAGAAGTAGGGAGGTGATGGGCATAGTGTGGGTAGATGGAAGGTTCTGAAAGTGGGTGGGAGTTATGGCCGCACCGACAGGTGAATGAGCCTCGTGCTCAGTGAGACAGTAGGCACGCATTTCCATGGTGGGAAATGCCTAGAACAAACCTGTTGTCAGGAAGAGAGAGCCTATGTGACCTATACTCACATGTACACTCGTATGAACGTAGGAGATCCGAGAGTACTGACAGTACAGGCAAAGGCCTTGTGGCAGG…
ATF1	466	3587	Atf1	11908	###############################################################################################################################################################################################################################################################	CTAAGAAAACATCAAAGAGATGGTCCAAAGGTTCTGGAATTAGAAGATGACTGAGGGTGTCGGGGCTTAACACCCTCCATGAACCCTGGGCAACCCTAAAGGTGGAGGGGAAGCCTGCAGACTGTCTGGTGAACATGGGTGCAAGGATGCAAGGGGCAACAAGCACCAAGCCCTACCACTGACTACCTGAAGAAAGGTGGACTTGGGAGTGCAATGGGTAACTCACGTGTTTATGGTCATTCCTGGTTGCCCATATCCCCTGCTGGGAAGAGACCTCCTCACCAAGATGGAAACCCACTATTTTGGTCTAGAGGGAGTGGAAGTGCTGGATAAGAATGGCCCCATCCATGCTCTGACCTTGGCCCAAGAATAGGAACACAAACTGTTCCCTCAGCCAGC…
ATF2	1386	3588	Atf2	11909	###############################################################################################################################################################################################################################################################	CAAATCTCCTCCTCCTCCTCCCCCCCCCTTCCCCCTTCAAAACCTGCTGAAATTTTGGTTGTGACTGACCTTGATCTGAAAAATACTACTTGGAGCAGAGCTACTATCTATAGTGTGTGAATATGGTATAGGTTACATTTACCTAGACCTTCTTTTGTTACTTGTGGAAATATATTTTTGGTCTGGGGTTTGAGGTTTTTGTTTTCAGACGTATAGTTTATGATTTTCATTAGATTTATTTTTAATTATTTGACTTAGTATAACAATGGCATTGGGTAGTTAGACAATAGGGATACAATGGAGTAAATGGGAAAGCCAAAATTTTAAAGTAAGGATGTGAAAACTGATTAAAGACAAAGAAAAAAGTAAGACTATTACTAATTTAAAGAGGAAATCTCT…
ATF3	467	3589	Atf3	11910	###############################################################################################################################################################################################################################################################	GTTCTGATGGAGCGGGTCTTGCTGCTTGGGGTCTCGAGGCTGTCGGCCGTGCCTTCCACTTGAAGACAAGACCCACCTCCATAGAACGCCAATTTAATCCGTAAAACAATAAAAATTTCTGTCGGGGCCCCCAGCGGCCTGGGGCGGGGTTCGTGTGTTCCCCCATCTCCCTGTTACACCGCACAGTGGTGTTTATTTATTCCAGGGCAGCCTGTAAAAAGATGGGGCAGGTAGGAGGAGATCCCAAATGACTTTCATTTCTAGGCACCTGACTTTCTTCGGGGTTGTGCCGACACGCCTGGGGTTTACCTGCCGGCAGGTCGGCTGGAGGCCGGGTTGTGGAGGTGTGGAGCAGGGTGTGGGCGTGGGAGACGGAGGGTGGGGCCCCGAGAGCCGTTT…
ATF7	11016	3593	Atf7	223922	###############################################################################################################################################################################################################################################################	ACTTCTCTGGCTGTGAAATGAGTTCCTTGGTCAGAAGCAATACTGTGTGGAATACCATGACGATAGATAAGGCATTCTGTCAGTCCATGAATGGTGGTTTTAGCAGAGGCATTACGTGCAGGAAAGGCAAATCCATAACCAGAATAAGTATCTATTCCAGTAAGAACAAAACGCTGTCCTTTCCACGAAGGAAGTGGTCCAATGTAGTCAACCTGCCACCAGGTTGCTGGCTGGTCACCTCGAGGAATGGTGCCATATCTGGGGCTCAGTGTTGGTTTCTGCTGTTGGCAGATCTGGCAATCAGCAGCAGCTGTAGCCAGGTCAGCCTTGGTGAGTGGAAGCCCATGTTGCTGAGCCCAAGCATAACCTCCATCTCGACCACCATGGCCACTTTGTTCA…
ATF7IP	55729	3594	Atf7ip	54343	###############################################################################################################################################################################################################################################################	CTTTGTTAATGTACATGTAGGTATTAAAACCAAATAATGTTTATTTTTAAATGATGCCTTAAAATGGTGGCAGAAATAGGAAATGGTAGCAATACTGGTGAAGAATTGATAAGAATACTGGTAAAATATTGTAAAGCCACCAGTCCAGGACGTGCGATAATGCATCTCCTGCACCCTGCCAGGTTTGGTTACATGTTAGGCTTCGATTAGACTCAGAAGACATTTGTTTCATTTCAGATTTTCTGGTTGTCCTGGGAAAAGATAGTTAATGGAATTTTCCATGAGTAAGAAGACTGTTAGATTCTCGGCGCTGCAAGCTTTGATATTTTATAGTGTGTTTAATGAACAGTCCTATTGTCTTTTGAGATAAACATGTTATTGAATCTTGTCCTATTTAGA…
ATF7IP2	80063	3595	Atf7ip2	75329	###############################################################################################################################################################################################################################################################	ACCGATGAGGTGCAGCCCATTCCCAGTGTCTGTACATCAGGTACAGTGATGGATGGGGTCGTTTTACTCTGGGAAAAAGAAAAATGCAGCTTGCCATTTGGGATTGTGTTAGGCAGACAGACAGCAGAGGGAGAGAAGCAAGTTTGGACGGATTTGCTAATAAAGACCAGCATCGGGAGCTCGCTGGGCGGTGGTATGGAGTACCTGAGGAAAGACACCCCACCCCGTCAAGCCCGAATAAGTCAAATTTTGTGGAACTTACATTCACCACCCGCAGGGCTGCCCCTGGCAGAAAAGCAGCAGGACCCGCAATTTGCTTTAACATTTGAAGGCAAAGAGGAACTCATAAAGGCAGCTGACCGGGAGCAAGCAAGCCTTGTTTACAGAAGCAGACAGACA…
ATG16L2	89849	3599	Atg16l2	73683	###############################################################################################################################################################################################################################################################	ATAGTAGAACCTCAGTGGTAAAGTGTTTGCCTAGATTTGATACAAATGACAAAGGCCCTGAATTTGATACAAATGACACATAACACCCTAAATGAATGCCATTTTAAATGAAACTAGTTTTAACTCATGCAAATGGCTACTTTGTGTCTAGGGCTACTTTGTGTCTTAGGGCTACTTTGTGTCTAGGGCTACTTTGTGTCTAGGGCTACTTTGTGTCTAGGGCTACATTGTGTCTAGGGCTACTTTGTGTCTAGGGCTACTTTGTTGGACAGTTTCATAATTTAAATCTGTTGTCTTCAACATAATGGTCTCGCCTTGCTTTGTGAGGCTCACGGTTCAGTTTCTTCCTGCCTACTCACTTCCTCCATTGTTTGTCCCTTGCAACCTAAAAATTAGGTT…
ATG5	9474	3606	Atg5	11793	###############################################################################################################################################################################################################################################################	AACCCCTTCAACTCCTTGGGTCCTTTCTCTAGCTCCCTCATTGGAGACCCTGTGCTCAGTCCAATGGATAGCTATGAGCATCCACTTCTGTATTTGTCAGGCACTGGCAGAGCCTCTCAGGAGACAGCTATGTCAGGCTCCTGTCAGGAAGTACTTGTTGGCCCAGTGTCTGGGTTTGGTGACTGTATATGGGATGGATCCCCAGGTGGGGCAGTCTCTTGATGGTCATTCCCTCAGTCTCTGCTCCACACTTTGTAACTCCTTCCATAGGTATTTTGTTCCCCCTTCTAAGAAGGATCGAAGTATCCACACTTTGGTAGTCCTTCTTGAGTTTCATGTGGTTTCTGAATTGTATCTTGGGTATTCCAAGCTTCTGGGCTAATATTCACTTATCAGTGA…
ATG7	10533	3607	Atg7	74244	###############################################################################################################################################################################################################################################################	TCTGAGTCTCTTTTATTTGTAAGCTAGTTGAGGATAAGCTTAAATTGGTTGTGCTACACTTGGGAGCTGGCCTATGGGGCTACACCAACTTAAAGAGCATCCACACCGAAAGAGACACCTACAGAACCGAGAGCTGTGCTGGCCACGCATCTGACAGAGGCTTCTTGTGCAGAAGACCTGGCAACTTCAGTGAAATCAACAAGGAAAGGACAGGTTACTCAACCACAGAATGGCAAGCAAAGTTCTCAACAGAGCATGACAGATAATAAGTATATAAAAATATTATTCAATATTGGTGGCCATTAGGGAAAGGCAAATCACAAAACAAAACAAACAAACAAAAAACCCACACATTGAGATTCTATCTCACCTCGGTGCCTTTTCTTAAAAATTCAATTC…
ATIC	471	3611	Atic	108147	###############################################################################################################################################################################################################################################################	GGTTCTTGGACCTTCCATTATAGACAGCTATTGTTGGACATGCTGGATTACAGCCTGTAAGCCATTCTAATAAATCACATAGATGATAAATAAATAGATGGGTAATTTAGATATTAAATGTATATGTTATTTGGAAATCAAGCAAGACATCCTTATTGAAATATATATATTTCATTCTATCACTTTTGTCCTTCTATAGAACCCTGACTAATGTATATTTGTGTCTGTGTACACAGCACATCGGATCCCCTGTCTACGGAGCTAGAGTTATGAACCACTCGCCTGATGTAATTACTGAGAACTTAACTCAGATCCTCTGGGAGAGTAGCAAATGCTGAGCCATCCAGCCCAGAACTGGAGTTCTTAAGAAGAGGTCTTGAAGAAGATTTAAGGCTGGGG…
ATN1	1822	3613	Atn1	13498	###############################################################################################################################################################################################################################################################	CTAGTAATGACTTCAGACTTGAGAAGGTCTAGTTCAGGAACCTCGAGAAAATGAAGGGCCCAAAAGTGAAGTGCCACCTCTTAGTTACCTCTTCCACACTAGGGCCTGGACCCCAGTCTGTCACTCCTCCAGGGTTCTCCCTCCGTCTCTAGCTCCTCTCTTTTCCCATCACTGGCCCTCCCACCACGTTGCCACAAAAGCCCTATTTATCTTGTGTTTCCTTCCAGACCTCTCTAATTCATTCTCCTCCACTTTATTTGCCAAAGGAAATAGTTCTTAGTTCGATTGGAAGTCCCCACATTCATGTTTACCAACCCAGCCCACCCCAGTCTCCCTCTAGAATAGGCATCCTCTGCCCTCCACCCCTCTTCTGAGACTTCTCATGCCTTCTCTCCCACA…
ATOH8	84913	3616	Atoh8	71093	###############################################################################################################################################################################################################################################################	GTTACAGGGGTTCTTTCCTATCGCCTGGCTACCGTCCAGTACCCGGACTCACACCCTCCGCAGACTCCCTTCATGTGCCAAGTTCTTGGCCACCCAGACCTTTGCTCAGGACCACCTTCCCTGGGATGAAAGTGGGGTTCATACTCGGTAGGAGGTTCTTACCTAGAGTCAGGATCAGGGCCTGGGATCTGCAACCCCCATGGGATATCAGGTGAGCTCTTTCTCCTCTCCAGCCTCAGGGTCCCCGGTTTTATGAGAAGTGGCCAGGCTGGTGTTTTTACTGTGGCAGACTCTGGATAGTGGAACTGATCAGCAGGTGTGGCGGGGCCAGGAAGGCTTGTCTGAAGTACCCAGCACACCACAGAAGGCCTCTCAGCCAAGAAAAGCAAGGCTGGAGAG…
ATP10A	57194	3618	Atp10a	11982	###############################################################################################################################################################################################################################################################	TGGGTTCTTAGCTTTTGTCAACGCACAATACGGTTACATTCCTAGTTCTAGATAAATTTTGCTCATTTATCTTTATTTGTTCTTTGCCTGCAGAGCTTTGCTTCCCTGTTTCCCTAGTTTGAGGATGAAGCATTACCACCTTAGCCTGCAGAGTCACATGCTGGTTCTATTCTGTCCCTTCTCATACACAGATGGATTCTGCTGGTTTTGCTTCTCTAGGGTTTTGGAAGTTTTTTTTTTTTTGTTGTTGTTGTTGTTGTTGTTTTTCATATGATTTGTTTGAAACCCAGTCTCTCTATGGAGAACATTCTATCTTCAACCACATTATTTTGTTTGTTTTGTTTGTTTTGGACTTTTAAAGATGAGGTCTAACACAGCTGATGTCTTGAATTTGCTTCA…
ATP10B	23120	3619	Atp10b	319767	###############################################################################################################################################################################################################################################################	TAAAGAGGTCAGGGGAATATTAAGGGTGCACATGTACATGTGTGCACATATACACGGATGCCAGGGATCAACCTCAAACGTTGTACCTCAAGATGGCTATCCATCACTTACTATTTTATGTTACTTTACTTTTGAGATAGGGATTCTCACTGGAACCTGGGATTGCTGTTTAGGCTAAGGCTGGACAACCAGGAAGTCCCAAGGATCCTCCAATCTCTATCTTCCCAATGCTGAGATTTTAAGTGAACCAACCAACTTGCCACCCCACAGCTTTTTATGTTCTAAAAGTTGAAGCCAGGTACTTATGGTCACAGAGTAAGCCCTTCATAGACTGAGCTATCTCTTTGTCCCAAGAAATTGAGTTTAAATTTAATTTTAGAGTTATTTCCTCCTCATGAT…
ATP11B	23200	3622	Atp11b	76295	###############################################################################################################################################################################################################################################################	TATACACAGACATACACACATATACACACATATATAGACATACACAGACACACATAGATGCATACACACACAGACATGCACAGTTACAGACACACACAAACACACACATATATAGACATACATAGACACAGACACATGCACACACACACACATACACAGACATATACAGTCATAGACACACACACACACTCACCTCTCACTGATAAAATGTTGCCAAAGCCAGATATTCAGTCTAAGCCCTTGAACAAGCAGTTGTTCTTCCCATTTCCCAGACAGAAGTTTCTCTGAATTAATGTTTCATAATTCATGATATTAAAGTCGTTCTTCTCGCAATCATGGGGATGCAATCTTCAGCTGGCCTTTCCTTCTTCCACACATTTTTCTCCCCTCATGGCCTTT…
ATP11C	286410	3623	Atp11c	320940	###############################################################################################################################################################################################################################################################	GTGTTGTAACTATAAACATGTGCCAGCATGTAGCATGTCTGGTCTCACTTTCTGTCTTTAAACATGTATATGCACCTTTAGTTTGGAACATAGTTAAGTCTAATGGCTCTCATAACTACTATACAACATTTTGTTCCCTTCTCTCTTTTTTTTAAAGATTTATTTATTTTATATATGTGAATACACTGTAGCTGTCCTCAGACACACCAGAAGAGGGCATTGGATCTCATTACAGATGGTTGTGAGTCACCATGTGGTTGCTGGAAATTGAACTCAGGACCTCTAGAAGAGCAGTCTTTTAACCTCTGAACCACTTTTTCAGCTCCTTATTTCCTTCTTTTAACCATCAGACTTTGCAAATGAACAATTTATACCTATAAACTCCCAAACTCTAGCTTC…
ATP12A	479	3624	Atp12a	192113	###############################################################################################################################################################################################################################################################	TATATTTTTTAATTAGGTATTTTCCTCATTTACATTTCCAATGCTATCCCAAAAGTCCCCCATACCCTCCCCCCCCCACTCCCCTACCCACCCACTCCCACTTTTTGGCCCTGGTGTTCCCCTGTACTGGGGCATATAAAGTTTGCATGACCAATGGGCCTCTCTTTCCAGTGATGGCCGACTAGGCCATCTTTTGATACATATGCAGCTAGAGTCAAGAGCTCCAGGGTACTGGTTAGTTCATATTGTTGTTCCACCTATAGGGTTGCAGATCCCTTTAGCTCCTTGGGTACTGTCTCTAGCTCCTCCATTGGGGGCCCTGTGTTCCATCCAATAGCTGATTGTGAGCATCCACTTCTGTGTTTGCTAGGCCCCGGCATAGTTTCACAAGAGACAGCT…
ATP13A3	79572	3627	Atp13a3	224088	###############################################################################################################################################################################################################################################################	TTCATTATGTGACATACAAGATACTATATTTTAATTAGTGTCCCCTGCTACTACCCTCCTCAGAATCTCTGTATTATGGTATACCTTGCCTGTTTCTTGTTTTTCATCACCAATTTAATGGCTAAGTGTTTTACCACATAGTTTAGGCTTTATTTATTTATATTTTTGTTTTTTGAGAGGATCTTATTATTGAGCCTTGGTTGGCCTTGAACTCACATCATTCCCAGCCCTCATGGTTTTTGTTGCGTATCTTATCTCTCATGGGACATATTTCAAAAGCAACCCCTTTTCATATCGACTAAACAACTTGGTATATAATACCTTATCTCTTCTAATCACTGAACATCTTAGTCAATTCCAGCCATCTTTTTCCTTAGCAATATTGGATTGCCACCTACA…
ATP13A4	84239	3628	Atp13a4	224079	###############################################################################################################################################################################################################################################################	TCACACATGCAGACGAAGACACACACATGCACACACTCACACAGACACATACATACACACACACACTCACACAAACACATACTGACACACACACAGACACATACACTCACACACACACTGAATAAATGTTTAAACGTCATTTAAGCAGTCTGTTGATTCCACATGTTCACTTGCTGACTGTTTTATTTGCTCACCTGTTCAGTTTTTGAGTTCTTTATGCATTTCAAACACTAATTCCTAGTGAGATGTGCATGTAGTTGAGCTTGGCTTTGGATGCCTCTGCACTTAGCTGATCATGTGTTTCTTTATGCAGAAGTGTTTAATACAAGGAAATCCCATTAGTTAAGTCTTGTTGTAATTTTCTGAGTGATTGAAGCCCTATTTGGAAACGATTGTATT…
ATP1A2	477	3631	Atp1a2	98660	###############################################################################################################################################################################################################################################################	GGGGCTGGTATGTCGGGGCTAGACAGTAAGGCTTTGGGCAGACCTGGTTCTCACAGCCAGGGGGCACTGTCCCTAACTTCAGTTCCATTATTTCTATAATGGGAGCCATGGCCGCACTGACCTCACTGTTTCCTGGTCATTGTCAGGAAGATAAGTTATGGTGAGTGCTATGGCACATGGGCAGTGGGGTAGGCCCAGTGAACAGGAGAAGAGAGTCCTCCACACAGGACCCTAGCCCCGCATCCCTCACACCCCCTCCTCAGTTACCCACTGTCTTCTTTCCTTTCTATTTCCTAAAGCAATCTTCTTGAAAGAAGGTGGCCTGCTTCAGCCTCCAGCTTCCTCACCACATGCCCTGTTAGTGTGGAATGAGGTTGGGGGGGGGGGGGAAGATTGTTG…
ATP1B2	482	3634	Atp1b2	11932	###############################################################################################################################################################################################################################################################	ACTTGAACTTGCTATGTAGACCATGCTGACCTCACATGAAGTCACAAAAATTCGCCTGACTCTGCCACAGGAGTGAGTGGACCGCTGTGCCCTTCCAGACCCAGTGAGAGTCCCAAGGCTCCAGCCTCCAATTTCTTTACTCTCTCTCTCTCTCTCTCTCTCTCTCTCTCTCTCTCTAAGTGATAAGAATAGAAGGTTTATTTTAAATTTATTTACTTATTTTTGTTGTGTCATCCATCCTACCTCCCATCCCTCACCTTCTGGCTGTCCTGAAACTCACTGTGTAAAACAGGCTGGCCTCAGATTCACAGAGATCCACCTGCCTCTGTTTCCTGGGTGCTGGGATCTAAGTCATACCTCCCCTCCGCCTCCATCTCCCCCATCTCTTTTTGAGAAAGG…
ATP1B3	483	3635	Atp1b3	11933	###############################################################################################################################################################################################################################################################	ACTCTGTAGACCAGGCTGGCCTCCAACTCAGAGATCTACCTGCCTCTGCCTCCCAAGTGCTGGGATTAAAGGCGCGTGCCACCACGCCCAGCAGGATTTTATTTTTTAAATAAAAGCCTCCCCTACTGCTATTCCCTGATGGGAGTCTTCAGGCTCTGCCCCACTGTCCTTACCCCATCCATTCCTATTGTCTTGACTCCTCTGGTCCTTTTAGTTGACTAGTGTCTTGCGAATTAAGCGTGTCTCTGGACTTATGACATTTCTTTTGTCTTTTCACCTCACCTTTAGGAGTCCTATGAGTTTTTCTTTCAGTCCTTAAGTTTGTTTTTCTTTCTTTCATTTTTTTTAGGTAAAGGTTTCTTGGTAGCCCTAGTTGACCTTGAATGTGTGGCTATCATT…
ATP2A2	488	3638	Atp2a2	11938	###############################################################################################################################################################################################################################################################	GGGAGAGAGGCTTGAAAATGAGGCTTAGTTAGTGTGTTGGCATTGAGTACCTACTACTATGAGGGTGAAGCTCTGTGAGCTGAGGCTAGCCCAGTCTACACAGTGAGTTCCAGGATAGCTAGGGCTACCTTGGGAGATCCCGTCTCAAAAATAAGTGAGTAAATAAATAGATCACTTTGCTAAACTAGTGAGTTACAGACTAGGAGTCTCTAGAAACCGCATCTGCCACCACCTGGGACAGCCGGGAGGTGGAGGTGACTTTGCCTGGGTCAGCCATTGTCAGTCTGGACTCCCAGGAAGTCTCACGTTCATAAGCATCAGCTAAGAGCTGGGGTTTCCAACACTCGTCCATGAAAAAGACACTTAGTTATACACGGGAAGAGGGGCACTCGGGGAGGA…
ATP2A3	489	3639	Atp2a3	53313	###############################################################################################################################################################################################################################################################	GCCCCAGGGAATTTAAGGCAAATAGAACTCAACTTGCAAATTCTGATATTTTCATGGAGTGTGGTTGTTGGAGGCCAGAAAACACAGCCCCAAGGGAGGTCCCTTTCACCCAGATCCAATGACATCCGCTGTGGGCTAACCACTCCGGGAGTCACCACACTGAGTAGTAATAGATTCCCCTACTCTCCTGAGCCATAAGTTGTACCATCAGGGAAAGTCCCCTAGAGAGGTAGAGGACATTCCTAGGTCACACAGAGCCAGCTCTGGGTCAGGTCAGAGAGTTCTCCATGTATCTGCTCTGAGTTGGCCCAGGGCCCAGGCATCAAGTGTCTTGGACAAAGAGCCTGGCCCTGCTACGCTGAGGACCTGCCCACCTTGGTCAACTTTGCCCACATCTCT…
ATP2B1	490	3640	Atp2b1	67972	###############################################################################################################################################################################################################################################################	CTTTTTTTTCATACTTTCTCTGAGCCCGACTGCTGTGTGTGCTTTAATTGTGAAATTCTGAAATAAGAGAAAAACAAAATTCTTACACTTGCACTTGCAAGTAGATTTTTATTATCTAAAAGCCAATCTCATTTTCTGTGACTAAGACCAGATGAAAACAGTTACTATCACCCAACCCTGCCCCACTGGCTTCCCTGACAGTTGTTCAGGGAGCAGAGCAGGCTGTGGAAAGTGAAAACATGCGGCCAGAGAGAGACAACCGTGTGGTGGGAAGGAGAGTCCAGCGGTGGAGGGATTAAAACAGCAGCAACGTCAAGAGTGGGGCAGTGGCAGAGAGTAGCAAAGGTTGCCAGGAAGTCAAACAAGGACTGTGTGATCTTCAGGTTCAGGACCATGGAT…
ATP2B2	491	3641	Atp2b2	11941	###############################################################################################################################################################################################################################################################	TGAGCAACCCGTTCTCCAGAGATGGATGCTTCTCCTTACCACTGCCATTGGCAGCTCATCTGGAGACCAGGGACATGGGGGAAGTTGACACTAGGGCCAACACTGGGAAGAAGCCCCAGGTTCCTAACTGGCCACCCTGCTCCTGCCACCTGTGTCCGCAAGCCTCTCGAATCACTCTGTGGGAATTTTTTTTTCTTTTCTTTTCCTTTTTTTTTTTCTTTTCTATTCTTTTTTAGAGTTTCCTTTTCTGGTTAACAGAATAGCAGTTGCCTAAAAATAGCTGTAACTTTGCTTCTGAGGTATTCATTTTCAGTTCCTCTTTCCCTGTTCTCATTCCTCAGCTGTGAGGATACAGAGCTGAGGTTGTCAGCACCCACTCTGATGAGCCCGCATGCATGC…
ATP2B3	492	3642	Atp2b3	320707	###############################################################################################################################################################################################################################################################	CTAACTTACCCAGTCTTGTCTTGAATTCATTCTACATCCCAGTCAGGTCTTGAACTTTCAATTCTCCTATCTCAGCCTAATAAGCACCTGGAATTACAGGCTTTAACCAACCACCAGGCCCTGCTTCCAAAGTCACATTCTGTGCATAGAATTCACTCATCTTGAGGCCAGGCTTTCCCCCAAGTGATTAGACCATCCCTTCTGAGGATGGACTGGGCTTGCTACTCCCAGGGAAGCTCTGCCAGTAGCTACAAGAGAGGGAGTACATGCCTGCTCCAACCATTCCCAAGTAAGAAAGCAATTTAGGCATCATAATGGTAGACCACTTGCTTAGAATGCTTGGACCAGAGGGTCTACCCCTAGCACCACAAGACATAAACAAAAGTGGTCCAAGTAGGT…
ATP2C2	9914	3645	Atp2c2	69047	###############################################################################################################################################################################################################################################################	CTTTCACTCTGTAGACAGACGCCCAAAGTCATTGATTAAACAGGCTGCTGGTGCATACTCTTCCTACACTGGCCAAACTGTGGACCAAAAGTCTTTCTGTGGGGGCTGGGTATGTAGATGAATTGGTAGGATACTTCCCTACCATGCTCAAAGCCCTGGGTTCAATCCCCAGCACGGCATAAACTGGCTTCTTAGTTAATACCAGTTATCCTAGCAGCTGGGAGGTAGAGACAAGATGGTCAAAAGTTCTACTTCATCCTTGGCTGCATATTAAGACCAGCCACAGACCATAAGCACCTACTGTGTGCCAGACACTCTTCCAGAGGCTGCGGATTAAGACCAGCCACAGACCATAAGCACCTACTGTGTGCCAGACACTCTTCCAGAGGCTGGGATTAA…
ATP4B	496	3647	Atp4b	11945	###############################################################################################################################################################################################################################################################	AAAGGCTCCGGGAAGGCCATAGGGAACAGTTCTATCCTCCCCTGGCCTTGGCAGGTGGACAGGACTTGTCTGTGTCCTGCTGAGACGTGAGTCTGGGGTAGAAGGTAGTCTGTCAGTCCCAGGAGAAACTCCATTTGTATGTGGCTTCCAGGTTGTTTTCTATACGATTTTTTTTAAAGATTTATTTTATTTATGTAAGTACACTGTCACTGTCATCAGACACACCAGAAGAGGACATTGGATCCCATTACAGATGGTTGTGAGCCACCATGTGGTTACTGGGAATTGAACTCAGGACCTCTGGAAGAGCAGTCAGTGCTTTTAACCACTGAGCCATCTCTCCAGCCCAGTCCCCCTGTGCCACCCCCACATACTTTTTAATTTTTATCCTTAAGAAAG…
ATP5G1	516	3654	Atp5g1	11951	###############################################################################################################################################################################################################################################################	TTGTTAACTGTCTGCCCTATGGGTGCTGGCAGACAGCTCCCAACTGTCTGTAACTCCAGACCCCGAGTACCTGATGCAATCTTTGACCTCTCAGGGCACTGCACATACATAGTATGTAGTCAAGCAGGCAGCATATCCATACACGTAAGATAAGAATAAACATGTGCTGCAGAGATGGCTCAGTGGCTAAGGACACTGGCTGGTCTTTCAAAAGACCTGGGCTCAATTCCCAGCAACCACGTGGCAGCTCACAACTGTCTGTAACTCCAGTTCCAGAGGATCTGACAGCCCCACACATACACAATCAGGCAGAGCACCAAGGTACATAAAATAAAACCAAGTATTTTTAAAAATAATAAAAAGACAAGAGTAACTAATGTTGCTGGAGAGATGGCTCAG…
ATP5G2	517	3655	Atp5g2	67942	###############################################################################################################################################################################################################################################################	AGGACAGCCAGGGCTACACAGAGAGACCCTGTCTCAAAAAAAAAAAAAAAAAAAAAAAAAAAGAAAAAGAAAAAGAAAGAAAGAAAGAAAGAAAAGAAAAGAAAAGAAAAGAAAAGAAAAAGAAAAAAGAAAAGAAGAGAAAAACAAAACAAACAAAAAAGACTAGCTTTGTCTACATAGTGATTTAGGTCAGTTCTCTTGGGATTACAGGCAAAGTCAAATTTGAGGATATTACCGATTCATTATGTGACATTATGAGAAAAACTGTCTCAGAAAAAAAAATCCCTTTTTTTGTGATTTGTTTTTCCTATGCAGCCCAGGATGGCTCCTCCTGCCTGCCTCTTATCCTCACCTCTCTGCTGGGAAAATACTTTTGAGGACCTAATTTGTGACATTAAA…
ATP5O	539	3663	Atp5o	28080	###############################################################################################################################################################################################################################################################	CAGTGCCAGGGAGACAGTAGACTTTATTTTTGATAAACAACCACTTTGAGAACTGTGCAGTGAGGATCTGCCTGCTGGCATGATTAATTTTTATCTTTGTTTTTCCTCCTTCATTGCTTCCATTGGTTGCCAAGATATGACAGGAGCTACTGTCGGCTTGGGACTCAGGTATAGGAAGATATCCTACAAATTTAAAGACATATTCAAGAAAAAAACTCAGAGCTTGTAAAATTAGGGCTGGCTCATTTTGATGGTAGACTAACATCTATGCAGTATGTCTTCTTGGGTTGTATTATTATTATTATTGTTATTATTATTTTGAAACAAGGTTTCTCTGTGTAGCCCTGGCTATCCTGGAACTCACAGAGACCCACCTGCCTCTGCTTCCCAAGTACTAGA…
ATP6AP2	10159	3666	Atp6ap2	70495	###############################################################################################################################################################################################################################################################	GATGTGTCGATGGCACGTTCCAGAGTTACACAATGAAGTTACAGGAAAAGAAATGACACCCCTTAAAATCTCATTTTGGGTAAGTTAACAATTTTGTGTTGGGCTGCATTCATAGTTGCCATGGGGCTCGTGAGCCACAGGATGCATACGCCTGAAGGGCTTTCCACTTTTGGCCAACAGTACAGCAGTGCAGATACACAAGCAGCTAGCTGGAGCAGTGCGCTCTCCCAAGAAGGCTAGGCATGGAGGCTCCTGCTATTAAGCAATCAGGAAGTTGAAACAGGAGGACTGCTTACAAGTTCAAGGCCAGCCTGGACTGTTACAGCAAGTAGAGAGTGAAAGCCTGTCTCAATTTGTTAATTAATTAATTAATTAATTAAAGAAAATAGGAGCTGAAAG…
ATP6V0A1	535	3667	Atp6v0a1	11975	###############################################################################################################################################################################################################################################################	TCTGCCTGTCTCTACCTCCGGAGTGCTGGGATTAAAGGCGTGTGCCACCACCACCCAGCTTAGAATTTATTCTTTTTTTTTTTTTTTAATAATGTTAGTTTTTACATTGTTCTTTTTTTCTTTTAAGTTTTATTTATTTATTATATGTAAGTACACTGTAGCCGTCTTCAGACACTCCAGAAGAGGGTATCAGATTTCGTTATGGATAGTTGTGAGCCACCATGTGGTTGCTGTGATTTGAACTCCGGACCTTCGGAAGAGCAGTCGGCACTCTTAACCACTGAGCCATCTCGCCAGCCCCTAGAATTTATTCTTCTATAAAAGGAAGACACTTTAAAAATTATTGGACTAGATACAGATGATCATTGATTTACTGTTCTTTCAAAAATGCAGAGATAA…
ATP6V0D2	245972	3673	Atp6v0d2	242341	###############################################################################################################################################################################################################################################################	CTCCCCTTCCACAGATACTGGAAGTAGGATCAAATCTTTCTTGATGATTTAGAAGATTTCCTTTCATTAAGGGAAAAGACAGATAATTTAGACACATCTAAGGTCCACAATCTCAAAGAAAGCTGCTTGATATTTAGGCAAGTTAAAAGAGACATTGAAACTGTTTCTATCACTGGTTTAATCTTTCTTAAGTCCTAGTCTCCACATGGAACTTTATCTGACAAGGACCTGGGAGTCCACCTTGGTTCCATCATCAAACCTGCATCCCACAGGATGCTTGGGCCATCAAGGCCCACTTAGGCTTTGCTGCCCCTCTAACATTTGGTCATGGTGTTTATCACCTTAGCATAAACAAGAAGAATATGTGTATTAACATCCTGGGATACTGAAGCTGAAGTG…
ATP6V1A	523	3676	Atp6v1a	11964	###############################################################################################################################################################################################################################################################	TTTGTTGTGTTTCTCTCTCCTCTTTGACTCCCAGCTTTATCTACACATTTCCTTAGAAAGTTTAATAATTTTCATAATCTATTTCACTAATGACCTTAAGTTTACCTCCTGACCTGTTCATTCTTTTTTAATGATACTATGGAATGTGTATAAATAAAATATTTATTACTGAAATTCTCTCTTTTTTTTTTAATTGCTATCTTGGCCAATTAAGTGGATCAATAAAGGAACAGGACCCACAACCTTTTGTCCTTCTATGTTGTCATCTGTAGCAAGGTAGCCTGCCTTCCCAAATTAGCTCCTTTCTACGTCCCAGACTATTGCTACAGCTCAGCACCCCGTGCAGATGACCAGCTGCCGAAGGAGGGCTATTTCTCATTGCCCAGATTTTCTAAAACA…
ATP6V1E1	529	3682	Atp6v1e1	11973	###############################################################################################################################################################################################################################################################	ACACTCCAGAAGAGAGAGTCAGATCTCCTTACGGATGGTTGTGAGCCACCATGTGGTTGCTGGGATTTGAACTCCTGACCTTCGGAAGAGCAGTCGGGTGCTCTTACCCACTGAGCCATCTCACCAGCCCCTTCTTAAAACTCTTTTCCTTACATTTATTTATTTGTTTGTCTGTTTGTTTATCTAATTAGTTAGTTAGTTATATGTGTGGTAATGACACTGCCTGTACACTGTGGCTTGTATGTGGAGTTCAGAGGTAAACTTTCAGGACTTGGCTCTCTTCTCCCATCATGTGGGTCCCAGGGAAAAAACTTATCCTTAGTCAAAATGAGGTGTCTGCCAACCACACAGATATGAGCCTGCATGGGTGTTTCACCTGATAAAACATAAGAACTTTCC…
ATP6V1E2	90423	3683	Atp6v1e2	74915	###############################################################################################################################################################################################################################################################	GTGAATTTGGTGACAGAGCAGTGCCACCTAAGGCTGTGGGCTAATAACAGGTGTGGCTGCCATGTGTCTCTGAGGCTAAATACTTGTGTTCCTTCCCGACGCCATTCTCAGCTTGCAGACTAGACTCTCAGGAGTGCCCTAGAGACTTCCTCATGACCCAGGTCCACTTCCCCACAGGTGGTTAGAGGAGTCTGGTTCTGTGAGGGTCAGAGGGAGGGACCTTGGGGCCGAGGCCAGGGAAGCTATGCTTTGCAATATCAAACTCACACAGCACTCTCCAAAGCTTGTTCAAAGTTTGCTTTTTTTAAATTTTTTTTTTCAGTTCCTTGTGAGGGTGGCAGACTACTCATCAGCATCTCTCTTTTACAGATGGGACATCTGACCCTGCGCTGTCACGAC…
ATP6V1G1	9550	3685	Atp6v1g1	66290	###############################################################################################################################################################################################################################################################	GTTGCTATTGACCTAGGGCCTTCCTATGTAGTCTAGGCTATCTTGAGATCATAATGTAGCTCAGGCTGGCCTCAAACTGGGACTCTTTCTGCTCAGAATCTCGACTGTCAGCATTACAGGCATGCTAGGTCTTTCACATTTCTAAAGAAGGATGCAAGGGAGGATTTCACAATATTCTTGGAAGCACATGACCTTTTGATCCTTTCCCATCCTTATCTGGATCTTCATAGATGCCGTTTTCCACACAACTTCTGCTAGAGATTGATTACACATCCATAAAAGCCACAGACACTCACAGTGTGAAAGAAGTTTTAAAACCACTTGACCCAACACCTCATGTTTCAAAAGACCAAAAGGGGTACTGCTGACCCCATGTACCTCTAGGCAGATTCAGGCCCT…
ATP6V1H	51606	3688	Atp6v1h	108664	###############################################################################################################################################################################################################################################################	GTGGGTTCTGTGGCTAGTGAGCTCATGGCTTTTAGAGAAGAGCCGACTTCTGTCAGTTTCCTAAACCAGCAGAATTCTTAACTGTGTTGTAAATACTTATCCTTATACCACAGAGAAGCATAGTTCTCGTTCCTCACCAAAGAAACTTCTTTTTGCAGCATATGGAGATCATCACAGAAAGCCACAACTCGTCACAGTGGAGAGAACAGCTGTTTTGGGCAGCCTACCTTCAGCTGATACAAACAAAACCAAAACCAACCCCCCCAACCCCCCCCCCCCAAATCAAAAAACAAACAAAACAAAACATCAGAAGATCTTAAGATCTCAGCAGAAAGATCTTAAGAGTCTGAAGGGGCCTCAGCCTCAGCAGCAGCGGTCGCCATCTTGGTTCCGGGACTC…
ATP8B4	79895	3696	Atp8b4	241633	###############################################################################################################################################################################################################################################################	CACTGTCTTTGGCTCTTAGACTCTTTCTGCTTCCTCTTCCATAGTCATCCCTGAGCTTTGGGATGAGGGATATGCTATAGGTGTCTCATTTAGGGTTGAACATCCTACAATCTCTCATTCTCTGCATCTCGACCAGTGTGGGTCTCCATGCTAATCACCATCTACTGAAAAATAGAAGCATCTCTGGTGAGGGTTCTGGCACCAGTGTATCACCCTCACTTATGACACAAGAAACTAAACTAAAAGATTTTATGTCATTTGTTGGAGAGTATGGCAAAGCACACGAGTTTTACACAGCTACTCAGCTGCAATGAAAATAACTAAATCTGGGGTTGCCTTTCTTAAGGTTGGCTATGACCTTAGACATAACTCAATGGTAAAGTACTTTCCTGGGATGTG…
ATP9B	374868	3698	Atp9b	50771	###############################################################################################################################################################################################################################################################	CTAATAAAGTTATCATGAGTAATTGCTGCCCCTCCTCTCCTGCACGGCTAGTGAGTTCGGAGTGGGGAGGAAGCAGTTATGAATGAGACACCTATAAATTATGAATTAGGAGGCATCCGATGGAGTGCTCCTCATCTTTAAAGATGAGTGGGATCAACCATAAATGTGAGGTCAGACTGACCAAGAGGGGTGAGATATACTGTACTCAGAATGCCCTTGAGACCTCCATCTCTGCCTGTGGAGGTGGGTAAGGGTACCGGAGTGAGGAAGGTGAGGTTTGCTTTTTACAGAATAATGGCTGGACAGAGTAGGAGACCAGAGCTATTAATGTGGAAAGCAGGCATCCACACAGTATTGTGGAATAGGTAGGGTTATTTATTCCTACAGCATTTGCTAAAA…
ATPBD3	90353	3703	Atpbd3	233189	###############################################################################################################################################################################################################################################################	CACAACAGATCATGCAAGGCATCACATGCTTAAGTGAGTGAGCACGTGAGGGAAGTATTCTCTAAACAACCACAAGCATTTCCTATACAAATATGACATTCCACTCAGTATAAGAGACACTGATCACCATCATCATCACCATCACCATCATCATCATCATTATCTCTGCCTCTTCTAAAGTGTTAAGGCCTAGGTAACTGTTATCTTTCAAGCGGGCCATTTTGTGCTGTTACTAATGATACAAGGAAACTTTCTCAAATGCTGTAATCACGGTTACTAGGAAACGTTCTCATGCCAAGCTGATTATGAAAGATCCTGACAGAATGTAAAAGGTCACAGAAGCCCTGAAATTGGCAAGATAGATGTCAGTGTTAGCAGAACTAGCTTCACTGATTTAGA…
ATRNL1	26033	3707	Atrnl1	226255	###############################################################################################################################################################################################################################################################	ACAGAGACAGAGACAGAGACAGAGACAGAGACAGAGACAGAGACAGACACAGACACAGACACAGACACACAGACACACAGACACAGACACAGACACAGACACAGACACAGACACACACACACACACACACACACACACACATGGGGTGGGGAGGGAGAGAGAGAGGAAGAAAACAAAGATGTAAAGTTATCTGTGTTTTGTATAGCTCTGCTGTTTTCTGTTGTGGGTCTTTTTGTACTGACTCAGATATCTTTCAATACTCTTTTTCCTTGTAAGAAGGTGGAGTAAGTGTTGAATGCCAGCTACTGTACTTGTGTCTAGTGCTTCACCTGCACGTTGCCTCCTGATTGGACCCTCATCACTGTGAAAGGGATGCTGACAGGCACTTTGACAACACCC…
ATRX	546	3708	Atrx	22589	###############################################################################################################################################################################################################################################################	ATTATGTAAGCCCCTAGACTTGTGTCCAAAATAGACCTCACTAATGGCAGAGAGTAAAAGTTTAACTCAAGCTGGGCAGTGGTGGCCCACACCTTTAATCCCAGCACTTGGGAGGCAGAGGCAGGCGGATTTCTGAGTTCAAGGCCAGCCTGGTCTACAGAGTGAGTTCCAGGACAGCCAAGGCTACACAGAGAAACCCTGTCTTGAAAAAAAAAAGTTTAACTCACTCCATTGTTCCAGGATGTACTAACCACAAAGTAGAAGTTTAACTTGCTCCATTGTCTTAGGAAATGTTCGTACAGAATACTCCAACCGTTCCTTGAACCTGTTGTGGTTGCCAAATGCTAGAGTCCCATGACAGGTGTTTGCCGTTTCTGCCTTTATAAACCCCTTACCCTT…
ATXN2L	11273	3712	Atxn2l	233871	###############################################################################################################################################################################################################################################################	TGCTTGAAGGATAACTGCTTCTCCTTAAGTAGGATCACTTGGCAATGATGGCTAGTATCAACTGTCACAATTAATCAATACAATTGATGTATTGCTAGCTTGTAGCCTCAGAGGTTTGAGCTGGCTGGAGGGGATGAAGTCATGAAGAATGGACACATGTACAGAAAGCTGGTTCTCTGAGTGTTTAGTATGTTTAGTGTATGCAGTTGAACAGAGGCCAGGCTCTTTAGGGGAGCGGTCTTCAGGCTGTAAATATATGTTGGGGGCGAAAGCCATGGTGGACATCTTCTGCACACACTATCAATGTCTGTACACAGACCAGAGAAAAGCGTTGCCATTTTCTCATGGGTCTGTGGGCTCACTGACATGGTCATGCCTGTATCAGCAGCACACACTCAC…
ATXN3	4287	3713	Atxn3	110616	###############################################################################################################################################################################################################################################################	GCTGAAAAGTCTTCCCTTCCCTGGTCCCCACCCCCACCCCTCACCCTCGGGATTTTATTGCTTATAGAACCTTGGGGAAAGGCTTGTGAGTCTGGAAAACTTTGGTGGCTCTGGAGTTTCATGAGCTTCCTCAGAGCTGGAGCCTTGCACACTTTACACTTCTTTTGAGAAAATTACTAAAATATGGATGGACCATATCCTATATCCATATCTATTTACCAGATGTTGAACATTGGGTTGTTTCTACTTATTATTTACATATATGTATGTGTGTGTGTATATATATATATAAAATGTAACAGTGAAAACCTGGCCAGAGATGGGACAAAATATTGGCAAGCACAAGAAAACATAGGATATATGAAGACTCCTAATGACCTAAAATGGATGAAATGATAT…
ATXN7	6314	3714	Atxn7	246103	###############################################################################################################################################################################################################################################################	TCCAGACCTTTCTCTTCTTGCTTTCCCTTTTCTCCCCTTTCCTCTCTCTTCGTCTCTCTCTTTCCTCTCCTCTCCTCTCTCCAGGGTCTCACTATGTAGCCCTGGGTGTCTTGGAATTCATAGAGATCCACTCGCCTCCCCCTCCTGAGTGCTGGGATTAAAGGTGAACCCTTCCAAATCTGGCCCATGGCCTCACTTTTTATATGAGAATGTGTGTGTGTGTGTGTGTGTGTGTGTGTGTGTGTGTGTATGTATGTATGTATGTATGTATGATGTGTATGTGTGTGCTCACACTTACCAGAAGAGGAAAACAGGGAACCATAGTGATGAATAGTTCTTCAAACATGTGCCAGTGAACAGTAACCCAAACTTGAAAATCTGCTGTTCTCTTACTCCTAC…
AUH	549	3718	Auh	11992	###############################################################################################################################################################################################################################################################	TTGATTGTTAATTGGTGTAGGAGGTCCCAGCTCACTGTGAGCAACACCATTTGCTGGGTTGTATAAGGAGCCTGTGAGCAATGCACAGAGCTAACCACCAAGCAGTATTACCATAGTTTCTGCTTCAGGTTCCTGTGTTGACTTCCCTCAGTGATAGACTTTGACTTGAGAGTATTAGATGAAATAAACCTTTCTTTTCCTAAGCTGCTTTTGGTCAGAGTGTTTTATCATAAAAAGAAAATGGAAACCAGAACACATAGGTGTGTGTGTGTGTGTGTGTGTGTGTGTGTGTGTGTGTGTGCAGGTGTGGGTAGTTATGTATATACACATAAAATCTATAGGTAGAGGAAAAATATAAAAAGAAGCCCTGTTATATTTTCTTACCCCAATATATATTGC…
AURKB	9212	3722	Aurkb	20877	###############################################################################################################################################################################################################################################################	TTTTTAACTGGGTCTAATTAACCTTTACCAATTTTATATAAAAGCAAGCACTGCGGGTTCTAAGAAGTTCTCCTTTCCCATCCTACTCCTATATAATTCCTCGAATTTCTCAGTCCACCCACTCTGTTTTCCTTACTCCTTCCCTATCTCTATTAATTTTATATTTGTTATTTCTTTCTGTTTGAGGCCTCATCGTTTTATACTTTGTAGACAAAGTTATACAGAGTATATGTTAAAATTTGGTGTGGATTCTAGATGCAGTCCTGTAGCAGGCAGGCCTTTCTTGTGCGGTTACTACTCCAACCCATCTGTATCCCCACATGGAGCAAATAAGGGTAGGGGTCAGCCAGACTCAACAGCCCTGCCACCATTGAAGGGCTGAGACCTTCTGGGTAAGAA…
AURKC	6795	3724	Aurkc	20871	###############################################################################################################################################################################################################################################################	CAGTCTGTCCTTGGAAATCGATGGCAGCCATGGACTGTTGGGTTCCACTGGAGGACACAGAATTAATTACCTGATGTGTTGGTGTGTTAGCATCAGTGTCTGAGACAGAGCATGTTACATCTAAAGCTCCGTTGCTTTTTGTTCACCAAGTGCCTTGAGAGTTGTAATGCACCTGTGCAACCCATGCTGCAGTGGGGTAGATGTGGCCTTTGTCCCACATTGGTCATATCTAATAAGCATTCCTCACATTTCCCTCCAGATGTTGCAGGAAAAGGTATCCTTTCTCAGTCTCTCAATTTCCATCCATAATTCTCTTCTACCTACTACCCTTTGCAACTTTCTTGTTCATGAGAGTCCTTCAGATATGAAAAGGAATCCCGTGTCTCCATGAATAATCTG…
AVPI1	60370	3729	Avpi1	69534	###############################################################################################################################################################################################################################################################	GAACCCCTGATGTCTTTCATGCTAAGTCACATTTTAAAACCAAGCTGTGATTCCAGCCTCAATCACTCCCATTTTAAAGACCAGAAAGCTGAGGCACAGAAAGGTTTAATCACTTGCTTAGGGAAGAATAAGCAGAAGCCTTTCCTAGACTTCCCTCTGGGAAAACAGCCCCGGGCTGAACCAGATTGGAGCAAGAATCAGGAGGGCAACCGGGTGCTCCATATGCCCTCGTGCAGACATCTTCCCAAGTCCTAAGCTGAACGGAAAAACTGAATAAGCCCCCAACCAAAACTAATGAAAAGCAGAGCTGCCCAGTGTGTTCCCAGACTGTCTCCAGTCCTCCTGAAGCCACTGCTGTGATAGTGTGACTGGGACTGAAGGCTGCTGGGAAATGAGTGT…
AVPR1A	552	3730	Avpr1a	54140	###############################################################################################################################################################################################################################################################	TACTGACTTCTGCACACGATAGGGATGTTGTGACCAAAACTCTCAGCATCTGTGGCTGCCCAAGAGCACACCAGCCAACCTTCCAGGGTGTTTGGGGCAGGGTTCACAAGGCTACACTCCTAGCTGTAGAATTCAACATGAATTTGAGAGGGGGCCATGCGGAGGATGCAGGAGGAGTTGGGAGGGGGAGGAGGAGCAGATCCTATCAAACGTCATTGTGCTCCTTGTGAAATTCTCAAAAAAAAAAAATTAAATTTGGAAAGTAGAAAGAGAATGACTTGCTTCGTTTCATTTTAATTCCAGCTGATGACAGTACTTAGCGCAATGAAAGTTTGGCTAATATGTATGCTAATGAGAGTGTCTTATGTACTGTGTTTATCTTTGTTTATGAGTATGTGA…
AVPR1B	553	3731	Avpr1b	26361	###############################################################################################################################################################################################################################################################	TGAAGGAACCTCCTGTCAGAGAAAAGCTTTGCTAGCTCTGCAGCAGGGAAGATGCCCCTGCCTCCCTAGAAGATGCTCATATCTCTGTTGGGCTTTTAAAGCCACCCTGCTCACTAGCACTCATGATAGGATCCATCATGAGGTCTGCTGTCATGGTGGTATCTGATCTATGCCTCCCATGCTTCTGGTAGCAGCTTATTCCAGCTGACTGCTGCTACCCTTCCAAAGAACCTGACCTAGTTGGCCCTGGGTCTGTGCTGGAAGAGAATCTGGGTATTATCAAGCTAGGCCACTTTGAGATGCACACAGTGACAGTGACCTTTCCTTCCTTGATGAGCTGCTTTTCCTTCTGGAATACTGGGAGTTTGGAAGGAGGCCACTGATACCCAGAATCTCAGG…
AXIN1	8312	3733	Axin1	12005	###############################################################################################################################################################################################################################################################	TTTTCCTTATACACTGATGTCACTGGAAGATGATAGCAACTGCAGAATGGTTGAGGCTTCCATTTCATGGTAATGGTAATATTACAGCAGCAGTTTTCTTTTACTTGTTACAGTTTTTCAAGACAGTTTCTCTGTGTAACAGCCCTGTCTCTCCTGGAACTCACTTTGTAGAACAGGTTAGCTTCGAACTCACGGAGATTTACCTGTCTCTGCCTCCCGAGTGCTGGGGTTAAAGGCATGCACCACCACAACCGTCCCTGCCACACTTTCATGAATAAAATGGGGCTAGAGAGATGGCTCAGCGGTTAACAGCACTGACTGCTCTTCCAGAGGACTCAGATTCAAATTCCAGCAACCACATGGCAGCTCTCACCTGTCTATAACTCCAAGATTTGACAC…
AXIN2	8313	3734	Axin2	12006	###############################################################################################################################################################################################################################################################	GGCACTCTCCGGGGTCAAGCATATTCAAACCACCACAATCATCCTGGGTGAATCTCTTCACCTTCTGTTTGAGTAATTGGCCTCAGTCCTTAAAGTTGAGGGTTAAATTACATAATGTTTGAAAAGTTGCCTAAACTGGAAAAGTGTTACTTTATGGTGTGTGTGTGTGTGTGTGTGTGTGTGTGTGTGTGTGTGTGTGTGTTTGTGTGTGTATCTGGATATACATGACAGAGACCAGAGGTTAGCAGTAGGCACCTTCCTTAGTTGCTCTTCACCTCTTTTGAGGCAGGGTCTCTCAGTGAAGCTGGAGATCACCCATTAGGCTAGAGTTGACTGGCCTAGTTGTTGGTTTTACAGGTGCATTGCCATAGCTAGCCCCCCCCCCCAATTTTATTTATT…
AXUD1	64651	3736	Axud1	215418	###############################################################################################################################################################################################################################################################	CCTCTGCCTCCTGAATGCTGGAGTTAAAGGCCTGCACCACCACGGATCTGCCATGTTTTGTTCTCAAAATGGGGTTTAAACTTAGAGCTTTTCACATGCTGAGAAAGTGCCCTACCATTGAGCTACATGCTTCTTCAGCTAGCCCTGTAGACTATTTCCTGAGCAGACTCAGCCACCCGGCAGCTTCTGTGTACCAAAGCTGTGTGTTGAGGATCTCAGACCCCAGATTACCACAGATAAAGGGCAGGCTGACTCCCCCACCCCCACTCTGCTTGTCCTCTGTACACATGTACATCCAGGACTGAAGACTGAAGAAAGGGCCCGTCATCCTCCCCACCCTCGGTGCCATTTAGGCAGGACAGAAGGTCACCTCCCTACTACACCCGGGGGAGGGGAGAA…
AZI2	64343	3742	Azi2	27215	###############################################################################################################################################################################################################################################################	AAGTTTTCAGTTGACAAAATAATATAGTGCCAAGAAACATGAGCGTTCTTAGTTGTCAATAAATAAATATTAACTATAACTATGACTCTCACATTACTTAACCAGAAATAATCTAGAACTTGTGCTCCTTTTTCTGTCTGTGACCCCCTAAGATTGCAATTAATTTGTCTATGCCTCACCATACAGTTCAATGTTCTAGCATGCACAAGGCTTCGGGTTCAACCTCCAGCACCGCATTGCTTGGTAATGTATAAACCCAAAACCTTGGAGTCAGAAGCAGGAGGTCAGAGAAAAAAAAATTCAAGACTTTGAGGGTAGCCTGGGCTACTTGAGGCCCTGCCGCAAATTTAAAATTAAAAAACAAACGTACAAAAATATGAAGATTTAACAAACTACAGA…
AZIN1	51582	3743	Azin1	54375	###############################################################################################################################################################################################################################################################	TTCCAGACAGGGTTTCTCTGTGTAGCCCTGGCTGTCCTGGAACTCACTTTGTAGACCAGGCTGGCCTCGAACTCAGAAATCTGCCTGCCTCTGCCTCCCAAGTGCTGGGATTAAAGGCGTGCGCCACCACTGCCCAGCATAAGTTAAATTTTTAATTTCTTGCTCATTACTTCAAAGATCTGTCATTAAATTGTTAAAAAATATTTACTTCGGACTGGTTCAATGAATGGTTGAGTTGGCAAGTGTTTAATCCCTGGAAGCCATATAGGATGGAGGAAACAAACTGACTTTATAGAATCTCCTGATGTCTACATACCTACAGGGGCATATGCACACACAATAATGAGTAGAATAAAAATGTGTAGTTTCCCTTTTTGCTCTTTGTTTTTGAGCCCAGGT…
B3GALNT1	8706	3784	B3galnt1	26879	###############################################################################################################################################################################################################################################################	GGATATGCAGAATTCTATTGGAGTTTTCCCCTGTGATGGTTTGTATATGTTTGGCCCAGGGAGTGGCACTATTTGGAGGTGTGGCCTTGTTGGAGTAGGTGTGTCATTGTGGGCATGAGCTTTAAGACCCTACCTACTCCTAGCTGCCTGGAAGTCAGTATTCTACTAGTAGCCTTCAAATGAAGATGTAGAACTCTCAGCTCCTCCTTCACCATGCCTGCCTGGATCCTGCCTTGCTCCTGCCTTGATGATTCTGGACTGAACCCCTGAACCTGTAAGTCAGCCCCAGTTAAACGTTGTCTGTATCGACTATTAGCTGGAGCTAAGAAATCAGTGGTGATTAAAAAGAGACCAGCATCACTGAAGTGAAATCTTTTGGGAAGTCTTTTCTTAGAGCAC…
B3GALT1	8708	3786	B3galt1	26877	###############################################################################################################################################################################################################################################################	GTCTATCTACATGTCAACCTATTACATCACTGGGGGTTCCTGATAGAAAGAATTTCTGCAGGTTTCCAGATGTCATAATGGAATAGAGATGGGCTAAAAGGGAAGGCTGAGGAAATCTTCCAGAAAGAGCTAAGGGTACCCAAGTCTGTCTACAAATGGCAGAGGCCTCAGGGAGTAGAGGTAGGATAAGAAGGAGGGACTACAGGCAGGCTACCCTAGGACAAAGATTAAGGATTGAAAGACAGGAATGAAAGGGCTAAGGGGACCTGGTTTGGTACCAAGAGGCAGTCTGCAGGAGTGGAGGAGGGAGTGAGAGAAAGCACTTCTGCAAACAGTATTAGGTCTGCAAAGATTGGAATGGATAGCGTGGCAGGATAGTGAAAGAATGCTTACCTACAT…
B3GALT5	10317	3789	B3galt5	93961	###############################################################################################################################################################################################################################################################	TGACAGGCTTCCTGCAGCAAGGCTGCACCTCTTTCCTTCTTTCTTTCTTTCTTTCTTTCTTTCTTTCTTTCTTTCTTTCTTTCTTTCTTTCTTTCTTTCTTTCTTTCTCTTTTAAAAATGATTTATTTATTTGTTCATTCACTTTACATCCCGATATCAGCACCCTTCCCTCTCAGTACCCCCTCACACAGATCCTCTCTCTATTCCTCCCTCCCTTTCTTCTCTGAAAAGGGGGAGCCCTTCCCCTGGTTATTACCCCCCGCCCCCATTCCCGTCTCTCCAGCACCTTAATCACTGCAGGACTAGGCGCATCCCCTCCAACTGAGGGCAGACAAGGCAGCCCAGTTAGGGGAATGGAATCCACAGGCAGGCAACAGATCAAGGTAAGCCCCCACTGTA…
B3GALTL	145173	3791	B3galtl	381694	###############################################################################################################################################################################################################################################################	GAAACTTACTATGTTTTTGTAGTTTGTCTTAAAGTCTATTTATATGTCTTATACTTTGGATGCAAATCTTACATGTATGTGATTTTATAGGTCATTTGGAAATTGCTATCTCACCAAATGCTATGAGAAATTTCCTTTGATATAAAACTTTCCATTTTAGAGGGATGCTCCTTAAGCCTGGGAAATAAACAACTCAAAGGTTTAAGGAAGTTCCTGAAACTGACCAGATACACAAGCCCGCCCCCCAAGTCCATATAAGTAGGAAGTACTGCTTGAGAGACTCTCTCAGACCAGTCCAGAAAAGCCAGACTGCCTAGAGCAGTGTCTCTCAACCTGAGGGTCTCGACCCTTTTGGGATCGGTAGGACCATTTCACAGGGATTGTCATAATCTTTTCACA…
B3GAT1	27087	3792	B3gat1	76898	###############################################################################################################################################################################################################################################################	AGCTGCCATACCCAGAAGAGAAGAGCTGTCGCAGGGCTGAGAGGGAGGACTTGCCACTCTCAGGCAGAAGACTATCCCAACAGGAAGCTCACAGCAGACCTTAGCCAAAAGAGAAGTGGTAGAGTCACACTACCTGTTAGCTGGGACATTTGAGGAAATACAACCCCTATCCCCCATGCCTCAGCTTCTTCATATATTAAAAAAGAAACACTTTGAGGTTGTAAGGGTTTAATGATTAGATAAGATAAACAGCATAAGAGAACTTGGAAGCCACCCTCGTGAGATCTTTAGAGGGCTGCCTCCTACTCCAGCACTGCAGAGAGAGCAAACTGGCATGTTGACGTCAGCCCTTTTATAATAATTCCAGGCCTGAGTGTTGGAAGCTAAGGGCACATGAGA…
B3GNT6	192134	3800	B3gnt6	272411	###############################################################################################################################################################################################################################################################	CTCCTTCTCTCCCCTCTCCTTTATTCCCTTCCCTGTCTCTTTCTTTCTCTATCTCGTGTCTTTGTCCCTTAGTCCTCTGTCTCTCTGAGGCAAATAAGTTCCTTTAGTGCTGAGAACTTGGTCTTGGGGGTCCTGAGCCAATACTTTTCCTTTCAGTGTTCTCACTGTACCCTAATCTGGATATGACCTTCTGCTTGCTTTCTCAGATAAAATCTATAGTGTGTTTAAATTGGTCTGTTTTGAGAAAGTTCTGGGAAAGGGCTGCTCTGTTAATATTTAGTATGTGCTTACTGGTGTTTATTTACATGTTTTTTCTGAACTGCACCAGTGTTCCTTGGATCACTGCTTTCTTTGTTACATTCATGTGCAAAAGCACACTGAAGTGAGGTCGTCTACAGC…
B3GNT7	93010	3801	B3gnt7	227327	###############################################################################################################################################################################################################################################################	GTGTGTAGCTTGATCTTACTGTACATGTGAGTGTCTGGCTACATGTGTTGACAGTCTGTGTCATATGCACATTTATGTGGGTTTTTTTTTTTTAAGATTTATTTATTTATTATGTGTAAGTACACTGTAGCTGTCTTCAGATACTCCAGAAGAGGGCATCAGATTTTGTTACGGATGGTTGTGAGCCACCATGTGGTTGCTGGGATTTGAACTTGGAACCTTCGGAAGAGCAGTGGGCGCTTTTAACCATTGAGCCATCTCACCAGCCCCCTATGTGGTTTTATATATGTCAGTGTGTGATGGTGCATTTGTGTATCTGCCTGTGTGAGAGAGAATGTTTGTGTGTATGTGCGCCCTACCAAGAGGAGCTGGGGTTCAGCTCCAAGACTTAGGCCATAC…
B4GALNT2	124872	3813	B4galnt2	14422	###############################################################################################################################################################################################################################################################	TGACACCTAACAGTGCCACTTCCTGAACCAAGCATATTCAAACCACCACAGACAGTATTTGAATAACCACAGTAGCCCTTTAATAGAGATGTCCTGGGTTAAACACATCAGTGAATAACTCAGAGTCACTGACAAAGAACTGGTGTCACATTAAGGGAGAAAATGAAAACCCTGTCCGTGGAGTCATTAAACCAAGAGCAAATCCAGATTCGAATTCTGTCTGTCATATGCTCAGTATTTTTCATCCTTCTGTCTGACCGTTGCATGCGTCTAAATCCATGTCTGCCTCTGTACCTGAGTCTGTCTCTGTCTGTCAGTCCCTAACAAAGGACTTCACTGTGTCTTTACTGAACAGCACAGAAGGCATCACGTGGGGGAAAGAATGAGGGGCACTTCACA…
B4GALT1	2683	3816	B4galt1	14595	###############################################################################################################################################################################################################################################################	TTCTTTCTTTCTTTCTTTCTTTCTTTCTTTCTTTCTTTCTTTCTTTCTTTCTTTCTTTCTTTCTTTCTTTCTTTCTTATATGTAAGTACACTGTAGCTATCTGACACTCCAGAAGAGGGAGTCAGATCTCGTGATCGGATGGTTGTGAGCCACCATGTGGTTGCTGGGATTTGAACTCCTGACCTTCGGAAGAGCAGTCGGGTGTTCTTACCCACTGAGCCATCTCACCAGCCCCTTAGTTGCATTTCTAATCTCCCATCTGCTACCCCAGGCCCAGTCAGGGAAGTGGCCAATGACCACTCCACCCTAGATCTCACATGGCTGGTGCCTCTCTCTCTCTCTCTGAAACATGGTTAATTTCTTCCTTTCCTTGATTCTCCTAACCTGCCTGCAGGAGCC…
B4GALT3	8703	3818	B4galt3	57370	###############################################################################################################################################################################################################################################################	GAGAACAGGGGCTGGGAGAAGTGGAGGAGAAGAGGAGAAAGAGAGGAGAGAGGACAGGGGAAGTGAATAAGAGAAAAAACCCTGCTGGGTGTGGTGGTATATTACTATTACTGTAATCCCAGCACTCAGGAAGTTGAGGATGGAGACCTGCCAGGAACTCAAGACCAGCCCCAGCTACGTAAGAAGACTCTGACTCAAGCCAGGTGTGCTGGCTTTTATCTAGCACTAAAAGGCAGCAGAGGCAGGTGGATCTCTGAGCTCAAGGCCATCCTGTTTACAAAGTGAGTTCCAGGAAAGCCAGGGCTACACAGAGAAACTCTGTCTCAAAACAAAGAACAAACAAACAACCAAACCAAACCAAACCAACAAAATGAACAAAAGAAAAAAGATGAAGAAGAC…
B4GALT5	9334	3820	B4galt5	56336	###############################################################################################################################################################################################################################################################	CACAGTGTCTATGGCTTCTTCTTGGGGCCTTTCCTCAAACCAGGTGGTGACATTTGAGTTCTGTCCATCCCTTGGGAGTCAGGGTGGGCATAGCAGGACCCTGCTCAGGAGGGGGCTGGCACAGCAGCTGCAGCAGTCAGCTTGCACAGGAGTCTTCTCATAGGCGTTTCAGGAAGGTCTCCAACTTAGAGCCATTTCAGTAGCTTCCCAGGGTCCTTGCATGACTTTGAAGGCCCCTTCCATATGCAGTAAAGCGTAAGAATATCGCTTCCCTCTAATGACCCCCTAGATGGAACCGTCTGAGGTCAGAGGCAAGTGGCTCTTGGTCTACATTTTTTTTTCCCTAGACATTTTAAGTGGTCATTGGCTAACTTCAATTTTGGGTTCTTTCCTTTGGAA…
BAG3	9531	4133	Bag3	29810	###############################################################################################################################################################################################################################################################	TGATTTTGTGTGTGTGCTCTCAACTGCTGCCCCAGCACCATGCTTGTTTGCTTTGCACTCTGATGACAGGGGACTGACCCTCTGACGCTGTAAAAGAGCTCCCAGGCAAATGCTTTCTTTTATAAGAATTGTCTTGGTCATGGTGACTCTTCACAACAATAGAACAGAGAGCAAGAAACCTAGCAAGAAGAGAGGCACAGAATCAGTTTTCACCTCCTTGACCCTTAGAAGTGACCAACCTGCCTGATACTTTGACTTTTTTTTTCCTTAGTCAGAGTCTTACTATGTAGCTCTGGTTGTCCTGAAACTCACTATATAGACCAGGTTGGCCTTGAACTCAGAGTTCAAGGTGCTGGGGCAGTGGTTGAGAGCCTTACATCCTGTCTACAGGCAGCAGGC…
BAHD1	22893	4137	Bahd1	228536	###############################################################################################################################################################################################################################################################	TTGGGCTGTGACCCAGGCTCTAGAGAATGGCAGCCAGGCAACAGCGTAGAAGTCAGGGCTCTGAGCCGTGCCTGGGCGCCCTGCCTGTGCCCTTGCTTATCATAGTACTCAGAGGTGAGGTGGGAGGATGGAGGGAGGTGTGTGTGTGTGTGTGTGTGTGTGTGTGTGTGTGTGTGTGTGGTGTACTCAGAACATCAACCTTGGCACTATGTGCCTTTACCTGCAGAGCACCCCCAACCAATTCCATACCTCTTCCTCTTTTGTTTTTTTGTTTGTTTGTTTGTTTTTGAGACTGGGTTTCTCTGTGTAGCTCTGGCTGTCCTGGAACTCACTTTGTAGACCAGGCTGGCCTCGAACTCAGAAATCCGCCTGCCTCTGCCTCCCAAGCGCTTAAATTAA…
BAI1	575	4138	Bai1	107831	###############################################################################################################################################################################################################################################################	TCCTGCACCCTCTGACAGTCAGGCAATGGCGATTTCCACTCTACAGTCCATATACATACTCACCCCCTTGTACCCTTCCCTCCCTCCTTACCAACATCACCACTGGCATCTTACTGGTCTCTGCGGTTCTTCTCAGCCCACCCATCAACCCTACCATCTCATGCCCATACACAAGTGCCCCTCATTGTCCCATACCATCACCTCTCAATCCCCTCCTTCAGAACTGTTTGAGGCCCCCAACTTATCTACCACCTATTTTACCACTCCTAGAAGGTGTGTGGGTCCACAATAGGTCAGGAGTGCTGTATCCACCCCTCCCCCGATTCTTGCTACTATAGGGCTTGGATTGGGCCATACAAAGAGCCCAGACAGAGGATAGCTTCAAGGAAGAGACAGCAG…
BAI2	576	4139	Bai2	230775	###############################################################################################################################################################################################################################################################	GGCTTCTACACAAACAGATGCAACATGGGGGCGCCCCTGGCACAGAGAAAGGCACTTGTGGGAGAAGAGACTTGGGAAAACATGTAACATACTGCACACGTGTAGCATCCCCGTGCCTAGGGACATACAATATCACAGCGATGAACACCAGAATATGCAGTAAACATGCCACGCTGCGGGGGTATGTGTGTTGCTTCTATACCCATAGCATGCTACACACATGTGGCACCTGTGAGCTTCTACATATAATTCTTAAGGCACATGGAAAAAGCAGCATGCATTCAGGACCTGAGCGCATGTCAATGCATATGTGCAGCATTTGCATGCACCCAGCCAGGCAATATTGCAGTGCACACGCAGGGCACCTGTATGCATATATAAAGTTCAGTGCACCGAGTG…
BANP	54971	4149	Banp	53325	###############################################################################################################################################################################################################################################################	AACCTGTGTGGGAACAGAAAACACGTGGGAAAGGGTGAAGGGGCCGTCTGACTGGAAGAGACAAGGCTGGGGGTGGAGGTGGGATAACTGGATAGGTCCAGTGAGTGAGCAAGGAAGAGAGCCCAAGATGGATGCTGCTGGTCTACCTGCTGAGGACACAGAAACTCTTCAAGCCACTGCAGCATGAGCCCAAGAAATCTTGTCTGTCTCTGATGTGGCTCTTGAGCTGCTGTTGAGAGCTCTGGAGCAGAAGGCGGAAAAAACCCTGGAAAACTGCACATGAATCCAGATGTTAGGTGATGCCTGGGTGCAGTCAGAGCCTGAGGCGGAACCTGTAGGAGAGAATAAACCTCCCAGGCCCAAGCTTTGGCCCAAGCAGCTGGGGAACAAGGGCCACTG…
BARD1	580	4152	Bard1	12021	###############################################################################################################################################################################################################################################################	ATATACAGTAAGATCAAGGTGAGATCTAATAATCTCACATAAAGTGAGGAGATGTAGGTACTTCTAAACTCTAAGTATACTGCCTAATGGACTTTAAAGACTTCTACCAATACTAATGAAATGAATCCAACAAAACAAGGCATAATCCCCAACACAGTATATATAATAAGAAGGCTGAAATGCCATTTATAATTGTTTACAGCATTTATGTTAATGACATATAGTCATTTGTTCATCTCCTCCCATATTTATTGAACACACAGTGTTTCTGAGGTATATTCAAATCTATTGATTACTTCTCAGTTGTCTTTTGAATGAAATTTTAATCATTGCCTGAATTTGATTAAGTTGGTTACAGGATTTTGAAGTACAATGGAACCCCAAGTAAGTAAGGCCAGT…
BARHL1	56751	4153	Barhl1	54422	###############################################################################################################################################################################################################################################################	CCTCTTCCTCCTCCTCCTCCTCTTAGTGCTCCTCCTCCTCCTCCTCCTCTTCCTCCTCCTCCCTCTTGACAGTGTCTCACTATGTAGCTTTGTCCTAGAACTTGATAAATAGACTAGGATGGCCTCAAACTCAGAGATCTGACTCCCTTCACCTCCCAAGTGCTTGGATTAAGGTGTGTGTGCCAGCACAAGAGCCAACGTGCCCTCCACCTTCTAACCCCAGTGTTGAGGATGTGAATCCAGGTGGGTCCCTGGAGCTTGCAGGCCAGACACCTACCCTACTTGGCCAGCTTCACCAGTCCAGTGGTGGATGACTCCCGAGAAACATCATCTGAGTTTAATCTCTGAGATGATCCCTCCTAAGACACAGGCACACACACACAGGCACACAGGCACGAA…
BARHL2	343472	4154	Barhl2	104382	###############################################################################################################################################################################################################################################################	AAATGTCATACGGCAGCTTTTAATAAAGGAATGTTCAGATTGTTAGATTTCAGAACAACGTGAGTTCTGTCCCCCCCCTCCACCACCACCCCGGTTCCCTAGCCAGATTCGCTTCCTCCCCCCTTTTTCCATCCAGACATACACATCACACCTCCTCCGCGCTTGTTACAAATACGTTACATTTTCAGAGTGATGTGCCCGTGGCGCCAGCGGGAGGGGCATGGGTCCGAGCCTCACATCCACTCGCCCAGGCAGGCGCCAGAGTGAACCGCCGACCTCCAAGAATAGGCCAAAAGACCCAAACCTGCCCCGCGAGGGCTTTCTTTACACTTCCACCATCAAATCTCAGAATAAAGACTCATTGAAAACGGGGGTGGGGTGTCTCATGAGTTTCGGGCT…
BARX1	56033	4155	Barx1	12022	###############################################################################################################################################################################################################################################################	CAACACATGACCGAAAAAGCATGAGGTTTGTACTTGTCTATATTCTTACAGTAAAAGTAAAAGGCGTTTGGTCCCTGGTGGAGGCTGTTAAGAGTGGGCAGAAACATCTTCAAGAGAGACACACCCCACCCCATCCCTCATGCCCTCATACCCCAGTCCTAGTTGGAGTCAGAGGCCTGAGGATCAGGAGCCTAGAACCCATCTCAGTAACAGCAAATTCAAATTTGAGGCCAACCTGGGCTACAATGAGACTATTTATAAACAAACAAACAAACAAACACCTGTCTCTTTGGGTTTTTGTTTGTTTGCTTGCTTGTGTTGTTTGTTCATCATTTGGGGAGAACATTTGGGGGGAGGGAGGTCCTGGGTGCTCAGTGAGGTCACCTGTGGGTATTTGTG…
BARX2	8538	4156	Barx2	12023	###############################################################################################################################################################################################################################################################	GAAAATCCATAACATCGGAGAAATGGAAAAATTGTCCTGAGGCTGTCTGTTGGAAGTTAAGTAACATGTTTGTCTGCAGAAACATTGCTTGATTAGAAAAGGAGGAGGAGGAGAAGGAGGAGGAAGAGGAGGAGGAAGAGGAAGAGGAGGAGGAAGAGGAAGAGGAGGAGGAAGAGGAAGGGGAGGAGGAAGAGAAGGGGAAGAAGAGGAAGAGGTAGAAGAAGAAGAGGAGGAAGAGGAAGAGGAAGGAGGAGGAGGAGGAGGCGAAGAAGAAGAAGAAGAAGAAGAAGAAGAAGAAGAAGAAGAAGAAGAAGAAGAAGAAGAAGAAGAAGAAGAAGAAGAAGAAGAAGAAGAAAACAATGTAACTATCCCGGGATTCTCCGACTGATTTTCTAGGGT…
BATF	10538	4164	Batf	53314	###############################################################################################################################################################################################################################################################	CCAGAGATGTGTCAGATCTTCTCACCTGGGGTTCTACTGAAGTCTGGTGAGTGGAGGACCAGGGCCTGGCCTGCTAGGCCAGAGACAGCCCCCACAACAAAGACTCCTGTGGCCAGAAGATCACAAAAACTGCCCTTTTCCTTTTCTGCTAGCCTCACGAAGAGCCAGCTAATGATGGTTTCCTGCAGTCTTCATCTAGGCTGAAAAGGCAGGGGACCAGGCTACCGGCCACTGCAAGGGACTTTCCTCACCATCACCTGGCCATCCCCTCTGGCCCCTTCCCTGGAGAGCTCTGCCCTCAGGTAAATGTTTTCTCAACTTGTTTGGGGAACTTCGTAAAAACTCCCCGCTAGCCATCTCATAAGCTGTGAAGGTGTGCCTTAATGTGCTTTTTTCCAC…
BATF2	116071	4165	Batf2	74481	###############################################################################################################################################################################################################################################################	CGTCTGAGGTGCTGGGTTGGCTGACAGCAGCCTCTTGTGTTGGGCCCTGGGAATTGCTGGCCTCCCTGGAAAGGGCAGTCTTCATTCCACTCCAGCCGGGCCTCTGGTTGCTTGCCCCTTGCCCCTTGCCCCTTGCCCCTCGCTGGCTGCTTTCCAAGGACAAGAACAAGGAGACTCACTCTTCCCGAGCACACCAGTGACCACCATCCGTGTGTAGCTTCAGTCATGATCGTAGCTCTGGCACAGAGAGGGGAATTTCATTTCATTTATTTATTTGTTTGTTTGTTTGCTGGCTGGTTGGTTTTTCAAGACAGGATTCCTCTGTGTAGCATTGGCAGTTCTGGAACTCACTCTGTAGAGACCAGGATGGTCTCGAACTCACAAAGCTCTCCCATGTGC…
BBC3	27113	4171	Bbc3	170770	###############################################################################################################################################################################################################################################################	ACAAAATAAAAATAATAAAAAATAAATTTATTTATTATGTTTGTGCACACACACACATGCTGAGGTTCAGAAGAAACCTCGAGGGAGGCTTGGAGAGAGGGCTCAGTGTTTGCTCTTCAAAAGGATGGGGGTTCAATTCCCAGCTCCCACATGGCAGCTCACATTTGTTTATAACTCCAGTTGCAGGGGATCCAGCACTTATATAGACATACACGTAGGCAAAACACCAATACATGTCAAATAAAAGTAAATAATTTTAATAAGAGTTACATTAGGGGTTGGAGAGATGGTTCAGCCGTTAAGAGCACTGACTGCTCTTCCAGAGGTTCTGAGTTCAATTCCCAGCAACCAAATGGTGGCTCACAACCATATGTAATGAGTGACAGTGTACGCACATAT…
BBOX1	8424	4172	Bbox1	170442	###############################################################################################################################################################################################################################################################	TCACAGCCCTGGGCTACAGTAGGATTCACCATCAGCATCTGGAAGAGGCTTGATTTCTGGAATGTAGTGGATCTGATTGCTTCTTGGCAGCTAGTCTTTTCCAATTATGTTTGGCTTAGTCTGATCGTCAAATTACTTTACAATCCCCAAAGTGATTCAGGATGTCTGTAGAAGGGACAGAGACAGCTCTGTCTACAAAGCTGATTGCCCATGATGGAAAATTCTAATGAGATTTCTTTTTTGAAAAGTTCTTTGAATAATCCACAACCCAGTCAAAGGGAAGGTGATGCATATTATTCCTTGGCCCTTTGTTGAACCAAAAGAGCTGAAATTAGCACGCATCTCTAAAATGTTGGTCAATTCAGACCAGCCTGCACAGTTTTATTGTGTTCCCTTGAT…
BBS2	583	4176	Bbs2	67378	###############################################################################################################################################################################################################################################################	CCATGCCCCAGAGTGTATCTTTAAGCCTCCTAAAGCCAGTACAGGCAGGATGCTGCCCTATAAGAATGCTTTGCTTTTCACCCTCGTACCTCAAGCATCTCTGTCACAGTTCTCTGGCTGTGAGTTCTAAATGCTCATGTGGAGAAAGATGGCAGCTTCATATCTACATTCTGAAGTGCAGTTATTCTGAATACATAACAGCTTAGTGACAGCCATGTAAGCACCTGAACTGTCTCCTTCTTCCTCTGCATATTGATCTTAAAGTCATGTTCCCTCCTTAACCACCACCATCTGTCTGTCTATCTATCTATCTATCTATCTATCTATCTATCTATCTATCTATCTATCTATCTATCTATCTATCTATCAATCAAGACAAGGCCTAAGTCACCCCAGCTG…
BBS5	129880	4178	Bbs5	72569	###############################################################################################################################################################################################################################################################	ACATTATAATATGTATATAGGCAGTTGGGGGAAGGAGAGAGAAGAAGGATAGAGGGAAATGCAAAAGTGACTATGAAAATTCATGCTATTCATACATGGAATTGTCATAATAAACCCATCATTTTGTAAATGATGTACACACATGTAGGCATATGTTCACATACGTATCAAGGGGAAGGGGACTCATTATGTTCTGGCTGGCCTGGAATTCACTATGTAGACCAGGATGGCCTTGAACTCACAAAGGCCTCTGCTGGGATTAAAGGAATGCACCACAATGCTTGGCCAATATATATATTTTTAAGACCAGTTCCTAAGGGGGTGCTGGAGAGATGGCTTACTGATATAAAAGTTCTCCCTGTCTAATCATTGAGGATTAGTATTTGGATATCAGCACCC…
BCAM	4059	4182	Bcam	57278	###############################################################################################################################################################################################################################################################	GGGCTGGGGGCGTGGCTCAGTGTAGAGCCCCTGCCTAGAATCCCCCAGTGAGGGGCTGGGGGCGTGGCTCAGTGGGAGAGTCCCTGTCTAGAATCCCCCAGTGAAGGGCTGGGGGCGTGGCTCAGTGGTAGAGCCCCTGCCTAGAATCCCTCAGTGAGGGGCTGGGGGCGTGGCTCAGGGGTAGAGCCCCTGCCTAGAATCCCTCAGTGAGGGGCTGGGGGCGTGGCTCAGGGGTAGAGCCCCTGCCTAGACTCCCCCAGTGAGGGGCTGGGGGCGTGGCTCAGTGTAGAGCCCCTGCCTAGAATCCCCCAGTGAGGGACTGGGGGCGTGGCTAAACTTTAGAGCATTTAAATTTCAGCATGCAGGAGGCCCTAAGCTCTATCCCAGCCCCATCCAAAA…
BCAN	63827	4183	Bcan	12032	###############################################################################################################################################################################################################################################################	TTTCTCCGAGGCAAAGGAAATCAGCTCCCCTGTGGACTGCAACCACCTTCCTGGAGATTTAAACTGGCACTCCTGTCTTGCCCTTGACCCAGACAGGTACCCTCAGCAGAGCAAAACCTCCCAAAAACCCAGATGGTGGCAAGAAACTTCTTGTGAAGGTGAGTGCTGAAGGACACGGGTCATAGCCCTGCTGGAGCCTCCGTGCCTCATGCTGACTCCATCTGTCTTGTCCCTGACACTTCAAGGTGGTGGCCTGCTGTAAGCACCTTACCACAGTGAGGTGGCAGAATCGCACTCTGCAGTTCAGGCTGGTCTGGAACTCTCTCTGTGAATCCGGCTGGTCTTCAACTCATGGGGATCTACCTCCTGAGCGCTGGGCTTACAGACTTGTGTCGCCAG…
BCAS1	8537	4188	Bcas1	76960	###############################################################################################################################################################################################################################################################	TCTCTCTCTCACATGTATCATATGTAAAACAATGTAACTAACTTGTTGCATACTTTTACTGTCGGGGCTTGAGGATGTAGCTCAGCTGTAGAGCAGCTTGCCCAGTGTGCACAGAGCCCAGAATTCCATCTCTTGAATCATGCAAGTTGGACATGGCTGTACACGCCTGGAATCCCAGCACTGAGGCGGTGAAGGCAGGCAGATCAAAGGACGCCCTTAAACTGCATAGTAAGATCAAGGCCAGCCTGAGCTACATGAGACCCTGCCTCAAGCAAACAGATAAGTCAACTGAACTTCTGGCCAGCAGAGGAAAAGAACACTCAGCAATGTCACATGGTTTTGCTACAGCCACAAGCCACCCTTTGTTTAACCATTTTCCAGGGTTTAGAGCTGTTATGG…
BCAT1	586	4191	Bcat1	12035	###############################################################################################################################################################################################################################################################	GAAGCTGTAACCATACAGGGTAGCACAGTGGAAGGAATGTTTCTCAGAGAAGGTCTGCGTTGTGGGCCAGTGGGGAGGCACACTGAGGATCCAGAAATAACACAGGTAAGAAACACACCGGCCTTTCAGGACAGGTGGTCAGATGGGAGAGTCCTAATGCCCCTGGGAATCCTCTGCTTTTTCCATTTATTCTCTCTAAGATGGCATCCTTGTGCTTTGAGATAAGGTCTAGCATTGGTCCAGAGCCCCCATGAGGGTGGACTGCATATGTATTCATACATATATACATATCTGGAACCCACTATCTAGCCTAGGCTTTCCTCAAAACCATTATCTTTCTGCCCAGTGCCTCACAATATGCTGAGATTACAGGGATACTCCACTAGGCCTTGATTAGGA…
BCHE	590	4196	Bche	12038	###############################################################################################################################################################################################################################################################	TGCCTGACTCAACAAGCTTCCGGGCACATGACCAATATCATCACACTGGAGAAATGGGGAAAAGATCACAGCACAGACGCAAAGTACCTGTTGCATTTTCAGCCACAAGGGAAAGATCAGTAACACAGGAAGACGTGCTTTAAGTAGGAACTAATGTAGTGTACAGCAAAATGGGAGAGCTGAGAAACTCAGACAAAAATGAACTAAATGAACGAATGGGCCTCGAACCTAAGTGCTTCACTGAAGTAAAAATACTCAACAAAAGAAAAAAAAAAAAGTCAGTTTCATAATCCCCTAATATGGATTGCTACCTATTTTAAACATGTATTGCAGTCTTCTAGTATATGATTTTATATTTTTCATGACTATTTTAGAGTTGACACATATGTTATACAATAT…
BCKDHB	594	4198	Bckdhb	12040	###############################################################################################################################################################################################################################################################	CCCCAAGAAAGAACAAAGGCTTACAAGACTGGCTCAGGGTCTGTCGAGAGCTTGGGGGACCTCTCAGCAATGCAGGTTTAGCGGCTGCCATCCTTCAATCCCAAAACCGCTCCATGGGCAGAAATGATCAGAGGACATGTTTTAACTGCGGAAAGCCTGGGCATTTTAAGAAAGATTGCAGAGCTCCAGATAAACAGGGAGGGACTCTCACTCTTTGCTCTAAGTGTGGCAAGGGTTATCATAGAGCTGACCAGTGTCGCTCTGTGAGGGATATAAAGGGCAGAATTCTTCCCCCACCTGATAGTCAATCAACTGATGTGCCAAAAAACGGGTCATCGGGCCCTCGGTCCCAGGGCCCTCAAAGATATGGGAACCGGTTTGTCAGGACCCAGGAAGCAG…
BCKDK	10295	4199	Bckdk	12041	###############################################################################################################################################################################################################################################################	GATGCTCACATGACAAACTAGCTGCCCTTGAGCATGTCCTTGACACCTAGTTGCAAGCATGACTTGAACATTGAGTCTAATGTTTATTTTTAGAGTCAAAAAGTTTGACTTCCAAGTGATATTAGTTACTGCTTTAAGGAACTCTTTCTTCCTTGATGGCTGCCCTCTCTCCATGGCTTCTCCTTCTCGGGTCTACTTCTTTTACGTCAGAGAGTGTGGTGGATACTGTAAGTGTTCCTGCTCAGATGGGAAGGTATCCTGGGACTCGGAAGCCCAGGAACGACACAGCTGAGGAGAGAAGGTATTCCAATGGGAGGGCATCCTGAGACATGGGGGCCCAAGAGCCACACAGCTCTGAGAGGAAGCATCCTCAGCAGAGGCATTGCAGCTCCCAGGAAA…
BCL11B	64919	4202	Bcl11b	58208	###############################################################################################################################################################################################################################################################	TACCGCTGTAGCAGTAATTTTACATCAATAAGTTGCATGGGAAGGAATACACAGGTGGTAATTGAAAACAATAATTTGTGCCGAGGTCCAGGTGGGATGGTTGGCTCAGAAAAAAAAAAAAAAAAAAAAAAAAAAAAGGGCTCCAGTTACTGCCGGCAACAGCCCCGAGTCACCCACCATAGCCTCGCCTCATCTCCTTAGTCAACGTGGGTGAACCATCCAAACGACTCCCACCGACGTTCTCTGGGGCTGGGGTGGTGAGTCACAATTGTGTCCTCTAGCACTGTGGCTGGTGCACTCCATTCTGAAAACGAGGGGTGGGATGGGGGTGTCACGGAGCCCCGAGGGGCACGCCCCACACCGCCTCCTTGCCAGCTCCCCGTCTTCTTCCTCTGGTTT…
BCL2L1	598	4208	Bcl2l1	12048	###############################################################################################################################################################################################################################################################	CTGACTTGCTGGGATTAGAAGCATGCTACCAAGCCCAGCTTTATTTCCTATTTCTCATATTTTTAGCCAAGAATGAAGGTTTTTTTGGTTTTTTTTAAACAAGGGGTGGTGGTAGGGGTGGGAAGAAGAAGAAGGGGAGGAAAGAAAAGGGGGAGGGAGACCCCCAATCTCTGTCCTTATGGTGCTGACATTCTAGTGAGAAGACATCTCAAACATGAGAAATAAGTAATTGCAAGGGATGTAGTAACTTAGGAGGTGAACTCTGTAGCACATGCTGTTTTGGCCTGAAGGATATTTATCAAGATGAAGAGACTGGCCGGGTTGGATACAGGCAGTAGGCAAGGAAAGGTGCAGGGTCTTACTAGGCCATGGCTGCCCCGTGGACATGCAGCACTGAAC…
BCL2L13	23786	4212	Bcl2l13	94044	###############################################################################################################################################################################################################################################################	TTTGAGAGAAATCTCTTTGTAGTCTAGGCTTGACCTTTTGATCCATTTGCCACAGTTTTGTTGTTAGGATTATAGGTGTAAACTGGGCAGTGGTGGTGCACGCCTTTAATCCCAGCACTTCGGAGGCAGAGGCAAGCGGTTTTCTGAGTTCGAGGCCAGCCTGGTCTACAGAGTGAGTTCCAGGACAGCCAGGGCTGTGGATTCTAGGATTCTAGGTGTATGCCACTGTGCTTGGCAGTAACCATTTTTTAATCTTCACCCTTTCTTCTCCTCTTATTCCTTCTCTTCCTTCTTCCTCCTCCTCCTCATCTTTTTTTGGAGGGGGGGGCGTGTTTCAAGACAGGGTTTTTCTGAGTAGCCCTGGCTGTGCTAGAACTCAGTAGACCAGGATCTCCAAAT…
BCL3	602	4215	Bcl3	12051	###############################################################################################################################################################################################################################################################	CCAGATATCGGATATTTACATTACAATCCATGTCAATGGCAAAATTATAGTTATGAAGCAGCAACGAGATAATTTTATGGTTAGGGGTCACTACAACATGAGGCACTGTATCACAGGGTTGCAGTGTTAGAAGGCTGAGAACCTCTTGCTATAGGGTCTTGCTTGTTATGTGACTGAAATCCAATGTCATTCCCTCTTGCTGCAATGGGCATCTCTGTTCCTCTGCTAACCCCTCCCTGCCCCAAGCTACAGGTGTGAGCTATGCTGCTCAGATCTCTGTAGATGCCCCCAAACCCACACCCTTCCATGCCTCAGTTTCCCCATCTGAACCATTCCTTCCCAAGGAGTAGGGGCAGACAATTATGGCTAGTTTGAACTTTCTGGCTTCAAGTAACCCGA…
BCL7A	605	4218	Bcl7a	77045	###############################################################################################################################################################################################################################################################	AAGGTCTGCTTTGGAAAGTGGTTTGGAAGTTCCTGAAAATGTTTAACATAAACTTTCTGTCTGACCAAGCCATTCCTTTCTCAGGCACACCGCCAAACAAAAGGGAATTATCCACACAGAGCCCATACACTAACAGTCAATAGCAGCATCATTCATGATAAACAAAAGACTGGAGCAAGCCAGTGTGCAGCAAAGAAGAGGACAAACTCTGACATCACCACATAATCAAATTCTGTTTAATCTTTTTCATTCCAGCTTTAAGAAGAAATCTTAGTACACGCCACAGCATGGATGGGCCCTGAGCACATGCTGGATAACCCACTAGTTATCCCCATCCAGGCTGAATGGACAGTCTGGTGGGGGGGGGGTTGTTTTTTGAGACAGGATGTCACTGTGAAG…
BCL9	607	4221	Bcl9	77578	###############################################################################################################################################################################################################################################################	TTACACTTTGGGCTTTGTGATATTTTTAAGTAGCTTCATTATGCTAAGAACGGACGAAGAGACCACATGAAAAACCAAAAGTCATTTTGCACCCTGTGCTGGCCGTTCCTGGTTGTACACAAGGGTAAAAACAAGACCTCAAAGGATGCTTTTGTTTGTTTTGGTTTTTCCAAGTTCCCATTACATATGTAGTTCCCTAGGTTTCCTATCCCTTTTCTCTGACTTGTACTTGAAGTTTTAAGGGGGTTGCCTCCTTTTCCCATTTTTGACTCATTTCTTTCTTCCCCCAGGTGCCCTCCATTCGGCCACAGCAGTGGGGAGTGGGGAGTTTTCCTTGGAGTTGGTGTGAATTTGCATATGAACTTTCCCTTTCTTCTTGTCATCTTAGGACTTGGATGT…
BCLAF1	9774	4223	Bclaf1	72567	###############################################################################################################################################################################################################################################################	ACATCCTGTTGGTACAGCATATATATTTTTGTATTAAAAGGGAATCGTAGAACAAAATGTCTTGTCCTCACTATGAGCTTGTATTCTAGATTAGCCCTAACTGGGATAGTTGGTACTGTTACGCAATAAAGGACCTTTAAAGACTTACCAGTTTGCATTTTTTGTGTGATTCTAACCAAATTCAGGGTAGTGTGCTGGGAAGGATGTCTCTAAAGTCGTTTTTAGTAAACAGCTGAGATTTCCAGTGTTGGAATAACAGGCTCCAGCCACCATACATACCCAGTGTATGTGGTGCTGAGAATCAAACCCGGGGCTTTGTGTGTGCTGAAAAGCTCTGTCAGCTAAGCATATCCCCTGTCCTAGAGTTGACTTTTGTCTTAGAAAGCAGAAGTTAATTTT…
BCMO1	53630	4225	Bcmo1	63857	###############################################################################################################################################################################################################################################################	TTTCAGTGTGTGTGTGTGTGTGTGTGTGTGTGTGTGTGTATATGTGTGTGTATGTGTGTGTATGTGTGTGTGTATGTGTGTGTGTATATGTGTGTGTATGTGTGTGTGTTAGTGTGTGTGTGTATGTGTGTATGTGTGTATGTGTGTGTTAGTGTGTGTGTATGTATGTGTGTGTATGTGTGTGCACATGTGTCTGCCATAGTGCATGAGTGGTTATCAGAAAACAACTTACAGTTGTTTCTCTCCAGCCTTTCATTTAGTCTCTGTGTGTAACTGTGTGTGTTCATGTATGTACTTGTATGTGTACATGTATGTGCATATGTGTGCATACATGTGCATGTTCTAGCACATGAGTGGATGTTAGAAGACAAAATGCAGGAGTTGTTTCTCTTCTATCAA…
BCOR	54880	4227	Bcor	71458	###############################################################################################################################################################################################################################################################	CTTGGTGCGAAGGCGAAGGCAGACACAATGCTGCTGTTGTTGGTTTGATCTCTAACTGTGGATTGTTAGTCTGGCTTTAACTATGTGGTAAGGGGGGAATGTGAAGGCTGTTTACAGCGAGTGCAAATAATGTGACAGCTGTTGGCGCGCGAGCCGCGCTGCGCCTCCTCAGCACTCACACAAAGCGCGCACTATGCAGGCAGGCCCCGTGGAGGAGCTGCAGAGGTGGCCACCACTTTGTGGCTGGCGCTTTCGGATGAGAGAAAGCTGGGTCACATCCCGTCACCAGTCACATCCCCAGCATGCACCTTAAGGACTGCCCAAAGGGTGGGGTAGGGGTGTGGGAGGGTTTATATGTTGTGGTTGAGGGATCTTGTTAGACCGAGGTGTCAGGAGAAG…
BCORL1	63035	4228	Bcorl1	320376	###############################################################################################################################################################################################################################################################	TTAAATACAAGAATTGTATCTTGGAAGAAAATGCAATATCCCCTGAGTCTGCTCTCATATGATAGACACCAGTGGACATATTCAGAATAAAAGAAAGAAAAACCAAACTTAAGTGACCCAGAAAACGTTAGAATAGATTTAGTTAGATCAAACGGACAGTTTTTTTTAATACGTTTTATTAGGTATTTTCCTCATTTACATTTCCAATGCTATCCCAAAAGTCCCCCATACCCTCCTCCCCACTCCCCTACCCACCCACTCCCACTTTTTGGCCCTGGTGTTCCCCTGTACTGGGGCATAAAAAGTTTGCGTGTCCAATGGGCCTCTCTTTCCAGTGATACAAACGGACAGTTTTTTTAAAAAGGTGTTATATTCTTGAGGTGATTGTTTCTGGTTGAT…
BDH1	622	4231	Bdh1	71911	###############################################################################################################################################################################################################################################################	CGTCCTTTTCCCTAACCCTGTGGCTGCTCCTTCCAGGAGGAGGCGGCTTGTCATCCATCGCATGTTTTTCCAGCCAGTGAGCCAAAGTCGGCCCATAGTCAGCAGGTGCAGAGTCACTGTCTAGCCCAGAGGTTCTCACTTGGACGAGTTACACAGGCTTCCTCTTGCCAGGATATTTTGTGACGCAGCAGATGCCTTTCTTTCGACATTAGGTTCGTCCTGAAGGACTGGGTATAGACACCGTAGGCCAGGAAGCCGAACGGAGACATTTATGTTTCGTACATGATTTCATCTATAGAGGAAACCTATAGGCGATTCACCACCTGAGTCCTATTGGTGGGGTGCTCACAGCGTATGTGGGCTTGTGAGTAGTTATGAATGCCAATATACACCGACTAG…
BDH2	56898	4232	Bdh2	69772	###############################################################################################################################################################################################################################################################	AGGACTGCACTTGGTCTCCCTAACTCACCTTCAGCTCTCCTGCGACTGTCTGCGTGCCAATTATGTTGTAACAAGACTTTTCCCCGGGTCCGAGGATGTGGGAATAATCTACCATGAAAGCCAAGTTTGAGCCAACAAAAGTATCTTTATTCAAAAATTGATCCATCAAAGAGACAGCTGGGTTTGGTTGGGATTCAAACCAAGTCAGACTGGGATAGAGAAACCTACCTTTCTTTCTTTCTTTCTTTCTTTCTTTCTTCCTTCCTTCCTTCCTTCCTTCCTTCCTTCCTTTCCTTCCTTCCTTCCTTCCTTCCTTCCTTCCTTCTTTCTTTCTTTCTTTCTTTCTTTCTTAGATATTTTCTTAATTTTCATTTCAAATGTTATCCCCCTCTCCCCATT…
BDKRB1	623	4233	Bdkrb1	12061	###############################################################################################################################################################################################################################################################	GGTTCATGTAGAAGACTGTTTAGGACAGTGTCTGGTACAGACTTGAAACCAGTCTGTGAGGGATGTATCTGTAATGGTATATGTCATCTGTGATGGTGAGTGTCATCCGTGATGGTGTGTGCTATCTGTGATGGTGAATGTCATCCGTGATGGTGAGTGTCATCCATGATGGTGAGTGTCATCCGTGATGGTGAGTGTCATCCGTGATGGTGTGTGTCATCCGTGATGGTGAGTGTCATCCGTGATGGTGTGTGCCATCCGTGATGGTGAGTGTCATCCGTGATGGTGATGGTGTTAATAATGCTGATGATGGTGGCAATGGCGGCGATGGCAGAAATGATGCTGTTTCACAGGGTTCCTGTCTCAGTGACCAAGAGATGCCAGTTAGTGGTTTTATTT…
BDNF	627	4235	Bdnf	12064	###############################################################################################################################################################################################################################################################	CTGATTCTTTTTTTTTTTTCTTTTTTTTTTTCCATTTTTTATTAGGTATTTAGCTCATTTACATTTCCAATGCTATACCAAAAGTCCCCCATACCCACCCACCCCCAATCCCCTACCCACCCACTCCCCCTTTTTGGCCCTGGCGTTCCCCTGTACTGGGGCATATAAAGTTTGCGTGTCCAATGGGCCTCTCTTTCCAGTGATGGCCGACTAGGCCATCTTTTGATACATATGTAGCTAGAGTCAAGAGCTCCGGGGTACTGGTTAGTTCATAATGTTGTTCCACCTATAGGGTTGCAGATCCCTTTAGCTCCTTGGCTACTTTCTCTAGCTCCTCCATTGGGAGCCCTGTGATCCATCCATTAGCTGACTGTGAGCATCCACTTCTGTGTTTGCTAG…
BEST3	144453	4241	Best3	382427	###############################################################################################################################################################################################################################################################	AGAATGTGGCCCAAACAAGGCCTCTCCCCTCCTAGGTGTGTCTCACTATAGGAGATCGCTGTGATCCGGGTAGTTGAGTATATGTTAATTTAAAATGCACATATTTTGCATTTGATTTCTACGGAGTTGAAATGTTGAGAGATTTAAAAAAAATAAATAAAGTGTCTTCCATTGTTAAACGAAAAAAAAAAGAATGTGGCCCAAAGTTTAAGGAGACAGATACAATTTGGTGACAGAAATGCCACACCTTTCATCGCATTTCAGTGCCTATTAGCTATCGGTGAGGAGTGTGTGTGTGTGTGTGTGACTGTGTGTGTTTGTGCTTGTCTGTGTGTACATGAGTGTGTATGAGTATGTGTGAGTGTGTATGTGTAAGATTCATTTACTTTTGCTTTATTG…
BEX4	56271	4247	Bex4	406217	###############################################################################################################################################################################################################################################################	ATACCACCATACACACCACAGTCAGAATGGCTACCGTCAACAAATCTGACAGCAAATGTTGGAGCAGATATGAGAAAAATGAACCTTTATTTACTGTTGATGGGGGTGTGAATTAATACAGTGGAAGTCATTTTGGAGAGTTCTCAAAAAATGTTAAAAATAAATCTACCATATGGCTCAGTTACTTTGCTCTTGAGCATATGCTCAAAGAACCCCATACCCTGCCATAAAGATACAATAAACATTCTACCCCAATGTTTATTGCTGCTTTATTCACTACAGCAAGCAATTATAATTAACCTAGTTGCCCATCAGTAGATAATGAAAACTAGAATATTACTCAGCTCTAAAAAATGACATTAAAAATGTGCAGGAAAAACGGTGGATTTAGAAAGTACA…
BGN	633	4254	Bgn	12111	###############################################################################################################################################################################################################################################################	ATGCTACACTAGGGACCATGTCTCATTTGGACCCTCAAGAAGCAGTTGAGGTTTGGCAGCCTAGCCCTGTTAGGTCCTGAAATTGAAGGAAGGAAATGCTCATAAGAGAGACCATGGTTACTGCATCCTGGCCGGCCAGTAGGGGTTGAGCAAGAAGATAAGGAGCTTGTTTCTCTCCTCCAAATCAGCTTTGCCAACTTCTCAAAGGCTTCAGGGATGTGAGCCAAGAAGGCCTGCAGAAACTTGGGGTGGGGGTGGGGGGCAAATGCCTCGTTTTAAAGGAGGAAAGGAAGGAGAAGAGGAAAGGCTAACAGAGCCAGTGGGATCCTGGATCAAGCCCTTCCAGAAGCCTACCATCCTCTACATCTATAATCCCCAAAGTGCCCCTGGCTTCAGACT…
BHLHB2	8553	4255	Bhlhb2	20893	###############################################################################################################################################################################################################################################################	GTATAATGGTGGCAAAAATGTTATGGGAGTAACCAACAACTTTCTGATTAGATTTCTAAGTCCCTTTCCATACCTGGCAGAGCCAAGAACCTATATCTAGCCAGATCATAGGCCCAAGGAGAGAACTACTACAGTTATTCTGCTAAGTGGACATAGTATTAAATGATTCCTAAGGACTTGTGGCTATACCCATAGATTAATTCTTTTCTCAACCTTCATCAAGTAAGGTTCATCTTACAATAGATGGCAATTAACACAGAGAATCATAATTAATCAATATGCAGAGAATAAGAGACTATAGAGTGCTCATTCCTAAAGAAAGACAGAAGGATTCAAAGAGCCAGTGGTGGGGAATGAGAGGTGGGAGTGGGGGGGGGGGGTGGAATCTGGGAGGAGTTG…
BHLHB9	80823	4260	Bhlhb9	70237	###############################################################################################################################################################################################################################################################	CAGGGCCACACTCTCAGATAGTGCCACTCCCTGGGTCAAGCATATACAAACCATCACATTCCACTCCCTGGCGCCCATAGGCTTATCCAAACCTATGAGTCCATGGGGGCATACCTAAATATAGCATAATTAAGAAATACAGTTATGCCAACTTCTAAAGTCTCCATAGTCTATAGCAGTCTCAACAATATTAAAAGTTCAAAATTCAAAGTCTCTTCTGAGATTCATCCAATCACTTAACTGTAATCCCCAAAGCAAGACAGGAAACCAGCTGGGCAAACTCCAAACTCTGTAGTTCCATGCCAAAGCAGTCTTCAGATCTCCAACTCCTTTCTTACCTTTTTTGACTGCAACAAAGTGCTTTTCCTGAGCTGGTTCCACTCTCTGTTAGCAGCTTTC…
BHMT	635	4261	Bhmt	12116	###############################################################################################################################################################################################################################################################	GTCTTGCATTCAAATCCCAGCAACCACATGGTGGCTTACAACCATTTGTAATGAGATTTGACGCCCTCTTCTGGTATGTCTAAAGATAGCTACAGTGTACTTACATATAATAATAAATAAAATCTTAAAAAAAAAAAAAAAAACTGCATCCCTCATGGCCACAGGGAGGGTTCCACGGTGTAAACCAGTATGGAACCTTATTTATATAGGCACAGATATTTATGACATCTTCCCAGATCCAATGTCCAGATCTAAAGCAATTTGGGCTCTTAGAGACCCCACTGTCTTAAGAGACCCCACTGTGCCTTATGAAGTACAGGATCATTTTCAGATCTGAGCATAAGGTTTTTTGAATGAATAAATAATTGTTTATTCTTTTTTGTTTGTTTGTTGATTTGT…
BICD2	23299	4266	Bicd2	76895	###############################################################################################################################################################################################################################################################	CGTCATTTTCTGGCCTCCTTGGGCACCTACACACATGTGTGTGTGATACAAACAACTTAAGTTTATCCTCAACTAGCTTACAAATAAATGGGACTCAGACTATGGTTATTTTGGCTTTGTCAATTACTGGGGGAGAGAGGGGCAGTTATCCCTAATCTACTTTTCTATCTACTGACCTGGCTACCTCCACAGCAATCTACCTCAGATACATGCTGTTTCTCCTGGTCATGTGCTCATGGTCCATCTCCTCATGGTGGCCTCCTCCTCCCTCCTCCTTGTTCTCCTTTCTCTTTCTTCTACCCCACCCAATCAGGTTACTCAAAAAAAACAAAAAACAAAAAACAAAAAACAAAACCAAAAAACAAAAAAACCACCTACCTCTAACCCCCTCCAGTAATT…
BIK	638	4268	Bik	12124	###############################################################################################################################################################################################################################################################	GGAACTCACAGCCCACTCAGTTTCCCCAGGGGCTGCTGGGTACCTGCAGGATGCCTGCAGGAGTCACATGGCACACACACCTGAAATTCAGAATGCCCAAGAGAGCATGAACTTGCCTATTTGGAGTGGAGTATGGGGCTTTGATTTAAATGAGCTGATTTCTGGTGGCAGTGGGAGAGCTACACTGGATGCCGAGGGAGCAAATCCACACAGAGCTGAGCCTTGCTAACATAACACACCCTTTAGGTTCTAACAGGGGCAAGCCCCAGAACTCTTGCCTGGACAAGGAGTCCCAGCAACGTGGCTGCATTATCTCCACTCAACAGCGTGTAGGGAAATTGAGTCCCGAGGACGGGAAAGGTGAGTTGAGGTTAGGATGGTAAGGAGGTCAGAGTGAAG…
BIN1	274	4269	Bin1	30948	###############################################################################################################################################################################################################################################################	TGTTTCTAGCCCAAAGGAGTTAAAAAGAAGCGGGAGGATTGAAAGAGAAGATGGACTTGATAATATCTGGCATCTGCTATTTATAGTGACCATTTATTCTGTTTCCCACTGTAAACTAAAAGGGACATTAGTTCTATATTACAGACGGGATTTGAACAGTTTAAGTGGAATGCTTATGAATGGAACAGTAGTGCACAGGGAGCTAATTTCTAAACCTTTGTCTGTCTACTCCTTCCACAATACCTTTAGGCTGGTGGTATTTTACAAACAAGAGGATGAGAGTCATTTGAGTTCATGAGTTCTTGGACACATTATCCTACTTTTGATTCTCTGAAACAATTGGTTCTGCTTGTAGATTATCCTAGATTCTGGGCAAGATAACTCTTTCCATATATTAAG…
BIRC2	329	4275	Birc2	11797	###############################################################################################################################################################################################################################################################	CAGTATCACTGGTCCTTGCTGGCCAGCAGTCTGGTGCTAGGTTCAGAGACAGACTCTGTCTCTAAGGAATAAAGTGGAAGATGATAGAGCAGGACATCTGGCTTCCTCCTGTGGCCTTTGTGTAGGCAACACGCGCACATGCACGCGCACACTCATCCTGTAAGCTTATAAACTTCTTTCTAATTTCTTAGTTTGTCTTGTCTATGAATTCTTTATTCCTGTGACAAGTACTTGGAAACACTGGCTGGAGGTCTCATTTGGCTGTCTTTATGACTTACTGGCATTTTCAACAACAACATTACTAGACAACATTCTATTTGTTTTACATAAAATTTTAAAAGATTTATTTAAGTATATGAATACACTATCTTCATATACACCAGAGGACATCAGATCACA…
BIRC3	330	4276	Birc3	11796	###############################################################################################################################################################################################################################################################	TGCATGCTATCTGGTCTGCCACTTATGGCTTCTGTGTGCAATATCTTGGCTGATGGTACCCAGTGCAGCATTATTCTCTCTGTGCTTGCGATTGTAGTCAGGCCTTGGATGTGCTATTCATGTGCCCCTACCACTGAACCCCAACTCCAGCCCAAATTTACATAGCTTCTCGATATATACCAGTCTCTATTTTGGAGAAAACCTCTGAAAGAAAAGGTCATGGTGGTGCTTGCTTGTGATCCCAGCATTTGGGAACCTGAGACAGGAAGATTATGAGTTTGAGGCTGTGTTCAACTACATAGGGAAATCCTAGCCTCCAAAAAGAGGAAGTGGGGAGAGAAAGAAAAAAAAAGTTTGACTTTAATTTCTCTATTTTAAACAGGTTTACACAGGACACAA…
BIRC6	57448	4279	Birc6	12211	###############################################################################################################################################################################################################################################################	AAGCAGAAATCGGCAGATGGATCTCTGAGTCAGAGGCCAACTTAGTCTACAGAATGAATTCCATGATAGACAGGTCTATACAGAGAAACCCTGTCTTGAAACCAATCCACCACATCACCAAAACAAATTTTCTACCTCTCTCCATTTCCTGTCAAGTTCATGACCTCTTCTTCTTGTATAATTGTTATTGTAACACATATCATTATCTATCTATCTCTATCTATCTATCTATCTATCTATCTATCTATCTATCTATCTATCTATCTATCTAATGATATGTTTTACACACACACACACACACACACACACACACACACACACACACACACACACACAAACCTACAGAGCCCATTTAGTTTATGGCTGTATATTTGGGATGCGATAATTTATTTATCAAGG…
BLMH	642	4285	Blmh	104184	###############################################################################################################################################################################################################################################################	TAATGTCTTATCCAGAGGCAGGAAAACATTTACAGGAACATCCTATCCTCTTGAATAGATCCTTGGGCAATATTTCAGGAAACAAATCAAGCAAGAACTCAGGCAATAATTTACAACTCATCTTGAGATTCCAGAAGGCCAAATCTTTGGGCCAAGAGAGCAATGTCAAGTGTTGGGTTAAACTCACAAGGGATTTAGGAGCAGCAGGGAACACAGAACTCATACAAAAGCAGTCAACCTGTGCTCACGTGTTGAAATGTATTGACAGGACAGATAGGTCTCTGTGAGTCCAAGGACAGTTAGCTCTACCTAGAGAGCTCCAGACCAGCAAGGGCTACATAGTGATACCCTGTCTCAAATGGTCTCACACACACACACACACACACACAACACACGTGT…
BLNK	29760	4286	Blnk	17060	###############################################################################################################################################################################################################################################################	TCTTCTATACTCCTTATTTCATAAGGATCTCGTTTCCTGGTTTGTTTGATATTTTGTTTATACACTGCAGTATTAGCGTGCTGGTTAATTGCAACCCTCACACTCCACAGATGCCCTCAATTTGGATTATTAACTATAGGTTCACTCCATGGGAACTGGAATGTTAGATCTGAACGTTAAGCAGTCTGAGAGTGAGTCCTCCACTTAGGTTAGTTACTTATCAGGATGCTTAGTGCTAGGCTTGGTTTTGGGATTTAAGATACCAGCCATCAGCTCTCAGCTCTGTAAACTTTGGCTCTGCAGCCAGCCAGAAGCCTCTGGGATGAGACTCTGATATGCTGTGCTGTTGTTGATACGTTATTCTGACTTTGGCATTAATTGATGGTCTTTAACTTAATC…
BLOC1S1	2647	4287	Bloc1s1	14533	###############################################################################################################################################################################################################################################################	CTACTAAACCAGCTTAGTAATGAAGACAAATATATTTCCCTAAGGGATGATCCAGAGCAAAATGTCGCGGTGCTGAGCGGCACTGTAGGTGAACAGACGTGAAGAAACTAGAGAAACCCTGAGAGTCAGGGAAGGACCACATCAAACATCAGGTCAGGAAATGGCTTCCATTTGAGTCGAGTTTAGAAATTAGTAAAATTAATAAGCTGTGTTCAAAGCTGCACTCCTTCACTTCAAACCCTTATAGGCAAGATCTTCAGTGTGACTGGACTACACAACCAAATCCAAAAGAGCTCAAGGCTGGGGCGTAGCTCATGGAAGAATATCTTCCTAGCATACACAAAGTCATAGATTATGATTCCCAACACCACATCAGCAAAAATACTGCATTATAACATT…
BLVRA	644	4291	Blvra	109778	###############################################################################################################################################################################################################################################################	TCAGCAGTTAAGAGGACTGGCTGCTTTTCCAAAGGACCCAGGTTCAAATCTCAGCACTCACATGTCAGTTCACGACTGTCTGTAATTCCAGTTCCAGGGGACATGACACCCTCACACAGATATACATGGAGGCAGAACACCAATGTAAATAAAAAATTTAAAAAACATTATTTGTGTGTATGTGTGTGTGTGTGTGTTTATGTATGTACATGCCTGAGGATGACAATACAAGGTGACAAATCCCCTGTAGTTGGAGTTACAGACATCTGTGAGTCACCTTACATGGGAGCTGGGAACTGAATTCTGACCCTATGCAAGAACAGCAAATGCTCTTAACTGATGAGCCATCTGTCCAGAACCATGTTGTGTGGCTGCTGTTATTAATGAAAACATGTTACC…
BMF	90427	4294	Bmf	171543	###############################################################################################################################################################################################################################################################	TGCCGCAGAGCCTTTCCATTGCAGTGCTTAGCCGTGCAACTCTCTCGGGCTGCTGAAGCACACTCACTCTATCCCGTGCAATGAGACTAGCCTCATGGGATATAAGAGCTGAGTGGCCAGCGACCTATTGCCTAAGCATAGATATATCAGGGGAAGCTCCATGTTCTAGTCCTGCAAGCGCCTGGGCAATAACCACCTTGTCTCTCTTAGTTTGGGCCTTAAGCTTACAGACCAATCAAAGAAGCAACACTAATCCACAGCAAAGTGTATCTCCAAATAGTATTAATCCCACCCATTTTTTAAAGAAAGAAAATGCTGAGGAGATCCAATTGGGTAATCCTTTGGTCAGCGACAGGTCCAAGCGCGTGGAGTTGACCTGAAGTCTCAATTCCCGAAGGA…
BMP3	651	4301	Bmp3	110075	###############################################################################################################################################################################################################################################################	TGTAAATTTCTAGAGAGTGAGAGATTGTCATTCGATGGTGCTTAGTAGAAAACAGTGGGAACTGGTCACTAGAAGATGCCTAGCAGGCCATCCTCGTCCATCTCTATGCTTGTCCAATCCCTACATCAAAGACTAACAAAAGTAAGTTGATGGGAAGCTACAACCAGCTCTCCCCACACCCAAGACAGCTTTACATTCTCATTTGATGTTGCTATATAAATCAGAGAATGGATCCAGGATGACTAATATTTTATGTAAATTTCTAGAGAGTGAGAGATTGTCATTCGATGGTGCTTAGTAGAAAACAGTGGGAACTGGTCACTAGAAGATGCCTAGCAGGCCATCCTCGTCCATCTCTATGCTTGTCCCGGGCAGCTTTCTTGCAGAGTGTCTTGTACT…
BMP5	653	4303	Bmp5	12160	###############################################################################################################################################################################################################################################################	CATGAATCTTTGTTTAAGGAAGTCTTTCTCACCGAGGTAAAAAGCATATTTAAAAGTATGCTCAAGCCTGTTGGTCAATATGGATCACAAATAGTTTTGTTTATGAAAATTCACTTGTAGGTAATTATGAAACCATAGCCCTGGTCTCAGTTGGTTTAATTCTATCAATTCATATGTGAGCTTTGCTGATATTAATACAATTATCTGTTTGATATCCAGCATATAATGGCAAATGTCAACAACAAAAACGTATGTGCAAATAAGTAGCATATTTCCATATGAGAAATTCCAGAATGACAGTAGAAACTATAAACAATGTAACTTGATGTTGTTACCCAAAAATGGCTGGAAGGTAACATACTATTAATAAATATTATCCTAGAAAAGCTTTCTAGAAAG…
BMP7	655	4305	Bmp7	12162	###############################################################################################################################################################################################################################################################	ACATATGCCTTCCCGACTCCCGTGGAACAGGAAAGCCTACAACCCCATGAAAGGTTAAAAGTCTGTGCTTTGCCGGGCAGTGGTGGCGCTCGCCTTTAACCCTAGCACTTGGGAGGCAGAGGCAGGCGGATCTCTGAGTTCGAGGCCAGGCTGGTCTACAGAGTGAGTTCTAGGACAGACAGGGCTACACAGAGAAGCCCTGTCTGGAAAAACCAAAAAAAAAAAAAAAAAAAAAAAAAGTCTGTGCTTTGACAGACACGGGGTAGTTGTATCCCTAATCTATTTCTAAGGAGGCTTTGCATCCAGTTTAAGCACACAACCTCAACTGCAAATCTCCAATGGGCATTGGCTTAGTCCCATGAGTCAGGACTGTACTAGTTAAAAGAGGCTTTATGGAGG…
BMPER	168667	4308	Bmper	73230	###############################################################################################################################################################################################################################################################	ATGAAGCCTCGAAAGCCAATGTTTTATTTTTTAATAAGACTTACATTAATTGTAAGCTCTGGGCATCTATAACTATCTCCAAGGTCTCATTTGAGTAACTTATCAGTGTAATACAGAACAATTGAGGACCAAAGGAAAACAAATCTTTGATTAAGAAATAAAAGGCTGCATAATTCAGAAGTCTTCATATACATGTCAGTGAATAAAGGTATCCTTCACAAATAAATATAAATATTAAAATGAGCACTGAAAAATTTCTTATAGCAACATGAAGCTGGAAATCAAAGATGGTTAAGAGGAGCAATGTCAACATCAGTAAGATTGCATAGTTATTAAGAAGGAACACTGCAACAAATAAAAACAGCAAAACCTCCAAATATGTGCATATACTCTGGAGGC…
BMS1	9790	4312	Bms1	213895	###############################################################################################################################################################################################################################################################	TTGGTTTTTTTCGAGACAGGGTTTCTCTGTGTAGCCCTGGCTGTCTCCTGGCACTCACTCTGTAGACCAGGCTGGCCTCGAACTCAGAAATCCACCTGCCTCTGCCTCCTGAGTGCTGGGATTAAAGGTGTGCGCCACCAATGCACGACTAGGAGGATGCTTTTTAAAACCATAGTCCTTTCTGGTGGAAAACAGAATCCCTCAAATAAAAAGATTTTAATGATTACTTTCTTTAGTAATGTGGTCCAGAAACAAGGATGTTAAAACATTACACCAGACTCCAAAGAAAATTTATTGTATTATAAGAAAATACTATGAAAACGTGTACTCCATTAATTTGGAACATCTGAAAGAAATGGATACATTTCTAGGTTCATCCAAAACCCCAAAGTTAAACCA…
BMX	660	4313	Bmx	12169	###############################################################################################################################################################################################################################################################	TTGCTAGAACATCTTAGTGGTGAAGCAGCTCCAGGAGGTAATCGTACTATCGGACCATGAACCACCCTTAGAGTCACTTCCAGTATGTGTTTGGATAAGTATTTGTGGTGGTACAGATACACCATGCAGACTGGCTGATTCACCCTGATTGGAAGGTAACTGGTCCCCAAGAGAGCTGGTTACAAACATAAGGAGCAGGTGCTTATTGACTTGAGAATATGTAAAGAGCTTGGGGGCAGGGCGTGAGAAAGGAAAAATTATCTTTGAGGCACACATCATTGTCTTCAGACTATTTTTCAATGTAACTATAGAGTGCTGTGGAGAAGCTTCATCTCCTACGGTGCTGGTCAGGGCACTGCCATTTTCTCATGACTTCTCAAAACCCTTCAAGGCAGTTAT…
BOC	91653	4322	Boc	117606	###############################################################################################################################################################################################################################################################	TATTTCTTCTTAGATCACAGCTTGAGTTATTTACTTCCGTCTTGTAGCTTGTGCGCTCTGAAACATGTGACTTATGGTCACCACACCCGGAGAGACAGGCCTGGCTCTCTAGCTCATGACTAGCTTAACCTAGAGGTAGCAGATGGCATCTTTGAGTTTTACTGGCCACCGCTAGTCACATGACCTTCAACTAGCTGCAGAGGAGTCTGGGAAATGGAGAAGAGCTCAAGTATATTTGCTGGGTACCTAGTAAATTCCTATTTCACACTTGGCTATATGTGTTACTGTTAACAGTATCTATACTGTCTATATGTGGTAGATTACAGCAACATCTTCCCCCAGTATAAATCACAGTACGTGTAGAGCTTTTATAAGCCCACACATAAAATTCAGATAAAG…
BOK	666	4323	Bok	51800	###############################################################################################################################################################################################################################################################	GTGTGTGTGTGTGTGTGTGTGTGTTTGTGTGTTTTCAGACACTCTCTTACTGGCTGGCTTCCCAGGCTGGCTTGGAACTTGCTGCAATCTTTGTGCCTTGGCCTCTCAATGCCAAGATTATGGTTGTGTGTCATCATGCCTGGCTTGAAATCACAAGAGTTCAAGTGAGCAACAGGCAGGGGATGTGATAGGCATAGGTGTTCACAGTCAAGCTCTGTGAGGCCACAAAAGACCTTGTCAGAGACAAACAATCCAGGCGTGGGGCTACACACTTGCAACTCTAGCACTTGGCAAACTGAAGCAGGAATATCAATGTAAAACAATAAGCTTCTGTTCTAGTTACGGTTTCTATAGCTGTGATGAAGACCATGAGCAAACTTAGCTTGGGGGAAGAAATGG…
BOLA1	51027	4324	Bola1	69168	###############################################################################################################################################################################################################################################################	GAAGGAACATAAAACTAGAGCAGGCTGAGTTTATTGACATGGGTCCTCTGAGTAGAGATTCTAGGTTTAATACGGAAGCTCGCATAGTTAAAAAAGGTGTCAAAAGTTTGTTTGAATGGTTGGCTGAGGTGTTTATCAAAAGATGGCCTACTGGAAATGACTTGGAGATGCCTGATATTCCATGGCTTAGTGTTGATGAAGGGATTTTAAGACTTAGGGAAATTGCAATGCTAGAGTGGATATATTGTGTAAAGCATAATTGTCCACAATGGGAAGGTCCAGAAGATATGCCTTTCACCAGCTCTATAAGACGCAAATTGGTGAGAGGGGCACCAGCACATTTGAAGGGTTTTGTTCTTTCCCTTTTCCTTGTGCCAGATCTTAGCATTGGAGATGCTT…
BPGM	669	4329	Bpgm	12183	###############################################################################################################################################################################################################################################################	CCTTGTCCTCAAATACAGCCAGCTCATCTTCCGTAAGGCTAGCTGCCTCGTACAGTGGGGAGTAATGGTTGCTGAGAACTGTACAGTGAGGATCTGTACCAAGGAAAATCTCAGAGTACTCTGAGATGGGTTTTAAATGTTTAATCCTTAAGAGTAAGTTCTAGATTTGAGAGATTCTGGCCCCAAGTCCCTTATTTGATATTACTTGACATATTATGGTTAGTTTGAAAATGGGAGAAGTAGAAGTTTGGGCTTCTCTTTACCCTGTGACTTAACTGTCTCTTCCCCGAGTTCTGATACAAGAGTCTTAGGCGAACTTAACTTTTCAAACGCCGAGGGAGGGAGGAAGCAAAGTCCCATCGCTGTTAATTTGTAAACAGATGGAGGAAATAACATGCA…
BPI	671	4331	Bpi	329547	###############################################################################################################################################################################################################################################################	TTCAGGGGTACTGAGTCCTCAGCCTGCCTTCAGAGGTACTGAGTCCTCAACCTGCCTTCAGGGGTACTGAGTCCTCAGCCTGCATTCGGGGGTACTGAGTCCTCAGCCTGCATTCAGGGGTACTGAGTCCTCAGCCTGCATTCAGGGGTACTGAGTCCTCAGCCCTGCATTCAGGGGTACTGAGTTCTCAGCCTTGCATTCAGAGGTGCAACAATAAAACATAAAAAGAAATGAAGAAAGCAAAACGAAGTAGACACAGCCATGCGGCCCTTCTGAAAATGGTCCAGTTGATCACAGCTCAGGCCCTGCTTCTGCAAATCCCTATTCCATTCCTGCTGTGGTGTCTGTTTCTGTATAGGCAGCAGCCCCCGTCCCACAGTGACATAATTGTTCCTACAT…
BPNT1	10380	4335	Bpnt1	23827	###############################################################################################################################################################################################################################################################	AAGAGCTGGCCCATATGGTTAGTCTTTCTAAGCAGCTGGCTCGGGGGATGCGGGCCTTCCCCCGCACCTGGAATTATACACGGTGTTTAAGCGTTTTTGTGAATTCTCCTGTTTGTACCACCATCTCCCCTGCTCTGTAGTAAATGACAGCATTTACAATACCGTTCTCTGAACTGTAGTTTCCCATTTGAGAACCTGACTGACAGCTGTCATCTCACAGCAGCATGAAGAAAACATTACCACCAAACTCTCCAGAACAACTAGCTGTATTCAATCAACTAGGCTGTTTTCTGGGAAACCCTATGAGAAGATATGTAGCTGGTCTGAGCTACTTTGTGGATTCTTTTCCCATGCTTTATTCTCCCAGTTTCATCCTCTACCTCTAGATAGGAGAAGAAC…
BRD7	29117	4346	Brd7	26992	###############################################################################################################################################################################################################################################################	ATCTGTCCTCAGAGGAGAACTCAAAGGCACGCCATCAGCACATAAGTCTGCACCTGCAAGAGCATTTCTGAGCTGCTGACCATCTGTCCCTATGCAGGGCTCCTCAACAATGCCCAGACATCTCCAAGGGCCATTCTTTTTGGGTTTTCCCACTTTACACAATGAAGTTCATTCTGTTACCACCCAGGAGACACGGCTAGGAATGGAAACTCCCAGCACTTAGAGCTCTTCGCTTGCCTTCCTGCTAAAAGAGCAAGCTTTAAAGAGTAAGGCGAACAAAGGTGATGTTTATGTTCACCTGAGTCACCTACCTGTGTACGCAAAAACTTAAGAGGGCCCCAGAGGATCTCCCAGAACCAGGCCAAGGAGTTTAGCCCCCGCTACAGGAAATAGAGGTCA…
BRPF3	27154	4362	Brpf3	268936	###############################################################################################################################################################################################################################################################	TTCATCTGTGTCTGTGAGGGCCAGATCCCCTGAACCTGGAGCTACAGACAATTAATTGTAAGTGGGTGCCCTGAACCACTGAGCCATTTCTGCAGCCACCTCTCTTTTAAATAGTAAAACACTCTCCTTTATAAATAAATTAAGTTTTTCCTGAGTCTTAAAACAAGCCTTGGTGGGGATGGTGAGATGGCTCAGTGGGTAAAGGTACGTGATACCAAGGCTTGAGACCTGAATTAAAGCCTTCACACTCACAAGGTAGGCAACTGAGGCCTGGAAGTTGCCCTTTGACCTATACCCATGGGCACTGTTGAGTACAATAAATAAATAAATAAATAAATAAATAAATAAATAAATAAATTCATGAATAAATTCAAAACATGAAGTAAAAATTGTAGATTG…
BRS3	680	4363	Brs3	12209	###############################################################################################################################################################################################################################################################	CAAACCTGGGCTGAGAGGAACCCTAACATCTAGTCTTCAAAGTCTACTCCCATGGAATTTTGCTCCGAGATATCTTCATGTGGAAGAAAGGTAGAGGGATGAAGTTAGAGAGTGGAAGCCTTGACATGGATTCCAGGCCACACTTCCATTACATTAGGGGTAGTGAATAGTAGCAATTACAAAACAGAAAGCCATGGGGGCTTTCTTTAGGGCTCAGGAGCAGAGCTGGTCCTTCTGAGTACTGGCTCCTTCACATTTGATTAGATTTTACTGTAGATACTTTCTTTGTAAGACAGGACGGAGATGCTGGTGGAGACAAAAGGAGTGGGGCACCTGCCCTTCCATGTGGCTTCAATCAGGTGGTCATAGTGTCTGACTGGAAATACCAGGGGAAAGACT…
BRUNOL6	60677	4368	Brunol6	76183	###############################################################################################################################################################################################################################################################	CCCCTTAAGGCAGGGTTTGAGAGGTCAGCATTGGATATGAGGAAGACAAGGCTTTTCTAGCTTAGGGGTAGGGGTTCCAAATGGGAGAAAATAGGTGGGGTTATAGGAGCAGGACAAACAGGTTAGTCCTAATGACCTCTTGAAACCAAGGCATGGTTGCAAGGTGGTGGAACAAAGTAGTCATAGTCCTGACAAGGTAGTCAGTAGGTGGCCATATAACCTTTTGAAACAGACACATCATTGCCATTTCTGGAATATGAAGTACAGAACTATTTGTGGTTAGGTTACAGGTGGGGCATAGCCCAATCCTTGAAAAAGAGAAGTTTAAGCATAAACAAGAATGAAGTTAGTTTGATTTTTACTATAAGATGGCTTTTGAGCCTACGATGGAGGCAAGCT…
BRWD2	55717	4370	Brwd2	207425	###############################################################################################################################################################################################################################################################	GGTATTTTGTCACAGCAATGAGAAAATTAACTAATACTCCAGGTCGGTTCAGCTCCTACTCCGTTTAATCCTGATTCCCTTTCTTAATATTTCTGACAAGTAGTTGGAATTCCCAACCCCAGCTCAGTATCTGCTTCTGGAAAACCTAAGTCTAGCAGGCATCAAGGAAGATCCCCTGGAAGAACTCTTCCTTCAGACAAGCTCGGAGAAGAAGAGTTCAGCACACAGACAGGGGAGGAGGCTCAGTAAATGACGCTTATTAGAAGTTCAATTCTGGTTTTGTCTGAGGCTCCCACAGATCTGTTGAAGGCCATTTCTTGCTAGCATCCGGGAGACAATGGGTACTCTGTGGAGGAATCCTAAGACAATTTTGGAGGATCAGGAGGAATAGGCATATAG…
BRWD3	254065	4371	Brwd3	382236	###############################################################################################################################################################################################################################################################	TTTACCCCCAGGCCCCTCAGCCCCATATAAAGCAGGTATGCTGGTACATGCTACTAGTCACAGCCCTTGGGAAGTGGAGACAGGAGGATAAGAAGGCCTAAGTCACTCTGGGCTGCACAGGGAGTTTGAGGCCAGTCTGACCTCCATGAAACCCTGTCTGAAAGAAAGAAAAGAAATTCTACCTTAAATGGGATCTCCTGATTATAAGAGGGTAGCCTTCAGTTTTTCACAATTAACTATTATATCAGCTACACCTGTGAGTAGCTTGATGCAATCCCAGCTGTAAACTAGTTTGTTGGGTGTGTTGATTAGGAATGGTGCTGAATTTGGCAAATCATTTTGTGTTGATGTGTTTTCTGTTTCTGTAAAAAAATGTATGAGACAAAACAATTCAAAGAA…
BSG	682	4374	Bsg	12215	###############################################################################################################################################################################################################################################################	AGGAGGCTGGGGTGGGCAGGGCAAGAATTCCAGAGAAGCCTGGGCTGCAGAGCTGGACAGACCACTCATTAGTTAGAGCGCTGGCTGCTCTCAGAGAGGACTCAAGTCTGACTCACACATGGCGGCTCAGAAACACTTGTGACTTAGGTTCAAGGGGACCAGATACCTTCTTCTGGCCAGCCTCTGAGGCAACCTCCCACCCTATAGAAATAAATCTCAAAAGAGTGAGTAGAAGCACAAGACTCAGAACTTCAAGGCCATTCTCTGCTACTTAGGCATGTGAGGCCAGCCTGGGCTACATGAAACCATCATCCTGCCTCCACTTCCCCAGTGGCAGGCAGATATCACATGCTTTTGCTCTATGGAAGCCCATGATGTGCTAGAACTCCTACCAAGTAA…
BSPRY	54836	4377	Bspry	192120	###############################################################################################################################################################################################################################################################	TGTATTTCTACAAAATACTGGCAGTAGAATAGACTTCTACTGATTTGGGTCAAGTACAAACTAAGGTGTTAGAGTCTACTCCCAAAGCACTCTGTTCTGGGATACAACCACTTTGAGAAATGCTTCTGGCATCTGATCCTTCCAAACTGGTATCTGTAGTCACACTTGTCCCGGAGCCTCATCTGTCTTCCGCCTACTTCTTGCTCTTCTCCATCTGACTATCTAAAAGACACCTCTTCCTTGACATGACTCACAGACATCATCTTCTGCCTAAACCTGTTCTTTTCTTTCTCTAAACACTGGGCATTACCACCCATTAATCACTCAAGCCACAAACCTAGGAGTCATTTGTAACTGCCTCTCAGGAGCAATCCTCTGTTGCAGGATATTTGATCACAC…
BTBD10	84280	4383	Btbd10	68815	###############################################################################################################################################################################################################################################################	GTGTGGTGCCACATACCTTTAATTTCATCACTGAGGAGGCAGAGGCAAGAGGATCTTTGTGAGTTCAAGGCCAGTCTGTTCAACATGGTGAGTTGCATAGAGATCCTGTCTTAAAAACAAAACAAAGTGAAAAGAAAATACAGACATGCTGAGCAGTGGTGGTGCATACCCTTCATCCCAGGGCTGGGAGAGCCGAGGTATACTTCCTTCACACCTAAACCTCCCCAAACAGTATCACCAAGTGGGGAGCAAGTATTCAAACAGCTGAACCTGTATGAGAGACACCTCATTCAAACTACCACATAGTGTGCTCTTTAGCTTAAGTTTCTAATATAAGGAAGTCTTCCTTTTTTTTGGTTAGTTTTATTCCAAGGTATTTATGCATGTCTTTTTTTTTTT…
BTBD11	121551	4384	Btbd11	74007	###############################################################################################################################################################################################################################################################	AAATTTCAGAGACAGGACTAGAATAAATAAAACTCCCGGGAGGAATTGGGGAGGGGAAAGAAAATGATTAAAAAAAATGTATTGCACAAAATTTTTTAATTAAAAAAAAACACTACAAATCCAAAGAACCTGTTTGTAGCTAGCATTTTCATCCTTTCAAGAAAGCCCTTAGGCATCGTGTATTATTAGTTCTTCACTAAGTGTTTTTAGGCAAGTAAATTCACATGTGTGGCCATACTTTGTGTACTCTCCAAAGCCTTCACTTAAAGCATTTCTCCGAATACGATAGAAATGAAGATCTCCATTGTTACTCTTCACAACTGCTTCATAGTCATCCCAACTTACTTTACTGAAAGACTTTTGTTATTTTCCAAAATCCTATGTGTGGTGGTTTTTAAT…
BTBD12	84464	4385	Btbd12	52864	###############################################################################################################################################################################################################################################################	TCCAAGCCTTGTGGTCAAAACCACTGTCTCCTGTGTGAGATACGTTTCGACCTGGAGCTCCGCCATTATGGCTCCACCATGTGATCGACACCTCTGTCTCCTGCGGAGATGTGTGTTGGCCTGGAGCTCCGTCATTAAACTACCTCATGCTTTTACATCAAGATGGTCGTCTGTTCATGATTCTTGGGTGCGTGCCGAATTGGGAATTGAGAGGGGGTTTCCCCACTAGGTTCTTTCAGTGGGAGCCACCAGGTCCAGCCGGAATGCCTTGAGTTCTCTGCTGTGCCTTTCTCAATGAAGTGAAGATCAGTGAAGATTTGGGACCAACCAAGCATTGAAAGGCTAGATATGCAAGCACCCCCATCACTGTCTGTTGAGTCCTATTTATACTCCCTTCAA…
BTBD14A	138151	4386	Btbd14a	67991	###############################################################################################################################################################################################################################################################	TTGGGACACACCCAGGTGAGGCTGACTTCCCCAAGGTCATACTTGGGTCCTTTGGGCCTCTCACTAGCAGCTACCTTGCTAGGGCATAGAGGTGGGGGCTCCTGGGCCGTGTCCTCTCAGATGATTTAGTGTTCCTCTGTGTCTCTGATTTACATTAGCTTTTTAAGCATAATTAGAAATGCAGGGGATCTTTGTGTCTTACCTCGACTCTGACTATTTATGGCATGATATGCAGATGAGGAGATCTATGAATATTAAAAATGGGGTGCTCTGGGAAGTGGCTGGCTGTACAGAGTTGGGTGACCCATAACCCAGCATGCATCTATGCCACCCTGTGTCCAGCTCCCTTGAAGCACCTGGGGTCCAGGTGACCCTCCCCTGGTGCCCTGGTGGGGAAGG…
BTBD14B	112939	4387	Btbd14b	66830	###############################################################################################################################################################################################################################################################	TTAATGAGTCAGGTATCCAGGACAGATGGTGTCAACTAGTTACAGCTGGAATGCAAAACTGGTGGGAGTTGGCCCTGCAGTATGAAGGCAGAAATGGCCAGGTGGCCCCTCCACATGCAACTAGAACAGAAGGTGCACTGGTCATATCTGCTCTTCAGTGAGGACCTTAGGCAAGCCCAGCCTCCGCTAAAGTGGTCAGTTTGCTTTCAGTGTTTTGTGCCCACTCCCTTGCTGAAAACTGAAGAAGCAGTTCTGAGTAACAGTCAGCAGGCTCTCTGAAATGTCTGTTCAGATGGTGACCTAACTTAAAGAAATGGTCCCCAGAGGTTCAGAGAAACTAGCTGCTCTGTTGATGAAGATGGTATAGCAAGACGAGGAGATGATCAGTGGTGTGGAGGC…
BTBD16	118663	4388	Btbd16	330660	###############################################################################################################################################################################################################################################################	TGTTCAGTGTTTTGCTGTTGTTCTGACCGATCTGAGAGTCCTTATGTACCTATGTGGACATACTCCTTTAAGCTGAATCATTTTTGCTGATTGCTTTTGAGACAGGGGCTTACTATGTAGCCCTGGCTGGCCTGGAGTTCACTGTGTAGACCAGGCTGGCCTCAAACTCACAGATCCACCCACCTTTGCCTCCCAAGTGCTGGGATTAAAGGTGTGCACCACCACACACAGCTCTTAATTTTATTTTATATTTTTACTTTTAGTTTTTAATGTGTATGATTGTTTTGCCTGCATGTATGTAAAAGTGCCTACCATGTGCATGCCTGGTATCCATGGGAGGCCAGAAGAAGGCATCAGATCCCCTGGAACTAGAGTTACAGGTGGTTGTGAGCCACCATG…
BTBD3	22903	4390	Btbd3	228662	###############################################################################################################################################################################################################################################################	TCACAGTAATGGTTTGGAGTTGTTCCACTGTGGCCATTCCCAGTAGGATTAGAGTTCCCTGTTGGATCAAAGCAGCTTCCCTTCAGAGATCTTCCAAAGAGATCTCAGGGCCTGAACTTTCTTTGGATTCATTGTTTTTAAGTATATCCTAAGTCATATGGGAGAGGGTATGTGTTCATTATAATCATGTTTCTCACTTTTAAACTAAGATGTTAATATACGTTATTCTATTTGTCTGAATATACACAGTATCTTTTTGGTCTTGGGCCTAGCCTTTAAGGGTTGTGCTATCTCTCTAGCCCATACACATCATCTTTGTTTGTTTGCTAAAGATAGATTTATTTATTTTATATACAGCGATCTGACTGCATGTATGCATTCAGGCCAGAGAAGGCACCA…
BTC	685	4395	Btc	12223	###############################################################################################################################################################################################################################################################	TTCGATGCAAGAAGTTAAAATGACAAACAATCACAACACTTCACACTTATGTATAGTTTTATAGTTTCGAAAGCAATGTATACGTATTATCTGACATGTGTATTACAATTCTGGCCTAGAGCAAACATCATCAAGAACATATTTTTTTCTGGTGGTATGTTTTGTCTTGTTTTTATTTTTATTTTTACAGATATGTCAATGCTATTATCCAGAAGATATATAATCACATGCTTTTTATTTCTTCTGCTCATGATGGGAGAGACTATATTTTTACCAAATCCTTTCTCCCCTCTTCCTTGGGCACAACTGTTTAATCTTTCCCACCTCTCGTGCATGGCCATATGAGGACTGCATGTGAGCATGTATGACATACACTGCATTCAAGCTTCTCCCAGAAAA…
BTF3	689	4397	Btf3	218490	###############################################################################################################################################################################################################################################################	TCCCAGTACCTACCTATATGATGGCTCACAACTGTCTGCCACCCCAGTTCCAGGGTCTCAGTGTCCTCTTCTGACCTCCTCAGACACTAGATAAACACTCGGTGCTCATACATACATGAACAACACTCATTCATTTAAAATGATTTTTTTAATTATTTAAAAGAATAACTTTGTGTAAAACTAGACCTATCTGTGAATTTACTCTTCGCCACACTAGACCACACTTTCTTCCAGAGACATCTGTGGAAGCCTGCGTAAGAAAGTCGTGAACTTACTGTGAACTGTAAATGGGGCAGCCTGCAGAATGCTCTTCCCAAAGGGGGCTTTTCAGAAAGAAGCGCTTGAACTGTGACACTGAATCCACTTGAGCACAAGGATGTAAAGGGGATCCCTCGGCAT…
BTG1	694	4399	Btg1	12226	###############################################################################################################################################################################################################################################################	GCATCTAACAATAGGTGACACTGCCTTATAATCGCAGGAGATGGAGGCAGAAGGATCCAAAGTCAAACTCATCCTCTGCTACTTAGTGAGTTCAAGGCCAGCCTATGCTACACACCAATCAGAACCCCAGCCACAAAAACAAAAACAAAGGTAGCAGAACTTTCTTCCTTTCCTGCTGAGATGAAAAGGTAACACTCCGCCCCTAACCACAGAGGTATTGTTTTTGAGAGACAACAGGCATCAGAGAGGGCAGGCTTTAAAGACCTTAAACAGAGGGAATCACAAGGCTCTGCTCCAGAAAAAGGAAAGCATTGGGGAGGAACTGGATTTTGGAAATGGCCTGGAGGCTTTGCAATAGACTACCTGTGGGACTTCCCAGAAAGCCAGTGTTGGCATCTA…
BTG3	10950	4401	Btg3	12228	###############################################################################################################################################################################################################################################################	GAAAAGCTTCTGTAAAGCAAAGGACACTGTCAAGGGGACAAAACGGCCACCAGCATCATAGGAGAAGATCTTTACCAATCCTATATCCGATAGAGGACTAATATCCAATATATACAGAGAACTCAAGAAGTTAGACTCCAGAGAACCAAATAACCCAATTTAAGAATGGGATACAGAGCTAAACAAAGAATTCTCAACTGAGGAATCGCCAGTGGCCGAGGAGAAGTATTTAAAGAAATGTTCAACATCCTTTAGTCATCAGGGAAATGCAAAGCAAAATGGCCCTGGGATTCTACTTCACACCAATCAGAATGGCTAAAATCAGAAACTCAAATGACAGCAGATGCTGGCAAGGATGTGGAGAAAGAGGAACACTCCTCCACTCCTAGTGGGATTGCA…
BTK	695	4403	Btk	12229	###############################################################################################################################################################################################################################################################	TTTCTCTTACCCCCTCCCCACATGCCTGTTACTTTGCTCTGGAAGATCATTGCCAGGATTTCAAGTGTAAATAAATATAAAGTGGTTGAGGCCTCCGGCAAGAGTAAGTGCTGGATCTCAGCAGTCAGTACTAGTTTAGTTCTGCCCGAGTCCTGCCAGTGCCCACTAGGGTTGGCCTAGGGGCAAATAGAGTGAATTTTTGACTCTGCTCAGATCAAGCTGATGGAGACCTTCTGAAGTGAGCCTCCAGACACCCGAGTGGGATCATATGCTCCTCACTACCCAGCTCTCAATGTTGGAAGGGTTAACCCATGCCAAGCTTTTCCAAGGGCTGAGCGAGTGGCAGCAGTTCAGAGGGTGGGGTGGATGCACGCAGCTCAAGGCCTAGCCATCCTCTTA…
BTLA	151888	4404	Btla	208154	###############################################################################################################################################################################################################################################################	CAGACATGGAGATGCAGAATTTGGAGTTTGCCCAGCTGGTTTCCTGTCCTGCTTTGGGGATTATAGTTAAGTGATTGAATGGATCTCAGAAGAGACTTTGAACTTTGGACTTTTAACATTGTTGGGACTGCTATAGACTATGGGGACTTTAGAAGCTGGGCTAAATGTACATTTTATTATGCTATGACTAGATATGGCCCCTATAGACTTATATTTGAACAAGCTTATAGGGGACAGGGAGTGGAATGTGATGGTTTGTATATACTTGGCCCAGGGAGTGGCTCAATAGGAGGTGTGGCCCTGTTGGAGTAGGTGTGTCACTGTGAATAGGGTCTTTAAGACCCTCACCCTAGCTGCCTGGAAGCAGGTCTTCCACTAGCAACCTTCAGATGAAGATGT…
BTN1A1	696	4405	Btn1a1	12231	###############################################################################################################################################################################################################################################################	CAGGTCCTGTTCCTCTAGATGTCTTGATTTCCAGAACTGAGCTACCCTCACAGCCCCAGTGGGCTCTCATATGAAAAAGCTTCTTCCAACACACACACCAGCATCTCTCAGTAAATTGTTGGTTTAGCAGCTTAGATGGTATCTACAGCACAGGTTACAGCCTCCAGGATCTTAGCCAAAAAAAAAAAAAAAAAAAACCGAAAAAGAAAAGACATCCCACTCCTTCCACTGCCCAAGGAAAGGCAGTAGGCCCTTCACCACAGAGTCTGGTTAAGTTTACTCTTGCCTGTTGAGAGTCATGAATTCCAGCATGGTTAACACCGGCTGCAAAAGAAGTCTACACAGAGACCACATTTCCTTTATATAAAGAAATTTCAAGTTAAAATGATAAAAATAGCC…
BTNL9	153579	4410	Btnl9	237754	###############################################################################################################################################################################################################################################################	GCCTGTCAGAATGCCCATCAGAAGTAGGAATTTTGAATGGGATCTTGGGAAAGACATCCCCATCTCTTGCTCATTTAATCAATACTTAAATGAGTACATAACTTTCATGAAAATTTGAACATAGATCTGAGTAAAATAAGGCAATCACCTCATAATTATTTCGGATATGTTATTGCTCAATAATTAATTAGCCATCATCCTCTCAGCCTAAAACATTCCTAACAATATACCCTCGACTACTTACAAAAAAATGTATGGCCACGTCATTTGGGAGCACTCTTCTATGCCTATTACTACTGAGGATTGGCTCCATTCTTTAAGTTGCTTTCCAGAAACTCCCAGTTAAATGCTGCAAGAAACATAACACCTGAAGCAGAGAGAGCTATTGGTTTATTAAAT…
BUB1	699	4412	Bub1	12235	###############################################################################################################################################################################################################################################################	TCTGGACGTCCAGAAGCTGAGAATGACCTTGAATTCCTGGTCCCGCTGCCTCCTCTTCCTAAGTAGTAGGATTACTAGGGCGATATTGACATTCTAAATCAGGACTTTTATTATGCTAATGCTCCAAAGTGGCTGCAATCGGGCTTCTCAGAATTCCTGAAACAGGGTCAGTCAATCACCCAGCAGAACATAGGAGAAAGAACCCCAGTGCTGGGGTCCATTCCTGACCCTCGTGACTAGTCCATTTTTCTACACCCGTAACCTTAAGCTGCACGGTGTCAAGGACCTAGCACCTCCTTCCCCCAGCCAACACGGCCCCGCTTGTCCTTCCTCAGTTTCTAGGAGCTAGCACACCTGAATCCACTAGCCCGCCAGAGACTTCAGTTTGCACCCCACCCC…
BVES	11149	4418	Bves	23828	###############################################################################################################################################################################################################################################################	TGTCCATTTTTAGAGTCTAGGAACTGGATCACAACAACACAAATGTTTACACCCTCTGCTTTAAGATCTTATTTCTGTTTTCTAATCACATTAAACAACATCTGTCTGGTACATATGCTATTTTGTCATCTTGAACAAATTCACTGAAAGAGTCCATTTAAAAAGCAAAAAGCCTGCCTACATGAATGGCTAAAATCTAAACAACAGAATGAGAGCAAAGGCTAGTGAAGAGGTGGAGCAACAGAAACATCCATCCCATAGTGGTGTGTGCCTTTAATCCCAGCACTTGTGGGGCAGAGGCAGGAGGATCTCTGTGAGTTCAGGGCCAGCATGGTCTACATAGTGAGTTCCAGGACAACCAGGACTACAAAGAGATATTGAGAGATTCTGTTTCAAAGT…
BXDC5	80135	4421	Bxdc5	70285	###############################################################################################################################################################################################################################################################	CTAGAAGGTGATTGTGACACAATTCGAATGGTAAACCTATGCTTATGAGTCCATAGTTTACACGTCTCTCTGGGTGACTTGCTTGTAGAATCATATTCAGGTATTTGAAAGTTGTTTGATTTCCCAAAAAAGAAGCTTAACCTAGAAGAAAATGTGCAAGTCTTCTGACTTCTAACCAATAATTCTGTAATTATAGCAATCAAATAAATTTTAATGTATTACCTCAACTCATGAGATCATAGAGAGAACTATCTTCTACTTTGCTATAATTGAGAATACCTAAAATAAATCCCCAAGGTTTAATTACAGAAATGAAAAATTATACAAGACACATACATTCTTAATTCTACATGAACTATATTAAATTATGCTATCTATACCACAGAATACATGGTTGAG…
BZRAP1	9256	4423	Bzrap1	207777	###############################################################################################################################################################################################################################################################	GACCTTCTGTCTCAGGTCTCCTTTAGGAAACTCCAGGCCTTGTAGGGGACGTTCACGTCCCCTTCTCAAAGCCCCAGCTACTCTGCCTGCAGTGTCCTTGAAACCTAGACCTTTGAGAGGAACCAACTCTTTCTTCCCGCCCCAGGTGGACACAGCCAGTGAGGTGGAGGAACTGGAGGTAGACAGTGTTTCCCTGCTCCCAGCAGCTCCGGAGAGTCACTCGGGAGGAGCCAGAATCCAGGTCTTCCTAGCACGCTATAGGTGGGTCCCTCTTACACCCTCTGCCACCCTCAGAATTGGGGTGCATGGGGAACAGGTATGGATGAAGATGGAGACTCCTGGACATAGCAGAGGTCGTCCATGGGTCCCGGCTGAACCCTGTACTTATAGCATAGTTGA…
BZW2	28969	4426	Bzw2	66912	###############################################################################################################################################################################################################################################################	CACTTCCCCTTAAAAAGATTTGTATTTGTTGTCTGAATGTTTAGCCTGCATGTCCCCTTGTGCCACTTGCATGCAGTGCCTGCTGGGCCACAAGGAATCAGATCCTCTGAGACTGGAGTTATACCTGTTTGGAGAGGCACCATGTGAGTGCTAGGAACTGGATCTGGGACTAGAGTTATACCTGTTTGCAGAGGCACCATGTGAGTGCTAGGAACTGGATCTGGGACTAGAGTTATACCTGTTTGCAGAGGCACCATGTGAGTGCTAGGAACTGGATCTGGGACTAGAGTTATACCTGTTTGGAGAGGCACCATGTGGGTGCTAGGAACTGGATCTGGGTCCTCTGAAGAGTGCTAAGTGCTTTTACCAGCTAAGGCTCCCCAGCACCCTCAAGTCCCT…
C1D	10438	4467	C1d	57316	###############################################################################################################################################################################################################################################################	AAGTCATTCTAAAAAATAATAGTCTTCTATCTATCTATCTATCTATCTATCTATCTATCTATCTATCTATCTATCTATCAACTTTGGGCTTGGCATGGACTTTTGAAACAACCACAAGCCAAAGTACAATATTTACTGGAATTGTGCATTTAATCAAAATACAGGAGCTTTACAAAATGTCATGCTAATAGTAACAGTTTGAGATAATTTAATGCTAGGAAATTGTGACTCCAGCAATGTGTAAAATCTGTAATTAGCACACACCTTTGATCCCAGGACTCAGGAGGCAGAGGCAGGCAGATCTGAGTTTGAGGCTAGCCTGGTCTACAGAGTGAGTTCCAGGACAGCCAGGGTTGCACAGAGAAACCCTGTCTCAACTCTCTTCATCCCCAAATCTGT…
C1GALT1C1	29071	4469	C1galt1c1	59048	###############################################################################################################################################################################################################################################################	CCATCCTGGGCTACATGAAATTCGGTCTCAAAGATAAAAGAATGATGGGGGGTTGTGGCTCCATGGTCTTATAAGCATGATGAGTGTGTTTTACAAGCATATGAGTGGGATGCCCAGAACTCCGTCTAAAAATGTCAAGGCTGGGCTGAATGGCAGTTCCCTCTAAAGTGAAGTATGCCCTCCAGGAGGGAGGGAGAGGCTCAGGCGACTACATAGGTAAACAAAAGGTCTTGCCTGGGAGAACAGAAACTAGGAAGCTTCTCCCACCACCCCCAGCAGTAGAAAAACCAGTGAACAACCGTCTGGAGAGAAAACTCGGAACAGCTGAAATGCAGCAAAGAAAGATTTCTCCATTGTGTGTGTGTGTGTGTGTGTGTGTGTGTGTGTGTGTGTGTGCGC…
C1QA	712	4470	C1qa	12259	###############################################################################################################################################################################################################################################################	TCTACCTTGTCTTGGCAACACGTGGCCCTTGGTGTATGCCCGTGCTGCCTGGTGAGAGCCTACGTCCTGAATACCTGCTAAGCGCCAGACAGTCATCCCGGGTTCTCAGCTCAGCCTGATCCACGTGTGTTAGCCTCCCCTACTGCACCTAGAAAACTAAGGTTCCGCAAGGCGCAAGGCGGGTGTAGACTCAAGGTCACAGGGAGTGTGGAACCGAGAGGCAAATTCAGGACCCTGGTTCTCCTCGGCCTCCTCAGCTGCTTCATACAAGGTGGACACGTGAACTTGGAACCCTGAAGAGGATCCTTGCTCCTCCTACCCTGATCCCTTTCCCCCACGCCCCGCCGCACCCCAGATCTGAGGGATGAGTTTCTTTACCCGCAAACACTGCCCTTTCCC…
C1QL2	165257	4476	C1ql2	226359	###############################################################################################################################################################################################################################################################	ACCAGCTCATAGGCTCCACTCGGGAGGGACAGTCATTTCTGAATGAAGTCCTTTCTGTCTCATAAATGGTGGGCACGGAGCAGTCACTTCATGCTGGGGCAAGTGATGAGGCAGTGCCCCTTGTGAGAGAGAAGATGCATGCAATGCAAAGCTCCAGCAGGCAGTGAGCTGAGAATCCTGACTGGTTCTCCATGCAGCACGGATAGGCATGGGGCTGGCCCAGTGCAGAGTACCATAAATCATCTTCACTTCCAAAAGCTGGTTTGCAGGTGAGAGGATTATGGGGCACTTTGCCCCAAGAGGAAACAGATCCAGGGACAAAAGCAGATCCTCTGCTCTGTGAATCCCCAGCAGGAGAGATAATTAGGGCTGTTGTCATTGCCTCTGAGAGGCCAGGCA…
C1QTNF2	114898	4480	C1qtnf2	69183	###############################################################################################################################################################################################################################################################	TACTTATTTTGTATTATGCAATATAATGCTAATATATATGATGGTATTAATATAACATTTATGATCACTACAAATTATAAATTTATGTAATATCAATACTGATCTCTGCATAGCTTGATAACTTCCTAAGTGTCTTATGGGTGAGTGTCACAGCTAAGGGAAGGAAGGCAGGTGCAGGTGAGATCATTATTCTTCCTCTGACATCTCTGAAAGTGAAATACTGTCTATGCAGTCCACTGACGTGTCTAGGGGAATGCAATCAGCATTGGACTTTGGAGGCATTTCTGCATTAAAATTCTGACTGTAAAGTCTGCATCTTGTGACAGCTGTTAGCCAGATGCTCCTGCTGCTCAGTGGGGAATACTAGGAGCTAGAAGAAGGGAGCAGAGGAAGGAAGGG…
C1QTNF3	114899	4481	C1qtnf3	81799	###############################################################################################################################################################################################################################################################	TATCTGTCATATAAATGATGCCAAATTATAAATAAACAGCTTGGAAATGTATCTTAACATCAGGAAAATGAATTGGACAAGCTGAAGAAACATAATTGAATGAGAAGTGTTTTTGGAAGACAATGATCAGAGGATAGGAACATATTACGGTTGATGGACCATAGACAGAACTTCCTAATGGGTGAAAATGTGTTTGAAACTCTAAGGATGTTTGAGCTTGTACAGCTAAGCCATCTTCGCATCCCCTGATTTACTTTTTAAAATGTGAATTTTATGAGTCAAATTGGCTAGCTTATAGTGCCCAGTTGTTTGTTCACACACCAATCTAGATGTTGCTATGAAGGTATTTTTTTAAAAAATGTGACTAATATTTAAATTATTAGCCTTTGGATAAATTAC…
C1QTNF4	114900	4482	C1qtnf4	67445	###############################################################################################################################################################################################################################################################	TCATTTTGCCTACACTTCCATATCACTGTTCATCACGGAAGGAAGTCAGGACAGGAACGTAAACAAGGAAAGAACCTGGAGGCAGGAGCTGATGTACAGGCTATGGAGGATGCTGCTTACTGGCTTGCTCCTGATGGCTTGCTCAGCCTGCTTTCTTACAGAACCCAGGACCATCAGCCCTACCCAAAATAGGCTGTTTTCTCCCACATCAATCACTAATTAAGAAAGTGCCCTACAAGCTTGCTGGCAGCCAGATCTTGTGGGAACATTTTCTCAACTGAGGTTCCCTCCTCTCCAACGACTCTCAACAGCTTGTGTCAAGTTGACATAAAATTAGCTAAAACACAGAGTAACTAGCATCCTCCCTTTCACTGTTTTAGCTGCAAGAGAGGCTGGATT…
C1RL	51279	4487	C1rl	232371	###############################################################################################################################################################################################################################################################	GACTTCCCCAACTACTCACGGAAAGACACAGCTCTTTGGCGAACTACTGAGTAAGGATTTCAGTACACTCCCTAACTCCCCGTATCCAAAGGTTATGTCCACTTAATCATAAACCACACAACATAGTGGCATCACTTTGCTCCATGTGGTTATATGCATTTTAAAGACACTAAGAAGAAAAGGTTGGGCCTGGAGAGATAGTTAAGAATGCTTGCTGCATTCAGAGGATCCTGTTCGTGTCTAAGCACCAACATCAGGAGGGCCACAACCACCTGGAACTCCCGCACAGGGGATCGGATTTTAACTACAAACCCACGACATCTCTCTGCTCTTGGGCAGATCTCTTTGCCCTTCGTCCCTGAGGACATCTCTTGGGCGCTTCTGTGTCACAGGATTTTC…
C1S	716	4488	C1s	50908	###############################################################################################################################################################################################################################################################	GGGTGCCAGATGAGGGTGTGTCACTCTTTTTAGGGCTGGTATGTTTGCTCAGTTCCTTAGCCTGTTTTTCTTGATATGTTCATATGGTTCCATTGATTTTGATAAGATTATAGCGTGGTGCCTTTTTAACTCTGAGGAATGAATTTATGAGCCTGTGCCTTATGGGTGGTGCTGGGCAGGTGGTGATGTCTATATGCATAGCCAGGTGCAGAGTTATGCTGCTTCTGCATTTGAACTCAAAATGGAGCTCAACACTGCTTGTACAATGCATCCCTGGTCCCTAAAGACAACCTGGAAAGCCCCTGTTTTATACCATAGGAGTTAAAGCTTGATCGCAACAGCAGGGTCATCCTTTAGGTGGAAGCAGGAAGGCTGGGGTGGAGCAGCCCCTGGGCTTGT…
C2	717	4489	C2	12263	###############################################################################################################################################################################################################################################################	AAACCCTGGGGTCCACACAGGGGAAAGAGAGAACAGATGCCCGTAAGTCCTACGGCCTACGACCTCCACAGTGCATCGTGGAGAATGCTCCCCATAAAAAAAAAAAAAAAAAAAAAAAAAAAAAAAAAAAAAAAAAAAAAAAAAAACAAACAAACAAAAAAACATAGAATAAGGAAATGTAAGGAAAAGGTGATATTAAAATCAGACCTAGCTGGGCGTGATGGCACACGCCTTTAATCCCAGCGCTGGGGAGGCAGAGGCAGGCGGATTTCTGAGTTTGAGGCCAGCCTGGTCTACAAAGTGAGTTCCAGGATAGCCAGGGCTACACAGAGAAACCCTGTCGAAAAACCAATAAATAAATAAATAAAATAAAAAATAAAAAATAAATAAAAATAAATA…
C3AR1	719	4534	C3ar1	12267	###############################################################################################################################################################################################################################################################	TAAATCTTTAAAAAAAATTTTTTGGGGCTGGTGAGATGGCTCAGTGGGTAAGAGCACCCGACTGCTCTTCCAAAGGTCTTGAGTTCAAATCCCAGCAACCACATGGTGGCTCACAACCATCCGTAACGAGATCTGACGCCCTCTTCTGGTGTGTCTGAAGACAGCTACAGTGTACTTACATATAATAAAAAAAAAATTTTTTTTGGTGTTCAGAAACTTTAGTGTTTAGTTTAATCCTTCTAATTTAATATTTCACCATGGTAATGAATTGCCTCTACAATAGATATTTTATGTGAATATATATAAACATGTATGAATGTTTATTACACACAATGTAATCCTATTTTTATATGCCTTCTCAATACCTTCATTATTCAATGTTTCCAAATATTGGAGGGG…
C5AR1	728	4551	C5ar1	12273	###############################################################################################################################################################################################################################################################	GCCTCCTGAGTGCTGGGATTAAAGCATATGTCACCAAGCCCAAAAACCAAAAGAGAGAGATTATAATGGTAAAGTTTATGTTGTATATTGTCGCTACCGTCTCTGACCAGCAGAAAAGAAGCGACGAAACCGACATCCTTCTCAAGGCAGTTTATTCAGGCTTCACAAATGTGTAGGAAAAAGAATGCCCGACCTCTCTTGGCCATCCCCCTTTATCCCCTCCAGTCCACCCCCCCTCACCCCAGTCCATGTAGGCACAGTTTATTGGCTCAGGACTACATTCGTCACATCATCCGATTTTACGTCATGGTGCATCTGTGCAATGCAGCTCAAGGTACATGGCTATCTTGAGGGATATGAGGAAGTCAGGTGCCAGTCATAAAACTTGGCAGCAGTCCC…
C6	729	4552	C6	12274	###############################################################################################################################################################################################################################################################	GTGGTACATTTACACAATGGAGTACTACTTAGCTAGTAAAAAGAATGAATTTATGAAATTTCTAGGCAAATGGATGGACCTGGAGGGCATCATCCTGAGTGAGGTAACCCAATCACAAAAGAACTCACATGATATGTACTCACTGATAAGTGGATATTAGCCCAGAAACTTAGAATACCCAAGATATAAGATACATTTTGTGAAATACATGAAACTCAAGAAGAATGAAGACCAAAGTGTGGACACTTTGCCCCTTCTTACAACTGGGAACAAAACACCGATGGAAGGAGTTACAGAGACAAAGTTTGGACCTGAGACAAAAGGATGGACCATTTAGAGACTGCCATATCCGGGGATCCATCCCATAATCAGCCTCCAAACGCTGACACCATTGCATAC…
C8A	731	4588	C8a	230558	###############################################################################################################################################################################################################################################################	GATCAATGAGAAAAGCTCACGTTGCAGTTGTGAACCTGTAGTTTTCATTCCCTCCTCTGACAGTTATGATATTCACTACCTGCTCTGTCCTGGGCTGTGTTTTTTATGTGCAGGGACATTGCAGGGGAGAAACATAATACTTACTAATTTATGGCCAAAGTTCATCCTCTTTGATGCTGCATTAACAAGATCAGTAGTAACCCTAAATGTATCATTTCTTGGTTTAGAATTTACTATGTATCTTCTTCATCTGAATCTGATGTCACTACTTTTGCAATGCTCCAAACAGGGCCCATTCATAGGTAGACTTTGAAGTCAAACTAACCTGGTCTTAAATCCTCTCTTCCTTCTTTACTGTTTTGGACCTCAGTTTCTTTGTATTTGGATTGGGTTTAAGAA…
C8B	732	4589	C8b	110382	###############################################################################################################################################################################################################################################################	TCCCCCAGGTAATTAGTTCCGTGGCACATTGCCAACTACTTTCCCAGTTTCCCTCCTCACACATTTGAGCATTCCTGGAAATATTTGAAGCAAAAAATGAGTCCTATGAATATTTCTCTTGTCTTTAAGTTCAGCTGCCTACACTGAGTTTATTTTTATTTACTATTATTACTAGTATTATCATTACCGTGGTGTGTGTGTATGTGTGTGTGTGTGTGTGTGTGTGTGTGTGTGTGTGTGTGTGTGTGTGTGTATACATACATGCCAGAGGCCAAAAGCCATCTTTGAGGAGTCAGTTCTCTTCTTGCACTTTTACGCTATTTCCAAAGTTTAAACTTGAGTCACTAGGCTTGCCTTCCAAGAACAGTTCAATTCCCCCATGGCCCCCTATTATCCCTA…
CAB39L	81617	4600	Cab39l	69008	###############################################################################################################################################################################################################################################################	CCAGAGTCAAGAGCTCCGGGGTACTGGTTAGTTCATAATGTTGTTCCACCTATAGGGTTGCAGATCCCTTTAGCTCCTTGGATACTTTCTCTAGCTCCTCCATTGGGAGCCCTGTGATCCATCCAATAGCTGACTGTGAGTATTCACTTCTGTGTTTGCTAGGCCCCGGCATAGTCTCACAAGAGACAGCTACATCTGGGTCCTTTCCATAAAATCTTGCTAGTGTGTGCAATGGTGTCAGCGTTTGGAAGCTGATTATGGGGCAGATCCCTGGATATGGCAGTCTCTAGATGGTTCATCCTTTCATCTCAGCTCCAGACTTTGTCTCTGTAACTCCTTCCATGGGTGTTTTGTTCCCAATTCTAAGGAGGGGCATAGTGTCCACACTACAGTCTTCAT…
CABIN1	23523	4602	Cabin1	104248	###############################################################################################################################################################################################################################################################	CATGTCACATCATAGAGGAAACAGGCATAGAGAGGGGCATTTATGTTAAGTCAGTCTCTCACACACAGTTCTACCATAACCTCAAGACTGCCAGAAGTCAGGTGTCATAGTTAGGGTTTTACTGCTGTGAACAGACACCATGACCAAGGCAAGTTTTATAAAGGACAACATTTAATTGCGGCTGGCTTACAGGTTCAGAGGTTCAGTCCATTATCATCAAGTCGAGAACATGGCAGCATCCAGGCAGGCATGGTGCAGGAGGAGCTGAGAGCTCTACATCTTCATCTGAAGGCTGCTAACAGAAGACTGACTTCCAGGAAGCTAGGACTAGGGTATAAAATCCCACTCCCACAGTGACACACCTCTAACAAGGCCACACATCCAAATAGTGCCACTCCC…
CABP1	9478	4605	Cabp1	29867	###############################################################################################################################################################################################################################################################	GTCGCTGCTCAAGGCGGCGGCGGCGAGCGGGGGCAGCCGGGCTCCCCGCCACAGCTCTGCGCGGGACCCCGGGCTGCGTGGCCGCCGGCTGCCCGGTCCCTGCCCCGGCTCGCCTCCACCGTGCGGGGACCCCAGCTCGCGGAGGCCCCTGTGCCGGCCCGTGCCGCGGGACGAGGGCGCGCGCGGGAGCCGGCGTGGGCTGCCCCAGGCGCACTGCAGGCCCCGGGAGACGCTACCGCCGGCCCGCGGGCGCGATGGGGAGGAACGGGGGCTGGCGCCAGCGCTCGGTCTACGGGGCTCCCTGCGATCGCGGGGTCGCGGGGACCCGGCTCCTGCTGGCACCCCCGAGGCGGACCCGTTCCTCCACCGGCTGCGCCCCATGCTCAGCTCCGCCTTCGG…
CABP2	51475	4606	Cabp2	29866	###############################################################################################################################################################################################################################################################	CCTTTGTAACTATGGCTTCCACCCTAAGTCATGGTTTAAAAACAATATAACCCAGTGACTAGCGAGATGGAAAAATTGGTAAAGTGCTTGTGATGCAAGTATGAGGATCAGAGTTTGACCTTCAGAACCCAGGTAAAAGGTGCTAGGCATGTGACTTTAATCCCAGTGCCAGACAAAGACATCAAGTCCCTGTGGTGTGCCAGCTAGAAGGTTCCCTTTCTTGGTGAGTTCCAGGCCAGTGAGTTATCCTGTCTCAATAAAGCAAGGTGGATGGTGCAGAGGACAGCTAACATGGTCCTTTGATATCCATACAAGCATCACACACACAGGCATATACACAAGCCATGTTGTTGATCTGCAGAGAATCTGCCCAATAGGGTGGGCTAATGTCATCTAGGA…
CACHD1	57685	4611	Cachd1	320508	###############################################################################################################################################################################################################################################################	TTGACTTATGTTTACATAAGTATGTGTATGTGTTTATTTGTATGTGTGTTTTGTCTGCATGTATGTTTGTGCCTGGTGTCCATAGAAGTCAGAAGAGAGTGTCAGATCTCCCTGGGACTGGAGTTACAGATGGCTGTGAGCTGCCAGGCAAGTGCTGAGACCAAAACTTGGGTCTTCTATAAAGCAGTAAATGCTCTTAACTGCTGAACCACCTCCGCAGTCCAACTGTAAAGTTCTTAAGGACAACACCATGGCTCACCTTGGTATCCTTAGAACCTAATAGAGTCACTGGCTCATAGCAAGATTCAAAGAATGTTTGCTAAAATAAAGTATTAGTTGTATCTTAGAAATAAAGACGTACTTCACAATCCACCACCCCAGAAAAAAATTAAAGAGAGA…
CACNA1A	773	4612	Cacna1a	12286	###############################################################################################################################################################################################################################################################	ACCATCAGATTCTTGTGACTGCATCTCCCCTCAGGTTTTTCTTAACTGCGGCGGGTCACTCTGAACTTGCCACATTATCCCTTCCTAAGACACCAGTTCTGGAGCACACCCTTCATTTGACCTTGACTGGAAACAAATCATTCACAGCCTGCGTTCTTGGCAAAGAGATGCAGAGCAGTGTCCACGAGGCTCTGATTTATCCTGCTAACTCTGACTATTTGCTTGTCTGCCAGAACCATATTGCAGGGTCATTTACTAACAAGTGTCAGGCCGGGGCATACCCCAGTAACAGAACCTATACCTAGAAATCCCCAAGTGAGGGGCAGGAATGTGGCTCAGTGGTTAGAGCATCTACCTGGAATCCCCCAGTGAGGGGCAGGGGTGTTGGCTCAGTGGTTA…
CACNA1E	777	4616	Cacna1e	12290	###############################################################################################################################################################################################################################################################	TAATAAGATGAAGGAGATGAAGTTCCGTGCATGAGCAGGAGAGGGGGGCATGGAGTTGGAAGGACTGTGAAAGACACGGGCAGGTGAAACTCAACTGACCAGTGGCTGGAGCTGGAGAAGCGAAAAGCGGGAGTTCTAGATCAGTCTCAACAGGTGCTAAATGATCTCAGGCAATGGTGGGTGCCACGTTTGCGGCGCAACTGTGATTTGGGTGGAGCACGACACACTTGGCACATGCGTGGGAAAGATCTGGAAGATCCAACTTGTCCAGATTTTCTTGAAATGGTGGGCTAAGGAGTTTGGTCATTTTATAAGCAATAGGAAGTCACTCAATTTAAATGATTGGCTGGGGCAACCGCATCCCAGGGATAAAAATTATAATCGTAGGAAGGAGAACTT…
CACNB3	784	4628	Cacnb3	12297	###############################################################################################################################################################################################################################################################	GAATTGAAAGGGGGGAAGAATGGGGGTGCAAGGGTGGAAGAAAGAAGAACTCACAAAGTAGCAAAAAGACAGCTACAGTCTTTGCTTGGATACTGAGTGGAATTTATCAGCATCTGTAAAAGACACTTTGGTATTGACTAAGAAAAGATAAAATTAAAATTAAAAAAAATGTAAAACACCCTTGAATGAAAAAAGGCAAATTTCAAACAGCATTTCACTATGATCTCATTTTTCTTTAAAAAAAAAAAATTGTCGCCGGGCGTGGTGGCACACGCCTTTAATCCCAGCACCGTGGAGGCAGAGGCAGGCAGATTTCTGAGTTCGAGGCCAGCCTGGTCTACAAAGTGAGTTCCAGGACATCCAGGGCTACACAGAGAAACCCTGTCTCGAAAAGCCAAA…
CACNG1	786	4630	Cacng1	12299	###############################################################################################################################################################################################################################################################	CATGGCCAGTGCACATCCTCCCGGTGAAGCAGCCTGAACAGTGGATCGATGGATGTGGAGCTTTTGAACCACTGAGTGTGTGACGGTTCTAAAAGCAACAGAAAATGAGTACGGGGTCCTGGCCATGCCTTAGCACATCACTGACCGACTCCCTGAGCACGAAGCTGACTCCCAGCAACCATTCTTGGTGGCCCATCTAAGCTGTCACCCCAGCCTCACAACGGCTGTATTGACTTTCCCAGCTCCCTGAACCCTCCTGATACTTCACTCCGCGCTTGATTTGATCTCCTAGGTCACCAAGGAAACTGGAGGCTTCTTGAATCTTGCTCAAGGATATAAACACATTCGATTTAGCTTTTCAAATAGCAAATTAATCTTCTTCTAACCTACAAGCCCTTC…
CACNG2	10369	4631	Cacng2	12300	###############################################################################################################################################################################################################################################################	TATTCAGAGCACTACCGATGGGAACTTAACACGCAGCTAATATTTATTCAGGACTTACCATGGGAGGACGGCAAGTGCGCTTTCACGTTATTTTATTTAATTATCAGAACAAGTACCTCCAGGCAGTCAACACTGCCCCACTTTTCAGACAGGGTGGGAAGTTGTCACCATCCTGGGGTCTCACTGCTAGGAGGCATTAAGATCACAGTCTGATCTGCAAGGGCCGCACCCCCAGTCCATGTGATACCCATCCCTGCCACTCCAGCAGTAACCACCTGCAAGATCTGAGATCCGTTGGCAAGGTCACCTTTGCTCTTACTTTCTTGCCACTAGATAGGCCCCACCCTGCCAAAAAGCTCCAAAACCTTCTTCTCCCATGATGCTCATCCCTCACTTCCC…
CADM1	23705	4640	Cadm1	54725	###############################################################################################################################################################################################################################################################	CCATATTAGAAGAGCTCCAGCAAGTCACATCTTCCTGCTCTGCTGGCAAAGAAGAGAATCCCTTGCTATGTCAAACTCTAATTAAACTATTGATGTGAGTGTTAGGTTAGCCACATGCCAACATCCAATGACCTTTGACCTGGTTGTAGTGAGTAGCATGGCTAGTCTCTCTCATTTTTCTTTGCCTTCATTGTTTTTCATTCTTTTCCTAACCCATGTCTTTCAGTCTCAGGGTCTACCCACCTCAAAATAATCTATATTTGTCAATAGTAGTTCTTCTGACTTATTCTTCAAACGTCCTCGGTCTTAGGGTTTCTATTGCTGTGACAAAACACATGACCAAAAAGCAAGTTGGGTTTATTTGGCTTATACTTCTAGATCATAGTCCAACACTGAAGG…
CADPS	8618	4644	Cadps	27062	###############################################################################################################################################################################################################################################################	TCTTGCATGCCATGCCTGCCTGGACACTGCCATGCTTCCTGTCATAATGATAATGGACTGAACTTCAGAACCTGTAAGTCAGCCCCAATTAAATGCTGCCCTTCATAAAAGTTGTCTTGGTCATGTTGTCTCCTCATAGCAATAAAACCTAACTAAGACAGAGTTGGTACCAGGGACTGAGGTATGCTGTGATAGGACTGACCATGCTATTGTTTGGAAGAATGTGGATTTGGGGACTTTGGATTTGGACGGCAGTGGAATGCTTTAAGCAGGACTTTATGAGTCATCCTAGCCACAATGTGGAAGACATCAAGGCAAAGGGTGATTTGAACTGTGGTTCTAGAGGTTTCAAAGGAGAAGAAGTTTACGGTGTGGCCTACAGACTGTTTCTGTGATGTT…
CALB1	793	4647	Calb1	12307	###############################################################################################################################################################################################################################################################	GGAAAGCATTCAGAGCAAGGCAGGGAGCAGATGAGAGCTACAATAATTATCAAGTAACTGACAAGACTGAAGGTGATTGAAGAGTAACTTACTGGGTGAAGGAGAGGGTTTGTAGTCAGTTTAGAATAAAGCCTAGTTGGATGTTTCTTTCATCTGGGCTTCTAGACCTGTGGCTTGGAACCTAAATAGCCACTGAATCAGGGGCAAGCATTCAAAGTCCTGTTCCCTACATGTGCACTGTCTTCAGTAATAGCAGCCCACCCTCAACTCCTGAGAGTCAGAGATACTGCAGGAGCCGAGGGTTCTTTGATAGTCTACATTGTTTTGCTATTGTCTGTTTTCCAACCACTCAAAATGAGGCTTCTCCTGCTCCGTTTGGGTTTTTTACTTATATGTGAG…
CALB2	794	4648	Calb2	12308	###############################################################################################################################################################################################################################################################	AGTGCTGGTTCCCATTTGCTTGCTCTGTAGACCAGGCTAGCCTCAAACTTACAGCCTGAGCTAAAAGACCCACCTGTCTCTGCCTCGTGGTGGCTGGGATTAAAGGTGTGTGTCACTGCTGCCAGCAATGCCAGGCTCAGCTAGTTCCCATTTGCTCCCTAAACAGATCCTGACTTCTTCAGCCAACACCAGCAACTGTCCAAGTCCAAAGCATAGCTGCTCCCCAAGACAGCAGAAAGGGGTCATCTGTAGGTTACATTTATGCAGAGGGAGCCTTTATGAAGGGAACTGCCGGGTGGTTCCTGACAGAAAACCCTTGGACAATTCAGTCCCCTAGAATCTGGCCCTACCTCTCTCTCTGGGGTCACCCTCTCTAGGGTTGGGACATGCCACATACTC…
CALCA	796	4649	Calca	12310	###############################################################################################################################################################################################################################################################	GACCTGGACTCAATCAGCTGCCAGGAGAATGACCTCAGAGTCCTTTCGGTTAAAGGATAGGATCTATCAAAGTAAGCTAGGCAATCTGAATGTATTTTGATTTATTTGTTCATGGTATAACAGCAGGGCACTAACGGGCTGGCCTAAGATGGACCCTTGTTGTTGATTTTATAAAACAAGATTTCTGCCCTCCATCCTTAAGACCAAGGTCTGTTTATTTGCTTCAACTGCACCTGGCTTTTCTTCCCATAGTGAATCAACACAAAAGAGCCTCACTGGAGGGATGTGGTAGGATTCACTGTCATTACATTCTAGTTATCTGCTTGTAGTTTTCTCTTTGTTCCTTTGGTAACAAAACATACTCTCAACTCATCTGACCCCCTCATATATTTGATTAAA…
CALCOCO1	57658	4651	Calcoco1	67488	###############################################################################################################################################################################################################################################################	TGAAAGTTGCCCTCTGACCTCCACATGTTGAGAGGGACACACATTAAATATAATATAAAGACATCAACTGAGCAAAAACTGAATAAAGGTGCAAATCTTTATTCCAAGTATCGGAAGGAAAAGGCAGGCAGATTTCTGTGAGTTCTAAGCCGGCCTGGTCTACATAGTGAGTTCCAGGACAGCCATGGCTGCATAGTGAGGCCCTATCTTGACAAACAAAACAATCATTATTAACTATCTTCCTAACCAAATGAGTCCAAGCTTTTGATGAATTAAGAAAATATTTACTACTAAAAAAATAGGTCCCGGGGCTGGCGAGATAGCTCAGCAGTTAAGAGCACTGACTGCTTTTCTGAAGGTCCTGAGTTCATATCCCAGCAACCACATGGTGCTCACAAC…
CALCR	799	4652	Calcr	12311	###############################################################################################################################################################################################################################################################	AAATTGTGATTGCTTGTTGTTGGCCTTACATACTTTCAGTAGTTGATCCTTAGGTGACCATGCCACCTTTGTGGATGAAGTGACTCTGAGCAAGCCTGTCTATTCAAGGTTAATTGTTGAAATTGTAGGGCAACTAAGAGGAAAAAAATGTTCTTTATGATACCTTTAATCTAATTATACTATTTAATCTATAGTATATTTTAAATCAGAAAAATGAAGCATGGGCTAGGTTTGCAAAGCCCTCCATTTTGTCAGTGTTCACACTCATTTCTATTCTGTTTGTAGCAGCCCCAAACAACCCTCGACTAGAATTTGTTTTGGTTCAACAATAACTCTCACCTACAGTTAATTTTAATAACTAAAGTCTTAAGAGTAATATTTATCATATTATAAAAATGC…
CALD1	800	4654	Cald1	109624	###############################################################################################################################################################################################################################################################	AAGAGAGGTGAGAAGGAGCTATCAAGCTCAAGCCGAGGTTGGGAGCAGGCACGTCAGAACACCCAGCTGACATGGGCTTTCCATCCCGGGCTTGCTCATCAGTTAACATCAGGAGTCATCACTCAATGAGAGATGCTGACCTGGGCCTCCCTTGGCATGGGCTGAAGTATTCTTTGAGCTCATTTTTGTCCCTGTTTTGATTCTATATTGAGGAGGAAGTCTTTCTGTAGCTTCGCAGACTTATGGGTTGGGAAACAGGAGCTATTCTGGCCAGAGAGTGAGCTCTACAGAGACTGGAGAAATAGAACACTTCTTTAACCTTCGTTAGTCGACATTATGATACATAGAGCTGTCTCTGTCACATGCCATCAGCCAACTTCCCCGAGACCTGTACACTCT…
CALM1	801	4655	Calm1	12313	###############################################################################################################################################################################################################################################################	GTATGGCTGGGCTTGTTTAACCCACTGTGCTCTTTCCCAGATCAAAGTGCTCACTGCCTGGCTTTAGCAGCACGCTGACTCCCTAACTGAGCAAAAAATCCAGAGGGTAGGGATGGCCAGGCAGAGGCCTGTGGTCCTGCCATCCGGAACGTGGGCTGCAGTCTGCATGCAAACCACAGAGAGAAAACACAGAGCTGGGTGCTTTTGTTTAGCCTCTGCCTTTCTTTAGAGTTTGGACGTTGGAAATGCTTCTATGGAAAGCACTCACTTAGAGCATCTACAGTAAGGTTTTCGTGTTGCAGTTGAGTTCTGATTGTTTTCCCAGGTTTCCAACTTGATGTGAAACAAGCTCTCCTCTGAAACTGTGTTCAACACGTAGAGCTGGCGCACCAAAATCGG…
CALM2	805	4656	Calm2	12314	###############################################################################################################################################################################################################################################################	ATATAATTCAATGACGTTCTAAGGAAATGAACACACCTAGAATATAGACATTTTACAGGTAAATTGTATTGAGTTTTGCAGAAATATCATGGCTGGGGACTAGGGGGTGTGGCTTAGTTGGTAACGTGCCTGGTGTGCATGGAGTCAGAAGTAGCAATATCATAATTAGAAAACACAAAAACGGTGAGAACGTTGAGTATGGTGGCTATTTCTGGCTGTCAGCTTGATGACATCTGGAATGAACTACAATCCAGAAGTGAAGGGCACACCTGTGATCCAGATCCTGAGGCCGGAAGACACAGGCTTTTGACCTGGATCTTGAGGCATAGTGGCTATAAAAAGCTTAGGCCCAGGCAAGGTGGTGCAGGCTTTAATCCCAGGAGGTAGAGGCAGGCAGAT…
CALM3	808	4657	Calm3	12315	###############################################################################################################################################################################################################################################################	GGACGGGAGCCTCCTCTATTGCTCAGTGAGTGACGGAGCTTGCTGGGCAAACCTGATGGCATAAGTTTAGAACCTCAAACCCATAACGGAAGGAAAGAACTGACTTCAGTAAGTCATTCTCTGACTTCTAGATATTTGTCATGGTACACATCGATACAGAAAGATAGATAATAGATCGATAGATAAATAGATATGGAAAAACACTTATTGAAAAAATAAAAGTAAGCTGGGTGGTGGCGCACGCCTTTAATCCCAGCACTCAGAAAGCAGAGGCAGACAGATCTCTAAGTTTGAGGCTAGCTTGATCTACAGAGTGAGTTCCAGGACAGCCAAGGCTACACAGAGAAACTCTGTCTCAAAAAAAAAAAACTTAAAAATGAAAGCAAAGGTATGAGAGAT…
CALML3	810	4660	Calml3	70405	###############################################################################################################################################################################################################################################################	TAAGTTTGTTGAAGGATTACTTTCTTGCTTTTTCTAGGGCATAGTTTCCATCCTTGTATTGTTTTTTGTTTGTTTGTTTTTTCTGTTATTATCCGTTGAAGGGCTGGATTCGTGGAAAGATATTGTGTGAATTTGGTTTTGTCATGGAATACTTTGGTTTCTCCATCTATGGTAATTGAAAGTTTGGCTGGGTATAGTAGCCTGGGCTGGAATTTATGTTCTCTTAGTGTCTGTTTAACATCTGTCCAGGATCTTCTGGTTTTCATAGTCTCTGGTGAAAAGTCTGGTGTAATTCTGATAGGCCTGCCTATATATGTTACTTGACCTTTTTCCCTTACTGCTTTTAATATTCTATCTTTATTTAGTGCATTTGTTGTTCTGATTATTATGTGTCAGGAG…
CAMK1G	57172	4669	Camk1g	215303	###############################################################################################################################################################################################################################################################	AAGACTCACTTCCTTTCAGCCCCTGTCAGTCTCTCCTGGCTCTTGTAGTCTCAAGGGTAAGTTGTAATGGAAAGAGAAGCTGTATGAGGCCCTAGTAGGTGCTTCCTGGGGGGGATATCTGATCATTCCTCCTGGGCTGGACCAGGAGAACCTTCTGTACTTACGGGCAGAGACAGAAATAGGAGAGCATTGTGCCCAGTGAGCTCGGGTATGGCTGGGGATGGGAGGGGGTAACAGGACCTATAGCTCCTTAGCACCCCTCTTCTAGCTCACCCTTCATTCCTTTACCTCTGGGACCTAACTCGTCTATCAAAGGAGATGGCTTACCCCACCCACACTAGCATCTTTGGTGGGGATGGATAGCTTGTGGATACAAAGGCCATGGTAAATAGCCTGTGG…
CAMK2D	817	4672	Camk2d	108058	###############################################################################################################################################################################################################################################################	GCTCTTAGCATAGCTATGGCTGCTGTACACAGACCTGATGTTAGAAGCCAACTAAACCTGTGTACAGCCTTATTCTTTATGGAAAAAGAAAGCAGGTCCTTACTTCCTATCATGCACACACAAAAACTCAAGTCAGGTTTAAATACTAACCACACACAGTCAGTCCAATGTTAAAGGAAAACAGTTTTGGCTCCGGGGATTTAGAAAGACTTCCTAAACAGTATAAGATTCAGAGCGAGATCGCGTAAGGCTTCTTGAAACATGAAAGATTTTAGTTTCCATGGTAAGATCATCAAAGAAGTGAATAAAAAAAACTTCAATATTTCAAAAGACATGACTCTCAGCTGTGTGCAGGAAACGGAAAACTGTACAAGTATTAATGCAACGCTAAGGCTGTTC…
CAMK2G	818	4673	Camk2g	12325	###############################################################################################################################################################################################################################################################	GTGTGTGTGTGTGTGTGTGTGTGTGTGTGTGCCTGATGCCTGAAGAGGCTGCTGGATCCCTTGGATCTTCAGTTACATACAGCTGAGAGCCAACACAAGGATGCTGTGAATTAAACCCAGGTCCCCTGGAAGAGCAACCAGTGCTCTCCACCACGGAGCCATCTCTCCAGCCCCATAAAGAAAAAACTACATATAAGAGACTAAAATAGATGATAAGGAGATGAATAAAAATATGAGAATTAAAGTAGGGTTATCTGGCTATTGTGGGCTCATAGGCAAGGGAGAAAGGCAGGGTCCAAGTTTCTGGACTCTAAGGAAGGTCCTGAGGCACCAAGGTCCCAGGCCTGAGTTACCATAGTGCCCATCAGACATTTACACTTGAATGTCCTGTATCCGTTC…
CAMK4	814	4676	Camk4	12326	###############################################################################################################################################################################################################################################################	GGGGGGAACAGGTTTGCTACCAATATTGACTCTTCTCATCAATGATGTTGCCTTAACATTTATTTGTATCTTGTTTTATTTCTGTCAGAAACCCTTGATAGTATCAAGAACAGAGGAATTGAAAGCTTGAAGTGTTTGATAGATGTTCTTATGCCTCTTTATTCAGATTGTATATGGAATATTTATATTCATATTATCATTGCCTTAGTACACAGAAATATAATTGACTTTAAAATTTTTATTACTTGTGTATGTGTGTGGTGTGTATGTGTGTGTGCTCTCTGTGTTTGTGTCTTTGTGTGCCGTGTGTGTGTGTGTGTGTGTGTGTGTGTAGATGCCTAAGAATTCCAGAATAGGACATCAGATCCCTTGGAGATGGATGGCTACAGGTGGTTGTGA…
CAMKK2	10645	4678	Camkk2	207565	###############################################################################################################################################################################################################################################################	CACTGTAGCTGTCTTCAGACACCAGAAGTGGGCGCCAGATCTCGTTATGGATGGTTATGAGCCACCATGTGGTTGCTGGGATTTGAACTCAGGACCTTCGGAAGAGCAGTCAGTGCTCTTAACCGTTGAGCCATCTCTCAACCCCACAAAAAGTTTTTTTTTAATTTTAATTAGAAAGGGAAAATATTTACCGGGACAGACTTCCTTTATGCCCCAGGGTCCCCAGCTTCCTTCTGTGTCACCAATGCCTCTCTCCTGTTCTCTTGTGTATTAGTCTGGCTGTCCCCGTTTGTGGTTATGGGCACACTCCTTTTAAATGGTTCATGGATTGTTGGTCCCTTGATACAGAAATCACATGTAGCTCCTCTATAATGGCTCGGAGTTTTCCTTTGACCCATT…
CAMKV	79012	4679	Camkv	235604	###############################################################################################################################################################################################################################################################	GCCCTTCTCTGTGTCTTCATTCCCTGGTGGCTACCAATTAGCCGGCTGGTGGCAGTCCTCTGCTCTGTTCAGGGAAACTGAGACCTGGGGGGTGTTGGTGTGCCTTTGTCTTCCTGTTTCTGGCTTGCTCATGGTGCTGTTTTGGCTGCTGCTTTTGGCCATCCTGAGATCTGCCCAAGACTGAGGCTGGGATGAAGAAGGGCCCTGGAAACCCAAGGCCTGGAGAGTTCAGCTGACTGAGGTGGAGATTGCTGGGGACCCTGGGTAAGGCTGGGCCAGCCGAGACGGCTTCTTAAGGAATTAGGCAGGCTTCTTTCTGGGTGTCTATCCTGCAATGCCAGTCTTTTCAACTTTTGGACCTCTTCGCCTAAGCGGGAGAGAGACTGGGGACTGACTGGC…
CAMP	820	4681	Camp	12796	###############################################################################################################################################################################################################################################################	TTTCTTTCTTTCTTTTTCCTTTTTTTCACATATTAAGCAGAAAAACATTTATTTCTATAAAATTCAATACAAATCAATCTTCAAGCAAGATAACAAAACAAAACAAAATCAATGAATACAATGAATAGTTAGGATAGCATATACAGAACAGACTCTGAATTAAGCACATAATACCAAAATCAAGAGGAACACCGTCCCTGAAGAGAAGCTGACGTGTCAGCTCCAGGGAAACTTAAGCCAACATTGAGTTAAAGACTGGCTTGAACTTGGGGGATCACAGTGAAATGCCATCATAGCTCAATGTAGTCCCCCAGAGATCGGTCCAGCTCAAAAAAAAAAAAACAAAAAAACAAAATTTACAAATTCAGTAGTACAAGTTCTCATAAAACTAGAGAAGCC…
CAMSAP1L1	23271	4683	Camsap1l1	67886	###############################################################################################################################################################################################################################################################	TATGTGTTTATGTATGTGGTGTATGTGTATGTGTGTATATGTGAGTATATGTGTGTATGTGCGTGTTTGTACGAATGTGTGTATACATAATAGGTGTGTATATGTGTGTGTATCTATGTTTGTGTTTGTGTGTGTGCAAGTGTGTATTCATGTGTGTTTGTATGTGCATTGCATAAGAGAACACTGGTGATAAAAGCCAAGGGCAGGATCAAGAAAGTGTCATGGAAGAGGTGTGGCTGAAGTTGACTACTAGAAGATGGAAAGATTTTGATAGCTCACACTCTCCAAGGCATCAATGAGATTAGGCAAATCAATAAGTCTTGGAATGATTGACTATATCCAAGGTTTTTAGGATAGTTTGCCTTTATATGTTACAGGCAAGTTTTGAAGAAGGCAAAG…
CANT1	124583	4688	Cant1	76025	###############################################################################################################################################################################################################################################################	GGGCTATTGACTACAGTCGGCGGCGGGAACACACCACCATCCTCTGGTCCTGCTGTGGAATCTGGTCAGCATTGGCTATGACCAGCTGGAACTGCTCAGAAGAGGGTCTGAGGACTAGGGCGGCAGAGAGGAGTCCTAACTTCTAAACTTCCTGAGACGAAGGTCGGGGGGACCAGGCAAAGAACCCTGAAGCTTAACTGGGGAACGACAGACAACTCCTTTGCTGGATTTCCGCGCCTCAATTACAAGCTCAAGCGAAAAACTACGATTCCCAGCAGCCCGGCGCTCAGTGCGCAGGCGCAGAGCAGAGACTGGGTGGGCGAGTAGAGGAAGACACATAGAGCAAAGGCTGCCGGGAAGACGTGGCTGTAGGCAACCGAGAGTGCGGCGCAGGAAGAC…
CANX	821	4689	Canx	12330	###############################################################################################################################################################################################################################################################	AGACAAAGATTACACCATTGATACATACCCACATCAAGTTTAGGGTATGTATATGGGTGTGTACACATTCATATGATTGGCTGCCCAGGAGTGTGCATTGAGGCCAGAGGATGACCTCAGGTAGCATCCACCTTGTTTAAGATAAGGGTCTAGTGCTGGTGAGATGGCTCAGTGGGTAAGAGCACTGACTGCTCTTCCGAAGTTACAGTTCAAATCCCAGCAGCCACATAGTGGCTAATAAAAATATGCCCGTAATGAGATCTTACGCCCTCTTCTGGCATGTCTGAAGACAGCTACAGTGTACTTATGTATTATAATAAATAAATCTTTGGGCCAGAGCAAGCAGGGACTGAGCAAGCAGAATTGACCAGAGTGAGCAGAGTTTCTAAAAATTCAATT…
CAPG	822	4692	Capg	12332	###############################################################################################################################################################################################################################################################	ATGTGAGTGCAGTGCTCTCTGTGGCCAGAAGAGGGAGTCAGACCCTTAGAGTTGGAGTTGCAGGCCATTGTGAGGTGCCAGATGTGGCTTCTGGGCACCAGACTCCAGTCTTCTGGAAGAGCAGCAGTTGTTCTTGACCTCTGAGCTGTATCTACCATTTCAGGGGACATCTTTCAGGAACCATTTTGTCCTTTTATTATAGGTTCTGAGGATCGAACTGTGGCCATCATTGCAGAGCAAGCATTTTTACTCACTGAACCGTCCCAGTGACTGCATTTAATGTTGAGAAAACAGTTAATTCTCTCTCTCATGGTATTTTAGCACACAGAACACATTTATCTAGAAGGCATGGGGGTGTACACTGTAATCCCAGTCCTCAGATGGAGGCAGGAGGATCAC…
CAPN10	11132	4694	Capn10	23830	###############################################################################################################################################################################################################################################################	TTGTTACAGAAATAGAAATCCTAAGACAGTTACCTGAAATTATAAGATGAAATAAAACCTTTCTTCCCCAAGTTGCTTCTGCTTTATCACAACAATAGAAACCCTAAGACAGAAATTGGTACCAGAAGTTGGGTGTCGTTATGACAGATCTAACCATGTGTTTTTGGAAGGAGTATGAAGTTTAGGCTGGGAAAGCCACTGAGTGCTCATAGCTTATTGGATTTCTATGAGATCTTGGAAGATGATGCTAACAGTGGTGCAGGTAACAGAGCCTGGCTTATGACATTTCAGAGAGAAGTAAAAGCTCTACCAGGGAAGTTTAAGTGATATTTTGAATTGAAAATGTGTGCTTCTGGTCAGCTTGTGCTGAAGAATTGCCTGTGATTAATAAGAGCACAG…
CAPN13	92291	4697	Capn13	381122	###############################################################################################################################################################################################################################################################	TGTCCACATCCCTTTGCTTTCATTTTCTCTCTTTCTTCTTTCTTTCCCTCCTTCCTCTCTCCCATCTTTCTCTGAGCCTAGTCCTGCACTCTCCTTGGCTCTGTCTGACTGGCCTCTCTCTCTTCCTCCTTGCCTCCCTCCTTCTTTTTCTCTCACTACAGCTCTAAGGTATGTCAAGGTGGCAGATAGCTGGAAGTGGTTTGCTCTGGGTGTTTTTCCGCCAGAGAGTAGTTAAGTGCCTTATTTTCTCCACCCTGGTGACTAAATTATTCTCCGTGTGTTAAACAGTGTAATTAAACACACACACATGAGAGTGAGCGGGCTCCTTCCCCCCACCCTTCCTTGTTCCTTGTCAGCAGAGAGAGTGTCAGCCCCAGCCTTCAAGCTCTGTTAGTTTTA…
CAPN6	827	4701	Capn6	12338	###############################################################################################################################################################################################################################################################	GTTTCATAAAACAAAATATTGGTATGCAGCCAGTGAGTAGGGAAAGCATACTTTTCCCTCTCCCCTTCCCTCCCCACCCCCTCCTCCCTCTTTTTCTCCCTCTCTTTCTCCCAACCCTCCCTTTTCCTCTACCTGTCTTCCTTCACTTCTCAGATCTTTAAATAACCATAGCATGGATTGGTAGAGGCGTAGAGACAGAGAGTGTTAATTTTTGATGCAATGGTAATCAGCACACAGGGCAGGAAATCTGTCGAATGAGAAGATGGTGGTGTTAAAATTTTGTGAACGTGAAATAGACACCCAAAATCATCAGAATCGCAGCCTTTAAACTGTGTCTCAATGAAAACCTCAGGAAAGGCAGATCCGGGCCTCAAGTGGGATTCAACAGAGTTATTTTAG…
CAPN7	23473	4702	Capn7	12339	###############################################################################################################################################################################################################################################################	AACATAATATTTTAGATATTAAGTCACACATTTGTGACAGCAACCACACTGCCATGATATATGTGTTTGATATGTTACTATGTTCAGTTTGATAGTATTACATTGAGTACATCTTTGTCTACATTCAAGAAGGCTATTATTCTGAGGTCTTAGTTTCTTGTGATCTTTTCCATAGTTTCCTGTAGTGATAGTACAACCAACACAAAATGTTATCATGAAGCCTATTATTATGTATAGTTAATATATGCTAATGATACATATTATATAATTGAGGATATATATTATAAAACTCATTCTATCTAGCAATTACCATATTGTTCCAATTGGATCCTTTATAATACAAGCTACATTTAAATTACAAGCTACTTTTTCCCCATGTGATAGAATATTTTATTACTC…
CAPNS1	826	4705	Capns1	12336	###############################################################################################################################################################################################################################################################	ACTTGAACTCACAAAGATCCACCCCTCTGCCTCTAGAGTGCTGGGACTAAAAGCACATGCCACTACACCTTGCTGGCTCTTATTTCTTGAAGCAGTTCATACTGGGAACTTGTGATCATCCTACTTCAGACTCCCACGTACTGGCATTTGCTGTACCACCATACTAGCCACAGTCAAGTTATTAAAACAACCCCACTTCAACACAGAGAACATTCTCTCTGTAACCTGGCATAGCTCCTAGCCCTCAGGAGGGAGAGCAATGTGGCGTTGGGGATTGGCCCGGTGCTGCTATGTATTCAAATGCGAAGTACTGCCCCCCAAGACCTGTCTGCCTACAATGAACATTTTGTACAAAAAGTGTACAGCAAATGATGTTGTATAAACTTTGCTTGTCAGTCT…
CAPSL	133690	4710	Capsl	75568	###############################################################################################################################################################################################################################################################	CCTCAAGTGGCATGCTAAACAGACTTCTTTCTCTCCCATGGTCAAAAATCTTAAAGAGGCTGATATGTAACATTCTGTTGCAAGAAGAGGTTTATAATGGAGCAGTACCCAAACCCACCCCTGCCTCAGCCTAATTCTTAGAGAGAACAGTTTATCTTCATAGTCTGCATAGCCGTTTTACCCAGAATCGCAATCAATATCTAGAAACAACTTAAATAAAGTCACTGTGGGAATAAGTATTTGCCAGTTATGTCAAACATGAATACTTTGGGTGCAAACCTCAGAAGACCTGACCATCAACCGATTAAACAAGCAATACAAATCGTGTGACAGTACCCTGGAGTCAGGCAGTTGTGGACACTGGTGAAACAGCTCTATGATATTAGTGTTCTAAGGTGT…
CAPZA2	830	4712	Capza2	12343	###############################################################################################################################################################################################################################################################	AGGGTTAAAGATACCTGGATGCTCAAAATTCTGTTTAAACTGGTGCAAGGCCTTTCTGGAACCCCAAGTCTCGCCTGTAATTTTGCTTGCTCAGCCTGGGAACTCCAGTTTCCCTTTTGTGTGGGCTCCAGAGCGGGGGAGGGAAACACAACACTTCCCTCTTTCTGCTCACTTCCCTCCCTTGCTACTCTTCTCCAACCCAGCGGGAGAAAGCCACAGAAGGCCTTTCCCATCTCCCAGTAGGCTCCTGATAATGATGAAGACAGTTCTGAAGTTGCAATAAAAAATATGCATGTAGTTTCTAAAGACACAGAATCCCTGTTTCCCCAAAACTCCCTGGTTAGCTGACACTAGGACTTTACATGGGAAAATAAGCTCAGGAAAATGGGGGTCATTTTT…
CARD10	29775	4731	Card10	105844	###############################################################################################################################################################################################################################################################	GACACTTTAAGACAGCTTCTCACACTGCGGTGACCTTCAACCACGAGATTATTTTCGTTGCTACTTCATAGATGTAACATTGCTACTGTTATGAGTCCTAATGTAAATATCTGATAGGCAACCCCGATGGGGTCTCGAGCCCCAGGTTGAGGACACCCTGTTGTCCCCTCCCCCAAGTCCAGGCACCCTTGTGACGGCTGTGACCCATATTGTGGAAGTGACACTGGCTGACTTCCAAGCGGGTAGATCACAAAAGGGGTGGTGGCTTCCTCTGGATGTCTCTGACATACGTACTTGAAACCATGGTATAGGAAGCTGATGGTTCTGATGCCGCCATGCCATGGGGACCAAGCAGCAGCACCTCGGAGTGAGCAGCCCCAGCTGTACCAACCCATGAGC…
CARD6	84674	4734	Card6	239319	###############################################################################################################################################################################################################################################################	AGGGGAGTCAGACACCCAGTGCGTGGCGGCGCCCCTGGCGGTTGTGCAGTGCTGGGACTGGGATCCCGATCCGGGAAAGCCAGCCTTCCCAGGTTCGTTTTGATGTGGCCGCTCGCTTGCCTGTATGGAGAGTTGGTGAGAGGATGGAGTCACGAAGTGTCTCGGCGAGGGTAGGAGCTTAGTTAGCTTCTGACTCGGGCCGACTCGATTTCACGCGGTGGTCATTCAGAGGCCAGTTGTTTGATCGCACTCAAGGAATCACACGCGGAACTTGTTAAATAACAGCTTCCAGCCAGCGCGCCGCCACCAGGAAATCTGACCCTTTTAGACTTGAGTACAGTTTGCAAGTCTGTACTGTATAAAACACTTTCCTAGATCATTTTGAAATAAGTAACCCTA…
CARTPT	9607	4743	Cartpt	27220	###############################################################################################################################################################################################################################################################	GGCAGACATGACACTGGAAGAGTAGCTGAGAGCTCACATCTTGATCTATATGCAGTAACAGAGAGCACAGTATGAGTGCCACAAATATTTTGAAACCTCAAGCCCATCCCTCTTCCAAAAGACCACACCTCCTAATCCTTCCCAAACAGTTCCATCAAGTGGGGACCAAGCATTCAAACATGTGAGCCTATGGAGACCATTCTTGTTCAAACCACCACAGCATCTCTTTCCTGCCTTTTTGCCCTCGGGTTACCAGAATGGGAAATCTGCTTTTGTTGATTTTTTTTCTCCTTTCGAGACCCAGAAACTTGTCCATAGAATTTTTTTTAATGAAAAACTTCACACTAGAGATAACTTAGTCTGATTTCCCTGAGCTTCCCTTTCCTAATTAGGAACCCT…
CASC4	113201	4746	Casc4	319996	###############################################################################################################################################################################################################################################################	GATGCGACAGGCTGATTCTCTAGGATACTGACAAATCAAAACACAGCATCTGAACAGGAGCCATGAAGTGGGCTCAATCCATCATTGTGTCTCTTTGCGGTACATCATGGGAATCTCATGGTTGAGAGCTGCATGCTGAAATTCATCAATTTAGTGAAAAACAATGTAGGTTAAATAAAAGCTTCTAGCTTCTACTTAAAGCTCAGATACCGGGTAAATGAGGCTCTGCTTATGGAGTGCACTGTGACACTTGCACAGCTTCGCTGGCAGCTGTTTCTGCCACCTGAAGGCTAATGGGGAGGATTTAATGTAAGGCTTCTGCAGCAAGCACACTAACAGGGAGTAAAGGGGGTGGGGGTGGGAAGTAAAAGTGGTTAGGAAACTCATGGGCTAATTGTT…
CASC5	57082	4747	Casc5	76464	###############################################################################################################################################################################################################################################################	TAAGTAAAAACCTGTAACTATATGCTATAAGTATACCCCTAAATGCCAAATGTAGTTTTCTAGACAATCAATAATTAGTATGAATGTGATCAAAAGCATTTTATAAGTACGGTTTATTACAGTGGTTTAGGGGCTTGACCTGTTTTGTTAAAGGTGTAACACATGGGTTATATAATAAAATACACATTTAATGAAATTAGAGACTTCCAGAAAGTTTTGAATCTCATTGGTTAAGTGGTAACTAGTTCACAAGTTGGAGAGGAATGGTTCTCAAAGACTTTGAAACAACAATGGTTTAGGTTACCTTGGGTTAATAGTTCCTAGTAGTTACCTGTTTTGAGTACAGAACTTAAAACTATTCCTGTAAAAGATAAGCTGAACTTGAAATGATTTCTATAG…
CASD1	64921	4748	Casd1	213819	###############################################################################################################################################################################################################################################################	TTATAGGTAAAATTTCATGGTGAGAAGCAACATCATTTGGTGGTCAGCCGAGGACTTTGGTTTGTTTGGATACTTCAAGGGAAAGAGAATTTTCCAGAATCTAAACGTAATGAAGGCAGAATCTTGGTGGGTAGATAAGTGGGCTTGCTTTCCTGGTCTTTGGATAGATGGAAAAACAATAGAGGCATTTAAATCACCAAGCCAATATTCTTTAATGAAATTACCCGACAGGATTTAATTGTTTAGCCTCCATAGTGAATCGATACTGACTACGTAAGGAAGCAAATCTCATTAGCTAGTACCTCTTGCTGAAGTATGCAAACAAGCAGCCAAAATATATTGAGAGTGTATGTGTGCCTGCCATGCACTTGTCTGTGTGTGATCAAGAACAGGTCCCAT…
CASP3	836	4756	Casp3	12367	###############################################################################################################################################################################################################################################################	TTTTTGGTTTGGTTTTTTCGAGACAGGGTTTCTCTGTATAGCCCTGGCTGTCCTGAAACTCACTTTGTAGACCAGGCTGGCCTCGAACTCAGAAATCCGCCTGCCTCTGCCTCCCAAGTGCTGGGATTAAAGGCGTGCGCCACCACCGCCCGGCTGAAATGGAGAATTTGAAGTCTCGTGTATCATGAGATCTAGAAAACTCATAGACCAGGCCGATGCCTGGCCTCATGAGGTCTCTGTAGGTCAGCCACGAGGTCAGCCTGATGATAGGGGACAAATTCTCCAATTATGAATCTCCAAAACTTAGTCTGGGGAGATGGCTCAGAAGGTAAGCATGGAGACCCAAGTTCAGATCCGTAGCACCCACATAAAAACTGGATGTGAATTGTGGCTGTAACC…
CASP6	839	4758	Casp6	12368	###############################################################################################################################################################################################################################################################	TGTTGACAATTTAACTTCCTTGGCTCTTGGGCTTCCCTCCCTGTGGCAGAGTTCTGAGAAAAACCAGAGGCGGAAGTGGTTTTTATCCCTGGTCACTGCCCACTGTTACGGGGCCTGCTGAGAAGATGAAGGTAGAGGGCTTATAGCTCCCAGAGGAGAGACAGGGAGGGGCTGAGCACAAGACACACCCTGGGGGGAGAGGGGCTCCACCTTGGACACTTCTCCATCAAATCCCAGTAGTTATTCGGCTGTGAACTGACCACTGCTTTGATGTCTTGATGTTTATGATCCAGTGACACCCCTCAGCAGTACCAGCAGGTGGGAGACAGGCTGCTTCCAACTGTGACACACACTTCCTTAAGCAGATGGGTCGGAATCCATGTTTATGTGAGTTCTCTG…
CASP7	840	4759	Casp7	12369	###############################################################################################################################################################################################################################################################	TCACTGTCTGCTTCCTCAAACCTAGTGCCTGACACGGGAGGTAGCACACATGGATGATGATTTTGGCGCAATATCCGTGCAAGCTGGGTTTGGGAGGTATAAACGTGTTTAAGACAAAGTTCGCCCCCCTCCCCAACAACGTCTGGGAAGACATCAGACTAAAGCGACTGGTGGTGCACAGTATCTGGTCGAGAAGCAGCTTGTGTTAGGAAAAAGGTAAAAAACAAAAACAGAACGAGACAGGTGCCCCATCGCGGAGAGCAAGTCAGAATTTTGGGTCCATCTGCTGGGTAGACAGTTTTGTAGAATGCGTTCTCAGTGGAACTTTTGACGTTTACAGTTTTAGAGTCTCTTAGTACTCCTCTCTGGTGAGCGCGGGGAAATTTGCATATGTGGCAT…
CASP8	841	4760	Casp8	12370	###############################################################################################################################################################################################################################################################	TCCTTCAGAGGATTCCCACGTCAAGGCAACGGAGCTTATAGTGGGACATGATTGATATCCTAGGCCCTGTAATGAATGAGATGACTCTGTGGTGGGCCACGCTTTGGGCCACCAATGTGTAGAGATTATACTTTTATCTGCTCCGGTATCAAGGATGCCTTCAAACTCTTTTCCGTTAATCTTAAGGCGGAGCTTAGGTCTATCATTTAAAGATACAACCAAATAGGCAGAATCATTTCCTGAGGAGCCCATTTTCTTTATCTCAGGTCCTGCAGATTTCTCCCTGGTATTATCAGGGAGGAGCAGCAGCTGAGCTATCCTATCTCCTTTACTAATAGAAAAAACGCCCTTAGGGCTTGAGCACAGGACCTGTATTTCAGGGGAATGTTGACAATCCAT…
CASP8AP2	9994	4761	Casp8ap2	26885	###############################################################################################################################################################################################################################################################	TTTTTGATTTTTGACATCTGACTGGAATTTATCCCAGCTCTCCACTTTCTAGCTGTTGGCTGCAGCAGATTTTCTAATTGGCTCTGTTAGGTTCCTCATCTATTTAGACGGGATAAGGAATAATATAGACTTGATAGGAGCTTCAGGATAATTTAAAGGAGTACTTAGCGCACTTATATCAATACTTGACTTGTGTAATGTATGCTGCTTTTCATGCCTGTCTCATCCTCAGAACCTAGAGTGAGATTTGCCTCTTAGCTTTTGCCTGGTTGTTTTCCTTCTACAAATGTATGCTTTTGTGTATTGAAAAATTTGAACTTCATACTGCTTTCAGAAAAGATTAGATGACCCCTTTCTCTATGCATTTGCTTATGAATCTGTTGAAGCTGTTTATCCTTC…
CASR	846	4765	Casr	12374	###############################################################################################################################################################################################################################################################	CATCTTTTAACAAATATGTGTGTATTATCCACTACATTTCAGATGTGGTGCTTGGAGGACCTTCGTGGTAGGCTACAATAATGAGGAAGAGACAGGCCCTGCCCCTAAGATGCTGCATGACATTCAAAACCAAGATTCAGTTTATCCCCATAGCCCAGTCCGCTCACATCTCCTTCTCGAATCTCTTGGGTAAGAACTTCAAGGAGAAATCACCTGTCTATACTAAAACACCCCTCATGACATCCTCATGATGGGGAGAACCTTCTAACCAGGGAACCAGCTGCTTCCGATATGTGTCTGCCAGATAGAGGAGGGAAAAAAACAGAACAAATATTAGCATTGGCTTTGTGTGTGGTACTTTTTGGAGGAAGGCAAACAGGATTGATGTAATTTAAATGG…
CAT	847	4768	Cat	12359	###############################################################################################################################################################################################################################################################	AGAATACTCACAACTGATTCTCTTAAGTATTTTCTCCATTAACACTCACAATAGTTCCAGTAGCTTAATGTGGCTGATGTTGCCCATATCCTGGCAACATCTGACTCCCCATATCCTTTTCCAGTAAAATGTTTCAGTTTTGCTAAACATGTGATGAGCTAGTGAGTACATGTCCCAGTTTCCTACATTCTGACCAGTGGGAAGGAGTGGAAGAAGAAATGAAGTGTGTGGTTTCCAGGCTGGTCTCTGCAAACGACTGTGCATGTGTGCCTTTGACCATGTTCCCAGTGGTTGGCATGCAATGAACATGCGATCTGAACCTTGGACTAAGAGATGGACCGCTTGAGTTAAGGACGGCAGGATTGCCTAATCACCCTGGAACCTTCTGGCTCTGAGACA…
[truncated: 4,593 more rows]
