# Supplementary material for: Transcriptional double-autorepression feedforward circuits act for multicellularity and nervous system development
Source: BMC Genomics. 2011 May 11;12:228. doi: 10.1186/1471-2164-12-228 (PMC3116505; doi:10.1186/1471-2164-12-228)
Supplement: Additional file 4 — Alignments of conserved blocks for 5169 human-mouse orthologs with conserved TFBSs. The location and motif information for 386237 TFBSs are displayed in a character-based alignment-embedded layout. Each file name stands for a gene symbol and the file contains the alignments of conserved blocks with TFBS information for the corresponding gene. Each alignment is not interleaved. The graphical alignments with TFBS information for the 5169 human-mouse ortholog pairs are provided in a browsable format at our website http://genet.med.kagawa-u.ac.jp/pub/HMO_5169/List.htm, together with the character-based alignments with TFBSs and raw sequences contained in Additional files 4 and 2 respectively. [file 1471-2164-12-228-S4.ZIP]

Archive with 5,169 entries (5,169 files):
- Additional_file_4/Text-based_Alignments/A2M.aln.txt
- Additional_file_4/Text-based_Alignments/A4GALT.aln.txt
- Additional_file_4/Text-based_Alignments/AADACL1.aln.txt
- Additional_file_4/Text-based_Alignments/AADAT.aln.txt
- Additional_file_4/Text-based_Alignments/AANAT.aln.txt
- Additional_file_4/Text-based_Alignments/AARS2.aln.txt
- Additional_file_4/Text-based_Alignments/AASS.aln.txt
- Additional_file_4/Text-based_Alignments/ABCA1.aln.txt
- Additional_file_4/Text-based_Alignments/ABCA12.aln.txt
- Additional_file_4/Text-based_Alignments/ABCA4.aln.txt
- Additional_file_4/Text-based_Alignments/ABCA9.aln.txt
- Additional_file_4/Text-based_Alignments/ABCB11.aln.txt
- Additional_file_4/Text-based_Alignments/ABCB4.aln.txt
- Additional_file_4/Text-based_Alignments/ABCC1.aln.txt
- Additional_file_4/Text-based_Alignments/ABCC12.aln.txt
- Additional_file_4/Text-based_Alignments/ABCC4.aln.txt
- Additional_file_4/Text-based_Alignments/ABCC5.aln.txt
- Additional_file_4/Text-based_Alignments/ABCD3.aln.txt
- Additional_file_4/Text-based_Alignments/ABCG2.aln.txt
- Additional_file_4/Text-based_Alignments/ABCG4.aln.txt
- Additional_file_4/Text-based_Alignments/ABHD11.aln.txt
- Additional_file_4/Text-based_Alignments/ABHD13.aln.txt
- Additional_file_4/Text-based_Alignments/ABHD3.aln.txt
- Additional_file_4/Text-based_Alignments/ABHD5.aln.txt
- Additional_file_4/Text-based_Alignments/ABHD6.aln.txt
- Additional_file_4/Text-based_Alignments/ABHD7.aln.txt
- Additional_file_4/Text-based_Alignments/ABI3BP.aln.txt
- Additional_file_4/Text-based_Alignments/ABL1.aln.txt
- Additional_file_4/Text-based_Alignments/ABO.aln.txt
- Additional_file_4/Text-based_Alignments/ABP1.aln.txt
- Additional_file_4/Text-based_Alignments/ABRA.aln.txt
- Additional_file_4/Text-based_Alignments/ABT1.aln.txt
- Additional_file_4/Text-based_Alignments/ABTB2.aln.txt
- Additional_file_4/Text-based_Alignments/ACADL.aln.txt
- Additional_file_4/Text-based_Alignments/ACCN5.aln.txt
- Additional_file_4/Text-based_Alignments/ACE2.aln.txt
- Additional_file_4/Text-based_Alignments/ACLY.aln.txt
- Additional_file_4/Text-based_Alignments/ACN9.aln.txt
- Additional_file_4/Text-based_Alignments/ACOT12.aln.txt
- Additional_file_4/Text-based_Alignments/ACOT4.aln.txt
- Additional_file_4/Text-based_Alignments/ACOT6.aln.txt
- Additional_file_4/Text-based_Alignments/ACOT9.aln.txt
- Additional_file_4/Text-based_Alignments/ACOX2.aln.txt
- Additional_file_4/Text-based_Alignments/ACOX3.aln.txt
- Additional_file_4/Text-based_Alignments/ACOXL.aln.txt
- Additional_file_4/Text-based_Alignments/ACP5.aln.txt
- Additional_file_4/Text-based_Alignments/ACP6.aln.txt
- Additional_file_4/Text-based_Alignments/ACPL2.aln.txt
- Additional_file_4/Text-based_Alignments/ACRV1.aln.txt
- Additional_file_4/Text-based_Alignments/ACSL4.aln.txt
- Additional_file_4/Text-based_Alignments/ACSL5.aln.txt
- Additional_file_4/Text-based_Alignments/ACSL6.aln.txt
- Additional_file_4/Text-based_Alignments/ACSM1.aln.txt
- Additional_file_4/Text-based_Alignments/ACSS1.aln.txt
- Additional_file_4/Text-based_Alignments/ACTA2.aln.txt
- Additional_file_4/Text-based_Alignments/ACTB.aln.txt
- Additional_file_4/Text-based_Alignments/ACTC1.aln.txt
- Additional_file_4/Text-based_Alignments/ACTG1.aln.txt
- Additional_file_4/Text-based_Alignments/ACTG2.aln.txt
- Additional_file_4/Text-based_Alignments/ACTL6A.aln.txt
- Additional_file_4/Text-based_Alignments/ACTL6B.aln.txt
- Additional_file_4/Text-based_Alignments/ACTR10.aln.txt
- Additional_file_4/Text-based_Alignments/ACTR3B.aln.txt
- Additional_file_4/Text-based_Alignments/ACTR5.aln.txt
- Additional_file_4/Text-based_Alignments/ACTR6.aln.txt
- Additional_file_4/Text-based_Alignments/ACTRT1.aln.txt
- Additional_file_4/Text-based_Alignments/ACTRT2.aln.txt
- Additional_file_4/Text-based_Alignments/ACVR1.aln.txt
- Additional_file_4/Text-based_Alignments/ACVR1B.aln.txt
- Additional_file_4/Text-based_Alignments/ACVR1C.aln.txt
- Additional_file_4/Text-based_Alignments/ACVRL1.aln.txt
- Additional_file_4/Text-based_Alignments/ADA.aln.txt
- Additional_file_4/Text-based_Alignments/ADAM22.aln.txt
- Additional_file_4/Text-based_Alignments/ADAM29.aln.txt
- Additional_file_4/Text-based_Alignments/ADAM30.aln.txt
- Additional_file_4/Text-based_Alignments/ADAM7.aln.txt
- Additional_file_4/Text-based_Alignments/ADAMDEC1.aln.txt
- Additional_file_4/Text-based_Alignments/ADAMTS1.aln.txt
- Additional_file_4/Text-based_Alignments/ADAMTS10.aln.txt
- Additional_file_4/Text-based_Alignments/ADAMTS16.aln.txt
- Additional_file_4/Text-based_Alignments/ADAMTS18.aln.txt
- Additional_file_4/Text-based_Alignments/ADAMTS3.aln.txt
- Additional_file_4/Text-based_Alignments/ADAMTS5.aln.txt
- Additional_file_4/Text-based_Alignments/ADAMTS7.aln.txt
- Additional_file_4/Text-based_Alignments/ADAMTS8.aln.txt
- Additional_file_4/Text-based_Alignments/ADAMTSL2.aln.txt
- Additional_file_4/Text-based_Alignments/ADAMTSL5.aln.txt
- Additional_file_4/Text-based_Alignments/ADARB1.aln.txt
- Additional_file_4/Text-based_Alignments/ADC.aln.txt
- Additional_file_4/Text-based_Alignments/ADCK2.aln.txt
- Additional_file_4/Text-based_Alignments/ADCY1.aln.txt
- Additional_file_4/Text-based_Alignments/ADCY6.aln.txt
- Additional_file_4/Text-based_Alignments/ADCY7.aln.txt
- Additional_file_4/Text-based_Alignments/ADCY8.aln.txt
- Additional_file_4/Text-based_Alignments/ADCYAP1.aln.txt
- Additional_file_4/Text-based_Alignments/ADCYAP1R1.aln.txt
- Additional_file_4/Text-based_Alignments/ADD1.aln.txt
- Additional_file_4/Text-based_Alignments/ADD2.aln.txt
- Additional_file_4/Text-based_Alignments/ADD3.aln.txt
- Additional_file_4/Text-based_Alignments/ADFP.aln.txt
- Additional_file_4/Text-based_Alignments/ADH4.aln.txt
- Additional_file_4/Text-based_Alignments/ADH5.aln.txt
- Additional_file_4/Text-based_Alignments/ADH7.aln.txt
- Additional_file_4/Text-based_Alignments/ADIPOQ.aln.txt
- Additional_file_4/Text-based_Alignments/ADIPOR1.aln.txt
- Additional_file_4/Text-based_Alignments/ADM.aln.txt
- Additional_file_4/Text-based_Alignments/ADORA3.aln.txt
- Additional_file_4/Text-based_Alignments/ADPGK.aln.txt
- Additional_file_4/Text-based_Alignments/ADPRH.aln.txt
- Additional_file_4/Text-based_Alignments/ADRA1D.aln.txt
- Additional_file_4/Text-based_Alignments/ADRA2A.aln.txt
- Additional_file_4/Text-based_Alignments/ADRA2C.aln.txt
- Additional_file_4/Text-based_Alignments/ADRB2.aln.txt
- Additional_file_4/Text-based_Alignments/ADRB3.aln.txt
- Additional_file_4/Text-based_Alignments/ADRBK1.aln.txt
- Additional_file_4/Text-based_Alignments/ADSS.aln.txt
- Additional_file_4/Text-based_Alignments/AEBP1.aln.txt
- Additional_file_4/Text-based_Alignments/AES.aln.txt
- Additional_file_4/Text-based_Alignments/AFAP1L1.aln.txt
- Additional_file_4/Text-based_Alignments/AFAP1L2.aln.txt
- Additional_file_4/Text-based_Alignments/AFF1.aln.txt
- Additional_file_4/Text-based_Alignments/AFG3L2.aln.txt
- Additional_file_4/Text-based_Alignments/AFM.aln.txt
- Additional_file_4/Text-based_Alignments/AFP.aln.txt
- Additional_file_4/Text-based_Alignments/AFTPH.aln.txt
- Additional_file_4/Text-based_Alignments/AGA.aln.txt
- Additional_file_4/Text-based_Alignments/AGGF1.aln.txt
- Additional_file_4/Text-based_Alignments/AGK.aln.txt
- Additional_file_4/Text-based_Alignments/AGL.aln.txt
- Additional_file_4/Text-based_Alignments/AGMAT.aln.txt
- Additional_file_4/Text-based_Alignments/AGPAT3.aln.txt
- Additional_file_4/Text-based_Alignments/AGPAT6.aln.txt
- Additional_file_4/Text-based_Alignments/AGPS.aln.txt
- Additional_file_4/Text-based_Alignments/AGR2.aln.txt
- Additional_file_4/Text-based_Alignments/AGRP.aln.txt
- Additional_file_4/Text-based_Alignments/AGT.aln.txt
- Additional_file_4/Text-based_Alignments/AGTPBP1.aln.txt
- Additional_file_4/Text-based_Alignments/AGTR2.aln.txt
- Additional_file_4/Text-based_Alignments/AGTRAP.aln.txt
- Additional_file_4/Text-based_Alignments/AGTRL1.aln.txt
- Additional_file_4/Text-based_Alignments/AGXT.aln.txt
- Additional_file_4/Text-based_Alignments/AGXT2.aln.txt
- Additional_file_4/Text-based_Alignments/AGXT2L1.aln.txt
- Additional_file_4/Text-based_Alignments/AHCY.aln.txt
- Additional_file_4/Text-based_Alignments/AHCYL1.aln.txt
- Additional_file_4/Text-based_Alignments/AHDC1.aln.txt
- Additional_file_4/Text-based_Alignments/AHNAK.aln.txt
- Additional_file_4/Text-based_Alignments/AHSA2.aln.txt
- Additional_file_4/Text-based_Alignments/AHSG.aln.txt
- Additional_file_4/Text-based_Alignments/AICDA.aln.txt
- Additional_file_4/Text-based_Alignments/AIG1.aln.txt
- Additional_file_4/Text-based_Alignments/AIM1.aln.txt
- Additional_file_4/Text-based_Alignments/AIM1L.aln.txt
- Additional_file_4/Text-based_Alignments/AJAP1.aln.txt
- Additional_file_4/Text-based_Alignments/AK1.aln.txt
- Additional_file_4/Text-based_Alignments/AK2.aln.txt
- Additional_file_4/Text-based_Alignments/AK3.aln.txt
- Additional_file_4/Text-based_Alignments/AKAP10.aln.txt
- Additional_file_4/Text-based_Alignments/AKAP11.aln.txt
- Additional_file_4/Text-based_Alignments/AKAP12.aln.txt
- Additional_file_4/Text-based_Alignments/AKAP3.aln.txt
- Additional_file_4/Text-based_Alignments/AKAP4.aln.txt
- Additional_file_4/Text-based_Alignments/AKAP5.aln.txt
- Additional_file_4/Text-based_Alignments/AKAP9.aln.txt
- Additional_file_4/Text-based_Alignments/AKNA.aln.txt
- Additional_file_4/Text-based_Alignments/ALAD.aln.txt
- Additional_file_4/Text-based_Alignments/ALAS2.aln.txt
- Additional_file_4/Text-based_Alignments/ALCAM.aln.txt
- Additional_file_4/Text-based_Alignments/ALDH1A1.aln.txt
- Additional_file_4/Text-based_Alignments/ALDH1B1.aln.txt
- Additional_file_4/Text-based_Alignments/ALDH1L1.aln.txt
- Additional_file_4/Text-based_Alignments/ALDH3A2.aln.txt
- Additional_file_4/Text-based_Alignments/ALDH3B1.aln.txt
- Additional_file_4/Text-based_Alignments/ALDH8A1.aln.txt
- Additional_file_4/Text-based_Alignments/ALDOA.aln.txt
- Additional_file_4/Text-based_Alignments/ALDOB.aln.txt
- Additional_file_4/Text-based_Alignments/ALG10B.aln.txt
- Additional_file_4/Text-based_Alignments/ALG14.aln.txt
- Additional_file_4/Text-based_Alignments/ALG8.aln.txt
- Additional_file_4/Text-based_Alignments/ALK.aln.txt
- Additional_file_4/Text-based_Alignments/ALKBH8.aln.txt
- Additional_file_4/Text-based_Alignments/ALLC.aln.txt
- Additional_file_4/Text-based_Alignments/ALOX12.aln.txt
- Additional_file_4/Text-based_Alignments/ALOX12B.aln.txt
- Additional_file_4/Text-based_Alignments/ALOX5AP.aln.txt
- Additional_file_4/Text-based_Alignments/ALPI.aln.txt
- Additional_file_4/Text-based_Alignments/ALPK2.aln.txt
- Additional_file_4/Text-based_Alignments/ALPK3.aln.txt
- Additional_file_4/Text-based_Alignments/ALS2.aln.txt
- Additional_file_4/Text-based_Alignments/ALS2CR12.aln.txt
- Additional_file_4/Text-based_Alignments/ALS2CR2.aln.txt
- Additional_file_4/Text-based_Alignments/ALX3.aln.txt
- Additional_file_4/Text-based_Alignments/ALX4.aln.txt
- Additional_file_4/Text-based_Alignments/AMAC1.aln.txt
- Additional_file_4/Text-based_Alignments/AMBN.aln.txt
- Additional_file_4/Text-based_Alignments/AMBP.aln.txt
- Additional_file_4/Text-based_Alignments/AMIGO1.aln.txt
- Additional_file_4/Text-based_Alignments/AMMECR1.aln.txt
- Additional_file_4/Text-based_Alignments/AMMECR1L.aln.txt
- Additional_file_4/Text-based_Alignments/AMOT.aln.txt
- Additional_file_4/Text-based_Alignments/AMOTL1.aln.txt
- Additional_file_4/Text-based_Alignments/AMOTL2.aln.txt
- Additional_file_4/Text-based_Alignments/AMPD3.aln.txt
- Additional_file_4/Text-based_Alignments/ANAPC5.aln.txt
- Additional_file_4/Text-based_Alignments/ANGEL2.aln.txt
- Additional_file_4/Text-based_Alignments/ANGPTL4.aln.txt
- Additional_file_4/Text-based_Alignments/ANKIB1.aln.txt
- Additional_file_4/Text-based_Alignments/ANKK1.aln.txt
- Additional_file_4/Text-based_Alignments/ANKRD1.aln.txt
- Additional_file_4/Text-based_Alignments/ANKRD10.aln.txt
- Additional_file_4/Text-based_Alignments/ANKRD29.aln.txt
- Additional_file_4/Text-based_Alignments/ANKRD32.aln.txt
- Additional_file_4/Text-based_Alignments/ANKRD33.aln.txt
- Additional_file_4/Text-based_Alignments/ANKRD37.aln.txt
- Additional_file_4/Text-based_Alignments/ANKRD38.aln.txt
- Additional_file_4/Text-based_Alignments/ANKRD43.aln.txt
- Additional_file_4/Text-based_Alignments/ANKRD44.aln.txt
- Additional_file_4/Text-based_Alignments/ANKRD47.aln.txt
- Additional_file_4/Text-based_Alignments/ANKRD50.aln.txt
- Additional_file_4/Text-based_Alignments/ANKRD58.aln.txt
- Additional_file_4/Text-based_Alignments/ANKRD7.aln.txt
- Additional_file_4/Text-based_Alignments/ANKRD9.aln.txt
- Additional_file_4/Text-based_Alignments/ANKS4B.aln.txt
- Additional_file_4/Text-based_Alignments/ANKS6.aln.txt
- Additional_file_4/Text-based_Alignments/ANP32B.aln.txt
- Additional_file_4/Text-based_Alignments/ANP32E.aln.txt
- Additional_file_4/Text-based_Alignments/ANPEP.aln.txt
- Additional_file_4/Text-based_Alignments/ANTXR1.aln.txt
- Additional_file_4/Text-based_Alignments/ANUBL1.aln.txt
- Additional_file_4/Text-based_Alignments/ANXA10.aln.txt
- Additional_file_4/Text-based_Alignments/ANXA11.aln.txt
- Additional_file_4/Text-based_Alignments/ANXA13.aln.txt
- Additional_file_4/Text-based_Alignments/ANXA3.aln.txt
- Additional_file_4/Text-based_Alignments/ANXA4.aln.txt
- Additional_file_4/Text-based_Alignments/ANXA6.aln.txt
- Additional_file_4/Text-based_Alignments/ANXA7.aln.txt
- Additional_file_4/Text-based_Alignments/AOAH.aln.txt
- Additional_file_4/Text-based_Alignments/AP1M2.aln.txt
- Additional_file_4/Text-based_Alignments/AP1S1.aln.txt
- Additional_file_4/Text-based_Alignments/AP1S2.aln.txt
- Additional_file_4/Text-based_Alignments/AP1S3.aln.txt
- Additional_file_4/Text-based_Alignments/AP2A2.aln.txt
- Additional_file_4/Text-based_Alignments/AP2B1.aln.txt
- Additional_file_4/Text-based_Alignments/AP2S1.aln.txt
- Additional_file_4/Text-based_Alignments/AP3D1.aln.txt
- Additional_file_4/Text-based_Alignments/APBA2.aln.txt
- Additional_file_4/Text-based_Alignments/APBB1.aln.txt
- Additional_file_4/Text-based_Alignments/APBB1IP.aln.txt
- Additional_file_4/Text-based_Alignments/APBB2.aln.txt
- Additional_file_4/Text-based_Alignments/APH1B.aln.txt
- Additional_file_4/Text-based_Alignments/APLN.aln.txt
- Additional_file_4/Text-based_Alignments/APLP2.aln.txt
- Additional_file_4/Text-based_Alignments/APOA5.aln.txt
- Additional_file_4/Text-based_Alignments/APOB.aln.txt
- Additional_file_4/Text-based_Alignments/APOBEC1.aln.txt
- Additional_file_4/Text-based_Alignments/APOBEC2.aln.txt
- Additional_file_4/Text-based_Alignments/APOC4.aln.txt
- Additional_file_4/Text-based_Alignments/APOD.aln.txt
- Additional_file_4/Text-based_Alignments/APOF.aln.txt
- Additional_file_4/Text-based_Alignments/APOH.aln.txt
- Additional_file_4/Text-based_Alignments/APOLD1.aln.txt
- Additional_file_4/Text-based_Alignments/APOOL.aln.txt
- Additional_file_4/Text-based_Alignments/APP.aln.txt
- Additional_file_4/Text-based_Alignments/APTX.aln.txt
- Additional_file_4/Text-based_Alignments/AQP1.aln.txt
- Additional_file_4/Text-based_Alignments/AQP3.aln.txt
- Additional_file_4/Text-based_Alignments/AQP4.aln.txt
- Additional_file_4/Text-based_Alignments/AQP7.aln.txt
- Additional_file_4/Text-based_Alignments/AQP8.aln.txt
- Additional_file_4/Text-based_Alignments/AR.aln.txt
- Additional_file_4/Text-based_Alignments/ARC.aln.txt
- Additional_file_4/Text-based_Alignments/AREG.aln.txt
- Additional_file_4/Text-based_Alignments/ARF1.aln.txt
- Additional_file_4/Text-based_Alignments/ARF4.aln.txt
- Additional_file_4/Text-based_Alignments/ARFGEF1.aln.txt
- Additional_file_4/Text-based_Alignments/ARHGAP12.aln.txt
- Additional_file_4/Text-based_Alignments/ARHGAP15.aln.txt
- Additional_file_4/Text-based_Alignments/ARHGAP18.aln.txt
- Additional_file_4/Text-based_Alignments/ARHGAP19.aln.txt
- Additional_file_4/Text-based_Alignments/ARHGAP20.aln.txt
- Additional_file_4/Text-based_Alignments/ARHGAP21.aln.txt
- Additional_file_4/Text-based_Alignments/ARHGAP22.aln.txt
- Additional_file_4/Text-based_Alignments/ARHGAP24.aln.txt
- Additional_file_4/Text-based_Alignments/ARHGAP25.aln.txt
- Additional_file_4/Text-based_Alignments/ARHGAP26.aln.txt
- Additional_file_4/Text-based_Alignments/ARHGAP27.aln.txt
- Additional_file_4/Text-based_Alignments/ARHGAP28.aln.txt
- Additional_file_4/Text-based_Alignments/ARHGAP29.aln.txt
- Additional_file_4/Text-based_Alignments/ARHGAP5.aln.txt
- Additional_file_4/Text-based_Alignments/ARHGDIB.aln.txt
- Additional_file_4/Text-based_Alignments/ARHGEF10L.aln.txt
- Additional_file_4/Text-based_Alignments/ARHGEF15.aln.txt
- Additional_file_4/Text-based_Alignments/ARHGEF18.aln.txt
- Additional_file_4/Text-based_Alignments/ARHGEF2.aln.txt
- Additional_file_4/Text-based_Alignments/ARHGEF7.aln.txt
- Additional_file_4/Text-based_Alignments/ARHGEF9.aln.txt
- Additional_file_4/Text-based_Alignments/ARID3A.aln.txt
- Additional_file_4/Text-based_Alignments/ARL13A.aln.txt
- Additional_file_4/Text-based_Alignments/ARL14.aln.txt
- Additional_file_4/Text-based_Alignments/ARL2.aln.txt
[truncated: 4,869 more entries]
