# Supplementary material for: Transcriptional double-autorepression feedforward circuits act for multicellularity and nervous system development
Source: BMC Genomics. 2011 May 11;12:228. doi: 10.1186/1471-2164-12-228 (PMC3116505; doi:10.1186/1471-2164-12-228)
Supplement: Additional file 4 — Alignments of conserved blocks for 5169 human-mouse orthologs with conserved TFBSs. The location and motif information for 386237 TFBSs are displayed in a character-based alignment-embedded layout. Each file name stands for a gene symbol and the file contains the alignments of conserved blocks with TFBS information for the corresponding gene. Each alignment is not interleaved. The graphical alignments with TFBS information for the 5169 human-mouse ortholog pairs are provided in a browsable format at our website http://genet.med.kagawa-u.ac.jp/pub/HMO_5169/List.htm, together with the character-based alignments with TFBSs and raw sequences contained in Additional files 4 and 2 respectively. [file 1471-2164-12-228-S4.ZIP › Additional_file_4/Text-based_Alignments/A2M.aln.txt]

---------- A2M ----------

                                     SF1_Q6(+)1                                                                                                                          
                                     taaCCTTG                                                                                                                            
                                 CRX_Q4(+)0.952                                                                                                                          
                                 gaatTAACCttgg                                                                                                                           
                                HSF2_01(+)0.999                                                                                                                          
                                GGAATtaacc                                                                                                                               
                                CREL_01(-)0.973                                                                                                                          
                                GGAATtaacc                                                                                                                               
                              TST1_01(+)1                                                                                                                                
                              cagGAATTaaccttg                                                                                                                            
                              CRX_Q4(-)0.955           GATA2_01(-)0.987                                              LRF_Q2(-)0.904                                      
                              caggAATTAacct            ggCCATCaat                                                    TGGGTggaa                                           
                             ETS1_B(+)1                GATA1_01(-)1         HSF2_01(-)0.991                      PAX4_03(-)0.907                                         
                             tcAGGAAttaacctt           ggCCATCaat           agaatGTTCA                           cGTGTGggtgga                                            
                            ETS2_B(+)1              YY1_01(+)0.998          HSF2_01(+)1                         EGR2_01(+)1                                              
                            gtcAGGAAttaacc          ctagGCCATcaatgacc       AGAATgttca                          tcgtGTGGGtgg                                             
                             -120      |         -100      |         -80       |         -60       |         -40       |         -20                                     
Mouse     -210      gctaacgggtCAGGAATTAACCTTGGCAGTAACTAGGCCATCAATGACCCCTTCAGAGAATGTTCAAAAAACCTCAGCTTTGTTCAGAGAACTCGTGTGGGTGGAACCCGCTGTTTGCAtaaagcctag       -82     Mouse
                              ||||||||||||||| |  ||| ||||||||||||||||  | |||||||||||| | | |||||| ||||||| ||||| || |||||||||||||   |||||||||                              
Human     -228      tttagcccgcCAGGAATTAACCTTGACTATAAATAGGCCATCAATGACCTTTCCAGAGAATGTTC-AGAGACCTCAACTTTGTTTAGAGATCTTGTGTGGGTGGAACTTCCTGTTTGCAcacagagcag      -101     Human
                            -120      |         -100      |         -80       |          -60       |         -40       |         -20                                     
                            gccAGGAAttaacc          atagGCCATcaatgacc       AGAATgttc a                         ttgtGTGGGtgg                                             
                            ETS2_B(+)1              YY1_01(+)0.998          HSF2_01(+ )1                        EGR2_01(+)1                                              
                             ccAGGAAttaacctt           ggCCATCaat           agaatGTTC A                          tGTGTGggtgga                                            
                             ETS1_B(+)1                GATA1_01(-)1         HSF2_01(- )0.991                     PAX4_03(-)0.907                                         
                              caggAATTAacct            ggCCATCaat                                                    TGGGTggaa                                           
                              CRX_Q4(-)0.955           GATA2_01(-)0.987                                              LRF_Q2(-)0.904                                      
                              cagGAATTaaccttg                                                                                                                            
                              TST1_01(+)1                                                                                                                                
                                GGAATtaacc                                                                                                                               
                                CREL_01(-)0.973                                                                                                                          
                                GGAATtaacc                                                                                                                               
                                HSF2_01(+)0.999                                                                                                                          
                                 gaatTAACCttga                                                                                                                           
                                 CRX_Q4(+)0.952                                                                                                                          
                                     taaCCTTG                                                                                                                            
                                     SF1_Q6(+)1                                                                                                                          


                                IRF1_Q6(-)1                           
                                AAGTGag                               
                              NKX25_01(+)1                            
                              aaAAGTG                                 
                              -20                                     
Mouse     -267      acaacggagaAAAAGTGAGCagtaacagga      -238     Mouse
                              ||||||||||                              
Human     -292      gctgtacggtAAAAGTGAGCtcttacggga      -263     Human
                              -20                                     
                              aaAAGTG                                 
                              NKX25_01(+)1                            
                                AAGTGag                               
                                IRF1_Q6(-)1                           


                              HSF2_01(+)0.997                                 
                              AGAACttgct                                      
                            |         -20                                     
Mouse     -418      tctgtggctcAGAACTTGCTGGCACACTtgaattattc      -381     Mouse
                              ||||||||| | ||||||                              
Human     -480      tatctaatggAGAACTTGCAGCCACACTgacttgtagt      -443     Human
                            |         -20                                     
                              AGAACttgca                                      
                              HSF2_01(+)0.997                                 


                                HSF2_01(-)0.992                         
                                tgataCTTCA                              
                      |         -20                                     
Mouse     -562      ttctcctggcCCTGATACTTCAttttcagtca      -531     Mouse
                              |||| |||||||                              
Human     -683      tttttgaagtCCTGTTACTTCAcgtttctttg      -652     Human
                      |         -20                                     
                                tgttaCTTCA                              
                                HSF2_01(-)0.992                         


                             POU1F1_Q6(+)0.985                                    
                             aTGGATgcat                                           
                             GATA2_01(+)0.982                                     
                             atgGATGCat                                           
                             GATA1_01(+)0.993                                     
                             atgGATGCat                                           
                      -40       |         -20                                     
Mouse     -890      aacaagtagaTGGATGCATGAATCAATGAAATtgcctccagg      -849     Mouse
                              |||||| ||| || ||||||||                              
Human     -833      aatgcatgggTGGATGGATGGATTAATGAAATcatttatatg      -792     Human
                      -40       |         -20                                     
                                 atgGATGGat                                       
                                 GATA1_01(+)1                                     
                                 atgGATGGat                                       
                                 GATA2_01(+)0.987                                 
                                 aTGGATggat                                       
                                 POU1F1_Q6(+)0.985                                


                               EN1_01(-)0.926                          
                               tgACCAC                                 
                             PAX4_03(+)1                               
                             cttgacCACCCt                              
                     |         -20                                     
Mouse     -1319     gccaactcccTTGACCACCCTcctaaatagt     -1289     Mouse
                              |||||||||||                              
Human     -945      tcatacttatTTGACCACCCTatctctagaa      -915     Human
                     |         -20                                     
                             tttgacCACCCt                              
                             PAX4_03(+)1                               
                               tgACCAC                                 
                               EN1_01(-)0.926                          


                                   EN1_01(+)0.922                       
                                   GTTTTca                              
                      |         -20                                     
Mouse     -1845     caagaaatccTGCCTGTTTTCAagattctgtc     -1814     Mouse
                              ||||||||||||                              
Human     -964      aatctttaagTGCCTGTTTTCAtacttatttg      -933     Human
                      |         -20                                     
                                   GTTTTca                              
                                   EN1_01(+)0.922                       


                              CRX_Q4(-)0.9                              
                              ttaaCTTTAacct                             
                      |         -20                                     
Mouse     -1869     ttcaggcaacTTAACTTTAACCtacaagaaat     -1838     Mouse
                              ||||||||||||                              
Human     -2950     tcagactgctTTAACTTTAACCaaaaataagg     -2919     Human
                      |         -20                                     
                              ttaaCTTTAacca                             
                              CRX_Q4(-)0.9                              


                                     AP2REP_01(-)0.907                                                                                                                                    
                                     ttCACAG                                                                                                                                              
                          -140      |         -120      |         -100      |         -80       |         -60       |         -40       |         -20                                     
Mouse     -2411     ccattctataATTTAATTTCACAGTGGCATTGGACACAAACAGCCAGACGTTTGGCAGTGATGGCCTTCACTGTTAATCTTCACAATTTATGATGAGGGATCAAGTAAATTTTACTAACCTTTATCCATCCTGTTTaagaaatcgt     -2266     Mouse
                              |||| ||||||||| |||| | ||||     ||||||   |||  || |||   |||| || | | |||||   ||||||| |||||| ||||| | |||  || |||| || |||| |||| |||                              
Human     -3565     tcaatcaattATTTGATTTCACAGCGGCACTTGACATGGGTAGCCAGGAATTTATCAATGACAACCTTTACAGATCATCTTTGTAATTTATCATGAGGCATCAAATGAATGCTATTAACATTAATCCCTCCTATTTtaagtcatta     -3420     Human
                          -140      |         -120      |         -100      |         -80       |         -60       |         -40       |         -20                                     
                                     ttCACAG                                                                                                                                              
                                     AP2REP_01(-)0.907                                                                                                                                    


                                              EGR2_01(-)1                               
                                              gctCCCACtcag                              
                            -40       |         -20                                     
Mouse     -2663     ggctgctcctTCCCCTTTCATTGGCTGCTCCCACTCAGtgtttatagg     -2616     Mouse
                              |||||| ||||| |   |||||||||||                              
Human     -3846     gctcaacttcTCCCCTGTCATTTGTACCTCCCACTCAGcatttttaga     -3799     Human
                            -40       |         -20                                     
                                              cctCCCACtcag                              
                                              EGR2_01(-)1                               


                                      MYOGENIN_Q6(-)0.96                    
                                      cATCTGct                              
                                   GATA2_01(-)0.98                          
                                   acACATCtgc                               
                                   GATA1_01(-)0.99                          
                                   acACATCtgc                               
                          |         -20                                     
Mouse     -3339     gagatacacaTCTTAACACATCTGCTcacaatgtcc     -3304     Mouse
                              |||||| |||||||||                              
Human     -3925     ccacccacatTCTTAATACATCTGCTgcatgcatcc     -3890     Human
                          |         -20                                     
                                   atACATCtgc                               
                                   GATA1_01(-)0.99                          
                                   atACATCtgc                               
                                   GATA2_01(-)0.98                          
                                      cATCTGct                              
                                      MYOGENIN_Q6(-)0.96                    


                               ELF1_Q6(-)1                              
                               ctTTCCTttttt                             
                      |         -20                                     
Mouse     -3547     atcaattccaACTTTCCTTTTTtcttttccag     -3516     Mouse
                              ||||||||||||                              
Human     -3996     ttttagtaatACTTTCCTTTTTatctgtgatt     -3965     Human
                      |         -20                                     
                               ctTTCCTtttta                             
                               ELF1_Q6(-)1                              


                                                                EN1_01(-)0.926                                                    
                                                                ggACCAC                                                           
                              NFE2_01(+)1                                           IRF1_Q6(-)0.98                                
                              aGCTGAggccc                                           AACTGag                                       
                              -80       |         -60       |         -40       |         -20                                     
Mouse     -3873     ctgtcaggacAGCTGAGGCCCGGAGCAGATAACTTGGCTGGCCAGGACCACATGGCTCAGTCAGAACTGAGGCTCTGGTGacccagcaat     -3784     Mouse
                              ||||||||| | |||||| |||||  | |  |||||||||||  ||| ||| |||| |  ||||| ||||                              
Human     -4166     ttggcatgaaAGCTGAGGCTCAGAGCAGTTAACTGAGTTACCCAGGACCACACAGCTAAGTTAGAAGTAGGGCTCAGGTGtcctggcaac     -4077     Human
                              -80       |         -60       |         -40       |         -20                                     
                              aGCTGAggctc         AACTGag                                                                         
                              NFE2_01(+)1         IRF1_Q6(-)0.98                                                                  
                                                                ggACCAC                                                           
                                                                EN1_01(-)0.926                                                    


                              ELF1_Q6(-)1                                                                
                              ttTTCCTggaag                                                               
                         -60       |         -40       |         -20                                     
Mouse     -4085     actcattttgTTTTCCTGGAAGTAGTTTTGGACACGGTTCCTTTGGCAAAACCCAcaggggatac     -4021     Mouse
                              |||||||||||  | |  ||||  | |||||| | || |||||||                              
Human     -4385     aattggtgatTTTTCCTGGAAACACTGATGGATGCTGTTCCTATAGCGAAACCCAgaacagagat     -4321     Human
                         -60       |         -40       |         -20                                     
                              ttTTCCTggaaa                                                               
                              ELF1_Q6(-)1                                                                


                                   PEA3_Q6(+)0.937                       
                                   gCCTCCc                               
                                  IK2_01(-)0.978                         
                                  tgccTCCCGagt                           
                              SP1_01(-)0.972                             
                              cctCTGCCtc                                 
                       |         -20                                     
Mouse     -4289     gatctgcctgCCTCTGCCTCCCGagtgctggga     -4257     Mouse
                              |||||||||||||                              
Human     -5638     ctcactgcaaCCTCTGCCTCCCGggtttaagcg     -5606     Human
                       |         -20                                     
                              cctCTGCCtc                                 
                              SP1_01(-)0.972                             
                                  tgccTCCCGggt                           
                                  IK2_01(-)0.978                         
                                   gCCTCCc                               
                                   PEA3_Q6(+)0.937                       


                                            EN1_01(+)0.996                                                   
                                            GTAGTaa                                                          
                                            CRX_Q4(+)0.904                                                   
                                            gtagTAAATtggt                                                    
                                        P300_01(+)0.957            MSX1_01(-)0.9                             
                                        ggttGTAGTaaatt             cACTAAttc                                 
                                        CEBPB_01(+)0.956          CRX_Q4(+)0.955                             
                                        ggttgtaGTAAAtt            gcacTAATTcctc                              
                             -60       |         -40       |         -20                                     
Mouse     -5215     gaccgagttgGAATTTTATTGGTTGTAGTAAATTGGTTTATTCTAGGCACTAATTCCTCcatatctcaa     -5147     Mouse
                              ||||| ||||| ||||||||||||| |||| || |  ||||||||||||                              
Human     -5894     gacagccattGAATTCTATTGTTTGTAGTAAATTGTTTTAGTCCAAACACTAATTCCTCtgtagcaaac     -5826     Human
                             -60       |         -40       |         -20                                     
                                        gtttgtaGTAAAtt            acacTAATTcctc                              
                                        CEBPB_01(+)0.956          CRX_Q4(+)0.955                             
                                        gtttGTAGTaaatt             cACTAAttc                                 
                                        P300_01(+)0.957            MSX1_01(-)0.9                             
                                            gtagTAAATtgtt                                                    
                                            CRX_Q4(+)0.904                                                   
                                            GTAGTaa                                                          
                                            EN1_01(+)0.996                                                   


                                              HFH3_01(-)0.981                           
                                              tcagaAAATAaaa                             
                                         PITX2_Q2(+)1                                   
                                         ccTAATCagaa                                    
                                         GATA2_01(-)0.971                               
                                         ccTAATCaga                                     
                                         GATA1_01(-)0.985                               
                                         ccTAATCaga                                     
                            -40       |         -20                                     
Mouse     -6041     ctttggcataCAGAAAGACCTCCTAATCAGAAAATAAAacttctaagc     -5994     Mouse
                              ||||| ||  || |||||||||||||||                              
Human     -6272     tatgcatatgCAGAAGGATTTCTTAATCAGAAAATAAAgatacagtat     -6225     Human
                            -40       |         -20                                     
                                         ctTAATCaga                                     
                                         GATA1_01(-)0.985                               
                                         ctTAATCaga                                     
                                         GATA2_01(-)0.971                               
                                         ctTAATCagaa                                    
                                         PITX2_Q2(+)1                                   
                                              tcagaAAATAaag                             
                                              HFH3_01(-)0.981                           


                                                 POU1F1_Q6(+)1                          
                                                 aTGAATtata                             
                                               POU6F1_01(+)0.982                        
                                               acatgaATTAT                              
                            -40       |         -20                                     
Mouse     -6448     cacttaattcTAACTTTCCCTGAAAACACATGAATTATatgggactat     -6401     Mouse
                              |||||| |  |||||| | |||||||||                              
Human     -6963     tacgtatgtaTAACTTGCTTTGAAAATAAATGAATTATgaaagctaca     -6916     Human
                            -40       |         -20                                     
                                               aaatgaATTAT                              
                                               POU6F1_01(+)0.982                        
                                                 aTGAATtatg                             
                                                 POU1F1_Q6(+)1                          


                                             EN1_01(+)1                           
                                             GTAATtt                              
                               CRX_Q4(+)0.904                                     
                               tttaTAAATtact                                      
                      -40       |         -20                                     
Mouse     -6520     agttcctacaCTTTATAAATTACTTGTAATTTgcctccaaat     -6479     Mouse
                              |||||||||| |||||||||||                              
Human     -7039     atacccttttCTTTATAAATAACTTGTAATTTaaccttcaaa     -6998     Human
                      -40       |         -20                                     
                               tttaTAAATaact                                      
                               CRX_Q4(+)0.904                                     
                                             GTAATtt                              
                                             EN1_01(+)1                           


                                         CRX_Q4(-)0.955                                                    
                                         tttaAATTAtttt                                                     
                                      TST1_01(-)0.902                                                      
                                      atatttaAATTAttt                                                      
                                      S8_01(+)1                                                            
                                      atatttaAATTAtttt                                                     
                           -60       |         -40       |         -20                                     
Mouse     -6697     agcgtatgccAACAAGAAATATTTAAATTATTTTCCCAGAGGAAAATGAACATGTTTgctttgtaac     -6631     Mouse
                              ||||||| ||||| ||||||||||  |  |  ||||| |||||||||                              
Human     -7257     ttgtaccagtAACAAGATATATTCAAATTATTTTATCTAATAAAAATTAACATGTTTtattttctaa     -7191     Human
                           -60       |         -40       |         -20                                     
                                      atattcaAATTAtttt                                                     
                                      S8_01(+)1                                                            
                                      atattcaAATTAttt                                                      
                                      TST1_01(-)0.902                                                      
                                         ttcaAATTAtttt                                                     
                                         CRX_Q4(-)0.955                                                    


                              CEBPB_01(+)0.95                              
                              gctttatGGAAGaa                               
                         |         -20                                     
Mouse     -6756     ttgagcataaGCTTTATGGAAGAAAaatgctatac     -6722     Mouse
                              |||||||| ||||||                              
Human     -7869     ttgctgatgtGCTTTATGCAAGAAAgatagtatat     -7835     Human
                         |         -20                                     
                              gctttatGCAAGaa                               
                              CEBPB_01(+)0.985                             
