# Supplementary material for: Transcriptional double-autorepression feedforward circuits act for multicellularity and nervous system development
Source: BMC Genomics. 2011 May 11;12:228. doi: 10.1186/1471-2164-12-228 (PMC3116505; doi:10.1186/1471-2164-12-228)
Supplement: Additional file 4 — Alignments of conserved blocks for 5169 human-mouse orthologs with conserved TFBSs. The location and motif information for 386237 TFBSs are displayed in a character-based alignment-embedded layout. Each file name stands for a gene symbol and the file contains the alignments of conserved blocks with TFBS information for the corresponding gene. Each alignment is not interleaved. The graphical alignments with TFBS information for the 5169 human-mouse ortholog pairs are provided in a browsable format at our website http://genet.med.kagawa-u.ac.jp/pub/HMO_5169/List.htm, together with the character-based alignments with TFBSs and raw sequences contained in Additional files 4 and 2 respectively. [file 1471-2164-12-228-S4.ZIP › Additional_file_4/Text-based_Alignments/A4GALT.aln.txt]

---------- A4GALT ----------

                                               EN1_01(+)0.917                                   
                                               GTGCTca                                          
                          |         -40       |         -20                                     
Mouse     -58       gcctacgtctGGCCTACCTGAATGCTGGTGCTCATGTTTTACAGACaagtcaatct        -3     Mouse
                              ||||| |||||  || ||||||||| | || |||||                              
Human     -90       gaatgccaacGGCCTCCCTGATGGCGGGTGCTCATCTCTTGCAGACcagccggttc       -35     Human
                          |         -40       |         -20                                     
                                               GTGCTca                                          
                                               EN1_01(+)0.917                                   


                                 GATA2_01(-)0.979                       
                                 gcCAATCctg                             
                                 GATA1_01(-)0.997                       
                                 gcCAATCctg                             
                            SP1_01(-)0.972                              
                            acgCTGCCaa                                  
                      |         -20                                     
Mouse     -1059     agtagcacacGCTGCCAATCCTgtaggagacc     -1028     Mouse
                              ||||||||||||                              
Human     -434      caaatcccagGCTGCCAATCCTcacagagccc      -403     Human
                      |         -20                                     
                            aggCTGCCaa                                  
                            SP1_01(-)0.972                              
                                 gcCAATCctc                             
                                 GATA1_01(-)0.997                       
                                 gcCAATCctc                             
                                 GATA2_01(-)0.979                       


                                AP2REP_01(+)0.907                    
                                CTGTGag                              
                             -20                                     
Mouse     -1891     caaaccccatCCCTGTGAGatgataattc     -1863     Mouse
                              |||||||||                              
Human     -605      ggagcgagtgCCCTGTGAGtgcacctgct      -577     Human
                             -20                                     
                                CTGTGag                              
                                AP2REP_01(+)0.907                    


                                                                                   SP1_01(+)0.962                             
                                                                                   caGGCTGgtc                                 
                                                                           SP1_01(-)0.972                                     
                                                                           ggaCTGCCca                                         
                          -80       |         -60       |         -40       |         -20                                     
Mouse     -2003     agtgtgcatgTCCAGGATGCCTGCAGGCTGCTAGGACCCCTCACCTCCTTGTTATGGACTGCCCAGGCTGGTCAGTagctctttat     -1918     Mouse
                              ||| ||| |||||  |||||| |||| ||| ||||||  ||  |||| ||||||||||||||||||                              
Human     -1608     agggcgtgtcTCCCGGAGGCCTGTGGGCTGCCAGGATCCC-CACCTCTCTGCAATGGGCTGCCCAGGCTGGTCAGTtaccagccag     -1524     Human
                         -80       |         -60       |          -40       |         -20                                     
                                                                           gggCTGCCca                                         
                                                                           SP1_01(-)0.972                                     
                                                                                   caGGCTGgtc                                 
                                                                                   SP1_01(+)0.962                             


                                            MYOGENIN_Q6(-)0.96                    
                                            cATCTGac                              
                                         GATA2_01(-)0.987                         
                                         caCCATCtga                               
                                         GATA1_01(-)1                             
                                         caCCATCtga                               
                      -40       |         -20                                     
Mouse     -2359     gctcctactgACCAGTGCCTCCACCATCTGACtgttcttccc     -2318     Mouse
                              |||| || |||| |||||||||                              
Human     -2596     gtctggagccACCACTGTCTCCTCCATCTGACctgctcatcc     -2555     Human
                      -40       |         -20                                     
                                         ctCCATCtga                               
                                         GATA1_01(-)1                             
                                         ctCCATCtga                               
                                         GATA2_01(-)0.987                         
                                            cATCTGac                              
                                            MYOGENIN_Q6(-)0.96                    


                              IK2_01(+)0.969                             
                              ggcAGGGAgaga                               
                       |         -20                                     
Mouse     -3651     tatgcaggcaGGCAGGGAGAGAAagacactggg     -3619     Mouse
                              ||| |||||||||                              
Human     -2859     gggcacaggtGGCGGGGAGAGAAgcagaacgtg     -2827     Human
                       |         -20                                     
                              ggcGGGGAgaga                               
                              IK2_01(+)0.956                             


                              HFH3_01(-)0.981                            
                              gaccaAAATAgcc                              
                       |         -20                                     
Mouse     -4599     aaatgcttatGACCAAAATAGCCtcattcccca     -4567     Mouse
                              |||||||||||||                              
Human     -3474     aagtactcagGACCAAAATAGCCcctctccctg     -3442     Human
                       |         -20                                     
                              gaccaAAATAgcc                              
                              HFH3_01(-)0.981                            


                                                                                                   ELF1_Q6(-)1                                 
                                                                                                   taTTCCTggatc                                
                       -100      |         -80       |         -60       |         -40       |         -20                                     
Mouse     -4972     gtgggggatgGGACCATGCTTTGAGTCTAAAGTCACATGGGTATTGAGTTGTGGCCAACTTGGCTGGGTACATAACTTCTATTCCTGGATCTTcagctggggg     -4870     Mouse
                              ||| ||||||||| | || | ||||| ||| ||||| | || ||||||||||||    |||| |  |||||||||||| ||||                              
Human     -3778     tcgggggccaGGAGCATGCTTTGGGCCTGAGGTCACCTGGATATTGGGCTGCGGCCAACTTGGCCCCATACACAGTTTCTATTCCTGGGTCTTgggctctgac     -3676     Human
                       -100      |         -80       |         -60       |         -40       |         -20                                     
                                                                                                   taTTCCTgggtc                                
                                                                                                   ELF1_Q6(-)1                                 


                              PAX4_03(-)0.903                          
                              cTGGTGccaagt                             
                     |         -20                                     
Mouse     -5234     agtgctggacCTGGTGCCAAGttctgtctct     -5204     Mouse
                              |||||||||||                              
Human     -4399     gtctgcagagCTGGTGCCAAGaacctggctg     -4369     Human
                     |         -20                                     
                              cTGGTGccaaga                             
                              PAX4_03(-)0.903                          


                                      PAX4_03(-)0.903                                                                     
                                      aTGGTGgcacac                                                                        
                                   TEF1_Q6(+)0.915                                                                        
                                   GGCATg                                                                                 
                                  HES1_Q2(+)0.968    PITX2_Q2(+)1                                                         
                                  gggcaTGGTGgcaca    ttTAATCccag                                                          
                                 SP1_01(+)0.921      GATA2_01(-)0 .971                                                    
                                 cgGGCATggt          ttTAATCcca                                                           
                               YY1_01(+)0.904        GATA1_01(-)0 .985        SP1_01(+)0.972                              
                               gccgGGCATggtggcac     ttTAATCcca               gaGGCAGgcg                                  
                              YY1_01(-)1           CRX_Q4(+)1           SP1_01(+)0.972                                    
                              agccgggcATGGTggca    ccttTAATCccag        gaGGCAGagg                                        
                     -80       |         -60       |         -40        |         -20                                     
Mouse     -7827     tctgatgttgAGCCGGGCATGGTGGCACACGCCTTTAATCCCAGC-ACTTGGGAGGCAGAGGCAGGCGAATTtctgagtttg     -7747     Mouse
                              ||||||||||||||||||| |||| |||||||||| |||  |||||| |||||||| |||||                              
Human     -5307     acaaaaaatcAGCCGGGCATGGTGGCACATGCCTGTAATCCCAGCTACTCAGGAGGCTGAGGCAGGAGAATTgcttgaaacc     -5226     Human
                      -80       |         -60       |         -40       |         -20                                     
                              agccgggcATGGTggca    cctgTAATCccag        gaGGCTGagg                                        
                              YY1_01(-)1           CRX_Q4(+)1           SP1_01(+)0.962                                    
                               gccgGGCATggtggcac     tgTAATCcca               gaGGCAGgag                                  
                               YY1_01(+)0.904        GATA1_01(-)0.985         SP1_01(+)0.972                              
                                 cgGGCATggt          tgTAATCcca                                                           
                                 SP1_01(+)0.921      GATA2_01(-)0.971                                                     
                                  gggcaTGGTGgcaca    tgTAATCccag                                                          
                                  HES1_Q2(+)0.968    PITX2_Q2(+)1                                                         
                                   GGCATg                                                                                 
                                   TEF1_Q6(+)0.915                                                                        
                                      aTGGTGgcacat                                                                        
                                      PAX4_03(-)0.903                                                                     
