# Supplementary material for: Transcriptional double-autorepression feedforward circuits act for multicellularity and nervous system development
Source: BMC Genomics. 2011 May 11;12:228. doi: 10.1186/1471-2164-12-228 (PMC3116505; doi:10.1186/1471-2164-12-228)
Supplement: Additional file 4 — Alignments of conserved blocks for 5169 human-mouse orthologs with conserved TFBSs. The location and motif information for 386237 TFBSs are displayed in a character-based alignment-embedded layout. Each file name stands for a gene symbol and the file contains the alignments of conserved blocks with TFBS information for the corresponding gene. Each alignment is not interleaved. The graphical alignments with TFBS information for the 5169 human-mouse ortholog pairs are provided in a browsable format at our website http://genet.med.kagawa-u.ac.jp/pub/HMO_5169/List.htm, together with the character-based alignments with TFBSs and raw sequences contained in Additional files 4 and 2 respectively. [file 1471-2164-12-228-S4.ZIP › Additional_file_4/Text-based_Alignments/AADACL1.aln.txt]

---------- AADACL1 ----------

                                                                         WHN_B(+)1                                             
                                                                         cccGACGCagc                                           
                                                                     PEA3_Q6(+)0.937                                           
                                                                     tCCTCCc                                                   
                                                                    IK2_01(-)0.978                                             
                                                                    ttccTCCCGacg                                               
                                                                  PEA3_Q6(+)1                                                  
                                                                  aCTTCCt                                                      
                                                                  ELF1_Q6(-)1                                                  
                                                                  acTTCCTcccga                                                 
                                                              ETS2_B(-)1                                                       
                                                              tcccacTTCCTccc                                                   
                               SF1_Q6(-)1                     ELK1_01(-)1            GATA2_01(+)0.979                          
                               CAAGGaca                       tcccaCTTCCtcccga       tgtGATTGgc                                
                               PAX4_03(+)0.92                P300_01(-)0.95          GATA1_01(+)0.997                          
                               caaggaCACCGc                  ctcccACTTCctcc          tgtGATTGgc                                
                            LRH1_Q5(-)1                     ETS1_B(-)1       SP1_01(-)0.962                                    
                            tcgCAAGGacac                    gctcccacTTCCTcc  acgCAGCCtg                                        
                           -80       |         -60       |         -40       |         -20                                     
Mouse     -193      gcagctattcGCAAGGACACCGCGGAGGGGGCACATCCGCGCTCCCACTTCCTCCCGACGCAGCCTGTGATTGGCTCgcagcctgag      -107     Mouse
                              ||||||||||||  |||||||||  |||||||||| |||||||||||||||||||| ||||||||||                              
Human     -100      gccacactttGCAAGGACACCGTAGAGGGGGCATGTCCGCGCTCCAACTTCCTCCCGACGCAGCCTCTGATTGGCTCctgggcttat       -14     Human
                           -80       |         -60       |         -40       |         -20                                     
                            ttgCAAGGacac                    gctccaacTTCCTcc  acgCAGCCtc                                        
                            LRH1_Q5(-)1                     ETS1_B(-)1       SP1_01(-)0.962                                    
                               caaggaCACCGt                  ctccaACTTCctcc          tctGATTGgc                                
                               PAX4_03(+)0.92                P300_01(-)0.95          GATA1_01(+)0.997                          
                               CAAGGaca                       tccaaCTTCCtcccga       tctGATTGgc                                
                               SF1_Q6(-)1                     ELK1_01(-)1            GATA2_01(+)0.979                          
                                                              tccaacTTCCTccc                                                   
                                                              ETS2_B(-)1                                                       
                                                                  acTTCCTcccga                                                 
                                                                  ELF1_Q6(-)1                                                  
                                                                  aCTTCCt                                                      
                                                                  PEA3_Q6(+)1                                                  
                                                                    ttccTCCCGacg                                               
                                                                    IK2_01(-)0.978                                             
                                                                     tCCTCCc                                                   
                                                                     PEA3_Q6(+)0.937                                           
                                                                         cccGACGCagc                                           
                                                                         WHN_B(+)1                                             


                              AP2REP_01(+)1                              
                              CAGTGtc                                    
                       |         -20                                     
Mouse     -280      gtcatactcaCAGTGTCCGCCAGgggttgctgg      -248     Mouse
                              |||||||| ||||                              
Human     -181      cagtacaaacCAGTGTCCTCCAGagtccgctgt      -149     Human
                       |         -20                                     
                              CAGTGtc                                    
                              AP2REP_01(+)1                              


                               HSF2_01(+)0.997                          
                               AGAACtcaca                               
                      |         -20                                     
Mouse     -751      atgggtggctTAGAACTCACAAtgtgaaccag      -720     Mouse
                              ||||||| ||||                              
Human     -357      atatatcagcTAGAACTTACAAaccactccaa      -326     Human
                      |         -20                                     
                               AGAACttaca                               
                               HSF2_01(+)0.997                          


                               HSF2_01(+)0.99                              
                               TGAAAtaaca                                  
                         |         -20                                     
Mouse     -1525     ttgtggtgaaTTGAAATAACAGGAAggatgatgaa     -1491     Mouse
                              |||||||| || |||                              
Human     -1313     gagaacttgcTTGAAATACCATGAAagtgtgccct     -1279     Human
                         |         -20                                     
                               TGAAAtacca                                  
                               HSF2_01(+)0.99                              


                                    PITX2_Q2(+)1                                  
                                    ttTAATCccag                                   
                                    GATA2_01(-)0.971                              
                                    ttTAATCcca                                    
                                    GATA1_01(-)0.985                              
                                    ttTAATCcca                                    
                                  CRX_Q4(+)1                                      
                                  ccttTAATCccag                                   
                      -40       |         -20                                     
Mouse     -1931     ggtgggggcaCATACCTTTAATCCCAGTACTTaggagtttta     -1890     Mouse
                              ||| ||| ||||||||| ||||                              
Human     -1641     tgccgtggatCATGCCTGTAATCCCAGCACTTtgggagactg     -1600     Human
                      -40       |         -20                                     
                                  cctgTAATCccag                                   
                                  CRX_Q4(+)1                                      
                                    tgTAATCcca                                    
                                    GATA1_01(-)0.985                              
                                    tgTAATCcca                                    
                                    GATA2_01(-)0.971                              
                                    tgTAATCccag                                   
                                    PITX2_Q2(+)1                                  


                                    EN1_01(+)0.93                         
                                    GTTATga                               
                               CRX_Q4(-)0.9                               
                               gaatTGTTAtgaa                              
                        |         -20                                     
Mouse     -2273     aatgtttcccAGAATTGTTATGAAacctaaatac     -2240     Mouse
                              ||||| ||||||||                              
Human     -2922     cctatttcgtAGAATCGTTATGAAgctaaattag     -2889     Human
                        |         -20                                     
                               gaatCGTTAtgaa                              
                               CRX_Q4(-)0.904                             
                                    GTTATga                               
                                    EN1_01(+)0.93                         


                                   PEA3_Q6(-)1                          
                                   tGGATGg                              
                                  GATA2_01(+)0.987                      
                                  ctgGATGGtt                            
                                  GATA1_01(+)1                          
                                  ctgGATGGtt                            
                               MYOGENIN_Q6(-)1                          
                               cAGCTGga                                 
                      |         -20                                     
Mouse     -2629     ccggctcgagCCAGCTGGATGGttagggataa     -2598     Mouse
                              ||||||||||||                              
Human     -2996     ggctcacataCCAGCTGGATGGcttgggcaaa     -2965     Human
                      |         -20                                     
                               cAGCTGga                                 
                               MYOGENIN_Q6(-)1                          
                                  ctgGATGGct                            
                                  GATA1_01(+)1                          
                                  ctgGATGGct                            
                                  GATA2_01(+)0.987                      
                                   tGGATGg                              
                                   PEA3_Q6(-)1                          


                                                       SP1_01(-)0.949                            
                                                       accACGCCcg                                
                                                      WHN_B(+)0.967                              
                                                      cacCACGCccg                                
                                                     EN1_01(-)0.926                              
                                                     ccACCAC                                     
                                                 HES1_Q2(-)0.968                                 
                                                 tgcgcCACCAcgccc                                 
                               EN1_01(+)0.917   PAX4_03(+)0.903                                  
                               GTGCTgg          gtgcgcCACCAc                                     
                           |         -40       |         -20                                     
Mouse     -3860     ctgcctcccgAGTGCTGGGATCAAAGGTGTGCGCCACCACGCCCGGCaagtacatca     -3804     Mouse
                              ||||||||||| | ||| ||| |||||||||||||||                              
Human     -3113     ggcctcccaaAGTGCTGGGATTACAGGCGTGAGCCACCACGCCCGGCcattttcatt     -3057     Human
                           |         -40       |         -20                                     
                               GTGCTgg          gtgagcCACCAc                                     
                               EN1_01(+)0.917   PAX4_03(+)0.903                                  
                                                 tgagcCACCAcgccc                                 
                                                 HES1_Q2(-)0.968                                 
                                                     ccACCAC                                     
                                                     EN1_01(-)0.926                              
                                                      cacCACGCccg                                
                                                      WHN_B(+)0.967                              
                                                       accACGCCcg                                
                                                       SP1_01(-)0.949                            


                             GATA2_01(-)0.972                         
                             taAAATCtgt                               
                             GATA1_01(-)0.987                         
                             taAAATCtgt                               
                              -20                                     
Mouse     -6033     aaaataaaatAAAATCTGTCatatactgtc     -6004     Mouse
                              ||||||||||                              
Human     -3880     aaatatacccAAAATCTGTCcccttgattc     -3851     Human
                              -20                                     
                             caAAATCtgt                               
                             GATA1_01(-)0.987                         
                             caAAATCtgt                               
                             GATA2_01(-)0.972                         


                                  SP1_01(+)0.972                          
                                  aaGGCAGgag                              
                        |         -20                                     
Mouse     -6131     cttaacaaggGGCTAAGGCAGGAGggtctctagt     -6098     Mouse
                              |||| |||||||||                              
Human     -4905     ctacttgggaGGCTGAGGCAGGAGaattgcttga     -4872     Human
                        |         -20                                     
                                  gaGGCAGgag                              
                                  SP1_01(+)0.972                          


                               GATA2_01(+)0.971                                               
                               tgaGATTAca                                                     
                               GATA1_01(+)0.985                                               
                               tgaGATTAca                                                     
                              PITX2_Q2(-)1                                                    
                              ctgaGATTAca                                                     
                              CRX_Q4(-)1                                                      
                              ctgaGATTAcagg                                                   
                        |         -40       |         -20                                     
Mouse     -6423     cagcctagtgCTGAGATTACAGGTATGTACCACAACAGCCAGCTccccgcctgt     -6370     Mouse
                              ||| ||||||||| ||| ||||| ||| ||||||                              
Human     -6027     tccggagcaaCTGGGATTACAGGCATGCACCACCACACCCAGCTaatttttgta     -5974     Human
                        |         -40       |         -20                                     
                              ctggGATTAcagg                                                   
                              CRX_Q4(-)1                                                      
                              ctggGATTAca                                                     
                              PITX2_Q2(-)1                                                    
                               tggGATTAca                                                     
                               GATA1_01(+)0.985                                               
                               tggGATTAca                                                     
                               GATA2_01(+)0.971                                               


                               AP2REP_01(-)0.907                       
                               caCACAG                                 
                     |         -20                                     
Mouse     -7927     cattggtatcACACACAGAGActgacagcag     -7897     Mouse
                              |||||||||||                              
Human     -7265     agaaagaccaACACACAGAGAagacagccat     -7235     Human
                     |         -20                                     
                               caCACAG                                 
                               AP2REP_01(-)0.907                       
