# Supplementary material for: Transcriptional double-autorepression feedforward circuits act for multicellularity and nervous system development
Source: BMC Genomics. 2011 May 11;12:228. doi: 10.1186/1471-2164-12-228 (PMC3116505; doi:10.1186/1471-2164-12-228)
Supplement: Additional file 4 — Alignments of conserved blocks for 5169 human-mouse orthologs with conserved TFBSs. The location and motif information for 386237 TFBSs are displayed in a character-based alignment-embedded layout. Each file name stands for a gene symbol and the file contains the alignments of conserved blocks with TFBS information for the corresponding gene. Each alignment is not interleaved. The graphical alignments with TFBS information for the 5169 human-mouse ortholog pairs are provided in a browsable format at our website http://genet.med.kagawa-u.ac.jp/pub/HMO_5169/List.htm, together with the character-based alignments with TFBSs and raw sequences contained in Additional files 4 and 2 respectively. [file 1471-2164-12-228-S4.ZIP › Additional_file_4/Text-based_Alignments/AADAT.aln.txt]

---------- AADAT ----------

                                 IK2_01(+)0.978                              
                                 gggCGGGAgagg                                
                                SP1_01(+)1                                   
                                ggGGCGGgag                                   
                                LRF_Q2(-)0.943                               
                                GGGGCggga                                    
                                CKROX_Q2(-)0.945                             
                                gggGCGGGa                                    
                           |         -20                                     
Mouse     -217      aggccggccgGCGGGGCGGGAGAGGGCacccgggtca      -181     Mouse
                              |||||||||||| ||||                              
Human     -342      aggccacggcGCGGGGCGGGAGGGGGCgcggcgaggc      -306     Human
                           |         -20                                     
                                gggGCGGGa                                    
                                CKROX_Q2(-)0.945                             
                                GGGGCggga                                    
                                LRF_Q2(-)0.943                               
                                ggGGCGGgag                                   
                                SP1_01(+)1                                   
                                 gggCGGGAgggg                                
                                 IK2_01(+)0.978                              


                               AP2REP_01(-)0.918                    
                               gaGACTG                              
                            -20                                     
Mouse     -784      tgagaatcgaGGAGACTGcagatttagt      -757     Mouse
                              ||||||||                              
Human     -1724     ggcattgctgGGAGACTGggcacaccct     -1697     Human
                            -20                                     
                               gaGACTG                              
                               AP2REP_01(-)0.918                    


                                 GATA2_01(+)0.987                      
                                 catGATGGcc                            
                                 GATA1_01(+)1                          
                                 catGATGGcc                            
                     |         -20                                     
Mouse     -1512     ccatgctcccTGCCATGATGGccaaagaatc     -1482     Mouse
                              |||||||||||                              
Human     -3570     gatggggtttTGCCATGATGGtcaggctggt     -3540     Human
                     |         -20                                     
                                 catGATGGtc                            
                                 GATA1_01(+)1                          
                                 catGATGGtc                            
                                 GATA2_01(+)0.987                      


                                                           GATA2_01(-)0.974                        
                                                           aaGGATCtgg                              
                                              HFH3_01(+)1                                          
                                              aaaTGTTTggata                                        
                                         CRX_Q4(+)0.904    GATA1_01(-)0.988                        
                                         tcaaTAAATgttt     aaGGATCtgg                              
                             |         -40       |         -20                                     
Mouse     -3009     tccttggcagAGAATAAGGACTCAATAAATGTTTGGATAAAGGATCTGGgcccttctgt     -2951     Mouse
                              ||| |||| | ||| |||||||||||| |||| ||||||                              
Human     -4819     ttcctagaacAGAGTAAGAATTCAGTAAATGTTTGGAGAAAGAATCTGGtgtctttaat     -4761     Human
                             |         -40       |         -20                                     
                                         tcagTAAATgttt     aaGAATCtgg                              
                                         CRX_Q4(+)0.904    GATA1_01(-)0.99                         
                                              aaaTGTTTggaga                                        
                                              HFH3_01(+)1                                          
                                                           aaGAATCtgg                              
                                                           GATA2_01(-)0.974                        


                               HFH3_01(+)0.931                           
                               tttTCTTTataac                             
                             CEBPB_01(-)0.972                            
                             gaTTTTCtttataa                              
                       |         -20                                     
Mouse     -4194     gcaaatatggATTTTCTTTATAActtctggacc     -4162     Mouse
                              |||||||||||||                              
Human     -6345     aaatcaacctATTTTCTTTATAAagtacccatc     -6313     Human
                       |         -20                                     
                             taTTTTCtttataa                              
                             CEBPB_01(-)0.972                            
                               tttTCTTTataaa                             
                               HFH3_01(+)0.931                           


                                 EN1_01(-)0.917                        
                                 caAGAAC                               
                     |         -20                                     
Mouse     -4868     taaaaggaagCTGCAAGAACAtagaagaaaa     -4838     Mouse
                              |||||||||||                              
Human     -6530     ggataagttaCTGCAAGAACAggcattatga     -6500     Human
                     |         -20                                     
                                 caAGAAC                               
                                 EN1_01(-)0.917                        


                           GATA2_01(+)0.98                            
                           aatGATGTta                                 
                           GATA1_01(+)0.99                            
                           aatGATGTta                                 
                              -20                                     
Mouse     -5543     ctgaagaaatGATGTTAAAActgaatcagg     -5514     Mouse
                              ||||||||||                              
Human     -7313     aaatatgaaaGATGTTAAAAgaaatgagga     -7284     Human
                              -20                                     
                           aaaGATGTta                                 
                           GATA1_01(+)0.99                            
                           aaaGATGTta                                 
                           GATA2_01(+)0.98                            


                               EN1_01(-)0.987                                  
                               ccAGTAC                                         
                             |         -20                                     
Mouse     -7451     ctttatatgcCCCAGTACAGTGGAATGCCagggccaaaa     -7413     Mouse
                              ||||||||  ||||| |||                              
Human     -7698     tccccataatCCCAGTACTTTGGAAGGCCgaggtgtgtg     -7660     Human
                             |         -20                                     
                               ccAGTAC                                         
                               EN1_01(-)0.987                                  
