# Supplementary material for: Transcriptional double-autorepression feedforward circuits act for multicellularity and nervous system development
Source: BMC Genomics. 2011 May 11;12:228. doi: 10.1186/1471-2164-12-228 (PMC3116505; doi:10.1186/1471-2164-12-228)
Supplement: Additional file 4 — Alignments of conserved blocks for 5169 human-mouse orthologs with conserved TFBSs. The location and motif information for 386237 TFBSs are displayed in a character-based alignment-embedded layout. Each file name stands for a gene symbol and the file contains the alignments of conserved blocks with TFBS information for the corresponding gene. Each alignment is not interleaved. The graphical alignments with TFBS information for the 5169 human-mouse ortholog pairs are provided in a browsable format at our website http://genet.med.kagawa-u.ac.jp/pub/HMO_5169/List.htm, together with the character-based alignments with TFBSs and raw sequences contained in Additional files 4 and 2 respectively. [file 1471-2164-12-228-S4.ZIP › Additional_file_4/Text-based_Alignments/AANAT.aln.txt]

---------- AANAT ----------

                                                               AP2REP_01(+)1                           
                                                               CAGTGgc                                 
                       -60       |         -40       |         -20                                     
Mouse     -59       gctcagggagCACTTCTGAAGCTGGGGAACCCCTGGGAGGGTTCAGTGGCCAGAcgccc            -1     Mouse
                              ||||||  |||||||||  ||||  |||||   ||||||||||                              
Human     -54       cttaggaggaCACTTCCAAAGCTGGGGCGCCCCAAGGAGGCACCAGTGGCCAGA                 -1     Human
                       -60       |         -40       |         -20                                     
                                                               CAGTGgc                                 
                                                               AP2REP_01(+)1                           


                                               HFH3_01(-)0.931                               
                                               aacctAAAAAgct                                 
                       |         -40       |         -20                                     
Mouse     -919      tttttctcctGGACTAAGGTCTGAGACAACCTAAAAAGCTCTCagctcggggg      -867     Mouse
                              |||| |||| ||||| | |||||||||||||||                              
Human     -626      gggctctctaGGACCAAGGGCTGAGGCTACCTAAAAAGCTCTCtgccacagga      -574     Human
                       |         -40       |         -20                                     
                                               tacctAAAAAgct                                 
                                               HFH3_01(-)0.931                               


                                             SP1_01(-)0.972                            
                                             ataCTGCCtg                                
                           -40       |         -20                                     
Mouse     -2066     ctgactgccaAGCCCTGCTGGCATCATACTGCCTGGGgtaacatggg     -2020     Mouse
                              |||||||||||| |||| |||||||||                              
Human     -1242     aggctgccagAGCCCTGCTGGCGTCATCCTGCCTGGGatagctcgag     -1196     Human
                           -40       |         -20                                     
                                             atcCTGCCtg                                
                                             SP1_01(-)0.972                            


                                                           GATA2_01(+)0.971                       
                                                           aggGATTAgt                             
                                                           GATA1_01(+)0.985                       
                                                           aggGATTAgt                             
                                                          PITX2_Q2(-)1                            
                                                          caggGATTAgt                             
                                    SP1_01(-)0.962      IK2_01(+)0.969                            
                                    cccCAGCCag          agcAGGGAttag                              
                            |         -40       |         -20                                     
Mouse     -2230     gaaggtggtgGCTGGTCCCCAGCCAGCTGGGGACAAAGCAGGGATTAGttagaccccc     -2173     Mouse
                              |||||| |||||||||  || |||| ||||||||||||                              
Human     -1417     agggagaatcGCTGGTGCCCAGCCAGTCGGTGACAGAGCAGGGATTAGagatggaccc     -1360     Human
                            |         -40       |         -20                                     
                                    gccCAGCCag          agcAGGGAttag                              
                                    SP1_01(-)0.962      IK2_01(+)0.969                            
                                                          caggGATTAga                             
                                                          PITX2_Q2(-)1                            
                                                           aggGATTAga                             
                                                           GATA1_01(+)0.985                       
                                                           aggGATTAga                             
                                                           GATA2_01(+)0.971                       


                              CMYB_01(+)0.989                                 
                              tgagaagtctGTTGAggg                              
                            |         -20                                     
Mouse     -3277     tgatcagccaTGAGAAGTCTGTTGAGGGctccagcaga     -3240     Mouse
                              ||||| ||||||||||||                              
Human     -2451     tggtcggtccTGAGAGGTCTGTTGAGGGtcccttctag     -2414     Human
                            |         -20                                     
                              tgagaggtctGTTGAggg                              
                              CMYB_01(+)0.989                                 


                              YY1_01(-)1                                                      
                              ggggtgcaATGGAgcca                                               
                              VDR_Q3(+)0.947                                                  
                              GGGGTgcaatggagc                                                 
                              PAX4_03(-)1                                                     
                              gGGGTGcaatgg                                                    
                        |         -40       |         -20                                     
Mouse     -3426     tgggacaccaGGGGTGCAATGGAGCCAGCAACTAAGGAGGGACAcagatgcctc     -3373     Mouse
                              ||||||| |||||||||    ||| | |||||||                              
Human     -2592     tggccaccagGGGGTGCCATGGAGCCACAGTCTATGAAGGGACAgaagaggcct     -2539     Human
                        |         -40       |         -20                                     
                              gGGGTGccatgg                                                    
                              PAX4_03(-)1                                                     
                              GGGGTgccatggagc                                                 
                              VDR_Q3(+)0.947                                                  
                              ggggtgccATGGAgcca                                               
                              YY1_01(-)1                                                      


                                PEA3_Q6(+)1                                   
                                tCTTCCt                                       
                            |         -20                                     
Mouse     -3671     ggtagtatgcTTTCTTCCTATTGGCCAGaagagaccct     -3634     Mouse
                              ||||||||| ||| ||||                              
Human     -3034     ggtatgtggtTTTCTTCCTGTTGACCAGgacaaaggtc     -2997     Human
                            |         -20                                     
                                tCTTCCt                                       
                                PEA3_Q6(+)1                                   


                                   PEA3_Q6(+)0 .937                                                    
                                   gCCTCCc                                                             
                                  IK2_01(-)1                                                           
                                  tgccTCCCAagt                                                         
                              SP1_01(-)0.972                                                           
                              cctCTGCCtc                                                               
                      -60       |         -40        |         -20                                     
Mouse     -4202     aatctgcctgCCTCTGCCTCCCAAGT-GCTGGGACTAAAGGTGTGCGCTACCActgcccggct     -4141     Mouse
                              |||| ||||||||||| |||||| ||| ||||||| || ||||                              
Human     -3308     gatcttcccaCCTCAGCCTCCCAAGTAGCTGGGGCTACAGGTGTGTGCCACCAtgcttggctg     -3246     Human
                       -60       |         -40       |         -20                                     
                              cctCAGCCtc                                                               
                              SP1_01(-)0.962                                                           
                                  agccTCCCAagt                                                         
                                  IK2_01(-)1                                                           
                                   gCCTCCc                                                             
                                   PEA3_Q6(+)0.937                                                     


                                EN1_01(-)0.922                       
                                ccAACAC                              
                             -20                                     
Mouse     -4638     tgcgttcagtTCCCAACACcctccacaag     -4610     Mouse
                              |||||||||                              
Human     -4670     acgcctgtaaTCCCAACACtttaggaggc     -4642     Human
                             -20                                     
                                ccAACAC                              
                                EN1_01(-)0.922                       


                                  TEF1_Q6(-)0.972                        
                                  cATCCC                                 
                                 PEA3_Q6(+)1                             
                                 aCATCCc                                 
                                IK2_01(-)1                               
                                gacaTCCCAaac                             
                               GATA2_01(-)0.98                           
                               ggACATCcca                                
                               GATA1_01(-)0.99                           
                               ggACATCcca                                
                       |         -20                                     
Mouse     -5176     gacgagctttTGGACATCCCAAAcggtgcaggg     -5144     Mouse
                              |||||||||||||                              
Human     -4966     ctgctaacagTGGACATCCCAAAagcttggttc     -4934     Human
                       |         -20                                     
                               ggACATCcca                                
                               GATA1_01(-)0.99                           
                               ggACATCcca                                
                               GATA2_01(-)0.98                           
                                gacaTCCCAaaa                             
                                IK2_01(-)1                               
                                 aCATCCc                                 
                                 PEA3_Q6(+)1                             
                                  cATCCC                                 
                                  TEF1_Q6(-)0.972                        


                                  SP1_01(-)0.972     GATA2_01(+)0.971                           
                                  cctCTGCCtc         tggGATTAaa                                 
                            SP1_01(-)0.972           GATA1_01(+)0.985                           
                            cgcCTGCCtc               tggGATTAaa                                 
                         |         -40       |          -20                                     
Mouse     -5707     cagagatccgCCTGCCTCTGCCTCCTGAGT-GTTGGGATTAAAGGCgtgcactgcc     -5653     Mouse
                              |||||||| |||||| |||| | |||||||| ||||                              
Human     -5340     cagcaattctCCTGCCTCAGCCTCCCGAGTAGCTGGGATTACAGGCacccaccacc     -5285     Human
                          |         -40       |         -20                                     
                            ctcCTGCCtc               tggGATTAca                                 
                            SP1_01(-)0.972           GATA1_01(+)0.985                           
                                  cctCAGCCtc         tggGATTAca                                 
                                  SP1_01(-)0.962     GATA2_01(+)0.971                           


                                SP1_01(+)0.962                          
                                gaGGCTGggg                              
                      |         -20                                     
Mouse     -5931     ctaccgggccCAGAGGCTGGGGaggaaacagg     -5900     Mouse
                              ||||||||||||                              
Human     -6974     gaaaggcagtCAGAGGCTGGGGgtgaagaatc     -6943     Human
                      |         -20                                     
                                gaGGCTGggg                              
                                SP1_01(+)0.962                          


                                     NFE2_01(+)1                                
                                     gGCTGAagcag                                
                    -40       |         -20                                     
Mouse     -7930     cgtgtggtggCTCAGAAGGCTGAAGCAGGAtagtcacagt     -7891     Mouse
                              ||||| ||||||| ||||||                              
Human     -7702     atcccagctaCTCAGGAGGCTGAGGCAGGAgaattgcttg     -7663     Human
                    -40       |         -20                                     
                                     gGCTGAggcag                                
                                     NFE2_01(+)1                                
