# Supplementary material for: Transcriptional double-autorepression feedforward circuits act for multicellularity and nervous system development
Source: BMC Genomics. 2011 May 11;12:228. doi: 10.1186/1471-2164-12-228 (PMC3116505; doi:10.1186/1471-2164-12-228)
Supplement: Additional file 4 — Alignments of conserved blocks for 5169 human-mouse orthologs with conserved TFBSs. The location and motif information for 386237 TFBSs are displayed in a character-based alignment-embedded layout. Each file name stands for a gene symbol and the file contains the alignments of conserved blocks with TFBS information for the corresponding gene. Each alignment is not interleaved. The graphical alignments with TFBS information for the 5169 human-mouse ortholog pairs are provided in a browsable format at our website http://genet.med.kagawa-u.ac.jp/pub/HMO_5169/List.htm, together with the character-based alignments with TFBSs and raw sequences contained in Additional files 4 and 2 respectively. [file 1471-2164-12-228-S4.ZIP › Additional_file_4/Text-based_Alignments/AARS2.aln.txt]

---------- AARS2 ----------

                                                    ELF1_Q6(+)1                                                                                       
                                                    gctgtAGGAAac                                                                                      
                                                   TFIII_Q6(+)0.973                                                                                   
                                                   cgctGTAGG                                                                                          
                                                   CEBPB_01(+)0.941                                                                                   
                                                   cgctgtaGGAAAca                                                                                     
                                              LRF_Q2(-)0.943                                                                                          
                                              GGGGCcgct                                                                                               
                                             LRF_Q2(-)0.911                                                                                           
                                             AGGGGccgc                                                                                                
                                        E2F1_Q3(-)0.982                                 TCF4_Q5(+)1                                                   
                                        cCGCCAgg                                        tCTTTGac                                                      
                              -100      |         -80       |         -60       |         -40       |         -20                                     
Mouse     -103      cccccccccaAGTCTTCCACCCGCCAGGGGCCGCTGTAGGAAACACTAGGCGTCCTTTCGAACGTCACTCTTTGACCCCGCGAAGCCGTTGCCCGGAGCTAag               -1     Mouse
                              |||| |||  |||||||||||||||||||||||| |  ||| ||| |||   ||||||||||||||| ||  ||| |  |||||||||||                              
Human     -102      ccgccccctgAGTCCTCCTACCGCCAGGGGCCGCTGTAGGAAACGCCTGGCTTCC-TTCCCTCGTCACTCTTTGACCACGTAAAGTCACTGCCCGGAGCTAcg               -1     Human
                             -100      |         -80       |         -60        |         -40       |         -20                                     
                                        cCGCCAgg                                        tCTTTGac                                                      
                                        E2F1_Q3(-)0.982                                 TCF4_Q5(+)1                                                   
                                             AGGGGccgc                                                                                                
                                             LRF_Q2(-)0.911                                                                                           
                                              GGGGCcgct                                                                                               
                                              LRF_Q2(-)0.943                                                                                          
                                                   cgctgtaGGAAAcg                                                                                     
                                                   CEBPB_01(+)0.941                                                                                   
                                                   cgctGTAGG                                                                                          
                                                   TFIII_Q6(+)0.973                                                                                   
                                                    gctgtAGGAAac                                                                                      
                                                    ELF1_Q6(+)1                                                                                       


                                CRX_Q4(+)0.907                                
                                gaatTAAGGgcct                                 
                              POU1F1_Q6(+)1                                   
                              aTGAATtaag                                      
                            |         -20                                     
Mouse     -219      tcaatcctggATGAATTAAGGGCCTACTctatgcaaag      -182     Mouse
                              |||||||||| |||||||                              
Human     -197      ttaatgccgaATGAATTAAGAGCCTACTatgtgccggg      -160     Human
                            |         -20                                     
                              aTGAATtaag                                      
                              POU1F1_Q6(+)1                                   
                                gaatTAAGAgcct                                 
                                CRX_Q4(+)0.904                                


                                          AP2REP_01(-)0.932                                   
                                          atTACTG                                             
                               EN1_01(-)0.926      EN1_01(-)0.991                             
                               gcACAAC             agAATAC                                    
                        |         -40       |         -20                                     
Mouse     -346      caaaatcaatAGCACAACAACCATTACTGCCAGAATACAGATTTtggaagcaga      -293     Mouse
                              ||||||||| | |||||||| ||||||| |||||                              
Human     -326      aaaactaataAGCACAACAGCAATTACTGCTAGAATACGGATTTcagtgggcag      -273     Human
                        |         -40       |         -20                                     
                               gcACAAC             agAATAC                                    
                               EN1_01(-)0.926      EN1_01(-)0.991                             
                                          atTACTG                                             
                                          AP2REP_01(-)0.932                                   


                                   AP2REP_01(+)1                                  
                                   CAGTGcc                                        
                      -40       |         -20                                     
Mouse     -498      ggcaaggtctTAGAGCAGTGCCTGGCACTTACgcagggttct      -457     Mouse
                              |||| |||||||| |||| |||                              
Human     -536      ggcaaatgccTAGAACAGTGCCTAGCACATACtaggtcttca      -495     Human
                      -40       |         -20                                     
                                   CAGTGcc                                        
                                   AP2REP_01(+)1                                  


                                                                           GATA  2_01(-)0.979                                                                                                               
                                                                           tcTC  ATCccc                                                                                                                     
                                                                           GATA  1_01(-)0.988                                      GATA2_01(+)0.982                                                         
                                                                           tcTC  ATCccc                                            gcaGATGCag                                                               
                                                                   GATA2_01(+)0  .974                                MSX1_01(-)1   GATA1_01(+)0.993                                                         
                                                                   ctgGATTCtc                                        cAATTAata     gcaGATGCag                                                               
                                                                   GATA1_01(+)0  .99                              CRX_Q4(-)0.955  MYOGENIN_Q6(+)0.964                                                       
                                                                   ctgGATTCtc                                     aagcAATTAataa   agCAGATg                                                                  
                     -160      |         -140      |         -120      |           -100      |         -80       |         -60       |         -40       |          -20                                     
Mouse     -714      gccatcgccaCAGCTCTCAGCCAACAGCTTTGTCCTGACCTGTCGACCTGGATTCTCTC--ATCCCCAAGCAAATTAAAAGACCAAATGTCATTAAGCAATTAATAATGGAGCAGATGCAGTCTGGCTTCTGTG-TCTCCACCAGACTCCTGCTccaaagaacc      -554     Mouse
                              ||||| | ||||||||||||  ||||| | || ||||||||||||||||  ||||||| |||||| | |||||||||||   ||| ||||||||||||  ||||||||| || ||||||||||| |||||   |||||||||||                              
Human     -733      gaaatctctgCAGCTATTAGCCAACAGCTTCCTCCTGCCTTGACGACCTGGATTCTCTCTGATCCCCAGGCAAATGAGAAGACCAAATG---TTAGGCAATTAATAATATAGCAGATGCTGTTTGGCTTCTGTGTTCTCCTATAGACTCCTGCTtcacgggcaa      -573     Human
                     -160      |         -140      |         -120      |         -100      |         -80          |         -60       |         -40       |         -20                                     
                                                                   ctgGATTCtc                                     aggcAATTAataa   agCAGATg                                                                  
                                                                   GATA1_01(+)0.99                                CRX_Q4(-)0.955  MYOGENIN_Q6(+)0.964                                                       
                                                                   ctgGATTCtc                                        cAATTAata     gcaGATGCtg                                                               
                                                                   GATA2_01(+)0.974                                  MSX1_01(-)1   GATA1_01(+)0.993                                                         
                                                                             tcTGATCccc                                            gcaGATGCtg                                                               
                                                                             GATA1_01(-)0.983                                      GATA2_01(+)0.982                                                         
                                                                             tcTGATCccc                                                                                                                     
                                                                             GATA2_01(-)0.971                                                                                                               


                                 GATA2_01(-)0.979                             
                                 ggTCATCatg                                   
                                 GATA1_01(-)0.988                             
                                 ggTCATCatg                                   
                              YY1_01(+)0.92                                   
                              caagGTCATcatgagaa                               
                            |         -20                                     
Mouse     -878      aaaggtcaagCAAGGTCATCATGAGAAGtccttgagct      -841     Mouse
                              ||||| ||||||||||||                              
Human     -915      tttcccaagcCAAGGGCATCATGAGAAGccccatgagc      -878     Human
                            |         -20                                     
                              caagGGCATcatgagaa                               
                              YY1_01(+)0.904                                  
                                 ggGCATCatg                                   
                                 GATA1_01(-)0.993                             
                                 ggGCATCatg                                   
                                 GATA2_01(-)0.982                             


                              HSF2_01(+)1                                                     
                              AGAATtcact                                                      
                        |         -40       |         -20                                     
Mouse     -1319     caggcttgtcAGAATTCACTATTGCTATAGAAACTCAAGTCCAAaatagactat     -1266     Mouse
                              |||||| |||||  ||||||||| ||||||||||                              
Human     -1143     cacaaagttaAGAATTTACTATCACTATAGAAATTCAAGTCCAAtgtagattcc     -1090     Human
                        |         -40       |         -20                                     
                              AGAATttact                                                      
                              HSF2_01(+)1                                                     


                               EN1_01(-)0.922                                 
                               acAACAC                                        
                             PAX4_03(+)0.903                                  
                             gaacaaCACCTt                                     
                            |         -20                                     
Mouse     -1386     aaagaggcagAACAACACCTTTAACCTAcatggaaaag     -1349     Mouse
                              |||||||||||||| |||                              
Human     -1228     acactttcaaAACAACACCTTTAATCTAtgtgggcaaa     -1191     Human
                            |         -20                                     
                             aaacaaCACCTt                                     
                             PAX4_03(+)0.903                                  
                               acAACAC                                        
                               EN1_01(-)0.922                                 


                                E47_01(-)0.934                                                                         
                                atccccATCTGgctt                                                                        
                              LRF_Q2(+)0.923                                                                           
                              aaatCCCCA                                                                                
                            GATA2_01(-)0.972                EN1_01(-)0.922                                             
                            aaAAATCccc                      caAACAC                                                    
                            GATA1_01(-)0.987        IRF1_Q6(+)0.904                                                    
                            aaAAATCccc              ttCTGTT                                                            
                             |         -60       |         -40       |         -20                                     
Mouse     -1447     ccaatctcaaAAATCCCCATCTGGCTTCAGGTTTCTGTTCCAAACACCCTGGAGGAAACCAAAAGAGGCagaacaacac     -1369     Mouse
                              ||||||||| ||||||| || ||||||||||| | || |||||  ||||||||| ||||                              
Human     -1301     aatcacacagAAATCCCCAGCTGGCTTTAGCTTTCTGTTCCAGAAACACTGGA-AAAACCAAAACAGGCcaaacacact     -1224     Human
                            |         -60       |         -40       |          -20                                     
                            agAAATCccc              ttCTGTT                              caAACAC                       
                            GATA1_01(-)0.987        IRF1_Q6(+)0.904                      EN1_01(-)0                    
                            agAAATCccc                                                                                 
                            GATA2_01(-)0.972                                                                           
                              aaatCCCCA                                                                                
                              LRF_Q2(+)0.923                                                                           
                                atccccAGCTGgctt                                                                        
                                E47_01(-)0.943                                                                         


                                                GATA2_01(-)0.979                        
                                                acCAATCtca                              
                                                GATA1_01(-)0.997                        
                                                acCAATCtca                              
                            -40       |         -20                                     
Mouse     -1476     taaagaatttCAGTGTTTTCTCAAGGTCACCAATCTCAaaaatcccca     -1429     Mouse
                              |||| || ||| ||| ||| ||||||||                              
Human     -1636     aataatttcaCAGTCTTGTCTAAAGATCATCAATCTCAgctgggcgca     -1589     Human
                            -40       |         -20                                     
                                                atCAATCtca                              
                                                GATA1_01(-)0.997                        
                                                atCAATCtca                              
                                                GATA2_01(-)0.979                        


                                                   PEA3_Q6(-)1                           
                                                   aGGAAGg                               
                                              ELF1_Q6(+)1                                
                                              aggctAGGAAgg                               
                             -40       |         -20                                     
Mouse     -2664     acaaaaaactGATTAATGGTTTCCTGAGGCTAGGAAGGAccaaaggact     -2616     Mouse
                              ||||| ||||| ||   ||||||||||||                              
Human     -2021     acagaaggtaGATTAGTGGTTGCCAAGGGCTAGGAAGGAtgagacgatt     -1973     Human
                             -40       |         -20                                     
                                              gggctAGGAAgg                               
                                              ELF1_Q6(+)1                                
                                                   aGGAAGg                               
                                                   PEA3_Q6(-)1                           


                              TEF1_Q6(+)0.972                              
                              GAAATg                                       
                         |         -20                                     
Mouse     -2706     gctattggtgGAAATGTCCACAATAggcaaatcta     -2672     Mouse
                              |||||||||| ||||                              
Human     -2061     ccatttacatGAAATGTCCAGAATAtacaagtctg     -2027     Human
                         |         -20                                     
                              GAAATg                                       
                              TEF1_Q6(+)0.972                              


                                                                                                                     PEA3 _Q6(+)1                                                                                                     
                                                                                                                     aCTT CCt                                                                                                         
                                                                                                                 HSF2_01( -)0.997                                                                                                     
                                                                                                                 ggtaaCTT CC                                                                                                          
                                                                                                                 CREL_01( +)0.952                                                                                                     
                                                                                                                 ggtaaCTT CC                                                                                                          
                              YY1_01(+)0.906         HSF2_01(+)0.99                                            CRX_Q4(+)0 .907                                                                                                        
                              cattTGCATtttaaacc      TGAAAttcct                                                ttggTAACTt cct                                                                                                         
                            -180      |         -160      |         -140      |         -120      |         -100       |          -80       |         -60       |         -40       |         -20                                     
Mouse     -4336     aaactgccagCATTTGCATTTTAAACCACAAGGTGAAATTCCTCCAAATACCAAGGCAGCTAAGCAGTTCTCCTGAAAGACCGTCCCAGG-TTGGTAACTT-CCTGTCTGACAAGCTCTTTCCACCTCTGGCTATCTTGGGAAGGTACAGACCTTCGGGTTAATGTCTTCATCAGGTGACtgtgccacat     -4149     Mouse
                              ||||||||| ||||||| |||  |||||||||   |||||| ||| |||   | |||| | | | | |||   ||||||| |||||||||| |||||||||  || | | ||||||||   ||||||||||||  | ||| |||||   ||||  || ||||||| ||||                              
Human     -2532     aagcagacccCATTTGCATGTTAAACCTCAAAATGAAATTCCCATAAATACTAAGACAGTGGATCAGTACCCTTCAGAGAAGTTCCCAGGATTGGTAACTTCCCTGTCTGATGAGTTTTCTCCACCTCCATCTATCTTGGGAAACTGCAGTCCTTCAATTTAACTTCCTCATCAGATGACagctgcaaac     -2343     Human
                              -180      |         -160      |         -140      |         -120      |         -100      |         -80       |         -60       |         -40       |         -20                                     
                              cattTGCATgttaaacc      TGAAAttccc                                                ttggTAACTtccc                                                          aCTTCCt                                         
                              YY1_01(+)0.906         HSF2_01(+)0.99                                            CRX_Q4(+)0.907                                                         PEA3_Q6(+)1                                     
                                                                                                                 ggtaaCTTCC                                                                                                           
                                                                                                                 CREL_01(+)0.952                                                                                                      
                                                                                                                 ggtaaCTTCC                                                                                                           
                                                                                                                 HSF2_01(-)0.997                                                                                                      


                                              NKX3A_01(+)1                               
                                              agatAAGTAggt                               
                                             CRX_Q4(+)0.911                              
                                             gagaTAAGTaggt                               
                                            GATA2_01(+)0.992                             
                                            cgaGATAAgt                                   
                                            GATA1_01(+)0.988                             
                                            cgaGATAAgt                                   
                             -40       |         -20                                     
Mouse     -4485     caaagacagcTGCTTTGTACCTTCCGAGATAAGTAGGTCaggtggagac     -4437     Mouse
                              ||| ||| |||| || |||||||||||||                              
Human     -2686     aatggctggaTGCCTTGAACCTACCAAGATAAGTAGGTCgaatggcaac     -2638     Human
                             -40       |         -20                                     
                                            caaGATAAgt                                   
                                            GATA1_01(+)0.988                             
                                            caaGATAAgt                                   
                                            GATA2_01(+)0.992                             
                                             aagaTAAGTaggt                               
                                             CRX_Q4(+)0.911                              
                                              agatAAGTAggt                               
                                              NKX3A_01(+)1                               


                                                                                  TCF4_Q5(-)1                                             
                                                                                  ctCAAAGc                                                
                         |         -80       |         -60          |         -40       |         -20                                     
Mouse     -4628     tccctctctgTCTCTGTCCATCAGTCCAGGATAGAATTTAT---TGACCTTGAGTTCCTGCTCTCAAAGCAAAGGGGGAAACCAGAAAaagcctgttc     -4534     Mouse
                              |||||| |||||| ||||||| ||||| | |   ||| |||| | ||||||||||||||| ||  |||||| ||||||                              
Human     -2841     ccctttgtctTCTCTGACCATCAATCCAGGACAGAATGTCTCACTGATCTTGGGGTCCTGCTCTCAAAGCCAATCGGGAAATCAGAAAggacactttc     -2744     Human
                            |         -80       |         -60       |         -40       |         -20                                     
                                                                                  ctCAAAGc                                                
                                                                                  TCF4_Q5(-)1                                             


                                           EN1_01(-)0.917                          
                                           ggAGAAC                                 
                      -40       |          -20                                     
Mouse     -6466     tccgcatgatTCCCAGGAGAGA-GGAGAACCTAcgtgtaccca     -6425     Mouse
                              |||||||||| | ||||||||||                              
Human     -3295     tgagcaccccTCCCAGGAGAAAGGGAGAACCTAagggcacctg     -3253     Human
                       -40       |         -20                                     
                                           ggAGAAC                                 
                                           EN1_01(-)0.917                          


                                 CRX_Q4(-)0.911                             
                                 aaccACTTAaaat                              
                          |         -20                                     
Mouse     -6758     catgcagttaTATAACCACTTAAAATacaacaactt     -6723     Mouse
                              |||||||| |||||||                              
Human     -3741     taggtatttcTATAACCAGTTAAAATgtttatcttg     -3706     Human
                          |         -20                                     
                                 aaccAGTTAaaat                              
                                 CRX_Q4(-)0.907                             


                                 LRF_Q2(-)1                             
                                 GGGGGcaag                              
                                LRF_Q2(-)0.923                          
                                TGGGGgcaa                               
                      |         -20                                     
Mouse     -7687     aacaaagcaaGTTGGGGGCAAGtctacactac     -7656     Mouse
                              ||||||||||||                              
Human     -3849     agagcacgggGTTGGGGGCAAGgttctagatt     -3818     Human
                      |         -20                                     
                                TGGGGgcaa                               
                                LRF_Q2(-)0.923                          
                                 GGGGGcaag                              
                                 LRF_Q2(-)1                             
