# Supplementary material for: Transcriptional double-autorepression feedforward circuits act for multicellularity and nervous system development
Source: BMC Genomics. 2011 May 11;12:228. doi: 10.1186/1471-2164-12-228 (PMC3116505; doi:10.1186/1471-2164-12-228)
Supplement: Additional file 4 — Alignments of conserved blocks for 5169 human-mouse orthologs with conserved TFBSs. The location and motif information for 386237 TFBSs are displayed in a character-based alignment-embedded layout. Each file name stands for a gene symbol and the file contains the alignments of conserved blocks with TFBS information for the corresponding gene. Each alignment is not interleaved. The graphical alignments with TFBS information for the 5169 human-mouse ortholog pairs are provided in a browsable format at our website http://genet.med.kagawa-u.ac.jp/pub/HMO_5169/List.htm, together with the character-based alignments with TFBSs and raw sequences contained in Additional files 4 and 2 respectively. [file 1471-2164-12-228-S4.ZIP › Additional_file_4/Text-based_Alignments/AASS.aln.txt]

---------- AASS ----------

                                               STAT5A_01(-)0.911                                         
                                               gaTTTCTaaggagac                                           
                                            GATA2_01(+)0.972                                             
                                            acaGATTTct                                                   
                                            GATA1_01(+)0.987                                             
                                            acaGATTTct                                                   
                         -60       |         -40       |         -20                                     
Mouse     -118      caaacgggttGGTTCTATTTTGCAACAGATTTCTAAGGAGACCAGAATCGATCTGtgagctcccc       -54     Mouse
                              |||| |||||| |  ||||||||| ||||||||||||  ||||||                              
Human     -118      cataagagcgGGTTGTATTTTACCTCAGATTTCTCAGGAGACCAGAACTGATCTGccagccttgc       -54     Human
                         -60       |         -40       |         -20                                     
                                            tcaGATTTct                                                   
                                            GATA1_01(+)0.987                                             
                                            tcaGATTTct                                                   
                                            GATA2_01(+)0.972                                             
                                               gaTTTCTcaggagac                                           
                                               STAT5A_01(-)0.911                                         


                                            IPF1_Q4(-)1                                                                
                                            tacCATTAtagg                                                               
                                           CRX_Q4(-)0.952             GATA2_01(-)0.987                                 
                                           atacCATTAtagg              caCCATCaaa                                       
                                       POU1F1_Q6(+)0.987              GATA1_01(-)1                                     
                                       tTGTATacca                     caCCATCaaa                                       
                             |         -60       |         -40       |         -20                                     
Mouse     -360      aacgagcattTGATGACTCTTGTATACCATTATAGGAATTTCAAGCTTTACACCATCAAAATAGAGACCcatttgtaaa      -282     Mouse
                              ||| || ||||||||||||||||| | ||||||| |||||| ||||||||||  |||||                              
Human     -451      cactaaattgTGAAGAATCTTGTATACCATTATAAGGATTTCAAACTTTACGCCATCAAAATTTAGACCaatctgaaag      -373     Human
                             |         -60       |         -40       |         -20                                     
                                       tTGTATacca                     cgCCATCaaa                                       
                                       POU1F1_Q6(+)0.987              GATA1_01(-)1                                     
                                           atacCATTAtaag              cgCCATCaaa                                       
                                           CRX_Q4(-)0.952             GATA2_01(-)0.987                                 
                                            tacCATTAtaag                                                               
                                            IPF1_Q4(-)1                                                                


                              EN1_01(-)0.922                         
                              gaAACAC                                
                             -20                                     
Mouse     -382      gaagcatatgGAAACACTTcacaacgagc      -354     Mouse
                              |||||||||                              
Human     -509      ggcacactgaGAAACACTTgttttgggaa      -481     Human
                             -20                                     
                              gaAACAC                                
                              EN1_01(-)0.922                         


                               MYOD_01(+)0.905                                 
                               gatCATGTggta                                    
                             |         -20                                     
Mouse     -532      caagctttgtTGATCATGTGGTATTAAGGttatacagtc      -494     Mouse
                              |||||||||| ||||||||                              
Human     -651      taaataaataTGATCATGTGATATTAAGGcttctaaatg      -613     Human
                             |         -20                                     
                               gatCATGTgata                                    
                               MYOD_01(+)0.905                                 


                                             EN1_01(+)0.922                         
                                             GTGTTtc                                
                        -40       |         -20                                     
Mouse     -2009     acttgaaattTGAAGTAACAGAAATGTGTTTCATaaaagtttta     -1966     Mouse
                              ||| |||| | |||||||||||||                              
Human     -2452     gattgcagtcTGATGTAAAATAAATGTGTTTCATgcaagctttt     -2409     Human
                        -40       |         -20                                     
                                             GTGTTtc                                
                                             EN1_01(+)0.922                         


                                  NKX3A_01(+)1                                
                                  tagcAAGTAttt                                
                            |         -20                                     
Mouse     -2083     tgctctattaTAGATAGCAAGTATTTGTgagtgtttgg     -2046     Mouse
                              ||| ||||||||| ||||                              
Human     -2557     atttactgtcTAGGTAGCAAGTAGTTGTttgcccccag     -2520     Human
                            |         -20                                     
                                  tagcAAGTAgtt                                
                                  NKX3A_01(+)1                                


                                PEA3_Q6(+)1 PEA3_Q6(+)1                          
                                tCTTCCt     tCTTCCt                              
                     -40       |         -20                                     
Mouse     -2145     tgtgtagctaTTTCTTCCTGGACTTCTTCCTtcttgctttc     -2105     Mouse
                              ||||||| ||| | |||||||                              
Human     -2656     tgcagcttttTTTCTTCTTGGCCATCTTCCTaaagccttct     -2616     Human
                     -40       |         -20                                     
                                            tCTTCCt                              
                                            PEA3_Q6(+)1                          
                                            tCTTCCt                              
                                            PEA3_Q6(+)1                          


                                     AP2REP_01(+)0.907                    
                                     CTGTGtg                              
                        |         -20                                     
Mouse     -2179     cctggactggTCTCTTGCTGTGTGgtttctgctg     -2146     Mouse
                              ||||||||||||||                              
Human     -2678     atcagcagttTCTCTTGCTGTGTGcagctttttt     -2645     Human
                        |         -20                                     
                                     CTGTGtg                              
                                     AP2REP_01(+)0.907                    


                                    TEF1_Q6(+)0.972                       
                                    GAAATg                                
                        |         -20                                     
Mouse     -3021     ttagaaatgcTTTGCTGAAATGTTaagcacctgg     -2988     Mouse
                              ||| ||||||||||                              
Human     -2757     ataacagtcgTTTACTGAAATGTTgataatctat     -2724     Human
                        |         -20                                     
                                    GAAATg                                
                                    TEF1_Q6(+)0.972                       


                            GATA2_01(+)0.972                                                                       
                            tgaGATTTtt                                                                             
                            GATA1_01(+)0.987                                                                       
                            tgaGATTTtt                                                                             
                         |         -60       |         -40       |         -20                                     
Mouse     -3885     tatctacttgAGATTTTTGCCGGAAGGAAATGAGCTAGTATCTGCAAAGGGTGCAGCATAGTGCTagccttacaa     -3811     Mouse
                              ||||||||||  | ||||||| || |  ||||   |||| |  |||||||| |||                              
Human     -3490     ctacttaataAGATTTTTGCAAGGAGGAAATAAGATGATATCCATAAAGTGCTCAGCATAGAGCTtggcatgtga     -3416     Human
                         |         -60       |         -40       |         -20                                     
                            taaGATTTtt                                                                             
                            GATA1_01(+)0.987                                                                       
                            taaGATTTtt                                                                             
                            GATA2_01(+)0.972                                                                       


                               HFH3_01(+)0.931                            
                               attTCTTTttgaa                              
                        |         -20                                     
Mouse     -4083     gtggacactaGATTTCTTTTTGAAgccagcgctg     -4050     Mouse
                              ||||||||| ||||                              
Human     -3697     atatggatctGATTTCTTTCTGAAacaagagttg     -3664     Human
                        |         -20                                     
                               attTCTTTctgaa                              
                               HFH3_01(+)0.931                            


                                                                  SP1_01(+)0.972                                                                      
                                                                  ttGGCAGgaa                                                                          
                                                       CRX_Q4(-)0.904                                                                                 
                                                       tagaATTTAcctt                                                                                  
                                                      TST1_01(+)1                                                                                     
                                                      ctaGAATTtaccttg                                                                                 
                             -100      |         -80       |         -60       |         -40       |          -20                                     
Mouse     -4212     tcttagctctTTTTGTTCCCAAACACCGAGAGGTCTAGAATTTACCTTGGCAGGAACTCGGGTAAGATTTTCAGTTGACAG-AGGAATAGGGGTCAGGAGgggagaattg     -4104     Mouse
                              |||| || | || |||| |||  ||||||||||| ||||||||| |||| || | ||||||||||  | || ||||| |||||||| |||                              
Human     -3855     aatcaaaccaTTTTTTTTCTAAGCACCCAGAAATCTAGAATTTATCTTGGCAGGTACTCAGGAATGATTTTCAGTATAAAGCAGGAAAAGGGGTCAAGAGaggcacggca     -3746     Human
                              -100      |         -80       |         -60       |         -40       |         -20                                     
                                                      ctaGAATTtatcttg                                                                                 
                                                      TST1_01(+)1                                                                                     
                                                       tagaATTTAtctt                                                                                  
                                                       CRX_Q4(-)0.904                                                                                 
                                                                  ttGGCAGgta                                                                          
                                                                  SP1_01(+)0.972                                                                      


                                  CEBPB_01(-)0.996                                 
                                  ctATTTCttgatga                                   
                                HFH3_01(+)0.981                                    
                                tccTATTTcttga                                      
                             ELF1_Q6(-)1                                           
                             ctTTCCTatttc                                          
                       -40       |         -20                                     
Mouse     -4322     cctcaaccacTTTCCTATTTCTTGATGACCTTAagtgactgga     -4280     Mouse
                              ||||||||||||||| |||||||                              
Human     -3970     attctcactaTTTCCTATTTCTTGAAGACCTTAgaagcaaatg     -3928     Human
                       -40       |         -20                                     
                             atTTCCTatttc                                          
                             ELF1_Q6(-)1                                           
                                tccTATTTcttga                                      
                                HFH3_01(+)0.981                                    
                                  ctATTTCttgaaga                                   
                                  CEBPB_01(-)0.996                                 


                                               PEA3_Q6(+)1                                
                                               aCTTCCt                                    
                                               ELF1_Q6(-)1                                
                                               acTTCCTaatat                               
                                           NKX3A_01(-)1                                   
                                           attTACTTccta                                   
                                           ETS2_B(-)1                                     
                                           atttacTTCCTaat                                 
                                           ELK1_01(-)1                                    
                                           atttaCTTCCtaatat                               
                              -40       |         -20                                     
Mouse     -4552     ccttgccggaAAATAAACATGACATTTACTTCCTAATATTatcgcaaaga     -4503     Mouse
                              ||||| ||||   ||||||||||| |||||                              
Human     -4105     ggcattccagAAATATACATTGAATTTACTTCCTGATATTcttgaaaaat     -4056     Human
                              -40       |         -20                                     
                                           atttaCTTCCtgatat                               
                                           ELK1_01(-)1                                    
                                           atttacTTCCTgat                                 
                                           ETS2_B(-)1                                     
                                           attTACTTcctg                                   
                                           NKX3A_01(-)1                                   
                                               acTTCCTgatat                               
                                               ELF1_Q6(-)1                                
                                               aCTTCCt                                    
                                               PEA3_Q6(+)1                                


                                                     TEF1_Q6(+)0.972                       
                                                     GAAATg                                
                                                CEBPGAMMA_Q6(-)1                           
                                                tatttGAAATgtt                              
                                             HFH3_01(+)0.981                               
                                             ttgTATTTgaaat                                 
                     |         -40       |         -20                                     
Mouse     -4725     agagaatactTTTAAACTTACATTTTTGTATTTGAAATGTTggcctttctg     -4675     Mouse
                              ||| || || ||||||| |||||||||||||                              
Human     -4408     agaagaaatcTTTTAAGTTTCATTTTTATATTTGAAATGTTaaccttcatg     -4358     Human
                     |         -40       |         -20                                     
                                             ttaTATTTgaaat                                 
                                             HFH3_01(+)0.981                               
                                                tatttGAAATgtt                              
                                                CEBPGAMMA_Q6(-)1                           
                                                     GAAATg                                
                                                     TEF1_Q6(+)0.972                       


                                           TEF1_Q6(-)0.972                             
                                           cATTTC                                      
                                        HSF2_01(-)0.99                                 
                                        aggcaTTTCA                                     
                           -40       |         -20                                     
Mouse     -4823     gggactctggTGACTGTCAGAGGCATTTCAAGTTCCTgacaaatcct     -4777     Mouse
                              ||||| | |||| |||||||| |||||                              
Human     -4504     aatactcccaTGACTTTTAGAGACATTTCAAATTCCTcatcaatttt     -4458     Human
                           -40       |         -20                                     
                                        agacaTTTCA                                     
                                        HSF2_01(-)0.99                                 
                                           cATTTC                                      
                                           TEF1_Q6(-)0.972                             


                                                CEBPB_01(-)0.996                                   
                                                taATTTCttcaata                                     
                                            S8_01(-)1                                              
                                            gtctTAATTtcttcaa                                       
                                            CRX_Q4(+)0.955                                         
                                            gtctTAATTtctt                                          
                                          TST1_01(-)0.926                                          
                                          tggtcttAATTTctt                                          
                                         CRX_Q4(-)0.904                                            
                                         ttggTCTTAattt                                             
                             |         -40       |         -20                                     
Mouse     -5218     tggagaccagAGTCGGAACATTTGGTCTTAATTTCTTCAATAATGAATGcgcattccta     -5160     Mouse
                              ||| ||||||||||| |||||||||||||| ||||||||                              
Human     -6897     tggggattaaAGTTGGAACATTTGGCCTTAATTTCTTCAAAAATGAATGtgtgatcctt     -6839     Human
                             |         -40       |         -20                                     
                                         ttggCCTTAattt                                             
                                         CRX_Q4(-)0.907                                            
                                          tggccttAATTTctt                                          
                                          TST1_01(-)0.926                                          
                                            gcctTAATTtctt                                          
                                            CRX_Q4(+)0.955                                         
                                            gcctTAATTtcttcaa                                       
                                            S8_01(-)1                                              
                                                taATTTCttcaaaa                                     
                                                CEBPB_01(-)0.996                                   


                                   TST1_01(+)0.929                                                                                 
                                   aggGATTTggcttag                                                                                 
                                   GATA2_01(+)0.972                                                                                
                                   aggGATTTgg                                                                                      
                                   GATA1_01(+)0.987                                                                                
                                   aggGATTTgg                                                                                      
                                PEA3_Q6(-)0.937                                                                                    
                                gGGAGGg                                                                                            
                                IK2_01(+)0.969                                                                                     
                                gggAGGGAtttg                                                                                       
                               CKROX_Q2(-)1                                                                                        
                               tggGAGGGa                                                                                           
                            IK2_01(+)1                                                                                             
                            agtTGGGAggga                                                                                           
                     |         -80       |         -60       |         -40       |         -20                                     
Mouse     -6693     aagccttgagTTGGGAGGGATTTGGCTTAGCTGAGACTAAGCCATTGTCAGATGCTTTGTCAACACTGGAACTCTTTTGAAattcccagga     -6603     Mouse
                              ||||||||||||||| |||| |    ||| |||||  || | |||| ||| ||  ||||||||||||||||                              
Human     -7370     agccttgaaaTTGGGAGGGATTTGGATTAGTT----CTAGGCCATCATCTGGTGCTGTGTTAATTCTGGAACTCTTTTGAAcctctccaaa     -7284     Human
                           -80       |         -60           |         -40       |         -20                                     
                            aatTGGGAggga                                                                                           
                            IK2_01(+)1                                                                                             
                               tggGAGGGa                                                                                           
                               CKROX_Q2(-)1                                                                                        
                                gggAGGGAtttg                                                                                       
                                IK2_01(+)0.969                                                                                     
                                gGGAGGg                                                                                            
                                PEA3_Q6(-)0.937                                                                                    
                                   aggGATTTgg                                                                                      
                                   GATA1_01(+)0.987                                                                                
                                   aggGATTTgg                                                                                      
                                   GATA2_01(+)0.972                                                                                
                                   aggGATTTggattag                                                                                 
                                   TST1_01(+)0.929                                                                                 


                                 PEA3_Q6(-)1                                         
                                 tGGAAGc                                             
                         -40       |         -20                                     
Mouse     -6791     aataggttccACATGGAAGCATTTGAAAAATGTACtggcgaaaag     -6747     Mouse
                              |||||||||||||  || |||||||                              
Human     -7465     agagggtttaACATGGAAGCATTAAAAGAATGTACccacgcacag     -7421     Human
                         -40       |         -20                                     
                                 tGGAAGc                                             
                                 PEA3_Q6(-)1                                         


                                       HSF2_01(-)1               CRX_Q4(+)0.904                              
                                       tgaatATTCT                acacTAAGAgacc                               
                                       HSF2_01(+)0.994        EN1_01(-)0.922                                 
                                       TGAATattct             ttAACAC                                        
                             -60       |         -40       |         -20                                     
Mouse     -7426     gagagactgtGAGACAATGTGAATATTCTCAGACCAGATAAATTAACACTAAGAGACCTgtgagtttgc     -7358     Mouse
                              |||| ||| |||| ||||||||||||||| | |||||||||| ||||||                              
Human     -7573     tgatgggctgGAGAAAATATGAAAATTCTCAGACCAGATTAGTTAACACTAATAGACCTcctcccccaa     -7505     Human
                             -60       |         -40       |         -20                                     
                                       TGAAAattct             ttAACAC                                        
                                       HSF2_01(+)0.99         EN1_01(-)0.922                                 
                                       tgaaaATTCT                acacTAATAgacc                               
                                       HSF2_01(-)1               CRX_Q4(+)0.948                              


                                                                               EN1_01(-)0.991                          
                                                                               ggAATAC                                 
                             |         -60       |         -40       |         -20                                     
Mouse     -7858     ggtgaaatagATTTATTCTTTTTTAAAATTGTTGAGGTTTTCTGATGTGCCATTCACTTGGAATACAGAaaggaataat     -7780     Mouse
                              ||| ||||||| ||||||   |||  ||||||  |||||||| ||| | ||||||||||                              
Human     -7825     tttttcatttATTCATTCTTTCTTAAAACACTTGCTGTTTTCCCATGTGCCAGTCATTGGGAATACAGAgatgagtaaa     -7747     Human
                             |         -60       |         -40       |         -20                                     
                                                                               ggAATAC                                 
                                                                               EN1_01(-)0.991                          
