# Supplementary material for: Transcriptional double-autorepression feedforward circuits act for multicellularity and nervous system development
Source: BMC Genomics. 2011 May 11;12:228. doi: 10.1186/1471-2164-12-228 (PMC3116505; doi:10.1186/1471-2164-12-228)
Supplement: Additional file 4 — Alignments of conserved blocks for 5169 human-mouse orthologs with conserved TFBSs. The location and motif information for 386237 TFBSs are displayed in a character-based alignment-embedded layout. Each file name stands for a gene symbol and the file contains the alignments of conserved blocks with TFBS information for the corresponding gene. Each alignment is not interleaved. The graphical alignments with TFBS information for the 5169 human-mouse ortholog pairs are provided in a browsable format at our website http://genet.med.kagawa-u.ac.jp/pub/HMO_5169/List.htm, together with the character-based alignments with TFBSs and raw sequences contained in Additional files 4 and 2 respectively. [file 1471-2164-12-228-S4.ZIP › Additional_file_4/Text-based_Alignments/ABCA1.aln.txt]

---------- ABCA1 ----------

                                       MSX1_01(-)0.988                                                                                  
                                       cAGTTAatg                                                                                        
                                       MSX1_01(+)0.908                                                                                  
                                       cagTTAATg                                                                                        
                                       IPF1_Q4(+)1                                                                                      
                                       cagtTAATGacc                                                                                     
                                       CRX_Q4(+)0.952                                                                                   
                                       cagtTAATGacca                                                                                    
                                       AP2REP_01(+)0.918                                                                                
                                       CAGTTaa                                                                                          
                                     YY1_01(-)0.92                                                                                      
                                     ttcagttaATGACcagc                                                                                  
                                     IRF1_Q6(+)0.98                                                                                     
                                     ttCAGTT                                                                                            
                                    CRX_Q4(-)0.907                                                                                      
                                    tttcAGTTAatga                                                                                       
                                   ER_Q6(+)1                                                                                            
                                   ctttcagttaaTGACCagc                                                                                  
                             GATA2_01(-)0.992                                                                                           
                             ttTTATCttt                                                                                                 
                             GATA1_01(-)0.988  SP1_01(-)0.962                                                                           
                             ttTTATCttt        gacCAGCCac                                                                               
                         |         -80       |         -60       |         -40        |         -20                                     
Mouse     -122      tctctctcgtTTTATCTTTCAGTTAATGACCAGCCACAGAGTCACAGCTCTGTGCTCTGGCTGCT-CCCTCCAGGGCTCTCGAGCCgcagacgcag       -28     Mouse
                              ||||||||||||||||||||||||||| | ||| | ||| || |||||||| ||| || |||||||||| ||||||                              
Human     -114      cccctcctgcTTTATCTTTCAGTTAATGACCAGCCACGGCGTCCCTGCTGTGAGCTCTGGCCGCTGCCTTCCAGGGCTCCCGAGCCacacgctggg       -19     Human
                          |         -80       |         -60       |         -40       |         -20                                     
                             ctTTATCttt        gacCAGCCac                                                                               
                             GATA1_01(-)0.988  SP1_01(-)0.962                                                                           
                             ctTTATCttt                                                                                                 
                             GATA2_01(-)0.992                                                                                           
                                   ctttcagttaaTGACCagc                                                                                  
                                   ER_Q6(+)1                                                                                            
                                    tttcAGTTAatga                                                                                       
                                    CRX_Q4(-)0.907                                                                                      
                                     ttCAGTT                                                                                            
                                     IRF1_Q6(+)0.98                                                                                     
                                     ttcagttaATGACcagc                                                                                  
                                     YY1_01(-)0.92                                                                                      
                                       CAGTTaa                                                                                          
                                       AP2REP_01(+)0.918                                                                                
                                       cagtTAATGacca                                                                                    
                                       CRX_Q4(+)0.952                                                                                   
                                       cagtTAATGacc                                                                                     
                                       IPF1_Q4(+)1                                                                                      
                                       cagTTAATg                                                                                        
                                       MSX1_01(+)0.908                                                                                  
                                       cAGTTAatg                                                                                        
                                       MSX1_01(-)0.988                                                                                  


                                             SP1_01(+)0.962                         
                                             agGGCTGgag                             
                                         CKROX_Q2(-)1                               
                                         tgaGAGGGc                                  
                        -40       |         -20                                     
Mouse     -247      cagggtgtcaGAGGTGTCTGGTGAGAGGGCTGGAgcagcaactc      -204     Mouse
                              ||||| || | |||||||||||||                              
Human     -199      ctgtgtgttgGAGGTCTCAGCTGAGAGGGCTGGAttagcagtcc      -156     Human
                        -40       |         -20                                     
                                         tgaGAGGGc                                  
                                         CKROX_Q2(-)1                               
                                             agGGCTGgat                             
                                             SP1_01(+)0.962                         


                                       EN1_01(+)0.922                                                                                                                  
                                       GTTTTct                                                                                                                         
                                   HFH3_01(+)1                                           MYOGENIN_Q6(+)1                                                               
                                   tacTGTTTtcttt                                         gcCAGGTg                                                                      
                              GATA2_01(+)0.995                                          MYOD_01(+)1                                                                    
                              tggGATACtg                                                agcCAGGTgtcc                                                                   
                              GATA1_01(+)0.993                                         E47_01(+)1                                                                      
                              tggGATACtg                                               gagcCAGGTgtccgt                                                                 
                           -120      |         -100      |         -80       |         -60       |         -40       |         -20                                     
Mouse     -770      ctctcctctgTGGGATACTGTTTTCTTTCCACAGAGACACAACACAAGCTTTGTCCATATCACAAGAGAGCCAGGTGTCCGTGGCACTGCTCTGGTGCTTACGCATAGTCGTCTAAGacagtcctca      -644     Mouse
                              |||||| ||||||||||||  |||||||||| | | ||  ||||||  || ||  |||||||||||||| || ||| |    ||||| |||| || | || ||||||                              
Human     -1063     tgtttctccaTGGGATGCTGTTTTCTTTC--CAGAGACACAGCGCTAGGGTTGTCCTCATTACCTGAGAGCCAGGTGTCGGTAGCATTTTCTTGGTGTTTACTCACACTCATCTAAGgcacgttgtg      -939     Human
                         -120      |         -100        |         -80       |         -60       |         -40       |         -20                                     
                              tggGATGCtg                                               gagcCAGGTgtcggt                                                                 
                              GATA1_01(+)0.993                                         E47_01(+)1                                                                      
                              tggGATGCtg                                                agcCAGGTgtcg                                                                   
                              GATA2_01(+)0.982                                          MYOD_01(+)1                                                                    
                                   tgcTGTTTtcttt                                         gcCAGGTg                                                                      
                                   HFH3_01(+)1                                           MYOGENIN_Q6(+)1                                                               
                                       GTTTTct                                                                                                                         
                                       EN1_01(+)0  .922                                                                                                                


                                  MYOGENIN_Q6(+)1                                                 
                                  ttCAGGTg                                                        
                                 MYOD_01(+)1                                                      
                                 gttCAGGTgtag                                                     
                                E47_01(+)1                                                        
                                tgttCAGGTgtaggt                                                   
                               EN1_01(+)0.922             NKX25_01(+)1                            
                               GTGTTca                    agAAGTG                                 
                            |         -40       |         -20                                     
Mouse     -888      gaagcggccaTGTGTTCAGGTGTAGGTAGAGCAAGTCCAGAAGTGTGCtccatatgtc      -831     Mouse
                              |||||||||||| |||| || |||| ||||||||||||                              
Human     -1180     aggggggcggTGTGTTCAGGTGCAGGTGGAACAAGGCCAGAAGTGTGCatatgtgctg     -1123     Human
                            |         -40       |         -20                                     
                               GTGTTca                    agAAGTG                                 
                               EN1_01(+)0.922             NKX25_01(+)1                            
                                tgttCAGGTgcaggt                                                   
                                E47_01(+)1                                                        
                                 gttCAGGTgcag                                                     
                                 MYOD_01(+)1                                                      
                                  ttCAGGTg                                                        
                                  MYOGENIN_Q6(+)1                                                 


                                  TEF1_Q6(-)0.972                        
                                  cATTTC                                 
                               HSF2_01(-)0.99                            
                               agtcaTTTCA                                
                       |         -20                                     
Mouse     -1201     cagtcactggGAGTCATTTCATAgcttcatagg     -1169     Mouse
                              ||| |||||||||                              
Human     -1471     gtgattcactGAGCCATTTCATAagcacagcta     -1439     Human
                       |         -20                                     
                               agccaTTTCA                                
                               HSF2_01(-)0.99                            
                                  cATTTC                                 
                                  TEF1_Q6(-)0.972                        


                                    AP2REP_01(-)0.907                     
                                    gcCACAG                               
                        |         -20                                     
Mouse     -1221     cagaaggctaCTAGACGCCACAGTcactgggagt     -1188     Mouse
                              ||||| ||||||||                              
Human     -1493     ccctactcctCTAGAGGCCACAGTgattcactga     -1460     Human
                        |         -20                                     
                                    gcCACAG                               
                                    AP2REP_01(-)0.907                     


                                 EN1_01(+)0.922                       
                                 GTTTTgt                              
                              -20                                     
Mouse     -1279     ggtgaagtttTTGGTTTTGTctcttagcat     -1250     Mouse
                              ||||||||||                              
Human     -1589     agtctagcgcTTGGTTTTGTatccatacct     -1560     Human
                              -20                                     
                                 GTTTTgt                              
                                 EN1_01(+)0.922                       


                                 IRF1_Q6(+)0.924                      
                                 tcCTCTT                              
                              PEA3_Q6(+)1                             
                              tCTTCCt                                 
                              -20                                     
Mouse     -1624     actgactaggTCTTCCTCTTgctattggcc     -1595     Mouse
                              ||||||||||                              
Human     -1914     ctggtttaacTCTTCCTCTTtttggagtaa     -1885     Human
                              -20                                     
                              tCTTCCt                                 
                              PEA3_Q6(+)1                             
                                 tcCTCTT                              
                                 IRF1_Q6(+)0.924                      


                                         SOX17_01(+)1                          
                                         aACAAT                                
                                       SOX5_01(+)1                             
                                       aaaACAATtt                              
                            |          -20                                     
Mouse     -1720     tattttaagtGCCACTTA-AAAACAATTTtttcacctcc     -1683     Mouse
                              |||||||| ||||||||||                              
Human     -2029     tctgtcctgaGCCACTTAGAAAACAATTTgggatgacaa     -1991     Human
                             |         -20                                     
                                       aaaACAATtt                              
                                       SOX5_01(+)1                             
                                         aACAAT                                
                                         SOX17_01(+)1                          


                                           CEBPB_01(-)0.996                            
                                           tgATTTCtggagag                              
                           -40       |         -20                                     
Mouse     -1797     ctgtaccctaTAAGTCAGCTAAGTGATTTCTGGAGAGtggctttaac     -1751     Mouse
                              ||| ||| | || ||||| ||||||||                              
Human     -2126     atgtagcttcTAAATCAACGAACTGATTCCTGGAGAGcagcttctgt     -2080     Human
                           -40       |         -20                                     
                                           tgATTCCtggagag                              
                                           CEBPB_01(-)0.965                            


                                                                   IK2_01(-)1                                                       
                                                                   aatgTCCCAttg                                                     
                                                                 TEF1_Q6(+)0.972                                                    
                                                                 GAAATg                                                             
                                                                HSF2_01(+)0.995                                                     
                                                                GGAAAtgtcc                                                          
                                                                CREL_01(-)1                                                         
                                                                GGAAAtgtcc                                                          
                                                            YY1_01(-)0.904                                                          
                                                            atgtggaaATGTCccat                                                       
                                                          CEBPB_01(+)0.996                                                          
                                                          tgatgtgGAAATgt                                                            
                                                        GATA2_01(+)0.98                                                             
                                                        actGATGTgg                                                                  
                                  HSF2_01(-)0.991       GATA1_01(+)0.99                                                             
                                  tgtttGTTCA            actGATGTgg                                                                  
                               HFH3_01(+)1             IRF1_Q6(-)0.98                                                               
                               gttTGTTTgttca           AACTGat                                                                      
                      |         -80       |         -60       |         -40       |         -20                                     
Mouse     -2710     tgctgttggaGGTTTGTTTGTTCACTTCCTTGGGAAACTGATGTGGAAATGTCCCATTGGCTTTTGTTACCTGGGTAGAAGGtatttccaat     -2619     Mouse
                              ||||||||||||||||  ||||| ||||||||||||||||||||| |||||||  |||||||| | ||||||                              
Human     -3075     ttttgattttGGTTTGTTTGTTCACTAACTTGGAAAACTGATGTGGAAATGTCCCTTTGGCTTCAGTTACCTGAGCAGAAGGggccgggcat     -2984     Human
                      |         -80       |         -60       |         -40       |         -20                                     
                               gttTGTTTgttca           AACTGat                                                                      
                               HFH3_01(+)1             IRF1_Q6(-)0.98                                                               
                                  tgtttGTTCA            actGATGTgg                                                                  
                                  HSF2_01(-)0.991       GATA1_01(+)0.99                                                             
                                                        actGATGTgg                                                                  
                                                        GATA2_01(+)0.98                                                             
                                                          tgatgtgGAAATgt                                                            
                                                          CEBPB_01(+)0.996                                                          
                                                            atgtggaaATGTCcctt                                                       
                                                            YY1_01(-)0.904                                                          
                                                                GGAAAtgtcc                                                          
                                                                CREL_01(-)1                                                         
                                                                GGAAAtgtcc                                                          
                                                                HSF2_01(+)0.995                                                     
                                                                 GAAATg                                                             
                                                                 TEF1_Q6(+)0.972                                                    
                                                                   aatgTCCCTttg                                                     
                                                                   IK2_01(-)0.969                                                   


                                     GATA2_01(-)0.972                     
                                     agAAATCcag                           
                                     GATA1_01(-)0.987                     
                                     agAAATCcag                           
                               CEBPB_01(+)0.996                           
                               acattgaGAAATcc                             
                        |         -20                                     
Mouse     -2761     tatacttcagAACATTGAGAAATCcagcgcacag     -2728     Mouse
                              ||||||||||||||                              
Human     -3141     ctgcatttgaAACATTGAGAAATCtagtacatag     -3108     Human
                        |         -20                                     
                               acattgaGAAATct                             
                               CEBPB_01(+)0.996                           
                                     agAAATCtag                           
                                     GATA1_01(-)0.987                     
                                     agAAATCtag                           
                                     GATA2_01(-)0.972                     


                                          SP1_01(-)0.962                                     
                                          ttcCAGCCag                                         
                       |         -40       |         -20                                     
Mouse     -2830     gaagtttctaAAGTGGGCTCGCTTCCAGCCAGTGTCTGGAAATtcatgcaggg     -2778     Mouse
                              ||||||| ||  |||||||||||  ||||||||                              
Human     -3209     gatgactgtgAAGTGGGATCCTTTCCAGCCAGTAACTGGAAATgtgtatgagg     -3157     Human
                       |         -40       |         -20                                     
                                          ttcCAGCCag                                         
                                          SP1_01(-)0.962                                     


                                     MSX1_01(+)0.94                         
                                     agaTATTTg                              
                          |         -20                                     
Mouse     -2981     agacaagtacCATGTGTAGATATTTGattttagtca     -2946     Mouse
                              |||||  |||||||||                              
Human     -3339     cggggagaggCATGTTCAGATATTTGgtctagctga     -3304     Human
                          |         -20                                     
                                     agaTATTTg                              
                                     MSX1_01(+)0.94                         


                                  SP1_01(+)0.921                                    
                                  agGGCATggc                                        
                        -40       |         -20                                     
Mouse     -3107     agggggagtcCTCCAGGGCATGGCCAAGGAGGTGaaaggaggtg     -3064     Mouse
                              ||||||||||| ||  || |||||                              
Human     -3481     gtatacacatCTCCAGGGCATTGCTTAGCAGGTGgggagtggca     -3438     Human
                        -40       |         -20                                     
                                  agGGCATtgc                                        
                                  SP1_01(+)0.921                                    


                                                                                                                                                                                                                                      AP2REP_01(-)0.907         TST1_01(+)1                                         
                                                                                                                                                                                                                                      acCACAG                   cttGAATTctgagac                                     
                                                                                                                                                                                                                                    EN1_01(-)0.926           TST1_01(-)1                                            
                                                                                                                                                                                                                                    ttACCAC                  acccttgAATTCtga                                        
                                                                                                            PEA3_Q6(-)1                                          AP2REP_01(-)0.907                                                 HLF_01(+)1               SF1_Q6(+)1                                              
                                                                                                            gGGAAGc                                              aaCACAG                                                           GTTACcacag               cacCCTTG                                                
                                                                                                        IK2_01(+)0.969 AP2REP_01(+)0.918                       EN1_01(-)0.922                                          CEBPGAMMA_Q6(-)1                    LRH1_Q5(+)1                                              
                                                                                                        accAGGGAagct   CAGTCct                                 tgAACAC                                                 cttgaGAAATcag                       tcacCCTTGaat                                             
                                                                                                                                                                                                                                                                                  EN1_01(+)0.922                    
                                                                                                                                                                                                                                                                                  GTTTTtc                           
                            -260      |         -240      |         -220      |         -200      |         -180      |         -160      |         -140      |         -120      |         -100      |         -80       |         -60       |         -40       |         -20                                     
Mouse     -3714     ggtctacgtgGTCCTTGGCTAAACCTGCTGTTTATGCAAAGTAGACTTAGATTCACTTAAGCTTCCCAGGATGCCTGAGGACTCACCAGGGAAGCTTTGCAGTCCTTTGTGACTCTCTTGAGCTTGCTGTGGAAGCAGCTGAACACAGGGCTCCCTCCCTGGGGACAAATTGCCTGAATCAGTTAGTTAATCAAGCTTGAGAAATCAGTTACCACAGGCCCAAGAATGCCATCACCCTTGAATTCTGAGACCCTGTTTttcatagcta     -3447     Mouse
                              |||||| |||||| |||    |||||  ||  ||||||||||||  ||| | ||  ||||||| |  |||| ||||| ||||||||  |||||||||||||||| ||   ||| |   || ||||| ||||||||||| ||||||||  |||||| || |||||  ||||    | ||||||| ||||||||||| |||||||||||| ||| || |||   |||||||||||||||| ||||| |||                              
Human     -4090     aggctgcccaGTCCTTAGCTAAAGCTGGCAGTTATGGGAAACAGACTTAGATTCTATTACGTTTTTCAGGATGTCCCAGGAGTCACCTGGGAAGCTCAGCAGTCCTTTGTGACTTTC--AAGCATATGGTAGAAGCTGCTGAACACAGAGCTCCCTCTTTGGGGATAATTTGCCCAAATC----ATTTAATCAGGCTTGAGAAATGAGTTACCACAGGTCCAGGAGTGCTGCCACCCTTGAATTCTGACACCCTATTTctcctatccg     -3829     Human
                      -260      |         -240      |         -220      |         -200      |         -180      |         -160      |           -140      |         -120      |         -100      |             -80       |         -60       |         -40       |         -20                                     
                                                                                GTTTTtc                 accTGGGAagct   CAGTCct                                 tgAACAC                                                 cttgaGAAATgag                       ccacCCTTGaat                                             
                                                                                EN1_01(+)0.922          IK2_01(+)1     AP2REP_01(+)0.918                       EN1_01(-)0.922                                          CEBPGAMMA_Q6(-)1                    LRH1_Q5(+)1                                              
                                                                                                            gGGAAGc                                              aaCACAG                                                           GTTACcacag               cacCCTTG                                                
                                                                                                            PEA3_Q6(-)1                                          AP2REP_01(-)0.907                                                 HLF_01(+)1               SF1_Q6(+)1                                              
                                                                                                                                                                                                                                    ttACCAC                  acccttgAATTCtga                                        
                                                                                                                                                                                                                                    EN1_01(-)0.926           TST1_01(-)1                                            
                                                                                                                                                                                                                                      acCACAG                   cttGAATTctgacac                                     
                                                                                                                                                                                                                                      AP2REP_01(-)0.907         TST1_01(+)1                                         


                                                                                                                                   IRF1_Q6(+)1                           
                                                                                                                                   gtCACTT                               
                                                                                                                                  HSF2_01(-)0.995                        
                                                                                                                                  agtcaCTTCG                             
                                                                             AP2REP_01(+)1                                       AP2REP_01(+)0.918                       
                                                                             CAGTGgc                                             CAGTCac                                 
                           -120      |         -100      |         -80       |         -60       |          -40       |          -20                                     
Mouse     -3982     tggttatgttTTTAGCAGTCTTTCGTCTTCTGTGGACTCTATAAAACTTCCAAATGCCAGTGGCGTTTGAAGTAAAAATTGC-TAAACAAATTGGTGGAAGATTAG-AGCAGTCACTTCgtccagatct     -3856     Mouse
                              ||||||||||| | || |||||| ||   || | |||||| ||||  ||||||| |||| ||| |||||| | | || |||||||   ||| ||   ||||||||||||                              
Human     -4371     aaggttttaaTTTAGCAGTCTGTTGTATTCTGTAGATATTA-ATAACTTCAAAATATCAGTGGCATTTGCAGTTAAAATTTCCTTAAAAAATTGGCCAAAGGTTTCCAGCAGTCACTTCtgccatgccc     -4244     Human
                            -120      |         -100      |          -80       |         -60       |         -40       |         -20                                     
                                                                             CAGTGgc                                             CAGTCac                                 
                                                                             AP2REP_01(+)1                                       AP2REP_01(+)0.918                       
                                                                                                                                  agtcaCTTCT                             
                                                                                                                                  HSF2_01(-)0.998                        
                                                                                                                                   gtCACTT                               
                                                                                                                                   IRF1_Q6(+)1                           


                                            YY1_01(+)0.918                                              
                                            atatCTCATtgtgtttt                                           
                                          GATA2_01(-)0.994                                              
                                          tgATATCtca                                                    
                                          GATA1_01(-)0.99                                               
                                          tgATATCtca                                                    
                                        GATA2_01(+)0.994  TST1_01(+)0.902                               
                                        aatGATATct        tttTAATTtgcattt                               
                                        GATA1_01(+)0.99  S8_01(-)1                                      
                                        aatGATATct       ttttTAATTtgcattt                               
                                      TEF1_Q6(+)0.915    CRX_Q4(+)0.955                                 
                                      GTAATg             ttttTAATTtgca                                  
                                      EN1_01(+)1       TST1_01(-)0.926                                  
                                      GTAATga          tgtttttAATTTgca                                  
                                   IPF1_Q4(+)1   SOX5_01(-)1        TEF1_Q6(-)0.972                     
                                   tgtgTAATGata  tcATTGTgtt         cATTTC                              
                                   CRX_Q4(+)0.952  SOX17_01(-)1   IRF1_Q6(+)0.975                       
                                   tgtgTAATGatat   ATTGTg         tgCATTT                               
                        -60       |         -40       |         -20                                     
Mouse     -4075     taggtttaatGTGTGTGTGTAATGATATCTCATTGTGTTTTTAATTTGCATTTCcctataagta     -4012     Mouse
                              ||| || |||||||||||||||||||| ||||||||||||||||                              
Human     -4461     atttaatttaGTGGGTATGTAATGATATCTCATTGTGGTTTTAATTTGCATTTCtctgcagcta     -4398     Human
                        -60       |         -40       |         -20                                     
                                   tatgTAATGatat   ATTGTg         tgCATTT                               
                                   CRX_Q4(+)0.952  SOX17_01(-)1   IRF1_Q6(+)0.975                       
                                   tatgTAATGata  tcATTGTggt         cATTTC                              
                                   IPF1_Q4(+)1   SOX5_01(-)1        TEF1_Q6(-)0.972                     
                                      GTAATga          tggttttAATTTgca                                  
                                      EN1_01(+)1       TST1_01(-)0.926                                  
                                      GTAATg             gtttTAATTtgca                                  
                                      TEF1_Q6(+)0.915    CRX_Q4(+)0.955                                 
                                        aatGATATct       gtttTAATTtgcattt                               
                                        GATA1_01(+)0.99  S8_01(-)1                                      
                                        aatGATATct        tttTAATTtgcattt                               
                                        GATA2_01(+)0.994  TST1_01(+)0.902                               
                                          tgATATCtca                                                    
                                          GATA1_01(-)0.99                                               
                                          tgATATCtca                                                    
                                          GATA2_01(-)0.994                                              
                                            atatCTCATtgtggttt                                           
                                            YY1_01(+)0.918                                              


                                  EN1_01(+)0.991                         
                                  GTATTga                                
                              AP2REP_01(+)1                              
                              CAGTGta                                    
                       |         -20                                     
Mouse     -4134     ttcctgaagtCAGTGTATTGAGTttgattatat     -4102     Mouse
                              |||||||||||||                              
Human     -4519     tacaattccaCAGTGTATTGAGTcccagtgtct     -4487     Human
                       |         -20                                     
                              CAGTGta                                    
                              AP2REP_01(+)1                              
                                  GTATTga                                
                                  EN1_01(+)0.991                         


                                   NKX25_01(+)1                               
                                   caAAGTG                                    
                            |         -20                                     
Mouse     -4172     gctatcacatTTTTCCAAAGTGGCTCTTgcgacttatg     -4135     Mouse
                              ||||||||||||||||||                              
Human     -4553     tgtcaaactaTTTTCCAAAGTGGCTCTTccattttaca     -4516     Human
                            |         -20                                     
                                   caAAGTG                                    
                                   NKX25_01(+)1                               


                                       POU1F1_Q6(-)1                                     
                                       gtttATTCAc                                        
                                   HFH3_01(+)1                                           
                                   tttTGTTTattca                                         
                                   CRX_Q4(-)0.948  GATA2_01(+)0.987                      
                                   ttttGTTTAttca   gttGATGGac                            
                                AP2REP_01(+)0.918  GATA1_01(+)1                          
                                CAGTTtt            gttGATGGac                            
                             -40       |         -20                                     
Mouse     -4361     cagtaatactCCCAGTTTTGTTTATTCACTTGTTGATGGacattcggtt     -4313     Mouse
                              ||||||||| |||||||||  ||||||||                              
Human     -4716     tgtgcccagcCCCAGTTTTATTTATTCACCAGTTGATGGtcttttcgac     -4668     Human
                             -40       |         -20                                     
                                CAGTTtt            gttGATGGtc                            
                                AP2REP_01(+)0.918  GATA1_01(+)1                          
                                   ttttATTTAttca   gttGATGGtc                            
                                   CRX_Q4(-)0.904  GATA2_01(+)0.987                      
                                   tttTATTTattca                                         
                                   HFH3_01(+)0.981                                       
                                       atttATTCAc                                        
                                       POU1F1_Q6(-)1                                     


                                PEA3_Q6(+)0.937                       
                                gCCTCCt                               
                              -20                                     
Mouse     -4466     tattatatagCTGCCTCCTGtgtctgctct     -4437     Mouse
                              ||||||||||                              
Human     -4899     agcaattctcCTGCCTCCTGagtagctggg     -4870     Human
                              -20                                     
                                gCCTCCt                               
                                PEA3_Q6(+)0.937                       


                              TEF1_Q6(+)0.915                                     
                              GGTATg                                              
                      -40       |         -20                                     
Mouse     -4757     gtactcttggGGTATGCTAGGTATTATAATAGctttagagac     -4716     Mouse
                              |||||| ||  ||| |||||||                              
Human     -5380     tgacttgtgaGGTATGTTAATTATGATAATAGaaggcagttt     -5339     Human
                      -40       |         -20                                     
                              GGTATg                                              
                              TEF1_Q6(+)0.915                                     


                             GATA2_01(-)0.971                                                
                             caTAATCagg                                                      
                             GATA1_01(-)0.985                                                
                             caTAATCagg                                                      
                           CRX_Q4(+)1                                                        
                           accaTAATCaggc                                                     
                       |         -40       |         -20                                     
Mouse     -4813     gaatcctaccATAATCAGGCCTTATAGTATGCAACCCTTAGGTttaaagcata     -4761     Mouse
                              |||||||||| ||| | ||| ||   |||||||                              
Human     -5434     cgatcacacaATAATCAGGCTTTACACTATCCAGTTCTTAGGTcttccaagtt     -5382     Human
                       |         -40       |         -20                                     
                           acaaTAATCaggc                                                     
                           CRX_Q4(+)1                                                        
                             aaTAATCagg                                                      
                             GATA1_01(-)0.985                                                
                             aaTAATCagg                                                      
                             GATA2_01(-)0.971                                                


                              EN1_01(+)0.93                                                                      
                              GTGATag                                                                            
                             GATA2_01(+)1                                                                        
                             ggtGATAGgc                                                                          
                             GATA1_01(+)1             EN1_01(+)0.926                                             
                             ggtGATAGgc               GTTGTgg                                                    
                       |         -60       |         -40       |         -20                                     
Mouse     -4945     cacatcactgGTGATAGGCTCCCACTAGATATGTGTTGTGGTTAATGGGAGCCTGGCAGAGTTggggatgagg     -4873     Mouse
                              ||||||||| | |  || |||| |||||||| | |||||  ||| ||||||||                              
Human     -5564     cacctggcatGTGATAGGCACTCGATAAATATTTGTTGTGGCTCATGGGCACCTTGCAGAGTTaaggctgcag     -5492     Human
                       |         -60       |         -40       |         -20                                     
                             tgtGATAGgc               GTTGTgg                                                    
                             GATA1_01(+)1             EN1_01(+)0.926                                             
                             tgtGATAGgc                                                                          
                             GATA2_01(+)1                                                                        
                              GTGATag                                                                            
                              EN1_01(+)0.93                                                                      


                                 TEF1_Q6(-)0.972                       
                                 cATTTC                                
                               IRF1_Q6(+)0.975                         
                               atCATTT                                 
                     |         -20                                     
Mouse     -5290     tggttagcacCATCATTTCCCttcccaagtt     -5260     Mouse
                              |||||||||||                              
Human     -6020     taactagggtCATCATTTCCCccttcacagc     -5990     Human
                     |         -20                                     
                               atCATTT                                 
                               IRF1_Q6(+)0.975                         
                                 cATTTC                                
                                 TEF1_Q6(-)0.972                       


                                       TEF1_Q6(-)0.943                                                                            
                                       cATCTC                                                                                     
                                    GATA2_01(-)0.979                                                                              
                                    tcTCATCtct                                                                                    
                                    GATA1_01(-)0.988                                                                              
                                    tcTCATCtct                                                                                    
                                       TEF1_Q6(-)0.943                                                                            
                                       cATCTC                                                                                     
                                    GATA2_01(-)0.979                                        PEA3_Q6(-)1                           
                                    tcTCATCtct                                              aGGAAGa                               
                                    GATA1_01(-)0.988                                   ELF1_Q6(+)1                                
                                    tcTCATCtct                                         tggtcAGGAAga                               
                              -80       |         -60       |         -40       |         -20                                     
Mouse     -5391     ggtctcttgcCTCTTCTCTCATCTCTCTTTGAGATACATTTGTCAAGTTCAAAATGTCAAAATGACCTGGTCAGGAAGAGagtggtaggc     -5302     Mouse
                              ||| ||||||||||||| | || ||     |||||||||||||| | || ||||   |||| ||||||||                              
Human     -6123     ctttataattCTCATCTCTCATCTCTCCTGGAAATGTGCATGTCAAGTTCAAAAGGGCACAATGTTTTGGTGAGGAAGAGgtgggagaac     -6034     Human
                              -80       |         -60       |         -40       |         -20                                     
                             tcTCATCtct                                                tggtgAGGAAga                               
                             GATA1_01(-)0.988                                          ELF1_Q6(+)1                                
                             tcTCATCtct                                                     aGGAAGa                               
                             GATA2_01(-)0.979                                               PEA3_Q6(-)1                           
                                cATCTC                                                                                            
                                TEF1_Q6(-)0.943                                                                                   
                                    tcTCATCtct                                                                                    
                                    GATA1_01(-)0.988                                                                              
                                    tcTCATCtct                                                                                    
                                    GATA2_01(-)0.979                                                                              
                                       cATCTC                                                                                     
                                       TEF1_Q6(-)0.943                                                                            


                                                     PITX2_Q2(+)1                                                   
                                                     ttTAATCccag                                                    
                                                     GATA2_01(-)0 .971                                              
                                                     ttTAATCcca                                                     
                                                   CRX_Q4(+)1                 SP1_01(+)0.972                        
                                                   ccttTAATCccag              gaGGCAGgcg                            
                                      EN1_01(+)0.926 GATA1_01(-)0 .985  SP1_01(+)0.972                              
                                      GTGGTgg        ttTAATCcca         gaGGCAGagg                                  
                         |         -60       |         -40        |         -20                                     
Mouse     -6170     aaaaagttgcAGCCGGGCGTGGTGGCACACACCTTTAATCCCAGC-ACTCGGGAGGCAGAGGCAGGcggatttctg     -6096     Mouse
                              ||| |||| ||||||    ||||| |||||||||| |||| |||||| ||||||||                              
Human     -7200     caaaaaagttAGCTGGGCTTGGTGGTGGGCACCTGTAATCCCAGCTACTCCGGAGGCTGAGGCAGGagaatcactt     -7125     Human
                          |         -60       |         -40       |         -20                                     
                                         GTGGTgg                        gaGGCTGagg                                  
                                         EN1_01(+)0.926                 SP1_01(+)0.962                              
                                                   cctgTAATCccag              gaGGCAGgag                            
                                                   CRX_Q4(+)1                 SP1_01(+)0.972                        
                                                     tgTAATCcca                                                     
                                                     GATA1_01(-)0.985                                               
                                                     tgTAATCcca                                                     
                                                     GATA2_01(-)0.971                                               
                                                     tgTAATCccag                                                    
                                                     PITX2_Q2(+)1                                                   


                                   EN1_01(+)0.996                        
                                   GTAGTtt                               
                              TCF4_Q5(+)1                                
                              gCTTTGta                                   
                       |         -20                                     
Mouse     -6589     ctatttccccGCTTTGTAGTTTAactgcctcgc     -6557     Mouse
                              |||||||||||||                              
Human     -7473     tccacctcctGCTTTGTAGTTTActggcaagct     -7441     Human
                       |         -20                                     
                              gCTTTGta                                   
                              TCF4_Q5(+)1                                
                                   GTAGTtt                               
                                   EN1_01(+)0.996                        


                                                                                                                                                  HSF2_01(+)0.997                                                                                                                                                                          
                                                                                                                                                  AGAACaggcc                                                                                                                                                                               
                                                                        HLF_01(-)1                                                              EN1_01(-)0.917                                                                         GATA2_01(+  )0.979                                     HSF2_01(+)0.994                              
                                                                        ctttaGTAAC                                                              agAGAAC                                                                                gggGATGAgg                                             TGAATatgca                                   
                                                                      CEBPB_01(+)0.95      IK2_01(-)0.969                               CRX_Q4(-)0.948                                                                                 GATA1_01(+  )0.988                                    POU1F1_Q6(+)1                                 
                                                                      gcctttaGTAACct       cttcTCCCTgaa                                 aggcTATTAgaga                                                                                  gggGATGAgg                                            aTGAATatgc                                    
                         -280      |         -260      |         -240      |         -220      |         -200      |         -180      |         -160      |         -140      |         -120      |          -100      |         -80       |           -60          |         -40       |         -20                                     
Mouse     -6902     ctacctgtgaAATCATGGATGCAGTGAGCCTGTGCCAGCCAGGTCTCCTGGCCTTTAGTAACCTCATTAGGCTTCTCCCTGAACGTGACTACTGATCCAGAGACATAGGCTCCGAGAGGCTATTAGAGAACAGGCCTTTTCTATAGCAAGCATACTCTGTTGGGCTTACAGGTTTCAT-TCTTGATATTTCAGGACCTTGCACAACCCTCTGGGGATGAGG--CCGGAGCCTCATCTG---GTCTTGCTTTTGCATCACTATCTCATGAATATGCAATCAGttgagctcag     -6618     Mouse
                              |||||||| |||||||| ||||| |   |||||| || ||||||| ||||||||  |||||||| |||||||||||| |||| |||||| ||||| | | || ||||||| |||||||||||| ||||||| | |||||||||  ||||||||||||| | ||||||| || | |||||  |||||| ||  || | |||||| |||||||  |  ||| |  |||||    |||||||||||  |||  |||||||||||| ||||||||                              
Human     -7800     gtctgtctttAATCATGGGTGCAGTGAACCTGTTCTTTCCAGGTGTCTTGGCCTTCAGTAACCTTGTTAGGCTTGTCCCTGAACGTGGCTACCGATCCAAAGACACATGATCAGAGAGGCAATTAGAGAACAGACCTTTTCCAAAGCAAGCATGTTCTGTTGGGCTTAGAAGTTTCATGTCCTAATATTATAGGACCCTGTGCATCTCTCTGGAGATGAGGCACATGAGTCATATCTGTGATTCTTGCTTTTGTGTCAACATCTCATGAATAGGCAATCAGagctttggca     -7510     Human
                     |         -280      |         -260      |         -240      |         -220      |         -200      |         -180      |         -160      |         -140      |         -120      |         -100      |         -80       |         -60       |         -40       |         -20                                     
                                                                      gccttcaGTAACct       cttgTCCCTgaa                                 aggcAATTAgaga                                                                                  ggaGATGAgg                                            aTGAATaggc                                    
                                                                      CEBPB_01(+)0.95      IK2_01(-)0.969                               CRX_Q4(-)0.955                                                                                 GATA1_01(+)0.988                                      POU1F1_Q6(+)1                                 
                                                                        cttcaGTAAC                                                              agAGAAC                                                                                ggaGATGAgg                                             TGAATaggca                                   
                                                                        HLF_01(-)1                                                              EN1_01(-)0.917                                                                         GATA2_01(+)0.979                                       HSF2_01(+)0.994                              
                                                                                                                                                  AGAACagacc                                                                                                                                                                               
                                                                                                                                                  HSF2_01(+)0.997                                                                                                                                                                          


                                CRX_Q4(-)0.955                                                                                      
                                gtcaGCTTAgctt                                                                                       
                              AP2REP_01(+)0.918                 LRF_Q2(-)0.904                                                      
                              CAGTCag                           TGGGTcagc                                                           
                      |         -80       |         -60       |         -40       |         -20                                     
Mouse     -7004     ctaatcaagaCAGTCAGCTTAGCTTCAGGCATGGATTAAGCTGGTGGGTCAGCTTTGGAGAAATTATAGGATGTCTCACAATccctcccatt     -6913     Mouse
                              ||||||| |||||||||||| |  ||||||||| ||||||||| | |||||||||  |||||| ||| ||||                              
Human     -7913     taaactgaggCAGTCAGATTAGCTTCAGGC-TCAATTAAGCTGATGGGTCAGCCTGGGAGAAATTGCAGGATGACTCTCAATatcccctccc     -7823     Human
                     |         -80       |          -60       |         -40       |         -20                                     
                              CAGTCag                           TGGGTcagc                                                           
                              AP2REP_01(+)0.918                 LRF_Q2(-)0.904                                                      
                                gtcaGATTAgctt                                                                                       
                                CRX_Q4(-)1                                                                                          
