# Supplementary material for: Transcriptional double-autorepression feedforward circuits act for multicellularity and nervous system development
Source: BMC Genomics. 2011 May 11;12:228. doi: 10.1186/1471-2164-12-228 (PMC3116505; doi:10.1186/1471-2164-12-228)
Supplement: Additional file 4 — Alignments of conserved blocks for 5169 human-mouse orthologs with conserved TFBSs. The location and motif information for 386237 TFBSs are displayed in a character-based alignment-embedded layout. Each file name stands for a gene symbol and the file contains the alignments of conserved blocks with TFBS information for the corresponding gene. Each alignment is not interleaved. The graphical alignments with TFBS information for the 5169 human-mouse ortholog pairs are provided in a browsable format at our website http://genet.med.kagawa-u.ac.jp/pub/HMO_5169/List.htm, together with the character-based alignments with TFBSs and raw sequences contained in Additional files 4 and 2 respectively. [file 1471-2164-12-228-S4.ZIP › Additional_file_4/Text-based_Alignments/ABCA12.aln.txt]

---------- ABCA12 ----------

                                               LRF_Q2(+)0.92 3                                                                                                   
                                               cttaCCCCA                                                                                                         
                                             CEBPB_01(-)0.96 5                                                                                                   
                                             ttCTTACcccaggc                                                                                                      
                                          CRX_Q4(-)0.904                                                                                                         
                                          ggctTCTTAcccc                                                                                                          
                                     AP2REP_01(+)0.907                                                                                                           
                                     CTGTGgg                                                                                                                     
                                 AP2REP_01(-)0.918                        AP2REP_01(+)0.907                                                                      
                                 agAACTG                                  CCGTGaa                                                                                
                               EN1_01(-)0.917 LRF_Q2(+)0.981   YY1_01(-)0.904                                                                                    
                               gaAGAAC        tcttACCCC        acgaagctATGCCgtga                                                                                 
                    -120      |         -100      |          -80       |         -60       |         -40       |         -20                                     
Mouse     -167      cattgggaagAGAAGAACTGTGGGCTTCTTACCCCAGGCC-CTACGAAGCTATGCCGTGAAAAGGCTCCCAACGCACTGGCATACAGCATATTAGACGGGACACCACTTCTcttgaggact       -48     Mouse
                              |||||||||||||| |||||||||||| || | | ||||||||||||||||| || | |  |  ||||| |||||||||  || |||||| || || ||||                              
Human     -166      cagcagaaacAGAAGAACTGTGGGTTTCTTACCCCAGCCCTCAAGGAAGCTATGCCGTGAAAGGGGTACTGATACACTGACATACAGCAAGTTGGACGGGGCATCAGTTCTtcatttgtgg       -46     Human
                     -120      |         -100      |         -80       |         -60       |         -40       |         -20                                     
                               gaAGAAC        tcttACCCC        aggaagctATGCCgtga                                                                                 
                               EN1_01(-)0.917 LRF_Q2(+)0.981   YY1_01(-)0.904                                                                                    
                                 agAACTG                                  CCGTGaa                                                                                
                                 AP2REP_01(-)0.918                        AP2REP_01(+)0.907                                                                      
                                     CTGTGgg                                                                                                                     
                                     AP2REP_01(+)0.907                                                                                                           
                                          ggttTCTTAcccc                                                                                                          
                                          CRX_Q4(-)0.904                                                                                                         
                                             ttCTTACcccagcc                                                                                                      
                                             CEBPB_01(-)0.965                                                                                                    
                                               cttaCCCCA                                                                                                         
                                               LRF_Q2(+)0.923                                                                                                    


                                                                                                                                                                                                                                                  GATA2_01(+)0.995                                                
                                                                                                                                                                                                                                                  aatGATACtc                                                      
                                                                                                                                                                                                                                                  GATA1_01(+)0.993                                                
                                                                                                                                                                                                                                                  aatGATACtc                                                      
                                                                                                                                                                                                                                               POU1F1_Q6(+)1                                                      
                                                                                                                                                                                                                                               cTGAATgata                                                         
                                                                                                                                                                                                                                           YY1_01(-)0.922                                                         
                                                                                                                                                                                                                                           ttatctgaATGATactc                                                      
                                                                                                                                                                                                                                         MSX1_01(+)0.928                                                          
                                                                                                                                                                                                                                         catTATCTg                                                                
                                                                                                                                                              GATA2_01(+)1                       HSF2_01(-)      0.991                   GATA2_01(-)0.992                                                         
                                                                                                                                                              gtgGATAGgc                         tgtggGTTCA                              caTTATCtga                                                               
                                                                                                                                                              GATA1_01(+)1                     PAX4_03(-)0.      907                     GATA1_01(-)0.988                                                         
                                                                                                                                                              gtgGATAGgc                       gGTGTGggttca                              caTTATCtga                                                               
                                                                                                                                        PAX4_03(-)0.903    PAX4_03(-)0.907                   PAX4_03(-)0.90      3                    IPF1_Q4(-)1                                                                 
                                                                                                                                        cAGGTGacacgt       gGTGTGgatagg                      gAGGTGtgggtt                             gggCATTAtctg                                                                
                                                                                                                                      MYOGENIN_Q6(+)1    PAX4_03(-)0.903                   PEA3_Q6(-)0.937                           SP1_01(+)0.921                                                               
                                                                                                                                      tgCAGGTg           aAGGTGtggata                      aGGAGGt                                   ggGGCATtat                                                                   
                                                                                                                                     MYOD_01(+)1  EN1_01(+)0.917                         ETS1_B(+)0.907                              CRX_Q4(-)0.952                                                               
                                                                                                                                     gtgCAGGTgaca GTTCTct                                gtAGGAGgtgtgggt                             ggggCATTAtctg                                                                
                                                                                    AP2REP_01(-)0.932                               E47_01(+)1      CRX_Q4(+)0.907                      TFIII_Q6(+)1                               YY1_01(+)0.904                                                                 
                                                                                    ccTACTG                                         agtgCAGGTgacacg tctcTAAGGtgtg                       agtaGGAGG                                  gtggGGCATtatctgaa                                                              
                          |         -240      |         -220      |         -200      |         -180      |            -160      |         -140      |         -120      |          -100      |         -80             |         -60       |         -40       |         -20                                     
Mouse     -532      tacccagcgcCTGCCACAGCAGGGACTATGTGTAGGGAGGAAAGCAAAGGGATGCAGGACAAGTCCTACTGGCCCTTCCAGGGTCCCGCC---TAATTCCTATGACGCGTCTAGTGCAGGTGACACGTTCTCTAAGGTGTGGATAGGCAGGTAATTTC-TGGAGAGTAGGAGGTGTGGGTTCA------CCTTTTGTTTGTTTTACAGTGGGGCATTATCTGAATGATACTCATTCTCTCTGGAGTGTGGACTTCGcacaagaggc      -277     Mouse
                              |||| | |||||  ||| |||| ||| | |||  |||  | ||| ||||||||||||||||||| | | | |||||| ||   || | ||| |||||| || ||||||||||||| |||||||||||||||||||||||  ||||||| ||||||||||||||||||||||||       ||||| ||| |||| ||||| ||||||||||||||||| |||||||||||| |||| |||||||||                              
Human     -556      tgccctgcctCTGCTAGAGCAGACACTGTGTGCAGGAAAGAAGACAAGAGAATGTAGGACAAGTCCTACTGGCCTTGCAAAGGTCCCACCCCCTAGTCCCTGTGACGCATCCAGTGCAGGTGACATGTTCTCTAAGGTGTGGATAGGCAATTAATTTCATGGAGAGTAGGAGGTGTGGGTTCAGCTGCTGCTTTTTTTTTTTTTTCAGTGAGGCATTATCTGAATGATGCTCATTCTCTCTTGAGTCTGGACTTCGtgcaacaagc      -291     Human
                          -260      |         -240      |         -220      |         -200      |         -180      |         -160      |         -140      |         -120      |         -100      |         -80       |         -60       |         -40       |         -20                                     
                                                                                    ccTACTG                                         agtgCAGGTgacatg tctcTAAGGtgtg                       agtaGGAGG                                  gtgaGGCATtatctgaa                                                              
                                                                                    AP2REP_01(-)0.932                               E47_01(+)1      CRX_Q4(+)0.907                      TFIII_Q6(+)1                               YY1_01(+)0.904                                                                 
                                                                                                                                     gtgCAGGTgaca GTTCTct                                gtAGGAGgtgtgggt                             gaggCATTAtctg                                                                
                                                                                                                                     MYOD_01(+)1  EN1_01(+)0.917                         ETS1_B(+)0.907                              CRX_Q4(-)0.952                                                               
                                                                                                                                      tgCAGGTg           aAGGTGtggata                      aGGAGGt                                   gaGGCATtat                                                                   
                                                                                                                                      MYOGENIN_Q6(+)1    PAX4_03(-)0.903                   PEA3_Q6(-)0.937                           SP1_01(+)0.921                                                               
                                                                                                                                        cAGGTGacatgt       gGTGTGgatagg                      gAGGTGtgggtt                             aggCATTAtctg                                                                
                                                                                                                                        PAX4_03(-)0.903    PAX4_03(-)0.907                   PAX4_03(-)0.903                          IPF1_Q4(-)1                                                                 
                                                                                                                                                              gtgGATAGgc                       gGTGTGggttca                              caTTATCtga                                                               
                                                                                                                                                              GATA1_01(+)1                     PAX4_03(-)0.907                           GATA1_01(-)0.988                                                         
                                                                                                                                                              gtgGATAGgc                         tgtggGTTCA                              caTTATCtga                                                               
                                                                                                                                                              GATA2_01(+)1                       HSF2_01(-)0.991                         GATA2_01(-)0.992                                                         
                                                                                                                                                                                                                                         catTATCTg                                                                
                                                                                                                                                                                                                                         MSX1_01(+)0.928                                                          
                                                                                                                                                                                                                                           ttatctgaATGATgctc                                                      
                                                                                                                                                                                                                                           YY1_01(-)0.922                                                         
                                                                                                                                                                                                                                               cTGAATgatg                                                         
                                                                                                                                                                                                                                               POU1F1_Q6(+)1                                                      
                                                                                                                                                                                                                                                  aatGATGCtc                                                      
                                                                                                                                                                                                                                                  GATA1_01(+)0.993                                                
                                                                                                                                                                                                                                                  aatGATGCtc                                                      
                                                                                                                                                                                                                                                  GATA2_01(+)0.982                                                


                              TCF4_Q5(+)1                           
                              gCTTTGca                              
                            -20                                     
Mouse     -631      tgagattaccGCTTTGCAtctgatttag      -604     Mouse
                              ||||||||                              
Human     -664      gaggctcagaGCTTTGCAgctaagctct      -637     Human
                            -20                                     
                              gCTTTGca                              
                              TCF4_Q5(+)1                           


                                       SP1_01(+)0.962                         
                                       tgGGCTGaga                             
                            |         -20                                     
Mouse     -655      gtagtctatcATCTAACCATGGGCTGAGattaccgctt      -618     Mouse
                              ||||||  ||||||||||                              
Human     -689      tccctagtatATCTAATGATGGGCTGAGgctcagagct      -652     Human
                            |         -20                                     
                                       tgGGCTGagg                             
                                       SP1_01(+)0.962                         


                               CRX_Q4(+)0.904                                       
                               tgctTAACGtagt                                        
                              EN1_01(+)0.917                                        
                              GTGCTta                                               
                        -40       |         -20                                     
Mouse     -767      cataggcaccGTGCTTAACGTAGTGAACTGTGATaggagacaga      -724     Mouse
                              ||||||||| ||||  | ||||||                              
Human     -799      tttctgccctGTGCTTAACCTAGTACATTGTGATgaaaggtggg      -756     Human
                        -40       |         -20                                     
                              GTGCTta                                               
                              EN1_01(+)0.917                                        
                               tgctTAACCtagt                                        
                               CRX_Q4(+)0.952                                       


                               LRF_Q2(+)0.911                           
                               gtgtCCCCT                                
                              LRF_Q2(+)0.952                            
                              tgtgTCCCC                                 
                              IK2_01(-)0.956                            
                              tgtgTCCCCttt                              
                      |         -20                                     
Mouse     -842      tgggtcaattTGTGTCCCCTTTaagccagaac      -811     Mouse
                              ||||||||||||                              
Human     -933      tggatcagccTGTGTCCCCTTTcactataaga      -902     Human
                      |         -20                                     
                              tgtgTCCCCttt                              
                              IK2_01(-)0.956                            
                              tgtgTCCCC                                 
                              LRF_Q2(+)0.952                            
                               gtgtCCCCT                                
                               LRF_Q2(+)0.911                           


                              GATA2_01(+)0.98                                               
                              gaaGATGTca                                                    
                              GATA1_01(+)0.99                                               
                              gaaGATGTca                                                    
                      |         -40       |         -20                                     
Mouse     -940      gacctttgtaGAAGATGTCACTGTGGAGACAACTCTGAGAGGtacagaccta      -889     Mouse
                              ||||||||||   ||| || |||| ||| |||                              
Human     -1028     aggcttcattGAAGATGTCAACTTGGGGATAACTTTGAAAGGcaggatctta      -977     Human
                      |         -40       |         -20                                     
                              gaaGATGTca                                                    
                              GATA1_01(+)0.99                                               
                              gaaGATGTca                                                    
                              GATA2_01(+)0.98                                               


                               EN1_01(+)0.93                             
                               GTGATat                                   
                              GATA2_01(+)0.994                           
                              tgtGATATac                                 
                              GATA1_01(+)0.99                            
                              tgtGATATac                                 
                       |         -20                                     
Mouse     -1110     cacacagcagTGTGATATACAATcattcgtgtt     -1078     Mouse
                              ||||||||| |||                              
Human     -1199     tgtaaagtacTGTGATATAAAATagtccatgtc     -1167     Human
                       |         -20                                     
                              tgtGATATaa                                 
                              GATA1_01(+)0.99                            
                              tgtGATATaa                                 
                              GATA2_01(+)0.994                           
                               GTGATat                                   
                               EN1_01(+)0.93                             


                                EN1_01(+)0.922                        
                                GTTTTta                               
                              EN1_01(+)0.922                          
                              GTGTTtt                                 
                              -20                                     
Mouse     -2539     ttgagtaaaaGTGTTTTTAGcagctgtgta     -2510     Mouse
                              ||||||||||                              
Human     -1491     gctaatttttGTGTTTTTAGtagagacggg     -1462     Human
                              -20                                     
                              GTGTTtt                                 
                              EN1_01(+)0.922                          
                                GTTTTta                               
                                EN1_01(+)0.922                        


                                                               GATA2_01(+)0.974                      
                                                               ctaGATTCtt                            
                                                               GATA1_01(+)0.99                       
                                                               ctaGATTCtt                            
                                                            EN1_01(+)0.917                           
                                                            GTGCTag                                  
                                                          AP2REP_01(+)0.907                          
                                                          CTGTGct                                    
                     -60       |         -40       |         -20                                     
Mouse     -3546     tactaagtgcTAATTAACCATTTACCGTGGGGCAGCTCCTGTGCTAGATTCttattatatg     -3486     Mouse
                              ||||| || | ||||  || |||||  ||||||||||||||                              
Human     -1700     ttaatagaatTAATTGACTACTTACTATGAGGCAGGACCTGTGCTAGATTCctttttttgg     -1640     Human
                     -60       |         -40       |         -20                                     
                                                          CTGTGct                                    
                                                          AP2REP_01(+)0.907                          
                                                            GTGCTag                                  
                                                            EN1_01(+)0.917                           
                                                               ctaGATTCct                            
                                                               GATA1_01(+)0.99                       
                                                               ctaGATTCct                            
                                                               GATA2_01(+)0.974                      


                                                                          GATA2_01(+)0.974                                   
                                                                          gacGATTCaa                                         
                                                                          GATA1_01(+)0.99                                    
                                                                          gacGATTCaa                                         
                         -80       |         -60       |         -40       |         -20                                     
Mouse     -3643     ctttcttcttTGAAAAGGAGGATAGTGACAACTTCAATACGGTAAGGCTCCTTTGACGATTCAATAATTGCTTAGtaagtgcttg     -3559     Mouse
                              |||||| | | ||| |||||  ||| |||   || | |||||  || |||||||||| | |||||                              
Human     -1792     tttctttcacTGAAAATGGGAATAATGACAGTTTCTATATAATAGGACTCCTAGGATGATTCAATAAGTCCTTAGcaaacattgc     -1708     Human
                         -80       |         -60       |         -40       |         -20                                     
                                                                          gatGATTCaa                                         
                                                                          GATA1_01(+)0.99                                    
                                                                          gatGATTCaa                                         
                                                                          GATA2_01(+)0.974                                   


                                                                                                   PA X4_03(-)0.907                                                                                                                                                   
                                                                                                   gG TGTGgtgggc                                                                                                                                                      
                                                                                                 RREB 1_01(-)0.901                                                                                                                                                    
                                                                                                 gggg tgtgGTGGGc                                                                                                                                                      
                                                                                                 PAX4 _03(-)1                                                                                                                                                         
                                                                                                 gGGG TGtggtgg                                                                                                                                                        
                                                                                                 LRF_ Q2(-)0.981                                                                                                                                                      
                                                                                                 GGGG Tgtgg                                                                                                                                                           
                                                                                            LRF_Q2(-) 0.981                                       NKX25_01(-)1                            SP1_01(+)0.972                                                              
                                                                                            GGGGTgggg                                             CACTTga                                 tgGGCAGagg                                                                  
                                                                                            CKROX_Q2( -)0.904            HSF2_01(+)0.995  HSF2_01(+)0.997                          IRF1_Q6(+)0.975                               AP2REP_01(+)0.918                    
                                                                                            gggGTGGGg                    GGAAAaggcc       GGAAGtaaca                               ttCATTT                                       CAGTCct                              
                                                                                           LRF_Q2(-)1  EN1_01(+)0.926    CREL_01(-)1      CREL_01(-)0.952                      YY1_01(+)0.922                           NKX25_01(+)1                                  
                                                                                           GGGGGtggg   GTGGTgg           GGAAAaggcc       GGAAGtaaca                           caagTTCATtttgggca                        gaAAGTG                                       
                           |         -200      |         -180         |         -160      |         -140       |         -120      |         -100      |         -80       |         -60       |         -40        |         -20                                     
Mouse     -4323     tagggtggtaTTGGCTACCTTTATGAACAAAGACTTATGGGA---CAGCTGAAGGGGTAATTAGTTCAGCAGGGGGTGGGG-TGTGGTGGGCAGAAGGACTGGAAAAGGCCTCAGAGAGGAAGTAACACTTGAATCAGCCCCTTAAGAACGAACACAAGTTCATTTTGGGCAGAGGAAAGAGGATGA-CAGAGTTTGAAAGTGAGCAGTCCTttaccgcacc     -4107     Mouse
                              ||||||| || |  ||||||||  ||||||||   ||| ||||||||| |||| |||||| |||||||||| |||||||||  ||||  ||||||||||| |||||| |||||| |||||||| |||| |  || |||| || ||||| ||||||||||||||||| || || |||| || ||  ||||||||| |||||||                              
Human     -2434     aataagggagTTGGCTATCTGTGCGAACAAAGCTTTATGGGAAAACAGATGAAGGGGTGATTAATTCAGCCGGGGGTGGGGGTGTGGTGGGTGGAAGTGCTGGAAAAGGCTTCAGAGGGGAAGTTACACTTGAGTCAGTCATTTGAGAATGAGCACAATTTCATTTTGGGCAGAGGGAACAGCATGACCAAAGCCTGAAAGTGAACAGTCCTcatctaaagt     -2213     Human
                      -220      |         -200      |         -180      |         -160      |         -140      |         -120      |         -100      |         -80       |         -60       |         -40       |         -20                                     
                                                                                           GGGGGtggg   GTGGTgg           GGAAAaggct       GGAAGttaca                           caatTTCATtttgggca                        gaAAGTG                                       
                                                                                           LRF_Q2(-)1  EN1_01(+)0.926    CREL_01(-)1      CREL_01(-)0.952                      YY1_01(+)0.922                           NKX25_01(+)1                                  
                                                                                            gggGTGGGg                    GGAAAaggct       GGAAGttaca                               ttCATTT                                       CAGTCct                              
                                                                                            CKROX_Q2(-)0.904             HSF2_01(+)0.995  HSF2_01(+)0.997                          IRF1_Q6(+)0.975                               AP2REP_01(+)0.918                    
                                                                                            GGGGTgggg                                             CACTTga                                 tgGGCAGagg                                                                  
                                                                                            LRF_Q2(-)0.981                                        NKX25_01(-)1                            SP1_01(+)0.972                                                              
                                                                                                  GGGGTgtgg                                                                                                                                                           
                                                                                                  LRF_Q2(-)0.981                                                                                                                                                      
                                                                                                  gGGGTGtggtgg                                                                                                                                                        
                                                                                                  PAX4_03(-)1                                                                                                                                                         
                                                                                                  ggggtgtgGTGGGt                                                                                                                                                      
                                                                                                  RREB1_01(-)0.901                                                                                                                                                    
                                                                                                    gGTGTGgtgggt                                                                                                                                                      
                                                                                                    PAX4_03(-)0.907                                                                                                                                                   


                               AP2REP_01(-)0.907                        
                               ccCACAG                                  
                      |         -20                                     
Mouse     -4607     accacctcatTCCCACAGCATCaactctactc     -4576     Mouse
                              ||||||||||||                              
Human     -2731     attttcatcaTCCCACAGCATCggctttatca     -2700     Human
                      |         -20                                     
                               ccCACAG                                  
                               AP2REP_01(-)0.907                        


                                                      CRX_Q4(-)0.904                              
                                                      agcaTCTTAatgt                               
                            |         -40       |         -20                                     
Mouse     -4837     atagattagcTCCTGTGTGAGATTAGCATGCCATAGCATCTTAATGTAcaaagtcaat     -4780     Mouse
                              |||||| ||  || || || |||||||| |||||||||                              
Human     -2992     acctcacaggTCCTGTATGCAATGAGTATCCCATAGCACCTTAATGTAaaagtcagtt     -2935     Human
                            |         -40       |         -20                                     
                                                      agcaCCTTAatgt                               
                                                      CRX_Q4(-)0.907                              


                                LRF_Q2(-)0.904                  AP2REP_01(+)0.907                                              
                                TGGGTtcaa                       CTGTGtg                                                        
                           -80       |         -60       |         -40       |         -20                                     
Mouse     -4962     gatataagggCCTGGGTTCAAATCACTACCCTGAGTACCATTACCTGTGTGACCTGGGAAAGCATCTTGCGCTATGCttcatctatg     -4876     Mouse
                              ||||||||||||| | |   ||||   |||||| |||||||||||  | ||||  ||||  ||||||                              
Human     -3102     gacacagaaaCCTGGGTTCAAATTAATGTTCTGACACCCATTATCTGTGTGACCTCAGGAAGCTACTTGTCCTATGCatcttcacgt     -3016     Human
                           -80       |         -60       |         -40       |         -20                                     
                                TGGGTtcaa                       CTGTGtg                                                        
                                LRF_Q2(-)0.904                  AP2REP_01(+)0.907                                              


                                                          GATA2_01(-)1                                                                                                                                                                                                             
                                                          agCTATCagc                                                                                                                                                                                                               
                                                          GATA1_01(-)1                                                                                                                                                                                                             
                                                          agCTATCagc                                                                                                                                                                                                               
                                                   GATA2_01(-)0.982                                            PAX4_03(-)0.903                                                                                                                                                     
                                                   taGCATCagc                                                  tTGGTGcctcat                                                                                                                                                        
                                                   GATA1_01(-)0.993                                  EN1_01(+)0.991                                                                                                                                                                
                                                   taGCATCagc                                        GTATTag                                                                                                                                                                       
                                           YY1_01(+)0.922                                         CRX_Q4(-)0.948                                                             EN1_01(+)0.93                                                  PAX4_03(-)0.907                        
                                           ctgaTTCATagcatcag                                      gaggTATTAgcaa                                                              GTTATtt                                                        tGTGTGcacatg                           
                              -220      |         -200      |         -180      |         -160      |         -140      |         -120      |          -100      |             -80       |         -60       |         -40       |         -20                                     
Mouse     -5234     ttctactaccTCCTCATACCTACCTGATTCATAGCATCAGCTATCAGCTCCTTACACTGCAGGCTGATCTTAGGTAACGAGGTATTAGCAATTGGTGCCTCATTATCTTAATCCTAGGGTGGTGGCTC-TCCTCTTTGTAAAA----GCTGTTGTTATTTTTGCTGTGAGTTAGCTTCAGTTTCCCAATTTATGGTGTCTTTCCACATGGGTGTAATGTGTGCACatggcagttc     -5005     Mouse
                              |||||| ||| ||||| ||||||||||||||||||| |  ||||||  ||| |  ||||||||| || ||||||||||||| ||||||||||||||  ||||||| |||||| | | |  |||  || |||||    | || |||||||||| |  ||||||||||||| |||||||| || | |    ||||||| | |||  |||||||||||                              
Human     -3387     tctgatacctTCCTCACACCCACCTGCTTCATAGCATCAGCTATCAACCTCTTACATCGCAAGTGGATCTTAGGCAATGAGGTATTAGCAACTGGTGCCTCATTATGGTAATCCTTGGGTGGAGTCCCACCCTTCTTATAAAAGAAGGATGCTGTTATTTTTACCATGAGTTAGCTTCAATTTCCCAACTTGTTGCACATTTCCACCTAGGTTAAATGTGTGCACttgctgtgtt     -3153     Human
                         |         -220      |         -200      |         -180      |         -160      |         -140      |         -120      |         -100      |         -80       |         -60       |         -40       |         -20                                     
                                           ctgcTTCATagcatcag                                      gaggTATTAgcaa                                                              GTTATtt                                                        tGTGTGcacttg                           
                                           YY1_01(+)0.922                                         CRX_Q4(-)0.948                                                             EN1_01(+)0.93                                                  PAX4_03(-)0.907                        
                                                   taGCATCagc                                        GTATTag                                                                                                                                                                       
                                                   GATA1_01(-)0.993                                  EN1_01(+)0.991                                                                                                                                                                
                                                   taGCATCagc                                                  cTGGTGcctcat                                                                                                                                                        
                                                   GATA2_01(-)0.982                                            PAX4_03(-)0.903                                                                                                                                                     
                                                          agCTATCaac                                                                                                                                                                                                               
                                                          GATA1_01(-)1                                                                                                                                                                                                             
                                                          agCTATCaac                                                                                                                                                                                                               
                                                          GATA2_01(-)1                                                                                                                                                                                                             


                              PAX4_03(+)1                                            HSF2_01(+)0.99                                     
                              attactCACCCt                                           TGAAAtttcc                                         
                          |         -80       |         -60       |         -40       |         -20                                     
Mouse     -5570     caacttggttATTACTCACCCTGAGTGAGTGGGTGAGCAGTTCTTTGCAAGATTGAAAATTACCTTGAAATTTCCATGCTCAGATGctaaggtaat     -5475     Mouse
                              |||||||||||||||||||||| |||  | |||||  |||||| | |||| ||| ||||||| |||| |||| |||                              
Human     -3744     taagaaaatgATTACTCACCCTGAGTGAGTGGATGAATAATTCTTCACAAGATGGGAAATCACCCTGAAATTGCCATACTCACATGgctcaatgta     -3649     Human
                          |         -80       |         -60       |         -40       |         -20                                     
                              attactCACCCt                                           TGAAAttgcc                                         
                              PAX4_03(+)1                                            HSF2_01(+)0.99                                     


                                  EN1_01(+)0.996                         
                                  GTAGTaa                                
                              P300_01(+)0.957                            
                              acatGTAGTaaaac                             
                              CEBPB_01(+)0.956                           
                              acatgtaGTAAAac                             
                       |         -20                                     
Mouse     -5625     tgactgcagtACATGTAGTAAAActtgctaatt     -5593     Mouse
                              |||||||||||||                              
Human     -3787     ttatagctacACATGTAGTAAAAttaattcaac     -3755     Human
                       |         -20                                     
                              acatgtaGTAAAat                             
                              CEBPB_01(+)0.956                           
                              acatGTAGTaaaat                             
                              P300_01(+)0.957                            
                                  GTAGTaa                                
                                  EN1_01(+)0.996                         


                                       IRF1_Q6(-)0.959                       
                                       AATTGag                               
                                 CRX_Q4(+)0.904                              
                                 aactTAAATtgag                               
                                TST1_01(-)0.926                              
                                aaacttaAATTGaga                              
                           |         -20                                     
Mouse     -5850     attagggaatGAAAACTTAAATTGAGAggagaatact     -5814     Mouse
                              |||||| ||||||||||                              
Human     -4005     ttatgaggggGAAAACATAAATTGAGAagaaaaaaat     -3969     Human
                           |         -20                                     
                                aaacataAATTGaga                              
                                TST1_01(-)0.926                              
                                 aacaTAAATtgag                               
                                 CRX_Q4(+)0.904                              
                                       AATTGag                               
                                       IRF1_Q6(-)0.959                       


                                EN1_01(+)0.922                                                            
                                GTGTTgc                                                                   
                             PAX4_03(-)0.907                                                              
                             gGTGTGttgctc                                                                 
                          -60       |         -40       |         -20                                     
Mouse     -6176     tagaaaaatgGTGTGTTGCTCAGGGTTGAGGGGATGGATAGAAGGGTGACTTTTTTctatactgaa     -6111     Mouse
                              |||||||||||| | |||||||||  ||||   || |||||| |||                              
Human     -4335     aagaaaacctGTGTGTTGCTCAAGATTGAGGGGACAGATAACTGGTTGACTTATTTttcttatatg     -4270     Human
                          -60       |         -40       |         -20                                     
                             tGTGTGttgctc                                                                 
                             PAX4_03(-)0.907                                                              
                                GTGTTgc                                                                   
                                EN1_01(+)0.922                                                            


                                                ELF1_Q6(-)1                                                
                                                ctTTCCTtctct                                               
                           -60       |         -40       |         -20                                     
Mouse     -6429     cattcgtttgTTTCATTTCTCCCTGGTTCTTTCCTTCTCTTCCACTTTCAAAATATTgcttgccaag     -6363     Mouse
                              ||||| ||| |||||   ||||||||||| ||  ||| |||||||||                              
Human     -5118     agttgttcccTTTCACTTCCCCCTGTACCTTTCCTTCTCCTCTGCTTCCAAAATATTactgatcagg     -5052     Human
                           -60       |         -40       |         -20                                     
                                                ctTTCCTtctcc                                               
                                                ELF1_Q6(-)1                                                


                                                                                          POU1F1_Q6(+)1                            
                                                                                          aTGAATattt                               
                     |         -80       |         -60       |         -40       |         -20                                     
Mouse     -6617     gttttttttcCATATTTATGTAAAAAAGTATTACAGGTATATATTTATATAGATAGAAGCACATATAAAAATGAATATTTTgggtatgacc     -6527     Mouse
                              ||||||  |||||| ||| ||     ||| ||||||| ||  ||| || |||||| ||||||| |||||||                              
Human     -5286     tctctagccaCATATT--TGTAAAGAAGCATATATAGTACATATTTACATCTATATAAACACATACAAAAATGGATATTTTtgagtgtgga     -5198     Human
                             -80         |         -60       |         -40       |         -20                                     
                                                                                          aTGGATattt                               
                                                                                          POU1F1_Q6(+)0.985                        


                                                                                              HFH3_01(+)1                                                                      
                                                                                              agaTGTTTtattt                                                                    
                                                                                            GATA2_01(+)0.98                          SOX17_01(+)1                              
                                                                                            ccaGATGTtt                               tACAAT                                    
                                                                                         E47_01(+)0.934                              GATA2_01(-)0.979                          
                                                                                         gagcCAGATgtttta                             taCAATCtat                                
                                                                          IRF1_Q6(-)0.975   GATA1_01(+)0.99                          GATA1_01(-)0.997                          
                                                                          AAATGca           ccaGATGTtt                               taCAATCtat                                
                                                      IPF1_Q4(-)1       POU1F1_Q6(-)0.987  MYOGENIN_Q6(+)0.964                     SOX5_01(+)1                                 
                                                      tgtCATTAagat      taaaATGCAt         gcCAGATg                                tttACAATct                                  
                                                     CRX_Q4(-)0.952  MSX1_01(-)0.908    YY1_01(-)0.906                           MSX1_01(-)0.996                               
                                                     ctgtCATTAagat   cATTAAaat          agagccagATGTTttat                        cATTTAcaa                                     
                         |         -120      |         -100      |         -80       |         -60       |         -40       |         -20                                     
Mouse     -6773     ggtattatgtCCATATGTTCTATTTTTCTCACACTGTCATTAAGATCCTCATTAAAATGCATAACCAGAGAGCCAGATGTTTTATTTTTATTGCCTTCTATTTCCTTCACATTTACAATCTATATatagttatat     -6639     Mouse
                              |||||||||||  || || ||  |||||||||| || ||||||||| |||||| |  ||||||||||||||| |||||||||   | | |||| |||| ||||||||||| ||||                              
Human     -5471     gatacaatagCCATATGTTCTGCTTGTCACATGCTGTCATTAAAATACTCATTAAA-TGCATATCTGGAGAGCCAGATGTTTCATTTTTATTATATACCATTTTCTTCCCATTTACAATCCATATgtgcttatct     -5338     Human
                        |         -120      |         -100      |         -80        |         -60       |         -40       |         -20                                     
                                                     ctgtCATTAaaat     ttaaA TGCAt         gcCAGATg                              cATTTAcaa                                     
                                                     CRX_Q4(-)0.952    POU1F 1_Q6(-)0.987  MYOGENIN_Q6(+)0.964                   MSX1_01(-)0.996                               
                                                      tgtCATTAaaat       AAA TGca           ccaGATGTtt                             tttACAATcc                                  
                                                      IPF1_Q4(-)1        IRF 1_Q6(-)0.975   GATA1_01(+)0.99                        SOX5_01(+)1                                 
                                                         cATTAAaat                      agagccagATGTTtcat                            taCAATCcat                                
                                                         MSX1_01(-)0.908                YY1_01(-)0.906                               GATA1_01(-)0.997                          
                                                                                         gagcCAGATgtttca                             taCAATCcat                                
                                                                                         E47_01(+)0.934                              GATA2_01(-)0.979                          
                                                                                            ccaGATGTtt                               tACAAT                                    
                                                                                            GATA2_01(+)0.98                          SOX17_01(+)1                              
                                                                                              agaTGTTTcattt                                                                    
                                                                                              HFH3_01(+)1                                                                      


                             CEBPB_01(+)0.972                            
                             gtgtttaGAAAAat                              
                       |         -20                                     
Mouse     -6863     tgaattggtgTGTTTAGAAAAATcttgagattg     -6831     Mouse
                              |||||||||||||                              
Human     -5567     gaagttgataTGTTTAGAAAAATaccatgggtg     -5535     Human
                       |         -20                                     
                             atgtttaGAAAAat                              
                             CEBPB_01(+)0.972                            


                                                                        MSX1_01(+)0.908                          
                                                                        aaaTTAATg                                
                                                                        IPF1_Q4(+)1                              
                                                                        aaatTAATGaac                             
                                                                        CRX_Q4(+)0.952                           
                                                                        aaatTAATGaacg                            
                       |         -60       |         -40       |         -20                                     
Mouse     -6953     tcctgttgacAAAGGGGATAAAATGGAAACCCAATGTTCACAGTTATAACAAAAATTAATGAAcgtgtagcta     -6881     Mouse
                              ||| ||| ||||||  ||||   ||| || || |||||| | |||||||||||                              
Human     -5649     tcccccttggAAAAGGGTTAAAATATAAACTTGATGCTCCCAATTATAATACAAATTAATGAAtgcacagtta     -5577     Human
                       |         -60       |         -40       |         -20                                     
                                                                        aaatTAATGaatg                            
                                                                        CRX_Q4(+)0.952                           
                                                                        aaatTAATGaat                             
                                                                        IPF1_Q4(+)1                              
                                                                        aaaTTAATg                                
                                                                        MSX1_01(+)0.908                          


                                                                                                                                                                   IRF1_Q6(-)0 .904                                                                                                                                                                                                                                                                                                        
                                                                                                                                                                   AACAGaa                                                                                                                                                                                                                                                                                                                 
                                                                                                                                                                                                                                         MSX1_01(+)0.91 2                                                                                                                                                                                                                                  
                                                                                                                                                                                                                                         ttaTTATTg                                                                                                                                                                                                                                         
                                                                                                                      GATA2_01(-)0.982                                                                                                CRX_Q4(-)0.948                                                                                                                                                                                                                                       
                                                                                                                      tgGCATCttg                                                                                                      ctttTATTAttgc                                                                                                                                                                                                                                        
                                                                     TEF1_Q6(-)0.972                                  GATA1_01(-)0.993                             IRF1_Q6(-)0 .904                                                                                   VDR_Q3(+)1                                                                                                                                                                                                           
                                                                     cATTTC                                           tgGCATCttg                                   AACAGaa                                                                                            GGGTCaaactgtagg                                                                                                                                                                                                      
                                                                  HSF2_01(-)0.996                                                                                           TE F1_Q6(-)0.972  EN1_01(+)0.917                                                        ER_Q6(-)1                                                                                                                       EN1_01(-)0.926   SOX17_01(+)1                                                          
                                                                  tgacaTTTCT                                                                                                cA TTTC           GTGCTac                                                               gagGGTCAaactgtaggtg                                                                                                             tcACAAC          aACAAT                                                                
                       |         -420      |         -400      |         -380      |         -360      |         -340      |         -320      |         -300      |         -280       |         -260      |         -240      |         -220      |          -200      |         -180      |         -160      |         -140      |         -120      |         -100      |         -80       |         -60       |         -40       |         -20                                     
Mouse     -7459     ctccggcattTTGCAGTAAATTAGTGCCTTCCCTTTCAACATGAGTTGACATTTCTCACGTGACCTCCGGTTTAGGGCATAGAGTTGCTATAACAAAATGGCATCTTGCCAGTGACCTCAGGAGGCCGAGGGACCATCGCATCAACAGAACTCA-TTTCATAGATTCCTTGTGCTACGAGGAAGACTCGATGTTTGCTTTCAGCAATGAACTTTTATTATTGCAGGA-GGCGGAGGAGTCGAGGGTCAAACTGTAGGTGAGAGACAGATTGTGTTCCCCTGAAGAGAAGCTCAGTGGCAGAAAAGTTCGTGCAAGCTTCTCAAAGAACTTTGGACAGATTTTGTTTTTAATTATAGTCTATATATAGATCACAACTGGCTTTCTAAACAATCCCATGATCCAGAAAGCAATCACAGGTGATAACAccccggtcaa     -7027     Mouse
                              ||||||||| |  || ||||| |||||||  ||| |||||||||||||| || || |  |||||||| ||  |||||||||| |||| ||||||||||||| ||||||   || || |  |  |||| |  ||||||||| ||  |||||| |  ||| ||||||||    ||   | | |||| ||| | |||| |||||||| ||||||| | || ||| || || | ||||||||| ||||||||||||   ||||| |||| |||  || ||   ||| |||| ||| ||||| |||||||  ||||| ||   |||||||| ||||  | ||| ||||| |||||||||||| |||||||| |||||| ||||||| ||||| ||||||||  || |||||||  |||||                              
Human     -6155     ttctctccccTTGCAGTAAGTGTGTACCTTCGCTTTCAATGTGATTTGACATTTCTCACATGGCCCCTAGTTTAGGGAATGAAGTTGCTATATCAAAGTGGCATCTTGCCAATGACCTTCTGATGCTGCAGAGCCATGGTGTCAACAGAATTCTGTTTCATGGGCTCCCTGTGCTACACAAAA---TGGTTGTTGGCTCTAAGCAGTGAACTTTCATTATTGGAAGAAGGCTGATGATTTGAGGGTCAAGCTGTAGGTGAGAATGAGATTATGTTTCCCATAAAAG--TCTCCGTGGTAGAGAAGTTTGTGCAAGTCTCTCAGAGTGTTTTGGACAAATTTCTTCTTTTATTATTGTCTATATATAGGTCACAACTAGCTTTCAAAACAATTCCATGGTCCAGAAAAAAACCACAGGTAGTAACAgaatggggaa     -5726     Human
                              -420      |         -400      |         -380      |         -360      |         -340      |         -320      |         -300      |         -280      |         -260      |            -240      |         -220      |         -200      |         -180      |         -160      |           -140      |         -120      |         -100      |         -80       |         -60       |         -40       |         -20                                     
                                                                  tgacaTTTCT                                          tgGCATCttg                                   AACAGaa                    GTGCTac                                                               gagGGTCAagctgtaggtg                                                                                     ctttTATTAttgt           tcACAAC          aACAAT                              AACAGaa                           
                                                                  HSF2_01(-)0.996                                     GATA1_01(-)0.993                             IRF1_Q6(-)0.904            EN1_01(+)0.91   7                                                     ER_Q6(-)1                                                                                               CRX_Q4(-)0.948          EN1_01(-)0.926   SOX17_01(+)1                        IRF1_Q6(-)0.90                    
                                                                     cATTTC                                           tgGCATCttg                                                                                                                                      GGGTCaagctgtagg                                                                                          ttaTTATTg                                                                                                   
                                                                     TEF1_Q6(-)0.972                                  GATA2_01(-)0.982                                                                                                                                VDR_Q3(+)1                                                                                               MSX1_01(+)0.912                                                                                             
                                                                     cATTTC                                                                                                                                                                                                                                                                                                                                                                                                                
                                                                     TEF1_Q6(-)0.972                                                                                                                                                                                                                                                                                                                                                                                                       
