# Supplementary material for: Transcriptional double-autorepression feedforward circuits act for multicellularity and nervous system development
Source: BMC Genomics. 2011 May 11;12:228. doi: 10.1186/1471-2164-12-228 (PMC3116505; doi:10.1186/1471-2164-12-228)
Supplement: Additional file 4 — Alignments of conserved blocks for 5169 human-mouse orthologs with conserved TFBSs. The location and motif information for 386237 TFBSs are displayed in a character-based alignment-embedded layout. Each file name stands for a gene symbol and the file contains the alignments of conserved blocks with TFBS information for the corresponding gene. Each alignment is not interleaved. The graphical alignments with TFBS information for the 5169 human-mouse ortholog pairs are provided in a browsable format at our website http://genet.med.kagawa-u.ac.jp/pub/HMO_5169/List.htm, together with the character-based alignments with TFBSs and raw sequences contained in Additional files 4 and 2 respectively. [file 1471-2164-12-228-S4.ZIP › Additional_file_4/Text-based_Alignments/ABCA4.aln.txt]

---------- ABCA4 ----------

                                                              EN1_01(-   )0.93                                                                            
                                                              taATCAC                                                                                     
                                                            PITX2_Q2(+   )1                                                                               
                                                            ttTAATCacc   a                                                                                
                                                            PAX4_03(+)   0.903                                                                            
                                                            tttaatCACC   Ag                                                                               
                                           IK2_01(+)0.956   GATA2_01(-   )0.971                                                                           
                                           gaaGGGGAaacg     ttTAATCacc                                                                                    
                             GATA2_01(+)0. 971              GATA1_01(-   )0.985                                                                           
                             gggGATTAtg                     ttTAATCacc                                                                                    
                             GATA1_01(+)0. 985            CRX_Q4(+)1          AP2REP_01(-)0.907                                                           
                             gggGATTAtg                   ccttTAATCacc   a    gaCACAG                                                                     
                              -100      |          -80       |            -60       |         -40       |         -20                                     
Mouse     -156      taattagaggGGGATTATGCTT-GAAGGGGAAACGCGGCCTTTAATCACC---AGAAGGACACAGCGGGCTGAGCTGGACGTGGTCCTAGCGGCCTTTGTGTCCggtgcttgcc       -47     Mouse
                              |||||||||||| |||||||||| |  |||||||||||||   ||||||||||||||  | ||||  || | | || || |||| ||| |||||                              
Human     -160      gtaattaaaaGGGATTATGCTTTGAAGGGGAAAAGTAGCCTTTAATCACCAGGAGAAGGACACAGCGTCCGGAGCCAGAGGCGCTCTTAACGGCGTTTATGTCCtttgctgtct       -47     Human
                        |         -100      |         -80       |         -60       |         -40       |         -20                                     
                             aggGATTAtg                   ccttTAATCacca       gaCACAG                                                                     
                             GATA1_01(+)0.985             CRX_Q4(+)1          AP2REP_01(-)0.907                                                           
                             aggGATTAtg                     ttTAATCacc                                                                                    
                             GATA2_01(+)0.971               GATA1_01(-)0.985                                                                              
                                           gaaGGGGAaaag     ttTAATCacc                                                                                    
                                           IK2_01(+)0.956   GATA2_01(-)0.971                                                                              
                                                            tttaatCACCAg                                                                                  
                                                            PAX4_03(+)0.903                                                                               
                                                            ttTAATCacca                                                                                   
                                                            PITX2_Q2(+)1                                                                                  
                                                              taATCAC                                                                                     
                                                              EN1_01(-)0.93                                                                               


                              NKX25_01(-)1                                   
                              CACTTgt                                        
                           |         -20                                     
Mouse     -245      tccgtgcccgCACTTGTGTATTTAGGGcctttctccg      -209     Mouse
                              ||||||||| |||||||                              
Human     -255      ggtgcccagcCACTTGTGTCTTTAGGGttctctttct      -219     Human
                           |         -20                                     
                              CACTTgt                                        
                              NKX25_01(-)1                                   


                                                                      PEA3_Q6(-)0.937                                
                                                                      aGGAGGc                                        
                                             IRF1_Q6(-)0.924 GATA2_01(+)0.972                                        
                                             AAGAGaa         tgaGATTTga                                              
                                         TCF4_Q5(-)1         GATA1_01(+)0.987                                        
                                         ttCAAAGa            tgaGATTTga                                              
                           |         -60       |         -40       |         -20                                     
Mouse     -800      aggtcttgatGTCTAGGGTTTTTCAAAGAGAAAAACGTTCCTGAGATTTGAGGAGGCTGGGGCAAAActttcatggg      -724     Mouse
                              |||||| || |||||||||||| | | ||| |||||||||||||||| | | |||||                              
Human     -930      ggtctcaaggGTCTAGAGTCTTTCAAAGAGAACA-CATTC-TGAGATTTGAGGAGGCAGAGACAAAAagttccactg      -856     Human
                         |         -60       |          -40        |         -20                                     
                                         ttCAAAGa            tgaGATTTga                                              
                                         TCF4_Q5(-)1         GATA1_01(+)0.987                                        
                                             AAGAGaa                  aGGAGGc                                        
                                             IRF1_Q6(- )0.92 4        PEA3_Q6(-)0.937                                
                                                             tgaGATTTga                                              
                                                             GATA2_01(+)0.972                                        


                                        TEF1_Q6(-)1                          
                                        cATTCC                               
                           |         -20                                     
Mouse     -848      aaacagacccAGTTAGTATCCATTCCTggctctcgtt      -812     Mouse
                              ||| || ||||||||||                              
Human     -985      aactctatgaAGTCAGCATCCATTCCTctctgtggtt      -949     Human
                           |         -20                                     
                                        cATTCC                               
                                        TEF1_Q6(-)1                          


                                          PEA3_Q6(+)0.937                                 
                                          aCCTCCa                                         
                              -40       |         -20                                     
Mouse     -1007     aaagcctataTTAAATGCCACTACCTCCAAGGAACATTTTaaacactcaa      -958     Mouse
                              ||||||||||  ||||||||||| | ||||                              
Human     -1146     caagcttgtcTTAAATGCCATCACCTCCAAGGAGCCTTTTtgccatcata     -1097     Human
                              -40       |         -20                                     
                                          aCCTCCa                                         
                                          PEA3_Q6(+)0.937                                 


                                  PITX2_Q2(+)1                                                         
                                  ctTAATCtcac                                                          
                                  GATA2_01(-)0.971                                                     
                                  ctTAATCtca                                                           
                                  GATA1_01(-)0.985                                                     
                                  ctTAATCtca                                                           
                                CRX_Q4(+)1                        EN1_01(-)0.922                       
                                tcctTAATCtcac                     gtAAAAC                              
                       -60       |         -40       |         -20                                     
Mouse     -1167     caactagtggAGTCCTTAATCTCACGAGGTTTCAGATTGCTTCCCTGTAAAACtaagcagaca     -1105     Mouse
                              ||| ||||||||||| | | ||||  || ||   |||||||||                              
Human     -1306     ccgtgagcaaAGTACTTAATCTCACTAAGCTTCACGTTCCTCATCTGTAAAACagcaaatatg     -1244     Human
                       -60       |         -40       |         -20                                     
                                tactTAATCtcac                     gtAAAAC                              
                                CRX_Q4(+)1                        EN1_01(-)0.922                       
                                  ctTAATCtca                                                           
                                  GATA1_01(-)0.985                                                     
                                  ctTAATCtca                                                           
                                  GATA2_01(-)0.971                                                     
                                  ctTAATCtcac                                                          
                                  PITX2_Q2(+)1                                                         


                                     ELF1_Q6(-)1                                           
                                     ttTTCCTgagca                                          
                                    EN1_01(+)0.922                                         
                                    GTTTTcc                                                
                                 ETS2_B(-)1                                                
                                 gtggttTTCCTgag                                            
                                 EN1_01(+)0.926 CRX_Q4(+)0.955                             
                                 GTGGTtt        aggaTAAGCtatt                              
                                 CREL_01(+)1   GATA2_01(+)0.992                            
                                 gtggtTTTCC    cagGATAAgc                                  
                               ETS1_B(-)1      GATA1_01(+)0.988                            
                               ttgtggttTTCCTga cagGATAAgc                                  
                     |         -40       |         -20                                     
Mouse     -1286     gcccttcttcCTTGTGGTTTTCCTGAGCAGGATAAGCTATTtctatttctg     -1236     Mouse
                              ||||||||||||||| ||| |||||||||||                              
Human     -1411     ccatgtttcaCTTGTGGTTTTCCTGGGCAAGATAAGCTATTcctccctgtc     -1361     Human
                     |         -40       |         -20                                     
                               ttgtggttTTCCTgg caaGATAAgc                                  
                               ETS1_B(-)1      GATA1_01(+)0.988                            
                                 gtggtTTTCC    caaGATAAgc                                  
                                 CREL_01(+)1   GATA2_01(+)0.992                            
                                 GTGGTtt        aagaTAAGCtatt                              
                                 EN1_01(+)0.926 CRX_Q4(+)0.955                             
                                 gtggttTTCCTggg                                            
                                 ETS2_B(-)1                                                
                                    GTTTTcc                                                
                                    EN1_01(+)0.922                                         
                                     ttTTCCTgggca                                          
                                     ELF1_Q6(-)1                                           


                             GATA2_01(-)0.979                                                                     
                             taTCATCatc                                                                           
                             GATA1_01(-)0.988                                                                     
                             taTCATCatc                                                                           
                             GATA2_01(-)0.979                                                                     
                             taTCATCatc                                                                           
                             GATA1_01(-)0.988                                                                     
                             taTCATCatc                                                                           
                        |         -60       |         -40       |         -20                                     
Mouse     -1376     tgttgagtctATCATCATCACGAGTTTCTGAGCCTGGTCTCTGTCTCCTTTAACAGCCTCTTCCtccagggtct     -1303     Mouse
                              ||||||||||  | ||| | || |||||  |||||||||||  |||| || |||                              
Human     -1503     catcatcatcATCATCATCATCAATTTTTCAGTCTGGTTCCTGTCTCCTTTTCCAGCATCCTCCattcatagcc     -1430     Human
                        |         -60       |         -40       |         -20                                     
                             caTCATCatc                                                                           
                             GATA1_01(-)0.988                                                                     
                             caTCATCatc                                                                           
                             GATA2_01(-)0.979                                                                     
                                caTCATCatc                                                                        
                                GATA1_01(-)0.988                                                                  
                                caTCATCatc                                                                        
                                GATA2_01(-)0.979                                                                  


                                 EN1_01(-)0.922                                                                            
                                 atAAAAC                                                                                   
                             GATA2_01(+)0.992                        GATA2_01(+)0.974                                      
                             gatGATAAaa                              catGATTCtg                                            
                             GATA1_01(+)0.988                        GATA1_01(+)0.99                                       
                             gatGATAAaa                              catGATTCtg                                            
                       -80       |         -60       |         -40       |         -20                                     
Mouse     -1515     ctcttcctggATGATAAAACACACACTCTCTCACATGGAAGAAGCGCTTCATGATTCTGTCCAGAGCTTGCTTctgtttgggg     -1433     Mouse
                              |||||||||| || |  || |  |||| || |||  ||| ||||||||| |||||||||||||                              
Human     -1663     catcttcagcATGATAAAACCCATATCCTTTAGCATGTAACAAGGTCTTAATGATTCTG-CCAGAGCTTGCTTgggggtagcc     -1582     Human
                      -80       |         -60       |         -40       |          -20                                     
                             catGATAAaa                              aatGATTCtg                                            
                             GATA1_01(+)0.988                        GATA1_01(+ )0.99                                      
                             catGATAAaa                              aatGATTCtg                                            
                             GATA2_01(+)0.992                        GATA2_01(+ )0.974                                     
                                 atAAAAC                                                                                   
                                 EN1_01(-)0.922                                                                            


                                              LRF_Q2(+)0.92                    
                                              caagCCCCA                        
                             |         -20                                     
Mouse     -1737     tccctcatgtCCAGCCAGTCAGGCTCCAAgccccagtct     -1699     Mouse
                              ||||||||||| || ||||                              
Human     -1913     gtctcactagCCAGCCAGTCAAGCCCCAAactccatcta     -1875     Human
                             |         -20                                     
                                       caagCCCCA                               
                                       LRF_Q2(+)0.923                          


                              AP2REP_01(-)1                                 
                              ccCACTG                                       
                          |         -20                                     
Mouse     -1781     ttaattggcaCCCACTGTCATTCCTCcctcagaggg     -1746     Mouse
                              ||||||| | ||||||                              
Human     -1970     cctcctactcCCCACTGGCCTTCCTCtggcattccc     -1935     Human
                          |         -20                                     
                              ccCACTG                                       
                              AP2REP_01(-)1                                 


                                 IRF1_Q6(-)0.975                        
                                 AAATGca                                
                      |         -20                                     
Mouse     -1818     aaatatcagaATCAAATGCAAAtctcctccta     -1787     Mouse
                              ||||||||||||                              
Human     -2011     gcttcagtatATCAAATGCAAAcccctgttcc     -1980     Human
                      |         -20                                     
                                 AAATGca                                
                                 IRF1_Q6(-)0.975                        


                                 GATA2_01(-)0.971                                                            
                                 ctTAATCatc                                                                  
                                 GATA1_01(-)0.985                                                            
                                 ctTAATCatc                                                                  
                             -60       |         -40       |         -20                                     
Mouse     -2109     atcatgcttaGGACTTAATCATCTGTCTACATGCTGACGAGTCTCAAGTCTCTATCTCCtaactaaaag     -2041     Mouse
                              |||||||||| ||   ||| ||| |||| | || ||| ||| | |||||                              
Human     -2152     atcactcccgGGACTTAATCTTCCACCTATATGTTGACCACTCACAAATCTATGTCTCCatctcacaag     -2084     Human
                             -60       |         -40       |         -20                                     
                                 ctTAATCttc                                                                  
                                 GATA1_01(-)0.985                                                            
                                 ctTAATCttc                                                                  
                                 GATA2_01(-)0.971                                                            


                                       PAX4_03(+)0.903                           
                                       gggcctCACCAg                              
                     -40       |         -20                                     
Mouse     -3195     gtgtaggaacCAGGAAGTGGGGCCTCACCAGgcaacgatga     -3155     Mouse
                              |||||| | || |||||||||                              
Human     -2873     atctacatgtCAGGAAATAGGCCCTCACCAGacaccaaatc     -2833     Human
                     -40       |         -20                                     
                                       ggccctCACCAg                              
                                       PAX4_03(+)0.903                           


                                  IRF1_Q6(-)0.959                      
                                  AATTGaa                              
                            CRX_Q4(+)0.904                             
                            tccaTAAATtgaa                              
                     |         -20                                     
Mouse     -3372     acaaaaggtcCATAAATTGAAttcttaccac     -3342     Mouse
                              |||||||||||                              
Human     -3056     ctctaaaattCATAAATTGAAatcctaaccc     -3026     Human
                     |         -20                                     
                            ttcaTAAATtgaa                              
                            CRX_Q4(+)0.904                             
                                  AATTGaa                              
                                  IRF1_Q6(-)0.959                      


                                                            PEA3_Q6(-)0.937                                    
                                                            gGGAGGc                                            
                               PAX4_03(+)0.907    EN1_01(-) 0.917   SP1_01(+)0.972                             
                               gtggcaCACACc       ccAGCAC           gaGGCAGgca                                 
                              -60       |         -40        |         -20                                     
Mouse     -3535     cgcctggtgtGGTGGCACACACCTTTAATCCCAGCACGC-GGGAGGCAGAGGCAGGCAGATtactgagttc     -3466     Mouse
                              |||||| ||||||| |||| |||||||   |||||||  ||||||||||||                              
Human     -3414     ggccgggcacGGTGGCTCACACCTGTAATACCAGCACTTTGGGAGGCCAAGGCAGGCAGATcacctgaggt     -3344     Human
                     |         -60       |         -40       |         -20                                     
                               gtggctCACACc       ccAGCAC           aaGGCAGgca                                 
                               PAX4_03(+)0.907    EN1_01(-)0.917    SP1_01(+)0.972                             
                                                            gGGAGGc                                            
                                                            PEA3_Q6(-)0.937                                    


                             HFH3_01(-)0.931                            
                             taaggAAAGAaat                              
                      |         -20                                     
Mouse     -3613     tttggcttttAAGGAAAGAAATctggactcac     -3582     Mouse
                              ||||||||||||                              
Human     -3439     tgaccttaaaAAGGAAAGAAATtctggccggg     -3408     Human
                      |         -20                                     
                             aaaggAAAGAaat                              
                             HFH3_01(-)0.931                            


                                        SP1_01(-)0.972                           
                                        aaaCTGCCtg                               
                     -40       |         -20                                     
Mouse     -3900     agcaccaggcTCTTACAGCTAAACTGCCTGAgacacagaag     -3860     Mouse
                              |||||| ||||| ||||||||                              
Human     -5478     gattggagtgTCTTACTGCTAATCTGCCTGAagaggaggga     -5438     Human
                     -40       |         -20                                     
                                        aatCTGCCtg                               
                                        SP1_01(-)0.972                           


                                 PAX4_03(+)0.907                            
                                 gcttgcCACACa                               
                                CEBPB_01(-)0.985                            
                                agCTTGCcacacat                              
                          |         -20                                     
Mouse     -4838     acaaggaccgTGAGCTTGCCACACATtgctttattt     -4803     Mouse
                              ||| ||||||||||||                              
Human     -5791     tgatgtatttTGAACTTGCCACACATcttcctactt     -5756     Human
                          |         -20                                     
                                aaCTTGCcacacat                              
                                CEBPB_01(-)0.985                            
                                 acttgcCACACa                               
                                 PAX4_03(+)0.907                            


                               NKX25_01(-)1      MSX1_01(+)0.928                                                                                  
                               CACTTct           aacTATGTg                                                                                        
                          -100      |         -80       |         -60       |         -40       |         -20                                     
Mouse     -5612     gaagcattcgTCACTTCTCTCTGGTGATAAACTATGTGGTATTGCTTCTACTTCTAAACACGAAGGGAAAGTGTGTTTATATTTTCACTCTGAGGCtcatgcaagg     -5507     Mouse
                              ||||||||||||| || ||||||||||| ||||||||||| || | || || |||| ||| | | |||| | || |||| ||||||                              
Human     -6078     gaaatatccaTCACTTCTCTCTGATGGTAAACTATGTGATATTGCTTCTATTTTTTAAAACAAAGGAAAAATATTTTTACAGTTCCACTTTGAGGCgctttagaaa     -5973     Human
                          -100      |         -80       |         -60       |         -40       |         -20                                     
                               CACTTct           aacTATGTg                                                                                        
                               NKX25_01(-)1      MSX1_01(+)0.928                                                                                  


                                                HSF2_01(+)0.997                                    
                                                AGAACagaca                                         
                             |         -40       |         -20                                     
Mouse     -5985     ggcaaaaccaAAGACCATGTGAGGTAAGAGAACAGACAAGGCTGATTAAacaatgaaac     -5927     Mouse
                              |||||||||| | ||| |||||||| ||||  |||||||                              
Human     -6471     gcttactaatAAGACCATGTCAAGTATGAGAACAGTCAAGATTGATTAAtaagtaaaat     -6413     Human
                             |         -40       |         -20                                     
                                                AGAACagtca                                         
                                                HSF2_01(+)0.997                                    


                                                          TCF4_Q5(-)1                              
                                                          atCAAAGc                                 
                                                       GFI1B_01(+)1                                
                                                       caAATCAaagca                                
                                                      GATA2_01(-)0.972                             
                                                      ccAAATCaaa                                   
                                                      GATA1_01(-)0.987                             
                                                      ccAAATCaaa                                   
                             |         -40       |         -20                                     
Mouse     -6241     aaaacgaaccTGCCATTCTTGTTTCAATGATGAGCCAAATCAAAGCAATccaaaatggc     -6183     Mouse
                              ||||||||||| | ||||||  |||||||||||||||||                              
Human     -6543     aaattgggcaTGCCATTCTTGCTACAATGACCAGCCAAATCAAAGCAATatgcaatagc     -6485     Human
                             |         -40       |         -20                                     
                                                      ccAAATCaaa                                   
                                                      GATA1_01(-)0.987                             
                                                      ccAAATCaaa                                   
                                                      GATA2_01(-)0.972                             
                                                       caAATCAaagca                                
                                                       GFI1B_01(+)1                                
                                                          atCAAAGc                                 
                                                          TCF4_Q5(-)1                              


                                      MSX1_01(-)0.908                          
                                      cATTAAttt                                
                                     CRX_Q4(+)0.955                            
                                     tcatTAATTtctt                             
                                   IPF1_Q4(-)1                                 
                                   gatCATTAattt                                
                                  CRX_Q4(-)0.952                               
                                  tgatCATTAattt                                
                                YY1_01(+)0.922                                 
                                tttgATCATtaatttct                              
                             |         -20                                     
Mouse     -6658     ttaaactctcAGTTTGATCATTAATTTCTtgtgtgtatg     -6620     Mouse
                              |||||| ||||||||||||                              
Human     -6640     tagttctattAGTTTGGTCATTAATTTCTgctccacaat     -6602     Human
                             |         -20                                     
                                tttgGTCATtaatttct                              
                                YY1_01(+)0.92                                  
                                  tggtCATTAattt                                
                                  CRX_Q4(-)0.952                               
                                   ggtCATTAattt                                
                                   IPF1_Q4(-)1                                 
                                     tcatTAATTtctg                             
                                     CRX_Q4(+)0.955                            
                                      cATTAAttt                                
                                      MSX1_01(-)0.908                          


                                                                                 CRX_Q4(-)0.904                               
                                                                                 attcATTTAgtaa                                
                          -80       |         -60       |         -40       |         -20                                     
Mouse     -6792     agaatcttctCAGGCAAGATTAAATTATTTTCACCTGGTGTACAAAATTCTTACAGCAGTGATTCATTTAGTAAAAacctctttct     -6707     Mouse
                              |||||||  | |||||| |  || |||| || ||| ||| ||| ||  |  ||||| |||||||||                              
Human     -6772     aaaattattaCAGGCAAAGTGAAATTAGTACCAGCTGGAGTGCAAGATTTTTATAGGGGAAATTCAATTAGTAAAAtaaaatttat     -6687     Human
                          -80       |         -60       |         -40       |         -20                                     
                                                                                 attcAATTAgtaa                                
                                                                                 CRX_Q4(-)0.955                               


                                             PEA3_Q6(-)0.937                                                            
                                             tGGAGGa                                                                    
                             |         -60        |         -40       |         -20                                     
Mouse     -6998     attgcccagaGAAGTCTGGAA-ATTTGGAGGATGAGGTGGCCGAAGACTGTTTAGATGTAAAAACAGTAAatatttcttc     -6920     Mouse
                              ||| ||||||| |||||||||| | | ||| | |||| ||||||||  ||||| ||||||                              
Human     -6973     atatttggagGAACTCTGGAATATTTGGAGGAGGTGATGGACAAAGATTGTTTAGACATAAAAGCAGTAActctcttctc     -6894     Human
                    -80       |         -60       |         -40       |         -20                                     
                                             tGGAGGa                                                                    
                                             PEA3_Q6(-)0.937                                                            


                                AP2REP_01(-)0.907                      
                                ttCACAG                                
                     |         -20                                     
Mouse     -8000       gcattttaAGTTCACAGGTcagcagtggc     -7973     Mouse
                              |||||||||||                              
Human     -7455     acaaatcgtaAGTTCACAGGTtgatcatttt     -7425     Human
                     |         -20                                     
                                ttCACAG                                
                                AP2REP_01(-)0.907                      
