# Supplementary material for: Transcriptional double-autorepression feedforward circuits act for multicellularity and nervous system development
Source: BMC Genomics. 2011 May 11;12:228. doi: 10.1186/1471-2164-12-228 (PMC3116505; doi:10.1186/1471-2164-12-228)
Supplement: Additional file 4 — Alignments of conserved blocks for 5169 human-mouse orthologs with conserved TFBSs. The location and motif information for 386237 TFBSs are displayed in a character-based alignment-embedded layout. Each file name stands for a gene symbol and the file contains the alignments of conserved blocks with TFBS information for the corresponding gene. Each alignment is not interleaved. The graphical alignments with TFBS information for the 5169 human-mouse ortholog pairs are provided in a browsable format at our website http://genet.med.kagawa-u.ac.jp/pub/HMO_5169/List.htm, together with the character-based alignments with TFBSs and raw sequences contained in Additional files 4 and 2 respectively. [file 1471-2164-12-228-S4.ZIP › Additional_file_4/Text-based_Alignments/ABCA9.aln.txt]

---------- ABCA9 ----------

                                                                                         GATA2_01(+)0.979                                                            
                                                                                         tttGATTGca                                                                  
                                                                                         GATA1_01(+)0.997                                                            
                                                                                         tttGATTGca                                                                  
                         -120      |         -100      |         -80       |         -60       |         -40       |         -20                                     
Mouse     -148      tttctatgtgTGGCATCCTTCCTCTTTAGGCACGTAACTAGGACCAGTTGTTAAGCTGTTTCTTTCTGGTTTGATTGCACAACATTTTTCTATTTCAGACTTTCACATCTACTTCcttgatgtcc       -24     Mouse
                              |||| | |||| |||  ||| | | |||| | | ||| |||||   |||||||||   ||||||||||||||   ||||||| || |||| ||||||| ||||||                              
Human     -150      tttagcctttTGGCTTTCTTCTTCTCCAGGAATGCAACTGGAAACAGCTGTTACAATGTTTCTTTTATGTTTGATTGCACAA-TGTTTTCTACTTTAGACCTTCACATGTACTTCattttttttc       -27     Human
                        -120      |         -100      |         -80       |         -60       |          -40       |         -20                                     
                                                                                         tttGATTGca                                                                  
                                                                                         GATA1_01(+)0. 997                                                           
                                                                                         tttGATTGca                                                                  
                                                                                         GATA2_01(+)0. 979                                                           


                               POU1F1_Q6(+)1                                     
                               gTGAATtcat                                        
                     -40       |         -20                                     
Mouse     -634      ttgctcatagTGTGAATTCATATAAATTATActgctatatc      -594     Mouse
                              |||||||| |||| ||| |||                              
Human     -715      tcacatgtaaTGTGAATTGATATCAATGATAttttgaccta      -675     Human
                     -40       |         -20                                     
                               gTGAATtgat                                        
                               POU1F1_Q6(+)1                                     


                             HFH3_01(+)0.931                             
                             tatTTTTTctatt                               
                       |         -20                                     
Mouse     -7540     tgctattgttATTTTTTCTATTTcacacagaga     -7508     Mouse
                              |||||||||||||                              
Human     -1277     atgtgttataATTTTTTCTATTTgtttttgaga     -1245     Human
                       |         -20                                     
                             aatTTTTTctatt                               
                             HFH3_01(+)0.931                             


                                IRF1_Q6(+)1                          
                                ttCACTT                              
                             -20                                     
Mouse     -7741     tcagagagaaATTTCACTTtcatacaaag     -7713     Mouse
                              |||||||||                              
Human     -3659     actgtcattcATTTCACTTacagataagc     -3631     Human
                             -20                                     
                                ttCACTT                              
                                IRF1_Q6(+)1                          


                               EN1_01(+)0.922                            
                               GTTTTga                                   
                       |         -20                                     
Mouse     -7947     tgacagagtaTGTTTTGAAAATTgtaagatgaa     -7915     Mouse
                              ||||||||| |||                              
Human     -5417     tgatgctttcTGTTTTGAAGATTattgattatt     -5385     Human
                       |         -20                                     
                               GTTTTga                                   
                               EN1_01(+)0.922                            


                                         PEA3_Q6(+)0.937                      
                                         gCCTCCc                              
                                    SP1_01(-)0.972                            
                                    cctCTGCCtc                                
                              SP1_01(-)0.972                                  
                              cacCTGCCtc                                      
                              MYOGENIN_Q6(-)1                                 
                              cACCTGcc                                        
                            |         -20                                     
Mouse     -8000             ccCACCTGCCTCTGCCTCCCgactgcctag     -7972     Mouse
                              |||||||||| |||||||                              
Human     -7499     ccttgtgattCACCTGCCTCAGCCTCCCaaagtgctgg     -7462     Human
                            |         -20                                     
                              cACCTGcc                                        
                              MYOGENIN_Q6(-)1                                 
                              cacCTGCCtc                                      
                              SP1_01(-)0.972                                  
                                    cctCAGCCtc                                
                                    SP1_01(-)0.962                            
                                         gCCTCCc                              
                                         PEA3_Q6(+)0.937                      
