# Supplementary material for: Transcriptional double-autorepression feedforward circuits act for multicellularity and nervous system development
Source: BMC Genomics. 2011 May 11;12:228. doi: 10.1186/1471-2164-12-228 (PMC3116505; doi:10.1186/1471-2164-12-228)
Supplement: Additional file 4 — Alignments of conserved blocks for 5169 human-mouse orthologs with conserved TFBSs. The location and motif information for 386237 TFBSs are displayed in a character-based alignment-embedded layout. Each file name stands for a gene symbol and the file contains the alignments of conserved blocks with TFBS information for the corresponding gene. Each alignment is not interleaved. The graphical alignments with TFBS information for the 5169 human-mouse ortholog pairs are provided in a browsable format at our website http://genet.med.kagawa-u.ac.jp/pub/HMO_5169/List.htm, together with the character-based alignments with TFBSs and raw sequences contained in Additional files 4 and 2 respectively. [file 1471-2164-12-228-S4.ZIP › Additional_file_4/Text-based_Alignments/ABCB11.aln.txt]

---------- ABCB11 ----------

                                  EN1_01(-)0.922                        
                                  taAAAAC                               
                      |         -20                                     
Mouse     -1303     cctgcttgaaTTTTTAAAAACAccactcatgg     -1272     Mouse
                              ||||||||||||                              
Human     -731      actgtatctcTTTTTAAAAACAtgttatccac      -700     Human
                      |         -20                                     
                                  taAAAAC                               
                                  EN1_01(-)0.922                        


                               HFH3_01(+)0.981                            
                               gttTATTTttatt                              
                        |         -20                                     
Mouse     -1335     ttattttgatTGTTTATTTTTATTgtcttgagcc     -1302     Mouse
                              ||||||||||||||                              
Human     -767      ttcctgaagaTGTTTATTTTTATTtatttgagtc      -734     Human
                        |         -20                                     
                               gttTATTTttatt                              
                               HFH3_01(+)0.981                            


                               EN1_01(-)0.991                             
                               aaAATAC                                    
                        |         -20                                     
Mouse     -1392     aacctatagtGAAAATACCAACTGgggtgctctt     -1359     Mouse
                              |||||||||| |||                              
Human     -836      acgctgagggGAAAATACCAGCTGcttctgtgct      -803     Human
                        |         -20                                     
                               aaAATAC                                    
                               EN1_01(-)0.991                             


                             CRX_Q4(+)0.948                              
                             gagcTAAACtctc                               
                       |         -20                                     
Mouse     -1435     ttttttcaggAGCTAAACTCTCAagtctcccat     -1403     Mouse
                              |||||||||||||                              
Human     -876      tcctctcgccAGCTAAACTCTCAcactcgtcag      -844     Human
                       |         -20                                     
                             cagcTAAACtctc                               
                             CRX_Q4(+)0.948                              


                                    GATA2_01(-)0.979                       
                                    ttTCATCatg                             
                                    GATA1_01(-)0.988                       
                                    ttTCATCatg                             
                                  TEF1_Q6(-)0.972                          
                                  cATTTC                                   
                                 CEBPB_01(-)0.996                          
                                 gcATTTCatcatga                            
                                IRF1_Q6(+)0.975                            
                                tgCATTT                                    
                            YY1_01(+)0.906                                 
                            gatcTGCATttcatcat                              
                         |         -20                                     
Mouse     -1572     cctttatagaTCTGCATTTCATCATgagctataag     -1538     Mouse
                              |||||||||||||||                              
Human     -1036     cctccatgggTCTGCATTTCATCATaaggaataga     -1002     Human
                         |         -20                                     
                            ggtcTGCATttcatcat                              
                            YY1_01(+)0.906                                 
                                tgCATTT                                    
                                IRF1_Q6(+)0.975                            
                                 gcATTTCatcataa                            
                                 CEBPB_01(-)0.996                          
                                  cATTTC                                   
                                  TEF1_Q6(-)0.972                          
                                    ttTCATCata                             
                                    GATA1_01(-)0.988                       
                                    ttTCATCata                             
                                    GATA2_01(-)0.979                       


                                        MSX1_01(-)1                            
                                        cAATTAggt                              
                             |         -20                                     
Mouse     -1728     atttccatccTCTGTGATCCCAATTAGGTaaagctgaga     -1690     Mouse
                              |||| ||| ||||||||||                              
Human     -1160     actctctgctTCTGGGATTCCAATTAGGTgaatttagaa     -1122     Human
                             |         -20                                     
                                        cAATTAggt                              
                                        MSX1_01(-)1                            


                                   GATA2_01(+)0.982                           
                                   cttGATGCtc                                 
                                   GATA1_01(+)0.993                           
                                   cttGATGCtc                                 
                               YY1_01(-)0.906                                 
                               tattcttgATGCTctac                              
                            |         -20                                     
Mouse     -2716     caggttgtagTTATTCTTGATGCTCTACactttccata     -2679     Mouse
                              |||||||||||||| |||                              
Human     -1584     tggattttgtTTATTCTTGATGCTTTACtacagtttga     -1547     Human
                            |         -20                                     
                               tattcttgATGCTttac                              
                               YY1_01(-)0.906                                 
                                   cttGATGCtt                                 
                                   GATA1_01(+)0.993                           
                                   cttGATGCtt                                 
                                   GATA2_01(+)0.982                           


                                          TCF4_Q5(+)1                             
                                          aCTTTGaa                                
                                         NKX25_01(-)1                             
                                         CACTTtg                                  
                      -40       |         -20                                     
Mouse     -2830     ttaaaagttaTTTTTCCTCAGCACTTTGAAGAtgtttatctg     -2789     Mouse
                              ||||| |||| |||||||||||                              
Human     -1718     aagattacttTTTTTTCTCATCACTTTGAAGAcattacgcca     -1677     Human
                      -40       |         -20                                     
                                         CACTTtg                                  
                                         NKX25_01(-)1                             
                                          aCTTTGaa                                
                                          TCF4_Q5(+)1                             


                                             IRF1_Q6(-)0.975                       
                                             AAATGta                               
                       -40       |         -20                                     
Mouse     -4091     aatagcaaatTTTTATACATATGTCAAATGTAActtaaatata     -4049     Mouse
                              ||||||| | ||| |||||||||                              
Human     -3735     aatgggtaagTTTTATAAAAATGCCAAATGTAAttgaaaaatg     -3693     Human
                       -40       |         -20                                     
                                             AAATGta                               
                                             IRF1_Q6(-)0.975                       


                                     AP2REP_01(-)0.932                                                                              
                                     ttTACTG                                                                                        
                                   MSX1_01(+)0.9                     CRX_Q4(+)1                                                     
                                   attTTACTg                         tgttTAATCtttt                                                  
                              TST1_01(+)0.902                       EN1_01(+)0.922                                                  
                              acaTAATTttactga                       GTGTTta                                                         
                      |         -80       |         -60       |         -40       |         -20                                     
Mouse     -5328     ataatgtaatACATAATTTTACTGAATAGAAATGTGTATATTTTACCAGTGTTTAATCTTTTATTTCTTACTTGGTTGCATTtatatcagca     -5237     Mouse
                              ||| ||||||||||| || |  ||||| | |||||| |||||||||| ||||| || ||| ||  |||||||                              
Human     -3899     tttgtaacacACACAATTTTACTGAGTATATGTGTGTGTGTTTTACTAGTGTTTAATTTTTTAGTTTTTATTTAATTGCATTgtcagaatat     -3808     Human
                      |         -80       |         -60       |         -40       |         -20                                     
                              acaCAATTttactga                       GTGTTta                                                         
                              TST1_01(+)0.926                       EN1_01(+)0.922                                                  
                                   attTTACTg                         tgttTAATTtttt                                                  
                                   MSX1_01(+)0.9                     CRX_Q4(+)0.955                                                 
                                     ttTACTG                                                                                        
                                     AP2REP_01(-)0.932                                                                              


                                                            IRF1_Q6(+)0.975                                         
                                                            tgCATTT                                                 
                                                           POU1F1_Q6(+)0.987                                        
                                                           cTGCATttat                                               
                          |         -60       |         -40       |         -20                                     
Mouse     -6150     gaagaatggcATTCATTCTTTAATCTTTCGAAAAATTAACTGCATTTATGCTTACAACTAAATCTTtgatgtctgt     -6075     Mouse
                              |||||||| ||||||| |  ||||   || |||||||||  ||| || ||||||||                              
Human     -4085     ttagaacataATTCATTCATTAATCTCTT-AAAAGCAAAATGCATTTATCTTTATAAATAAATCTTgaagtatctt     -4011     Human
                         |         -60       |          -40       |         -20                                     
                                                           aTGCATttat                                               
                                                           POU1F1_Q6(+)0.987                                        
                                                            tgCATTT                                                 
                                                            IRF1_Q6(+)0.975                                         


                                EN1_01(+)0.991                                    
                                GTATTtg                                           
                              MSX1_01(+)0.94                                      
                              tagTATTTg                                           
                              HFH3_01(+)0.981                                     
                              tagTATTTgatta                                       
                      -40       |         -20                                     
Mouse     -6467     cagtcatttaTAGTATTTGATTATGACTTAAAttttttttgg     -6426     Mouse
                              ||||||||| |||||| |||||                              
Human     -4306     tgaaattactTAGTATTTGCTTATGATTTAAAactttattta     -4265     Human
                      -40       |         -20                                     
                              tagTATTTgctta                                       
                              HFH3_01(+)0.981                                     
                              tagTATTTg                                           
                              MSX1_01(+)0.94                                      
                                GTATTtg                                           
                                EN1_01(+)0.991                                    


                                      EN1_01(+)0.922                         
                                      GTTTTca                                
                           |         -20                                     
Mouse     -6506     aaaatctgttTTATCCTGGTTTTCAAActtgttatca     -6470     Mouse
                              ||| |||||||||||||                              
Human     -4343     aaaattaatcTTAACCTGGTTTTCAAAtttactacca     -4307     Human
                           |         -20                                     
                                      GTTTTca                                
                                      EN1_01(+)0.922                         


                                   PAX4_03(-)0.903                           
                                   gAGGTGggggac                              
                           |         -20                                     
Mouse     -6680     tctaagcctaTTTTTGAGGTGGGGGACgtgggtaaga     -6644     Mouse
                              ||||||||||||| |||                              
Human     -4461     gccctgttgtTTTTTGAGGTGGGAGACttttgaatat     -4425     Human
                           |         -20                                     
                                   gAGGTGggagac                              
                                   PAX4_03(-)0.903                           


                                                 POU1F1_Q6(+)1                               
                                                 cTGAATtatg                                  
                                                TST1_01(+)1                                  
                                                actGAATTatgttta                              
                                                CRX_Q4(-)0.955                               
                                                actgAATTAtgtt                                
                                               NFE2_01(+)0.917                               
                                               tACTGAattat                                   
                       |         -40       |         -20                                     
Mouse     -7096     cagccttgtcTCATTTATTTTGTAGGCTACTGAATTATGTTTActgtctatct     -7044     Mouse
                              |||||| |||  ||  || ||||||||||||||                              
Human     -4713     caacattgctTCATTTTTTTCATAAACTGCTGAATTATGTTTAacatatttta     -4661     Human
                       |         -40       |         -20                                     
                                               tGCTGAattat                                   
                                               NFE2_01(+)1                                   
                                                gctgAATTAtgtt                                
                                                CRX_Q4(-)0.955                               
                                                gctGAATTatgttta                              
                                                TST1_01(+)1                                  
                                                 cTGAATtatg                                  
                                                 POU1F1_Q6(+)1                               


                              EN1_01(+)0.922                                                    
                              GTTTTag                                                           
                          |         -40       |         -20                                     
Mouse     -7311     cttgtatttgGTTTTAGTACTTCTTCCTGATCATGACCTCAAATTTtcttgttgtt     -7256     Mouse
                              ||||||||| |   | |||||||| ||| |||||||                              
Human     -4906     tcaatgaataGTTTTAGTATTCACTGCTGATCATTACCCCAAATTTattcattagg     -4851     Human
                          |         -40       |         -20                                     
                              GTTTTag                                                           
                              EN1_01(+)0.922                                                    


                                             HSF2_01(-)1                             
                                             aggatATTCT                              
                                            GATA2_01(+)0.994                         
                                            tagGATATtc                               
                                            GATA1_01(+)0.99                          
                                            tagGATATtc                               
                         -40       |         -20                                     
Mouse     -7495     taattattagGGAAAATAACAGAATAGGATATTCTccaacccacc     -7451     Mouse
                              |||||||| ||||  ||||||||||                              
Human     -5104     aaattgttgaGGAAAATACCAGAGAAGGATATTCTgggatctggg     -5060     Human
                         -40       |         -20                                     
                                            aagGATATtc                               
                                            GATA1_01(+)0.99                          
                                            aagGATATtc                               
                                            GATA2_01(+)0.994                         
                                             aggatATTCT                              
                                             HSF2_01(-)1                             


                                     TEF1_Q6(-)0.972                      
                                     cATTTC                               
                                  HSF2_01(-)0.99                          
                                  cgccaTTTCA                              
                        |         -20                                     
Mouse     -7537     tggtagatacTAAACGCCATTTCAgttttctttt     -7504     Mouse
                              |||| |||||||||                              
Human     -5144     tgccacgtatTAAATGCCATTTCAttgttaatta     -5111     Human
                        |         -20                                     
                                  tgccaTTTCA                              
                                  HSF2_01(-)0.99                          
                                     cATTTC                               
                                     TEF1_Q6(-)0.972                      
