# Supplementary material for: Transcriptional double-autorepression feedforward circuits act for multicellularity and nervous system development
Source: BMC Genomics. 2011 May 11;12:228. doi: 10.1186/1471-2164-12-228 (PMC3116505; doi:10.1186/1471-2164-12-228)
Supplement: Additional file 4 — Alignments of conserved blocks for 5169 human-mouse orthologs with conserved TFBSs. The location and motif information for 386237 TFBSs are displayed in a character-based alignment-embedded layout. Each file name stands for a gene symbol and the file contains the alignments of conserved blocks with TFBS information for the corresponding gene. Each alignment is not interleaved. The graphical alignments with TFBS information for the 5169 human-mouse ortholog pairs are provided in a browsable format at our website http://genet.med.kagawa-u.ac.jp/pub/HMO_5169/List.htm, together with the character-based alignments with TFBSs and raw sequences contained in Additional files 4 and 2 respectively. [file 1471-2164-12-228-S4.ZIP › Additional_file_4/Text-based_Alignments/ABCB4.aln.txt]

---------- ABCB4 ----------

                                                    EN1_01(+)0.926                                    
                                                    GTGGTtt                                           
                                                   HSF2_01(-)0.996                                    
                                                   tgtggTTTCT                                         
                                                  AP2REP_01(+)0.907                                   
                                                  CTGTGgt                                             
                                              SP1_01(+)0.962                                          
                                              gaGGCTGtgg                                              
                      -60       |         -40       |         -20                                     
Mouse     -53       cagctgagccGGGTGCACTTGGACCTGAGGCTGTGGTTTCTCCCCAGGCTGAG                 -1     Mouse
                              ||||| ||||||  ||||||||||||||||||| ||||||||                              
Human     -53       ccgccggagaGGGTGTACTTGGTTCTGAGGCTGTGGTTTCTCCTCAGGCTGAG                 -1     Human
                      -60       |         -40       |         -20                                     
                                              gaGGCTGtgg                                              
                                              SP1_01(+)0.962                                          
                                                  CTGTGgt                                             
                                                  AP2REP_01(+)0.907                                   
                                                   tgtggTTTCT                                         
                                                   HSF2_01(-)0.996                                    
                                                    GTGGTtt                                           
                                                    EN1_01(+)0.926                                    


                                LRF_Q2(+)1                               
                                agtgCCCCC                                
                               LRF_Q2(+)0.943                            
                               cagtGCCCC                                 
                               AP2REP_01(+)1                             
                               CAGTGcc                                   
                       |         -20                                     
Mouse     -121      gcggctgccaCCAGTGCCCCCGGctctgcgccg       -89     Mouse
                              |||||||||||||                              
Human     -98       ggacctccacCCAGTGCCCCCGGgccccgcgac       -66     Human
                       |         -20                                     
                               CAGTGcc                                   
                               AP2REP_01(+)1                             
                               cagtGCCCC                                 
                               LRF_Q2(+)0.943                            
                                agtgCCCCC                                
                                LRF_Q2(+)1                               


                                                        SP1_01(-)0.911                                                                           
                                                        cccTCGCCcc                                                                               
                              E2F1_Q3(- )0.943         CKROX_Q2(+)1                                                                              
                              gCGGGAgc                 gCCCTCgcc                                                                                 
                        -100      |          -80       |         -60       |         -40       |         -20                                     
Mouse     -349      tgcggggcttGCGGGAGCT-CTCCTGCGGGCCCGGGCCCTCGCCCCCGCCGCAGCGGGAGGCGTCGCCGGCGCCGGGTGCGTGTGGGAGGCGGGGacgagccgcg      -246     Mouse
                              ||||||||| |||  |||||||  |||||||||||  || ||| ||| ||||||  || | |||||  ||| ||||| |||||||                              
Human     -361      tgggcgggcgGCGGGAGCTGCTCTCGCGGGCCGCGGCCCTCGCCCTGGCTGCAACGGTAGGCGTTTCCCGGGCCGGACGCGCGTGGGGGGCGGGGgcgggggcgg      -257     Human
                         -100      |         -80       |         -60       |         -40       |         -20                                     
                              gCGGGAgc                 gCCCTCgcc                                                                                 
                              E2F1_Q3(-)0.943          CKROX_Q2(+)1                                                                              
                                                        cccTCGCCct                                                                               
                                                        SP1_01(-)0.911                                                                           


                                               SP1_01(+)1                            
                                               tgGGCGGccg                            
                                           PAX4_03(-)1                               
                                           cGGGTGggcggc                              
                                          EGR2_01(+)1                                
                                          ccggGTGGGcgg                               
                                       HES1_Q2(+)0.93                                
                                       cgcccGGGTGggcgg                               
                         -40       |         -20                                     
Mouse     -447      ttgcgggctgCTGGCAGCTCGCCCGGGTGGGCGGCcgcggagacg      -403     Mouse
                              ||||| | ||||| |||||||||||                              
Human     -470      cgggctggttCTGGCGGGTCGCCAGGGTGGGCGGCggccccagcc      -426     Human
                         -40       |         -20                                     
                                       cgccaGGGTGggcgg                               
                                       HES1_Q2(+)0.93                                
                                          caggGTGGGcgg                               
                                          EGR2_01(+)1                                
                                           aGGGTGggcggc                              
                                           PAX4_03(-)1                               
                                               tgGGCGGcgg                            
                                               SP1_01(+)1                            


                               AP2REP_01(+)0.907                       
                               CTGTGtc                                 
                     |         -20                                     
Mouse     -806      gcccccaagtTCTGTGTCTCTatgtgccctc      -776     Mouse
                              |||||||||||                              
Human     -835      gccctaaaacTCTGTGTCTCTtaagtgctaa      -805     Human
                     |         -20                                     
                               CTGTGtc                                 
                               AP2REP_01(+)0.907                       


                                       PEA3_Q6(-)1                             
                                       gGGAAGa                                 
                                   IK2_01(+)1                                  
                                   tttTGGGAagag                                
                                 CEBPB_01(+)0.95                               
                                 cgttttgGGAAGag                                
                                STAT5A_01(+)0.995                              
                                tcgttttgGGAAGag                                
                             |         -20                                     
Mouse     -1403     gatttagcgcCTTCGTTTTGGGAAGAGTGgagaaatcga     -1365     Mouse
                              |||| ||||||||||||||                              
Human     -1111     gttttagacaCTTCCTTTTGGGAAGAGTGtggaggaatt     -1073     Human
                             |         -20                                     
                                tccttttgGGAAGag                                
                                STAT5A_01(+)0.995                              
                                 ccttttgGGAAGag                                
                                 CEBPB_01(+)0.95                               
                                   tttTGGGAagag                                
                                   IK2_01(+)1                                  
                                       gGGAAGa                                 
                                       PEA3_Q6(-)1                             


                                      NKX25_01(-)1                         
                                      CACTTta                              
                         |         -20                                     
Mouse     -1873     tttagtaagtGTGGAGGACACTTTAtactcattgt     -1839     Mouse
                              ||| |||||||||||                              
Human     -1652     tgtctcctacGTGCAGGACACTTTAcacacagtat     -1618     Human
                         |         -20                                     
                                      CACTTta                              
                                      NKX25_01(-)1                         


                                AP2REP_01(-)0.918                    
                                taGACTG                              
                             -20                                     
Mouse     -2067     ttgtggttggGGTAGACTGgaaattgagc     -2039     Mouse
                              |||||||||                              
Human     -1897     tcatggtcatGGTAGACTGatatggagag     -1869     Human
                             -20                                     
                                taGACTG                              
                                AP2REP_01(-)0.918                    


                                 GATA2_01(-)0.971                                                   
                                 aaTAATCtga                                                         
                                 GATA1_01(-)0.985                                                   
                                 aaTAATCtga                                                         
                    -60       |         -40       |         -20                                     
Mouse     -2142     gataccatacAATAATAATCTGAACACCTGGTAAACTGGTGAAGGAAAGGccttctgttc     -2083     Mouse
                              |||||| |||||| | |||| || ||  ||||||| ||||                              
Human     -1975     agtatcttgaAATAATGATCTGACCGCCTGTTAGACCAGTGAAGGGAAGGaatttgggtt     -1916     Human
                    -60       |         -40       |         -20                                     
                                 aaTGATCtga                                                         
                                 GATA1_01(-)0.983                                                   
                                 aaTGATCtga                                                         
                                 GATA2_01(-)0.971                                                   


                               CRX_Q4(-)0.948                             
                               cttaTATTAgaga                              
                        |         -20                                     
Mouse     -2290     cctcaggctgTCTTATATTAGAGAttggcaggca     -2257     Mouse
                              |||| |||||||||                              
Human     -2103     tatcaaattcTCTTTTATTAGAGActgaagaaac     -2070     Human
                        |         -20                                     
                               ctttTATTAgaga                              
                               CRX_Q4(-)0.948                             


                              EN1_01(+)0.922                          
                              GTTTTtg                                 
                              -20                                     
Mouse     -2363     ctccttccagGTTTTTGTTCatttatgttt     -2334     Mouse
                              ||||||||||                              
Human     -2160     atttgctttaGTTTTTGTTCtgaaccttcc     -2131     Human
                              -20                                     
                              GTTTTtg                                 
                              EN1_01(+)0.922                          


                                      EN1_01(-)0.926                                                 
                                      ggACAAC                                                        
                     -60       |         -40       |         -20                                     
Mouse     -2431     gcagagaaccTCTTGCAAGGACAACCTTGTGGGTTGGATCAGACAGTCAGAaaaagtaacc     -2371     Mouse
                              ||||||| ||||||| |||||  | || |||||||| ||||                              
Human     -2244     aggcatggctTCTTGCAGGGACAACTTTGTGAATCGGCTCAGACAGACAGAcaggcaaata     -2184     Human
                     -60       |         -40       |         -20                                     
                                      ggACAAC                                                        
                                      EN1_01(-)0.926                                                 


                            GATA2_01(-)0.992                               
                            gcTTATCata                                     
                            GATA1_01(-)0.988                               
                            gcTTATCata                                     
                         |         -20                                     
Mouse     -4293     tctatatggcTTATCATATTCCTTTcctttgaagt     -4259     Mouse
                              |||||||| | ||||                              
Human     -2406     gaaatctagtTTATCATAGTGCTTTaaatattgta     -2372     Human
                         |         -20                                     
                            gtTTATCata                                     
                            GATA1_01(-)0.988                               
                            gtTTATCata                                     
                            GATA2_01(-)0.992                               


                              SP1_01(-)0.962                            
                              ttaCAGCCtg                                
                      |         -20                                     
Mouse     -5300     ttaatcaggaTTACAGCCTGAGgcatgaaatg     -5269     Mouse
                              ||||||||||||                              
Human     -2437     taaagatttcTTACAGCCTGAGtgtaatggag     -2406     Human
                      |         -20                                     
                              ttaCAGCCtg                                
                              SP1_01(-)0.962                            


                              MSX1_01(-)0.94                                      
                              cAAATAgaa                                           
                      -40       |         -20                                     
Mouse     -7105     tcccacaggaCAAATAGAAACAGGAAGACAGCagattcttcc     -7064     Mouse
                              |||||||||| || |||| |||                              
Human     -2538     accaatggggCAAATAGAAAAAGTAAGATAGCgtggtagggc     -2497     Human
                      -40       |         -20                                     
                              cAAATAgaa                                           
                              MSX1_01(-)0.94                                      


                                     PEA3_Q6  (-)1    CRX_Q4(-)0.952                                
                                     tGGAAGa          caatGGTTAgtca                                 
                            |         -40         |         -20                                     
Mouse     -7272     gactccacatATTATCCTGGAAGA--AGAAAGCACAATGGTTAGTCAAAGgtgactgctg     -7215     Mouse
                              ||| ||||||||||  | |||| |||||| ||||||||||                              
Human     -2726     aaatcattgcATTGTCCTGGAAGAGGAAAAAGTACAATGATTAGTCAAAGatacatgtca     -2667     Human
                    -60       |         -40       |         -20                                     
                                     tGGAAGa          caatGATTAgtca                                 
                                     PEA3_Q6(-)1      CRX_Q4(-)1                                    


                                          IRF1_Q6(-)1                                                         
                                          AAGTGaa                                                             
                                        NKX25_01(+)1                                                          
                                        aaAAGTG                                                               
                                       BLIMP1_Q6(+)0.987                                                      
                                       taaaAGTGAaatga                                                         
                              -60       |         -40       |         -20                                     
Mouse     -7653     aacatagaagTTTTCAAACTAAAAGTGAAATGAATTGTCAGAGGGAAAAGGCTGAGAAAAattcatcatc     -7584     Mouse
                              |||||||  |||||||||||| |||| ||||    |||| ||||||||||                              
Human     -3055     aactgataatTTTTCAAGATAAAAGTGAAATAAATTTTCAGGAAAAAAAAGCTGAGAAAAtttgtcacaa     -2986     Human
                              -60       |         -40       |         -20                                     
                                       taaaAGTGAaataa                                                         
                                       BLIMP1_Q6(+)0.987                                                      
                                        aaAAGTG                                                               
                                        NKX25_01(+)1                                                          
                                          AAGTGaa                                                             
                                          IRF1_Q6(-)1                                                         


                              POU1F1_Q6(+)0.987                       
                              tTGCATgatg                              
                              -20                                     
Mouse     -7706     attgctgtagTTGCATGATGagctttcatc     -7677     Mouse
                              ||||||||||                              
Human     -4952     tgatagtggcTTGCATGATGgtggtagagc     -4923     Human
                              -20                                     
                              tTGCATgatg                              
                              POU1F1_Q6(+)0.987                       


                               EN1_01(-)0.991                          
                               ggAATAC                                 
                     |         -20                                     
Mouse     -7748     agacatgcagAGGAATACAGAtgtgctgcac     -7718     Mouse
                              |||||||||||                              
Human     -5898     ggtcttcaatAGGAATACAGAatgagaagct     -5868     Human
                     |         -20                                     
                               ggAATAC                                 
                               EN1_01(-)0.991                          
