# Supplementary material for: Transcriptional double-autorepression feedforward circuits act for multicellularity and nervous system development
Source: BMC Genomics. 2011 May 11;12:228. doi: 10.1186/1471-2164-12-228 (PMC3116505; doi:10.1186/1471-2164-12-228)
Supplement: Additional file 4 — Alignments of conserved blocks for 5169 human-mouse orthologs with conserved TFBSs. The location and motif information for 386237 TFBSs are displayed in a character-based alignment-embedded layout. Each file name stands for a gene symbol and the file contains the alignments of conserved blocks with TFBS information for the corresponding gene. Each alignment is not interleaved. The graphical alignments with TFBS information for the 5169 human-mouse ortholog pairs are provided in a browsable format at our website http://genet.med.kagawa-u.ac.jp/pub/HMO_5169/List.htm, together with the character-based alignments with TFBSs and raw sequences contained in Additional files 4 and 2 respectively. [file 1471-2164-12-228-S4.ZIP › Additional_file_4/Text-based_Alignments/ABCC1.aln.txt]

---------- ABCC1 ----------

                            SP1_01(-)1                              
                            cggCCGCCcg                              
                            -20                                     
Mouse     -19       cgctcagccgGCCGCCCGC                 -1     Mouse
                              ||||||||                              
Human     -28       ggtgcccgccGCCGCCCGCgccaccggc        -1     Human
                            -20                                     
                            ccgCCGCCcg                              
                            SP1_01(-)1                              


                                            SP1_01(+)0.924                           
                                            gcGGCGCtgc                               
                         -40       |         -20                                     
Mouse     -60       atcccggtgaCGCGGGCCAACCGCGCGGCGCTGCGcctcctcgct       -16     Mouse
                              ||||||||||||  |||||| ||||                              
Human     -195      ccccgtgacgCGCGGGCCAACCAGGCGGCGTTGCGgccccggccc      -151     Human
                         -40       |         -20                                     
                                            gcGGCGTtgc                               
                                            SP1_01(+)0.949                           


                                           AP2REP_01(+)0.918                             
                                           CAGTTtc                                       
                                         IRF1_Q6(+)0.98                                  
                                         ctCAGTT                                         
                             -40       |         -20                                     
Mouse     -398      aatttcctcaCCTTTCTGAGCCTCAGTTTCCTTATCTGTtctctttcct      -350     Mouse
                              ||||||||| |||||||||||  ||||||                              
Human     -750      agtcacttcgCCTTTCTGAACCTCAGTTTCCCCATCTGTaaaaggtagg      -702     Human
                             -40       |         -20                                     
                                         ctCAGTT                                         
                                         IRF1_Q6(+)0.98                                  
                                           CAGTTtc                                       
                                           AP2REP_01(+)0.918                             


                                            EN1_01(+)1                                               
                                            GTAATta                                                  
                                         CRX_Q4(+)0.955                                              
                                         aaagTAATTatct                                               
                                      NKX3A_01(+)1           POU1F1_Q6(-)1                           
                                      ctgaAAGTAatt           acttATTCAc                              
                     -60       |         -40       |         -20                                     
Mouse     -1325     tgcattgagaATTGTTACCTGAAAGTAATTATCTTTAAAAAACTTATTCACagaggtaaag     -1265     Mouse
                              ||| |||| ||||||||||||||  | | ||||| ||||||                              
Human     -1905     cataactggcATTATTACATGAAAGTAATTATCCCTTAGAAACTCATTCACccttggggga     -1845     Human
                     -60       |         -40       |         -20                                     
                                      atgaAAGTAatt           actcATTCAc                              
                                      NKX3A_01(+)1           POU1F1_Q6(-)1                           
                                         aaagTAATTatcc                                               
                                         CRX_Q4(+)0.955                                              
                                            GTAATta                                                  
                                            EN1_01(+)1                                               


                                                              MSX1_01(-)0.912                         
                                                              cAATAAata                               
                      -60       |         -40       |         -20                                     
Mouse     -1386     cttgctagagCCTAGCAAGACTCCTGCTATACAGCAGATGCTCAATAAATATgggtaacagt     -1325     Mouse
                              |||||||||||  |||  ||| || | |||||||||||||||                              
Human     -1986     ttatcttgttCCTAGCAAGACATCTGGCATATAGTAAATGCTCAATAAATATttgttgacag     -1925     Human
                      -60       |         -40       |         -20                                     
                                                              cAATAAata                               
                                                              MSX1_01(-)0.912                         


                                        EN1_01(+)0.922                                                           
                                        GTTTTct                                                                  
                       |         -60       |         -40       |         -20                                     
Mouse     -1700     ccagtcttggCTGCTTCATAGTTTTCTTATAGGCTGCTTTCCTCAGCTCAAGACACAGCCCAGcccaggctgg     -1628     Mouse
                              ||||||||||  |||  ||||  ||| |||| || || ||  ||||| |||||                              
Human     -3006     aggaccctccCTGCTTCATAACTTTGCTATAAACTGTTTTCTTCTGCCCAGAACACAACCCAGgcccaaggaa     -2934     Human
                       |         -60       |         -40       |         -20                                     
                                                       GTTTTct                                                   
                                                       EN1_01(+)0.922                                            


                                          PAX4_03(+)0.907    EN1_01(-)0.917                         
                                          gtggcaCACACc       ccAGCAC                                
                    -60       |         -40       |         -20                                     
Mouse     -3343     agtcatcaaaTGGCCGGGTGTGGTGGCACACACCTTTGATCCCAGCACTTgggaggcaga     -3284     Mouse
                              ||||||||  ||||||| ||||||| | ||||||||||||                              
Human     -7946     agaaaagaagTGGCCGGGCATGGTGGCTCACACCTGTAATCCCAGCACTTtggggggccg     -7887     Human
                    -60       |         -40       |         -20                                     
                                          gtggctCACACc       ccAGCAC                                
                                          PAX4_03(+)0.907    EN1_01(-)0.917                         


                               EN1_01(-)0.991                           
                               taAATAC                                  
                              POU1F1_Q6(-)0.987                         
                              ataaATACAt                                
                      |         -20                                     
Mouse     -4970     tatataataaATAAATACATCTttaaaaagaa     -4939     Mouse
                              ||||||||||||                              
Human     -8000            ccaATAAATACATCTagtatatgac     -7977     Human
                      |         -20                                     
                              ataaATACAt                                
                              POU1F1_Q6(-)0.987                         
                               taAATAC                                  
                               EN1_01(-)0.991                           
