# Supplementary material for: Transcriptional double-autorepression feedforward circuits act for multicellularity and nervous system development
Source: BMC Genomics. 2011 May 11;12:228. doi: 10.1186/1471-2164-12-228 (PMC3116505; doi:10.1186/1471-2164-12-228)
Supplement: Additional file 4 — Alignments of conserved blocks for 5169 human-mouse orthologs with conserved TFBSs. The location and motif information for 386237 TFBSs are displayed in a character-based alignment-embedded layout. Each file name stands for a gene symbol and the file contains the alignments of conserved blocks with TFBS information for the corresponding gene. Each alignment is not interleaved. The graphical alignments with TFBS information for the 5169 human-mouse ortholog pairs are provided in a browsable format at our website http://genet.med.kagawa-u.ac.jp/pub/HMO_5169/List.htm, together with the character-based alignments with TFBSs and raw sequences contained in Additional files 4 and 2 respectively. [file 1471-2164-12-228-S4.ZIP › Additional_file_4/Text-based_Alignments/ABCC12.aln.txt]

---------- ABCC12 ----------

                                   NKX25_01(+)1                                                     
                                   gaAAGTG                                                          
                    -60       |         -40       |         -20                                     
Mouse     -62       atttgactgcAGAGTGAAAGTGTCCCGAAGCCAAGAGTCGAGGGCTCCAGaacaccatca        -3     Mouse
                              |||||||||||||||| | ||||| || | ||||||||||                              
Human     -62       tctctgccatAGAGTGAAAGTGTCCCCAGGCCAAAAGCCCAGGGCTCCAGgctgccatca        -3     Human
                    -60       |         -40       |         -20                                     
                                   gaAAGTG                                                          
                                   NKX25_01(+)1                                                     


                                SP1_01(+)0.962                                                                                                     
                                gtGGCTGgtc                                                                                                         
                              SMAD4_Q6(-)1                                                            PEA3_Q6(-)1                                  
                              atgTGGCTggtcctg                                                         tGGATGc                                      
                           -100      |         -80       |         -60       |         -40       |         -20                                     
Mouse     -501      ttgtcccccaATGTGGCTGGTCCTGTGGGGTGTCCTTGTGGAAGTTCTTTGTGCACCCCTGGGTATCCAGGTAGAGGGGACATGGATGCATAAGCTCttagaaggag      -395     Mouse
                              ||||||||||||||| ||||||   |||| |||||||| ||   |||  ||||||||  | | |||||||  |||||||| || |||                              
Human     -691      gcctgtccagATGTGGCTGGTCCTGAGGGGTGGTGTTGTTGAAGTTCTCTG---ACCAGTGGGTATCAGGATGGAGGGGATGTGGATGCAAAAACTCctggggatct      -588     Human
                        -100      |         -80       |         -60          |         -40       |         -20                                     
                              atgTGGCTggtcctg                                                         tGGATGc                                      
                              SMAD4_Q6(-)1                                                            PEA3_Q6(-)1                                  
                                gtGGCTGgtc                                                                                                         
                                SP1_01(+)0.962                                                                                                     


                               SP1_01(+)0.972                        
                               ggGGCAGctg                            
                              LRF_Q2(-)0.923                         
                              TGGGGcagc                              
                             -20                                     
Mouse     -617      tctccacaaaTGGGGCAGCtgatctgcag      -589     Mouse
                              |||||||||                              
Human     -735      ggttttcattTGGGGCAGCagtcacagaa      -707     Human
                             -20                                     
                              TGGGGcagc                              
                              LRF_Q2(-)0.923                         
                               ggGGCAGcag                            
                               SP1_01(+)0.972                        


                               TCF4_Q5(+)1                            
                               cCTTTGtt                               
                              -20                                     
Mouse     -792      tatgggtcgaGCCTTTGTTTaagatggaca      -763     Mouse
                              ||||||||||                              
Human     -1005     taataataagGCCTTTGTTTgcaagtggca      -976     Human
                              -20                                     
                               cCTTTGtt                               
                               TCF4_Q5(+)1                            


                                    PEA3_Q6(+)1                                     
                                    aCTTCCa                                         
                               P300_01(-)0.95                                       
                               tgagaACTTCcaga                                       
                        -40       |         -20                                     
Mouse     -857      ctttttaaccATGAGAACTTCCAGAGAGAAATCAcagaaatttg      -814     Mouse
                              |||| |||||||||| |||| |||                              
Human     -1063     gcttctagctATGAAAACTTCCAGAAAGAACTCAtgggaatgtg     -1020     Human
                        -40       |         -20                                     
                               tgaaaACTTCcaga                                       
                               P300_01(-)0.95                                       
                                    aCTTCCa                                         
                                    PEA3_Q6(+)1                                     


                                                                              IPF1_Q4(-)1                               
                                                                              attCATTAgctg                              
                                                                             CRX_Q4(-)0.952                             
                                                                             tattCATTAgctg                              
                                                                          POU1F1_Q6(-)1                                 
                                                                          taatATTCAt                                    
                                                                       MSX1_01(-)0.908                                  
                                                                       cATTAAtat                                        
                               POU1F1_Q6(+)1                          TST1_01(-)0.929                                   
                               tTGAATtagg                             tcattaaTATTCatt                                   
                              TST1_01(+)1                             CRX_Q4(+)0.948                                    
                              attGAATTaggattc                         tcatTAATAttca                                     
                              CRX_Q4(-)0.955                        IPF1_Q4(-)1                                         
                              attgAATTAggat                         ggtCATTAatat                                        
                    -80       |         -60       |         -40       |         -20                                     
Mouse     -7876     ctgtctcctgATTGAATTAGGATTCCGGAGCTGTGTCTGTGGTATTCCGGTCATTAATATTCATTAGCTGaatgaagaga     -7797     Mouse
                              |||||||||||| ||   ||||| |||| || ||||   ||||||||||||||||| |||                              
Human     -2183     taatactctcATTGAATTAGGAATCTACAGCTGGGTCTATGATATTTATGTCATTAATATTCATTAACTGcactgggcac     -2104     Human
                    -80       |         -60       |         -40       |         -20                                     
                              attgAATTAggaa                         tgtCATTAatat                                        
                              CRX_Q4(-)0.955                        IPF1_Q4(-)1                                         
                              attGAATTaggaatc                         tcatTAATAttca                                     
                              TST1_01(+)1                             CRX_Q4(+)0.948                                    
                               tTGAATtagg                             tcattaaTATTCatt                                   
                               POU1F1_Q6(+)1                          TST1_01(-)0.929                                   
                                                                       cATTAAtat                                        
                                                                       MSX1_01(-)0.908                                  
                                                                          taatATTCAt                                    
                                                                          POU1F1_Q6(-)1                                 
                                                                             tattCATTAactg                              
                                                                             CRX_Q4(-)0.952                             
                                                                              attCATTAactg                              
                                                                              IPF1_Q4(-)1                               
