# Supplementary material for: Transcriptional double-autorepression feedforward circuits act for multicellularity and nervous system development
Source: BMC Genomics. 2011 May 11;12:228. doi: 10.1186/1471-2164-12-228 (PMC3116505; doi:10.1186/1471-2164-12-228)
Supplement: Additional file 4 — Alignments of conserved blocks for 5169 human-mouse orthologs with conserved TFBSs. The location and motif information for 386237 TFBSs are displayed in a character-based alignment-embedded layout. Each file name stands for a gene symbol and the file contains the alignments of conserved blocks with TFBS information for the corresponding gene. Each alignment is not interleaved. The graphical alignments with TFBS information for the 5169 human-mouse ortholog pairs are provided in a browsable format at our website http://genet.med.kagawa-u.ac.jp/pub/HMO_5169/List.htm, together with the character-based alignments with TFBSs and raw sequences contained in Additional files 4 and 2 respectively. [file 1471-2164-12-228-S4.ZIP › Additional_file_4/Text-based_Alignments/ABCC4.aln.txt]

---------- ABCC4 ----------

                                SP1_01(+)1                            HSF2_01(+)0.997                             
                                gaGGCGGggt                            GGAAGccgct                                  
                                CKROX_Q2(-)0.945                     PEA3_Q6(-)1                                  
                                gagGCGGGg                            cGGAAGc                                      
                     |         -60       |            -40       |         -20                                     
Mouse     -150      gaggagccccGAGAGGCGGGGTCAGGGCG---GGCCGGCGCTTGGTTCCCGGAAGCCGCTGCTTgcctgcgagg       -80     Mouse
                              ||||||||||| | |||||    ||||||||  || |||||||||| |||||||                              
Human     -197      cggcgggcctGAGAGGCGGGGACGGGGCGTGCCGCCGGCGCCCGGCTCCCGGAAGCGGCTGCTTcacaggctcc      -124     Human
                        |         -60       |         -40       |         -20                                     
                                gagGCGGGg                            cGGAAGc                                      
                                CKROX_Q2(-)0.945                     PEA3_Q6(-)1                                  
                                gaGGCGGgga                            GGAAGcggct                                  
                                SP1_01(+)1                            HSF2_01(+)0.997                             


                                              LRF_Q2(+)0.943                         
                                              gggcGCCCC                              
                                    WHN_B(-)0.957                                    
                                    agcGCGTAgcg                                      
                         -40       |         -20                                     
Mouse     -185      aggaggcggcGGCGACAGCGCGTAGCGGGCGCCCCgaggagcccc      -141     Mouse
                              |||| | ||||||||||||||||||                              
Human     -237      ccgggctccaGGCGGCGGCGCGTAGCGGGCGCCCCcgaggcggcg      -193     Human
                         -40       |         -20                                     
                                    ggcGCGTAgcg                                      
                                    WHN_B(-)0.957                                    
                                              gggcGCCCC                              
                                              LRF_Q2(+)0.943                         


                                      HSF2_01(-)0.9 95                                                
                                      gggcgTTTCC                                                      
                                     WHN_B(-)0.96                                                     
                                     gggGCGTTtcc                                                      
                                     SP1_01(+)0.949            SP1_01(-)0.962                         
                                     ggGGCGTttc                gcaCAGCCgg                             
                                     LRF_Q2(-)0.943           AP2REP_01(-)0.907                       
                                     GGGGCgttt                ggCACAG                                 
                                    LRF_Q2(-)1          SP1_01(+)1                                    
                                    GGGGGcgtt           ggGGCGGgca                                    
                                   LRF_Q2(-)0.911       LRF_Q2(-)0.943                                
                                   AGGGGgcgt            GGGGCgggc                                     
                                  SP1_01(+)0.909        CKROX_Q2(-)0.945                              
                                  taGGGGGcgt            gggGCGGGc                                     
                     -60       |         -40        |         -20                                     
Mouse     -443      aggagcgcaaAGCCTAGGGGGCGTTTCCGAG-CGCGGGGGCGGGCACAGCCGgtaccgcccc      -383     Mouse
                              |||| |||||||||||| | | ||| ||||||||||||||||                              
Human     -566      ccaaacccgtAGCCGAGGGGGCGTTTCTGCGGCGCAGGGGCGGGCACAGCCGacgcctccct      -505     Human
                      -60       |         -40       |         -20                                     
                                  gaGGGGGcgt            gggGCGGGc                                     
                                  SP1_01(+)0.909        CKROX_Q2(-)0.945                              
                                   AGGGGgcgt            GGGGCgggc                                     
                                   LRF_Q2(-)0.911       LRF_Q2(-)0.943                                
                                    GGGGGcgtt           ggGGCGGgca                                    
                                    LRF_Q2(-)1          SP1_01(+)1                                    
                                     GGGGCgttt                ggCACAG                                 
                                     LRF_Q2(-)0.943           AP2REP_01(-)0.907                       
                                     ggGGCGTttc                gcaCAGCCga                             
                                     SP1_01(+)0.949            SP1_01(-)0.962                         
                                     gggGCGTTtct                                                      
                                     WHN_B(-)0.96                                                     
                                      gggcgTTTCT                                                      
                                      HSF2_01(-)0.996                                                 


                                   GATA2_01(-)0.971                                 
                                   ccTAATCtaa                                       
                                   GATA1_01(-)0.985                                 
                                   ccTAATCtaa                                       
                        -40       |         -20                                     
Mouse     -768      atctgatttcCCTTACCTAATCTAAGAGGACAGCcaactgctta      -725     Mouse
                              |||| || |||||||| || ||||                              
Human     -900      ctcttatattCCTTTCCCAATCTAAGGGGGCAGCaaaaagctca      -857     Human
                        -40       |         -20                                     
                                   ccCAATCtaa                                       
                                   GATA1_01(-)0.997                                 
                                   ccCAATCtaa                                       
                                   GATA2_01(-)0.979                                 


                                NKX25_01(-)1                              
                                CACTTct                                   
                        |         -20                                     
Mouse     -1029     ggggcaccctGGCACTTCTTATGCcagcttgagt      -996     Mouse
                              ||||||||| ||||                              
Human     -1660     gcatattctgGGCACTTCTCATGCacactggcca     -1627     Human
                        |         -20                                     
                                CACTTct                                   
                                NKX25_01(-)1                              


                                                                               AP2REP_01(-)0.918                     
                                                                               agAACTG                               
                                                                             EN1_01(-)0.917                          
                                                                             gtAGAAC                                 
                                                                      P300_01(+)0.95                                 
                                                                      ctttGAAGTagaac                                 
                          |         -60       |          -40       |         -20                                     
Mouse     -2976     gacacaaggcAAGTCACTAGATTTCTAACTTC-GCAAACTAATTTTCAGGCTTTGAAGTAGAACTGGcagacaatta     -2901     Mouse
                              ||||||||||| |||||||||  | ||||   || ||  |||| |||||||||||||                              
Human     -3329     ctgacagaggAAGTCACTAGACTTCTAACTTTAGTAAACAGGTTCTCTAGCTTGGAAGTAGAACTGGtagctcagca     -3253     Human
                           |         -60       |         -40       |         -20                                     
                                                                      cttgGAAGTagaac                                 
                                                                      P300_01(+)0.95                                 
                                                                             gtAGAAC                                 
                                                                             EN1_01(-)0.917                          
                                                                               agAACTG                               
                                                                               AP2REP_01(-)0.918                     


                                                     HSF2_01(+)0.998                                             
                                                     AGAAGtttca                                                  
                                               CRX_Q4(+)0.904                                                    
                                               atgtTAAGAagtt                                                     
                                            CRX_Q4(-)0.9                                                         
                                            agaaTGTTAagaa                                                        
                                       YY1_01(-)0.906                                                            
                                       agaaaagaATGTTaaga                                                         
                                 CEBPB_01(+)0.972 P300_01(+)0.95                                                 
                                 atgttcaGAAAAga   ttaaGAAGTttcaa                                                 
                       |         -60       |         -40       |         -20                                     
Mouse     -3149     cattagttaaTTAATGTTCAGAAAAGAATGTTAAGAAGTTTCAAAATAGCTTAGTTTAAAAAAtgaaaagtca     -3077     Mouse
                              |||||||||||||||||||||||||||||| ||||| | |||| || | ||||                              
Human     -3501     caccacattgTTAATGTTCAGAAAAGAATGTTAAGAAGTTCCAAAAGATCTTAATTAAGAAAAaaataagcct     -3429     Human
                       |         -60       |         -40       |         -20                                     
                                 atgttcaGAAAAga   ttaaGAAGTtccaa                                                 
                                 CEBPB_01(+)0.972 P300_01(+)0.95                                                 
                                       agaaaagaATGTTaaga                                                         
                                       YY1_01(-)0.906                                                            
                                            agaaTGTTAagaa                                                        
                                            CRX_Q4(-)0.9                                                         
                                               atgtTAAGAagtt                                                     
                                               CRX_Q4(+)0.904                                                    
                                                     AGAAGttcca                                                  
                                                     HSF2_01(+)0.998                                             


                              GATA2_01(-)0.974                       
                              caGAATCtca                             
                              GATA1_01(-)0.99                        
                              caGAATCtca                             
                             -20                                     
Mouse     -3291     agcagggaatCAGAATCTCattgcagacc     -3263     Mouse
                              |||||||||                              
Human     -3925     ttttttgagaCAGAATCTCgctctgtcgc     -3897     Human
                             -20                                     
                              caGAATCtcg                             
                              GATA1_01(-)0.99                        
                              caGAATCtcg                             
                              GATA2_01(-)0.974                       


                                  AP2REP_01(+)0.907                     
                                  CTGTGca                               
                      |         -20                                     
Mouse     -4799     agtgttccccTTTGCTGTGCAGggactaggaa     -4768     Mouse
                              ||||||||||||                              
Human     -5131     ggtggtttctTTTGCTGTGCAGaagctcttta     -5100     Human
                      |         -20                                     
                                  CTGTGca                               
                                  AP2REP_01(+)0.907                     


                            HFH3_01(+)1                                 
                            gttTGTTTgtttt                               
                      |         -20                                     
Mouse     -4997     cttctgtggtTTGTTTGTTTTTcctcagagca     -4966     Mouse
                              ||||||||||||                              
Human     -5262     tttaatggggTTGTTTGTTTTTttcttgtaaa     -5231     Human
                      |         -20                                     
                            ggtTGTTTgtttt                               
                            HFH3_01(+)1                                 


                                       TEF1_Q6(-)0.972                     
                                       cATTTC                              
                                     IRF1_Q6(+)0.975                       
                                     tgCATTT                               
                         |         -20                                     
Mouse     -7352     tcggagcagcTTTCATTTGCATTTCcctacctccc     -7318     Mouse
                              ||| |||||||||||                              
Human     -5383     tcattgtggtTTTGATTTGCATTTCtctgatggcc     -5349     Human
                         |         -20                                     
                                     tgCATTT                               
                                     IRF1_Q6(+)0.975                       
                                       cATTTC                              
                                       TEF1_Q6(-)0.972                     
