# Supplementary material for: Transcriptional double-autorepression feedforward circuits act for multicellularity and nervous system development
Source: BMC Genomics. 2011 May 11;12:228. doi: 10.1186/1471-2164-12-228 (PMC3116505; doi:10.1186/1471-2164-12-228)
Supplement: Additional file 4 — Alignments of conserved blocks for 5169 human-mouse orthologs with conserved TFBSs. The location and motif information for 386237 TFBSs are displayed in a character-based alignment-embedded layout. Each file name stands for a gene symbol and the file contains the alignments of conserved blocks with TFBS information for the corresponding gene. Each alignment is not interleaved. The graphical alignments with TFBS information for the 5169 human-mouse ortholog pairs are provided in a browsable format at our website http://genet.med.kagawa-u.ac.jp/pub/HMO_5169/List.htm, together with the character-based alignments with TFBSs and raw sequences contained in Additional files 4 and 2 respectively. [file 1471-2164-12-228-S4.ZIP › Additional_file_4/Text-based_Alignments/ABCC5.aln.txt]

---------- ABCC5 ----------

                                CRX_Q4(+)0.955                                             
                                ttttTAATTtcag                                              
                              TST1_01(-)0.926                                              
                              aatttttAATTTcag                                              
                             HFH3_01(+)0.931                                               
                             aaaTTTTTaattt                                                 
                     |         -40       |         -20                                     
Mouse     -77       tgcttttgtaAATTTTTAATTTCAGAATTTCTGAAGTGAAAggaggagtct       -27     Mouse
                              ||||||||||||||| | |||||| ||||||                              
Human     -80       tttcttgatgAATTTTTAATTTCAGGAATTCTGATGTGAAActaacagtct       -30     Human
                     |         -40       |         -20                                     
                             gaaTTTTTaattt                                                 
                             HFH3_01(+)0.931                                               
                              aatttttAATTTcag                                              
                              TST1_01(-)0.926                                              
                                ttttTAATTtcag                                              
                                CRX_Q4(+)0.955                                             


                                         POU1F1_Q6(-)0.987                                                         
                                         gttgATACAg                                                                
                                         GATA2_01(+)0.995                                                          
                                         gttGATACag                                                                
                                         GATA1_01(+)0.993                                                          
                                         gttGATACag                                                                
                                       DMRT3_01(+)0.911                                                            
                                       gagttgaTACAGaat                                                             
                              IRF1_Q6(-)1                                     AP2REP_01(+)1                        
                              AAGTGac                                         CAGTGgt                              
                         |         -60       |         -40       |         -20                                     
Mouse     -618      cttttgaaaaAAGTGACCAGAGTTGATACAGAATGTTGACTGGAATTAGCCAGACAGGCAGTGGTgtggaaacac      -544     Mouse
                              |||||||| |||||||||||| || |||| | || |||||||| || ||||||||                              
Human     -921      ttttgtttttAAGTGACCTGAGTTGATACAGCATATTGATTAGACTTAGCCAGGCAAGCAGTGGTttagaataga      -847     Human
                         |         -60       |         -40       |         -20                                     
                              AAGTGac                                         CAGTGgt                              
                              IRF1_Q6(-)1                                     AP2REP_01(+)1                        
                                       gagttgaTACAGcat                                                             
                                       DMRT3_01(+)0.911                                                            
                                         gttGATACag                                                                
                                         GATA1_01(+)0.993                                                          
                                         gttGATACag                                                                
                                         GATA2_01(+)0.995                                                          
                                         gttgATACAg                                                                
                                         POU1F1_Q6(-)0.987                                                         


                                    EN1_01(+)0.917                        
                                    GTGCTgc                               
                        |         -20                                     
Mouse     -977      cagttgtcaaAATTTTGTGCTGCAagagacacag      -944     Mouse
                              ||||||||||||||                              
Human     -1124     taatggttagAATTTTGTGCTGCAgaagtagtag     -1091     Human
                        |         -20                                     
                                    GTGCTgc                               
                                    EN1_01(+)0.917                        


                                                TST1_01(-)1                                         
                                                gaaccagAATTCtga                                     
                    -60       |         -40       |         -20                                     
Mouse     -1709     aacttatctgTATCAACTTCCAGTGCTTGAACCAGAATTCTGATAAGCAAaatggccagt     -1650     Mouse
                              |||||||||   || |||||||||||||||||| | ||||                              
Human     -1288     gtaacagctaTATCAACTTAGGGTACTTGAACCAGAATTCTGAAAGGCAAgaaatcaagc     -1229     Human
                    -60       |         -40       |         -20                                     
                                                gaaccagAATTCtga                                     
                                                TST1_01(-)1                                         


                                     GATA2_01(+)0.982                                     
                                     gcaGATGCca                                           
                                     GATA1_01(+)0.993                                     
                                     gcaGATGCca                                           
                                    MYOGENIN_Q6(+)0.964                                   
                                    ggCAGATg                                              
                              -40       |         -20                                     
Mouse     -1930     tcttccagatGACAATGGCAGATGCCAGATCTGTTTATAGcttggctttc     -1881     Mouse
                              |||| ||||||||||||| |||||||||||                              
Human     -1446     caacactgggGACACTGGCAGATGCCAGGTCTGTTTATAGtttagcctta     -1397     Human
                              -40       |         -20                                     
                                    ggCAGATg                                              
                                    MYOGENIN_Q6(+)0.964                                   
                                     gcaGATGCca                                           
                                     GATA1_01(+)0.993                                     
                                     gcaGATGCca                                           
                                     GATA2_01(+)0.982                                     


                                  PEA3_Q6(+)1                             
                                  tCTTCCa                                 
                               IRF1_Q6(+)0.924                            
                               tcCTCTT                                    
                            ELF1_Q6(-)1                                   
                            tcTTCCTcttcc                                  
                        |         -20                                     
Mouse     -1944     gcgagtaatcTTCCTCTTCCAGATgacaatggca     -1911     Mouse
                              ||||||||||||||                              
Human     -1557     tactaatcttTTCCTCTTCCAGATaatcagctaa     -1524     Human
                        |         -20                                     
                            ttTTCCTcttcc                                  
                            ELF1_Q6(-)1                                   
                               tcCTCTT                                    
                               IRF1_Q6(+)0.924                            
                                  tCTTCCa                                 
                                  PEA3_Q6(+)1                             


                                     GATA2_01(+)0.98                        
                                     cttGATGTgt                             
                                     GATA1_01(+)0.99                        
                                     cttGATGTgt                             
                          |         -20                                     
Mouse     -2047     taactttcccTGTTGTTCTTGATGTGtttggtgttg     -2012     Mouse
                              |||| |||||||||||                              
Human     -1667     attatgttcgTGTTCTTCTTGATGTGgcatttcata     -1632     Human
                          |         -20                                     
                                     cttGATGTgg                             
                                     GATA1_01(+)0.99                        
                                     cttGATGTgg                             
                                     GATA2_01(+)0.98                        


                               MSX1_01(-)0.9                                    
                               cAGTAActt                                        
                               MSX1_01(+)0.988                                  
                               cagTAACTt                                        
                               AP2REP_01(+)0.932                                
                               CAGTAac                                          
                              CRX_Q4(+)0.907                                    
                              acagTAACTttat                                     
                    -40       |         -20                                     
Mouse     -2393     gtgtgaagaaACAGTAACTTTATGGCTACTcaggtgtttg     -2354     Mouse
                              ||||||||||| || |||||                              
Human     -2003     aaggccacagACAGTAACTTTGTGCCTACTttgggcctgc     -1964     Human
                    -40       |         -20                                     
                              acagTAACTttgt                                     
                              CRX_Q4(+)0.907                                    
                               CAGTAac                                          
                               AP2REP_01(+)0.932                                
                               cagTAACTt                                        
                               MSX1_01(+)0.988                                  
                               cAGTAActt                                        
                               MSX1_01(-)0.9                                    


                                         GATA2_01(+)0.987                        
                                         gaaGATGGtg                              
                                         GATA1_01(+)1                            
                                         gaaGATGGtg                              
                     -40       |         -20                                     
Mouse     -2439     ttgtcatatcCCAGACACACAGAAGATGGTGgtctccttgt     -2399     Mouse
                              ||||| ||||||| |||||||                              
Human     -2045     cttttatgttCCAGATACACAGACGATGGTGtccttatgtt     -2005     Human
                     -40       |         -20                                     
                                         gacGATGGtg                              
                                         GATA1_01(+)1                            
                                         gacGATGGtg                              
                                         GATA2_01(+)0.987                        


                                     HSF2_01(-)1                                 
                                     tgtttATTCT                                  
                     -40       |         -20                                     
Mouse     -2786     tgtgagagtcCCCACTTTGTTTATTCTTCTTtctcccttta     -2746     Mouse
                              ||||| ||| ||||||| |||                              
Human     -2356     ttggggttctCCCACGTTGATTATTCTGCTTctacccttgt     -2316     Human
                     -40       |         -20                                     
                                     tgattATTCT                                  
                                     HSF2_01(-)1                                 


                                      IRF1_Q6(-)0.924                       
                                      AAGAGaa                               
                                   BLIMP1_Q6(+)0.935                        
                                   ggaaAGAGAatttt                           
                          |         -20                                     
Mouse     -2867     ccacccctctTCACTGGAAAGAGAATtttagagcaa     -2832     Mouse
                              ||| ||||||||||||                              
Human     -2435     tacacttttaTCAGTGGAAAGAGAATcttggtaaaa     -2400     Human
                          |         -20                                     
                                   ggaaAGAGAatctt                           
                                   BLIMP1_Q6(+)0.935                        
                                      AAGAGaa                               
                                      IRF1_Q6(-)0.924                       


                                               ELF1_Q6(+)1                                          
                                               ggcacAGGAAtg                                         
                                               AP2REP_01(-)0.907                                    
                                               ggCACAG                                              
                                         PAX4_03(-)0.903                                            
                                         cAGGTGggcaca                                               
                                      MYOD_01(+)1                                                   
                                      atgCAGGTgggc                                                  
                                     E47_01(+)1                                                     
                                     gatgCAGGTgggcac                                                
                    -60       |         -40       |         -20                                     
Mouse     -3212     acagatgtggGAGTCTCGATGCAGGTGGGCACAGGAATGACCGGGGAAGTcttgagttcc     -3153     Mouse
                              ||| || || ||||||||||||||||| ||| ||| ||||                              
Human     -2769     cacagacggaGAGGCTGGAGGCAGGTGGGCACAGGAACGACGGGGAAAGTttcaggaggt     -2710     Human
                    -60       |         -40       |         -20                                     
                                     gaggCAGGTgggcac                                                
                                     E47_01(+)1                                                     
                                      aggCAGGTgggc                                                  
                                      MYOD_01(+)1                                                   
                                         cAGGTGggcaca                                               
                                         PAX4_03(-)0.903                                            
                                               ggCACAG                                              
                                               AP2REP_01(-)0.907                                    
                                               ggcacAGGAAcg                                         
                                               ELF1_Q6(+)1                                          


                                                                           EN1_01(+)0.922                             
                                                                           GTGTTta                                    
                                                                         HFH3_01(+)1                                  
                                                                         ttgTGTTTataac                                
                                                                         CRX_Q4(-)0.948                               
                                                                         ttgtGTTTAtaac                                
                                                                        FREAC7_01(-)1                                 
                                                                        tttgtgTTTATaacac                              
                                                                    HES1_Q2(+)0.989                                   
                                                                    tggctTTGTGtttat                                   
                                                                   SP1_01(+)0.912                                     
                                                                   gtGGCTTtgt                                         
                            |         -60       |         -40       |         -20                                     
Mouse     -3299     tcttctgtcaCCAGTGTCCTTTTCGGTGCTGACACGCAAAGGAGCTAGTGGCTTTGTGTTTATAACACctggatttgg     -3222     Mouse
                              ||||||  ||||||| | ||| ||| || ||  ||  |||||||||||||||| ||||                              
Human     -2856     ccacggtcatCCAGTGCTCTTTTCGCTTCTGCCACACAGAGCCGCGGGTGGCTTTGTGTTTATCACACaggggccatt     -2779     Human
                            |         -60       |         -40       |         -20                                     
                                                                   gtGGCTTtgt                                         
                                                                   SP1_01(+)0.912                                     
                                                                    tggctTTGTGtttat                                   
                                                                    HES1_Q2(+)0.989                                   
                                                                        tttgtgTTTATcacac                              
                                                                        FREAC7_01(-)1                                 
                                                                         ttgtGTTTAtcac                                
                                                                         CRX_Q4(-)0.948                               
                                                                         ttgTGTTTatcac                                
                                                                         HFH3_01(+)1                                  
                                                                           GTGTTta                                    
                                                                           EN1_01(+)0.922                             


                              PEA3_Q6(-)0.937                                                   
                              tGGAGGt                                                           
                          |         -40       |         -20                                     
Mouse     -3366     tactggtatgTGGAGGTACGTGGCATCAGCACACACAGCGAAGCCGaggtagagat     -3311     Mouse
                              |||||||||||| ||| ||||| | |||| ||||||                              
Human     -2933     agcgggtaaaTGGAGGTACGTGACATAAGCACGCGCAGCAAAGCCGtggctgtgcc     -2878     Human
                          |         -40       |         -20                                     
                              tGGAGGt                                                           
                              PEA3_Q6(-)0.937                                                   


                                SP1_01(-)0.949                                
                                ggaACGCCct                                    
                                HSF2_01(+)0.996                               
                                GGAACgccct                                    
                                CREL_01(-)0.952                               
                                GGAACgccct                                    
                               WHN_B(+)0.96                                   
                               gggAACGCcct                                    
                            |         -20                                     
Mouse     -3512     ggggctggcaTGGGAACGCCCTAGGGCCgggtggcgga     -3475     Mouse
                              ||||||||||||||||||                              
Human     -3098     gagcgggctgTGGGAACGCCCTAGGGCCcgggcatccc     -3061     Human
                            |         -20                                     
                               gggAACGCcct                                    
                               WHN_B(+)0.96                                   
                                GGAACgccct                                    
                                CREL_01(-)0.952                               
                                GGAACgccct                                    
                                HSF2_01(+)0.996                               
                                ggaACGCCct                                    
                                SP1_01(-)0.949                                


                                                                                                                                                                           EN1_01(+)0.922                        
                                                                                                                                                                           GTTTTgc                               
                                    IK2_01(+)1                                                                                                                         HFH3_01(+)1                               
                                    ttcTGGGAaacg                                                                                                                       gctTGTTTtgctc                             
                                  CEBPB_01(+)0.941                                                                                                                  SP1_01(+)0.912                               
                                  gcttctgGGAAAcg                                                                                                                    aaGGCTTgtt                                   
                              HSF2_01(-)0.998                                            EN1_01(-)0.996                                                       CRX_Q4(+)0.9                                       
                              cggtgCTTCT                                                 ggACTAC                                                              gctaTAAAGgctt                                      
                             -160      |         -140      |         -120      |         -100      |         -80       |         -60       |         -40       |         -20                                     
Mouse     -4037     cgggcaccagCGGTGCTTCTGGGAAACGTAGTCTTTTGCGGTGTGCGGCGCTGGGGGCTGCCGGATGAGGGACTACGATTCCCTTCGGTCTTGCGCAAGCTTTGTGCATCGCGCTTGCGCGTTGTGGGGGACTATGCCGCTATAAAGGCTTGTTTTGCTcagggtccga     -3869     Mouse
                              ||| |||||||||||| |||||| || || | || ||  ||   ||||   |||| |  |||||||  |||||||| | |||| | | |||||||||| |||||||||||| ||||| || | ||||||||||||||||||||||||||                              
Human     -3660     gggatgtcacCGGCGCTTCTGGGAAATGTAGTCCTTCGCCGCGTCCGCAGCCCTGGGCACTCGGAAGGAGGACTACAGTTCCCTTCAGCCTTGGGAATGCTTTGTGCAGCGCGCTTGCGCGGTGTGGCGGCCGATGCCGCTATAAAGGCTTGTTTTGCTgcagggctca     -3492     Human
                             -160      |         -140      |         -120      |         -100      |         -80       |         -60       |         -40       |         -20                                     
                              cggcgCTTCT                                                 ggACTAC                                                              gctaTAAAGgctt                                      
                              HSF2_01(-)0.998                                            EN1_01(-)0.996                                                       CRX_Q4(+)0.9                                       
                                  gcttctgGGAAAtg                                                                                                                    aaGGCTTgtt                                   
                                  CEBPB_01(+)0.941                                                                                                                  SP1_01(+)0.912                               
                                    ttcTGGGAaatg                                                                                                                       gctTGTTTtgctg                             
                                    IK2_01(+)1                                                                                                                         HFH3_01(+)1                               
                                                                                                                                                                           GTTTTgc                               
                                                                                                                                                                           EN1_01(+)0.922                        


                                                    GATA2_01(+)0.98                                
                                                    cacGATGTtt                                     
                                                    GATA1_01(+)0.99                                
                                                    cacGATGTtt                                     
                                        GATA2_01(+)0.979                                           
                                        tatGATGAcc                                                 
                                        GATA1_01(+)0.988                                           
                                        tatGATGAcc                                                 
                             |         -40       |         -20                                     
Mouse     -4288     ggggctggacAGAAGCAGGCTATGATGACCTTCACGATGTTTTCTGGCAcgtggaaccg     -4230     Mouse
                              ||| || ||||| ||||||||||||||| ||||||||||                              
Human     -3909     tcaacgggttAGACGCGGGCTACGATGACCTTCACGATCTTTTCTGGCAgctacacggc     -3851     Human
                             |         -40       |         -20                                     
                                        tacGATGAcc                                                 
                                        GATA1_01(+)0.988                                           
                                        tacGATGAcc                                                 
                                        GATA2_01(+)0.979                                           
                                                    cacGATCTtt                                     
                                                    GATA1_01(+)0.985                               
                                                    cacGATCTtt                                     
                                                    GATA2_01(+)0.972                               


                                               SP1_01(+)0.962                        
                                               ggGGCTGgac                            
                                              LRF_Q2(-)0.923                         
                                              TGGGGctgg                              
                         -40       |         -20                                     
Mouse     -4315     cattaagtgaCACCACAGCTAAGAGTTGGGGCTGGacagaagcag     -4271     Mouse
                              ||| |||| |||||  |||||||||                              
Human     -3959     tcgtatctgcCACAACAGATAAGAACTGGGGCTGGccggcctgac     -3915     Human
                         -40       |         -20                                     
                                              TGGGGctgg                              
                                              LRF_Q2(-)0.923                         
                                               ggGGCTGgcc                            
                                               SP1_01(+)0.962                        


                                          CEBPGAMMA_Q6(+)0.907                                                  
                                          tttATTTAtaaaa                                                         
                      |         -60       |         -40       |         -20                                     
Mouse     -4508     ctaatgcctcGGGAGCTTTACATTTATTTATAAAAATAGATTGATTAGTTAGTATATCATTTtgacatccct     -4437     Mouse
                              |||||||| |  || ||||||||||| |    ||| |||||| ||| |||||                              
Human     -4164     caatctttctGGGAGCTTCAGTTTCATTTATAAAAAGAAGAAGATGAGTTAGCATAACATTTctaaggctct     -4093     Human
                      |         -60       |         -40       |         -20                                     
                                          ttcATTTAtaaaa                                                         
                                          CEBPGAMMA_Q6(+)0.907                                                  


                                     CRX_Q4(+)0.907                                   
                                     tagcTAACTaggt                                    
                          -40       |         -20                                     
Mouse     -4693     gacattagtgTTCACAGTAGCTAACTAGGTAGTTGTatgatggaca     -4648     Mouse
                              |||||| ||||||||||| ||| |||                              
Human     -4734     cagtagtgtcTTCACACTAGCTAACTAGCTAGCTGTtataaagatg     -4689     Human
                          -40       |         -20                                     
                                     tagcTAACTagct                                    
                                     CRX_Q4(+)0.907                                   


                             GATA2_01(-)1                            
                             gcCTATCttc                              
                             GATA1_01(-)1                            
                             gcCTATCttc                              
                             -20                                     
Mouse     -4763     ctgaacactgCCTATCTTCctgagctttc     -4735     Mouse
                              |||||||||                              
Human     -5031     aaagatatttCCTATCTTCttctaaaagt     -5003     Human
                             -20                                     
                             tcCTATCttc                              
                             GATA1_01(-)1                            
                             tcCTATCttc                              
                             GATA2_01(-)1                            


                                   POU6F1_01(-)0.921                                                 
                                   ATAACttgtgg                                                       
                                 EN1_01(-)0.93                                                       
                                 ttATAAC                                                             
                                EN1_01(+)0.93                                                        
                                GTTATaa                                                              
                                CRX_Q4(+)0.907                                                       
                                gttaTAACTtgtg                                                        
                              MSX1_01(-)0.988                                                        
                              cAGTTAtaa                                                              
                              AP2REP_01(+)0.918       IRF1_Q6(+)0.959                                
                              CAGTTat                 ttCAATT                                        
                     -60       |         -40       |         -20                                     
Mouse     -6031     aaagaaaaacCAGTTATAACTTGTGGCTCATCTTTTCAATTAATGACATCTcacatatgtc     -5971     Mouse
                              |||||||||||||||| | |||||||||||| ||| |||||                              
Human     -5165     aaaactttgtCAGTTATAACTTGTGGTTTATCTTTTCAATTTATGCCATCTtttaatatgg     -5105     Human
                     -60       |         -40       |         -20                                     
                              CAGTTat                 ttCAATT                                        
                              AP2REP_01(+)0.918       IRF1_Q6(+)0.959                                
                              cAGTTAtaa                                                              
                              MSX1_01(-)0.988                                                        
                                gttaTAACTtgtg                                                        
                                CRX_Q4(+)0.907                                                       
                                GTTATaa                                                              
                                EN1_01(+)0.93                                                        
                                 ttATAAC                                                             
                                 EN1_01(-)0.93                                                       
                                   ATAACttgtgg                                                       
                                   POU6F1_01(-)0.921                                                 


                             HFH3_01(-)0.931                            
                             taaagAAAGAaaa                              
                      |         -20                                     
Mouse     -6045     tacctcaattAAAGAAAGAAAAaccagttata     -6014     Mouse
                              ||||||||||||                              
Human     -6056     aaaaaaaagaAAAGAAAGAAAAgaaaagacac     -6025     Human
                      |         -20                                     
                             aaaagAAAGAaaa                              
                             HFH3_01(-)0.931                            


                                    HFH3_01(-)1                               
                                    caagcAAACAaac                             
                            |         -20                                     
Mouse     -6253     aataaatacgAACAAACAAGCAAACAAAcagaccaaca     -6216     Mouse
                              ||||||||| ||||||||                              
Human     -7585     tgtctcaaaaAACAAACAAACAAACAAAacaaaaaaca     -7548     Human
                            |         -20                                     
                                caaacAAACAaac                                 
                                HFH3_01(-)1                                   


                                TFIII_Q6(+)0.9                         
                                tgccTGAGG                              
                     |         -20                                     
Mouse     -7184     aaagtgtgggTTTGCCTGAGGtgtaccacag     -7154     Mouse
                              |||||||||||                              
Human     -7947     tgtcttctaaTTTGCCTGAGGccattaaaga     -7917     Human
                     |         -20                                     
                                tgccTGAGG                              
                                TFIII_Q6(+)0.9                         
