# Supplementary material for: Transcriptional double-autorepression feedforward circuits act for multicellularity and nervous system development
Source: BMC Genomics. 2011 May 11;12:228. doi: 10.1186/1471-2164-12-228 (PMC3116505; doi:10.1186/1471-2164-12-228)
Supplement: Additional file 4 — Alignments of conserved blocks for 5169 human-mouse orthologs with conserved TFBSs. The location and motif information for 386237 TFBSs are displayed in a character-based alignment-embedded layout. Each file name stands for a gene symbol and the file contains the alignments of conserved blocks with TFBS information for the corresponding gene. Each alignment is not interleaved. The graphical alignments with TFBS information for the 5169 human-mouse ortholog pairs are provided in a browsable format at our website http://genet.med.kagawa-u.ac.jp/pub/HMO_5169/List.htm, together with the character-based alignments with TFBSs and raw sequences contained in Additional files 4 and 2 respectively. [file 1471-2164-12-228-S4.ZIP › Additional_file_4/Text-based_Alignments/ABCD3.aln.txt]

---------- ABCD3 ----------

                                         IK2_01(-)0.956                                                         
                                         agttTCCCCcgc                                                           
                                    VDR_Q3(-)0.956                                                              
                                    ctcccagtttCCCCC                                                             
                                   VDR_Q3(-)0.953                                                               
                                   cctcccagttTCCCC                                                              
                                  PEA3_Q6(+)0.937                                                               
                                  tCCTCCc                                                                       
                      |         -60       |         -40       |         -20                                     
Mouse     -99       tcggcgccgaGCTATCCTCCCAGTTTCCCCCGCGGTTCCTGCACTGAGGTTGTCGCCGGCGCgtcccctatc       -28     Mouse
                              ||| |||||||||| ||||||||| | | |||| | |||| | ||||| |||                              
Human     -108      cccgccctctGCTCTCCTCCCAGTCTCCCCCGCGCTGCGTGCAGTAAGGTAGCCGCCGCCGCcgccgccgcc       -37     Human
                      |         -60       |         -40       |         -20                                     
                                  tCCTCCc                                                                       
                                  PEA3_Q6(+)0.937                                                               
                                   cctcccagtcTCCCC                                                              
                                   VDR_Q3(-)0.953                                                               
                                    ctcccagtctCCCCC                                                             
                                    VDR_Q3(-)0.956                                                              
                                         agtcTCCCCcgc                                                           
                                         IK2_01(-)0.956                                                         


                                 WHN_B(-)0.967                                  
                                 cgcGCGTGcgc                                    
                               HES1_Q2(+)0.962                                  
                               tccgcGCGTGcgcag                                  
                    -40       |         -20                                     
Mouse     -258      gtccgcggggGTCCGCGCGTGCGCAGAGCGtccccccggg      -219     Mouse
                              ||||||||||||||||||||                              
Human     -264      ccctgaaggaGTCCGCGCGTGCGCAGAGCGcgtcccggga      -225     Human
                    -40       |         -20                                     
                               tccgcGCGTGcgcag                                  
                               HES1_Q2(+)0.962                                  
                                 cgcGCGTGcgc                                    
                                 WHN_B(-)0.967                                  


                                                                     PAX4_03(-)1                                                                                                                 
                                                                     aGGGTGgtaccg                                                                                                                
                                                             CRX_Q4(+)0.904                                                                                                                      
                                                             tcttTAAGAgggt                                                                                                                       
                                   SP1_01(+)0.943         CRX_Q4(-)0.9                                SP1_01(+)0.972                              IRF1_Q6(+)0.98                                 
                                   ggGGCCGttc             gcttCTTTAagag                               ggGGCAGggc                                  tcCAGTT                                        
                       |         -140      |         -120      |         -100      |         -80       |         -60       |         -40       |         -20                                     
Mouse     -503      gacctttttaGTGATGGGGCCGTTCCCCTCCTCCCCCGGCTTCTTTAAGAGGGTGGTACCGACCCATCCAGGGGGTGGCGGAGGGGCAGGGCCCACGGAGTCCGTGGCGCAGGCCCGGCCCGCTCTTCCAGTTCTTGTGAAAGaaagctaggg      -351     Mouse
                              |||| |||||||| | |||||| ||  |||| |||||||||||||||| ||   ||||   | ||  | |||| ||||||||||||   |||   |  ||||||| ||||||||| ||||||| |||||||||                              
Human     -513      tacacgctctGTGACGGGGCCGTCCGCCTCCTTCCTGGGCTCCTTTAAGAGGGTGGTAACGGTACATCACCGCGGGAGTGGAGAGGCAGGGCCCACTAGGTCGTCGCTGCAGGCCAGGCCCGCTCATCCAGTTATTGTGAAAGccggggtgtg      -361     Human
                       |         -140      |         -120      |         -100      |         -80       |         -60       |         -40       |         -20                                     
                                   ggGGCCGtcc             gctcCTTTAagag                               gaGGCAGggc                                  tcCAGTT                                        
                                   SP1_01(+)0.943         CRX_Q4(-)0.9                                SP1_01(+)0.972                              IRF1_Q6(+)0.98                                 
                                                             ccttTAAGAgggt                                                                                                                       
                                                             CRX_Q4(+)0.904                                                                                                                      
                                                                     aGGGTGgtaacg                                                                                                                
                                                                     PAX4_03(-)1                                                                                                                 


                                                                                                                                                                                                                                            HES1_Q2(-)1                                                                                          
                                                                                                                                                                                                                                            caacgCACGAttgtt                                                                                      
                                                                                                                                                                                                                                          WHN_B(+)0.96                                                                                           
                                                                                                                                                                                                                                          tacAACGCacg                                                                                            
                                                                                                                                                                                                                                         EN1_01(-)0.926                                                                                          
                                                                                                                                                                                                                                         atACAAC                                                                                                 
                                                                                                                                                                                                                                        CMYB_01(-)0.988    YY1_01(-)0.904                                                                        
                                                                                                                                                                                                                                        aatACAACgcacgattgt atttctgaATGTCcctt                                                                     
                                                                                                                                                                                           PITX2_Q2(+)1                               EN1_01(-)0.991    CEBPGAMMA_Q6(+)1                                                                         
                                                                                                                                                                                           tgTAATCtgta                                ttAATAC           gttATTTCtgaat                                                                            
                                                                                                                                                                                           GATA2_01(-)0.971                          POU1F1_Q6(-)0.987 HSF2_01(-)0.996         EN1_01(-)0.917                                                    
                                                                                                                                                                                           tgTAATCtgt                                attaATACAa        tgttaTTTCT              aaAGAAC                                                           
                                                                                                                                                                                           GATA1_01(-)0.985                         MSX1_01(-)0.908  SOX17_01(-)1          PR_01(-)1                                                             
                                                                                                                                                                                           tgTAATCtgt                               cATTAAtac        ATTGTt                ttgcaaaGAACAgagtttctcaaactt                                           
                                                                                                                                                                                       HLF_01(-)0.939                            IPF1_Q4(-)1       SOX5_01(-)1  HSF2_01(+)0.994                                                                  
                                                                                                                                                                                       atgctGTAAT                                cagCATTAatac      cgATTGTtat   TGAATgtccc                                                                       
                                                                                                                                                                                     CEBPB_01(+)0.981                         YY1_01(+)0.906     GATA2_01(+)0.979         HFH3_01(-)0.931                                                        
                                                                                                                                                                                     gaatgctGTAATct                           ggccAGCATtaatacaa  cacGATTGtt               tttgcAAAGAaca                                                          
                                                                                           EN1_01(-)0.922                                                                      YY1_01(-)0.906                      P300_01(+)1     CRX_Q4(+)0.948  CRX_Q4(-)0.9         TCF4_Q5(+)1                                                              
                                                                                           tgAAAAC                                                                             ggagaagaATGCTgtaa                   tctgGGAGTaaggc  gcatTAATAcaac   cgatTGTTAtttc        cCTTTGca                                                                 
                                                              NKX  25_01(-)1  AP2REP_01(+)0.918                                                                             ETS1_B(+)0.907  EN1_01(+)1            IK2_01(+)1    CRX_Q4(-)0.952   GATA1_01(+)0.997 IK2_01(-)0.969       CEBPB_01(-)0.966                                          
                                                              CAC  TTgc       CAGTTtc                                                                                       acAGGAGaagaatgc GTAATct               ttcTGGGAgtaa  ccagCATTAatac    cacGATTGtt       aatgTCCCTttg         gaGTTTCtcaaact                                            
                        |         -280      |         -260      |           -240      |         -220      |         -200      |         -180      |         -160      |         -140      |         -120      |         -100      |         -80       |         -60       |         -40       |         -20                                      
Mouse     -1056     acatttatatATTTTGTGAGGTTTTAGAAGCTTCCTTTCTGACAC--TTGCTTCTCGACAGTTTCTTAAACTGAAAACAGCCATTCATTAAGTTATTGTGCATGCGCTAGACTAAACGCTAGGGATAACACTTTCTGCATGATAGGGGTGGGACAGGAGAAGAATGCTGTAATCTGTAAAGTTCGTCTGCTTCTGGGAGTAAGGCCAGCATTAATACAACGCACGATTGTTATTTCTGAATGTCCCTTTGCAAAGAACAGAGTTTCTCAAACTTTCTT-TGACCAGAcctaacataa      -763     Mouse
                              ||| || |||||||||  |||||  ||||||||||  |||||| ||  ||||||| | | ||||||||||| ||||| |  |||| |||  ||  ||||| || || ||| | ||||||| || |||||  |||||| |  ||||||||||||||| ||||||||| ||||  | |||| |||||||||| ||||||||||||||||||||||||||||||| ||||||||||||||||||||||||||| |||||||||||||| || ||||||||                              
Human     -1121     atgtatgtgcATTATGCGAGGTTTTATGAGCTTATTTTCTGACACACTTGCTTTTCTCCAGTTTCCTCAGCTGAAAACAGCGATTCACT--GTTACTGTATATATGCTAGGCTCAATGCTGGCGATAACAATTCCTGCAACATAGGG-TCAGACAGGAGAAGAATGTTGTAATCTGCAAAGCCCTTCTGATTCTGGGAGTGAGGCCAGCATTAATACAACGCACGATTGTTACTTCTGAATGTCCCTTTGCAAAGAACAGTGTTTCTCAAACTTTTTTCTGACCAGAtctgcataca      -828     Human
                        |         -280      |         -260      |         -240      |         -220      |           -200      |         -180      |         -160      |          -140      |         -120      |         -100      |         -80       |         -60       |         -40       |         -20                                     
                                                                CACTTgc       CAGTTtc                                                                                       acAGGAGaagaatgt GTAATct               ttcTGGGAgtga  ccagCATTAatac    cacGATTGtt       aatgTCCCTttg         gtGTTTCtcaaact                                            
                                                                NKX25_01(-)1  AP2REP_01(+)0.918                                                                             ETS1_B(+)0.907  EN1_01(+)1            IK2_01(+)1    CRX_Q4(-)0.952   GATA1_01(+)0.997 IK2_01(-)0.969       CEBPB_01(-)0.966                                          
                                                                                           tgAAAAC                                                                             ggagaagaATGTTgtaa                   tctgGGAGTgaggc  gcatTAATAcaac   cgatTGTTActtc        cCTTTGca                                                                 
                                                                                           EN1_01(-)0.922                                                                      YY1_01(-)0.906                      P300_01(+)1     CRX_Q4(+)0.948  CRX_Q4(-)0.9         TCF4_Q5(+)1                                                              
                                                                                                                                                                                     gaatgttGTAATct                           ggccAGCATtaatacaa  cacGATTGtt               tttgcAAAGAaca                                                          
                                                                                                                                                                                     CEBPB_01(+)0.981                         YY1_01(+)0.906     GATA2_01(+)0.979         HFH3_01(-)0.931                                                        
                                                                                                                                                                                       atgttGTAAT                                cagCATTAatac      cgATTGTtac   TGAATgtccc                                                                       
                                                                                                                                                                                       HLF_01(-)0.939                            IPF1_Q4(-)1       SOX5_01(-)1  HSF2_01(+)0.994                                                                  
                                                                                                                                                                                           tgTAATCtgc                               cATTAAtac        ATTGTt                ttgcaaaGAACAgtgtttctcaaactt                                           
                                                                                                                                                                                           GATA1_01(-)0.985                         MSX1_01(-)0.908  SOX17_01(-)1          PR_01(-)1                                                             
                                                                                                                                                                                           tgTAATCtgc                                attaATACAa        tgttaCTTCT              aaAGAAC                                                           
                                                                                                                                                                                           GATA2_01(-)0.971                          POU1F1_Q6(-)0.987 HSF2_01(-)0.998         EN1_01(-)0.917                                                    
                                                                                                                                                                                           tgTAATCtgca                                ttAATAC           gttACTTCtgaat                                                                            
                                                                                                                                                                                           PITX2_Q2(+)1                               EN1_01(-)0.991    CEBPGAMMA_Q6(+)0.907                                                                     
                                                                                                                                                                                                                                        aatACAACgcacgattgt acttctgaATGTCcctt                                                                     
                                                                                                                                                                                                                                        CMYB_01(-)0.988    YY1_01(-)0.904                                                                        
                                                                                                                                                                                                                                         atACAAC                                                                                                 
                                                                                                                                                                                                                                         EN1_01(-)0.926                                                                                          
                                                                                                                                                                                                                                          tacAACGCacg                                                                                            
                                                                                                                                                                                                                                          WHN_B(+)0.96                                                                                           
                                                                                                                                                                                                                                            caacgCACGAttgtt                                                                                      
                                                                                                                                                                                                                                            HES1_Q2(-)1                                                                                          


                                 EN1_01(-)0.922                            
                                 aaAACAC                                   
                               PAX4_03(+)0.903                             
                               agaaaaCACCTa                                
                               HSF2_01(+)0.996                             
                               AGAAAacacc                                  
                               EN1_01(-)0.922                              
                               agAAAAC                                     
                             HFH3_01(-)1                                   
                             agagaAAACAcct                                 
                         |         -20                                     
Mouse     -1117     cattcacacaGAGAAAACACCTAGGcatcactgtt     -1083     Mouse
                              |||||||||||||||                              
Human     -1179     catttatattGAGAAAACACCTAGGgcacagcacc     -1145     Human
                         |         -20                                     
                             tgagaAAACAcct                                 
                             HFH3_01(-)1                                   
                               agAAAAC                                     
                               EN1_01(-)0.922                              
                               AGAAAacacc                                  
                               HSF2_01(+)0.996                             
                               agaaaaCACCTa                                
                               PAX4_03(+)0.903                             
                                 aaAACAC                                   
                                 EN1_01(-)0.922                            


                                           EN1_01(-)0.93                         
                                           tcATAAC                               
                     -40       |         -20                                     
Mouse     -1155     acggtgtgtgGTCTTTGCCATTCTCATAACCatttaaccat     -1115     Mouse
                              |||||||  || |||||||||                              
Human     -1227     attgtacctcGTCTTTGTGATCCTCATAACCtgtattaggc     -1187     Human
                     -40       |         -20                                     
                                           tcATAAC                               
                                           EN1_01(-)0.93                         


                                 EN1_01(-)0.917                         
                                 tgAGCAC                                
                               PAX4_03(+)0.903                          
                               gttgagCACCTg                             
                      |         -20                                     
Mouse     -1193     ttttgacgatTGTTGAGCACCTgcacacagca     -1162     Mouse
                              ||||||||||||                              
Human     -1265     tagaattcacTGTTGAGCACCTctatacgcat     -1234     Human
                      |         -20                                     
                               gttgagCACCTc                             
                               PAX4_03(+)0.903                          
                                 tgAGCAC                                
                                 EN1_01(-)0.917                         


                                                                                                                        EN1_01(-)1                               
                                                                                                                        taATTAC                                  
                                         EN1_01(+)0.922                                                     YY1_01(+)0.904                                       
                                         GTTTTtc                                                            gccaGGCATacctaatt                                    
                                       HFH3_01(+)0.931                                                  AP2REP_01(+)0.907                                        
                                       atgTTTTTcttct                                                    CTGTGcc                                                  
                           |         -100      |         -80       |         -60           |         -40       |         -20                                     
Mouse     -1380     ctcatccataTTTTTCTTCATGTTTTTCTTCTGCACCAGCCTCTGGAGAATAAGGGAT---TGAT-TGTTCATACTTGTATTCTCTGTGCCAGGCATACCTAATTACCTAAgtgattccca     -1264     Mouse
                              ||||| | || |||||||||||  | |||||||||||||||| |   |   |||| ||||||| ||||| || |||||||||||||||| ||||||| |||                              
Human     -2075     tatacttgatTTTTTTTACACGTTTTTCTTCTCTAACAGCCTCTGGAGAATATGATCTCCATGATCTGTTCATCCTTGTGTTATCTGTGCCAGGCATACTTAATTACGTAAattatgtgag     -1955     Human
                     -120      |         -100      |         -80       |         -60       |         -40       |         -20                                     
                                       acgTTTTTcttct                                                    CTGTGcc                                                  
                                       HFH3_01(+)0.931                                                  AP2REP_01(+)0.907                                        
                                         GTTTTtc                                                            gccaGGCATacttaatt                                    
                                         EN1_01(+)0.922                                                     YY1_01(+)0.904                                       
                                                                                                                        taATTAC                                  
                                                                                                                        EN1_01(-)1                               


                                   EN1_01(-)0.917                                        
                                   atAGCAC                                               
                             -40       |         -20                                     
Mouse     -1432     cttattggtaTTCTCATAGCACTTAGTTCACTTCTCTAAgctgacactt     -1384     Mouse
                              |||||||||||| | |||||  |||||||                              
Human     -2132     catgtttgtgTTCTCATAGCACCTTGTTCATATCTCTAAtatagtactt     -2084     Human
                             -40       |         -20                                     
                                   atAGCAC                                               
                                   EN1_01(-)0.917                                        


                             GATA2_01(-)0.972                         
                             cgAAATCtat                               
                             GATA1_01(-)0.987                         
                             cgAAATCtat                               
                              -20                                     
Mouse     -1681     tctccagcccGAAATCTATTatcctacaga     -1652     Mouse
                              ||||||||||                              
Human     -2389     tgactgttttGAAATCTATTttctagactg     -2360     Human
                              -20                                     
                             tgAAATCtat                               
                             GATA1_01(-)0.987                         
                             tgAAATCtat                               
                             GATA2_01(-)0.972                         


                                        GATA2_01(+)0.987                        
                                        tcaGATGGgc                              
                                        GATA1_01(+)1                            
                                        tcaGATGGgc                              
                    -40       |         -20                                     
Mouse     -2172     ctgaccctcaGTGTTTTTTATCAGATGGGCatatcaacaa     -2133     Mouse
                              ||| ||||| ||||||||||                              
Human     -2542     tttggtcctgGTGATTTTTGTCAGATGGGCtttatcaata     -2503     Human
                    -40       |         -20                                     
                                        tcaGATGGgc                              
                                        GATA1_01(+)1                            
                                        tcaGATGGgc                              
                                        GATA2_01(+)0.987                        


                                   EN1_01(-)0.917                                         
                                   caAGCAC                                                
                              -40       |         -20                                     
Mouse     -2327     ttgctctgaaCCTCTCAAGCACTACTGCATTTAGACTTTAtacttcttct     -2278     Mouse
                              ||| ||||||||| ||  ||||||| ||||                              
Human     -2714     ttgctttaggCCTATCAAGCACTGCTTTATTTAGATTTTAcctaaactcc     -2665     Human
                              -40       |         -20                                     
                                   caAGCAC                                                
                                   EN1_01(-)0.917                                         


                                           SOX17_01(+)1                                                                                                   
                                           cACAAT                                                                                                         
                       |         -100      |         -80        |         -60       |         -40       |         -20                                     
Mouse     -2446     tttagagaccAGGGGTTTATAGACACAATTCTCTGCACTGAT-TTCAATTTATGTTTCCAGAGAAATGGAACCTGGCGTCTACTTTTCAACTCAGGTTTAATATcggcagtgga     -2334     Mouse
                              |||| |||  |||||||||  ||| || | || || ||| |||||||| | |||| | ||| || |  ||| ||| ||| | ||||||| ||||                              
Human     -2833     agttcagataAGGGATTTTCAGACACAATATTCTACATTAATCTTAAATGTATGTTTCTA-AGAACTAGAATCTTGAATCTGCTTCTCAGCCCAGGTTTGATATtacatacaga     -2721     Human
                       |         -100      |         -80       |         -60        |         -40       |         -20                                     
                                           cACAAT                                                                                                         
                                           SOX17_01(+)1                                                                                                   


                                                                    GATA2_01(-)0.972                            
                                                                    taAAATCcta                                  
                                                                    GATA1_01(-)0.987                            
                                                                    taAAATCcta                                  
                      |         -60       |         -40       |         -20                                     
Mouse     -3003     aaacattgcaTATCAAATGACATAGAGCTGAAGAACTTTCTTCCCTTCTAAAATCCTACACTtggttgctct     -2932     Mouse
                              ||||||| ||||||| ||||| ||| ||| |||   |||||||||||| |||                              
Human     -3014     cattgttaatTATCAAAGGACATAGTGCTGAGGAATTTTGTTC---TCTAAAATCCTAGACTgttagaaagt     -2946     Human
                             -60       |         -40       |            -20                                     
                                                                    taAAATCcta                                  
                                                                    GATA1_01(-)0.987                            
                                                                    taAAATCcta                                  
                                                                    GATA2_01(-)0.972                            


                                         TST1_01(-)1                                            
                                         tagctcaAATTCttt                                        
                                      AP2REP_01(+)0.932                                         
                                      CAGTAgc                                                   
                                 EN1_01(+)0.917                                                 
                                 GTTCTca                                                        
                          |         -40       |         -20                                     
Mouse     -3122     ccctatctccCCTGTTCTCAGTAGCTCAAATTCTTTAAATGTCAGAtagcctggag     -3067     Mouse
                              |||||||||||||||||||||||||||||  |||||                              
Human     -3143     gccctgcctaCCTGTTCTCAGTAGCTCAAATTCTTTAAAAATCAGAgctcttggag     -3088     Human
                          |         -40       |         -20                                     
                                 GTTCTca                                                        
                                 EN1_01(+)0.917                                                 
                                      CAGTAgc                                                   
                                      AP2REP_01(+)0.932                                         
                                         tagctcaAATTCttt                                        
                                         TST1_01(-)1                                            


                              MYOGENIN_Q6(-)1                                                         
                              cAGCTGgc                                                                
                           MYOD_01(-)0.905                                                            
                           tgacAGCTGgct                                                               
                           MYOD_01(+)0.905                                                            
                           tgaCAGCTggct                                                               
                      -60       |         -40       |         -20                                     
Mouse     -3362     ttctccatgaCAGCTGGCTTTCTCTCGAGAAAGCAGTCCAGGAGATCAAGGCcagagtccta     -3301     Mouse
                              |||||||||| | |  ||| ||||| |||| || | ||||||                              
Human     -3403     ctctctgtggCAGCTGGCTTCCCCAAGAGCAAGCAATCCAAGACACCAAGGCagaagccaca     -3342     Human
                      -60       |         -40       |         -20                                     
                           tggCAGCTggct                                                               
                           MYOD_01(+)0.905                                                            
                           tggcAGCTGgct                                                               
                           MYOD_01(-)0.905                                                            
                              cAGCTGgc                                                                
                              MYOGENIN_Q6(-)1                                                         


                               MSX1_01(+)0.9                                    
                               aatTTAGTg                                        
                    -40       |         -20                                     
Mouse     -3568     atcacactctAAATTTAGTGTCTGAACACAgcaaacgtgc     -3529     Mouse
                              |||||||||| || || |||                              
Human     -3646     aattacccccAAATTTAGTGACTTAATACAataaacacat     -3607     Human
                    -40       |         -20                                     
                               aatTTAGTg                                        
                               MSX1_01(+)0.9                                    


                                                GATA2_01(-)0.979                          
                                                ctCAATCtgc                                
                                                GATA1_01(-)0.997                          
                                                ctCAATCtgc                                
                                               TFIII_Q6(-)0.9                             
                                               CCTCAatct                                  
                                           ELF1_Q6(-)1                                    
                                           tcTTCCTcaatc                                   
                                          CEBPB_01(-)0.95                                 
                                          atCTTCCtcaatct                                  
                              -40       |         -20                                     
Mouse     -3693     tcccctaaccTCAGCCTTAGCCATCTTCCTCAATCTGCTTtgtttcccac     -3644     Mouse
                              |||| ||||  || ||||||||||||||||                              
Human     -3773     tccatccacaTCAGACTTAATCACCTTCCTCAATCTGCTTcggtctctgc     -3724     Human
                              -40       |         -20                                     
                                          acCTTCCtcaatct                                  
                                          CEBPB_01(-)0.95                                 
                                           ccTTCCTcaatc                                   
                                           ELF1_Q6(-)1                                    
                                               CCTCAatct                                  
                                               TFIII_Q6(-)0.9                             
                                                ctCAATCtgc                                
                                                GATA1_01(-)0.997                          
                                                ctCAATCtgc                                
                                                GATA2_01(-)0.979                          


                                  TEF1_Q6(-)0.972                                         
                                  cATTTC                                                  
                              -40       |         -20                                     
Mouse     -3735     accacaatacTAAGCATTTCAACATTCTCTCTCATTCCACtctcccctaa     -3686     Mouse
                              ||| |||| |||  || ||||||||| |||                              
Human     -3828     tgacttcagtTAAACATTGCAAACTTTTCTCTCATTTCACatgcctccct     -3779     Human
                              -40       |         -20                                     
                                                    cATTTC                                
                                                    TEF1_Q6(-)0.972                       


                              EN1_01(-)0.996                                               PEA3_Q6(+)0.937                          
                              tcACTAC                                                      tCCTCCt                                  
                     |         -80       |          -60       |         -40       |         -20                                     
Mouse     -4293     gaatcggttcTCACTACCTTTTGCCTAGA-TATTTCACGTAGTGTGTAAACTGGTCTCTCAGCTTTATAGTTCCTCCTCCAGtctattcttc     -4203     Mouse
                              |||||||||||| |||||| |||||||    ||||  ||||||||| ||| |||| || ||||||||| |||                              
Human     -4051     actcacatggTCACTACCTTTTACCTAGACTATTTCA---TGTGTTCAAACTGGTCCCTCTGCTTGATGGTTCCTCCTTCAGcccactctac     -3963     Human
                             -80       |         -60          |         -40       |         -20                                     
                              tcACTAC                                                      tCCTCCt                                  
                              EN1_01(-)0.996                                               PEA3_Q6(+)0.937                          


                                         EN1_01(+)0.93                                                                                                                
                                         GTGATga                                                                                                                      
                                        GATA2_01(+)0.979                                                                      LRF_Q2(-)0.904                          
                                        ggtGATGAga                                                                            TGGGTaaat                               
                                        GATA1_01(+)0.988                                                                      HFH3_01(-)0.981                         
                                        ggtGATGAga                                                                            tgggtAAATAtta                           
                                      PAX4_03(-)0.903                      TEF1_Q6(-)0.943                                    CRX_Q4(+)0.904                          
                                      tTGGTGatgaga                         cATCTC                                             tgggTAAATatta                           
                               GATA2_01(-)0.995                         GATA2_01(-)0.982                       AP2REP_01(+)0.907                                      
                               gtGTATCttg                               ttGCATCtca                             CTGTGtc                                                
                               GATA1_01(-)0.993                         GATA1_01(-)0.993                  NKX25_01(-)1    CEBPB_01(+)0.956                            
                               gtGTATCttg                               ttGCATCtca                        CACTTct         actttggGTAAAta                              
                          -120      |         -100      |         -80       |         -60       |         -40       |         -20                                     
Mouse     -4536     aggatcctggAGTGTATCTTGGTGATGAGAAAACAGTAAGGGGCTTGCTCATTTGCATCTCATTATCCCCCATAACAAGTGTGCATCACTTCTGTGTCATAGACTTTGGGTAAATAttactgtcct     -4411     Mouse
                              ||| ||||||||||||||||||  |||||||   |||    |||||||||||||| |   | | |  ||  || | ||||||||||||   ||| |||||||||||                              
Human     -4304     aggctattgcAGTTTATCTTGGTGATGAGAAACTAGTAAGGAATTTG----TTTGCATCTCATTACCTTTCCTGATGAGCATGTACCACTTCTGTGTCTCCGACCTTGGGTAAATAgtatcaccct     -4183     Human
                      -120      |         -100      |         -80           |         -60       |         -40       |         -20                                     
                               gtTTATCttg                               ttGCATCtca                        CACTTct         accttggGTAAAta                              
                               GATA1_01(-)0.988                         GATA1_01(-)0.993                  NKX25_01(-)1    CEBPB_01(+)0.956                            
                               gtTTATCttg                               ttGCATCtca                             CTGTGtc                                                
                               GATA2_01(-)0.992                         GATA2_01(-)0.982                       AP2REP_01(+)0.907                                      
                                      tTGGTGatgaga                         cATCTC                                             tgggTAAATagta                           
                                      PAX4_03(-)0.903                      TEF1_Q6(-)0.943                                    CRX_Q4(+)0.904                          
                                        ggtGATGAga                                                                            tgggtAAATAgta                           
                                        GATA1_01(+)0.988                                                                      HFH3_01(-)0.981                         
                                        ggtGATGAga                                                                            TGGGTaaat                               
                                        GATA2_01(+)0.979                                                                      LRF_Q2(-)0.904                          
                                         GTGATga                                                                                                                      
                                         EN1_01(+)0.93                                                                                                                


                              IRF1_Q6(-)0.975                         
                              AAATGta                                 
                              -20                                     
Mouse     -5861     tcttatctcaAAATGTATCActataaaatg     -5832     Mouse
                              ||||||||||                              
Human     -5338     attataagatAAATGTATCAtaaaaaattc     -5309     Human
                              -20                                     
                              AAATGta                                 
                              IRF1_Q6(-)0.975                         


                                GATA2_01(+)0.972                       
                                ctgGATTTtt                             
                                GATA1_01(+)0.987                       
                                ctgGATTTtt                             
                     |         -20                                     
Mouse     -6389     gctggtgggtTTCTGGATTTTtcctgtctct     -6359     Mouse
                              |||||||||||                              
Human     -5389     tttctatggcTTCTGGATTTTaatacctaga     -5359     Human
                     |         -20                                     
                                ctgGATTTta                             
                                GATA1_01(+)0.987                       
                                ctgGATTTta                             
                                GATA2_01(+)0.972                       


                               SOX17_01(-)1                              
                               ATTGTa                                    
                       |         -20                                     
Mouse     -7340     aacaatctttCATTGTACATGAAaatccattat     -7308     Mouse
                              ||||||| |||||                              
Human     -6401     agttgccccaCATTGTAAATGAActgaatactg     -6369     Human
                       |         -20                                     
                               ATTGTa                                    
                               SOX17_01(-)1                              


                              HFH3_01(-)0.931                           
                              aaacaAAAGAaat                             
                      |         -20                                     
Mouse     -7729     gcgaggtggaAAACAAAAGAAAtctaggtcag     -7698     Mouse
                              ||||||||||||                              
Human     -7383     aaagcataagAAACAAAAGAAAaaatagataa     -7352     Human
                      |         -20                                     
                              aaacaAAAGAaaa                             
                              HFH3_01(-)0.931                           


                                 TCF4_Q5(-)1                           
                                 atCAAAGc                              
                             GATA2_01(-)0.979                          
                             aaTCATCaaa                                
                             GATA1_01(-)0.988                          
                             aaTCATCaaa                                
                     |         -20                                     
Mouse     -7916     ggggcaaggaATCATCAAAGCattaatgaca     -7886     Mouse
                              |||||||||||                              
Human     -7959     ctgacttttgATCATCAAAGCttagactgaa     -7929     Human
                     |         -20                                     
                             gaTCATCaaa                                
                             GATA1_01(-)0.988                          
                             gaTCATCaaa                                
                             GATA2_01(-)0.979                          
                                 atCAAAGc                              
                                 TCF4_Q5(-)1                           
