# Supplementary material for: Transcriptional double-autorepression feedforward circuits act for multicellularity and nervous system development
Source: BMC Genomics. 2011 May 11;12:228. doi: 10.1186/1471-2164-12-228 (PMC3116505; doi:10.1186/1471-2164-12-228)
Supplement: Additional file 4 — Alignments of conserved blocks for 5169 human-mouse orthologs with conserved TFBSs. The location and motif information for 386237 TFBSs are displayed in a character-based alignment-embedded layout. Each file name stands for a gene symbol and the file contains the alignments of conserved blocks with TFBS information for the corresponding gene. Each alignment is not interleaved. The graphical alignments with TFBS information for the 5169 human-mouse ortholog pairs are provided in a browsable format at our website http://genet.med.kagawa-u.ac.jp/pub/HMO_5169/List.htm, together with the character-based alignments with TFBSs and raw sequences contained in Additional files 4 and 2 respectively. [file 1471-2164-12-228-S4.ZIP › Additional_file_4/Text-based_Alignments/ABCG2.aln.txt]

---------- ABCG2 ----------

                              PEA3_Q6(+)1                                                            
                              cCATCCt                                                                
                            GATA2_01(-)0.987                                                         
                            acCCATCctt                                                               
                            GATA1_01(-)1                                                             
                            acCCATCctt                                                               
                     -60       |         -40       |         -20                                     
Mouse     -374      ggaaagttacCCATCCTTTTTCTACTTGATTAGTTTTGAGTACTTTGCATAtaattaaggt      -314     Mouse
                              |||||||||| || ||| || ||||||  ||| ||| ||||                              
Human     -334      taaccctcatCCATCCTTTTCCTGCTTTATCAGTTTTTTGTAATTTTCATActcttcctat      -274     Human
                     -60       |         -40       |         -20                                     
                            atCCATCctt                                                               
                            GATA1_01(-)1                                                             
                            atCCATCctt                                                               
                            GATA2_01(-)0.987                                                         
                              cCATCCt                                                                
                              PEA3_Q6(+)1                                                            


                                   HFH3_01(-)0.981                           
                                   aatttAAATAtat                             
                                   CRX_Q4(+)0.904                            
                                   aattTAAATatat                             
                                CRX_Q4(-)0.904                               
                                tagaATTTAaata                                
                               TST1_01(+)1                                   
                               ctaGAATTtaaatat                               
                           |         -20                                     
Mouse     -617      attaagttatCCTAGAATTTAAATATAttgccctatt      -581     Mouse
                              |||||||||||||||||                              
Human     -875      tttaaatctcCCTAGAATTTAAATATActtattaatt      -839     Human
                           |         -20                                     
                               ctaGAATTtaaatat                               
                               TST1_01(+)1                                   
                                tagaATTTAaata                                
                                CRX_Q4(-)0.904                               
                                   aattTAAATatac                             
                                   CRX_Q4(+)0.904                            
                                   aatttAAATAtac                             
                                   HFH3_01(-)0.981                           


                                       AP2REP_01(-)0.932                                             
                                       aaTACTG                                                       
                                       AP2REP_01(-)0.932                                             
                                       aaTACTG                                                       
                     -60       |         -40       |         -20                                     
Mouse     -1247     actctgacctGTTTGGGAGAATACTGCCCAACATTTTTTAAAATATTGATTgtactctgtt     -1187     Mouse
                              |||| ||| ||||||| |||  |||| || ||||| |||||                              
Human     -2287     acctttgtcaGTTTTGGAAAATACTGGCCAGTATTTCTTCAAATACTGATTctgtctaagt     -2227     Human
                     -60       |         -40       |         -20                                     
                                       aaTACTG               aaTACTG                                 
                                       AP2REP_01(-)0.932     AP2REP_01(-)0.932                       


                                  GATA2_01(+)0.994                        
                                  tatGATATgc                              
                                  GATA1_01(+)0.99                         
                                  tatGATATgc                              
                        |         -20                                     
Mouse     -1422     ctttggttaaTTACTATGATATGCtttaatactt     -1389     Mouse
                              ||| ||||||||||                              
Human     -2379     tttggcagttTTATTATGATATGCctagatttgt     -2346     Human
                        |         -20                                     
                                  tatGATATgc                              
                                  GATA1_01(+)0.99                         
                                  tatGATATgc                              
                                  GATA2_01(+)0.994                        


                                GATA2_01(+)0.971                       
                                tgaGATTAat                             
                                GATA1_01(+)0.985                       
                                tgaGATTAat                             
                               PITX2_Q2(-)1                            
                               ttgaGATTAat                             
                     |         -20                                     
Mouse     -3715     caaaagcaacTTTGAGATTAAttttacttta     -3685     Mouse
                              |||||||||||                              
Human     -5223     attgttatctTTTGAGATTAAcctcagtaaa     -5193     Human
                     |         -20                                     
                               ttgaGATTAac                             
                               PITX2_Q2(-)1                            
                                tgaGATTAac                             
                                GATA1_01(+)0.985                       
                                tgaGATTAac                             
                                GATA2_01(+)0.971                       


                               EN1_01(-)0.991                            
                               aaAATAC                                   
                       |         -20                                     
Mouse     -3739     attgctgtgtTAAAATACCATGAccaaaagcaa     -3707     Mouse
                              |||||||||||||                              
Human     -5360     ttaaaggcaaTAAAATACCATGAtaccttttaa     -5328     Human
                       |         -20                                     
                               aaAATAC                                   
                               EN1_01(-)0.991                            


                               MSX1_01(-)0.988                        
                               cAGTTAcct                              
                               AP2REP_01(+)0.918                      
                               CAGTTac                                
                              -20                                     
Mouse     -6600     gaagcatgtaGCAGTTACCTgattgatgtt     -6571     Mouse
                              ||||||||||                              
Human     -6042     ctggatttttGCAGTTACCTccccgctagt     -6013     Human
                              -20                                     
                               CAGTTac                                
                               AP2REP_01(+)0.918                      
                               cAGTTAcct                              
                               MSX1_01(-)0.988                        


                              CRX_Q4(+)0.907                             
                              ttgtTAAGGctgt                              
                       |         -20                                     
Mouse     -6966     ctgggctaggTTGTTAAGGCTGTaactcaaatc     -6934     Mouse
                              ||||||| |||||                              
Human     -7370     taatgctgaaTTGTTAAAGCTGTtatctaaata     -7338     Human
                       |         -20                                     
                              ttgtTAAAGctgt                              
                              CRX_Q4(+)0.9                               


                                            AP2REP_01(+)0.932                    
                                            CAGTAat                              
                                         HLF_01(-)0.939                          
                                         gttcaGTAAT                              
                     -40       |         -20                                     
Mouse     -7727     cctttctaggTTTTATTTGTAGTTCAGTAATaaacactata     -7687     Mouse
                              ||||||  | |||||||||||                              
Human     -7805     gctctctaaaTTTTATAGGCAGTTCAGTAATcttaccagaa     -7765     Human
                     -40       |         -20                                     
                                         gttcaGTAAT                              
                                         HLF_01(-)0.939                          
                                            CAGTAat                              
                                            AP2REP_01(+)0.932                    


                                  CRX_Q4(-)0.907                                                 
                                  ttgtCCTTAcctt                                                  
                           |         -40       |         -20                                     
Mouse     -7794     atcctatttaGGACTTGTCCTTACCTTCCAAAATTTTGAAGCTAAGTttcttcattt     -7738     Mouse
                              ||| |||| |||||||| || || ||| | ||| |||                              
Human     -7873     ggtttgcttcGGATTTGTGCTTACCTTTCACAAATTTCATGCTCAGTctattctgta     -7817     Human
                           |         -40       |         -20                                     
                                  ttgtGCTTAcctt                                                  
                                  CRX_Q4(-)0.955                                                 


                              EN1_01(+)0.917                          
                              GTTCTta                                 
                              -20                                     
Mouse     -7812     tagagtcagaGTTCTTAGATcctatttagg     -7783     Mouse
                              ||||||||||                              
Human     -7894     atcatactgcGTTCTTAGATaggtttgctt     -7865     Human
                              -20                                     
                              GTTCTta                                 
                              EN1_01(+)0.917                          
