# Supplementary material for: Transcriptional double-autorepression feedforward circuits act for multicellularity and nervous system development
Source: BMC Genomics. 2011 May 11;12:228. doi: 10.1186/1471-2164-12-228 (PMC3116505; doi:10.1186/1471-2164-12-228)
Supplement: Additional file 4 — Alignments of conserved blocks for 5169 human-mouse orthologs with conserved TFBSs. The location and motif information for 386237 TFBSs are displayed in a character-based alignment-embedded layout. Each file name stands for a gene symbol and the file contains the alignments of conserved blocks with TFBS information for the corresponding gene. Each alignment is not interleaved. The graphical alignments with TFBS information for the 5169 human-mouse ortholog pairs are provided in a browsable format at our website http://genet.med.kagawa-u.ac.jp/pub/HMO_5169/List.htm, together with the character-based alignments with TFBSs and raw sequences contained in Additional files 4 and 2 respectively. [file 1471-2164-12-228-S4.ZIP › Additional_file_4/Text-based_Alignments/ABCG4.aln.txt]

---------- ABCG4 ----------

                              SP1_01(-)0.972                                                               
                              ggtCTGCCcg                                                                   
                          -60       |         -40       |          -20                                     
Mouse     -57       agggctggagGGTCTGCCCGGAGCTAAGCAGGCCCTCTCC-TGCAGGCCGGCTGCGTG                 -1     Mouse
                              |||||||||  | || ||||||||||| || |||||| |||| ||||                              
Human     -58       cgggctcggtGGTCTGCCCCAAACTGAGCAGGCCCTCCCCTTGCAGGTCGGCGGCGTG                 -1     Human
                           -60       |         -40       |         -20                                     
                              ggtCTGCCcc                                                                   
                              SP1_01(-)0.972                                                               


                                          TFIII_Q6(+)1                           
                                          agaaGGAGG                              
                               SP1_01(-)0.972                                    
                               gatCTGCCcg                                        
                            GATA2_01(-)0.974                                     
                            ggGGATCtgc                                           
                            GATA2_01(+)0.972                                     
                            gggGATCTgc                                           
                            GATA1_01(-)0.988                                     
                            ggGGATCtgc                                           
                            GATA1_01(+)0.985                                     
                            gggGATCTgc                                           
                     -40       |         -20                                     
Mouse     -144      gacagttgggGGATCTGCCCGGAGAAGGAGGctggggtggg      -104     Mouse
                              |||||||||| ||||||||||                              
Human     -137      taacagtcgcGGATCTGCCCCGAGAAGGAGGtgggcagtgg       -97     Human
                     -40       |         -20                                     
                            gcgGATCTgc                                           
                            GATA1_01(+)0.985                                     
                            gcGGATCtgc                                           
                            GATA1_01(-)0.988                                     
                            gcgGATCTgc                                           
                            GATA2_01(+)0.972                                     
                            gcGGATCtgc                                           
                            GATA2_01(-)0.974                                     
                               gatCTGCCcc                                        
                               SP1_01(-)0.972                                    
                                          agaaGGAGG                              
                                          TFIII_Q6(+)1                           


                                                   VDR_Q3(+)0.947                                                        
                                                   GGGGTaaggagatta                                                       
                                                   LRF_Q2(-)0.981                                                        
                                                   GGGGTaagg                                                             
                                                   CRX_Q4(+)0.907                PEA3_Q6(-)0.937                         
                                                   ggggTAAGGagat                 gGGAGGa                                 
                     -80       |         -60       |         -40       |         -20                                     
Mouse     -352      ctcgcccggcCCCCAGGGACTGCTTGTCTGTGGGGTAAGGAGATTAAGGCCGCGGCGGGGAGGGAGGAGCGggcacagctt      -272     Mouse
                              |||||||| ||||| | ||| |||||||||||||||  |  || || |||||| |||||||                              
Human     -311      ttccttcagtCCCCAGGGGCTGCTGGCCTGCGGGGTAAGGAGATTAGAGAAGCCGCCGGGAGGAAGGAGCGattgagggct      -231     Human
                     -80       |         -60       |         -40       |         -20                                     
                                                   ggggTAAGGagat             gGGAGGa                                     
                                                   CRX_Q4(+)0.907            PEA3_Q6(-)0.937                             
                                                   GGGGTaagg                                                             
                                                   LRF_Q2(-)0.981                                                        
                                                   GGGGTaaggagatta                                                       
                                                   VDR_Q3(+)0.947                                                        


                                                                     PAX4_03(-)0.903                            
                                                                     aAGGTGaccagg                               
                                                                    SF1_Q6(-)1                                  
                                                                    CAAGGtga                                    
                                                                 LRH1_Q5(-)1                                    
                                                                 cgtCAAGGtgac                                   
                                                             WHN_B(-)1                                          
                                                             gacGCGTCaag                                        
                     |         -60       |         -40        |         -20                                     
Mouse     -611      gagcatctctGCTGAGCATCCTTGCGTCGCAGCGGCC-GGAGACGCGTCAAGGTGACCAGGCgagcagggga      -541     Mouse
                              |||||||||||  ||  |||| ||||| || | |||||||||||||| ||||                              
Human     -654      ccgtggcagcGCTGAGCATCCCGGCCCCGCACCGGCCCGGGGGCGCGTCAAGGTGACTAGGCatgcgggaga      -583     Human
                      |         -60       |         -40       |         -20                                     
                                                             ggcGCGTCaag                                        
                                                             WHN_B(-)1                                          
                                                                 cgtCAAGGtgac                                   
                                                                 LRH1_Q5(-)1                                    
                                                                    CAAGGtga                                    
                                                                    SF1_Q6(-)1                                  
                                                                     aAGGTGactagg                               
                                                                     PAX4_03(-)0.903                            


                                    SP1_01(-)0.943                                                                                      
                                    cccCGGCCcg                                                                                          
                               LRF_Q2(+)0.943                             E2F1_Q3(+)0.925                                               
                               ccccGCCCC                                  ggTGCCGc                                                      
                               CKROX_Q2(+)0.945                     HES1_Q2(+)0.93                                                      
                               cCCCGCccc                            ggcgcGGGTGccgca                                                     
                              SP1_01(-)1               IK2_01(+)0.969   PAX4_03(-)1    SP1_01(+)0.972                                   
                              gccCCGCCcc               gacAGGGAgccg     cGGGTGccgcag   gaGGCAGgtg                                       
                          |         -80       |         -60       |         -40       |         -20                                     
Mouse     -752      ccctggcctaGCCCCGCCCCGGCCCGGGCCACCGGGACAGGGAGCCGGGGCGCGGGTGCCGCAGCCAGAGGCAGGTGAAGAGAGCCggagtgtcca      -657     Mouse
                              |||||||||||||||||||| ||||||| |||||||||| |||||||||||||||| ||||||||| | | |||||                              
Human     -759      ccccgccccgGCCCCGCCCCGGCCCGGGCCGCCGGGACCGGGAGCCGGGACGCGGGTGCCGCAGCCCGAGGCAGGTAAGGGGAGCCccggctctcc      -664     Human
                          |         -80       |         -60       |         -40       |         -20                                     
                              gccCCGCCcc               gacCGGGAgccg     cGGGTGccgcag   gaGGCAGgta                                       
                              SP1_01(-)1               IK2_01(+)0.978   PAX4_03(-)1    SP1_01(+)0.972                                   
                               cCCCGCccc                            gacgcGGGTGccgca                                                     
                               CKROX_Q2(+)0.945                     HES1_Q2(+)0.93                                                      
                               ccccGCCCC                                  ggTGCCGc                                                      
                               LRF_Q2(+)0.943                             E2F1_Q3(+)0.925                                               
                                    cccCGGCCcg                                                                                          
                                    SP1_01(-)0.943                                                                                      


                                CRX_Q4(-)0.9                                                       
                                ggccCTTTAagag                                                      
                             |         -40       |         -20                                     
Mouse     -966      aggggcagtaCGGGCCCTTTAAGAGCAGCAGGACCAGCGAGCAGAAGCTtggaagagaa      -908     Mouse
                              |||||||||||||| | || ||||| |||||||| ||||                              
Human     -974      ccgggcggcgCGGGCCCTTTAAGAACGGCGGGACCGGCGAGCAGTAGCTggtaggagag      -916     Human
                             |         -40       |         -20                                     
                                ggccCTTTAagaa                                                      
                                CRX_Q4(-)0.9                                                       


                                           GATA2_01(-)0.974                          
                                           ctGAATCtgg                                
                                           GATA1_01(-)0.99                           
                                           ctGAATCtgg                                
                         -40       |         -20                                     
Mouse     -1471     tcagcctataCTGGCTTGGAGACCTGAATCTGGCTggtcgaatag     -1427     Mouse
                              ||| |||| || |||| ||||||||                              
Human     -1516     tggcatgtgcCTGTCTTGAAGGCCTGTATCTGGCTaggtgactac     -1472     Human
                         -40       |         -20                                     
                                           ctGTATCtgg                                
                                           GATA1_01(-)0.993                          
                                           ctGTATCtgg                                
                                           GATA2_01(-)0.995                          


                                                 MYOGENIN_Q6(-)0.964                                              
                                                 cATCTGga                                                         
                                              GATA2_01(-)0.987                                                    
                                              gtCCATCtgg                                                          
                                              GATA1_01(-)1                                                        
                                              gtCCATCtgg                                                          
                                            VDR_Q3(+)1                                                            
                                            GGGTCcatctggaaa                                                       
                                            E47_01(-)0.934                    TEF1_Q6(+)1                         
                                            gggtccATCTGgaaa                   GGAATg                              
                                           YY1_01(+)1                   ELF1_Q6(+)1                               
                                           agggTCCATctggaaaa            tcctgAGGAAtg                              
                        |         -60       |         -40       |         -20                                     
Mouse     -2029     ttggagattaACTTGAAGAATAGAGGGTCCATCTGGAAAATTCGAAGATTGGTCCTGAGGAATGaccataggtg     -1956     Mouse
                              ||||| ||||| ||||||||||||||| ||   || | ||||||||||||||||                              
Human     -2107     tgagaagttgACTTGGAGAATGGAGGGTCCATCTGGAGAACAGGAGG-TTGGTCCTGAGGAATGgtggtgatgt     -2035     Human
                       |         -60       |         -40       |          -20                                     
                                           agggTCCATctggagaa            tcctgAGGAAtg                              
                                           YY1_01(+)1                   ELF1_Q6(+)1                               
                                            gggtccATCTGgaga                   GGAATg                              
                                            E47_01(-)0.934                    TEF1_Q6(+)1                         
                                            GGGTCcatctggaga                                                       
                                            VDR_Q3(+)1                                                            
                                              gtCCATCtgg                                                          
                                              GATA1_01(-)1                                                        
                                              gtCCATCtgg                                                          
                                              GATA2_01(-)0.987                                                    
                                                 cATCTGga                                                         
                                                 MYOGENIN_Q6(-)0.96 4                                             


                                                IRF1_Q6(+)0.98                                      
                                                ctCAGTT                                             
                    -60       |         -40       |         -20                                     
Mouse     -2444     tttggcataaTGCTTAATCTTCTTATTTCTCAGTTTCTTTTCTCCAAAGGaaagttaaaa     -2385     Mouse
                              ||||||| || | |||  |||||||| |  |||| |||||                              
Human     -2271     caccaactatTGCTTAACCTCCCTATGCCTCAGTTTTTCATCTCTAAAGGggggttgtaa     -2212     Human
                    -60       |         -40       |         -20                                     
                                                ctCAGTT                                             
                                                IRF1_Q6(+)0.98                                      


                                IRF1_Q6(+)0.975 EN1_01(+)0.917                                                                    
                                tcCATTT         GTTCTga                                                                           
                              -80       |         -60       |         -40       |         -20                                     
Mouse     -2557     gggatcctgaAGTCCATTTGTAAATAGGGTTCTGAGATGACAGGTTAGCAAAATGGGTAAAACCAGAGACTTTGGGTTTCgaacctatcc     -2468     Mouse
                              ||||||||||  |||| |||||||||| | |   ||||||    |||||||| ||| ||||||||| |||                              
Human     -2361     agagggagacAGTCCATTTGGGAATAAGGTTCTGAGAGGCCCAATTAGCA----GGGTAAAATCAGGGACTTTGGGATTCaagccctgct     -2276     Human
                          -80       |         -60       |         -40           |         -20                                     
                                tcCATTT         GTTCTga                                                                           
                                IRF1_Q6(+)0.975 EN1_01(+)0.917                                                                    


                               RREB1_01(-)0.901                              
                               tggtggggGTGGGg                                
                              PAX4_03(-)0.903                                
                              gTGGTGggggtg                                   
                              EN1_01(+)0.926                                 
                              GTGGTgg                                        
                           |         -20                                     
Mouse     -3400     tggggttgagGTGGTGGGGGTGGGGAGaggtcagcag     -3364     Mouse
                              |||||||| ||||||||                              
Human     -4060     tgggggatatGTGGTGGGAGTGGGGAGtatctctagg     -4024     Human
                           |         -20                                     
                              GTGGTgg                                        
                              EN1_01(+)0.926                                 
                              gTGGTGggagtg                                   
                              PAX4_03(-)0.903                                
                               tggtgggaGTGGGg                                
                               RREB1_01(-)0.901                              


                                                SF1_Q6(-)1                             
                                                CAAGGtct                               
                              AP2REP_01(-)1  LRH1_Q5(-)1                               
                              acCACTG        gtaCAAGGtcta                              
                           -40       |         -20                                     
Mouse     -3727     aagtgtgacaACCACTGTTGGTAAGGTACAAGGTCTAtctaggataa     -3681     Mouse
                              ||||||| |  | || |||||||||||                              
Human     -4143     aaatttgaggACCACTGCTCTTGAGTTACAAGGTCTActctaggagt     -4097     Human
                           -40       |         -20                                     
                              acCACTG        ttaCAAGGtcta                              
                              AP2REP_01(-)1  LRH1_Q5(-)1                               
                                                CAAGGtct                               
                                                SF1_Q6(-)1                             


                                     CRX_Q4(+)0.955                              
                                     atacTAAGCaaag                               
                     -40       |         -20                                     
Mouse     -3845     cttagaagatGAGGTCTATACTAAGCAAAGAcccactctag     -3805     Mouse
                              |||||||| ||||||||||||                              
Human     -4362     ctggggatggGAGGTCTAGACTAAGCAAAGAaggttctttt     -4322     Human
                     -40       |         -20                                     
                                     agacTAAGCaaag                               
                                     CRX_Q4(+)0.955                              


                                   PEA3_Q6(-)0.937                      
                                   gGGAGGa                              
                               IK2_01(+)1                               
                               gaaTGGGAggat                             
                              TEF1_Q6(+)1                               
                              GGAATg                                    
                      |         -20                                     
Mouse     -3969     gggctaggtaGGAATGGGAGGAttctctcggg     -3938     Mouse
                              ||||||||||||                              
Human     -4458     tccgtctcagGGAATGGGAGGAggtctgtttg     -4427     Human
                      |         -20                                     
                              GGAATg                                    
                              TEF1_Q6(+)1                               
                               gaaTGGGAggag                             
                               IK2_01(+)1                               
                                   gGGAGGa                              
                                   PEA3_Q6(-)0.937                      


                               TFIII_Q6(+)1                           
                               ggatGGAGG                              
                              PEA3_Q6(-)1                             
                              tGGATGg                                 
                             GATA2_01(+)0.987                         
                             ttgGATGGag                               
                             GATA1_01(+)1                             
                             ttgGATGGag                               
                              -20                                     
Mouse     -3998     ataaactgctTGGATGGAGGtagtgggaag     -3969     Mouse
                              ||||||||||                              
Human     -4547     aaacatgcccTGGATGGAGGctctgtcctg     -4518     Human
                              -20                                     
                             ctgGATGGag                               
                             GATA1_01(+)1                             
                             ctgGATGGag                               
                             GATA2_01(+)0.987                         
                              tGGATGg                                 
                              PEA3_Q6(-)1                             
                               ggatGGAGG                              
                               TFIII_Q6(+)1                           


                                                                                           TEF1_Q6(+)0.943                           
                                                                                           GAGATg                                    
                                                                                          GATA2_01(+)0.979                           
                                                                                          tgaGATGAga                                 
                                                                                  MSX1_01(-)0.9                                      
                                                                                  cACTAAgct                                          
                                                                                 CRX_Q4(+)0.955                                      
                                                                                 gcacTAAGCtgag                                       
                                   GATA2_01(-)0.972             G  ATA2_01(+)0.971        GATA1_01(+)0.988                           
                                   acAAATCctt                   t  taGATTAtc              tgaGATGAga                                 
                                   GATA1_01(-)0.987             G  ATA1_01(+)0.985    YY1_01(-)0.918                                 
                                   acAAATCctt                   t  taGATTAtc          aagctgagATGAGaatt                              
                     |         -80       |         -60       |           -40       |         -20                                     
Mouse     -4121     ttatcaactaCTCACACAAATCCTTGTCCAGAGCAGCCTGTTGCT--TAGATTATCGCCTAGCACTAAGCTGAGATGAGAATTatcaaccgtt     -4031     Mouse
                              ||| ||||||||| || ||| ||||||||||  ||  ||||||| | ||| |||||||||||||||| |||||                              
Human     -4694     acaactgcttCTCCCACAAATCCCTGCCCACAGCAGCCTGTGTCTGTTAGATTAGCTCCTGGCACTAAGCTGAGATGGGAATTttctgcttct     -4602     Human
                       |         -80       |         -60       |         -40       |         -20                                     
                                   acAAATCcct                     ttaGATTAgc          aagctgagATGGGaatt                              
                                   GATA1_01(-)0.987               GATA1_01(+)0.985    YY1_01(-)0.996                                 
                                   acAAATCcct                     ttaGATTAgc              tgaGATGGga                                 
                                   GATA2_01(-)0.972               GATA2_01(+)0.971        GATA1_01(+)1                               
                                                                                 gcacTAAGCtgag                                       
                                                                                 CRX_Q4(+)0.955                                      
                                                                                  cACTAAgct                                          
                                                                                  MSX1_01(-)0.9                                      
                                                                                          tgaGATGGga                                 
                                                                                          GATA2_01(+)0.987                           
                                                                                           GAGATg                                    
                                                                                           TEF1_Q6(+)0.943                           


                                                    AP2REP_01(-)0.907                         
                                                    ccCACAG                                   
                                                 VDR_Q3(-)1                                   
                                                 gatcccacagGACCC                              
                        |         -40       |         -20                                     
Mouse     -4193     tcccaaatctCCAGTCTAAATCCTTTTTGGATCCCACAGGACCCcaccacactc     -4140     Mouse
                              |||||| || ||||||   | |||||||||||||                              
Human     -4780     caatatccccCCAGTCGAATTCCTTTCCAGCTCCCACAGGACCCtgttaaccct     -4727     Human
                        |         -40       |         -20                                     
                                                 gctcccacagGACCC                              
                                                 VDR_Q3(-)1                                   
                                                    ccCACAG                                   
                                                    AP2REP_01(-)0.907                         


                             PAX4_03(-)0.903                               
                             tTGGTGggcaag                                  
                         |         -20                                     
Mouse     -4264     ttgagccagtTGGTGGGCAAGAGAGatcacactgg     -4230     Mouse
                              ||||||||||| |||                              
Human     -4854     cagaccgtcaTGGTGGGCAAGGGAGgcacagtgga     -4820     Human
                         |         -20                                     
                             aTGGTGggcaag                                  
                             PAX4_03(-)0.903                               


                                                  EN1_01(-)0.917                        
                                                  ccAGCAC                               
                                            IK2_01(-)1                                  
                                            ttaaTCCCAgca                                
                                           PITX2_Q2(+)1                                 
                                           ttTAATCccag                                  
                                           GATA2_01(-)0.971                             
                                           ttTAATCcca                                   
                                           GATA1_01(-)0.985                             
                                           ttTAATCcca                                   
                                         CRX_Q4(+)1                                     
                                         ccttTAATCccag                                  
                            -40       |         -20                                     
Mouse     -4628     ccagggcagtGGTGGTGCATACCTTTAATCCCAGCACTcgggaggtag     -4581     Mouse
                              |||||  || |||| |||||||||||||                              
Human     -6915     gcccgggcgcGGTGGCTCACACCTGTAATCCCAGCACTttgggaggcc     -6868     Human
                            -40       |         -20                                     
                                         cctgTAATCccag                                  
                                         CRX_Q4(+)1                                     
                                           tgTAATCcca                                   
                                           GATA1_01(-)0.985                             
                                           tgTAATCcca                                   
                                           GATA2_01(-)0.971                             
                                           tgTAATCccag                                  
                                           PITX2_Q2(+)1                                 
                                            gtaaTCCCAgca                                
                                            IK2_01(-)1                                  
                                                  ccAGCAC                               
                                                  EN1_01(-)0.917                        


                               NKX3A_01(+)1                              
                               atgtAAGTAtat                              
                              CRX_Q4(+)0.911                             
                              tatgTAAGTatat                              
                       |         -20                                     
Mouse     -7754     tgcctttatgTATGTAAGTATATcatagtcaag     -7722     Mouse
                              |||||||||||||                              
Human     -7963     tatatataaaTATGTAAGTATATacttatgtat     -7931     Human
                       |         -20                                     
                              tatgTAAGTatat                              
                              CRX_Q4(+)0.911                             
                               atgtAAGTAtat                              
                               NKX3A_01(+)1                              
