# Supplementary material for: Transcriptional double-autorepression feedforward circuits act for multicellularity and nervous system development
Source: BMC Genomics. 2011 May 11;12:228. doi: 10.1186/1471-2164-12-228 (PMC3116505; doi:10.1186/1471-2164-12-228)
Supplement: Additional file 4 — Alignments of conserved blocks for 5169 human-mouse orthologs with conserved TFBSs. The location and motif information for 386237 TFBSs are displayed in a character-based alignment-embedded layout. Each file name stands for a gene symbol and the file contains the alignments of conserved blocks with TFBS information for the corresponding gene. Each alignment is not interleaved. The graphical alignments with TFBS information for the 5169 human-mouse ortholog pairs are provided in a browsable format at our website http://genet.med.kagawa-u.ac.jp/pub/HMO_5169/List.htm, together with the character-based alignments with TFBSs and raw sequences contained in Additional files 4 and 2 respectively. [file 1471-2164-12-228-S4.ZIP › Additional_file_4/Text-based_Alignments/ABHD11.aln.txt]

---------- ABHD11 ----------

                                     TEF1_Q6(+)0.915                        
                                     GTAATg                                 
                                     EN1_01(+)1                             
                                     GTAATgg                                
                                  IPF1_Q4(+)1                               
                                  tacgTAATGgcg                              
                                  CRX_Q4(+)0.952                            
                                  tacgTAATGgcgc                             
                                 CREBP1_01(-)1                              
                                 ttaCGTAA                                   
                                 CREBP1_01(+)1                              
                                 TTACGtaa                                   
                                YY1_01(-)0.998                              
                                attacgtaATGGCgcaa                           
                                HLF_01(-)0.939                              
                                attacGTAAT                                  
                                HLF_01(+)0.939                              
                                ATTACgtaat                                  
                              EN1_01(-)1                                    
                              ggATTAC                                       
                              CEBPB_01(-)0.981                              
                              ggATTACgtaatgg                                
                              CEBPB_01(+)0.981                              
                              ggattacGTAATgg                                
                          |         -20                                     
Mouse     -802      gaacccggcaGGATTACGTAATGGCGcaaaagccgg      -767     Mouse
                              ||||||||||||||||                              
Human     -225      aagcctgcggGGATTACGTAATGGCGtaaggggcgg      -190     Human
                          |         -20                                     
                              ggattacGTAATgg                                
                              CEBPB_01(+)0.981                              
                              ggATTACgtaatgg                                
                              CEBPB_01(-)0.981                              
                              ggATTAC                                       
                              EN1_01(-)1                                    
                                ATTACgtaat                                  
                                HLF_01(+)0.939                              
                                attacGTAAT                                  
                                HLF_01(-)0.939                              
                                attacgtaATGGCgtaa                           
                                YY1_01(-)0.998                              
                                 TTACGtaa                                   
                                 CREBP1_01(+)1                              
                                 ttaCGTAA                                   
                                 CREBP1_01(-)1                              
                                  tacgTAATGgcgt                             
                                  CRX_Q4(+)0.952                            
                                  tacgTAATGgcg                              
                                  IPF1_Q4(+)1                               
                                     GTAATgg                                
                                     EN1_01(+)1                             
                                     GTAATg                                 
                                     TEF1_Q6(+)0.915                        


                              E2F1_Q3(+)0.982          AP2REP_01(-)0.907                                         
                              ccTGGCGc                 ggCACAG                                                   
                       |         -60       |         -40       |         -20                                     
Mouse     -1073     aagaatcactCCTGGCGCCTCCTGACCATGCCGGAGGCACAGAGAGCATGGTACCCACCCAGGgcggtgcctg     -1001     Mouse
                              ||||||||| |  | ||  ||||| |||||||| |  |||| | |||||||||                              
Human     -478      ccagagccacCCTGGCGCCGCTCGCCCCCGCCGGCGGCACAGAAACGATGGCAGCCACCCAGGtcagtgagcg      -406     Human
                       |         -60       |         -40       |         -20                                     
                              ccTGGCGc                 ggCACAG                                                   
                              E2F1_Q3(+)0.982          AP2REP_01(-)0.907                                         


                                 SOX17_01(-)1                            
                                 ATTGTa                                  
                                IRF1_Q6(-)0.959                          
                                AATTGta                                  
                               SOX5_01(-)1                               
                               aaATTGTagc                                
                       |         -20                                     
Mouse     -1417     gtgtgggattAAAATTGTAGCCActacacctgg     -1385     Mouse
                              ||||||||| |||                              
Human     -1002     cctaaaaaaaAAAATTGTAACCAtgattcagta      -970     Human
                       |         -20                                     
                               aaATTGTaac                                
                               SOX5_01(-)1                               
                                AATTGta                                  
                                IRF1_Q6(-)0.959                          
                                 ATTGTa                                  
                                 SOX17_01(-)1                            


                                AP2REP_01(-)0.907                    
                                ccCACGG                              
                             -20                                     
Mouse     -3117     tacctggagtCACCCACGGaaggtcagcc     -3089     Mouse
                              |||||||||                              
Human     -1317     gccgtgccacCACCCACGGcaattttttt     -1289     Human
                             -20                                     
                                ccCACGG                              
                                AP2REP_01(-)0.907                    


                                      SP1_01(-)0.962                                        
                                      ggcCAGCCtg                                            
                      |         -40       |         -20                                     
Mouse     -6836     agatctctgtGAGTTGGAGGCCAGCCTGGTCTACAGAGCAAGttccaggaca     -6785     Mouse
                              ||||| ||| ||||||||| | ||| ||||||                              
Human     -1523     ttgagcccagGAGTTCGAGACCAGCCTGGGCAACATAGCAAGcccccgcttc     -1472     Human
                      |         -40       |         -20                                     
                                      gacCAGCCtg                                            
                                      SP1_01(-)0.962                                        


                                             TEF1_Q6(+)1                                                                  
                                             GGAATg                                                                       
                                             HSF2_01(-)0.991                                                              
                                             ggaatGTTCA                                                                   
                                             HSF2_01(+)0.999                                                              
                                             GGAATgttca                                                                   
                                             CREL_01(-)0.973                 EN1_01(+)0.922                               
                                             GGAATgttca                      GTTTTtc                                      
                      -80       |         -60       |         -40       |         -20                                     
Mouse     -7466     ctttgccccgCCCACAACTTTCTCTGGAATGTTCACTTGGGACCTTCAAACCAACAGGTTTTTCAGCTTGCCaggctcagcc     -7385     Mouse
                              ||||| |||||||||||||||||||  ||| | | |||||||||| |||||||| |||||||                              
Human     -3720     ctcccctgccCCCACCACTTTCTCTGGAATGTTCAAGTGGAAACATCAAACCAACTGGTTTTTCTGCTTGCCttcatcagcc     -3639     Human
                      -80       |         -60       |         -40       |         -20                                     
                                             GGAATgttca                      GTTTTtc                                      
                                             CREL_01(-)0.973                 EN1_01(+)0.922                               
                                             GGAATgttca                                                                   
                                             HSF2_01(+)0.999                                                              
                                             ggaatGTTCA                                                                   
                                             HSF2_01(-)0.991                                                              
                                             GGAATg                                                                       
                                             TEF1_Q6(+)1                                                                  
