# Supplementary material for: Transcriptional double-autorepression feedforward circuits act for multicellularity and nervous system development
Source: BMC Genomics. 2011 May 11;12:228. doi: 10.1186/1471-2164-12-228 (PMC3116505; doi:10.1186/1471-2164-12-228)
Supplement: Additional file 4 — Alignments of conserved blocks for 5169 human-mouse orthologs with conserved TFBSs. The location and motif information for 386237 TFBSs are displayed in a character-based alignment-embedded layout. Each file name stands for a gene symbol and the file contains the alignments of conserved blocks with TFBS information for the corresponding gene. Each alignment is not interleaved. The graphical alignments with TFBS information for the 5169 human-mouse ortholog pairs are provided in a browsable format at our website http://genet.med.kagawa-u.ac.jp/pub/HMO_5169/List.htm, together with the character-based alignments with TFBSs and raw sequences contained in Additional files 4 and 2 respectively. [file 1471-2164-12-228-S4.ZIP › Additional_file_4/Text-based_Alignments/ABHD13.aln.txt]

---------- ABHD13 ----------

                                GATA2_01(+)0.995                                   
                                tagGATACct                                         
                                GATA1_01(+)0.993                                   
                                tagGATACct                                         
                       -40       |         -20                                     
Mouse     -35       ctctgtgtctTCTAGGATACCTACGTGGAGCTACc                -1     Mouse
                              |||||||||| |||   ||||||                              
Human     -35       cctctctctcTCTAGGATACTTACAGAGAGCTACa                -1     Human
                       -40       |         -20                                     
                                tagGATACtt                                         
                                GATA1_01(+)0.993                                   
                                tagGATACtt                                         
                                GATA2_01(+)0.995                                   


                                  AP2REP_01(+)0.918                             
                                  CAGTTtg                                       
                                IRF1_Q6(+)0.98                                  
                                taCAGTT                                         
                    -40       |         -20                                     
Mouse     -582      tctctttataAGTACAGTTTGCCCAGGACAagtatttgtc      -543     Mouse
                              |||||||||||||| |||||                              
Human     -502      ctgccttttcAGTACAGTTTGCCCTGGACAtacgtaacct      -463     Human
                    -40       |         -20                                     
                                taCAGTT                                         
                                IRF1_Q6(+)0.98                                  
                                  CAGTTtg                                       
                                  AP2REP_01(+)0.918                             


                                  CRX_Q4(-)0.948                           
                                  acaaTATTAgagt                            
                                 SOX17_01(+)1                              
                                 tACAAT                                    
                               SOX5_01(+)1                                 
                               aatACAATat                                  
                            POU1F1_Q6(-)0.987                              
                            agtaATACAa                                     
                         |         -20                                     
Mouse     -653      tttctggaagTAATACAATATTAGAgtaacttacc      -619     Mouse
                              |||||||||||||||                              
Human     -736      ttcttaaaacTAATACAATATTAGAatctagtgtt      -702     Human
                         |         -20                                     
                            actaATACAa                                     
                            POU1F1_Q6(-)0.987                              
                               aatACAATat                                  
                               SOX5_01(+)1                                 
                                 tACAAT                                    
                                 SOX17_01(+)1                              
                                  acaaTATTAgaat                            
                                  CRX_Q4(-)0.948                           


                            GATA2_01(-)0.979                          
                            acCAATCtat                                
                            GATA1_01(-)0.997                          
                            acCAATCtat                                
                              -20                                     
Mouse     -1207     ctctttcgacCAATCTATAAgtttattttt     -1178     Mouse
                              ||||||||||                              
Human     -1220     tttgtataatCAATCTATAAcctctttata     -1191     Human
                              -20                                     
                            atCAATCtat                                
                            GATA1_01(-)0.997                          
                            atCAATCtat                                
                            GATA2_01(-)0.979                          


                                   POU1F1_Q6(+)1                         
                                   tTGAATaaaa                            
                              IRF1_Q6(+)0.975                            
                              ttCATTT                                    
                       |         -20                                     
Mouse     -1437     ttcaaaatgaTTCATTTGAATAAaattcaagca     -1405     Mouse
                              |||||||||||||                              
Human     -1318     aaaggttcagTTCATTTGAATAAtaattcaaat     -1286     Human
                       |         -20                                     
                              ttCATTT                                    
                              IRF1_Q6(+)0.975                            
                                   tTGAATaata                            
                                   POU1F1_Q6(+)1                         


                                                           AP2REP_ 01(+)1                                   
                                                           CAGTGtt                                          
                                EN1_01(+)1             SP1_01(+)0. 972                                      
                                GTAATaa                atGGCAGtgt                                           
                           -60       |         -40       |          -20                                     
Mouse     -1526     tgctcttttcCTGTAATAAAGTTTGCTACAACTGGATGGCAGTGTT-ATTTCTGGGAAtctaagaaaa     -1460     Mouse
                              ||||||||||  ||||||| ||||| |||||||||| |||||||||||                              
Human     -1403     ggatgtgataCTGTAATAAAACTTGCTACCACTGGGTGGCAGTGTTGATTTCTGGGAAatcagaaaaa     -1336     Human
                            -60       |         -40       |         -20                                     
                                GTAATaa                gtGGCAGtgt                                           
                                EN1_01(+)1             SP1_01(+)0.972                                       
                                                           CAGTGtt                                          
                                                           AP2REP_01(+)1                                    


                              AP2REP_01(-)1                              
                              ccCACTG                                    
                       |         -20                                     
Mouse     -2816     tggcctaagaCCCACTGCTCAGAgtaggcctca     -2784     Mouse
                              |||||||||||||                              
Human     -1978     aacatatatgCCCACTGCTCAGAatactttttt     -1946     Human
                       |         -20                                     
                              ccCACTG                                    
                              AP2REP_01(-)1                              


                                    EN1_01(+)0.922                         
                                    GTTTTgt                                
                         |         -20                                     
Mouse     -2883     acttatgaatAGGAAGGTTTTGTGGgggaaagttt     -2849     Mouse
                              ||||| |||||||||                              
Human     -2083     gtgacttttcAGGAATGTTTTGTGGaaaacggtaa     -2049     Human
                         |         -20                                     
                                    GTTTTgt                                
                                    EN1_01(+)0.922                         


                                  IK2_01(+)0.969                          
                                  tccAGGGAaata                            
                               STAT5A_01(+)1                              
                               gtttccagGGAAAta                            
                              STAT5B_01(+)1                               
                              ggTTTCCagggaaat                             
                              STAT5A_01(-)1                               
                              ggTTTCCagggaaat                             
                        |         -20                                     
Mouse     -3391     gcccttctctGGTTTCCAGGGAAAtaagcctgga     -3358     Mouse
                              ||||||||||||||                              
Human     -2722     acctttatcaGGTTTCCAGGGAAAcagtgcagga     -2689     Human
                        |         -20                                     
                              ggTTTCCagggaaac                             
                              STAT5A_01(-)1                               
                              ggTTTCCagggaaac                             
                              STAT5B_01(+)1                               
                               gtttccagGGAAAca                            
                               STAT5A_01(+)1                              
                                  tccAGGGAaaca                            
                                  IK2_01(+)0.969                          


                              AP2REP_01(+)1                             
                              CAGTGgt                                   
                      |         -20                                     
Mouse     -3765     ctgcattattCAGTGGTGTTGGctagaaagcc     -3734     Mouse
                              ||||||| ||||                              
Human     -3154     tgactagtagCAGTGGTCTTGGggtcaattgg     -3123     Human
                      |         -20                                     
                              CAGTGgt                                   
                              AP2REP_01(+)1                             


                                  AP2REP_01(-)0.918                    
                                  aaGACTG                              
                     |         -20                                     
Mouse     -4520     cctgactaatAAAGAAGACTGtgtcctcgta     -4490     Mouse
                              |||||||||||                              
Human     -3441     taatgatgtaAAAGAAGACTGgaagatgaga     -3411     Human
                     |         -20                                     
                                  aaGACTG                              
                                  AP2REP_01(-)0.918                    


                                              GATA2_01(-)0.982                          
                                              agGCATCagg                                
                                              GATA1_01(-)0.993                          
                                              agGCATCagg                                
                            -40       |         -20                                     
Mouse     -4812     ttaatatgatGTTTGAGCTGTCAGTGAGGCATCAGGTAtaggagaaca     -4765     Mouse
                              ||||||  | ||||||| ||||||||||                              
Human     -3993     ttttggataaGTTTGAAATATCAGTGAAGCATCAGGTAcgtgaggaac     -3946     Human
                            -40       |         -20                                     
                                              aaGCATCagg                                
                                              GATA1_01(-)0.993                          
                                              aaGCATCagg                                
                                              GATA2_01(-)0.982                          


                             SP1_01(-)0.962                          
                             cacCAGCCaa                              
                             -20                                     
Mouse     -5375     gcctacatccACCAGCCAAgccccaggtc     -5347     Mouse
                              |||||||||                              
Human     -4449     ggtgactacaACCAGCCAAttaggaccat     -4421     Human
                             -20                                     
                             aacCAGCCaa                              
                             SP1_01(-)0.962                          


                                          AP2REP_01(+)0.918                               
                                          CAGTTta                                         
                              -40       |         -20                                     
Mouse     -5898     tactgagctcTTTCTGAAGCACCAGTTTATAAGATGGTTAaatgttttgt     -5849     Mouse
                              ||||| ||||| |||||||||| || ||||                              
Human     -4744     ttgatctcttTTTCTAAAGCATCAGTTTATAAAATAGTTAtttaaatgaa     -4695     Human
                              -40       |         -20                                     
                                          CAGTTta                                         
                                          AP2REP_01(+)0.918                               


                              TCF4_Q5 (+)1                                                                   
                              tCTTTGa t                                                                      
                            -60        |         -40       |         -20                                     
Mouse     -6733     atggttgtggTCTTTGA-TTTCCTTACTCTGCCCTGTAATTGCATGAATTTGTGTTAGGctggtgtggt     -6666     Mouse
                              ||||||| ||| |||  ||||| || |||||  ||||| ||  ||||||                              
Human     -5068     ttgtcatcttTCTTTGATTTTTCTTTGTCTGCTCTATAATTAAATGAACTTACGTTAGGtatgtagtta     -5000     Human
                             -60       |         -40       |         -20                                     
                              tCTTTGat                                                                       
                              TCF4_Q5(+)1                                                                    


                                                                     GATA2_01(+)0.971                                                                                                         
                                                                     ttaGATTAtt                                                                                                               
                                                                     GATA1_01(+)0.985                                                                                                         
                                                                     ttaGATTAtt                                                                                                               
                                                                    PITX2_Q2(-)1                                                                                                              
                                                                    tttaGATTAtt                                                                                                               
                              ETS1_B(-)1                            CRX_Q4(-)1                                                                                                                
                              gctctaagTTCCTct                       tttaGATTAttct                                                                                                             
                              CRX_Q4(+)0.911                     EN1_01(+)0.991                             EN1_01(+)0.917                                                                    
                              gctcTAAGTtcct                      GTATTta                                    GTGCTaa                                                                           
                             -140      |         -120      |         -100      |         -80       |          -60       |         -40       |         -20                                     
Mouse     -6988     aggcttatctGCTCTAAGTTCCTCTCTGCTGGCCTTGCCTAGTGTGTATTTAGATTATTCTGAATCCTTTATGTTTCTATGAATAAT-GTGCTAAGTGGTTATAACTAAGTGGTACAGACAGCTACTTAATGGGAAGTAAagaatcccag     -6840     Mouse
                              ||||||| ||||||| ||||  ||||||| ||| | |||||||||||| |||||| |||   |||||| |||||||| ||||||| ||  || || ||||||  ||||||||||  || |||| ||||||                              
Human     -5382     cagtttaacaGCTCTAAATTCCTCTATGCTATCCTTGCCAAGTATTTATTTAGATTATGCTGAATACTTGCAGTTTCTGTGAATAATCGTGCTAAATGAATAAAAATAAGTGTCACAGACAGCTGTTTGATGGAAAGTAAtagagattct     -5233     Human
                              -140      |         -120      |         -100      |         -80       |         -60       |         -40       |         -20                                     
                              gctcTAAATtcct                  GTATTta                                        GTGCTaa                                                                           
                              CRX_Q4(+)0.904                 EN1_01(+)0.991                                 EN1_01(+)0.917                                                                    
                              gctctaaaTTCCTct                       tttaGATTAtgct                                                                                                             
                              ETS1_B(-)1                            CRX_Q4(-)1                                                                                                                
                                                                    tttaGATTAtg                                                                                                               
                                                                    PITX2_Q2(-)1                                                                                                              
                                                                     ttaGATTAtg                                                                                                               
                                                                     GATA1_01(+)0.985                                                                                                         
                                                                     ttaGATTAtg                                                                                                               
                                                                     GATA2_01(+)0.971                                                                                                         


                                    IRF1_Q6(+)0.98                       
                                    ttCAGTT                              
                       |         -20                                     
Mouse     -7050     cactcctccaTTGAGCTTCAGTTactctttagg     -7018     Mouse
                              ||||| |||||||                              
Human     -6908     tcctatacttTTGAGTTTCAGTTcttgatatat     -6876     Human
                       |         -20                                     
                                    ttCAGTT                              
                                    IRF1_Q6(+)0.98                       


                                EN1_01(+)1                             
                                GTAATtc                                
                               POU1F1_Q6(-)1                           
                               tgtaATTCAc                              
                     |         -20                                     
Mouse     -7274     caactcagctTTGTAATTCACagagggagtt     -7244     Mouse
                              |||||||||||                              
Human     -7488     cggaaattcaTTGTAATTCACtatgggtaat     -7458     Human
                     |         -20                                     
                               tgtaATTCAc                              
                               POU1F1_Q6(-)1                           
                                GTAATtc                                
                                EN1_01(+)1                             


                                 AP2REP_01(+)0.918                      
                                 CAGTCtt                                
                      |         -20                                     
Mouse     -7298     gtgctctctaTTACAGTCTTCAgacaactcag     -7267     Mouse
                              ||||||||||||                              
Human     -7686     tttccactttTTACAGTCTTCActtgaacctg     -7655     Human
                      |         -20                                     
                                 CAGTCtt                                
                                 AP2REP_01(+)0.918                      


                           GATA2_01(+)0.98                                       
                           tgtGATGTgg                                            
                           GATA1_01(+)0.99                                       
                           tgtGATGTgg                                            
                     -40       |         -20                                     
Mouse     -7331     gtccccttgtGATGTGGTTATCAGCAGTGACctgtgctctc     -7291     Mouse
                              ||||||| | || ||| ||||                              
Human     -7729     tctctgctggGATGTGGATGTCGGCATTGACacacgaactc     -7689     Human
                     -40       |         -20                                     
                           tggGATGTgg                                            
                           GATA1_01(+)0.99                                       
                           tggGATGTgg                                            
                           GATA2_01(+)0.98                                       


                            IPF1_Q4(+)1                               
                            tgatTAATGagc                              
                              -20                                     
Mouse     -7362     ccgtggactgATTAATGAGCatcttgaggt     -7333     Mouse
                              ||||||||||                              
Human     -7771     acccagagtaATTAATGAGCccatggggtg     -7742     Human
                              -20                                     
                            taatTAATGagc                              
                            IPF1_Q4(+)1                               


                                                   TEF1_Q6(+)0 .915                                                                                                                                     
                                                   GGCATg                                                                                                                                               
                                                   TEF1_Q6(+)0 .915                                                                                                                                     
                                                   GGCATg                                                                                                                                               
                                                  MYOD_01(+)0. 905                                                                                                                                      
                                                  tggCATGTgggt                                                                                                                                          
                                                 SP1_01(+)0.92 1                                                                                                                                        
                                                 atGGCATgtg                                                                                                                                             
                                               YY1_01(+)0.904                                                                          MYOGENIN_Q6(+)1                                                  
                                               tgatGGCATgtgggt ac                                                                      ttCAGCTg                                                         
                                              YY1_01(-)0.902                                                                          MYOD_01(-)0.905                                                   
                                              ttgatggcATGTGggt a                                                                      tttcAGCTGtgt                                                      
                                             GATA2_01(+)0.987                                                                         MYOD_01(+)0.905                                                   
                                             attGATGGca                                                                               tttCAGCTgtgt                                                      
                                             GATA1_01(+)1                                                                           TEF1_Q6(-)0.972                                                     
                                             attGATGGca                                                                             cATTTC                                                              
                                         YY1_01(-)0.998                                     SMAD4_Q6(-)0.99                   YY1_01(+)0.906                                                            
                                         cattattgATGGCatgt                                  tggTGTCTccagcac                   tgttTGCATttcagctg                                                         
                                        MSX1_01(+)0.912                                    PAX4_03(-)0.903                 HFH3_01(+)1   MYOGENIN_Q6(-)1                                                
                                        tcaTTATTg                                          aTGGTGtctcca                    ttgTGTTTgcatt cAGCTGtg                                                       
                             |         -140      |         -120       |         -100      |         -80       |         -60       |         -40       |         -20                                     
Mouse     -7598     gcctattaagACACACTTACTCATTATTGATGGCATGTGGGT-ACCATCAGGGAGCTGGATAGCTTCTTCCATGGTGTCTCCAGCACACCAAGAGCAGCTAATTTGTGTTTGCATTTCAGCTGTGTGTCTGGCAAAGTGTCAGAACTTCCtctccattgc     -7440     Mouse
                              ||||||||  |||||||||||||||||||||| ||||| |||||  | ||||  |  |||  ||||||||||| |||    | ||||||| |||||||||| |||||||||||||   ||||||  || ||  |||||||                              
Human     -8000             taACACACTTTTTCATTATTGATGGCATGTGGGTAACCATTAGGGAAATAGATAATTCATTCTGTGGTGTCTCCAACACCTTGATAGCAGCT-ATTTGTGTTTCCATTTCAGCTGTGCAGCTGGCATGGTTTCTTAACTTCCcaatgcttaa     -7851     Human
                             |         -140      |         -120      |         -100      |         -80       |         -60        |         -40       |         -20                                     
                                        tcaTTATTg                                          gTGGTGtctcca                    ttgTGTTTccatt cAGCTGtg                                                       
                                        MSX1_01(+)0.912                                    PAX4_03(-)0.903                 HFH3_01(+)1   MYOGENIN_Q6(-)1                                                
                                         cattattgATGGCatgt                                  tggTGTCTccaacac                   tgttTCCATttcagctg       GGCATg                                            
                                         YY1_01(-)0.998                                     SMAD4_Q6(-)0.99                   YY1_01(+)1              TEF1_Q6(+)0.915                                   
                                             attGATGGca                                                                             cATTTC                                                              
                                             GATA1_01(+)1                                                                           TEF1_Q6(-)0.972                                                     
                                             attGATGGca                                                                               tttCAGCTgtgc                                                      
                                             GATA2_01(+)0.987                                                                         MYOD_01(+)0.905                                                   
                                              ttgatggcATGTGggta                                                                       tttcAGCTGtgc                                                      
                                              YY1_01(-)0.902                                                                          MYOD_01(-)0.905                                                   
                                               tgatGGCATgtgggtaa                                                                       ttCAGCTg                                                         
                                               YY1_01(+)0.904                                                                          MYOGENIN_Q6(+)1                                                  
                                                 atGGCATgtg                                                                                                                                             
                                                 SP1_01(+)0.921                                                                                                                                         
                                                  tggCATGTgggt                                                                                                                                          
                                                  MYOD_01(+)0.905                                                                                                                                       
                                                   GGCATg                                                                                                                                               
                                                   TEF1_Q6(+)0.915                                                                                                                                      
