# Supplementary material for: Transcriptional double-autorepression feedforward circuits act for multicellularity and nervous system development
Source: BMC Genomics. 2011 May 11;12:228. doi: 10.1186/1471-2164-12-228 (PMC3116505; doi:10.1186/1471-2164-12-228)
Supplement: Additional file 4 — Alignments of conserved blocks for 5169 human-mouse orthologs with conserved TFBSs. The location and motif information for 386237 TFBSs are displayed in a character-based alignment-embedded layout. Each file name stands for a gene symbol and the file contains the alignments of conserved blocks with TFBS information for the corresponding gene. Each alignment is not interleaved. The graphical alignments with TFBS information for the 5169 human-mouse ortholog pairs are provided in a browsable format at our website http://genet.med.kagawa-u.ac.jp/pub/HMO_5169/List.htm, together with the character-based alignments with TFBSs and raw sequences contained in Additional files 4 and 2 respectively. [file 1471-2164-12-228-S4.ZIP › Additional_file_4/Text-based_Alignments/ABHD3.aln.txt]

---------- ABHD3 ----------

                                SF1_Q6(-)1                            
                                CAAGGtca                              
                              -20                                     
Mouse     -287      agtctactaaTTCAAGGTCAagtggcggcc      -258     Mouse
                              ||||||||||                              
Human     -418      agcggaatcgTTCAAGGTCActggggctgc      -389     Human
                              -20                                     
                                CAAGGtca                              
                                SF1_Q6(-)1                            


                                                           POU1F1_Q6(-)1                                           
                                                           aaagATTCAc                                              
                                                           GATA2_01(+)0.974                                        
                                                           aaaGATTCac                                              
                                IRF1_Q6(+)0.97 5           GATA1_01(+)0.99                                         
                                ctCATTT                    aaaGATTCac                                              
                        |         -60       |          -40       |         -20                                     
Mouse     -528      ctagacctagTTCTCATTTAATAGTC-CTTAGCTATTTAAAAGATTCACCGAGAGATTGAAAGTCcagcgtgtct      -455     Mouse
                              |||||||||||  | | |||||| | | ||||||||||| ||| |||| | ||||                              
Human     -679      cagagaccacTTCTCATTTAAGTGACACTTAGCAACTAAAAAGATTCACAGAGTGATTCAGAGTCgagtatgatg      -605     Human
                         |         -60       |         -40       |         -20                                     
                                ctCATTT                    aaaGATTCac                                              
                                IRF1_Q6(+)0.975            GATA1_01(+)0.99                                         
                                                           aaaGATTCac                                              
                                                           GATA2_01(+)0.974                                        
                                                           aaagATTCAc                                              
                                                           POU1F1_Q6(-)1                                           


                            HFH3_01(+)0.981                            
                            actTATTTtcaga                              
                     |         -20                                     
Mouse     -1155     cttcgcttacTTATTTTCAGAaattcttctc     -1125     Mouse
                              |||||||||||                              
Human     -696      accttttcatTTATTTTCAGAgaccacttct      -666     Human
                     |         -20                                     
                            attTATTTtcaga                              
                            HFH3_01(+)0.981                            


                                                  GATA2_01(+)0.971                                              
                                                  tggGATTAaa                                                    
                                                  GATA1_01(+)0.985                                              
                                                  tggGATTAaa                                                    
                                                 PITX2_Q2(-)1                                                   
                                                 ctggGATTAaa                                                    
                                                 CRX_Q4(-)1                                                     
                                                 ctggGATTAaagg                                                  
                                               IK2_01(+)1                                                       
                                               tgcTGGGAttaa                                                     
                                    PEA3_Q6(+ )0.937                                                            
                                    gCCTCCc                                                                     
                               SP1_01(-)0.972 EN1_01(+)0.917                                                    
                               cctCTGCCtc     GTGCTgg                                                           
                     |         -60       |          -40       |         -20                                     
Mouse     -1918     aaattcacctGCCTCTGCCTCCCAA-GTGCTGGGATTAAAGGTGTGCACCACCACACCCGGCtttaagttat     -1848     Mouse
                              ||||| ||||||||| |||||||||||| ||| |||  ||||| | ||||||                              
Human     -4432     tgatccgcccGCCTCGGCCTCCCAAAGTGCTGGGATTACAGGCGTGAGCCACCGCGCCCGGCctcgccacga     -4361     Human
                      |         -60       |         -40       |         -20                                     
                               cctCGGCCtc     GTGCTgg                                                           
                               SP1_01(-)0.943 EN1_01(+)0.917                                                    
                                    gCCTCCc                                                                     
                                    PEA3_Q6(+)0.937                                                             
                                               tgcTGGGAttac                                                     
                                               IK2_01(+)1                                                       
                                                 ctggGATTAcagg                                                  
                                                 CRX_Q4(-)1                                                     
                                                 ctggGATTAca                                                    
                                                 PITX2_Q2(-)1                                                   
                                                  tggGATTAca                                                    
                                                  GATA1_01(+)0.985                                              
                                                  tggGATTAca                                                    
                                                  GATA2_01(+)0.971                                              


                                    EN1_01(+)0.991                         
                                    GTATTtt                                
                                  POU1F1_Q6(+)0.987                        
                                  cTGTATtttt                               
                         |         -20                                     
Mouse     -2338     taaacgtagcTTTTCTGTATTTTTAtaatagtaca     -2304     Mouse
                              |||| ||||||||||                              
Human     -4511     ccagctaattTTTTTTGTATTTTTAgcagagacgg     -4477     Human
                         |         -20                                     
                                  tTGTATtttt                               
                                  POU1F1_Q6(+)0.987                        
                                    GTATTtt                                
                                    EN1_01(+)0.991                         


                                 MSX1_01(-)1                             
                                 cAATTAtgt                               
                               IRF1_Q6(+)0.959                           
                               gtCAATT                                   
                              CRX_Q4(-)0.955                             
                              agtcAATTAtgtt                              
                       |         -20                                     
Mouse     -2724     tttaatgacaAGTCAATTATGTTtttcatatct     -2692     Mouse
                              |||||||||||||                              
Human     -6170     aaaaaaaatcAGTCAATTATGTTaaactagcat     -6138     Human
                       |         -20                                     
                              agtcAATTAtgtt                              
                              CRX_Q4(-)0.955                             
                               gtCAATT                                   
                               IRF1_Q6(+)0.959                           
                                 cAATTAtgt                               
                                 MSX1_01(-)1                             


                                           EN1_01( -)0.917                                              
                                           ccAGCAC                                                      
                                     IK2_01(-)1                MYOGENIN_Q6(+)1                          
                                     ttaaTCCCAgca              ggCAGGTg                                 
                                    PITX2_Q2(+)1              MYOD_01(+)1                               
                                    ttTAATCccag               aggCAGGTggat                              
                                    GATA2_01(-)0.9 71        SP1_01(+)0.972                             
                                    ttTAATCcca               gaGGCAGgtg                                 
                                    GATA1_01(-)0.9 85  SP1_01(+)0.972                                   
                                    ttTAATCcca         gaGGCAGagg                                       
                                  CRX_Q4(+)1         PEA3_Q6(-)0.937                                    
                                  ccttTAATCccag      gGGAGGc                                            
                       -60       |         -40        |         -20                                     
Mouse     -4642     agttgtggtgCACGCCTTTAATCCCAGCAC-TTGGGAGGCAGAGGCAGGTGGATttctgagttt     -4580     Mouse
                              ||||||| |||||||||||| ||||||||| |||||||||||||                              
Human     -6454     ttcagtggctCACGCCTGTAATCCCAGCACTTTGGGAGGCCGAGGCAGGTGGATcacctgaggt     -6391     Human
                        -60       |         -40       |         -20                                     
                                  cctgTAATCccag      gGGAGGc                                            
                                  CRX_Q4(+)1         PEA3_Q6(-)0.937                                    
                                    tgTAATCcca         gaGGCCGagg                                       
                                    GATA1_01(-)0.985   SP1_01(+)0.943                                   
                                    tgTAATCcca               gaGGCAGgtg                                 
                                    GATA2_01(-)0.971         SP1_01(+)0.972                             
                                    tgTAATCccag               aggCAGGTggat                              
                                    PITX2_Q2(+)1              MYOD_01(+)1                               
                                     gtaaTCCCAgca              ggCAGGTg                                 
                                     IK2_01(-)1                MYOGENIN_Q6(+)1                          
                                           ccAGCAC                                                      
                                           EN1_01(-)0.917                                               


                              HFH3_01(-)0.931                           
                              attatAAAGActt                             
                              CRX_Q4(+)0.9                              
                              attaTAAAGactt                             
                      |         -20                                     
Mouse     -7750     gatttataaaATTATAAAGACTtgagcttctt     -7719     Mouse
                              ||||||||||||                              
Human     -7357     acagcattggATTATAAAGACTagggtgaggc     -7326     Human
                      |         -20                                     
                              attaTAAAGacta                             
                              CRX_Q4(+)0.9                              
                              attatAAAGActa                             
                              HFH3_01(-)0.931                           
