# Supplementary material for: Transcriptional double-autorepression feedforward circuits act for multicellularity and nervous system development
Source: BMC Genomics. 2011 May 11;12:228. doi: 10.1186/1471-2164-12-228 (PMC3116505; doi:10.1186/1471-2164-12-228)
Supplement: Additional file 4 — Alignments of conserved blocks for 5169 human-mouse orthologs with conserved TFBSs. The location and motif information for 386237 TFBSs are displayed in a character-based alignment-embedded layout. Each file name stands for a gene symbol and the file contains the alignments of conserved blocks with TFBS information for the corresponding gene. Each alignment is not interleaved. The graphical alignments with TFBS information for the 5169 human-mouse ortholog pairs are provided in a browsable format at our website http://genet.med.kagawa-u.ac.jp/pub/HMO_5169/List.htm, together with the character-based alignments with TFBSs and raw sequences contained in Additional files 4 and 2 respectively. [file 1471-2164-12-228-S4.ZIP › Additional_file_4/Text-based_Alignments/ABHD5.aln.txt]

---------- ABHD5 ----------

                                                                                                                           SP1_01(-)0.943                                                                    
                                                                                                                           agtCGGCCtg                                                                        
                                                               WHN_B(+)1                                                  AP2REP_01(+)0.918                                                                  
                                                               gacGACGCatg                                                CAGTCgg                                                                            
                                                                            SP1_01(  +)1                         SP1_01(+)0.943                                       SP1_01(+)1                             
                                                                            cgGGCGG  tgc                         ggGGCCGccc                                           gcGGCGGcgg                             
                     -160      |         -140      |         -120      |         -100          |         -80       |         -60       |         -40       |         -20                                     
Mouse     -154      cctgcggtggCGCGGCCGCGCCCTCGGATCGTCCCAGCGGGCGGACGACGCATGCGCGGGCGG--TGCG--GTCTTAAGGGCGGCCGCGGCCCGGGGCCGCCCAGTCGGCCTGTCAGCCGGCTTCGAGGTGTGTCCCTGCGCTTGCGCGGCGGCGGtg               -1     Mouse
                              ||||| ||||||  |||  ||| | || | ||||| ||||||||||| |||||  ||||  | |||||| || ||  | ||||||||| ||||||||||||||||||||||||||||| |  ||||| |||||||||||||||||                              
Human     -158      cacgcgcaaaCGCGGGCGCGCCGCCGGGCCGTGCTAGTGCGCGGAAGACGCATGCGCTGGCGGCCTGCGCCGCCTTAAGTGCCGCGCCAGCCCGGGGCGGCCCAGTCGGCCTGTCAGCCGGCTTCGAGATAAGTCCCGGCGCTTGCGCGGCGGCGGct               -1     Human
                         -160      |         -140      |         -120      |         -100      |         -80       |         -60       |         -40       |         -20                                     
                                            cgGGCCGtgc         gaaGACGCatg                                       ggGGCGGccc                                           gcGGCGGcgg                             
                                            SP1_01(+)0.943     WHN_B(+)1                                         SP1_01(+)1                                           SP1_01(+)1                             
                                                                                                                          CAGTCgg                                                                            
                                                                                                                          AP2REP_01(+)0.918                                                                  
                                                                                                                           agtCGGCCtg                                                                        
                                                                                                                           SP1_01(-)0.943                                                                    


                               IRF1_Q6(+)0.975                         
                               ttCATTT                                 
                     |         -20                                     
Mouse     -1102     agctgctgacTTTCATTTGCCtgtactgagc     -1072     Mouse
                              |||||||||||                              
Human     -449      gattacgccaTTTCATTTGCCactgcaccat      -419     Human
                     |         -20                                     
                               ttCATTT                                 
                               IRF1_Q6(+)0.975                         


                              HLF_01(-)1                              
                              ctaaaGTAAC                              
                              -20                                     
Mouse     -1662     agaggtaatcCTAAAGTAACgaagggaata     -1633     Mouse
                              ||||||||||                              
Human     -2591     attgtggaggCTAAAGTAACtccatctcag     -2562     Human
                              -20                                     
                              ctaaaGTAAC                              
                              HLF_01(-)1                              


                               CEBPB_01(-)0.966                                                  
                               caGTTTCtgaagac                                                    
                               AP2REP_01(+)0.918                                                 
                               CAGTTtc                                                           
                           |         -40       |         -20                                     
Mouse     -2599     gtggagatggTCAGTTTCTGAAGACACATTGCAAGCTGCTGGCAACAactgagagct     -2543     Mouse
                              |||||||||| ||||||| | ||||   |||||||||                              
Human     -2640     ttgtagggcaTCAGTTTCTGCAGACACACTACAAGTGTCTGGCAACActattgtgga     -2584     Human
                           |         -40       |         -20                                     
                               CAGTTtc                                                           
                               AP2REP_01(+)0.918                                                 
                               caGTTTCtgcagac                                                    
                               CEBPB_01(-)0.966                                                  


                                            AP2REP_01(-)1                                      
                                            acCACTG                                            
                         |         -40       |         -20                                     
Mouse     -2715     tggagtattgTTACTGAATTCAACACCACTGGCCTGTAACTGTGTgggcagtaga     -2661     Mouse
                              |||||| | |||  |||||||| ||   |||||||                              
Human     -2727     taaggtttcaTTACTGGACTCAGTACCACTGGGCTTGCACTGTGTtccaggcggt     -2673     Human
                         |         -40       |         -20                                     
                                            acCACTG                                            
                                            AP2REP_01(-)1                                      


                                    PAX4_03(-)0.903                         
                                    aAGGTGaagcca                            
                                   SF1_Q6(-)1                               
                                   CAAGGtga                                 
                                LRH1_Q5(-)1                                 
                                catCAAGGtgaa                                
                          |         -20                                     
Mouse     -2966     taagacaattAGCATCAAGGTGAAGCcaaattgagt     -2931     Mouse
                              |||| |||||||||||                              
Human     -2975     tgactccatcAGCAGCAAGGTGAAGCtagaacagag     -2940     Human
                          |         -20                                     
                                cagCAAGGtgaa                                
                                LRH1_Q5(-)1                                 
                                   CAAGGtga                                 
                                   SF1_Q6(-)1                               
                                    aAGGTGaagcta                            
                                    PAX4_03(-)0.903                         


                                       LRH1_Q5(-)1                                                                                
                                       gtcCAAGGgctc                                                                               
                                     AP2REP_01(+)0.918                                      TEF1_Q6(-)0.915                       
                                     CAGTCca                                                cATTGC                                
                              -80       |         -60       |         -40       |         -20                                     
Mouse     -3435     tgtcatttagGAAGATACAGTCCAAGGGCTCACAAATGGCATGGAAGTCAGAATGGAACTGCAGGGTTGAAGCATTGCTGcttggactca     -3346     Mouse
                              ||||| |||||||||||| ||     ||||| ||  ||||| || ||  || ||||||  | ||||||||                              
Human     -3117     tgtctcccaaGAAGACACAGTCCAAGGGTTCCAGGGTGGCACGGTGGTCAGGATAGAGTTGTAGGGTTCCACCATTGCTGgcaacaccca     -3028     Human
                              -80       |         -60       |         -40       |         -20                                     
                                     CAGTCca                                                cATTGC                                
                                     AP2REP_01(+)0.918                                      TEF1_Q6(-)0.915                       
                                       gtcCAAGGgttc                                                                               
                                       LRH1_Q5(-)1                                                                                


                               PEA3_Q6(-)0.937                        
                               gGGAGGt                                
                              -20                                     
Mouse     -3870     acagacccttAGGGAGGTAGaactttggga     -3841     Mouse
                              ||||||||||                              
Human     -3220     atcaaagttcAGGGAGGTAGtgatggagga     -3191     Human
                              -20                                     
                               gGGAGGt                                
                               PEA3_Q6(-)0.937                        


                              PEA3_Q6(-)0.937                           
                              aGGAGGa                                   
                      |         -20                                     
Mouse     -7447     ctcaacagtcAGGAGGACCACAtactgctctt     -7416     Mouse
                              |||||||| |||                              
Human     -7610     gacctcttcaAGGAGGACTACAaaccactgct     -7579     Human
                      |         -20                                     
                              aGGAGGa                                   
                              PEA3_Q6(-)0.937                           
