# Supplementary material for: Transcriptional double-autorepression feedforward circuits act for multicellularity and nervous system development
Source: BMC Genomics. 2011 May 11;12:228. doi: 10.1186/1471-2164-12-228 (PMC3116505; doi:10.1186/1471-2164-12-228)
Supplement: Additional file 4 — Alignments of conserved blocks for 5169 human-mouse orthologs with conserved TFBSs. The location and motif information for 386237 TFBSs are displayed in a character-based alignment-embedded layout. Each file name stands for a gene symbol and the file contains the alignments of conserved blocks with TFBS information for the corresponding gene. Each alignment is not interleaved. The graphical alignments with TFBS information for the 5169 human-mouse ortholog pairs are provided in a browsable format at our website http://genet.med.kagawa-u.ac.jp/pub/HMO_5169/List.htm, together with the character-based alignments with TFBSs and raw sequences contained in Additional files 4 and 2 respectively. [file 1471-2164-12-228-S4.ZIP › Additional_file_4/Text-based_Alignments/ABHD6.aln.txt]

---------- ABHD6 ----------

                                              IRF1_Q6(-)1                          
                                              AAGTGag                              
                       -40       |         -20                                     
Mouse     -430      tccattacttTCTCCTGAACTTTTAGAAGTGAGgagtgtatac      -388     Mouse
                              |||||||||| |||| |||||||                              
Human     -469      ctactttttcTCTCCTGAACCTTTAAAAGTGAGtagcagatac      -427     Human
                       -40       |         -20                                     
                                              AAGTGag                              
                                              IRF1_Q6(-)1                          


                                                   IK2_01(+)1                               
                                                   tgcTGGGAaaac                             
                      |         -40       |         -20                                     
Mouse     -934      gttcttgtccAGCAGGCCGGTGATTGAAGCATGCTGGGAAAActgcttctgc      -883     Mouse
                              ||||||||  |||||  ||  |||||||||||                              
Human     -2856     cagaaggagaAGCAGGCCAATGATTTCAGTGTGCTGGGAAAAttgtttacag     -2805     Human
                      |         -40       |         -20                                     
                                                   tgcTGGGAaaat                             
                                                   IK2_01(+)1                               


                               GATA2_01(-)0.987                        
                               tcCCATCtgt                              
                               GATA1_01(-)1                            
                               tcCCATCtgt                              
                     |         -20                                     
Mouse     -1029     cacggtcttcTTCCCATCTGTaaccttgctt      -999     Mouse
                              |||||||||||                              
Human     -3226     aagctgacagTTCCCATCTGTgtcaactcat     -3196     Human
                     |         -20                                     
                               tcCCATCtgt                              
                               GATA1_01(-)1                            
                               tcCCATCtgt                              
                               GATA2_01(-)0.987                        


                                    AP2REP_01(+)1                                                                    
                                    CAGTGtc                                                                          
                              TEF1_Q6(-)0.943                                 EN1_01(+)0.917                         
                              cATCTC                                          GTTCTaa                                
                           |         -60       |         -40       |         -20                                     
Mouse     -1422     gtttccttacCATCTCCAGTGTCAGAACTCATGATGAACACGACCTTGGGCATCAAATGTTCTAATTttgagactga     -1346     Mouse
                              ||||||||||||||||    |||||  | | | | |||||||| || ||||||||||                              
Human     -3389     tcggggctatCATCTCCAGTGTCAGAGTCTATGATATATATGGCTTTGGGCATAAACTGTTCTAATTcctagtccaa     -3313     Human
                           |         -60       |         -40       |         -20                                     
                              cATCTC                                          GTTCTaa                                
                              TEF1_Q6(-)0.943                                 EN1_01(+)0.917                         
                                    CAGTGtc                                                                          
                                    AP2REP_01(+)1                                                                    


                                                    IK2_01(+)0.969                              
                                                    gtcAGGGAgagt                                
                                             SF1_Q6(+)1                                         
                                             tgaCCTTG                                           
                                            LRH1_Q5(+)1                                         
                                            ttgaCCTTGtca                                        
                          |         -40       |         -20                                     
Mouse     -1615     ttactcagttAGGCCTGGCTTTGTTTGACCTTGTCAGGGAGAGTGTataggttctc     -1560     Mouse
                              ||| |||| ||| |||||||||||||||||||||||                              
Human     -3628     tcttcaactaAGGTCTGGATTTATTTGACCTTGTCAGGGAGAGTGTgcagggtttt     -3573     Human
                          |         -40       |         -20                                     
                                            ttgaCCTTGtca                                        
                                            LRH1_Q5(+)1                                         
                                             tgaCCTTG                                           
                                             SF1_Q6(+)1                                         
                                                    gtcAGGGAgagt                                
                                                    IK2_01(+)0.969                              


                              GATA2_01(+)0.994                                  
                              aagGATATtg                                        
                              GATA1_01(+)0.99                                   
                              aagGATATtg                                        
                    -40       |         -20                                     
Mouse     -2429     tctgtaggtaAAGGATATTGCAAAGATAGGgcatattgtc     -2390     Mouse
                              |||||| ||| | |||||||                              
Human     -3706     ttgtaaaatgAAGGATGTTGTAGAGATAGGaataaattgc     -3667     Human
                    -40       |         -20                                     
                              aagGATGTtg                                        
                              GATA1_01(+)0.99                                   
                              aagGATGTtg                                        
                              GATA2_01(+)0.98                                   


                                                       TEF1_Q6(+)0.972                       
                                                       GAAATg                                
                       |         -40       |         -20                                     
Mouse     -3766     taggtcccgtTCTTTGATTGCCTGGTATAACTCTAGAAATGTTaaatcagcag     -3714     Mouse
                              ||||| ||||||||| |||| || |||||||||                              
Human     -4656     caaatcctacTCTTTAATTGCCTGGCATAATTCCAGAAATGTTtaagtcacca     -4604     Human
                       |         -40       |         -20                                     
                                                       GAAATg                                
                                                       TEF1_Q6(+)0.972                       


                                            MSX1_01(+)0.928                         
                                            gttTATCTg                               
                                            GATA2_01(-)0.992                        
                                            gtTTATCtgg                              
                                            GATA1_01(-)0.988                        
                                            gtTTATCtgg                              
                        -40       |         -20                                     
Mouse     -4236     tacattcgacTTCCCTTATGAAGGGTTTATCTGGgtctcctgtc     -4193     Mouse
                              |||||| ||| |  ||||||||||                              
Human     -5052     taaacttcatTTCCCTGATGTAATGTTTATCTGGatccactgac     -5009     Human
                        -40       |         -20                                     
                                            gtTTATCtgg                              
                                            GATA1_01(-)0.988                        
                                            gtTTATCtgg                              
                                            GATA2_01(-)0.992                        
                                            gttTATCTg                               
                                            MSX1_01(+)0.928                         


                                 ELF1_Q6(-)1                              
                                 atTTCCTttgcc                             
                                TEF1_Q6(-)0.972                           
                                cATTTC                                    
                              IRF1_Q6(+)0.975                             
                              ttCATTT                                     
                             ETS2_B(-)1                                   
                             gttcatTTCCTttg                               
                        |         -20                                     
Mouse     -5112     gatggctttgTTCATTTCCTTTGCctgtttgatt     -5079     Mouse
                              ||||||||||||||                              
Human     -7245     tttttctggtTTCATTTCCTTTGCtcatctcatt     -7212     Human
                        |         -20                                     
                             tttcatTTCCTttg                               
                             ETS2_B(-)1                                   
                              ttCATTT                                     
                              IRF1_Q6(+)0.975                             
                                cATTTC                                    
                                TEF1_Q6(-)0.972                           
                                 atTTCCTttgct                             
                                 ELF1_Q6(-)1                              


                               TCF4_Q5(-)1                            
                               ctCAAAGa                               
                              -20                                     
Mouse     -7064     gtgttgatttTCTCAAAGAAccagctcctg     -7035     Mouse
                              ||||||||||                              
Human     -7902     cgaaactctaTCTCAAAGAAaaaaaaagag     -7873     Human
                              -20                                     
                               ctCAAAGa                               
                               TCF4_Q5(-)1                            
