# Supplementary material for: Transcriptional double-autorepression feedforward circuits act for multicellularity and nervous system development
Source: BMC Genomics. 2011 May 11;12:228. doi: 10.1186/1471-2164-12-228 (PMC3116505; doi:10.1186/1471-2164-12-228)
Supplement: Additional file 4 — Alignments of conserved blocks for 5169 human-mouse orthologs with conserved TFBSs. The location and motif information for 386237 TFBSs are displayed in a character-based alignment-embedded layout. Each file name stands for a gene symbol and the file contains the alignments of conserved blocks with TFBS information for the corresponding gene. Each alignment is not interleaved. The graphical alignments with TFBS information for the 5169 human-mouse ortholog pairs are provided in a browsable format at our website http://genet.med.kagawa-u.ac.jp/pub/HMO_5169/List.htm, together with the character-based alignments with TFBSs and raw sequences contained in Additional files 4 and 2 respectively. [file 1471-2164-12-228-S4.ZIP › Additional_file_4/Text-based_Alignments/ABHD7.aln.txt]

---------- ABHD7 ----------

                                     AP2REP_01(+)0.918                     
                                     CAGTTtg                               
                         |         -20                                     
Mouse     -953      gcagtcattcTGGAAGCCAGTTTGAttctgtcgca      -919     Mouse
                              ||||| |||||||||                              
Human     -879      acagccacttTGGAAACCAGTTTGAcagtttctca      -845     Human
                         |         -20                                     
                                     CAGTTtg                               
                                     AP2REP_01(+)0.918                     


                              TFIII_Q6(-)0.919                        
                              CCTTCttct                               
                              -20                                     
Mouse     -1737     ctttggtcttCCTTCTTCTTgattttcttg     -1708     Mouse
                              ||||||||||                              
Human     -1218     gatcaacctcCCTTCTTCTTtctcctcctc     -1189     Human
                              -20                                     
                              CCTTCttct                               
                              TFIII_Q6(-)0.919                        


                                                           EN1_01(-) 0.917                                      
                                                           ccAGCAC                                              
                                                     IK2_01(-)1                                                 
                                                     ttaaTCCCAgca                                               
                                                    PITX2_Q2(+)1                                                
                                                    ttTAATCccag                                                 
                                                    GATA2_01(-)0.971   SP1_01(+)0.972                           
                                                    ttTAATCcca         gaGGCAGagg                               
                                SP1_01(+)0.949      GATA1_01(-)0.985 PEA3_Q6(-)0.937                            
                                caGGCGTggt          ttTAATCcca       gGGAGGc                                    
                     |         -60       |         -40       |          -20                                     
Mouse     -6969     ataaaaggaaGCCAGGCGTGGTGGCACACGCCTTTAATCCCAGCACTT-GGGAGGCAGAGGCaggtggattt     -6899     Mouse
                              |||||||| |||||| ||| | | |||||||||||||| ||||||| |||||                              
Human     -1715     actgagagatGCCAGGCGCGGTGGCTCACACTTGTAATCCCAGCACTTAGGGAGGCTGAGGCgggcggttca     -1644     Human
                      |         -60       |         -40       |         -20                                     
                                caGGCGCggt          tgTAATCcca       gGGAGGc                                    
                                SP1_01(+)0.924      GATA1_01(-)0.985 PEA3_Q6(-)0.937                            
                                                    tgTAATCcca         gaGGCTGagg                               
                                                    GATA2_01(-)0.971   SP1_01(+)0.962                           
                                                    tgTAATCccag                                                 
                                                    PITX2_Q2(+)1                                                
                                                     gtaaTCCCAgca                                               
                                                     IK2_01(-)1                                                 
                                                           ccAGCAC                                              
                                                           EN1_01(-)0.917                                       


                                             PEA3_Q6(+)0.937                       
                                             gCCTCCc                               
                                        SP1_01(-)1                                 
                                        cctCCGCCtc                                 
                                  SP1_01(-)0.972                                   
                                  ctcCTGCCtc                                       
                                 TFIII_Q6(-)1                                      
                                 CCTCCtgcc                                         
                                PEA3_Q6(+)0.937                                    
                                tCCTCCt                                            
                       -40       |         -20                                     
Mouse     -7739     aggagttcctGATCCTCCTGCCTCCGCCTCCCAggtgctgagg     -7697     Mouse
                              |||||||||||||| ||||||||                              
Human     -1866     gagctcaagcGATCCTCCTGCCTCAGCCTCCCAaagtgctggg     -1824     Human
                       -40       |         -20                                     
                                tCCTCCt                                            
                                PEA3_Q6(+)0.937                                    
                                 CCTCCtgcc                                         
                                 TFIII_Q6(-)1                                      
                                  ctcCTGCCtc                                       
                                  SP1_01(-)0.972                                   
                                        cctCAGCCtc                                 
                                        SP1_01(-)0.962                             
                                             gCCTCCc                               
                                             PEA3_Q6(+)0.937                       
