# Supplementary material for: Transcriptional double-autorepression feedforward circuits act for multicellularity and nervous system development
Source: BMC Genomics. 2011 May 11;12:228. doi: 10.1186/1471-2164-12-228 (PMC3116505; doi:10.1186/1471-2164-12-228)
Supplement: Additional file 4 — Alignments of conserved blocks for 5169 human-mouse orthologs with conserved TFBSs. The location and motif information for 386237 TFBSs are displayed in a character-based alignment-embedded layout. Each file name stands for a gene symbol and the file contains the alignments of conserved blocks with TFBS information for the corresponding gene. Each alignment is not interleaved. The graphical alignments with TFBS information for the 5169 human-mouse ortholog pairs are provided in a browsable format at our website http://genet.med.kagawa-u.ac.jp/pub/HMO_5169/List.htm, together with the character-based alignments with TFBSs and raw sequences contained in Additional files 4 and 2 respectively. [file 1471-2164-12-228-S4.ZIP › Additional_file_4/Text-based_Alignments/ABI3BP.aln.txt]

---------- ABI3BP ----------

Alingment line lengths differ!


                                             EN1_01(+)0.922                                
                                             GTTTTtg                                       
                                            CMYB_01(+)0.988                                
                                            tgtttttgctGTTGTgcc                             
                                           HFH3_01(+)0.931                                 
                                           atgTTTTTgctgt                                   
                                         HFH3_01(+)1                                       
                                         ataTGTTTttgct                                     
                                     GATA2_01(+)0.994                                      
                                     gatGATATgt                                            
                                     GATA1_01(+)0.99                                       
                                     gatGATATgt                                            
                                   YY1_01(-)0.906                                          
                                   gtgatgatATGTTtttg                                       
                                   EN1_01(+)0.93                                           
                                   GTGATga                                                 
                                  GATA2_01(+)0.979                                         
                                  tgtGATGAta                                               
                                  GATA1_01(+)0.988                                         
                                  tgtGATGAta                                               
                              YY1_01(-)0.922                                               
                              gaaatgtgATGATatgt                                            
                              TEF1_Q6(+)0.972         EN1_01(+)0.926                       
                              GAAATg                  GTTGTgc                              
                     |         -40       |         -20                                     
Mouse     -252      attggagaggGAAATGTGATGATATGTTTTTGCTGTTGTGCctactttctt      -202     Mouse
                              |||||||||||||||||||||||||||||||                              
Human     -214      cagaaagaaaGAAATGTGATGATATGTTTTTGCTGTTGTGCtttttttttt      -164     Human
                     |         -40       |         -20                                     
                              GAAATg                  GTTGTgc                              
                              TEF1_Q6(+)0.972         EN1_01(+)0.926                       
                              gaaatgtgATGATatgt                                            
                              YY1_01(-)0.922                                               
                                  tgtGATGAta                                               
                                  GATA1_01(+)0.988                                         
                                  tgtGATGAta                                               
                                  GATA2_01(+)0.979                                         
                                   GTGATga                                                 
                                   EN1_01(+)0.93                                           
                                   gtgatgatATGTTtttg                                       
                                   YY1_01(-)0.906                                          
                                     gatGATATgt                                            
                                     GATA1_01(+)0.99                                       
                                     gatGATATgt                                            
                                     GATA2_01(+)0.994                                      
                                         ataTGTTTttgct                                     
                                         HFH3_01(+)1                                       
                                           atgTTTTTgctgt                                   
                                           HFH3_01(+)0.931                                 
                                            tgtttttgctGTTGTgct                             
                                            CMYB_01(+)0.988                                
                                             GTTTTtg                                       
                                             EN1_01(+)0.922                                


                                                                                                                                                                                                        YY1_01(-)0.906                                                    
                                                                                                                                                                                                        ttcatcaaATGTTtcaa                                                 
                                                                                                                                                                                                       GATA2_01(-)0.979                                                   
                                                                                                                                                                                                       gtTCATCaaa                                                         
                                                                                                                       CRX_Q4(-)0.904                                                                  GATA1_01(-)0.988                                                   
                                                                                                                       tccaTCTTAataa                                                                   gtTCATCaaa                                                         
                      -220      |         -200      |         -180      |         -160      |         -140      |         -120      |         -100       |         -80       |            -60       |         -40       |         -20                                     
Mouse     -535      taaattatagCTACAGAATAGTTCAAAATATATTTTTATGAATTCACTTCCAGTTTAAAGGAAGGAATGGATTGGTTTCCTGGCTAACTAAAAACAGTTTCCATCTTAATAAAATATTCATTTTATA-TTTTAGTGTTTTGATGGGTTTAAGTGTA-CGTTTTT--ATTCTTTAAACTAGTTCATCAAATGTTTCAAAGTTGCCTGAGTAGTTCTTtcatggatac      -314     Mouse
                              ||||||||| | ||||||||||| ||||||| || ||| ||| |||||| |||    ||| ||||||| |||| ||| ||||||  |||||| |||||||||  | || |||||||| |||||   ||||||| | ||| |||  |  |||| |  |||||||||| ||||| |||||||||||||||  ||||| | || |||||                              
Human     -495      aatacaggaaCTACAGAATGGCTCAAAATATATCTTTATGAGTTTACTCCCA-TTTAAAAGAAT---TGGGTTGGTTTACTGGATAATTAAAAA--GTTTCCTTCTTAATAAGGTTTT-ATTTTATATTTTTAACATTTTGATAGCTTTTAGTACATTGTTTCTGGATTCTTTAAAATAGTTTATCAAATGTTTCAAAACTGCCTAAATACTTCTTctttcacaaa      -277     Human
                             |         -200      |         -180      |          -160         |         -140      |           -120      |          -100      |         -80       |         -60       |         -40       |         -20                                     
                                                                                                                       tcctTCTTAataa                                                                   gtTTATCaaa                                                         
                                                                                                                       CRX_Q4(-)0.904                                                                  GATA1_01(-)0.988                                                   
                                                                                                                                                                                                       gtTTATCaaa                                                         
                                                                                                                                                                                                       GATA2_01(-)0.992                                                   
                                                                                                                                                                                                        tttatcaaATGTTtcaa                                                 
                                                                                                                                                                                                        YY1_01(-)0.906                                                    


                                   SOX17_01(-)1                                  
                                   ATTGTt                                        
                                  HFH3_01(+)1                                    
                                  tatTGTTTacagt                                  
                                 SOX5_01(-)1                                     
                                 ttATTGTtta                                      
                              MSX1_01(+)0.912                                    
                              ttaTTATTg                                          
                     -40       |         -20                                     
Mouse     -1621     ttgttgctgtTTATTATTGTTTACAGTAACTttatcgtgcg     -1581     Mouse
                              |||||||||||| |||| |||                              
Human     -1217     atcattttcaTTATTATTGTTTCCAGTGACTgccatttagt     -1177     Human
                     -40       |         -20                                     
                              ttaTTATTg                                          
                              MSX1_01(+)0.912                                    
                                 ttATTGTttc                                      
                                 SOX5_01(-)1                                     
                                  tatTGTTTccagt                                  
                                  HFH3_01(+)1                                    
                                   ATTGTt                                        
                                   SOX17_01(-)1                                  


                              IRF1_Q6(+)0.975                                                         
                              ttCATTT                                                                 
                      -60       |         -40       |         -20                                     
Mouse     -1883     cctatcatgcTTCATTTGACCCGTGCCATTCTATTTCCCTCTGACTGATTTTtggcttagtt     -1822     Mouse
                              ||||||||||| |||  |||  ||||  |||| |||| ||||                              
Human     -1480     taactagaatTTCATTTGACCAGTGTTATTTAATTTTTCTCTTACTGTTTTTggttcagcta     -1419     Human
                      -60       |         -40       |         -20                                     
                              ttCATTT                                                                 
                              IRF1_Q6(+)0.975                                                         


                                            MSX1_01(+)0.94                         
                                            cttTATTTg                              
                                          NKX25_01(-)1                             
                                          CACTTta                                  
                                        CRX_Q4(-)0.9                               
                                        ctcaCTTTAtttg                              
                       -40       |         -20                                     
Mouse     -1981     gtcgtgaaccGGTGCATCCTCTCACTTTATTTGagagatgtca     -1939     Mouse
                              ||||| | ||| |||||||||||                              
Human     -1568     actttaacaaGGTGCCTTCTCACACTTTATTTGgaagacgggg     -1526     Human
                       -40       |         -20                                     
                                        cacaCTTTAtttg                              
                                        CRX_Q4(-)0.9                               
                                          CACTTta                                  
                                          NKX25_01(-)1                             
                                            cttTATTTg                              
                                            MSX1_01(+)0.94                         


                                                                         CRX_Q4(-)0.9                    AP2REP_01(+)1                                               
                                                                         gactTGTTAaata                   CAGTGcc                                                     
                         -120      |         -100      |         -80       |         -60       |         -40       |         -20                                     
Mouse     -2115     gaactcaggtTTGAGAGAGCTGCCTGTTCAAGCATAAAAACAGAGCTGAGAAAGACTTGTTAAATACCCCACCCCCTTCCATGGCCAGTGCCAGAACATTCTATTGGTGAGGGCTcaggatgtca     -1991     Mouse
                              ||||| || |||| | |||||| | |||| ||||| ||| |||||| |||||||||  |||   ||| |  | | || ||||||| |||||   ||||||| |||                              
Human     -1705     ctaaccccgaTTGAGGGAACTGCTTATTCAAGTAAAAAATCAGAGATGAAAAAGACCTGTTAAATAAGCCAGTGCCTCCTGTAGTCACTGCCAGAGCATTCCTATGGTGAGAGCTtagacccagc     -1581     Human
                         -120      |         -100      |         -80       |         -60       |         -40       |         -20                                     
                                                                         gaccTGTTAaata   CAGTGcc                                                                     
                                                                         CRX_Q4(-)0.9    AP2REP_01(+)1                                                               


                                  HFH3_01(+)0.981                                     
                                  caaTATTTctgct                                       
                                SOX17_01(+)1                                          
                                tACAAT                                                
                              SOX5_01(+)1                                             
                              tttACAATat                                              
                          -40       |         -20                                     
Mouse     -2246     aagagtctctTTTACAATATTTCTGCTAGGTTTGTTtcctttgaaa     -2201     Mouse
                              ||||||||||||||||| ||||||||                              
Human     -1848     accagccttcTTTACAATATTTCTGCTGGGTTTGTTcccctcagaa     -1803     Human
                          -40       |         -20                                     
                              tttACAATat                                              
                              SOX5_01(+)1                                             
                                tACAAT                                                
                                SOX17_01(+)1                                          
                                  caaTATTTctgct                                       
                                  HFH3_01(+)0.981                                     


                                           EN1_01(-)0.922                       
                                           gcAACAC                              
                    -40       |         -20                                     
Mouse     -3660     tatggttcaaTAAGCAACATCTAGCAACACagggcacact     -3621     Mouse
                              |||||||  |||||||||||                              
Human     -2951     tatgatgtagTAAGCAATGTCTAGCAACACtcttactatg     -2912     Human
                    -40       |         -20                                     
                                           gcAACAC                              
                                           EN1_01(-)0.922                       


                                                                                           AP2REP_01(-)0.907                                                                                                                                                                                                                                           
                                                                                           aaCACAG                                                                                                                                                                                                                                                     
                                                                                         EN1_01(-)0.922                                                                                                                                                                                                                                                
                                                                                         tcAACAC                                                                                                                                                                                                                                                       
                                                                                                                    P300_01(-)1                                                                                                                                                                                                                        
                                                                                                                    ttaagACTCCgagt                                                                                                                                                                                                                     
                                                                                                                 CRX_Q4(+)0.904                                                                                                                                                                                                                        
                                                                                                                 aaatTAAGActcc                                                                                                                                                                                                                         
                                                                                                               POU6F1_01(-)1                                                                                                                                                                                                                           
                                                                                                               ATAAAttaaga                                                                                                                                                                                                                             
                                                                                                              TST1_01(+)0.926                                                                                                                                                                                                                          
                                                                                                              catAAATTaagactc                                                                                                                                                                                                                          
                                                                                                              CRX_Q4(-)0.955                                                                                                                                                                                                                           
                                                                                                              cataAATTAagac                                                                                                                                                                                                                            
                                                                                                            MSX1_01(-)0.928                                                                                                                                                                                                                            
                                                                                                            cACATAaat                                                                                                                                                                                                                                  
                                                                                                            CRX_Q4(+)0.904                                                                                                                                                                                                                             
                                                                                                            cacaTAAATtaag                                                                                                                                                                                                                              
                                                                                                           S8_01(+)1                                                                                                                                                                                                                                   
                                                                                                           tcacataAATTAagac                                                                                                                                                                                                                            
                                                                                                          FREAC7_01(+)1                                                                                                                                                                                         AP2REP_01(+)0.918                      
                                                                                                          gtcacATAAAttaaga                                                                                                                                                                                      CAGTTgc                                
                                                                                                        YY1_01(+)0.902                   HFH3_01(-)0.981                                                     POU1F1_Q6(-)0.987                                                                              AP2REP_01(-)0.907                          
                                                                                                        aagtCACATaaattaag                gcaagAAATAagg                                                       acctATACAc                                                                                     aaCACAG                                    
                            |         -280      |         -260      |         -240       |         -220      |         -200      |         -180      |         -160      |         -140      |         -120         |         -100       |         -80       |         -60       |         -40       |         -20                                     
Mouse     -4023     atcactttccTGACACAGCTTGTGTGCATAGGGACAGTTGGCTATACTTTACCTTGTTCCAGAAG-AAATCAACACAGCTTACAAAGTCACATAAATTAAGACTCCGAGTAAAATACGCAAGAAATAAGGGTATGTGTGTGAAAAATGGAGCCAGCAATGATGCTTAAAAATGCACATCCTA---ACCTATACACTCAGTGTGGGT-GGAGATAAATTTGGCACTGGTTTTCTAGGAATCTGACAAGAGAGAGAAACCCGGTTACAGTGCTCCAGAGATAAACACAGTTGCTCaaataactag     -3726     Mouse
                              ||||||| ||| ||||  | |||   ||| | | ||| | |||||| |||||||  |||| || ||| |||||||| ||||||||||||||||||| ||||||||| ||||||||||||||  || |   |||||||  |||||  |||||||   || ||||||||||  |   ||||||||||| | | ||||| || |||  ||||||| ||  |||||||  | ||     ||| ||||||||| ||||||| || || | | ||||| ||||||||||                              
Human     -3322     acatgtttttTGACACAACTTCTGTGTGTGGGGTTTGTTTGTTTTACCTCACCTTGCTCCAGAAACAAATTAAAACAACTTACAAAATCACATAAATTAAGACTCCAAGTAAAATAAGCAAGAAATAAGGG--TGGGGACGAAAAATAAAGCCAAGAATGATGTCAAAGAATGCACATCACAAAGACCTATACACTTAATATGGGTGGGGGATGTATTTGGCTCTAATTTTCTACCAGTCAACACAGAAAGAGAAACCTGGTTACAATG-TCAAAAAATAAATACAGTTGCTCtggaaaaata     -3023     Human
                    -300      |         -280      |         -260      |         -240      |         -220      |         -200      |         -180      |           -160      |         -140      |         -120      |         -100      |         -80       |         -60       |         -40        |         -20                                     
                                                                                                        aaatCACATaaattaag                gcaagAAATAagg                                                       acctATACAc                                           tcAACAC                                       CAGTTgc                                
                                                                                                        YY1_01(+)0.902                   HFH3_01(-)0.98  1                                                   POU1F1_Q6(-)0.987                                    EN1_01(-)0.922                                AP2REP_01(+)0.918                      
                                                                                                          atcacATAAAttaaga                                                                                                                                          aaCACAG                                                                            
                                                                                                          FREAC7_01(+)1                                                                                                                                             AP2REP_01(-)0.907                                                                  
                                                                                                           tcacataAATTAagac                                                                                                                                         aaCACAG                                                                            
                                                                                                           S8_01(+)1                                                                                                                                                AP2REP_01(-)0.907                                                                  
                                                                                                            cacaTAAATtaag                                                                                                                                                                                                                              
                                                                                                            CRX_Q4(+)0.904                                                                                                                                                                                                                             
                                                                                                            cACATAaat                                                                                                                                                                                                                                  
                                                                                                            MSX1_01(-)0.928                                                                                                                                                                                                                            
                                                                                                              cataAATTAagac                                                                                                                                                                                                                            
                                                                                                              CRX_Q4(-)0.955                                                                                                                                                                                                                           
                                                                                                              catAAATTaagactc                                                                                                                                                                                                                          
                                                                                                              TST1_01(+)0.926                                                                                                                                                                                                                          
                                                                                                               ATAAAttaaga                                                                                                                                                                                                                             
                                                                                                               POU6F1_01(-)1                                                                                                                                                                                                                           
                                                                                                                 aaatTAAGActcc                                                                                                                                                                                                                         
                                                                                                                 CRX_Q4(+)0.904                                                                                                                                                                                                                        
                                                                                                                    ttaagACTCCaagt                                                                                                                                                                                                                     
                                                                                                                    P300_01(-)1                                                                                                                                                                                                                        


                                                                                            GATA2_01(+)0.972                        
                                                                                            aaaGATTTat                              
                                                                                            GATA1_01(+)0.987                        
                                                                                            aaaGATTTat                              
                                                                                    CEBPB_01(+)0.981                                
                                                                                    aagatttGAAAGat                                  
                                                                                   GATA2_01(+)0.972                                 
                                                                                   caaGATTTga                                       
                                                   CRX_Q4(-)0.952                  GATA1_01(+)0.987                                 
                                                   aataGGTTAaatt                   caaGATTTga                                       
                            -80       |         -60       |         -40           |         -20                                     
Mouse     -4352     ctaatgtactAGAGACTAAAAATAGTGGACTAATAGGTTAAATTTCTGCAAAGAG----CTTCCAAGATTTGAAAGATTTATctaagtttca     -4265     Mouse
                              |||||||||||||| ||||| ||||||||||||  ||||| | ||    ||||||||||||||||||| |||                              
Human     -3848     aatactttacAGAGACTAAAAATA-TGGACAAATAGGTTAAATGACTGCACAAAGTTGACTTCCAAGATTTGAAAGATGTATgagttttaat     -3758     Human
                     |         -80       |          -60       |         -40       |         -20                                     
                                                   aataGGTTAaatg                   caaGATTTga                                       
                                                   CRX_Q4(-)0.952                  GATA1_01(+)0.987                                 
                                                                                   caaGATTTga                                       
                                                                                   GATA2_01(+)0.972                                 
                                                                                    aagatttGAAAGat                                  
                                                                                    CEBPB_01(+)0.981                                
                                                                                            aaaGATGTat                              
                                                                                            GATA1_01(+)0.99                         
                                                                                            aaaGATGTat                              
                                                                                            GATA2_01(+)0.98                         


                                                                                                                                                                                                 TEF1_Q   6(-)0.972                                                  
                                                                                                                                                                                                 cATCCC                                                              
                                                                               POU1F1_Q6(+)0.985                                                                                                PEA3_Q6   (+)1                                                       
                                                                               tTGGATcata                                                                                                       gCATCCc                                                              
                                                                               GATA2_01(-)0.974                                                                                               GATA2_01(   -)0.982                                                    
                                                                               ttGGATCata                                                                                                     taGCATCcc   a                                                          
                                                                               GATA2_01(+)0.971                                                                                               GATA1_01(   -)0.993                                                    
                                                                               ttgGATCAta                                                                                                     taGCATCcc   a                                                          
                                                                               GATA1_01(-)0.988                                                                                        CRX_Q4(-)0.948                                                                
                                                                               ttGGATCata                                                                                              ttttTATTAgcat                                                                 
                                                                               GATA1_01(+)0.983                                                      IK2_01(-)1                     HFH3_01(+)0.931                                                                  
                                                                               ttgGATCAta                                                            ggttTCCCAttt                   gtaTTTTTattag                                                                    
                                                                             IRF1_Q6(-)0.959                                                       LRF_Q2(-)0.904                  FREAC7_01(-)1               AP2REP_01(-)0.907                                     
                                                                             AATTGga                                                               TGGGTttcc                       agtattTTTATtagca            acCACAG                                               
                                                                          IRF1_Q6(+)0.959                                                         CREL_01(+)1                     HFH3_01(+)0.981            EN1_01(-)0.926                                          
                                                                          tcCAATT                                                                 ctgggTTTCC                      aagTATTTttatt              aaACCAC                                                 
                          |         -200      |         -180       |         -160      |         -140      |         -120      |          -100      |         -80       |         -60       |         -40          |         -20                                     
Mouse     -4606     gagagaaagtTTCATGCTCTGGCCAAGTGTACCCTCACTGGAGC-GGATGCTTGTCCAATTGGATCATAAGTCTCATTCAAGACAAGTAATTATAGACATGAGATTTGGGCTGAAAA-GCAGAATGCTGGGTTTCCCATTTAGAATGAGTCACATTAAAAGTATTTTTATTAGCATCCC---AAAAAACCACAGCATATCTTCATATGTTAttaattgaaa     -4391     Mouse
                              |||||||||||||||| ||||||  ||||||||| |||  ||||||||||||||||||  |||| ||||| || |||| |||| ||| |  ||||||||| ||||||    |||  |||||||||||||||  ||| ||||| ||||||| ||||||||||||||||||    ||||||||||||||| ||||| || |||                              
Human     -4096     ggaagagaacTTCATGCTCTGGCCAAATGTACCTCCACTGGAGCAGGACACTTGTCCAATTGGATCATGGGTCTAATTCAGGA-AAGTGATTAAAGAAAAAAGATTTGGGATGAAAACATGGAACACTGGGTTTCCCATTTCAAATAAGTCATATTAAAATTATTTTTATTAGCATCCCTTAGAAAAACCACAGCATAGCTTCAAATATTAattgcataca     -3877     Human
                    -220      |         -200      |         -180      |         -160      |         -140       |         -120      |         -100      |         -80       |         -60       |         -40       |         -20                                     
                                                                          tcCAATT                                                                 ctgggTTTCC                      aatTATTTttatt              aaACCAC                                                 
                                                                          IRF1_Q6(+)0.959                                                         CREL_01(+)1                     HFH3_01(+)0.981            EN1_01(-)0.926                                          
                                                                             AATTGga                                                               TGGGTttcc                       attattTTTATtagca            acCACAG                                               
                                                                             IRF1_Q6(-)0.959                                                       LRF_Q2(-)0.904                  FREAC7_01(-)1               AP2REP_01(-)0.907                                     
                                                                               ttgGATCAtg                                                            ggttTCCCAttt                   ttaTTTTTattag                                                                    
                                                                               GATA1_01(+)0.983                                                      IK2_01(-)1                     HFH3_01(+)0.931                                                                  
                                                                               ttGGATCatg                                                                                              ttttTATTAgcat                                                                 
                                                                               GATA1_01(-)0.988                                                                                        CRX_Q4(-)0.948                                                                
                                                                               ttgGATCAtg                                                                                                     taGCATCcct                                                             
                                                                               GATA2_01(+)0.971                                                                                               GATA1_01(-)0.993                                                       
                                                                               ttGGATCatg                                                                                                     taGCATCcct                                                             
                                                                               GATA2_01(-)0.974                                                                                               GATA2_01(-)0.982                                                       
                                                                               tTGGATcatg                                                                                                       gCATCCc                                                              
                                                                               POU1F1_Q6(+)0.985                                                                                                PEA3_Q6(+)1                                                          
                                                                                                                                                                                                 cATCCC                                                              
                                                                                                                                                                                                 TEF1_Q6(-)0.972                                                     


                                     GATA2_01(+)0.982                         
                                     caaGATGCct                               
                                     GATA1_01(+)0.993                         
                                     caaGATGCct                               
                            |         -20                                     
Mouse     -4694     agcctaaagcTAGTGGTCAAGATGCCTTctgaaagatt     -4657     Mouse
                              ||| ||||||||||||||                              
Human     -4203     gccaaaaattTAGAGGTCAAGATGCCTTagacaaattg     -4166     Human
                            |         -20                                     
                                     caaGATGCct                               
                                     GATA1_01(+)0.993                         
                                     caaGATGCct                               
                                     GATA2_01(+)0.982                         


                               GATA2_01(-)0.974                       
                               caGGATCctg                             
                               GATA2_01(+)0.974                       
                               cagGATCCtg                             
                               GATA1_01(-)0.988                       
                               caGGATCctg                             
                               GATA1_01(+)0.988                       
                               cagGATCCtg                             
                              -20                                     
Mouse     -7519     agtttgacccTCAGGATCCTgttttgatgt     -7490     Mouse
                              ||||||||||                              
Human     -4531     actctaacttTCAGGATCCTcctctggcat     -4502     Human
                              -20                                     
                               cagGATCCtc                             
                               GATA1_01(+)0.988                       
                               caGGATCctc                             
                               GATA1_01(-)0.988                       
                               cagGATCCtc                             
                               GATA2_01(+)0.974                       
                               caGGATCctc                             
                               GATA2_01(-)0.974                       


                                  GATA2_01(+)1                          
                                  aagGATAGgg                            
                                  GATA1_01(+)1                          
                                  aagGATAGgg                            
                      |         -20                                     
Mouse     -7964     agtactctgaGGGAAAGGATAGgggaataagt     -7933     Mouse
                              ||||||||||||                              
Human     -5943     taattcagtgGGGAAAGGATAGtgttttcagg     -5912     Human
                      |         -20                                     
                                  aagGATAGtg                            
                                  GATA1_01(+)1                          
                                  aagGATAGtg                            
                                  GATA2_01(+)1                          
