# Supplementary material for: Transcriptional double-autorepression feedforward circuits act for multicellularity and nervous system development
Source: BMC Genomics. 2011 May 11;12:228. doi: 10.1186/1471-2164-12-228 (PMC3116505; doi:10.1186/1471-2164-12-228)
Supplement: Additional file 4 — Alignments of conserved blocks for 5169 human-mouse orthologs with conserved TFBSs. The location and motif information for 386237 TFBSs are displayed in a character-based alignment-embedded layout. Each file name stands for a gene symbol and the file contains the alignments of conserved blocks with TFBS information for the corresponding gene. Each alignment is not interleaved. The graphical alignments with TFBS information for the 5169 human-mouse ortholog pairs are provided in a browsable format at our website http://genet.med.kagawa-u.ac.jp/pub/HMO_5169/List.htm, together with the character-based alignments with TFBSs and raw sequences contained in Additional files 4 and 2 respectively. [file 1471-2164-12-228-S4.ZIP › Additional_file_4/Text-based_Alignments/ABL1.aln.txt]

---------- ABL1 ----------

                                IK2_01(+)1                                                       
                                tgcTGGGAttaa                                                     
                               EN1_01(+)0.917          SP1_01(-)0.949                            
                               GTGCTgg                 accACGCCcg                                
                           |         -40       |         -20                                     
Mouse     -1070     ctgccttctgAGTGCTGGGATTAAAGGCGTGGGCCACCACGCCCGGCaggtgataac     -1014     Mouse
                              |||||||||||||  |||||| |||||| ||||||||                              
Human     -2002     ggcctcccaaAGTGCTGGGATTACCGGCGTGAGCCACCGCGCCCGGCccgctagttc     -1946     Human
                           |         -40       |         -20                                     
                               GTGCTgg                 accGCGCCcg                                
                               EN1_01(+)0.917          SP1_01(-)0.924                            
                                tgcTGGGAttac                                                     
                                IK2_01(+)1                                                       


                                 IRF1_Q6(-)0.924                       
                                 AAGAGaa                               
                     |         -20                                     
Mouse     -7359     aaaggcagggGGAAAGAGAAAatgtaaaaga     -7329     Mouse
                              |||||||||||                              
Human     -2736     aaagaaagaaGGAAAGAGAAAggaaggaaag     -2706     Human
                     |         -20                                     
                                 AAGAGaa                               
                                 IRF1_Q6(-)0.924                       


                                                                      SP1_01(+)0.972                        
                                                                      gaGGCAGgtg                            
                                                                SP1_01(+)0.972                              
                                                                gaGGCAGagg                                  
                              EN1_01(+)0.93                   PEA3_Q6(-)0.937                               
                              GTGATgg                         gGGAGGc                                       
                           -60       |         -40        |         -20                                     
Mouse     -7846     tgcctgggcaGTGATGGCCCATGCCTTTAATCCTAGC-ACTTGGGAGGCAGAGGCAGGtggatctttg     -7780     Mouse
                              |||||||   |||||| |||||| ||| ||| ||||||| ||||||||                              
Human     -2923     ttaggcacgtGTGATGGTGTATGCCTGTAATCCCAGCTACTCGGGAGGCTGAGGCAGGagaatcgctt     -2856     Human
                            -60       |         -40       |         -20                                     
                              GTGATgg                         gGGAGGc                                       
                              EN1_01(+)0.93                   PEA3_Q6(-)0.937                               
                                                                gaGGCTGagg                                  
                                                                SP1_01(+)0.962                              
                                                                      gaGGCAGgag                            
                                                                      SP1_01(+)0.972                        


                                NKX25_01(+)1                         
                                ttAAGTG                              
                              MSX1_01(+)0.988                        
                              tctTAAGTg                              
                             -20                                     
Mouse     -7947     tatagcagagTCTTAAGTGgcccaggtaa     -7919     Mouse
                              |||||||||                              
Human     -4772     aataaatgctTCTTAAGTGaattgttatt     -4744     Human
                             -20                                     
                              tctTAAGTg                              
                              MSX1_01(+)0.988                        
                                ttAAGTG                              
                                NKX25_01(+)1                         
