# Supplementary material for: Transcriptional double-autorepression feedforward circuits act for multicellularity and nervous system development
Source: BMC Genomics. 2011 May 11;12:228. doi: 10.1186/1471-2164-12-228 (PMC3116505; doi:10.1186/1471-2164-12-228)
Supplement: Additional file 4 — Alignments of conserved blocks for 5169 human-mouse orthologs with conserved TFBSs. The location and motif information for 386237 TFBSs are displayed in a character-based alignment-embedded layout. Each file name stands for a gene symbol and the file contains the alignments of conserved blocks with TFBS information for the corresponding gene. Each alignment is not interleaved. The graphical alignments with TFBS information for the 5169 human-mouse ortholog pairs are provided in a browsable format at our website http://genet.med.kagawa-u.ac.jp/pub/HMO_5169/List.htm, together with the character-based alignments with TFBSs and raw sequences contained in Additional files 4 and 2 respectively. [file 1471-2164-12-228-S4.ZIP › Additional_file_4/Text-based_Alignments/ABO.aln.txt]

---------- ABO ----------

                              AP2REP_01(+)0.918                      
                              CAGTCcc                                
                             -20                                     
Mouse     -232      gaatcacccaCAGTCCCTGtgatgtgacc      -204     Mouse
                              |||||||||                              
Human     -750      cgcgctctccCAGTCCCTGcagccgccgc      -722     Human
                             -20                                     
                              CAGTCcc                                
                              AP2REP_01(+)0.918                      


                                                     GATA2_01(+)0.971                                              
                                                     tggGATTAaa                                                    
                                                     GATA1_01(+)0.985                                              
                                                     tggGATTAaa                                                    
                            SP1_01(-)0.972          PITX2_Q2(-)1       EN1_01(-)0.926                              
                            cacCTGCCtc              ctggGATTAaa        ccACCAC                                     
                        |         -60       |          -40       |         -20                                     
Mouse     -3528     cagaaatccaCCTGCCTCTGCCTCCCGAGT-GCTGGGATTAAAGGCGTGCGCCACCACGCCCGGCacctatcccc     -3455     Mouse
                              |||||||| || |||| ||| |||||||||| || |  | ||||||||| |||||                              
Human     -1238     aagcgattctCCTGCCTCAGCGTCCCAAGTAGCTGGGATTACAGACTCGAGCCACCACGACCGGCtaatttttgt     -1164     Human
                         |         -60       |         -40       |         -20                                     
                            ctcCTGCCtc              ctggGATTAca        ccACCAC                                     
                            SP1_01(-)0.972          PITX2_Q2(-)1       EN1_01(-)0.926                              
                                                     tggGATTAca                                                    
                                                     GATA1_01(+)0.985                                              
                                                     tggGATTAca                                                    
                                                     GATA2_01(+)0.971                                              


                                PEA3_Q6(+)0.937                       
                                cCCTCCc                               
                               LRF_Q2(+)0.952                         
                               acccTCCCC                              
                               CKROX_Q2(+)1                           
                               aCCCTCccc                              
                              -20                                     
Mouse     -3723     tatgaggccaCACCCTCCCCtccatctcct     -3694     Mouse
                              ||||||||||                              
Human     -2491     gagtggagagCACCCTCCCCatgtggggct     -2462     Human
                              -20                                     
                               aCCCTCccc                              
                               CKROX_Q2(+)1                           
                               acccTCCCC                              
                               LRF_Q2(+)0.952                         
                                cCCTCCc                               
                                PEA3_Q6(+)0.937                       


                             PAX4_03(+)0.903                           
                             ggcttaCACCTc                              
                     |         -20                                     
Mouse     -4364     gatttatttgGCTTACACCTCataattaagg     -4334     Mouse
                              |||||||||||                              
Human     -3378     tcggtttcatGCTTACACCTCctggtctgac     -3348     Human
                     |         -20                                     
                             tgcttaCACCTc                              
                             PAX4_03(+)0.903                           


                               LRF_Q2(+)0.904                          
                               ggtaACCCA                               
                     |         -20                                     
Mouse     -7849     atcctgagtgAGGTAACCCAAttacaaaaga     -7819     Mouse
                              |||||||||||                              
Human     -4791     gacaggaagcAGGTAACCCAAaggaaaagag     -4761     Human
                     |         -20                                     
                               ggtaACCCA                               
                               LRF_Q2(+)0.904                          


                                    GATA2_01(-)1                            
                                    agCTATCaaa                              
                                    GATA1_01(-)1                            
                                    agCTATCaaa                              
                          |         -20                                     
Mouse     -7926     caatggaataCTACTCAGCTATCAAAaacaatgaat     -7891     Mouse
                              ||| |||| |||||||                              
Human     -7458     ctgcttgggtCTAATCAGTTATCAAActagagtcag     -7423     Human
                          |         -20                                     
                                    agTTATCaaa                              
                                    GATA1_01(-)0.988                        
                                    agTTATCaaa                              
                                    GATA2_01(-)0.992                        
