# Supplementary material for: Transcriptional double-autorepression feedforward circuits act for multicellularity and nervous system development
Source: BMC Genomics. 2011 May 11;12:228. doi: 10.1186/1471-2164-12-228 (PMC3116505; doi:10.1186/1471-2164-12-228)
Supplement: Additional file 4 — Alignments of conserved blocks for 5169 human-mouse orthologs with conserved TFBSs. The location and motif information for 386237 TFBSs are displayed in a character-based alignment-embedded layout. Each file name stands for a gene symbol and the file contains the alignments of conserved blocks with TFBS information for the corresponding gene. Each alignment is not interleaved. The graphical alignments with TFBS information for the 5169 human-mouse ortholog pairs are provided in a browsable format at our website http://genet.med.kagawa-u.ac.jp/pub/HMO_5169/List.htm, together with the character-based alignments with TFBSs and raw sequences contained in Additional files 4 and 2 respectively. [file 1471-2164-12-228-S4.ZIP › Additional_file_4/Text-based_Alignments/ABP1.aln.txt]

---------- ABP1 ----------

                              TEF1_Q6(+)0.972                      
                              GAAATg                               
                           -20                                     
Mouse     -709      taacccacatGAAATGTcagcagctgt      -683     Mouse
                              |||||||                              
Human     -429      cgttgtgtcaGAAATGTagttttgctg      -403     Human
                           -20                                     
                              GAAATg                               
                              TEF1_Q6(+)0.972                      


                                EN1_01(+)0.926                        
                                GTTGTca                               
                              -20                                     
Mouse     -963      gagcatggtgCTGTTGTCATgtccatttca      -934     Mouse
                              ||||||||||                              
Human     -627      gagctaagcaCTGTTGTCATtattttcatt      -598     Human
                              -20                                     
                                GTTGTca                               
                                EN1_01(+)0.926                        


                                      IRF1_Q6(+)0.98                       
                                      ctCAGTT                              
                         |         -20                                     
Mouse     -1838     aatggggtgtTGCTGCAACTCAGTTgttatacatg     -1804     Mouse
                              ||||||| |||||||                              
Human     -1679     aaagtggagcTGCTGCACCTCAGTTacacctcaca     -1645     Human
                         |         -20                                     
                                      ctCAGTT                              
                                      IRF1_Q6(+)0.98                       


                                                           EN1_01( -)0.917                                             
                                                           ccAGCAC                                                     
                                                     IK2_01(-)1                                                        
                                                     ttaaTCCCAgca                                                      
                                                    PITX2_Q2(+)1                                                       
                                                    ttTAATCccag                                                        
                                                    GATA2_01(-)0.9 71        SP1_01(+)0.972                            
                                                    ttTAATCcca               gaGGCAGgcg                                
                                                    GATA1_01(-)0.9 85  SP1_01(+)0.972                                  
                                                    ttTAATCcca         gaGGCAGagg                                      
                                                  CRX_Q4(+)1         PEA3_Q6(-)0.937                                   
                                                  ccttTAATCccag      gGGAGGc                                           
                            |         -60       |         -40        |         -20                                     
Mouse     -4580     aaagccacaaGCCAGGCGTGGTGGCGCACACCTTTAATCCCAGCAC-TTGGGAGGCAGAGGCAGGCGGAtttctgagtt     -4503     Mouse
                              ||||||| ||||||| ||  ||| |||||||||||| ||||||||| |||||||| |||                              
Human     -2739     tctatttgggGCCAGGCCTGGTGGCTCATGCCTGTAATCCCAGCACTTTGGGAGGCTGAGGCAGGTGGAccacttgagg     -2661     Human
                             |         -60       |         -40       |         -20                                     
                                                  cctgTAATCccag      gGGAGGc                                           
                                                  CRX_Q4(+)1         PEA3_Q6(-)0.937                                   
                                                    tgTAATCcca         gaGGCTGagg                                      
                                                    GATA1_01(-)0.985   SP1_01(+)0.962                                  
                                                    tgTAATCcca               gaGGCAGgtg                                
                                                    GATA2_01(-)0.971         SP1_01(+)0.972                            
                                                    tgTAATCccag                                                        
                                                    PITX2_Q2(+)1                                                       
                                                     gtaaTCCCAgca                                                      
                                                     IK2_01(-)1                                                        
                                                           ccAGCAC                                                     
                                                           EN1_01(-)0.917                                              


                               HFH3_01(-)0.931                           
                               agcaaAAAGAaat                             
                             HFH3_01(-)0.931                             
                             gaagcAAAAAgaa                               
                       |         -20                                     
Mouse     -7270     gtatgtagagAAGCAAAAAGAAAtcctgaacaa     -7238     Mouse
                              |||||||||||||                              
Human     -3563     cttcctggaaAAGCAAAAAGAAAcgtgggtata     -3531     Human
                       |         -20                                     
                             aaagcAAAAAgaa                               
                             HFH3_01(-)0.931                             
                               agcaaAAAGAaac                             
                               HFH3_01(-)0.931                           


                              MYOGENIN_Q6(+)1                        
                              tcCAGGTg                               
                             -20                                     
Mouse     -7974     tttggggaagTCCAGGTGCtttactcagt     -7946     Mouse
                              |||||||||                              
Human     -7322     cactgcatccTCCAGGTGCgggacctgtg     -7294     Human
                             -20                                     
                              tcCAGGTg                               
                              MYOGENIN_Q6(+)1                        
