# Supplementary material for: Transcriptional double-autorepression feedforward circuits act for multicellularity and nervous system development
Source: BMC Genomics. 2011 May 11;12:228. doi: 10.1186/1471-2164-12-228 (PMC3116505; doi:10.1186/1471-2164-12-228)
Supplement: Additional file 4 — Alignments of conserved blocks for 5169 human-mouse orthologs with conserved TFBSs. The location and motif information for 386237 TFBSs are displayed in a character-based alignment-embedded layout. Each file name stands for a gene symbol and the file contains the alignments of conserved blocks with TFBS information for the corresponding gene. Each alignment is not interleaved. The graphical alignments with TFBS information for the 5169 human-mouse ortholog pairs are provided in a browsable format at our website http://genet.med.kagawa-u.ac.jp/pub/HMO_5169/List.htm, together with the character-based alignments with TFBSs and raw sequences contained in Additional files 4 and 2 respectively. [file 1471-2164-12-228-S4.ZIP › Additional_file_4/Text-based_Alignments/ABRA.aln.txt]

---------- ABRA ----------

                                                                                                                                                                                                                                                                                                                      IK2_01(-)1                                                                                     
                                                                                                                                                                                                                                                                                                                      taaaTCCCAggc                                                                                   
                                                                                                                                                                                                                                                                                                                     GATA2_01(-)0.972                                                                                
                                                                                                                                                                                                                                                                                                                     ttAAATCcca                                                                                      
                                                                                                                                                                                                                                                                                                                     GATA1_01(-)0.987                                                                                
                                                                                                                                                                                                                                                                                                                     ttAAATCcca                                                                                      
                                                                                                                                                               TEF1_Q6(+)0.972      TEF1_Q6(+)0.972                                                                                                               CRX_Q4(+)0.904                                                                                     
                                                                                                                                                               GAAATg               GAAATg                                                                                                                        tattTAAATccca                                                                                      
                                                                                                                                                                               EN1_01(+)0.93                                                                                                                    TST1_01(-)0.929                                                                                      
                                                                                                                                                                               GTGATga                                                                                                                          tctatttAAATCcca                                                                                      
                                                                                                                                                                              GATA2_01(+)0.979                                         GATA2_01(-)0.98                                                         HFH3_01(+)0.981                                                                                       
                                                                                                                                                                              tgtGATGAaa                                               ccACATCttg                                                              ttcTATTTaaatc                                                                                         
                                                                              MYOD_01(-)0.905                                                                                 GATA1_01(+)0.988                                         GATA1_01(-)0.99                                    PEA3_Q6(+)1          CRX_Q4(-)0.904                                                                                        
                                                                              gagcACATGatt                                                                                    tgtGATGAaa                                               ccACATCttg                                         cCTTCCc              ttctATTTAaatc                                                                                         
                                                                             EN1_01(-)0.917                      NKX25_01(-)1                                    IK2_01(-)0.969                                 EN1_01(-)0.922      YY1_01(+)0.902                      E4F1_Q6(+) 1     IK2_01(-)1       TFIII_Q6(-)0.919                                                                                           
                                                                             tgAGCAC                             CACTTgg                                         aatgTCCCTctg                                   agAACAC             gcacCACATcttggcaa                   ccacCGTCAc       tcctTCCCActc     CCTGCttct                                                                                                  
                       -360      |         -340      |         -320      |         -300      |         -280      |         -260      |         -240      |         -220      |         -200      |         -180      |         -160      |         -140      |         -120      |          -100       |         -80       |         -60       |         -40       |         -20                                     
Mouse     -365      actgtacactCCTCTAAATGGTTGGATCATATTTTAAGGTCAAGGAAAACATAAAGCTGAGCACATGATTCAATCTAGTGCTTTCCACTCTGGCACTTGGAGGAGAGAGGAGGGAACATATCCGTGTCCTTTGCCACCAGAAATGTCCCTCTGCTGTGATGAAATGGGACTTGTCAGGGTTTAAAAACAGAACACCGTCAGGGCCATGGCACCACATCTTGGCAAGAAATACTTTGCATAGTTTCCACCGTCAC-AGGCTCTCCTTCCCACTCA-CACCCTGCTTCTATTTAAATCCCAGGCATCTCTCTCAACCACATTCCCCTTTAGCTGGTGCCCAGGCTGTCAGCAGAGAAgaaacaggta        -3     Mouse
                              ||| |||||||| ||| ||||||  ||||||| |  |||| ||| ||||||||||||| |  |||||||  ||||||||||||||||||||| ||||||    || ||||||  ||| | || ||| |||| |||||||||||| |||||||||  |||  ||||| | |||| ||| |||||||| ||||||| | ||| ||||||||||||||||||| |||  ||||||||||| |||||| | |||||||||||||| |  ||||||||||||||||||||||||||||   | ||  |||||| | |  ||||||  ||| ||||||| |||||||||||                              
Human     -363      tatgtatgcaCCTATAAATGGTAGGACCATATT--AAGGTCA-GACAAACGTAAGGCTGAGCACATGACTTGATCTAGTAATTTCCACTCTGGCACTTGGAGAAGAGAGT---GAGCATATCACTGTTCCTTACCAGCAGAGATGTCCCTCTGCCGTGATGAAACTGGAGCTGTCATGATTTATAAAAAGAACACCATCAGGGCAAAGGCGCCACATCTTGGCAAGAAATGCTTCACATAGTTTCCATCGTCACTAAGCTCTCCTTCCCACCCCGCACCCTGCTTCTATTTAAATCCCAGGCACTCCACTGGACCACACT-CATTTTAGCCAGTGTCCAGGCTATCAGCAGAGAAagacaggtgg        -6     Human
                            |         -340      |           -320       |         -300      |         -280      |         -260         |         -240      |         -220      |         -200      |         -180      |         -160      |         -140      |         -120      |         -100      |         -80       |         -60       |          -40       |         -20                                     
                                                                             tgAGCAC                             CACTTgg                                         gatgTCCCTctg                                   agAACAC             gcgcCACATcttggcaa                   ccatCGTCAc       tcctTCCCAccc     CCTGCttct                                                                                                  
                                                                             EN1_01(-)0.917                      NKX25_01(-)1                                    IK2_01(-)0.969                                 EN1_01(-)0.922      YY1_01(+)0.902                      E4F1_Q6(+)1      IK2_01(-)1       TFIII_Q6(-)0.919                                                                                           
                                                                              gagcACATGact                                                                                    cgtGATGAaa                                               ccACATCttg                                         cCTTCCc              ttctATTTAaatc                                                                                         
                                                                              MYOD_01(-)0.905                                                                                 GATA1_01(+)0.988                                         GATA1_01(-)0.99                                    PEA3_Q6(+)1          CRX_Q4(-)0.904                                                                                        
                                                                                                                                                                              cgtGATGAaa                                               ccACATCttg                                                              ttcTATTTaaatc                                                                                         
                                                                                                                                                                              GATA2_01(+)0.979                                         GATA2_01(-)0.98                                                         HFH3_01(+)0.981                                                                                       
                                                                                                                                                                               GTGATga                                                               GAAATg                                                     tctatttAAATCcca                                                                                      
                                                                                                                                                                               EN1_01(+)0.93                                                         TEF1_Q6(+)0.972                                            TST1_01(-)0.929                                                                                      
                                                                                                                                                                                                                                                     GAAATg                                                       tattTAAATccca                                                                                      
                                                                                                                                                                                                                                                     TEF1_Q6(+)0.972                                              CRX_Q4(+)0.904                                                                                     
                                                                                                                                                                                                                                                                                                                     ttAAATCcca                                                                                      
                                                                                                                                                                                                                                                                                                                     GATA1_01(-)0.987                                                                                
                                                                                                                                                                                                                                                                                                                     ttAAATCcca                                                                                      
                                                                                                                                                                                                                                                                                                                     GATA2_01(-)0.972                                                                                
                                                                                                                                                                                                                                                                                                                      taaaTCCCAggc                                                                                   
                                                                                                                                                                                                                                                                                                                      IK2_01(-)1                                                                                     


                                        POU6F1_01(+)0.982                                                                                               
                                        tcatatATTAT                                                                                                     
                                 GATA2_01(-)0.971                                                                                                       
                                 ttTAATCtca                                                                                                             
                                 GATA1_01(-)0.985                                                                                                       
                                 ttTAATCtca                                                                                                             
                      |         -100      |         -80       |         -60       |         -40       |         -20                                     
Mouse     -523      aacctctcatGATTTTAATCTCATATATTATTATCTGCAGGGAGTAAGATACCTTTTCACTCTGCTATTAAAGGAGACCAAATAACAGCTGTATTGAGGGCTaccgagattt      -412     Mouse
                              ||||| |||||||||| |||||| |||| || ||| ||||    ||| |||  ||||| ||  |  || || ||  ||||||| ||||||||                              
Human     -509      cacagagatgGATTTGAATCTCATATTTTATTAGCTGCTGGAAGTTAGATTTTATTTTACTTAGCTATAAAGTGGAACTAATTAGGAGCTGTACTGAGGGCTgctggggttt      -398     Human
                      |         -100      |         -80       |         -60       |         -40       |         -20                                     
                                 ttGAATCtca                                                                                                             
                                 GATA1_01(-)0.99                                                                                                        
                                 ttGAATCtca                                                                                                             
                                 GATA2_01(-)0.974                                                                                                       
                                        tcatatTTTAT                                                                                                     
                                        POU6F1_01(+)1                                                                                                   


                                      IRF1_Q6(-)0.975                         
                                      AAATGaa                                 
                            |         -20                                     
Mouse     -616      tcaatacttcCATCTGGAAAATGAAGATctgagcagac      -579     Mouse
                              ||| ||||||||||||||                              
Human     -647      tcaattttctCATTTGGAAAATGAAGATtggatgagtt      -610     Human
                            |         -20                                     
                                      AAATGaa                                 
                                      IRF1_Q6(-)0.975                         


                               CEBPB_01(-)0.996                           
                               taATTTCtaaaata                             
                              CEBPGAMMA_Q6(+)1                            
                              ataATTTCtaaaa                               
                        |         -20                                     
Mouse     -780      tattttagtcATAATTTCTAAAATacataaaagt      -747     Mouse
                              ||||||||||||||                              
Human     -835      gcctccaataATAATTTCTAAAATccaatgtgta      -802     Human
                        |         -20                                     
                              ataATTTCtaaaa                               
                              CEBPGAMMA_Q6(+)1                            
                               taATTTCtaaaatc                             
                               CEBPB_01(-)0.996                           


                              SF1_Q6(-)1                              
                              CAAGGtgg                                
                              -20                                     
Mouse     -1055     aaaatccagaCAAGGTGGGAgccagattgg     -1026     Mouse
                              ||||||||||                              
Human     -1551     tttgggaggcCAAGGTGGGAagactgcaca     -1522     Human
                              -20                                     
                              CAAGGtgg                                
                              SF1_Q6(-)1                              


                                                     EN1_01(-)0.922                          
                                                     taAAAAC                                 
                                                 HFH3_01(-)0.931                             
                                                 ttattAAAAAcaa                               
                       |         -40       |         -20                                     
Mouse     -1460     aatgtcattgCCTGCTACCAAAGTTTTTATTATTAAAAACAAAgaggaatatc     -1408     Mouse
                              |||||||   ||| || | ||| ||||||||||                              
Human     -1634     aacataaagtCCTGCTAAGGAAGATTGTGTTACTAAAAACAAAaggggccaga     -1582     Human
                       |         -40       |         -20                                     
                                                 ttactAAAAAcaa                               
                                                 HFH3_01(-)0.931                             
                                                     taAAAAC                                 
                                                     EN1_01(-)0.922                          


                                                                         CRX_Q4(+)0.948                                      
                                                                         ggtcTAATAcact                                       
                                                                 MSX1_01(+)0.928                                             
                                                                 tttTATCTg                                                   
                                                                 GATA2_01(-)0.992                                            
                                                                 ttTTATCtgg                                                  
                                                                 GATA1_01(-)0.988                                            
                                                                 ttTTATCtgg                                                  
                                                             HFH3_01(+)0.931        POU1F1_Q6(+)1                            
                                                             acaTTTTTatctg          cTGAATagat                               
                                                            FREAC7_01(-)1       AP2REP_01(-)1                                
                                                            cacattTTTATctggt    taCACTG                                      
                                                        YY1_01(+)0.902     POU1F1_Q6(-)0.987                                 
                                                        cctgCACATttttatct  tctaATACAc                                        
                         -80       |         -60       |         -40       |         -20                                     
Mouse     -1612     gtctatttgtCTTCAAGACATCATTCAATGCCCAGTCCTGCACATTTTTATCTGGTCTAATACACTGAATAGATGctgtttctct     -1528     Mouse
                              ||| |||| || ||||| |||  || |||| ||||||||||||||| |||||||||| |||||||                              
Human     -1809     ttccgtcttaCTTTAAGAAATTATTCATTGCTGAGCCCTGGACATTTTTATCTGGTTTAATACACTGCATAGATGtttctctttc     -1725     Human
                         -80       |         -60       |         -40       |         -20                                     
                                                        cctgGACATttttatct  tttaATACAc                                        
                                                        YY1_01(+)0.904     POU1F1_Q6(-)0.987                                 
                                                            gacattTTTATctggt    taCACTG                                      
                                                            FREAC7_01(-)1       AP2REP_01(-)1                                
                                                             acaTTTTTatctg          cTGCATagat                               
                                                             HFH3_01(+)0.931        POU1F1_Q6(+)0.987                        
                                                                 ttTTATCtgg                                                  
                                                                 GATA1_01(-)0.988                                            
                                                                 ttTTATCtgg                                                  
                                                                 GATA2_01(-)0.992                                            
                                                                 tttTATCTg                                                   
                                                                 MSX1_01(+)0.928                                             
                                                                         ggttTAATAcact                                       
                                                                         CRX_Q4(+)0.948                                      


                             CRX_Q4(+)0.907                               
                             aaatTAACTttta                                
                        |         -20                                     
Mouse     -1740     tatcagaagaAATTAACTTTTATAtttttcatac     -1707     Mouse
                              ||||||||||||||                              
Human     -1942     tctctgaaatAATTAACTTTTATAcctttttgtg     -1909     Human
                        |         -20                                     
                             taatTAACTttta                                
                             CRX_Q4(+)0.907                               


                               EN1_01(+)0.93                                                                                         
                               GTTATca                                                                                               
                              GATA2_01(-)0.992                                                                                       
                              tgTTATCaca                                                                                             
                              GATA1_01(-)0.988                                                                                       
                              tgTTATCaca                                                                                             
                       |         -80       |         -60       |         -40       |         -20                                     
Mouse     -1890     tctgtaccatTGTTATCACATGCTGGTGAACTCAGAGAACACACCTAACAGATTTCTAGATAGAGTTTTAAAACATTTTCCAAattgtctaac     -1798     Mouse
                              |||||||| |||| | ||||||| |  |||||  || |||||| | |||||  ||| ||||| || || ||||                              
Human     -2427     cctcagttaaTGTTATCAGATGCCGTTGAACTCTGGAAACACCTCTGACAGATCTGTAGATTAAGTATTAAATCACTTCCCAAttttttttat     -2335     Human
                       |         -80       |         -60       |         -40       |         -20                                     
                              tgTTATCaga                                                                                             
                              GATA1_01(-)0.988                                                                                       
                              tgTTATCaga                                                                                             
                              GATA2_01(-)0.992                                                                                       
                               GTTATca                                                                                               
                               EN1_01(+)0.93                                                                                         


                                        AP2REP_01(+)0.918                       
                                        CAGTTgc                                 
                                      MYOGENIN_Q6(+)0.973                       
                                      tgCAGTTg                                  
                                      IRF1_Q6(+)0.98                            
                                      tgCAGTT                                   
                                   P300_01(+)0.944                              
                                   ggctGCAGTtgcca                               
                    -40       |         -20                                     
Mouse     -2346     tgtaaatgccTGAGGGGCTGCAGTTGCCATcaaagccaaa     -2307     Mouse
                              ||| || |||||||||||||                              
Human     -2931     gagtgatgaaTGAAGGACTGCAGTTGCCATggaggctaaa     -2892     Human
                    -40       |         -20                                     
                                   gactGCAGTtgcca                               
                                   P300_01(+)0.944                              
                                      tgCAGTT                                   
                                      IRF1_Q6(+)0.98                            
                                      tgCAGTTg                                  
                                      MYOGENIN_Q6(+)0.973                       
                                        CAGTTgc                                 
                                        AP2REP_01(+)0.918                       


                               MYOGENIN_Q6(+)1                              
                               taCAGCTg                                     
                              MYOD_01(-)0.905                               
                              atacAGCTGact                                  
                              MYOD_01(+)0.905                               
                              ataCAGCTgact                                  
                          |         -20                                     
Mouse     -2957     tagtgacctcATACAGCTGACTGTGAaaaatggctg     -2922     Mouse
                              ||||||||| || |||                              
Human     -3408     taatcagattATACAGCTGGCTATGAgggttggctc     -3373     Human
                          |         -20                                     
                              ataCAGCTggct                                  
                              MYOD_01(+)0.905                               
                              atacAGCTGgct                                  
                              MYOD_01(-)0.905                               
                               taCAGCTg                                     
                               MYOGENIN_Q6(+)1                              


                               GATA2_01(+)0.971                              
                               gatGATTAat                                    
                               GATA1_01(+)0.985                              
                               gatGATTAat                                    
                           |         -20                                     
Mouse     -3130     ctgctgtataAGATGATTAATATGTTAtttttcttca     -3094     Mouse
                              ||||||| |||||||||                              
Human     -3898     caactatgtgAGATGATAAATATGTTAccttgctttc     -3862     Human
                           |         -20                                     
                               gatGATAAat                                    
                               GATA1_01(+)0.988                              
                               gatGATAAat                                    
                               GATA2_01(+)0.992                              


                               EN1_01(+)0.996                             
                               GTAGTtg                                    
                        |         -20                                     
Mouse     -6664     taataaagatAGTAGTTGAAGAATgatttcacca     -6631     Mouse
                              |||||||| |||||                              
Human     -6190     aaatgaattcAGTAGTTGCAGAATacaaaatcag     -6157     Human
                        |         -20                                     
                               GTAGTtg                                    
                               EN1_01(+)0.996                             


                                GATA2_01(-)0.992                             
                                acTTATCtac                                   
                                GATA1_01(-)0.988                             
                                acTTATCtac                                   
                           |         -20                                     
Mouse     -7882     agcaaatataCAACTTATCTACCTAGAaactctagta     -7846     Mouse
                              |||||||||| | ||||                              
Human     -7802     aaaatagctcCAACTTATCTCCTTAGAggtatctctt     -7766     Human
                           |         -20                                     
                                acTTATCtcc                                   
                                GATA1_01(-)0.988                             
                                acTTATCtcc                                   
                                GATA2_01(-)0.992                             
