# Supplementary material for: Transcriptional double-autorepression feedforward circuits act for multicellularity and nervous system development
Source: BMC Genomics. 2011 May 11;12:228. doi: 10.1186/1471-2164-12-228 (PMC3116505; doi:10.1186/1471-2164-12-228)
Supplement: Additional file 4 — Alignments of conserved blocks for 5169 human-mouse orthologs with conserved TFBSs. The location and motif information for 386237 TFBSs are displayed in a character-based alignment-embedded layout. Each file name stands for a gene symbol and the file contains the alignments of conserved blocks with TFBS information for the corresponding gene. Each alignment is not interleaved. The graphical alignments with TFBS information for the 5169 human-mouse ortholog pairs are provided in a browsable format at our website http://genet.med.kagawa-u.ac.jp/pub/HMO_5169/List.htm, together with the character-based alignments with TFBSs and raw sequences contained in Additional files 4 and 2 respectively. [file 1471-2164-12-228-S4.ZIP › Additional_file_4/Text-based_Alignments/ABT1.aln.txt]

---------- ABT1 ----------

                                          IRF1_Q6(-)0.975                          
                                          AAATGta                                  
                       -40       |         -20                                     
Mouse     -698      agatttaagtATTCACAAGGTGAAATGTAAAATtactaaaggc      -656     Mouse
                              ||||||||  | |||||||||||                              
Human     -672      attttcagacATTCACAAAATCAAATGTAAAATattaaactga      -630     Human
                       -40       |         -20                                     
                                          AAATGta                                  
                                          IRF1_Q6(-)0.975                          


                                       LRF_Q2(+)0.911                          
                                       gcgcCCCCT                               
                                    SP1_01(-)0.924                             
                                    accGCGCCcc                                 
                             |         -20                                     
Mouse     -827      gcctgctgatGTGCGGACCGCGCCCCCTGgcggctggtc      -789     Mouse
                              ||| |||| ||||||||||                              
Human     -1060     cgcctcaaggGTGGGGACGGCGCCCCCTGctggtcgcgc     -1022     Human
                             |         -20                                     
                                    acgGCGCCcc                                 
                                    SP1_01(-)0.924                             
                                       gcgcCCCCT                               
                                       LRF_Q2(+)0.911                          


                                      IRF1_Q6(+)0.924                          
                                      ttCTCTT                                  
                                     EN1_01(+)0.917                            
                                     GTTCTct                                   
                                HSF2_01(-)0.997                                
                                agcaaGTTCT                                     
                             |         -20                                     
Mouse     -1168     gaggtaaccaACAGCAAGTTCTCTTCAATgcaagtcccc     -1130     Mouse
                              |||| ||||||||||||||                              
Human     -1446     cacctacctgACAGAAAGTTCTCTTCAATaaagttaatg     -1408     Human
                             |         -20                                     
                                agaaaGTTCT                                     
                                HSF2_01(-)0.997                                
                                     GTTCTct                                   
                                     EN1_01(+)0.917                            
                                      ttCTCTT                                  
                                      IRF1_Q6(+)0.924                          


                                 PEA3_Q6(+)0.937                       
                                 cCCTCCc                               
                                LRF_Q2(+)0.952                         
                                ccccTCCCC                              
                                IK2_01(-)0.956                         
                                ccccTCCCCcag                           
                                CKROX_Q2(+)1                           
                                cCCCTCccc                              
                     |         -20                                     
Mouse     -1314     tctttacatgTGCCCCTCCCCcagttctcaa     -1284     Mouse
                              |||||||||||                              
Human     -1620     gcatccatcaTGCCCCTCCCCtagctccaga     -1590     Human
                     |         -20                                     
                                cCCCTCccc                              
                                CKROX_Q2(+)1                           
                                ccccTCCCCtag                           
                                IK2_01(-)0.956                         
                                ccccTCCCC                              
                                LRF_Q2(+)0.952                         
                                 cCCTCCc                               
                                 PEA3_Q6(+)0.937                       


                                  EN1_01(-)0.926                          
                                  ccACCAC                                 
                                PAX4_03(+)0.907                           
                                agccacCACACt                              
                              HES1_Q2(-)0.968                             
                              ttagcCACCAcactc                             
                             PAX4_03(+)0.903                              
                             cttagcCACCAc                                 
                        |         -20                                     
Mouse     -1347     agaaagccacTTAGCCACCACACTcttgtgtctt     -1314     Mouse
                              ||||||||||||||                              
Human     -1666     atagctaccaTTAGCCACCACACTggcacaactt     -1633     Human
                        |         -20                                     
                             attagcCACCAc                                 
                             PAX4_03(+)0.903                              
                              ttagcCACCAcactg                             
                              HES1_Q2(-)0.968                             
                                agccacCACACt                              
                                PAX4_03(+)0.907                           
                                  ccACCAC                                 
                                  EN1_01(-)0.926                          


                                                       PEA3_Q6(-)0.937                                                                                
                                                       cGGAGGa                                                                                        
                                       E47_01(+)0.924                                                GATA2_01(-)0.974                                 
                                       agctCAGTTggtaga                                               tcGAATCcgg                                       
                                 GATA2_01(+)1             AP2REP_01(-)0.918                   HSF2_01(-)0.994                                         
                                 ttcGATAGct               agGACTG                             cgctgGTTCG                                              
                                 GATA1_01(+)1          PEA3_Q6(-)0.937            CRX_Q4(-)0.907     GATA1_01(-)0.99                                  
                                 ttcGATAGct            cGGAGGa                    tgatCCTTAggtc      tcGAATCcgg                                       
                              -100      |         -80       |         -60       |         -40       |         -20                                     
Mouse     -1913     ctgggcgtctTCCTTCGATAGCTCAGTTGGTAGAGCGGAGGACTGTAGAGTTACTAGAATAGTGATCCTTAGGTCGCTGGTTCGAATCCGGCTCGAAGGAacgatctttt     -1804     Mouse
                              |||||||||||||||| ||||||||||||||||||||| | |   |   | || ||||||||||||||||||||||||||||||| ||||                              
Human     -2120     ggtaatgacaTCCTTCGATAGCTCAGCTGGTAGAGCGGAGGACTGTAGGGGTTTGAATGTGGTCATCCTTAGGTCGCTGGTTCGAATCCGGCTCGGAGGAgttccatttt     -2011     Human
                              -100      |         -80       |         -60       |         -40       |         -20                                     
                                 ttcGATAGct            cGGAGGa                    tcatCCTTAggtc      tcGAATCcgg                                       
                                 GATA1_01(+)1          PEA3_Q6(-)0.937            CRX_Q4(-)0.907     GATA1_01(-)0.99                                  
                                 ttcGATAGct               agGACTG                             cgctgGTTCG         cGGAGGa                              
                                 GATA2_01(+)1             AP2REP_01(-)0.918                   HSF2_01(-)0.994    PEA3_Q6(-)0.937                      
                                       agctCAGCTggtaga                                               tcGAATCcgg                                       
                                       E47_01(+)0.943                                                GATA2_01(-)0.974                                 


                                   IRF1_Q6(-)0.975                              
                                   AAATGaa                                      
                    -40       |         -20                                     
Mouse     -1978     tttccttgtaTTTCAAAATGAATCAGAATAagtcagccaa     -1939     Mouse
                              ||||||||||||  ||||||                              
Human     -2197     ttccctatatTTTCAAAATGAACAAGAATAcaggatagtc     -2158     Human
                    -40       |         -20                                     
                                   AAATGaa                                      
                                   IRF1_Q6(-)0.975                              


                             GATA2_01(-)0.994                         
                             gaATATCcta                               
                             GATA1_01(-)0.99                          
                             gaATATCcta                               
                              -20                                     
Mouse     -2011     ttagttttagAATATCCTAGtgcctaccaa     -1982     Mouse
                              ||||||||||                              
Human     -2232     gaacatttctAATATCCTAGaaaatttcct     -2203     Human
                              -20                                     
                             taATATCcta                               
                             GATA1_01(-)0.99                          
                             taATATCcta                               
                             GATA2_01(-)0.994                         


                                             EN1_01(-)0.922                                      
                                             gtAAAAC                                             
                           |         -40       |         -20                                     
Mouse     -2110     ttaggagcagTTTTTGGAAATCTATGTAAAACACTTATACATTAAAAgcactcaact     -2054     Mouse
                              |||||||  | |||||| ||||| || |||| |||||                              
Human     -2365     attttttattTTTTTGG--ACCTATGTGAAACATTTTTACAGTAAAAcccacaaatt     -2311     Human
                         |         -40         |         -20                                     
                                                             gtAAAAC                             
                                                             EN1_01(-)0.922                      


                                       GATA2_01(-)0.974                         
                                       gaGAATCaca                               
                                       GATA1_01(-)0.99                          
                                       gaGAATCaca                               
                    -40       |         -20                                     
Mouse     -2305     gttttccttgTTCAAAAAGGAGAATCACAAgtttccttga     -2266     Mouse
                              |||| ||||||||||| |||                              
Human     -2610     ttccttgcccTTCAGAAAGGAGAATCTCAAtgtttccgaa     -2571     Human
                    -40       |         -20                                     
                                       gaGAATCtca                               
                                       GATA1_01(-)0.99                          
                                       gaGAATCtca                               
                                       GATA2_01(-)0.974                         


                              EN1_01(+)0.922                            
                              GTTTTgt                                   
                      |         -20                                     
Mouse     -2349     ggcctcttaaGTTTTGTGTCTCatgcatttgt     -2318     Mouse
                              ||||||||||||                              
Human     -2667     acgcacttctGTTTTGTGTCTCgaacacaaat     -2636     Human
                      |         -20                                     
                              GTTTTgt                                   
                              EN1_01(+)0.922                            


                                                       SOX17_01(-)1                        
                                                       ATTGTg                              
                                                     SOX5_01(-)1                           
                                                     caATTGTgga                            
                                 IRF1_Q6(+)0.975   SOX17_01(+)1                            
                                 ttCATTT           tACAAT                                  
                                CRX_Q4(-)0.904     IRF1_Q6(+)0.959                         
                                tttcATTTAtttg      taCAATT                                 
                             ICSBP_Q6(-)1        SOX5_01(+)1                               
                             atGTTTCattta        actACAATtg                                
                     |         -40       |         -20                                     
Mouse     -2427     gtgtgtgacaTGTTTCATTTATTTGCTCCACTACAATTGTGgaaaatagta     -2377     Mouse
                              ||||||||||| |||  ||| ||||||||||                              
Human     -2754     agaagtgttgTGTTTCATTTACTTGTCCCATTACAATTGTGcaatatcata     -2704     Human
                     |         -40       |         -20                                     
                             gtGTTTCattta        attACAATtg                                
                             ICSBP_Q6(-)1        SOX5_01(+)1                               
                                tttcATTTActtg      taCAATT                                 
                                CRX_Q4(-)0.904     IRF1_Q6(+)0.959                         
                                 ttCATTT           tACAAT                                  
                                 IRF1_Q6(+)0.975   SOX17_01(+)1                            
                                                     caATTGTgca                            
                                                     SOX5_01(-)1                           
                                                       ATTGTg                              
                                                       SOX17_01(-)1                        


                              PAX4_03(+)0.903                          
                              tattccCACCAt                             
                             IK2_01(-)1                                
                             atatTCCCAcca                              
                     |         -20                                     
Mouse     -2806     aaagtcctaaTATTCCCACCAtagtgagacc     -2776     Mouse
                              |||||||||||                              
Human     -7219     gaccagtttgTATTCCCACCAgcaatatata     -7189     Human
                     |         -20                                     
                             gtatTCCCAcca                              
                             IK2_01(-)1                                
                              tattccCACCAg                             
                              PAX4_03(+)0.903                          


                              SP1_01(+)0.972                          
                              gaGGCAGagg                              
                              -20                                     
Mouse     -3178     cccagcactcGAGGCAGAGGcaagcaaacc     -3149     Mouse
                              ||||||||||                              
Human     -7532     ttgaacccggGAGGCAGAGGttgcagtgag     -7503     Human
                              -20                                     
                              gaGGCAGagg                              
                              SP1_01(+)0.972                          


                                                     PITX2_Q2(+)1                              
                                                     ttTAATCccag                               
                                      EN1_01(+)0.926 GATA2_01(-)0.971                          
                                      GTGGTgg        ttTAATCcca                                
                                 WHN_B(-)0.967       GATA1_01(-)0.985                          
                                 cggGCGTGgtg         ttTAATCcca                                
                                 SP1_01(+)0.949    CRX_Q4(+)1                                  
                                 cgGGCGTggt        ccttTAATCccag                               
                         |         -40       |         -20                                     
Mouse     -3217     atccaataagAGCCGGGCGTGGTGGCGCACGCCTTTAATCCCAGCactcgaggca     -3163     Mouse
                              |||||||||||||||||  | ||| ||||||||||                              
Human     -7606     acaaaaaattAGCCGGGCGTGGTGGCGGGCACCTGTAATCCCAGCtactcgggag     -7552     Human
                         |         -40       |         -20                                     
                                 cgGGCGTggt        cctgTAATCccag                               
                                 SP1_01(+)0.949    CRX_Q4(+)1                                  
                                 cggGCGTGgtg         tgTAATCcca                                
                                 WHN_B(-)0.967       GATA1_01(-)0.985                          
                                      GTGGTgg        tgTAATCcca                                
                                      EN1_01(+)0.926 GATA2_01(-)0.971                          
                                                     tgTAATCccag                               
                                                     PITX2_Q2(+)1                              


                                     SP1_01(-)0.972                          
                                     ggcCTGCCtg                              
                                 PEA3_Q6(-)0.937                             
                                 tGGAGGc                                     
                              TFIII_Q6(+)1                                   
                              agttGGAGG                                      
                           |         -20                                     
Mouse     -6141     ggtgggggtgAGTTGGAGGCCTGCCTGgatagcttca     -6105     Mouse
                              ||||||||||| |||||                              
Human     -7667     cgaggtcaggAGTTGGAGGCCGGCCTGcccaacgtgg     -7631     Human
                           |         -20                                     
                              agttGGAGG                                      
                              TFIII_Q6(+)1                                   
                                 tGGAGGc                                     
                                 PEA3_Q6(-)0.937                             
                                     ggcCGGCCtg                              
                                     SP1_01(-)0.943                          
