# Supplementary material for: Transcriptional double-autorepression feedforward circuits act for multicellularity and nervous system development
Source: BMC Genomics. 2011 May 11;12:228. doi: 10.1186/1471-2164-12-228 (PMC3116505; doi:10.1186/1471-2164-12-228)
Supplement: Additional file 4 — Alignments of conserved blocks for 5169 human-mouse orthologs with conserved TFBSs. The location and motif information for 386237 TFBSs are displayed in a character-based alignment-embedded layout. Each file name stands for a gene symbol and the file contains the alignments of conserved blocks with TFBS information for the corresponding gene. Each alignment is not interleaved. The graphical alignments with TFBS information for the 5169 human-mouse ortholog pairs are provided in a browsable format at our website http://genet.med.kagawa-u.ac.jp/pub/HMO_5169/List.htm, together with the character-based alignments with TFBSs and raw sequences contained in Additional files 4 and 2 respectively. [file 1471-2164-12-228-S4.ZIP › Additional_file_4/Text-based_Alignments/ABTB2.aln.txt]

---------- ABTB2 ----------

Alingment line lengths differ!


                                             GATA2_01(+)0.974                           
                                             cggGATTCtt                                 
                                             GATA1_01(+)0.99                            
                                             cggGATTCtt                                 
                            -40       |         -20                                     
Mouse     -358      ctcttcggtgGCCGCCCCGTTTTCTCGGGATTCTTTCTgtggtgatgg      -311     Mouse
                              ||||||| ||| || |||||||| ||||                              
Human     -905      ttctgccgccGCCGCCCTGTTCTCCCGGGATTCCTTCTctgtggagga      -858     Human
                            -40       |         -20                                     
                                             cggGATTCct                                 
                                             GATA1_01(+)0.99                            
                                             cggGATTCct                                 
                                             GATA2_01(+)0.974                           


                            GATA2_01(+)0.979                                                                                        SP1_01(+)0.962                                
                            gatGATTGgt                                                                                              gcGGCTGgtc                                    
                            GATA1_01(+)0.997                                                                            HSF2_01(-)0.996 IK2_01(-)1                                
                            gatGATTGgt                                                                                  agcgcTTTCT      ctggTCCCAgac                              
                            |         -120      |         -100      |         -80       |         -60       |         -40       |         -20                                     
Mouse     -503      gcgtggctgaTGATTGGTGAACCGCCCGGGTGTATTTGCATGCGGGCCGCTCCAGAGGACCTATCTGTGTCTGTAACCCGCGCCCCGTAGAAGTTTGTGGAGCGCTTTCTCAGCGGCTGGTCCCAGACggacctcggg      -366     Mouse
                              |||||||| | |||||||||  ||||||||||  || |||  | | | ||| | |||||       || ||||  || |||||||||  ||||||||||||  ||||||||||| |||                              
Human     -1071     tcgcggccggTGATTGGTAAGCCGCCCGGGGTTATTTGCATGTCGGACGCAGCCGGGTACCCAGCTGTGCTGCCGGCCGGCGCAGCGCAGAAGTTTGCAGAGCGCTTTCTCGCCGGCTGGTCCCGGACtcgcgctgcg      -934     Human
                            |         -120      |         -100      |         -80       |         -60       |         -40       |         -20                                     
                            ggtGATTGgt                                                                                  agcgcTTTCT      ctggTCCCGgac                              
                            GATA1_01(+)0.997                                                                            HSF2_01(-)0.996 IK2_01(-)0.978                            
                            ggtGATTGgt                                                                                              ccGGCTGgtc                                    
                            GATA2_01(+)0.979                                                                                        SP1_01(+)0.962                                


                              IRF2_01(-)1                                               
                              gcttttccTTTTC                                             
                            -40       |         -20                                     
Mouse     -727      gcacatagggGCTTTTCCTTTTCGTTTATCTTTTAATCctcagcgctg      -680     Mouse
                              ||||||||||| | ||| ||||| ||||                              
Human     -1354     gcgccctgtaGCTTTTCCTTTGCATTTTTCTTTAAATCgtgagctccg     -1307     Human
                            -40       |         -20                                     
                              gcttttccTTTGC                                             
                              IRF2_01(-)0.93                                            


                             HFH3_01(-)0.931                                     
                             tggacAAAAAgga                                       
                     -40       |         -20                                     
Mouse     -1176     ctcccaccttGGACAAAAAGGATCCGCCTGAtagtacaccg     -1136     Mouse
                              |||||||||||| || |||||                              
Human     -1828     tgtctatctcGGACAAAAAGGACCCACCTGAcagcaagtgg     -1788     Human
                     -40       |         -20                                     
                             cggacAAAAAgga                                       
                             HFH3_01(-)0.931                                     


                                 MYOGENIN_Q6(-)1                        
                                 cACCTGca                               
                              MYOD_01(-)1                               
                              gaacACCTGcat                              
                      |         -20                                     
Mouse     -1254     ccttaaaaggGAACACCTGCATgcacgaggtg     -1223     Mouse
                              ||||||||||||                              
Human     -1927     gttaggaggcGAACACCTGCATccagctaggt     -1896     Human
                      |         -20                                     
                              gaacACCTGcat                              
                              MYOD_01(-)1                               
                                 cACCTGca                               
                                 MYOGENIN_Q6(-)1                        


                                                                            LRH1_Q5(-)1                                                                                                                                            
                                                                            gccCAAGGtcag                                                                                                                                           
                                                                       SP1_01(-)0.943                                                                                                                                              
                                                                       tcaCGGCCca                                                                                                                                                  
                                                                      AP2REP_01(-)0.907                                                                                                                                            
                                                                      ctCACGG                                                                                                                                                      
                                                            POU1F1_Q6(-)0.985                                                                                SOX17_01(+)1                                                          
                                                            tcgtATCCAa                                                                                       cACAAT                                                                
                                                            GATA2_01(-)0.995          AP2RE  P_01(-)0.918                                                    GATA2_01(-)0.979                                                      
                                                            tcGTATCcaa                agAAC  TG                                                              caCAATCcgc                                                            
                             HFH3_01(-)0.931                GATA1_01(-)0.993   SF1_Q6(-)1                                                                    GATA1_01(-)0.997               PEA3_Q6(-)0.937                        
                             taaggAAAGAgac                  tcGTATCcaa         CAAGGtca                                                                      caCAATCcgc                     tGGAGGg                                
                             ETS1_B(+)1        HSF2_01(-)0.996 CMYB_01(-)1          EN1_01(  -)0.917                                                       SOX5_01(+)1                     CKROX_Q2(-)1                            
                             taAGGAAagagacaa   agactTTTCT      tatCCAACtcacggccca   tcAGAAC                                                                tgcACAATcc                      ctgGAGGGg                               
                         -180      |         -160      |         -140      |         -120        |         -100      |         -80       |         -60       |         -40       |         -20                                     
Mouse     -1644     tcattaatttAAGGAAAGAGACAAACCAGACTTTTCTAGTTCGTATCCAACTCACGGCCCAAGGTCAGAAC--TGTAAAGTACAGCACAAAGGAGCTATTCAGGAGCTGGCGAAGAGGACTTGGGACGAACGTTGTGCACAATCCGCGCTTTGATTTTGCAGTCCTGCTGGAGGGGGgctggtgcac     -1460     Mouse
                              ||||||||||||||||||||| |||||||||| ||||||||||||||||||||||||||||  |||||| | || ||||||||||| |||||||||  || || |  ||||||||  || ||   |||||||||| ||| ||||   ||| || |  ||||||||||                              
Human     -2322     ttaatttaagAAGGAAAGAGACAAACCAGACATTTCTAGTTCATATCCAACTCACGGCCCAAGGTCAGAACTGTGTAAAATGCAACACAAAGGAGCCATTCAGGAGTGGGGGAGGCTGACTTGGGGAGAGCG-AATGCACAATCCCCGCCTTGAGCCTGCGGTTCCACTGGAGGGGGcacaggtccg     -2137     Human
                          -180      |         -160      |         -140      |         -120      |         -100      |         -80       |         -60        |         -40       |         -20                                     
                             gaAGGAAagagacaa   agacaTTTCT      tatCCAACtcacggccca   tcAGAAC                                                                tgcACAATcc                      ctgGAGGGg                               
                             ETS1_B(+)1        HSF2_01(-)0.996 CMYB_01(-)1          EN1_01(-)0.917                                                         SOX5_01(+)1                     CKROX_Q2(-)1                            
                             gaaggAAAGAgac                  tcATATCcaa      gccCAAGGtcag                                                                     caCAATCccc                     tGGAGGg                                
                             HFH3_01(-)0.931                GATA1_01(-)0.99 LRH1_Q5(-)1                                                                      GATA1_01(-)0.997               PEA3_Q6(-)0.937                        
                                                            tcATATCcaa         CAAGGtca                                                                      caCAATCccc                                                            
                                                            GATA2_01(-)0.994   SF1_Q6(-)1                                                                    GATA2_01(-)0.979                                                      
                                                            tcatATCCAa                agAACTG                                                                cACAAT                                                                
                                                            POU1F1_Q6(-)0.985         AP2REP_01(-)0.918                                                      SOX17_01(+)1                                                          
                                                                      ctCACGG                                                                                                                                                      
                                                                      AP2REP_01(-)0.907                                                                                                                                            
                                                                       tcaCGGCCca                                                                                                                                                  
                                                                       SP1_01(-)0.943                                                                                                                                              


                                 EN1_01(+)0.987                                                 
                                 GTACTtc                                                        
                               AP2REP_01(+)0.932                                                
                               CAGTAct                                                          
                              P300_01(-)0.95                                                    
                              acagtACTTCcgtc                                                    
                              EN1_01(-)0.987                                                    
                              acAGTAC                                                           
                          |         -40       |         -20                                     
Mouse     -1780     tatgccttgcACAGTACTTCCGTCCTTGACTCTGTTTCCAATTCTAtggcatcagg     -1725     Mouse
                              ||||||||||| || ||||||||||| |||||||||                              
Human     -2466     ctttggtattACAGTACTTCCATCTTTGACTCTGTTCCCAATTCTAaccatcgggc     -2411     Human
                          |         -40       |         -20                                     
                              acAGTAC                                                           
                              EN1_01(-)0.987                                                    
                              acagtACTTCcatc                                                    
                              P300_01(-)0.95                                                    
                               CAGTAct                                                          
                               AP2REP_01(+)0.932                                                
                                 GTACTtc                                                        
                                 EN1_01(+)0.987                                                 


                                       GATA2_01(-)0.979                                                
                                       agTCATCatg                                                      
                                       GATA1_01(-)0.988                                                
                                       agTCATCatg                                                      
                                 CRX_Q4(+)0.911                                                        
                                 atttTAAGTcatc                                                         
                       -60       |         -40       |         -20                                     
Mouse     -2096     tgtttatcttTACATTTTAAGTCATCATGTGATTTAAATACACCAATACAAATatcccatatt     -2034     Mouse
                              |||| |||||||||||| || |||| |||| |  |||| ||||                              
Human     -2869     tttgattatcTACACTTTAAGTCATCAAGTAATTTGAATATATTAATATAAATcccataggct     -2807     Human
                       -60       |         -40       |         -20                                     
                                 acttTAAGTcatc                                                         
                                 CRX_Q4(+)0.911                                                        
                                       agTCATCaag                                                      
                                       GATA1_01(-)0.988                                                
                                       agTCATCaag                                                      
                                       GATA2_01(-)0.979                                                


                              HES1_Q2(-)0.989                                                                                                                                                                            
                              tgatcCACAAactta                                                                                                                                                                            
                            GATA2_01(-)0.971                                                                                                       SF1_Q6(-)1                                                            
                            gaTGATCcac                                                                                                             CAAGGtaa                                                              
                            GATA2_01(+)0.974                                                                                                    LRH1_Q5(-)1                                                              
                            gatGATCCac                                                                                                          tttCAAGGtaaa                                                             
                            GATA1_01(-)0.983                                                                                                 NKX25_01(-)1                                                                
                            gaTGATCcac                                                                                                       CACTTtc                                                                     
                            GATA1_01(+)0.988                                                                                               IRF1_Q6(+)1                          CEBPB_01(-)0.996                         
                            gatGATCCac                                                                                                     ctCACTT                              taATTTCcagattt                           
                         |         -160      |         -140      |         -120      |         -100       |         -80       |          -60       |         -40       |         -20                                     
Mouse     -2910     ttgtcaatgaTGATCCACAAACTTACCTAAAACTGGGCCATTCTTCAATGCTCAGACTGTAATCTACCTTTCTCATAA-ACAGTTTGACTTATATTTAGATAGCTCAGATTATAAT-CCCTCACTTTCAAGGTAAATTTTAGGGCATTTTGTACTCTAATTTCCAGAtttttttaaa     -2736     Mouse
                              ||||||||||||| |  ||||| | ||||| ||| ||| |   || |  ||||||||||||||||| | ||||||     | | | || |||| |  ||||||||  |||||||||||||||||||||  |||| ||||| |   ||||||||||||                              
Human     -4165     gcactgaaggTGATCCACAAACTAAATTAAAATTTGGCCACTCTCCAAAGTCAAGGCCATAATCTACCTTTCTCATGAGACAGTTC----TGTCTGTAAATAGTTGGGATTATAACACCCTCACTTTCAAGGTAAATTCCAGGGTATTTTATCTCCTAATTTCCAGAttgtttttga     -3993     Human
                       |         -160      |         -140      |         -120      |         -100      |             -80       |         -60       |         -40       |         -20                                     
                            ggtGATCCac                                                                                                     ctCACTT                              taATTTCcagattg                           
                            GATA1_01(+)0.988                                                                                               IRF1_Q6(+)1                          CEBPB_01(-)0.996                         
                            ggTGATCcac                                                                                                       CACTTtc                                                                     
                            GATA1_01(-)0.983                                                                                                 NKX25_01(-)1                                                                
                            ggtGATCCac                                                                                                          tttCAAGGtaaa                                                             
                            GATA2_01(+)0.974                                                                                                    LRH1_Q5(-)1                                                              
                            ggTGATCcac                                                                                                             CAAGGtaa                                                              
                            GATA2_01(-)0.971                                                                                                       SF1_Q6(-)1                                                            
                              tgatcCACAAactaa                                                                                                                                                                            
                              HES1_Q2(-)0.989                                                                                                                                                                            


                                        TST1_01(+)0.926                             
                                        aggCAATTttaggta                             
                        -40       |         -20                                     
Mouse     -3709     gtaccacattAAAGTGTTTTAGGCAATTTTAGGTagtttgcaaa     -3666     Mouse
                              ||| |||| |||||||||||||||                              
Human     -5060     actcatattaAAAATGTTGTAGGCAATTTTAGGTgattcaaaga     -5017     Human
                        -40       |         -20                                     
                                        aggCAATTttaggtg                             
                                        TST1_01(+)0.926                             


                                                 GATA2_01(-)1                               
                                                 ttCTATCata                                 
                                                 GATA1_01(-)1                               
                                                 ttCTATCata                                 
                                                EN1_01(+)0.917                              
                                                GTTCTat                                     
                                           HSF2_01(-)0.997                                  
                                           agaaaGTTCT                                       
                                           HSF2_01(+)0.996                                  
                                           AGAAAgttct                                       
                      |         -40       |         -20                                     
Mouse     -3790     gggcagaacaTTTTCATTATCACAGAAAGTTCTATCATACAGcactacatcc     -3739     Mouse
                              ||||| ||||| ||||||||||||||| ||||                              
Human     -5148     tatggaacctTTTTCTTTATCTCAGAAAGTTCTATCAGACAGtcctgcctag     -5097     Human
                      |         -40       |         -20                                     
                                           AGAAAgttct                                       
                                           HSF2_01(+)0.996                                  
                                           agaaaGTTCT                                       
                                           HSF2_01(-)0.997                                  
                                                GTTCTat                                     
                                                EN1_01(+)0.917                              
                                                 ttCTATCaga                                 
                                                 GATA1_01(-)1                               
                                                 ttCTATCaga                                 
                                                 GATA2_01(-)1                               


                              CRX_Q4(-)0.907                               
                              ttaaAGTTAaatt                                
                         |         -20                                     
Mouse     -3846     actaagtcaaTTAAAGTTAAATTAAtgtggttagt     -3812     Mouse
                              ||||| |||||||||                              
Human     -5519     ctattcaagtTTAAAATTAAATTAAaggctgaggc     -5485     Human
                         |         -20                                     
                              ttaaAATTAaatt                                
                              CRX_Q4(-)0.955                               


                                 HSF2_01(-)0.998                               
                                 agctgCTTCT                                    
                             |         -20                                     
Mouse     -3996     gtgtgtgtgcAGGAGCTGCTTCTCTGTCCtcaaggtctt     -3958     Mouse
                              |||||||| |||| |||||                              
Human     -5943     ttgcatacatAGGAGCTGGTTCTATGTCCccaggacttg     -5905     Human
                             |         -20                                     
                                 agctgGTTCT                                    
                                 HSF2_01(-)0.997                               


                                   GATA2_01(-)0.98                        
                                   tgACATCata                             
                                   GATA1_01(-)0.99                        
                                   tgACATCata                             
                        |         -20                                     
Mouse     -4150     cagagttttaTGACCTGACATCATaacagccatt     -4117     Mouse
                              ||| ||||||||||                              
Human     -6115     gaggttgcagTGAGCTGACATCATgccattgcac     -6082     Human
                        |         -20                                     
                                   tgACATCatg                             
                                   GATA1_01(-)0.99                        
                                   tgACATCatg                             
                                   GATA2_01(-)0.98                        


                                      SF1_Q6(+)1                             
                                      tttCCTTG                               
                                     LRH1_Q5(+)1                             
                                     ctttCCTTGctt                            
                                     ELF1_Q6(-)1                             
                                     ctTTCCTtgctt                            
                               ETS1_B(-)1                                    
                               tcccagctTTCCTtg                               
                           |         -20                                     
Mouse     -4820     cctactgcccTTCCCAGCTTTCCTTGCttccgcacga     -4784     Mouse
                              ||| |||||||||||||                              
Human     -7311     tttaccacgtTTCTCAGCTTTCCTTGCattccacagt     -7275     Human
                           |         -20                                     
                               tctcagctTTCCTtg                               
                               ETS1_B(-)1                                    
                                     ctTTCCTtgcat                            
                                     ELF1_Q6(-)1                             
                                     ctttCCTTGcat                            
                                     LRH1_Q5(+)1                             
                                      tttCCTTG                               
                                      SF1_Q6(+)1                             


                               PAX4_03(+)0.907           EN1_01(-)0.926                       
                               agtttaCACACc              caACAAC                              
                        |         -40       |         -20                                     
Mouse     -4893     aacataagagCAGTTTACACACCACTGGTTCCCCTATCAACAACaaaacttcta     -4840     Mouse
                              |||||| ||||||| ||||| |  | ||||||||                              
Human     -7409     ggagactttaCAGTTTCCACACCATTGGTTTCTTTTTCAACAACtgagtgttct     -7356     Human
                        |         -40       |         -20                                     
                               agtttcCACACc              caACAAC                              
                               PAX4_03(+)0.907           EN1_01(-)0.926                       


                                  EN1_01(-)0.917                       
                                  tcAGAAC                              
                     |         -20                                     
Mouse     -4973     gttgaacccaAGATTCAGAACctgtgaatac     -4943     Mouse
                              |||||||||||                              
Human     -7476     tttagtcgtgAGATTCAGAACaaatacctgt     -7446     Human
                     |         -20                                     
                                  tcAGAAC                              
                                  EN1_01(-)0.917                       


                                             IK2_01(-)1                               
                                             aattTCCCAaac                             
                          -40       |         -20                                     
Mouse     -5997     agaacatactAGAAAGATAATACAAAATTTCCCAAAcctattatta     -5952     Mouse
                              ||||| | ||| ||||||||||||||                              
Human     -7680     tagtagagggAGAAACAGAATGCAAAATTTCCCAAAgttaaccaca     -7635     Human
                          -40       |         -20                                     
                                             aattTCCCAaag                             
                                             IK2_01(-)1                               
