# Supplementary material for: Transcriptional double-autorepression feedforward circuits act for multicellularity and nervous system development
Source: BMC Genomics. 2011 May 11;12:228. doi: 10.1186/1471-2164-12-228 (PMC3116505; doi:10.1186/1471-2164-12-228)
Supplement: Additional file 4 — Alignments of conserved blocks for 5169 human-mouse orthologs with conserved TFBSs. The location and motif information for 386237 TFBSs are displayed in a character-based alignment-embedded layout. Each file name stands for a gene symbol and the file contains the alignments of conserved blocks with TFBS information for the corresponding gene. Each alignment is not interleaved. The graphical alignments with TFBS information for the 5169 human-mouse ortholog pairs are provided in a browsable format at our website http://genet.med.kagawa-u.ac.jp/pub/HMO_5169/List.htm, together with the character-based alignments with TFBSs and raw sequences contained in Additional files 4 and 2 respectively. [file 1471-2164-12-228-S4.ZIP › Additional_file_4/Text-based_Alignments/ACADL.aln.txt]

---------- ACADL ----------

                                                      SOX17_01(+)1                                 
                                                      gACAAT                                       
                                                    SOX5_01(+)1                                    
                                                    atgACAATat                                     
                                                GATA2_01(+)0.979                                   
                                                actGATGAca                                         
                                                GATA1_01(+)0.988                                   
                                                actGATGAca                                         
                             |         -40       |         -20                                     
Mouse     -5923     ttttgtatctAAAATACGGTTATTTCTAACTGATGACAATATTAGTTACaagtgcttat     -5865     Mouse
                              |||||| |  ||||||| | ||||||||||| || ||||                              
Human     -1385     tatctactacAAAATATGAGTATTTCTCAATGATGACAATAATAATTACcatttatcga     -1327     Human
                             |         -40       |         -20                                     
                                                aatGATGAca                                         
                                                GATA1_01(+)0.988                                   
                                                aatGATGAca                                         
                                                GATA2_01(+)0.979                                   
                                                    atgACAATaa                                     
                                                    SOX5_01(+)1                                    
                                                      gACAAT                                       
                                                      SOX17_01(+)1                                 


                                         POU1F1_Q6(+)1                            
                                         tTGAATtaaa                               
                                        CRX_Q4(-)0.955                            
                                        cttgAATTAaaat                             
                                     S8_01(+)1                                    
                                     gctcttgAATTAaaat                             
                      -40       |         -20                                     
Mouse     -5961     tttaaaagtaAAACAATGCTCTTGAATTAAAAtgcttttttt     -5920     Mouse
                              ||| || |||||||||||||||                              
Human     -2965     gaaagaaaatAAATAAAGCTCTTGAATTAAAAatgtgattca     -2924     Human
                      -40       |         -20                                     
                                     gctcttgAATTAaaaa                             
                                     S8_01(+)1                                    
                                        cttgAATTAaaaa                             
                                        CRX_Q4(-)0.955                            
                                         tTGAATtaaa                               
                                         POU1F1_Q6(+)1                            


                                TCF4_Q5(-)1                               
                                atCAAAGt                                  
                            GATA2_01(-)0.972                              
                            caAGATCaaa                                    
                            GATA2_01(+)0.971                              
                            caaGATCAaa                                    
                            GATA1_01(-)0.985                              
                            caAGATCaaa                                    
                            GATA1_01(+)0.983                              
                            caaGATCAaa                                    
                        |         -20                                     
Mouse     -7439     actcttctcaAGATCAAAGTGCAAgcacagagtc     -7406     Mouse
                              |||||||||| |||                              
Human     -4752     ctcattttctAGATCAAAGTTCAAaataatgaaa     -4719     Human
                        |         -20                                     
                            ctaGATCAaa                                    
                            GATA1_01(+)0.983                              
                            ctAGATCaaa                                    
                            GATA1_01(-)0.985                              
                            ctaGATCAaa                                    
                            GATA2_01(+)0.971                              
                            ctAGATCaaa                                    
                            GATA2_01(-)0.972                              
                                atCAAAGt                                  
                                TCF4_Q5(-)1                               
