# Supplementary material for: Transcriptional double-autorepression feedforward circuits act for multicellularity and nervous system development
Source: BMC Genomics. 2011 May 11;12:228. doi: 10.1186/1471-2164-12-228 (PMC3116505; doi:10.1186/1471-2164-12-228)
Supplement: Additional file 4 — Alignments of conserved blocks for 5169 human-mouse orthologs with conserved TFBSs. The location and motif information for 386237 TFBSs are displayed in a character-based alignment-embedded layout. Each file name stands for a gene symbol and the file contains the alignments of conserved blocks with TFBS information for the corresponding gene. Each alignment is not interleaved. The graphical alignments with TFBS information for the 5169 human-mouse ortholog pairs are provided in a browsable format at our website http://genet.med.kagawa-u.ac.jp/pub/HMO_5169/List.htm, together with the character-based alignments with TFBSs and raw sequences contained in Additional files 4 and 2 respectively. [file 1471-2164-12-228-S4.ZIP › Additional_file_4/Text-based_Alignments/ACCN5.aln.txt]

---------- ACCN5 ----------

                                                                                                                                                                                           EN1_01(+)0.93                         
                                                                                                                                                                                           GTTATtg                               
                                                                                                                                                                                      CRX_Q4(-)0.9                               
                                                                                                                                                                                      atatTGTTAttga                              
                                                     EN1_01(+)0.917                                                                                            FREAC7_01(+)1      POU1F1_Q6(+)1                                  
                                                     GTTCTgt                                                                                                   tttatATAAAaggcac   aTGAATattg                                     
                                          SRF_Q6(+)1                                                         HFH3_01(-)0.981                               EN1_01(+)0.991       IRF1_Q6(-)0.975                                  
                                          gcCCATAgctggtt                                                     aacacAAATAttt                                 GTATTtt              AAATGaa                                          
                                       YY1_01(+)0.996                                                      EN1_01(-)0.922                 EN1_01(-)0.926 FREAC7_01(-)1    YY1_01(-)0.922                                         
                                       aatgCCCATagctggtt                                                   gcAACAC                        ttACAAC        ctgtatTTTATataaa ggcacaaaATGAAtatt                                      
                         -180      |         -160      |         -140      |         -120      |         -100      |         -80       |         -60       |         -40       |         -20                                     
Mouse     -220      ggcctcttgcCAGTCTGTAAATGCCCATAGCTGGTTCTGTCCGTGTTTTTTGATTTACAGATTAAGTGCTTCATGAGGCTTAACATAGCAACACAAATATTTAAATTGCCCCTACAGTTTACAACCTTAAGTGCTGTATTTTATATAAAAGGCACAAAATGAATATTGTTATTGAaaaaattgga       -36     Mouse
                              |||||  |||||||||||| |||||||||||    ||||| | ||| ||||||| |||||| |||||||  |||||||||||||||| |||||||||||  | |   |||||||||| || |||||||||||||||||| ||||||||||||||| |||||||||                              
Human     -220      agcttctcatCAGTCCATAAATGCCCATACCTGGTTCTGTCAACATTTTTGGTTTT-CAGATTATGTGCTTTATGAGGCAAAACATAGCAACACAAACATTTAAATTGCTTCCATGTTTTACAACCTCAACTGCTGTATTTTATATAAAGGGCACAAAATGAATACTGTTATTGAtgaaaattgg       -37     Human
                        -180      |         -160      |         -140      |          -120      |         -100      |         -80       |         -60       |         -40       |         -20                                     
                                       aatgCCCATacctggtt                                                   gcAACAC                        ttACAAC        ctgtatTTTATataaa ggcacaaaATGAAtact                                      
                                       YY1_01(+)0.996                                                      EN1_01(-)0.922                 EN1_01(-)0.926 FREAC7_01(-)1    YY1_01(-)0.922                                         
                                          gcCCATAcctggtt                                                     aacacAAACAttt                                 GTATTtt              AAATGaa                                          
                                          SRF_Q6(+)1                                                         HFH3_01(-)1                                   EN1_01(+)0.991       IRF1_Q6(-)0.975                                  
                                                     GTTCTgt                                                                                                   tttatATAAAgggcac   aTGAATactg                                     
                                                     EN1_01(+)0.917                                                                                            FREAC7_01(+)1      POU1F1_Q6(+)1                                  
                                                                                                                                                                                      atacTGTTAttga                              
                                                                                                                                                                                      CRX_Q4(-)0.9                               
                                                                                                                                                                                           GTTATtg                               
                                                                                                                                                                                           EN1_01(+)0.93                         


                              AP2REP_01(+)0.907                        
                              CTGTGag                                  
                     |         -20                                     
Mouse     -1028     caagttatatCTGTGAGAAGAatccttggtc      -998     Mouse
                              |||||||||||                              
Human     -1934     gagaagagggCTGTGAGAAGAgggccactgt     -1904     Human
                     |         -20                                     
                              CTGTGag                                  
                              AP2REP_01(+)0.907                        


                                     FREAC7_01(+)1                                                
                                     aaaacATAAAatttta                                             
                                 HFH3_01(-)1                                                      
                                 aaataAAACAtaa                                                    
                              FREAC7_01(+)1                                                       
                              agaaaATAAAacataa                                                    
                            HFH3_01(-)0.981                                                       
                            agagaAAATAaaa                                                         
                            |         -40       |         -20                                     
Mouse     -1707     tctctcaaagAGAAAATAAAACATAAAATTTTACTTCAAATCAAAATTgccaagtagg     -1650     Mouse
                              ||||||||||| ||||||||||| || ||| | |||||                              
Human     -3421     tatcaccaacAGAAAATAAAATATAAAATTTTAATTTAAAGCTAAATTaaaaagtatt     -3364     Human
                            |         -40       |         -20                                     
                            acagaAAATAaaa                                                         
                            HFH3_01(-)0.981                                                       
                              agaaaATAAAatataa                                                    
                              FREAC7_01(+)1                                                       
                                 aaataAAATAtaa                                                    
                                 HFH3_01(-)0.981                                                  
                                     aaaatATAAAatttta                                             
                                     FREAC7_01(+)1                                                


                           CRX_Q4(+)0.955                              
                           tgacTAATTtctt                               
                     |         -20                                     
Mouse     -2960     gacatattgaCTAATTTCTTCttatttgtgc     -2930     Mouse
                              |||||||||||                              
Human     -3764     tataccgtggCTAATTTCTTCcacctagagc     -3734     Human
                     |         -20                                     
                           tggcTAATTtctt                               
                           CRX_Q4(+)0.955                              


                              GATA2_01(+)0.971                        
                              ctgGATTAgg                              
                              GATA1_01(+)0.985                        
                              ctgGATTAgg                              
                             PITX2_Q2(-)1                             
                             cctgGATTAgg                              
                              -20                                     
Mouse     -4786     tgattagatcCTGGATTAGGgagagactac     -4757     Mouse
                              ||||||||||                              
Human     -4677     tgattgtgttCTGGATTAGGaaaattaaac     -4648     Human
                              -20                                     
                             tctgGATTAgg                              
                             PITX2_Q2(-)1                             
                              ctgGATTAgg                              
                              GATA1_01(+)0.985                        
                              ctgGATTAgg                              
                              GATA2_01(+)0.971                        


                                 TEF1_Q6(+)0.915                        
                                 GGCATg                                 
                                MYOD_01(+)0.905                         
                                aggCATGTggca                            
                               SP1_01(+)0.921                           
                               caGGCATgtg                               
                      |         -20                                     
Mouse     -7231     gccactaaggCCAGGCATGTGGcaggaagtcc     -7200     Mouse
                              ||||||||||||                              
Human     -5515     tgaggcctccCCAGGCATGTGGaactgtgcat     -5484     Human
                      |         -20                                     
                               caGGCATgtg                               
                               SP1_01(+)0.921                           
                                aggCATGTggaa                            
                                MYOD_01(+)0.905                         
                                 GGCATg                                 
                                 TEF1_Q6(+)0.915                        
