# Supplementary material for: Transcriptional double-autorepression feedforward circuits act for multicellularity and nervous system development
Source: BMC Genomics. 2011 May 11;12:228. doi: 10.1186/1471-2164-12-228 (PMC3116505; doi:10.1186/1471-2164-12-228)
Supplement: Additional file 4 — Alignments of conserved blocks for 5169 human-mouse orthologs with conserved TFBSs. The location and motif information for 386237 TFBSs are displayed in a character-based alignment-embedded layout. Each file name stands for a gene symbol and the file contains the alignments of conserved blocks with TFBS information for the corresponding gene. Each alignment is not interleaved. The graphical alignments with TFBS information for the 5169 human-mouse ortholog pairs are provided in a browsable format at our website http://genet.med.kagawa-u.ac.jp/pub/HMO_5169/List.htm, together with the character-based alignments with TFBSs and raw sequences contained in Additional files 4 and 2 respectively. [file 1471-2164-12-228-S4.ZIP › Additional_file_4/Text-based_Alignments/ACE2.aln.txt]

---------- ACE2 ----------

                                                                                                                                                                                                                                                                                                                                                                          GATA2_01(-)0.974                                 
                                                                                                                                                                                                                                                                                                                                                                          tgGGATCttg                                       
                                                                                                                                EN1_01(-)0.93                                          MSX1_01(+)0.928                                                                                                                                                                    GATA2_01(+)0.972                                 
                                                                                                                                gaATAAC                                                acaTATCTg                                                                                                                                                                          tggGATCTtg                                       
                                                                                                                      GATA2_01(+)0.971                                                 GATA2_01(-)0.994                                AP2REP_01(-)0.932                                                                                                                  GATA1_01(-)0.988                                 
                                                                                                                      tagGATTAat                                                       acATATCtgt                                      ttTACTG                                                                                                                            tgGGATCttg                                       
                                   CRX_Q4(+)0.9                               GATA2_01(+)0.972                        GATA1_01(+)0.985                                     GATA2_01(-)0.994                                          MSX1_01(+)0.9                                                                                                                        GATA1_01(+)0.985                                 
                                   tcttTAACAgctt                              tttGATTTgg                              tagGATTAat                                           aaATATCtgt                                                tgtTTACTg                                                                                                                            tggGATCTtg                                       
                                CRX_Q4(-)0.9                                  GATA1_01(+)0.987                       PITX2_Q2(-)1                                                      GATA1_01(-)0.99 GATA2_01(+)0.971           HFH3_01(+)1                                                           TCF4_Q5(-)1                                                  GATA2_01(+)0.987                                      
                                gtatCTTTAacag                                 tttGATTTgg                             ctagGATTAat                                                       acATATCtgt      cagGATTAac                 gctTGTTTactgt                                                         ttCAAAGg                                                     gtgGATGGga                                            
                              GATA2_01(-)0.995                              EN1_01(+)0.922                           CRX_Q4(-)1                                            GATA1_01(-)0.99             GATA1_01(+)0.985           CRX_Q4(-)0.948                                             LRF_Q2(+)0.904    GATA2_01(+)0.979                                      GATA1_01(+)1                                          
                              gtGTATCttt                                    GTTTTga                                  ctagGATTAatga                                         aaATATCtgt                  cagGATTAac                 gcttGTTTActgt                                              cccaACCCA         gctGATGAga                                            gtgGATGGga                                            
                              GATA1_01(-)0.993                             GFI1B_01(-)1                                                                                                                                                      EN1_01(+)0.917                                CMYB_01(-)1         GATA1_01(+)0.988                    IK2_01(+)0.969  AP2REP_01(+)1                                           
                              gtGTATCttt                                   ggtttTGATTtg                                                                                                                                                      GTTCTct                                       tgcCCAACccaagttcaa  gctGATGAga                          tctAGGGAaagt    CAGTGga                                                 
                     |         -360      |         -340      |         -320      |         -300      |         -280      |         -260      |         -240      |         -220      |         -200      |         -180      |         -160      |         -140      |         -120      |         -100      |         -80       |         -60       |         -40       |         -20                                     
Mouse     -366      tcctcctccaGTGTATCTTTAACAGCTTTTAAGGAACATATTAACTAAATGTCCAGGTTTTGATTTGGCCATAAAATGTTAGCAAAGCTAAGGTTTTCTAGGATTAATGAATAACATGTCTTTATTTAGTTTACTTNNNNNNNTCATTCTAAAATATCTGTTTACATATCTGTCCTCTCCAGGATTAACTTCATATTGGTCCAGCAGCTTGTTTACTGTTCTCTTCTGTTTCTTCTTCTGCNNNNNNNNNCTTCTCTTCTCAGTGCCCAACCCAAGTTCAAAGGCTGATGAGAGAGAAAAACTCATGAAGAGATTTTACTCTAGGGAAAGTTGCTCAGTGGATGGGATCTTGGCGCACGGGGaaag             -1     Mouse
                              |||||||||||||||||||  ||||| |||||||| ||| || | |||||||||||||||||||| ||  || | || ||||||| ||||||||||| ||||||| | |  ||||||  || ||||       | ||||||||||  ||||| |||||||||||||||||||||| ||||| |||||||  |||||| |||||||||||  ||||||  || ||||| |           |||  || ||||| ||||||||||||||||||||||||| |||||||||| ||||||| ||| ||||| ||||||||||||   |||||||||| ||||||||| ||| ||                              
Human     -358      aacattttccGTGTATCTTTAACAGCTTTCTAGGAAAATATTAACCAAAAGTACCGGTTTTGATTTGGCCATAAAGTGACAGGAGAGGTAAGGTTCTCTAGGATTAAAGAATAACGTATTCTTATTTGATTCACTTTAAAAAATTATTCTAAAAT--CTGTT-ACATATCTGTCCTCTCCAGGATGAACTTTATATTGGCTCAGCAGATTGTTTACTGTGTTCTTCTTCTTTTTCTTTT-----TTTGGTCTTTCCTGCTCAGCGCCCAACCCAAGTTCAAAGGCTGATAAGAGAGAAAATCTCATGAGGAGGTTTTAGTCTAGGGAAAGTCATTCAGTGGATGTGATCTTGGCTCACAGGGgacg             -1     Human
                       -360      |         -340      |         -320      |         -300      |         -280      |         -260      |         -240      |         -220      |            -200      |         -180      |         -160      |         -140      |              -120      |         -100      |         -80       |         -60       |         -40       |         -20                                     
                              gtGTATCttt                                   ggtttTGATTtg                         GTTCTct         gaATAAC                                                acATATCtgt      cagGATGAac                 gattGTTTActgt                                            cgcCCAACccaagttcaa  gctGATAAga                          tctAGGGAaagt    CAGTGga                                                 
                              GATA1_01(-)0.993                             GFI1B_01(-)1                         EN1_01(+)0.917  EN1_01(-)0.93                                          GATA1_01(-)0.99 GATA1_01(+)0.988           CRX_Q4(-)0.948                                           CMYB_01(-)1         GATA1_01(+)0.988                    IK2_01(+)0.969  AP2REP_01(+)1                                           
                              gtGTATCttt                                    GTTTTga                                  ctagGATTAaaga                                                     acATATCtgt      cagGATGAac                 gatTGTTTactgt                                              cccaACCCA         gctGATAAga                                            gtgGATGTga                                            
                              GATA2_01(-)0.995                              EN1_01(+)0.922                           CRX_Q4(-)1                                                        GATA1_01(-)0.99 GATA2_01(+)0.979           HFH3_01(+)1                                                LRF_Q2(+)0.904    GATA2_01(+)0.992                                      GATA1_01(+)0.99                                       
                                gtatCTTTAacag                                 tttGATTTgg                             ctagGATTAaa                                                       acATATCtgt                                    tgtTTACTg                                                          ttCAAAGg                                                     gtgGATGTga                                            
                                CRX_Q4(-)0.9                                  GATA1_01(+)0.987                       PITX2_Q2(-)1                                                      GATA2_01(-)0.994                              MSX1_01(+)0.9                                                      TCF4_Q5(-)1                                                  GATA2_01(+)0.98                                       
                                   tcttTAACAgctt                              tttGATTTgg                              tagGATTAaa                                                       acATATCtgt                                      ttTACTG                                                                                                                            tgtGATCTtg                                       
                                   CRX_Q4(+)0.9                               GATA2_01(+)0.972                        GATA1_01(+)0.985                                                 GATA2_01(-)0.994                                AP2REP_01(-)0.932                                                                                                                  GATA1_01(+)0.985                                 
                                                                                                                      tagGATTAaa                                                       acaTATCTg                                                                                                                                                                          tgTGATCttg                                       
                                                                                                                      GATA2_01(+)0.971                                                 MSX1_01(+)0.928                                                                                                                                                                    GATA1_01(-)0.983                                 
                                                                                                                                                                                                                                                                                                                                                                          tgtGATCTtg                                       
                                                                                                                                                                                                                                                                                                                                                                          GATA2_01(+)0.972                                 
                                                                                                                                                                                                                                                                                                                                                                          tgTGATCttg                                       
                                                                                                                                                                                                                                                                                                                                                                          GATA2_01(-)0.971                                 


                                               SOX17_01(-)1                              
                                               ATTGTc                                    
                             -40       |         -20                                     
Mouse     -480      ggagaggatgGATAGCTTATTGATAGAATTGTCAGAAAAggctataagt      -432     Mouse
                              |||| | |||| ||  ||||||| |||||                              
Human     -464      ataaatgtgaGATAACCTATTAATGAAATTGTCTGAAAAccatacaaac      -416     Human
                             -40       |         -20                                     
                                               ATTGTc                                    
                                               SOX17_01(-)1                              


                               SP1_01(+)0.972                         
                               gaGGCAGagg                             
                              -20                                     
Mouse     -614      ccagcagtcaGGAGGCAGAGgaaagcagat      -585     Mouse
                              ||||||||||                              
Human     -676      cgtgaacctgGGAGGCAGAGcttgcagtga      -647     Human
                              -20                                     
                               gaGGCAGagc                             
                               SP1_01(+)0.972                         


                               P300_01(+)1                                 
                               ctatGGAGTggaga                              
                         |         -20                                     
Mouse     -979      catcaaactcCCTATGGAGTGGAGAagagtcttat      -945     Mouse
                              ||| |||||||||||                              
Human     -948      ggagagttgaCCTGTGGAGTGGAGAgtagtcataa      -914     Human
                         |         -20                                     
                               ctgtGGAGTggaga                              
                               P300_01(+)1                                 


                                                                                                                                                                                                                                                                                                                                               NKX25_01(+)1                                    
                                                                                                                                                                                                                                                                                                                                               taAAGTG                                         
                                                                                                                                                                                                                                                                EN1_01(+)0.922                                                             MSX1_01(-)0.996                                     
                                                                                                                                                                                                                                                                GTTTTtc                                                                    cATTTAaag                                           
                                                                                            EN1_01(+)0.93                                                                                                                                                     HFH3_01(+)0.931                                                           CRX_Q4(-)0.904                                         
                                                                                            GTGATgc                                                                                                                                                           ttgTTTTTctgga                                                             tgccATTTAaagt                                          
                                                                     MSX1_01(+)0.94        GATA2_01(+)0.982                 NKX25_01(-)1                                                                                                                    HFH3_01(+)1                                                              YY1_01(+)0.998                                            
                                                                     aaaTATTTg             tgtGATGCtt                       CACTTtg                                                                                                                         actTGTTTttctg                                                            ccctGCCATttaaagtg                                         
                                                                     HFH3_01(+)0.981       GATA1_01(+)0.993             EN1_01(-)0.917                             SOX17_01(+)1                                                                       PEA3_Q6(-)1                                                                   SP1_01(-)0.972                                             
                                                                     aaaTATTTgccca         tgtGATGCtt                   aaAGCAC                                    tACAAT                                                                             tGGAAGa                                                                       gccCTGCCat                                                 
                        |         -320      |         -300      |         -280      |         -260      |         -240      |         -220              |         -200      |         -180      |         -160       |         -140      |         -120      |         -100      |         -80       |         -60       |         -40       |         -20                                     
Mouse     -1605     gaggtttagcTACTTAAGCTCAGTTTCACACTCTGTAAAATGGTGATGTAAATATTTGCCCACAGGTATATTGTGATGCTTAAATAAAATGTTACAACACAAAGCACTTTGAGCAATTACTGCT--------TTTTCTTATTCTACAATTGTCTGCCCAGGTTTAGAATAAAGCGAAGTAGTGGA-ATTATTTTTCAGGCTTGGTTATTAGCATTTCTTCTGAACCTGGAAGACTTGTTTTTCTGGATGGAGAAAGGTTTGCTCTGTGTGAAGGTTTCATAATCATAATCAAGCAGGCCCATGAGCCCTGCCATTTAAAGTGGCTCCTCTCTTacactctggg     -1272     Mouse
                              ||||||| || ||||||| | |   ||||||||||||  ||||||||||| | |||| | |||||||||| |||| | || ||| |||||||||||||||||  | |||||  |        ||||| |||||||||||  | | | ||  ||| |||||| |  ||| |||||| ||| ||||  ||||||| |||||   || ||  ||||||||||||||||||||||||||| || |||||  ||| |||||||| |  |||||| ||||||  ||| | |||||| ||| |||||||||||||||| |||||||||||                              
Human     -1586     tatagcaattTACTTAAACTTAGTTTCATAATTCATAAAATGGTGATA-AAATATTTGCCTATAGGTTTCTTGTGATGCTCAAATGAGATATTATAACACAAAGCACTTTGAATAGTTACTTATAATTGTTTTTTTCCTATTCTACAATAATATACACAACTTTGGAATAAGGAAAAGCAGTGGACATTTTTTTAAAGGCTTGATTATTGCAATGTCACCTGAACCTGGAAGACTTGTTTTTCTGGGTGAAGAAATATTTTCTCTGTGTCAGAGTTTCACAATCATCGTCAGGTAGGCCCTTGAACCCTGCCATTTAAAGT-GCTCCTCTCTTtgatctgtgg     -1246     Human
                     -340      |         -320      |         -300       |         -280      |         -260      |         -240      |         -220      |         -200      |         -180      |         -160      |         -140      |         -120      |         -100      |         -80       |         -60       |         -40       |          -20                                     
                                                                     aaaTATTTgccta         tgtGATGCtc                   aaAGCAC                                    tACAAT                                                                             tGGAAGa                                                                       accCTGCCat                                                 
                                                                     HFH3_01(+)0.981       GATA1_01(+)0.993             EN1_01(-)0.917                             SOX17_01(+)1                                                                       PEA3_Q6(-)1                                                                   SP1_01(-)0.972                                             
                                                                     aaaTATTTg             tgtGATGCtc                       CACTTtg                                                                                                                         actTGTTTttctg                                                            ccctGCCATttaaagt g                                        
                                                                     MSX1_01(+)0.94        GATA2_01(+)0.982                 NKX25_01(-)1                                                                                                                    HFH3_01(+)1                                                              YY1_01(+)0.998                                            
                                                                                            GTGATgc                                                                                                                                                           ttgTTTTTctggg                                                             tgccATTTAaagt                                          
                                                                                            EN1_01(+)0.93                                                                                                                                                     HFH3_01(+)0.931                                                           CRX_Q4(-)0.90 4                                        
                                                                                                                                                                                                                                                                GTTTTtc                                                                    cATTTAaag                                           
                                                                                                                                                                                                                                                                EN1_01(+)0.922                                                             MSX1_01(-) 0.996                                    
                                                                                                                                                                                                                                                                                                                                               taAAGT G                                        
                                                                                                                                                                                                                                                                                                                                               NKX25_ 01(+)1                                   


                               SF1_Q6(+)1                                                                  
                               ttcCCTTG                                                                    
                              LRH1_Q5(+)1                             TFIII_Q6(-)0.919                     
                              tttcCCTTGctg                            CCTGCctca                            
                            IK2_01(-)0.969                          SP1_01(-)0.972                         
                            cattTCCCTtgc                            ttcCTGCCtc                             
                           BLIMP1_Q6(-)1                          ELF1_Q6(-)1                              
                           ccattTCCCTtgct                         ttTTCCTgcctc                             
                           -60       |         -40       |         -20                                     
Mouse     -2660     tagctcaccaTTTCCCTTGCTGCTCCAAGTTTTTTGGTTTCCGCCATTTTCCTGCCTcatctctatt     -2594     Mouse
                              ||||||||||| ||| |||||| |||| |||   |||||||||||||                              
Human     -2299     tattctccctTTTCCCTTGCTTCTCAAAGTTTCTTGGCTTCTAGCATTTTCCTGCCTgcctcactgc     -2233     Human
                           -60       |         -40       |         -20                                     
                           cctttTCCCTtgct                         ttTTCCTgcctg                             
                           BLIMP1_Q6(-)1                          ELF1_Q6(-)1                              
                            ctttTCCCTtgc                            ttcCTGCCtg                             
                            IK2_01(-)0.969                          SP1_01(-)0.972                         
                              tttcCCTTGctt                                CCTGCctca                        
                              LRH1_Q5(+)1                                 TFIII_Q6(-)0.                    
                               ttcCCTTG                                                                    
                               SF1_Q6(+)1                                                                  


                                  GATA2_01(-)0.979                         
                                  ccCAATCctg                               
                                  GATA1_01(-)0.997                         
                                  ccCAATCctg                               
                              ETS1_B(-)0.943                               
                              actgcccaATCCTgt                              
                         |         -20                                     
Mouse     -3304     acattaggcaACTGCCCAATCCTGTggttgtttca     -3270     Mouse
                              |||||| ||||||||                              
Human     -3216     ttaccagaggACTGCCTAATCCTGTactgtgtaat     -3182     Human
                         |         -20                                     
                              actgcctaATCCTgt                              
                              ETS1_B(-)0.943                               
                                  ccTAATCctg                               
                                  GATA1_01(-)0.985                         
                                  ccTAATCctg                               
                                  GATA2_01(-)0.971                         


                                                           GATA2_01(+)0.974                            
                                                           caaGATTCtt                                  
                                                           GATA1_01(+)0.99                             
                                                           caaGATTCtt                                  
                       -60       |         -40       |         -20                                     
Mouse     -3363     tagagcccacAGTAGGCAGTCAATAAATACTAGCTAAATCAAGATTCTTGTTGgtcatgacat     -3301     Mouse
                              |||||| | |||||||| | |   | || ||||||||||||||                              
Human     -3289     tttggcatatAGTAGGTATTCAATAAACAATGATTGAAGCAAGATTCTTGTTGttttggacat     -3227     Human
                       -60       |         -40       |         -20                                     
                                                           caaGATTCtt                                  
                                                           GATA1_01(+)0.99                             
                                                           caaGATTCtt                                  
                                                           GATA2_01(+)0.974                            


                                 EN1_01(-)0.991                         
                                 atAATAC                                
                                POU1F1_Q6(-)0.987                       
                                tataATACAa                              
                              MSX1_01(-)0.936                           
                              cATATAata                                 
                              CRX_Q4(+)0.948                            
                              cataTAATAcaac                             
                      |         -20                                     
Mouse     -3446     acccgaatacCATATAATACAAcacctatggg     -3415     Mouse
                              ||||||||||||                              
Human     -3346     attgtcacctCATATAATACAAtatttattag     -3315     Human
                      |         -20                                     
                              cataTAATAcaat                             
                              CRX_Q4(+)0.948                            
                              cATATAata                                 
                              MSX1_01(-)0.936                           
                                tataATACAa                              
                                POU1F1_Q6(-)0.987                       
                                 atAATAC                                
                                 EN1_01(-)0.991                         


                                       AP2REP_01(-)0.907                      
                                       caCACAG                                
                                 PAX4_03(+)0.907                              
                                 taaagtCACACa                                 
                            |         -20                                     
Mouse     -3903     tatactgaagGCCTAAAGTCACACAGCTcaatctcctt     -3866     Mouse
                              |||||| |||||||||||                              
Human     -4237     gatattacctGCCTAAGGTCACACAGCTaacaagtggc     -4200     Human
                            |         -20                                     
                                 taaggtCACACa                                 
                                 PAX4_03(+)0.907                              
                                       caCACAG                                
                                       AP2REP_01(-)0.907                      


                                                                                  EN1_01(-)1                             
                                                                                  ttATTAC                                
                                                                               CRX_Q4(-)0.948                            
                                                                               ctttTATTActac                             
                                                                                  EN1_01(-)1                             
                                                                                  ttATTAC                                
                     -80       |         -60       |         -40       |         -20                                     
Mouse     -4054     ttaacaatctCAGTATGGAAGGTTACAAATGATTACACTGCCACTTTCATTATGAGTAGCTTTTATTACTActcaggtatg     -3974     Mouse
                              |||| |||||| |  | ||| ||||||| ||  |||||||| |  || |||||||||||||                              
Human     -4419     ttaaacattcCAGTGTGGAAGTTCTCTAATTATTACACAGCTCCTTTCATTTTCTGTGGCTTTTATTACTAggcttacaac     -4339     Human
                     -80       |         -60       |         -40       |         -20                                     
                                                 ttATTAC                       ctttTATTActag                             
                                                 EN1_01(-)1                    CRX_Q4(-)0.948                            
                                                                                  ttATTAC                                
                                                                                  EN1_01(-)1                             


                           GATA2_01(+)0.974                                 
                           catGATCCta                                       
                           GATA1_01(+)0.988                                 
                           catGATCCta                                       
                          |         -20                                     
Mouse     -4157     aacaaatcatGATCCTACAGTCCAAAtggacactgg     -4122     Mouse
                              ||||||| ||||||||                              
Human     -4522     tacaatgcagGATCCTATAGTCCAAAcagacctttg     -4487     Human
                          |         -20                                     
                           cagGATCCta                                       
                           GATA1_01(+)0.988                                 
                           cagGATCCta                                       
                           GATA2_01(+)0.974                                 


                                      PEA3_Q6(+)1                          
                                      tCTTCCt                              
                                   TFIII_Q6(-)0.919                        
                                   CCTTCttcc                               
                         |         -20                                     
Mouse     -4391     gtttatgattTTTTCCCTTCTTCCTttaagacagc     -4357     Mouse
                              ||| |||||||||||                              
Human     -4769     cctttatgacTTTCCCCTTCTTCCTcaagatagcg     -4735     Human
                         |         -20                                     
                                   CCTTCttcc                               
                                   TFIII_Q6(-)0.919                        
                                      tCTTCCt                              
                                      PEA3_Q6(+)1                          


                              ELF1_Q6(-)1                                   
                              gtTTCCTttatt                                  
                          |         -20                                     
Mouse     -4536     gtaggacgttGTTTCCTTTATTGTAAcagggtctct     -4501     Mouse
                              |||||||| ||| |||                              
Human     -4914     ggaacagttgGTTTCCTTAATTATAAaatggatctc     -4879     Human
                          |         -20                                     
                              gtTTCCTtaatt                                  
                              ELF1_Q6(-)1                                   


                                     EN1_01(+)0.926                       
                                     GTTGTgg                              
                                   AP2REP_01(+)0.918                      
                                   CAGTTgt                                
                        |         -20                                     
Mouse     -4576     gaaacccgttCCTGTCAGTTGTGGgaatttagat     -4543     Mouse
                              ||| ||||||||||                              
Human     -4956     agccccattgCCTATCAGTTGTGGaagtttgaat     -4923     Human
                        |         -20                                     
                                   CAGTTgt                                
                                   AP2REP_01(+)0.918                      
                                     GTTGTgg                              
                                     EN1_01(+)0.926                       


                                           HSF2_01(-)1            GATA2_01(+)0.979                                 
                                           tgcttATTCT             agtGATGAgg                                       
                                        CRX_Q4(-)0.955            GATA1_01(+)0.988                                 
                                        gcctGCTTAttct             agtGATGAgg                                       
                         |         -60       |         -40       |         -20                                     
Mouse     -4710     tttctgctacGCTTGTGTGGGCCTGCTTATTCTGAGAACATGCCAGAGTGATGAGGACGTACTAGgtccttgaag     -4636     Mouse
                              |||| || || |||||||||||| |||| ||| |||| |||||||||| || |||                              
Human     -5102     ttttaattttGCTTATGGGGACCTGCTTATTCTCAGAATATGACAGATTGATGAGGACTTATTAGacatgcatga     -5028     Human
                         |         -60       |         -40       |         -20                                     
                                        acctGCTTAttct             attGATGAgg                                       
                                        CRX_Q4(-)0.955            GATA1_01(+)0.988                                 
                                           tgcttATTCT             attGATGAgg                                       
                                           HSF2_01(-)1            GATA2_01(+)0.979                                 


                                                    TST1_01(+)1                                       
                                                    gcaGAATTattagca                                   
                                                    CRX_Q4(-)0.955                                    
                                                    gcagAATTAttag                                     
                                                 S8_01(+)1                                            
                                                 acagcagAATTAttag                                     
                      -60       |         -40       |         -20                                     
Mouse     -4967     gcagccatggGAACTCAGAGTTTTCAGAGACAGCAGAATTATTAGCAATAAAactccttggc     -4906     Mouse
                              ||||||||| | | |||| |||||||||||| ||||||||||                              
Human     -5365     ctgtgactgtGAACTCAGAATGTGCAGAAACAGCAGAATTAATAGCAATAAAgctgttgagt     -5304     Human
                      -60       |         -40       |         -20                                     
                                                 acagcagAATTAatag                                     
                                                 S8_01(+)1                                            
                                                    gcagAATTAatag                                     
                                                    CRX_Q4(-)0.955                                    
                                                    gcaGAATTaatagca                                   
                                                    TST1_01(+)1                                       


                                                                   GATA2_01(-)0.972                                 
                                                                   gcAGATCaaa                                       
                                                                   GATA2_01(+)0.971                                 
                                                                   gcaGATCAaa                                       
                                                                   GATA1_01(-)0.985                                 
                                                                   gcAGATCaaa                                       
                                                                   GATA1_01(+)0.983                                 
                                                                   gcaGATCAaa                                       
                          |         -60       |         -40       |         -20                                     
Mouse     -5072     gacagaacctCATGATTATGCAGTTTCCACTGAAGTCTTAGCAGACAGCAGATCAAAAGCAGGGAGacttacagtg     -4997     Mouse
                              |||| ||||  |||||||| | | || |||||||| ||||||||| || |||||||                              
Human     -5467     agttgaactcCATGGTTATCTAGTTTCCATTTAGGTTTTAGCAGATAGCAGATCAGAAACAGGGAGgggacttgtg     -5392     Human
                          |         -60       |         -40       |         -20                                     
                                                                   gcaGATCAga                                       
                                                                   GATA1_01(+)0.983                                 
                                                                   gcAGATCaga                                       
                                                                   GATA1_01(-)0.985                                 
                                                                   gcaGATCAga                                       
                                                                   GATA2_01(+)0.971                                 
                                                                   gcAGATCaga                                       
                                                                   GATA2_01(-)0.972                                 


                                                            AP2REP_01(+)0.918                                                                                                                                
                                                            CAGTTgg                                                                                                                                          
                                                          MYOGENIN_Q6(+)0.973                                                                                                                                
                                                          ctCAGTTg                                                                                                                                           
                                                          IRF1_Q6(+)0.98                                                                                                                                     
                                                          ctCAGTT                                                                                                                                            
                                                        E47_01(+)0.924                                               EN1_01(+)0.987                                                                          
                                                        gactCAGTTggaagt                                              GTACTtt                                                                                 
                                                      NFE2_01(-)0.917                 MSX1_01(-)0.9                NKX3A_01(-)1                                                                              
                                                      gtgacTCAGTt                     cAGTAAggg                    atgTACTTtgtt                                                                              
                                                    CMYB_01(+)1                       AP2REP_01(+)0.932    YY1_01(-)0.906                                                                                    
                                                    ttgtgactcaGTTGGaag                CAGTAag              caaagtctATGTActtt                                                                                 
                         -160      |         -140      |         -120      |         -100      |         -80       |         -60       |         -40       |         -20                                     
Mouse     -5245     gcttttctgaAGCTGTTTTGCAACCTTACTGCTTGTGACTCAGTTGGAAGTACATACAAAGTTGCTCAGTAAGGGAAACCTGGATCTCAAAGTCTATGTACTTTGTTCTTGAAGACTGATGACCCACCCGCAGGTATGAACTTATGCAAAGGGAGaaaggagatt     -5081     Mouse
                              |||| ||| ||||||| |    |||||||||||||||||| | ||| |||||||  ||||||||||||  ||||| ||||||||||||||||||| ||| | ||| | | ||||||||| | | | | | | |||| ||||||||                              
Human     -5628     tttctcctatAGCTATTTGGCAACCTCAGCATTTGTGACTCAGTTGGAAGGATATAAAAAGTTGAACAGTAAGGGAAATATGGATTTCAAAGTCTATGTACTTTGCTCTAGCAGAATAAAGACCCACCCTCGGATTTCAGCCTATGAAAAGGGAGgtttctagtt     -5464     Human
                         -160      |         -140      |         -120      |         -100      |         -80       |         -60       |         -40       |         -20                                     
                                                    ttgtgactcaGTTGGaag                CAGTAag              caaagtctATGTActtt                                                                                 
                                                    CMYB_01(+)1                       AP2REP_01(+)0.932    YY1_01(-)0.906                                                                                    
                                                      gtgacTCAGTt                     cAGTAAggg                    atgTACTTtgct                                                                              
                                                      NFE2_01(-)0.917                 MSX1_01(-)0.9                NKX3A_01(-)1                                                                              
                                                        gactCAGTTggaagg                                              GTACTtt                                                                                 
                                                        E47_01(+)0.924                                               EN1_01(+)0.987                                                                          
                                                          ctCAGTT                                                                                                                                            
                                                          IRF1_Q6(+)0.98                                                                                                                                     
                                                          ctCAGTTg                                                                                                                                           
                                                          MYOGENIN_Q6(+)0.973                                                                                                                                
                                                            CAGTTgg                                                                                                                                          
                                                            AP2REP_01(+)0.918                                                                                                                                


                                                                                        AP2REP_01(-)0.932                    
                                                                                        tgTACTG                              
                                                                                      SOX17_01(-)1                           
                                                                                      ATTGTa                                 
                                                                                     IRF1_Q6(-)0.959                         
                                                                                     AATTGta                                 
                                                                                    SOX5_01(-)1                              
                                                                                    caATTGTact                               
                         -80       |         -60       |         -40       |         -20                                     
Mouse     -5487     caacttgctgTTTTTTCTAAAGAACGTTTAAACTTACTGTATGTGATCAATGTGTAGCCAAAACCAATTGTACTGcgtgtgattc     -5403     Mouse
                              |||| | ||||| || | |||| | ||| | |||||| ||  ||| | ||||| |||||||||||                              
Human     -5873     tagttatttaTTTTCTATAAAGCACTTATAAATTCACTTTGTGTGATAAACATGTGGTCAAAATCAATTGTACTGaatgcaaata     -5789     Human
                         -80       |         -60       |         -40       |         -20                                     
                                                                                    caATTGTact                               
                                                                                    SOX5_01(-)1                              
                                                                                     AATTGta                                 
                                                                                     IRF1_Q6(-)0.959                         
                                                                                      ATTGTa                                 
                                                                                      SOX17_01(-)1                           
                                                                                        tgTACTG                              
                                                                                        AP2REP_01(-)0.932                    


                                          GATA2_01(-)0.992                      
                                          gaTTATCtgt                            
                                          GATA1_01(-)0.988                      
                                          gaTTATCtgt                            
                                       GATA2_01(+)0.971                         
                                       ggaGATTAtc                               
                                       GATA1_01(+)0.985                         
                                       ggaGATTAtc                               
                               MSX1_01(+)0.908                                  
                               tggTTAATg                                        
                               CRX_Q4(+)0.952                                   
                               tggtTAATGgaga                                    
                    -40       |         -20                                     
Mouse     -5576     atttgtcaagTTGGTTAATGGAGATTATCTgtaggagcaa     -5537     Mouse
                              |||||||||| |||||||||                              
Human     -6594     gtttatcagtTTGGTTAATGAAGATTATCTttgctgtatc     -6555     Human
                    -40       |         -20                                     
                               tggtTAATGaaga                                    
                               CRX_Q4(+)0.952                                   
                               tggTTAATg                                        
                               MSX1_01(+)0.908                                  
                                       gaaGATTAtc                               
                                       GATA1_01(+)0.985                         
                                       gaaGATTAtc                               
                                       GATA2_01(+)0.971                         
                                          gaTTATCttt                            
                                          GATA1_01(-)0.988                      
                                          gaTTATCttt                            
                                          GATA2_01(-)0.992                      


                                                                                GATA2_01(+)0.994                         
                                                                                tctGATATtt                               
                                                                                GATA1_01(+)0.99                          
                                                                                tctGATATtt                               
                     -80       |         -60       |         -40       |         -20                                     
Mouse     -5779     acagccttgtTAAGGTCCTAGACATAAATTGATATTAGTGGTTTCCCTGTTCCCGTGCTGTCTGATATTTTatagtttata     -5699     Mouse
                              ||| ||| ||||  |||||| ||| |||||  |||| || ||  ||||| |||||||||||                              
Human     -6805     gttttgcttcTAAAGTCTTAGATGTAAATTTATACTAGTGAGTTCCTTGCTCTAGTGCTATCTGATATTTTgtacagtata     -6725     Human
                     -80       |         -60       |         -40       |         -20                                     
                                                                                tctGATATtt                               
                                                                                GATA1_01(+)0.99                          
                                                                                tctGATATtt                               
                                                                                GATA2_01(+)0.994                         


                                     EN1_01(-)0.922                        
                                     caAAAAC                               
                         |         -20                                     
Mouse     -6055     ttgagactccTTTAAAACAAAAACCaagtgcattc     -6021     Mouse
                              |||||  ||||||||                              
Human     -7465     cttctagctgTTTAATCCAAAAACCcggagtgatc     -7431     Human
                         |         -20                                     
                                     caAAAAC                               
                                     EN1_01(-)0.922                        


                                                CRX_Q4(+)0.904                             
                                                cttcTAAATtgat                              
                                    GATA2_01(-)0.979                                       
                                    agCAATCttc                                             
                                    GATA1_01(-)0.997  IRF1_Q6(-)0.959                      
                                    agCAATCttc        AATTGat                              
                     |         -40       |         -20                                     
Mouse     -6153     tccaaacctgTTTACTAGCAATCTTCTCCTTCTAAATTGATttcaactttg     -6103     Mouse
                              ||||| |||||||||   | |||||||||||                              
Human     -7518     ttaagcctatTTTACCAGCAATCTTTCTCATCTAAATTGATgttaatttca     -7468     Human
                     |         -40       |         -20                                     
                                    agCAATCttt        AATTGat                              
                                    GATA1_01(-)0.997  IRF1_Q6(-)0.959                      
                                    agCAATCttt                                             
                                    GATA2_01(-)0.979                                       
                                                catcTAAATtgat                              
                                                CRX_Q4(+)0.904                             


                                                                     SP1_01(-)0.972                                       
                                                                     tctCTGCCaa                                           
                      -80       |         -60       |         -40       |         -20                                     
Mouse     -6290     ttaccgtcctTAGTTGGCAATTATCAGATTTAAATTCCTATCCCTGAACTCTCTGCCAAACTTCATATTTGTcttctcagca     -6209     Mouse
                              ||| || ||||| ||| ||||  ||  | |||| ||| |||||||||||||| || ||||||                              
Human     -7669     taaccatctcTAGCTGACAATTCTCAAATTTGTATCTCCATCCTTGACCTCTCTGCCAAACTCCAGATTTGTatatccaatt     -7588     Human
                      -80       |         -60       |         -40       |         -20                                     
                                                                     tctCTGCCaa                                           
                                                                     SP1_01(-)0.972                                       


                                           AP2REP_01(-)1                            
                                           taCACTG                                  
                                        AP2REP_01(+)0.932                           
                                        CAGTAca                                     
                                       EN1_01(-)0.987                               
                                       tcAGTAC                                      
                                  CEBPB_01(-)0.972                                  
                                  aaTTTTCagtacac                                    
                        -40       |         -20                                     
Mouse     -6356     ctgaactaagTAATAATTTTCAGTACACTGGGATcacttggtct     -6313     Mouse
                              ||||| ||||||||||||||||||                              
Human     -7757     gtctagacttTAATACTTTTCAGTACACTGGGATtttgaagagg     -7714     Human
                        -40       |         -20                                     
                                  acTTTTCagtacac                                    
                                  CEBPB_01(-)0.972                                  
                                       tcAGTAC                                      
                                       EN1_01(-)0.987                               
                                        CAGTAca                                     
                                        AP2REP_01(+)0.932                           
                                           taCACTG                                  
                                           AP2REP_01(-)1                            
