# Supplementary material for: Transcriptional double-autorepression feedforward circuits act for multicellularity and nervous system development
Source: BMC Genomics. 2011 May 11;12:228. doi: 10.1186/1471-2164-12-228 (PMC3116505; doi:10.1186/1471-2164-12-228)
Supplement: Additional file 4 — Alignments of conserved blocks for 5169 human-mouse orthologs with conserved TFBSs. The location and motif information for 386237 TFBSs are displayed in a character-based alignment-embedded layout. Each file name stands for a gene symbol and the file contains the alignments of conserved blocks with TFBS information for the corresponding gene. Each alignment is not interleaved. The graphical alignments with TFBS information for the 5169 human-mouse ortholog pairs are provided in a browsable format at our website http://genet.med.kagawa-u.ac.jp/pub/HMO_5169/List.htm, together with the character-based alignments with TFBSs and raw sequences contained in Additional files 4 and 2 respectively. [file 1471-2164-12-228-S4.ZIP › Additional_file_4/Text-based_Alignments/ACLY.aln.txt]

---------- ACLY ----------

                                                                                                            GATA2_01(+)1                             
                                                                                                            gaaGATAGtg                               
                                                                                                            GATA1_01(+)1                             
                                                                                                            gaaGATAGtg                               
                                                                                                          PEA3_Q6(-)1                                
                                                                                                          gGGAAGa                                    
                                                                 SOX5_01(-)1                             LRF_Q2(-)0.952                              
                                                                 ttATTGTttg                              GGGGAagat                                   
                                                              MSX1_01(+)0.912                           LRF_Q2(-)0.923                               
                                                              gttTTATTg                                 TGGGGaaga                                    
                                       CEBPB_01(+)0.972       EN1_01(+)0.922                          IK2_01(+)0.956                                 
                                       ctcttgaGAAAAgc         GTTTTat                                 gttGGGGAagat                                   
                             -100      |         -80       |         -60       |         -40       |         -20                                     
Mouse     -171      agggtggcccTTTTTCTTTCTCTTGAGAAAAGCCAAGATCTAGTTTTATTGTTTNNNNNNNAGTTGGGAGTAGATCCAGCCTGTTGGGGAAGATAGTGCtttgaccttc       -63     Mouse
                              |||| ||| ||||||||||||||  |||||| |||||||||| |       |  ||||||| | ||   |||| |||||||||||||||                              
Human     -167      ggacagcattTTTTCCTTCCTCTTGAGAAAAGCTGAGATCTGGTTTTATTGTCTGGGGGCAA-CTGGGAGTGGGTCTGCCCTGCTGGGGAAGATAGTGCctccacacgc       -60     Human
                            -100      |         -80       |         -60       |          -40       |         -20                                     
                                       ctcttgaGAAAAgc         GTTTTat                                 gctGGGGAagat                                   
                                       CEBPB_01(+)0.972       EN1_01(+)0.922                          IK2_01(+)0.956                                 
                                                              gttTTATTg                                 TGGGGaaga                                    
                                                              MSX1_01(+)0.912                           LRF_Q2(-)0.923                               
                                                                 ttATTGTctg                              GGGGAagat                                   
                                                                 SOX5_01(-)1                             LRF_Q2(-)0.952                              
                                                                                                          gGGAAGa                                    
                                                                                                          PEA3_Q6(-)1                                
                                                                                                            gaaGATAGtg                               
                                                                                                            GATA1_01(+)1                             
                                                                                                            gaaGATAGtg                               
                                                                                                            GATA2_01(+)1                             


                                                        EN1_01(+ )0.926                                             
                                                        GTTGTgg                                                     
                                                     EN1_01(+)0. 926                                                
                                                     GTGGTtg                                                        
                         |         -60       |         -40        |         -20                                     
Mouse     -550      cccctttgatCTGCCTTTTACTCTGGACTGAAGGTGGTTGTGGC-CAGCTAGTTTGCCCAGAGGGAgtagagacaa      -476     Mouse
                              ||||||||| |||  |  |||  ||||||||||  ||||||||||||| |||||||                              
Human     -371      ttctagccagCTGCCTTTTGCTCCAGGATGAGTGTGGTTGTGGATCAGCTAGTTTGCCTAGAGGGAatggggcagg      -296     Human
                          |         -60       |         -40       |         -20                                     
                                                     GTGGTtg                                                        
                                                     EN1_01(+)0.926                                                 
                                                        GTTGTgg                                                     
                                                        EN1_01(+)0.926                                              


                               GATA2_01(+)0.979                           
                               gggGATGAaa                                 
                               GATA1_01(+)0.988                           
                               gggGATGAaa                                 
                        |         -20                                     
Mouse     -703      caggctgggaGGGGGATGAAACCTaggaagaaag      -670     Mouse
                              ||| ||||||||||                              
Human     -533      ctgggtgtggGGGAGATGAAACCTgtagggagag      -500     Human
                        |         -20                                     
                               ggaGATGAaa                                 
                               GATA1_01(+)0.988                           
                               ggaGATGAaa                                 
                               GATA2_01(+)0.979                           


                                 TEF1_Q6(+)1                                                                                                                         
                                 GGAATg                                                                                                                              
                                                  IK2_01(-)0.956                     EN1_01(+)0.922                                                                  
                                                  ggggTCCCCaga                       GTTTTgc                                                                         
                                                 NFKAPPAB50_01(-)1     EN1_01(+)0.922                               AP2REP_01(+)1                                    
                                                 gggggTCCCC            GTTTTgc                                      CAGTGgg                                          
                         -120      |         -100      |         -80       |         -60       |         -40       |         -20                                     
Mouse     -971      ctggctcagtTTAGGAATGACTAGTACAGGGGGGTCCCCAGAGAGACCTCTGTTTTGCTTAGAGGGTTTTGCTCCAAGCTGACAGCTCGGATGACTCAGTGGGGTGGATGGGATGatctgtaggt      -847     Mouse
                              |||| | |||| | ||||||| ||||||||||||| | |||||| | ||||| | ||||||||| ||  |  ||||| ||||||| |||||||| || ||| |||                              
Human     -867      tccgccccagTTAGAAGTGACCACTACAGGGTGGTCCCCAGAGAGGCATCTGTTCTTCTTAGTGAGTTTTGCTCTAAATTAGCAGCT-GGATGACGCAGTGGGGCGGGTGGAATGtgctaaaggt      -744     Human
                        -120      |         -100      |         -80       |         -60       |         -40        |         -20                                     
                                                 ggtggTCCCC                          GTTTTgc                        CAGTGgg                                          
                                                 NFKAPPAB50_01(-)1                   EN1_01(+)0.922                 AP2REP_01(+)1                                    
                                                  gtggTCCCCaga                       GTTTTgc                                     GGAATg                              
                                                  IK2_01(-)0.956                     EN1_01(+)0.922                              TEF1_Q6(+)1                         


                               CEBPB_01(+)0.985                            
                               ttcttagGCAAGtt                              
                         |         -20                                     
Mouse     -1183     gtgagtctgcCTTCTTAGGCAAGTTcacgccctcc     -1149     Mouse
                              |||||| ||||||||                              
Human     -1136     attaggtgggCTTCTTGGGCAAGTTatcctaacgc     -1102     Human
                         |         -20                                     
                               ttcttggGCAAGtt                              
                               CEBPB_01(+)0.985                            


                                    SP1_01(-)0.962                                                               
                                    gccCAGCCag                                                                   
                               SP1_01(-)0.962                             GATA2_01(+)0.979                       
                               aggCAGCCca                                 gccGATTGgc                             
                              SP1_01(+)0.972                              GATA1_01(+)0.997                       
                              gaGGCAGccc                                  gccGATTGgc                             
                       |         -60       |         -40       |         -20                                     
Mouse     -1680     agagatagggGAGGCAGCCCAGCCAGGGCTAGCATCTGAAGTCTCTCCAGCGTGGCCGATTGGcagaggagtt     -1608     Mouse
                              ||||||||| |||||||   || | |||||| | | ||||| |||||||||||                              
Human     -1666     gaggccgacaGAGGCAGCCAAGCCAGGATGAGAACCTGAAGCCCCACCAGCCTGGCCGATTGGgagggggcgc     -1594     Human
                       |         -60       |         -40       |         -20                                     
                              gaGGCAGcca                                  gccGATTGgg                             
                              SP1_01(+)0.972                              GATA1_01(+)0.997                       
                               aggCAGCCaa                                 gccGATTGgg                             
                               SP1_01(-)0.962                             GATA2_01(+)0.979                       
                                    gccAAGCCag                                                                   
                                    SP1_01(-)0.912                                                               


                                                                                                EN1_01(+)0.922                                    
                                                                                                GTTTTtc                                           
                                                                                              HFH3_01(+)0.931                                     
                                                                                              cagTTTTTctggt                                       
                                                                                              AP2REP_01(+)0.918                                   
                                                                                              CAGTTtt                                             
                          -100      |         -80       |         -60       |         -40       |         -20                                     
Mouse     -1954     ctgattaaggTGCCCTGGGCTGCATTCTGTTTGGGAGGTGGGTAGGGGTGGGTGTGCCCATTCGATTTCAGGACCAGTTTTTCTGGTCTGAGTCAAgaaggttggg     -1849     Mouse
                              |||||||||||||| ||| ||||| ||| |||| ||||    ||| ||||||| || | |||||||||||||||||||||||||||                              
Human     -1972     ttccttgatcTGCCCTGGGCTGCACTCTCTTTGGAAGG-GGGTGGGGGC---TGTACCCATTCAATCTGAGGACCAGTTTTTCTGGTCTGAGTCAAaaatattggg     -1871     Human
                      -100      |         -80       |          -60          |         -40       |         -20                                     
                                                                                              CAGTTtt                                             
                                                                                              AP2REP_01(+)0.918                                   
                                                                                              cagTTTTTctggt                                       
                                                                                              HFH3_01(+)0.931                                     
                                                                                                GTTTTtc                                           
                                                                                                EN1_01(+)0.922                                    


                                         HSF2_01(-)0.997                             
                                         aggggCTTCC                                  
                                         ETS2_B(-)1                                  
                                         aggggcTTCCTttc                              
                                         CREL_01(+)0.952                             
                                         aggggCTTCC                                  
                                       ETS1_B(-)1                                    
                                       ccaggggcTTCCTtt                               
                         -40       |         -20                                     
Mouse     -2062     gcgtaggcatAGGCTTGGCCCAGGGGCTTCCTTTCttctgaagtg     -2018     Mouse
                              |||| | |||||||| |||||||||                              
Human     -2074     tcttctagagAGGCATAGCCCAGGGACTTCCTTTCccctggagtt     -2030     Human
                         -40       |         -20                                     
                                       ccagggacTTCCTtt                               
                                       ETS1_B(-)1                                    
                                         agggaCTTCC                                  
                                         CREL_01(+)0.952                             
                                         agggacTTCCTttc                              
                                         ETS2_B(-)1                                  
                                         agggaCTTCC                                  
                                         HSF2_01(-)0.997                             


                                                                                AP2REP_01(-)0.918                     
                                                                                ggGACTG                               
                                                         EN1_01(+)0.922        LRF_Q2(-)0.952                         
                                                         GTTTTgg               GGGGActgt                              
                                           LRF_Q2(-)0.904                   IK2_01(+)0.956                            
                                           TGGGTcttg                        tctGGGGActgt                              
                            |         -60       |         -40       |         -20                                     
Mouse     -2156     gtctccttcaTCCTTCCCTTAGCTGGGTCTTGGGTCTGTTTTGGGAGGTACTAAATTCTGGGGACTGTggtcagtctt     -2079     Mouse
                              ||||| ||  || ||||||||| ||||||||| |||||| | |  ||| |||||||||                              
Human     -2165     ttctcccttgTCCTTTCCAAAGTTGGGTCTTGTGTCTGTTTT-GGAGGTGCCAGGTTCAGGGGACTGTtttactggga     -2089     Human
                           |         -60       |         -40        |         -20                                     
                                           TGGGTcttg                        tcaGGGGActgt                              
                                           LRF_Q2(-)0.904                   IK2_01(+)0.956                            
                                                         GTTTT gg              GGGGActgt                              
                                                         EN1_0 1(+)0.922       LRF_Q2(-)0.952                         
                                                                                ggGACTG                               
                                                                                AP2REP_01(-)0.918                     


                                                    EN1_01(+)0.93                         
                                                    GTGATtt                               
                                                   HSF2_01(-)0.995                        
                                                   tgtgaTTTCC                             
                                                   GATA2_01(+)0.972                       
                                                   tgtGATTTcc                             
                                                   GATA1_01(+)0.987                       
                                                   tgtGATTTcc                             
                                                GFI1B_01(-)1                              
                                                aattgTGATTtc                              
                              -40       |         -20                                     
Mouse     -2219     cacctcatggTGATCTGAGACTTAAGAAAATTGTGATTTCcttcagttgc     -2170     Mouse
                              ||||||| | || ||||||| |||||||||                              
Human     -2226     acctgaaattTGATCTGGGTCTCAAGAAAACTGTGATTTCtcagctgcag     -2177     Human
                              -40       |         -20                                     
                                                aactgTGATTtc                              
                                                GFI1B_01(-)1                              
                                                   tgtGATTTct                             
                                                   GATA1_01(+)0.987                       
                                                   tgtGATTTct                             
                                                   GATA2_01(+)0.972                       
                                                   tgtgaTTTCT                             
                                                   HSF2_01(-)0.996                        
                                                    GTGATtt                               
                                                    EN1_01(+)0.93                         


                                POU1F1_Q6(+)0.987                       
                                cTGTATcatc                              
                      |         -20                                     
Mouse     -2287     ggcaaaccgtTCCTGTATCATCtccctatttt     -2256     Mouse
                              |||||||| |||                              
Human     -2305     ttgttttctaTCCTGTATTATCccattgtgtc     -2274     Human
                      |         -20                                     
                                cTGTATtatc                              
                                POU1F1_Q6(+)0.987                       


                                EN1_01(+)0.922                       
                                GTGTTtt                              
                             -20                                     
Mouse     -3040     cttaaagtgaGAGTGTTTTgtcgaccctc     -3012     Mouse
                              |||||||||                              
Human     -3745     accttcaaatGAGTGTTTTtgtctttccc     -3717     Human
                             -20                                     
                                GTGTTtt                              
                                EN1_01(+)0.922                       


                                   CRX_Q4(-)0.904                                        
                                   caccTCTTAgaaa                                         
                             -40       |         -20                                     
Mouse     -3253     tggaaagatcATTTCCACCTCTTAGAAAGCTGCTTAAACgctcccctct     -3205     Mouse
                              |||| ||||||||||||| || | |||||                              
Human     -3984     cagatgggtgATTTTCACCTCTTAGAAACCTTCCTAAACagcttggggg     -3936     Human
                             -40       |         -20                                     
                                   caccTCTTAgaaa                                         
                                   CRX_Q4(-)0.904                                        


                              PEA3_Q6(-)1                           
                              aGGATGc                               
                            -20                                     
Mouse     -3484     gtgtgtgcaaAGGATGCTacctacctct     -3457     Mouse
                              ||||||||                              
Human     -4279     aaggggctggAGGATGCTgccgccgccc     -4252     Human
                            -20                                     
                              aGGATGc                               
                              PEA3_Q6(-)1                           


                              GATA2_01(+)0.987                               
                              acaGATGGtc                                     
                              GATA1_01(+)1                                   
                              acaGATGGtc                                     
                           |         -20                                     
Mouse     -3565     cccccaaacaACAGATGGTCGGAGTGCtcaggagtct     -3529     Mouse
                              |||||||| ||| ||||                              
Human     -4353     cccctaagtgACAGATGGCCGGGGTGCcaccccaccc     -4317     Human
                           |         -20                                     
                              acaGATGGcc                                     
                              GATA1_01(+)1                                   
                              acaGATGGcc                                     
                              GATA2_01(+)0.987                               


                              WHN_B(+)0.967                                                         
                              ggcCACGCggg                                                           
                    -60       |         -40       |         -20                                     
Mouse     -3689     agcgggccctGGCCACGCGGGGTCGTGCTGCTTCAGAGTGCCTGAGGCCTtgctgcgagg     -3630     Mouse
                              |||||||||||| |  |||||  ||| ||||| |||||||                              
Human     -4477     ctccggggcgGGCCACGCGGGGCCAGGCTGCCCCAGGGTGCCCGAGGCCTcgcctcgtct     -4418     Human
                    -60       |         -40       |         -20                                     
                              ggcCACGCggg                                                           
                              WHN_B(+)0.967                                                         


                                                          E2F1_Q3(+)0.925                                                    
                                                          gaTGCCGg                                                           
                                                        PEA3_Q6(-)1                                                          
                                                        cGGATGc                                                              
                                                       GATA2_01(+)0.982                                                      
                                                       ccgGATGCcg                                                            
                                                       GATA1_01(+)0.993                                                      
                                                       ccgGATGCcg                                                            
                                            LRF_Q2(+) 0.952                                                                  
                                            gggtTCCCC                                                                        
                                           NFKAPPAB50 _01(-)1                      PAX4_03(-)0.92                            
                                           cgggtTCCCC                              gCGGTGgctact                              
                        -80       |         -60        |         -40       |         -20                                     
Mouse     -3856     gggacactttTTTGGGCCCCATTCGGGTTCCCC-ACCGGATGCCGGGGCGGGTAGTAGAGATGGCGGTGGCTACTctctccacgc     -3773     Mouse
                              ||| ||| |||| |||||||||| | ||||||||||| |||| ||||||||  |||||||| |||                              
Human     -4654     tcgggacgccTTTTGGCTCCATCCGGGTTCCCCCATCGGATGCCGGGACGGGAAGTAGAGAAAGCGGTGGCGACTggtcccactc     -4570     Human
                         -80       |         -60       |         -40       |         -20                                     
                                           cgggtTCCCC                              gCGGTGgcgact                              
                                           NFKAPPAB50_01(-)1                       PAX4_03(-)0.92                            
                                            gggtTCCCC                                                                        
                                            LRF_Q2(+)0.952                                                                   
                                                       tcgGATGCcg                                                            
                                                       GATA1_01(+)0.993                                                      
                                                       tcgGATGCcg                                                            
                                                       GATA2_01(+)0.982                                                      
                                                        cGGATGc                                                              
                                                        PEA3_Q6(-)1                                                          
                                                          gaTGCCGg                                                           
                                                          E2F1_Q3(+)0.925                                                    


                                        P300_01(+)1                                 
                                        cctgGGAGTttgca                              
                                       IK2_01(+)1                                   
                                       tccTGGGAgttt                                 
                                    ELF1_Q6(-)1                                     
                                    agTTCCTgggag                                    
                                   STAT5B_01(+)0.954                                
                                   taGTTCCtgggagtt                                  
                                   STAT5A_01(-)0.997                                
                                   taGTTCCtgggagtt                                  
                                ETS2_B(-)1                                          
                                ttctagTTCCTggg                                      
                              ETS1_B(-)1                                            
                              tattctagTTCCTgg                                       
                        -40       |         -20                                     
Mouse     -3999     ctcccaatccTATTCTAGTTCCTGGGAGTTTGCAcattgcttgc     -3956     Mouse
                              ||||| ||||||||||||||||||                              
Human     -4796     gacacacacaTATTCCAGTTCCTGGGAGTTTGCAtggggcttgc     -4753     Human
                        -40       |         -20                                     
                              tattccagTTCCTgg                                       
                              ETS1_B(-)1                                            
                                ttccagTTCCTggg                                      
                                ETS2_B(-)1                                          
                                   caGTTCCtgggagtt                                  
                                   STAT5A_01(-)0.997                                
                                   caGTTCCtgggagtt                                  
                                   STAT5B_01(+)0.954                                
                                    agTTCCTgggag                                    
                                    ELF1_Q6(-)1                                     
                                       tccTGGGAgttt                                 
                                       IK2_01(+)1                                   
                                        cctgGGAGTttgca                              
                                        P300_01(+)1                                 


                                    PEA3_Q6(-)1                              
                                    cGGAAGt                                  
                                  P300_01(+)0.95                             
                                  ctcgGAAGTtttgt                             
                             STAT5A_01(+)0.995                               
                             acctgctcGGAAGtt                                 
                           |         -20                                     
Mouse     -4083     gctccctgcaCCTGCTCGGAAGTTTTGtgcgggtcta     -4047     Mouse
                              |||||||||||||||||                              
Human     -4903     gcccacgcgcCCTGCTCGGAAGTTTTGagggtcttag     -4867     Human
                           |         -20                                     
                             ccctgctcGGAAGtt                                 
                             STAT5A_01(+)0.995                               
                                  ctcgGAAGTtttga                             
                                  P300_01(+)0.95                             
                                    cGGAAGt                                  
                                    PEA3_Q6(-)1                              


                                         IK2_01(-)0.956 HSF2_01(+)0.996                         
                                         tcccTCCCCcaa   GGAACcacct                              
                               PEA3_Q6(+)1              CREL_01(-)0.952                         
                               gCTTCCt                  GGAACcacct                              
                               ELF1_Q6(-)1    CMYB_01(-)1                                       
                               gcTTCCTgcttc   cccCCAACccggaaccac                                
                          |         -40       |         -20                                     
Mouse     -4158     gtacccactaAGCTTCCTGCTTCCCTCCCCCAACCCGGAACCACCTccgggctccc     -4103     Mouse
                              |||||||||| ||| ||||||||||||||||| |||                              
Human     -4968     tcgccctaggAGCTTCCTGCCTCCGTCCCCCAACCCGGAACCGCCTtccccgacgc     -4913     Human
                          |         -40       |         -20                                     
                               gcTTCCTgcctc   cccCCAACccggaaccgc                                
                               ELF1_Q6(-)1    CMYB_01(-)1                                       
                               gCTTCCt                  GGAACcgcct                              
                               PEA3_Q6(+)1              CREL_01(-)0.952                         
                                         tccgTCCCCcaa   GGAACcgcct                              
                                         IK2_01(-)0.956 HSF2_01(+)0.996                         


                               PAX4_03(-)0.903                            
                               gAGGTGagtacg                               
                        |         -20                                     
Mouse     -4210     gctttctcgaAGAGGTGAGTACGGcagtcgtagg     -4177     Mouse
                              ||||||||| ||||                              
Human     -5020     ggacttcggcAGAGGTGAGCACGGgaggctgttt     -4987     Human
                        |         -20                                     
                               gAGGTGagcacg                               
                               PAX4_03(-)0.903                            


                                                                                        PAX4_03(-)0.907                           SP1_01(+)1                                                                                     
                                                                                        cGTGTGcccaat                              ggGGCGGgga                                                                                     
                                                                                    WHN_B(-)0.967                                 LRF_Q2(-)0.943                                                                                 
                                                                                    aacGCGTGtgc                                   GGGGCgggg                                                                                      
                                                                                    HES1_Q2(+)0.952                               CKROX_Q2(-)0.945                                                                               
                                                                                    aacgcGTGTGcccaa                               gggGCGGGg                                                                                      
                                                                                  HES1_Q2(+)0.962                                LRF_Q2(-)1                           GATA2_01(-)0.974                                           
                                                                                  ggaacGCGTGtgccc                                GGGGGcggg                            ccGGATCccc                                                 
                                                                                 WHN_B(+)0.96                             GATA2_01(+)0.987                            GATA2_01(+)0.974                                           
                                                                                 gggAACGCgtg                              gctGATGGgg                                  ccgGATCCcc                                                 
                                                        PEA3_Q6(-) 0.937     IK2_01(+)0.969                               GATA1_01(+)1                SP1_01(+)0.943  GATA1_01(-)0.988                                           
                                                        gGGAGGa              gctAGGGAacgc                                 gctGATGGgg                  tgGGCCGgaa      ccGGATCccc                                                 
                                                    IK2_01(+)0.956                                                                      PEA3_Q6(-)0.937               GATA1_01(+)0.988                                           
                                                    aatGGGGAggag                                                                        gGGAGGa                       ccgGATCCcc                                                 
                        -180      |         -160      |         -140       |         -120      |         -100      |         -80       |         -60       |         -40       |         -20                                     
Mouse     -4439     tcaggcctgaGGGCGGGGCCACCACAGCAGCGAATGGGGAGGAGCC-TAGAGCTCAGGCTAGGGAACGCGTGTGCCCAATCGCCGGGCTGCTTAGCCTGTGAGCTGATGGGGGGCGGGGAGGAGCCCACTTGGGCCGGAACAAAAGCCGGATCCCCGGCTGCTGCAGGCGGCTGGagcgatccga     -4256     Mouse
                              |||||| ||||   ||||||||||| |||||||||| | | ||||||||||||||||||||||| |||||||| |||| | |    | | |||| ||| |||||||||||  || ||   |||||||| |||||||||||||||| ||  ||| | ||| |||||                              
Human     -5247     cgccctcgtgGGGCGGAGCCAAGCCAGCAGCGAATTGGGAGGAGCCCTGGCGCTCAGGCTAGGGAACGCGTGTGGCCAATCGCGGGGCCGTTCTCGCCGCGAGCCGAT-GGGGGCGGGGAAAAGTCCGGCTGGGCCGGGACAAAAGCCGGATCCCGGGAAGCTACCGGCTGCTGGggtgctccgg     -5064     Human
                        -180      |         -160      |         -140      |         -120      |         -100      |         -80        |         -60       |         -40       |         -20                                     
                                                    aatTGGGAggag             gctAGGGAacgc                                 gccGAT GGgg                 tgGGCCGgga      ccgGATCCcg                                                 
                                                    IK2_01(+)1               IK2_01(+)0.969                               GATA1_ 01(+)1               SP1_01(+)0.943  GATA1_01(+)0.988                                           
                                                        gGGAGGa                  gggAACGCgtg                              gccGAT GGgg                                 ccGGATCccg                                                 
                                                        PEA3_Q6(-)0.937          WHN_B(+)0.96                             GATA2_ 01(+)0.987                           GATA1_01(-)0.988                                           
                                                        gGGAGGa                   ggaacGCGTGtggcc                                GGGGGcggg                            ccgGATCCcg                                                 
                                                        PEA3_Q6(-)0.937           HES1_Q2(+)0.962                                LRF_Q2(-)1                           GATA2_01(+)0.974                                           
                                                                                    aacgcGTGTGgccaa                               gggGCGGGg                           ccGGATCccg                                                 
                                                                                    HES1_Q2(+)0.952                               CKROX_Q2(-)0.945                    GATA2_01(-)0.974                                           
                                                                                    aacGCGTGtgg                                   GGGGCgggg                                                                                      
                                                                                    WHN_B(-)0.967                                 LRF_Q2(-)0.943                                                                                 
                                                                                        cGTGTGgccaat                              ggGGCGGgga                                                                                     
                                                                                        PAX4_03(-)0.907                           SP1_01(+)1                                                                                     


                            SP1_01(-)0.962                                                                                                                        
                            gccCAGCCcc                                                                                                                            
                                                                                                  LRF_Q2(+)0.923                                                  
                                                                                                  atctCCCCA                                                       
                                                                                                 TEF1_Q6(-)0.943                                                  
                                                                                                 cATCTC                                                           
                                         GATA2_01(-)0.979                                        LRF_Q2(+)0.952                                                   
                                         aaCGATCagg                                              catcTCCCC                                                        
                                         GATA2_01(+)0.971                                        IK2_01(-)0.956                                                   
                                         aacGATCAgg                                              catcTCCCCatc                                                     
                                         GATA1_01(-)0.995                                     GATA2_01(-)0.987                                                    
                                         aaCGATCagg                                           gcCCATCtcc                                                          
                                         GATA1_01(+)0.983                                     GATA1_01(-)1              SP1_01(-)0.943                            
                                         aacGATCAgg                                           gcCCATCtcc                ccaCGGCCcc                                
                              LRF_Q2(+)0.911                                               YY1_01(+)0.996        SP1_01(-)1                                       
                              ccagCCCCT                                                    ccggCCCATctccccat     gccCCGCCca                                       
                            SP1_01(-)0.962                              EN1_01(+)0.917   SP1_01(-)0.943          SP1_01(-)1                                       
                            gccCAGCCcc                                  GTTCTcc          gccCGGCCca              gccCCGCCca                                       
                      -120      |         -100      |         -80       |         -60       |         -40       |         -20                                     
Mouse     -4586     gctggccggcCCAGCCCCTGAAACGATCAGGCCACAGCCCCCAGCCTCGTAGGTTCTCCTCCTAGAGCCGCCCGGCCCATCTCCCCATCCTAGGCCCCGCCCACGGCCCCGCccacgtccgg     -4465     Mouse
                              ||||||||| || ||||||||||||| ||||||||  ||   |||||||||| ||    |||||||||||||||||| ||  |||||||||| |||||||||                              
Human     -5419     ggcaatctgtCCAGCCCCTCAAGCGATCAGGCCACAACCCCCAGCACCGCGCGTTCTCCTCCCAGCCTAGCCCGGCCCATCTCCCCACCCGGGGCCCCGCCC-CGGCCCCGCaggctcccaa     -5299     Human
                     -120      |         -100      |         -80       |         -60       |         -40       |         -20                                      
                            gtcCAGCCcc                                  GTTCTcc          gccCGGCCca              gccCCGCCc c                                      
                            SP1_01(-)0.962                              EN1_01(+)0.917   SP1_01(-)0.943          SP1_01(-) 1                                      
                              ccagCCCCT                                                  gccCGGCCca              gccCCGCCc c                                      
                              LRF_Q2(+)0.911                                             SP1_01(-)0.943          SP1_01(-) 1                                      
                                         agcGATCAgg                                        ccggCCCATctccccac           ccc CGGCCcc                                
                                         GATA1_01(+)0.983                                  YY1_01(+)0.996              SP1 _01(-)0.943                            
                                         agCGATCagg                                           gcCCATCtcc                                                          
                                         GATA1_01(-)0.995                                     GATA1_01(-)1                                                        
                                         agcGATCAgg                                           gcCCATCtcc                                                          
                                         GATA2_01(+)0.971                                     GATA2_01(-)0.987                                                    
                                         agCGATCagg                                              catcTCCCCacc                                                     
                                         GATA2_01(-)0.979                                        IK2_01(-)0.956                                                   
                                                                                                 catcTCCCC                                                        
                                                                                                 LRF_Q2(+)0.952                                                   
                                                                                                 cATCTC                                                           
                                                                                                 TEF1_Q6(-)0.943                                                  
                                                                                                  atctCCCCA                                                       
                                                                                                  LRF_Q2(+)0.923                                                  


                               SP1_01(-)1                                                 
                               gctCCGCCca                                                 
                              -40       |         -20                                     
Mouse     -4981     ataaatgatcAGCTCCGCCCAGATCCGCGCTCAGGTGAGCctgtaagagg     -4932     Mouse
                              |||||||||| |||||| ||| ||| ||||                              
Human     -5806     ttgaattcctAGCTCCGCCCTGATCCGTGCTGAGGCGAGCaggtgagtgg     -5757     Human
                              -40       |         -20                                     
                               gctCCGCCct                                                 
                               SP1_01(-)1                                                 


                              TEF1_Q6(+)0.972                                
                              GGGATg                                         
                              PEA3_Q6(-)1                                    
                              gGGATGg                                        
                           |         -20                                     
Mouse     -5023     aggttgggcaGGGATGGCCCCAGTCCTaagttttaat     -4987     Mouse
                              |||||||| |||| |||                              
Human     -5849     gagactgtctGGGATGGCTCCAGCCCTtcgctggaat     -5813     Human
                           |         -20                                     
                              gGGATGg                                        
                              PEA3_Q6(-)1                                    
                              GGGATg                                         
                              TEF1_Q6(+)0.972                                


                                 LRF_Q2(+)0.923                                                                              
                                 tctgCCCCA                                                                                   
                                LRF_Q2(+)0.943                                                                               
                                ttctGCCCC                                                                                    
                               SP1_01(-)0.972                              AP2REP_01(+)0.918                                 
                               attCTGCCcc                                  CAGTTtt                                           
                         -80       |         -60       |         -40       |         -20                                     
Mouse     -5183     atgatttatcTATTCTGCCCCAGAAGTTCTCGGGTACCTGTTAGACTGGGCGCTCCAGTTTTGGGTTTGGAAAATatgttctatc     -5099     Mouse
                              |||||||||||| |||||| |  | |||||| ||| |||  |  |||||||| ||||||||||||                              
Human     -6005     tgatttcacaTATTCTGCCCCACAAGTTCACCAGCACCTGTCAGATTGGATGTCCCAGTTTTTGGTTTGGAAAATtcgatctgtc     -5921     Human
                         -80       |         -60       |         -40       |         -20                                     
                               attCTGCCcc                                  CAGTTtt                                           
                               SP1_01(-)0.972                              AP2REP_01(+)0.918                                 
                                ttctGCCCC                                                                                    
                                LRF_Q2(+)0.943                                                                               
                                 tctgCCCCA                                                                                   
                                 LRF_Q2(+)0.923                                                                              


                                                                                                                PEA3_Q6(+)1                                             
                                                                                                                cCTTCCt                                                 
                                                                                                                ELF1_Q6(-)1                                             
                                                                                                                ccTTCCTagagc                                            
                                                                                                               CEBPB_01(-)0.95                                          
                                                                                                               tcCTTCCtagagct                                           
                                                                                                             TFIII_Q6(-)1                                               
                                                                                                             CCTCCttcc                                                  
                                                                                                            PEA3_Q6(+)0.937                                             
                                                                                                            gCCTCCt                                                     
                                                                                                            ETS2_B(-)1                                                  
                                                                                                            gcctccTTCCTaga                                              
                                                                                MYOGENIN_Q6(-)1           ETS1_B(-)1                                                    
                                                                                cACCTGag                  tggcctccTTCCTag                                               
                           -120      |         -100      |         -80        |         -60       |         -40       |         -20                                     
Mouse     -5397     ccagggttttTTGCCAGGGGCACAGCCATGCAGATTCTCTGCACCCTGGGCTGACG-CATCACCTGAGCTGATTAAAGGATGATTCTGGCCTCCTTCCTAGAGCTGGAAAATTGTTAGtttctgggtc     -5271     Mouse
                              ||| |||||| |||| | ||| | ||| |||||  ||||||||||  | |||||||||  | | |  ||| | || ||||||||||||| ||||| || |  ||||||                              
Human     -6221     cccaaagtgcTTGGCAGGGGGACAGGCCTGCTGCTTCCCTGCATTCTGGGCTGACCTCTTCACCTGAGTCGGTCAGTGGACGCTTTTGGCCTCCTTCCTGGAGCTAGACAGCTGTTAGgcttagggag     -6094     Human
                            -120      |         -100      |         -80       |         -60       |         -40       |         -20                                     
                                                                                cACCTGag                  tggcctccTTCCTgg                                               
                                                                                MYOGENIN_Q6(-)1           ETS1_B(-)1                                                    
                                                                                                            gcctccTTCCTgga                                              
                                                                                                            ETS2_B(-)1                                                  
                                                                                                            gCCTCCt                                                     
                                                                                                            PEA3_Q6(+)0.937                                             
                                                                                                             CCTCCttcc                                                  
                                                                                                             TFIII_Q6(-)1                                               
                                                                                                               tcCTTCCtggagct                                           
                                                                                                               CEBPB_01(-)0.95                                          
                                                                                                                ccTTCCTggagc                                            
                                                                                                                ELF1_Q6(-)1                                             
                                                                                                                cCTTCCt                                                 
                                                                                                                PEA3_Q6(+)1                                             


                                                           IK2_01(+)0.969                           
                                                           ggaAGGGAccaa                             
                                                           HSF2_01(+)0.997                          
                                                           GGAAGggacc                               
                                                           CREL_01(-)0.952                          
                                                           GGAAGggacc                               
                                                          PEA3_Q6(-)1                               
                                                          gGGAAGg                                   
                    -60       |         -40       |         -20                                     
Mouse     -5800     gggcactctaAACTGTTATTTCTAAAGAATGAGTATTAGGGAAGGGACCAagaaaaaaaa     -5741     Mouse
                              ||||| |||||| |||  |||| |   |||||||||||||                              
Human     -6417     ggtgataaggAACTGCTATTTCAAAAAGATGAATGGGAGGGAAGGGACCAgaaagtgaca     -6358     Human
                    -60       |         -40       |         -20                                     
                                                          gGGAAGg                                   
                                                          PEA3_Q6(-)1                               
                                                           GGAAGggacc                               
                                                           CREL_01(-)0.952                          
                                                           GGAAGggacc                               
                                                           HSF2_01(+)0.997                          
                                                           ggaAGGGAccag                             
                                                           IK2_01(+)0.969                           


                                         PAX4_03(+)0.903                             
                                         gtgtgcCACCAt                                
                                        PAX4_03(-)0.907                              
                                        tGTGTGccacca                                 
                                      PAX4_03(-)0.907                                
                                      gGTGTGtgccac                                   
                                    PAX4_03(-)0.903                                  
                                    aAGGTGtgtgcc                                     
                         -40       |         -20                                     
Mouse     -6455     ccaagtggtgGGACTAAAGGTGTGTGCCACCATGCtggactaaag     -6411     Mouse
                              |||||| ||||||||||||||||||                              
Human     -7985     tgagtagcttGGACTACAGGTGTGTGCCACCATGCctagctaatt     -7941     Human
                         -40       |         -20                                     
                                    cAGGTGtgtgcc                                     
                                    PAX4_03(-)0.903                                  
                                      gGTGTGtgccac                                   
                                      PAX4_03(-)0.907                                
                                        tGTGTGccacca                                 
                                        PAX4_03(-)0.907                              
                                         gtgtgcCACCAt                                
                                         PAX4_03(+)0.903                             
