# Supplementary material for: Transcriptional double-autorepression feedforward circuits act for multicellularity and nervous system development
Source: BMC Genomics. 2011 May 11;12:228. doi: 10.1186/1471-2164-12-228 (PMC3116505; doi:10.1186/1471-2164-12-228)
Supplement: Additional file 4 — Alignments of conserved blocks for 5169 human-mouse orthologs with conserved TFBSs. The location and motif information for 386237 TFBSs are displayed in a character-based alignment-embedded layout. Each file name stands for a gene symbol and the file contains the alignments of conserved blocks with TFBS information for the corresponding gene. Each alignment is not interleaved. The graphical alignments with TFBS information for the 5169 human-mouse ortholog pairs are provided in a browsable format at our website http://genet.med.kagawa-u.ac.jp/pub/HMO_5169/List.htm, together with the character-based alignments with TFBSs and raw sequences contained in Additional files 4 and 2 respectively. [file 1471-2164-12-228-S4.ZIP › Additional_file_4/Text-based_Alignments/ACN9.aln.txt]

---------- ACN9 ----------

                               CEBPB_01(-)0.941                             E2F1_Q3(+)1                                                       
                               ggTTTCCggaagga                               ggTCGCGc                                                          
                      -100      |         -80       |         -60       |         -40       |         -20                                     
Mouse     -152      ccccaaatccGGGTTTCCGGAAGGACAAGATTCTATGACGGACCAAACCGGATGAAGGTCGCGCGCTCTCTTCCGCCCGCTTTGGGGTTCACccataggcga       -51     Mouse
                              |||||||||| |||||  |||| |   | ||||||||||||||  ||||||||||| ||||| || | || ||  |||||||                              
Human     -169      agcggagcttGGGTTTCCGGGAGGACCTGATTGTGCAAGGGACCAAACCGGATAGAGGTCGCGCGCCCTCTTTCGTCTGCCTTCCGGTTCACtaatacgcaa       -68     Human
                      -100      |         -80       |         -60       |         -40       |         -20                                     
                               ggTTTCCgggagga                               ggTCGCGc                                                          
                               CEBPB_01(-)0.941                             E2F1_Q3(+)1                                                       


                                 IRF1_Q6(+)1                           
                                 ctCACTT                               
                     |         -20                                     
Mouse     -520      ctgcccttcaGGGCTCACTTGtgataactac      -490     Mouse
                              |||||||||||                              
Human     -603      cgccagctctGGGCTCACTTGggttgtttgc      -573     Human
                     |         -20                                     
                                 ctCACTT                               
                                 IRF1_Q6(+)1                           


                                                                       CEBPB_01(-)0.976                          
                                                                       gaTTTGCtgaagga                            
                                                                    GATA2_01(+)0.972                             
                                                                    tagGATTTgc                                   
                                                                    GATA1_01(+)0.987                             
                                                                    tagGATTTgc                                   
                                                                   ETS1_B(+)0.943                                
                                                                   ttAGGATttgctgaa                               
                       |         -60       |         -40       |         -20                                     
Mouse     -1348     tgatggaaatAATGTTTGATTCCTGCATGATTTTGGTGGTGGAGCTATTAGGATTTGCTGAAGgattaaaatt     -1276     Mouse
                              |||| |||||| ||||||  ||||| |||||  || || ||||||||||||||                              
Human     -896      catggggcgaAATGGTTGATTTCTGCAT--TTTTGTTGGTGACGCCATCAGGATTTGCTGAAGaaccaaacgt      -826     Human
                     |         -60       |           -40       |         -20                                     
                                                                   tcAGGATttgctgaa                               
                                                                   ETS1_B(+)0.943                                
                                                                    cagGATTTgc                                   
                                                                    GATA1_01(+)0.987                             
                                                                    cagGATTTgc                                   
                                                                    GATA2_01(+)0.972                             
                                                                       gaTTTGCtgaagaa                            
                                                                       CEBPB_01(-)0.976                          


                                  GATA2_01(+)0.995                              
                                  acaGATACgg                                    
                                  GATA1_01(+)0.993                              
                                  acaGATACgg                                    
                               AP2REP_01(-)0.907                                
                               aaCACAG                                          
                    -40       |         -20                                     
Mouse     -1411     ccagaggcaaGAACACAGATACGGTAGCTAtccagtagaa     -1372     Mouse
                              ||||||||||| || |||||                              
Human     -962      accagaagctGAACACAGATATGGAAGCTAacacaatatc      -923     Human
                    -40       |         -20                                     
                               aaCACAG                                          
                               AP2REP_01(-)0.907                                
                                  acaGATATgg                                    
                                  GATA1_01(+)0.99                               
                                  acaGATATgg                                    
                                  GATA2_01(+)0.994                              


                                    AP2REP_01(+)1                                               
                                    CAGTGtg                                                     
                          |         -40       |         -20                                     
Mouse     -1598     gttcaaagatGGAGGCCAGTGTGAGTGGAACTGACTTACTAGGGAGtgaataaata     -1543     Mouse
                              |||||||||||||  || ||||| || |||||||||                              
Human     -1578     ctaagagctaGGAGGCCAGTGTGGCTGCAACTGGCTAACTAGGGAGaaagcaatag     -1523     Human
                          |         -40       |         -20                                     
                                    CAGTGtg                                                     
                                    AP2REP_01(+)1                                               


                                        POU1F1_Q6(-)1                                     
                                        ctctATTCAa                                        
                              -40       |         -20                                     
Mouse     -2183     ccttaaagttAAAGGAAAAACTCTATTCAAGGGCATAAATactggagtgc     -2134     Mouse
                              |||||| || |||||||||| |  ||||||                              
Human     -2229     aatttaagcaAAAGGAGAAGCTCTATTCAAAGCAATAAATtctacttact     -2180     Human
                              -40       |         -20                                     
                                        ctctATTCAa                                        
                                        POU1F1_Q6(-)1                                     


                                                                                                                         MSX1_01(+)0.908                                                  
                                                                                                                         ccaTTAATg                                                        
                                                       GATA2_01(+)0.979                                                IPF1_Q4(-)1                                                        
                                                       acaGATGAaa                                                      tgcCATTAatgt                                                       
                                                       GATA1_01(+)0.988                                               CRX_Q4(-)0.952                                                      
                                                       acaGATGAaa                                                     ttgcCATTAatgt                                                       
                                              CRX_Q4(-)0.948                                                     SF1_Q6(+)1                                                               
                                              aggaTATTAacag                                                      aatCCTTG                                                                 
                                             GATA2_01(+)0.994                                   EN1_01(-)0.926  LRH1_Q5(+)1                                                               
                                             aagGATATta                                         taACCAC         caatCCTTGcca                                                              
                                             GATA1_01(+)0.99                                 EN1_01(-)0.93    GATA2_01(-)0.979                                                            
                                             aagGATATta                                      aaATAAC          ttCAATCctt                                                                  
                                  IRF1_Q6(+ )0.959    MYOGENIN_Q6(+)0.9 64                  CRX_Q4(+)0.952    GATA1_01(-)0.997                  CRX_Q4(-)0.955                            
                                  ttCAATT             aaCAGATg                              aaaaTAACCacac     ttCAATCctt                        accaAATTAaatt                             
                       -140      |          -120      |         -100       |          -80       |         -60       |         -40       |         -20                                     
Mouse     -2347     agaataaaatAATTTTCAATTTT-CAAGGATATTAACAGATGAAATTTGGT-AGCAAAGA-TGCCCTGAAATAAAATAACCACACTGCTCTTCAATCCTTGCCATTAATGTGATTTGTCATGATACCAAATTAAATttattaagat     -2205     Mouse
                              ||||||||||||| || ||||||||||||||||| | |||| || ||| | |  ||||||  ||||||||||| ||||  ||||||||||||||||||||   |||||||| ||||||||||||||                              
Human     -2411     acaagaaatcAATTTTCAATTTTACAGGGATATTAACAGATGAAGTATGGTTAGAAAAAAATTTCCTGAAGCAAAATAACCACGCTGCCATTCAATCCTTGCCATTAATGCAGTTTGTCATAATACCAAATTAAATccatttttaa     -2266     Human
                          -140      |         -120      |         -100      |         -80       |         -60       |         -40       |         -20                                     
                                  ttCAATT             aaCAGATg                              aaaaTAACCacgc     ttCAATCctt                        accaAATTAaatc                             
                                  IRF1_Q6(+)0.959     MYOGENIN_Q6(+)0.964                   CRX_Q4(+)0.952    GATA1_01(-)0.997                  CRX_Q4(-)0.955                            
                                             aggGATATta                                      aaATAAC          ttCAATCctt                                                                  
                                             GATA1_01(+)0.99                                 EN1_01(-)0.93    GATA2_01(-)0.979                                                            
                                             aggGATATta                                         taACCAC         caatCCTTGcca                                                              
                                             GATA2_01(+)0.994                                   EN1_01(-)0.926  LRH1_Q5(+)1                                                               
                                              gggaTATTAacag                                                      aatCCTTG                                                                 
                                              CRX_Q4(-)0.948                                                     SF1_Q6(+)1                                                               
                                                       acaGATGAag                                                     ttgcCATTAatgc                                                       
                                                       GATA1_01(+)0.988                                               CRX_Q4(-)0.952                                                      
                                                       acaGATGAag                                                      tgcCATTAatgc                                                       
                                                       GATA2_01(+)0.979                                                IPF1_Q4(-)1                                                        
                                                                                                                         ccaTTAATg                                                        
                                                                                                                         MSX1_01(+)0.908                                                  


                                                            IRF1_Q6(-)0.924                       
                                                            AAGAGga                               
                                                      SRF_Q6(+)0.948                              
                                                      gaCCACAagaggaa                              
                                   IRF1_Q6(+)0.98   HES1_Q2(-)0.989                               
                                   ttCAGTT          ttgacCACAAgagga                               
                            |         -40       |         -20                                     
Mouse     -2767     aactcaaaccTTATTTTCAGTTGATGGATACTTTGACCACAAGAGGAAagctgagttg     -2710     Mouse
                              |||||||||||| |||| || ||| |||||||||||||                              
Human     -2845     aagtgtgattTTATTTTCAGTTCATGGCTATTTTTACCACAAGAGGAAcactgatcag     -2788     Human
                            |         -40       |         -20                                     
                                   ttCAGTT          tttacCACAAgagga                               
                                   IRF1_Q6(+)0.98   HES1_Q2(-)0.989                               
                                                      taCCACAagaggaa                              
                                                      SRF_Q6(+)0.948                              
                                                            AAGAGga                               
                                                            IRF1_Q6(-)0.924                       


                               PEA3_Q6(-)0.937                            
                               tGGAGGg                                    
                        |         -20                                     
Mouse     -2886     ccttagtgtgTTGGAGGGGATCTGcacaaaccct     -2853     Mouse
                              |||||||| |||||                              
Human     -3069     acaaaaaattTTGGAGGGAATCTGagagaagtca     -3036     Human
                        |         -20                                     
                               tGGAGGg                                    
                               PEA3_Q6(-)0.937                            


                                 NKX25_01(-)1                         
                                 CACTTcc                              
                               IRF1_Q6(+)1                            
                               ctCACTT                                
                              -20                                     
Mouse     -5811     ccagagaatcTCTCACTTCCctggtcactg     -5782     Mouse
                              ||||||||||                              
Human     -3532     cccactccttTCTCACTTCCgtttgagaga     -3503     Human
                              -20                                     
                               ctCACTT                                
                               IRF1_Q6(+)1                            
                                 CACTTcc                              
                                 NKX25_01(-)1                         


                                IK2_01(-)0.956                             
                                gttgTCCCCctc                               
                         |         -20                                     
Mouse     -6522     tacaatctagCAGTTGTCCCCCTCCtggtctcccc     -6488     Mouse
                              ||||| |||||||||                              
Human     -3556     cttttgtcatCAGTTCTCCCCCTCCccactccttt     -3522     Human
                         |         -20                                     
                                gttcTCCCCctc                               
                                IK2_01(-)0.956                             


                                 IRF1_Q6(-)0.98                       
                                 AACTGag                              
                               AP2REP_01(-)0.918                      
                               aaAACTG                                
                              -20                                     
Mouse     -6687     gccccctaaaGAAAACTGAGtccttcccca     -6658     Mouse
                              ||||||||||                              
Human     -3649     actataatttGAAAACTGAGccacttgtgc     -3620     Human
                              -20                                     
                               aaAACTG                                
                               AP2REP_01(-)0.918                      
                                 AACTGag                              
                                 IRF1_Q6(-)0.98                       


                                EN1_01(+)0.922                       
                                GTTTTgg                              
                             -20                                     
Mouse     -7417     taatgagactTTGTTTTGGaatgtaacac     -7389     Mouse
                              |||||||||                              
Human     -3811     atttctggtgTTGTTTTGGgggaccatgg     -3783     Human
                             -20                                     
                                GTTTTgg                              
                                EN1_01(+)0.922                       
