# Supplementary material for: Transcriptional double-autorepression feedforward circuits act for multicellularity and nervous system development
Source: BMC Genomics. 2011 May 11;12:228. doi: 10.1186/1471-2164-12-228 (PMC3116505; doi:10.1186/1471-2164-12-228)
Supplement: Additional file 4 — Alignments of conserved blocks for 5169 human-mouse orthologs with conserved TFBSs. The location and motif information for 386237 TFBSs are displayed in a character-based alignment-embedded layout. Each file name stands for a gene symbol and the file contains the alignments of conserved blocks with TFBS information for the corresponding gene. Each alignment is not interleaved. The graphical alignments with TFBS information for the 5169 human-mouse ortholog pairs are provided in a browsable format at our website http://genet.med.kagawa-u.ac.jp/pub/HMO_5169/List.htm, together with the character-based alignments with TFBSs and raw sequences contained in Additional files 4 and 2 respectively. [file 1471-2164-12-228-S4.ZIP › Additional_file_4/Text-based_Alignments/ACOT12.aln.txt]

---------- ACOT12 ----------

                                     SP1_01(+)0.972                                        
                                     cgGGCAGcgc                                            
                     |         -40       |         -20                                     
Mouse     -102      gcacctggcaGCGGGCGCGGGCAGCGCCCTTTGGAGCGGGGgcgggcccca       -52     Mouse
                              |||||||  | ||| ||||| |||||| |||                              
Human     -115      cgcggcccggGCGGGCGGCGCCAGTGCCCTCTGGAGCTGGGcggggagggc       -65     Human
                     |         -40       |         -20                                     
                               cgGGCGGcgc                                                  
                               SP1_01(+)1                                                  


                              MYOGENIN_Q6(-)1                       
                              cACCTGgc                              
                            -20                                     
Mouse     -111      acctcctaagCACCTGGCagcgggcgcg       -84     Mouse
                              ||||||||                              
Human     -144      cagctcccacCACCTGGCggccaggggt      -117     Human
                            -20                                     
                              cACCTGgc                              
                              MYOGENIN_Q6(-)1                       


                                TCF4_Q5(+)1                           
                                gCTTTGta                              
                              -20                                     
Mouse     -772      cccaaaagacCTGCTTTGTAaagccagtgg      -743     Mouse
                              ||||||||||                              
Human     -374      ctaatgaggaCTGCTTTGTAcagtcactga      -345     Human
                              -20                                     
                                gCTTTGta                              
                                TCF4_Q5(+)1                           


                                 AP2REP_01(+)0.918                                       
                                 CAGTCag                                                 
                             -40       |         -20                                     
Mouse     -920      tgaggtcccaGGACAGTCAGGAGGCCCTGGTTCCTGCCAcctcgtcctg      -872     Mouse
                              ||||||||||||| ||  |||||| ||||                              
Human     -576      gtgctattccGGACAGTCAGGAGCCCTGGGTTCCAGCCAggtgatcggg      -528     Human
                             -40       |         -20                                     
                                 CAGTCag                                                 
                                 AP2REP_01(+)0.918                                       


                               NKX25_01(+)1                                 
                               atAAGTG                                      
                          |         -20                                     
Mouse     -1635     attgcccttgAATAAGTGGATGGCTAtgaaaagaga     -1600     Mouse
                              |||||||| || ||||                              
Human     -935      ttatcattgaAATAAGTGTATAGCTAcataatggga      -900     Human
                          |         -20                                     
                               atAAGTG                                      
                               NKX25_01(+)1                                 


                               HSF2_01(-)0.995                           
                               ggcatTTTCC                                
                               CREL_01(+)1                               
                               ggcatTTTCC                                
                       |         -20                                     
Mouse     -1696     tgaacatttcAGGCATTTTCCAAtaggggctac     -1664     Mouse
                              |||||||||||||                              
Human     -987      gtcattaaaaAGGCATTTTCCAAggaggagtgc      -955     Human
                       |         -20                                     
                               ggcatTTTCC                                
                               CREL_01(+)1                               
                               ggcatTTTCC                                
                               HSF2_01(-)0.995                           


                            MYOD_01(-)0.905                               
                            agacACATGctg                                  
                        |         -20                                     
Mouse     -2210     tcatatacagACACATGCTGTCCCatttcaaatc     -2177     Mouse
                              ||||||||||||||                              
Human     -1925     acacaaatatACACATGCTGTCCCcttcaagaaa     -1892     Human
                        |         -20                                     
                            atacACATGctg                                  
                            MYOD_01(-)0.905                               


                                            GATA2_01(+)0.979                            
                                            acaGATGAca                                  
                                            GATA1_01(+)0.988                            
                                            acaGATGAca                                  
                                      POU1F1_Q6(+)0.987                                 
                                      aTGCATacag                                        
                                  POU1F1_Q6(-)0.987                                     
                                  gttcATGCAt                                            
                               YY1_01(+)0.922                                           
                               aatgTTCATgcatacag                                        
                              YY1_01(-)0.906                                            
                              aaatgttcATGCAtaca                                         
                            -40       |         -20                                     
Mouse     -2379     ttgagatagaAAATGTTCATGCATACAGATGACAATTTaccttagcgt     -2332     Mouse
                              |||||||||||||| ||||||||| |||                              
Human     -2151     tggaggtaacAAATGTTCATGCATGCAGATGACATTTTcattgtaaaa     -2104     Human
                            -40       |         -20                                     
                              aaatgttcATGCAtgca                                         
                              YY1_01(-)0.906                                            
                               aatgTTCATgcatgcag                                        
                               YY1_01(+)0.922                                           
                                  gttcATGCAt                                            
                                  POU1F1_Q6(-)0.987                                     
                                      aTGCATgcag                                        
                                      POU1F1_Q6(+)0.987                                 
                                            gcaGATGAca                                  
                                            GATA1_01(+)0.988                            
                                            gcaGATGAca                                  
                                            GATA2_01(+)0.979                            


                            MYOD_01(-)0.905                                       
                            gtccACATGgcc                                          
                      -40       |         -20                                     
Mouse     -3405     ctcttcctgtCCACATGGCCTTGGCACTCACCgttgcaggcc     -3364     Mouse
                              ||||||||||  ||||||||||                              
Human     -3314     tctgccttgcCCACATGGCCACGGCACTCACCattctgagtc     -3273     Human
                      -40       |         -20                                     
                            gcccACATGgcc                                          
                            MYOD_01(-)0.905                                       


                                HSF2_01(-)1                              
                                ggagaATTCT                               
                       |         -20                                     
Mouse     -4467     aagaactttcCTGGAGAATTCTAgacttttaaa     -4435     Mouse
                              |||||||||||||                              
Human     -4246     gatagtttcaCTGGAGAATTCTAccaaaagtgt     -4214     Human
                       |         -20                                     
                                ggagaATTCT                               
                                HSF2_01(-)1                              


                                  EN1_01(-)0.93                        
                                  aaATCAC                              
                                GATA2_01(-)0.972                       
                                gcAAATCaca                             
                                GATA1_01(-)0.987                       
                                gcAAATCaca                             
                     |         -20                                     
Mouse     -4616     cctctgcctgTGGCAAATCACagatgaatag     -4586     Mouse
                              |||||||||||                              
Human     -4709     tctcagtcttTGGCAAATCACcttttctgag     -4679     Human
                     |         -20                                     
                                gcAAATCacc                             
                                GATA1_01(-)0.987                       
                                gcAAATCacc                             
                                GATA2_01(-)0.972                       
                                  aaATCAC                              
                                  EN1_01(-)0.93                        


                                SP1_01(+)0.972                           
                                tgGGCAGgag                               
                       |         -20                                     
Mouse     -4739     aagggaacacTGTGGGCAGGAGAtggagtcctg     -4707     Mouse
                              |||||||||||||                              
Human     -4840     caggaaatggTGTGGGCAGGAGAgatctgggga     -4808     Human
                       |         -20                                     
                                tgGGCAGgag                               
                                SP1_01(+)0.972                           


                              GATA2_01(-)0.992                             
                              aaTTATCtag                                   
                              GATA1_01(-)0.988                             
                              aaTTATCtag                                   
                         |         -20                                     
Mouse     -5631     gtttcaggttAATTATCTAGACTTGgttctctaaa     -5597     Mouse
                              |||||||| | ||||                              
Human     -5711     agtgcttatgAATTATCTGGGCTTGatttcccagc     -5677     Human
                         |         -20                                     
                              aaTTATCtgg                                   
                              GATA1_01(-)0.988                             
                              aaTTATCtgg                                   
                              GATA2_01(-)0.992                             


                              EN1_01(-)0.987                        
                              atAGTAC                               
                            -20                                     
Mouse     -7170     aaaactggacATAGTACTaccggaggat     -7143     Mouse
                              ||||||||                              
Human     -6645     gcctacgtagATAGTACTctccagccct     -6618     Human
                            -20                                     
                              atAGTAC                               
                              EN1_01(-)0.987                        
