# Supplementary material for: Transcriptional double-autorepression feedforward circuits act for multicellularity and nervous system development
Source: BMC Genomics. 2011 May 11;12:228. doi: 10.1186/1471-2164-12-228 (PMC3116505; doi:10.1186/1471-2164-12-228)
Supplement: Additional file 4 — Alignments of conserved blocks for 5169 human-mouse orthologs with conserved TFBSs. The location and motif information for 386237 TFBSs are displayed in a character-based alignment-embedded layout. Each file name stands for a gene symbol and the file contains the alignments of conserved blocks with TFBS information for the corresponding gene. Each alignment is not interleaved. The graphical alignments with TFBS information for the 5169 human-mouse ortholog pairs are provided in a browsable format at our website http://genet.med.kagawa-u.ac.jp/pub/HMO_5169/List.htm, together with the character-based alignments with TFBSs and raw sequences contained in Additional files 4 and 2 respectively. [file 1471-2164-12-228-S4.ZIP › Additional_file_4/Text-based_Alignments/ACOT4.aln.txt]

---------- ACOT4 ----------

                              PEA3_Q6(-)1                            
                              gGGAAGg                                
                             -20                                     
Mouse     -6759     cctagaactgGGGAAGGGAgggcatgctc     -6731     Mouse
                              |||||||||                              
Human     -6200     aggatacactGGGAAGGGAatgaaaaaaa     -6172     Human
                             -20                                     
                              gGGAAGg                                
                              PEA3_Q6(-)1                            


                                  AP2REP_01(+)0.907                     
                                  CTGTGcc                               
                      |         -20                                     
Mouse     -7006     gaataacactGGTCCTGTGCCTggagagtgta     -6975     Mouse
                              ||||||||||||                              
Human     -6633     cactttctggGGTCCTGTGCCTccccttcttc     -6602     Human
                      |         -20                                     
                                  CTGTGcc                               
                                  AP2REP_01(+)0.907                     
