# Supplementary material for: Transcriptional double-autorepression feedforward circuits act for multicellularity and nervous system development
Source: BMC Genomics. 2011 May 11;12:228. doi: 10.1186/1471-2164-12-228 (PMC3116505; doi:10.1186/1471-2164-12-228)
Supplement: Additional file 4 — Alignments of conserved blocks for 5169 human-mouse orthologs with conserved TFBSs. The location and motif information for 386237 TFBSs are displayed in a character-based alignment-embedded layout. Each file name stands for a gene symbol and the file contains the alignments of conserved blocks with TFBS information for the corresponding gene. Each alignment is not interleaved. The graphical alignments with TFBS information for the 5169 human-mouse ortholog pairs are provided in a browsable format at our website http://genet.med.kagawa-u.ac.jp/pub/HMO_5169/List.htm, together with the character-based alignments with TFBSs and raw sequences contained in Additional files 4 and 2 respectively. [file 1471-2164-12-228-S4.ZIP › Additional_file_4/Text-based_Alignments/ACOT6.aln.txt]

---------- ACOT6 ----------

                              EN1_01(-)0.991                               
                              aaAATAC                                      
                         |         -20                                     
Mouse     -727      tctcattcagAAAATACAGAACAAAacagggtatg      -693     Mouse
                              |||||||| || |||                              
Human     -653      gtctctactaAAAATACAAAAAAAAttagccgggt      -619     Human
                         |         -20                                     
                              aaAATAC                                      
                              EN1_01(-)0.991                               


                                    TEF1_Q6(+)0.915                           
                                    GGCATg                                    
                            |         -20                                     
Mouse     -1711     gagtattgaaATTAAAGGCATGCACCACtatcacccgg     -1674     Mouse
                              |||| ||||||| |||||                              
Human     -946      aagcactgggATTATAGGCATGAACCACcacacctggc      -909     Human
                            |         -20                                     
                                    GGCATg                                    
                                    TEF1_Q6(+)0.915                           


                                  EN1_01(-)0.926                                    
                                  caACAAC                                           
                                  EN1_01(-)0.926                                    
                                  caACAAC                                           
                        -40       |         -20                                     
Mouse     -3786     ggatcacttgACACCAACAACAAATTCCAGAGTTtcccaaaatt     -3743     Mouse
                              ||| ||||||||||||| ||||||                              
Human     -2976     tcaaacaacaACAACAACAACAAATTCTAGAGTTgcaacagcac     -2933     Human
                        -40       |         -20                                     
                               caACAAC                                              
                               EN1_01(-)0.926                                       
                                  caACAAC                                           
                                  EN1_01(-)0.926                                    


                           GATA2_01(+)0.972                          
                           aatGATTTtt                                
                           GATA1_01(+)0.987                          
                           aatGATTTtt                                
                             -20                                     
Mouse     -7139     accattcaatGATTTTTGCaggggaagca     -7111     Mouse
                              |||||||||                              
Human     -3741     gtgcaagaagGATTTTTGCctcctttcac     -3713     Human
                             -20                                     
                           aagGATTTtt                                
                           GATA1_01(+)0.987                          
                           aagGATTTtt                                
                           GATA2_01(+)0.972                          


                              GATA2_01(+)0.972                          
                              ccaGATTTgg                                
                              GATA1_01(+)0.987                          
                              ccaGATTTgg                                
                      |         -20                                     
Mouse     -7447     tgtacctatgCCAGATTTGGATccatctgtat     -7416     Mouse
                              ||||||| ||||                              
Human     -4623     cctgttctacCCAGATTGGGATggcagcgacg     -4592     Human
                      |         -20                                     
                              ccaGATTGgg                                
                              GATA1_01(+)0.997                          
                              ccaGATTGgg                                
                              GATA2_01(+)0.979                          


                                   SP1_01(-)0.972                         
                                   cctCTGCCtg                             
                        |         -20                                     
Mouse     -7823     gaaactccctTGCAGCCTCTGCCTgcgaggacag     -7790     Mouse
                              |||| |||||||||                              
Human     -5067     cttggctcaaTGCAACCTCTGCCTcctgggttca     -5034     Human
                        |         -20                                     
                                   cctCTGCCtc                             
                                   SP1_01(-)0.972                         


                              SOX17_01(+)1                            
                              gACAAT                                  
                              -20                                     
Mouse     -7910     gacattgggtGACAATGTCAcgagcttctt     -7881     Mouse
                              ||||||||||                              
Human     -7872     acatgggatgGACAATGTCAtacctggaaa     -7843     Human
                              -20                                     
                              gACAAT                                  
                              SOX17_01(+)1                            
