# Supplementary material for: Transcriptional double-autorepression feedforward circuits act for multicellularity and nervous system development
Source: BMC Genomics. 2011 May 11;12:228. doi: 10.1186/1471-2164-12-228 (PMC3116505; doi:10.1186/1471-2164-12-228)
Supplement: Additional file 4 — Alignments of conserved blocks for 5169 human-mouse orthologs with conserved TFBSs. The location and motif information for 386237 TFBSs are displayed in a character-based alignment-embedded layout. Each file name stands for a gene symbol and the file contains the alignments of conserved blocks with TFBS information for the corresponding gene. Each alignment is not interleaved. The graphical alignments with TFBS information for the 5169 human-mouse ortholog pairs are provided in a browsable format at our website http://genet.med.kagawa-u.ac.jp/pub/HMO_5169/List.htm, together with the character-based alignments with TFBSs and raw sequences contained in Additional files 4 and 2 respectively. [file 1471-2164-12-228-S4.ZIP › Additional_file_4/Text-based_Alignments/ACOT9.aln.txt]

---------- ACOT9 ----------

                                LRF_Q2(+)1                             
                                cccgCCCCC                              
                               LRF_Q2(+)0.943                          
                               tcccGCCCC                               
                               CKROX_Q2(+)0.945                        
                               tCCCGCccc                               
                              SP1_01(-)1                               
                              gtcCCGCCcc                               
                     |         -20                                     
Mouse     -247      ctacgcagaaGTCCCGCCCCCtggcggcaca      -217     Mouse
                              |||||||||||                              
Human     -160      ggacgccgcgGTCCCGCCCCCggacaccgct      -130     Human
                     |         -20                                     
                              gtcCCGCCcc                               
                              SP1_01(-)1                               
                               tCCCGCccc                               
                               CKROX_Q2(+)0.945                        
                               tcccGCCCC                               
                               LRF_Q2(+)0.943                          
                                cccgCCCCC                              
                                LRF_Q2(+)1                             


                             GATA2_01(+)0.979                              
                             gctGATTGag                                    
                             GATA1_01(+)0.997                              
                             gctGATTGag                                    
                         |         -20                                     
Mouse     -336      ccccacctagCTGATTGAGTGGGAAattccattgt      -302     Mouse
                              |||||||||||||||                              
Human     -261      acccgcacaaCTGATTGAGTGGGAAgctccgcaga      -227     Human
                         |         -20                                     
                             actGATTGag                                    
                             GATA1_01(+)0.997                              
                             actGATTGag                                    
                             GATA2_01(+)0.979                              


                                     EN1_01(+)0.926                                  
                                     GTGGTtc                                         
                         -40       |         -20                                     
Mouse     -409      acgaggtgctTTGCTGAGTGGTTCATTTACTTAACaatggaggga      -365     Mouse
                              |||||| ||||||| |||||| |||                              
Human     -329      cgccctggcgTTGCTGCGTGGTTCGTTTACTCAACcgagaatagg      -285     Human
                         -40       |         -20                                     
                                     GTGGTtc                                         
                                     EN1_01(+)0.926                                  


                              GATA2_01(+)0.979                       
                              attGATGAgt                             
                              GATA1_01(+)0.988                       
                              attGATGAgt                             
                             -20                                     
Mouse     -1000     ccttctcataATTGATGAGtctaggaatg      -972     Mouse
                              |||||||||                              
Human     -1840     tgtttattatATTGATGAGaatgtgtctt     -1812     Human
                             -20                                     
                              attGATGAga                             
                              GATA1_01(+)0.988                       
                              attGATGAga                             
                              GATA2_01(+)0.979                       


                                     SOX17_01(-)1                                                               
                                     ATTGTg                                                                     
                                   SOX5_01(-)1                                                                  
                                   agATTGTgac                                                                   
                                 HES1_Q2(+)0.989                                                                
                                 gtagaTTGTGactca                                                                
                                 GATA2_01(+)0.979                                                               
                                 gtaGATTGtg                                                                     
                                 GATA1_01(+)0.997                                                               
                                 gtaGATTGtg                                                                     
                      |         -60       |         -40       |         -20                                     
Mouse     -1077     acttgtataaTTAGTAGATTGTGACTCAGCACCTGGCCATGTGTCTGAGTGAGGGAATTCCTcggaggtaaa     -1006     Mouse
                              ||||||||||||||| ||| ||||||||||| ||||| |||||||  |||||                              
Human     -2226     aataaccatgTTAGTAGATTGTGACCCAGTACCTGGCCATGAGTCTGGGTGAGGGGGTTCCTggtaagtcag     -2155     Human
                      |         -60       |         -40       |         -20                                     
                                 gtaGATTGtg                                                                     
                                 GATA1_01(+)0.997                                                               
                                 gtaGATTGtg                                                                     
                                 GATA2_01(+)0.979                                                               
                                 gtagaTTGTGaccca                                                                
                                 HES1_Q2(+)0.989                                                                
                                   agATTGTgac                                                                   
                                   SOX5_01(-)1                                                                  
                                     ATTGTg                                                                     
                                     SOX17_01(-)1                                                               


                              POU1F1_Q6(+)1                          
                              aTGAATgcta                             
                             -20                                     
Mouse     -1264     agagacacacATGAATGCTaggtggctga     -1236     Mouse
                              |||||||||                              
Human     -2746     agactcgtggATGAATGCTgggcaggcta     -2718     Human
                             -20                                     
                              aTGAATgctg                             
                              POU1F1_Q6(+)1                          


                                   POU1F1_Q6(+)0.987                       
                                   tTGCATgttt                              
                               SOX17_01(-)1                                
                               ATTGTt                                      
                         |         -20                                     
Mouse     -1658     atcatggcatAATTGTTGCATGTTTtctccacagt     -1624     Mouse
                              |||||||| ||||||                              
Human     -2933     accactatacAATTGTTGTATGTTTcctgttttga     -2899     Human
                         |         -20                                     
                               ATTGTt                                      
                               SOX17_01(-)1                                
                                   tTGTATgttt                              
                                   POU1F1_Q6(+)0.987                       


                                                      POU1F1_Q6(-)0.985                      
                                                      agatATCCAg                             
                                                      GATA2_01(-)0.994                       
                                                      agATATCcag                             
                                                      GATA1_01(-)0.99                        
                                                      agATATCcag                             
                                                     MSX1_01(-)0.928                         
                                                     cAGATAtcc                               
                                                    GATA2_01(+)0.994                         
                                                    tcaGATATcc                               
                                                    GATA1_01(+)0.99                          
                                                    tcaGATATcc                               
                                                GFI1B_01(+)1                                 
                                                taAATCAgatat                                 
                                               GATA2_01(-)0.972                              
                                               ttAAATCaga                                    
                                               GATA1_01(-)0.987                              
                                               ttAAATCaga                                    
                       |         -40       |         -20                                     
Mouse     -1932     acataaactcCCAGGAAAATTCTTTATTTAAATCAGATATCCAgaatctctat     -1880     Mouse
                              ||||||| ||| | ||  |||||||||||||||                              
Human     -3738     tgacagttttCCAGGAACATTTTCTACCTAAATCAGATATCCAaaagtatata     -3686     Human
                       |         -40       |         -20                                     
                                               ctAAATCaga                                    
                                               GATA1_01(-)0.987                              
                                               ctAAATCaga                                    
                                               GATA2_01(-)0.972                              
                                                taAATCAgatat                                 
                                                GFI1B_01(+)1                                 
                                                    tcaGATATcc                               
                                                    GATA1_01(+)0.99                          
                                                    tcaGATATcc                               
                                                    GATA2_01(+)0.994                         
                                                     cAGATAtcc                               
                                                     MSX1_01(-)0.928                         
                                                      agATATCcaa                             
                                                      GATA1_01(-)0.99                        
                                                      agATATCcaa                             
                                                      GATA2_01(-)0.994                       
                                                      agatATCCAa                             
                                                      POU1F1_Q6(-)0.985                      


                                    GATA2_01(-)0.974                          
                                    ctGGATCctt                                
                                    GATA2_01(+)0.974                          
                                    ctgGATCCtt                                
                                    GATA1_01(-)0.988                          
                                    ctGGATCctt                                
                                    GATA1_01(+)0.988                          
                                    ctgGATCCtt                                
                            |         -20                                     
Mouse     -2311     agtctcctaaTTTACTCTGGATCCTTTTcccacttttt     -2274     Mouse
                              |||| | |||||||||||                              
Human     -3861     ccctcctaacTTTATTGTGGATCCTTTTgtataatctg     -3824     Human
                            |         -20                                     
                                    gtgGATCCtt                                
                                    GATA1_01(+)0.988                          
                                    gtGGATCctt                                
                                    GATA1_01(-)0.988                          
                                    gtgGATCCtt                                
                                    GATA2_01(+)0.974                          
                                    gtGGATCctt                                
                                    GATA2_01(-)0.974                          


                              AP2REP_01(+)1                         
                              CAGTGac                               
                            -20                                     
Mouse     -3060     ccaactagaaCAGTGACAgatgataatg     -3033     Mouse
                              ||||||||                              
Human     -4469     ggctggagtgCAGTGACAcgatctcggc     -4442     Human
                            -20                                     
                              CAGTGac                               
                              AP2REP_01(+)1                         


                              HFH3_01(-)0.931                             
                              attagAAAAAtta                               
                        |         -20                                     
Mouse     -3642     gaataattagATTAGAAAAATTAGgaggtgtgac     -3609     Mouse
                              |||| |||||||||                              
Human     -4789     gggccacaaaATTACAAAAATTAGccaggcatgg     -4756     Human
                        |         -20                                     
                              attacAAAAAtta                               
                              HFH3_01(-)0.931                             


                                                               PAX4_03(+)0.903                                      
                                                               ggtgtgCACCAc                                         
                                                     GATA2_01(+)0.971                                               
                                                     tggGATTAaa                                                     
                                                     GATA1_01(+)0.985                                               
                                                     tggGATTAaa                                                     
                                  SP1_01(-)0.972    PITX2_Q2(-)1    EN1_01(-)0.926                                  
                                  cctCTGCCtc        ctggGATTAaa     gcACCAC                                         
                         |         -60       |          -40       |         -20                                     
Mouse     -5916     caaaaatctgCCTGCCTCTGCCTCCCAAGT-GCTGGGATTAAAGGTGTGCACCACCACGCCCGGCTgtaattttat     -5842     Mouse
                              |||||||| ||||||  ||| |||||||||| || |||||||||||  ||||||||                              
Human     -5210     aagcaattctCCTGCCTCAGCCTCCTGAGTAGCTGGGATTACAGTTGTGCACCACCGTGCCCGGCTaatttttgga     -5135     Human
                          |         -60       |         -40       |         -20                                     
                                  cctCAGCCtc        ctggGATTAca     gcACCAC                                         
                                  SP1_01(-)0.962    PITX2_Q2(-)1    EN1_01(-)0.926                                  
                                                     tggGATTAca                                                     
                                                     GATA1_01(+)0.985                                               
                                                     tggGATTAca                                                     
                                                     GATA2_01(+)0.971                                               
                                                               gttgtgCACCAc                                         
                                                               PAX4_03(+)0.903                                      


                               PEA3_Q6(-)1                             
                               aGGATGa                                 
                              GATA2_01(+)0.979                         
                              cagGATGAaa                               
                              GATA1_01(+)0.988                         
                              cagGATGAaa                               
                     |         -20                                     
Mouse     -6453     tcagttaggtCAGGATGAAATctcagcaaat     -6423     Mouse
                              |||||||||||                              
Human     -7432     taccatcttcCAGGATGAAATataggcactg     -7402     Human
                     |         -20                                     
                              cagGATGAaa                               
                              GATA1_01(+)0.988                         
                              cagGATGAaa                               
                              GATA2_01(+)0.979                         
                               aGGATGa                                 
                               PEA3_Q6(-)1                             


                                EN1_01(+)1                            
                                GTAATtg                               
                              MSX1_01(+)1                             
                              gtgTAATTg                               
                              -20                                     
Mouse     -7743     aaactgcaatGTGTAATTGAgttcaccttg     -7714     Mouse
                              ||||||||||                              
Human     -7489     tctgctgaagGTGTAATTGAagtgccaact     -7460     Human
                              -20                                     
                              gtgTAATTg                               
                              MSX1_01(+)1                             
                                GTAATtg                               
                                EN1_01(+)1                            
