# Supplementary material for: Transcriptional double-autorepression feedforward circuits act for multicellularity and nervous system development
Source: BMC Genomics. 2011 May 11;12:228. doi: 10.1186/1471-2164-12-228 (PMC3116505; doi:10.1186/1471-2164-12-228)
Supplement: Additional file 4 — Alignments of conserved blocks for 5169 human-mouse orthologs with conserved TFBSs. The location and motif information for 386237 TFBSs are displayed in a character-based alignment-embedded layout. Each file name stands for a gene symbol and the file contains the alignments of conserved blocks with TFBS information for the corresponding gene. Each alignment is not interleaved. The graphical alignments with TFBS information for the 5169 human-mouse ortholog pairs are provided in a browsable format at our website http://genet.med.kagawa-u.ac.jp/pub/HMO_5169/List.htm, together with the character-based alignments with TFBSs and raw sequences contained in Additional files 4 and 2 respectively. [file 1471-2164-12-228-S4.ZIP › Additional_file_4/Text-based_Alignments/ACOX2.aln.txt]

---------- ACOX2 ----------

                                 GATA2_01(-)0.972                        
                                 gcAGATCcag                              
                                 GATA2_01(+)0.974                        
                                 gcaGATCCag                              
                                 GATA1_01(-)0.985                        
                                 gcAGATCcag                              
                                 GATA1_01(+)0.988                        
                                 gcaGATCCag                              
                       |         -20                                     
Mouse     -24       cttcctgagaCAGGCAGATCCAGG                 -1     Mouse
                              ||| |||||||||                              
Human     -29       ccatagtcacCAGACAGATCCAGGatagg            -1     Human
                       |         -20                                     
                                 acaGATCCag                              
                                 GATA1_01(+)0.988                        
                                 acAGATCcag                              
                                 GATA1_01(-)0.985                        
                                 acaGATCCag                              
                                 GATA2_01(+)0.974                        
                                 acAGATCcag                              
                                 GATA2_01(-)0.972                        


                                                                   AP2REP_01(-)0.907                                                       
                                                                   caCACAG                                                                 
                                         S P1_01(-)0.962     PAX4_03(+)0.907                                                               
                                         c ccCAGCCct         cttttgCACACa                                                                  
                            |         -80        |         -60       |         -40       |         -20                                     
Mouse     -127      gccgagaaagGCCCTGGCTGAC-CCCAGCCCTAAACAATGCCTTTTGCACACAGGTTCTTGGTACCTCCCGGTGCTCAGAGCAGACCCTaaaggaagcc       -30     Mouse
                              |||||||||||| ||||||||||  || | ||| |||||||||||||||| | ||   ||  |||| ||||||||||||                              
Human     -145      ctaccaaccaGCCCTGGCTGACACCCAGCCCTAGGCAGTTCCTCTTGCACACAGGTTCTTTGCACTGACCAATGCTGAGAGCAGACCCTcggagcagcc       -47     Human
                             |         -80       |         -60       |         -40       |         -20                                     
                                          accCAGCCct         ctcttgCACACa                                                                  
                                          SP1_01(-)0.962     PAX4_03(+)0.907                                                               
                                                                   caCACAG                                                                 
                                                                   AP2REP_01(-)0.907                                                       


                                  SP1_01(-)0.962                           
                                  ccaCAGCCag                               
                         |         -20                                     
Mouse     -192      gagcagtatgTGGACCACAGCCAGTagccatgaag      -158     Mouse
                              ||| |||||||||||                              
Human     -228      acacagtgccTGGTCCACAGCCAGTgtccacaggg      -194     Human
                         |         -20                                     
                                  ccaCAGCCag                               
                                  SP1_01(-)0.962                           


                                   EN1_01(+)0.926                           
                                   GTGGTca                                  
                          |         -20                                     
Mouse     -269      ggatgggaaaGCTCTGTGGTCAAACCgtctggacct      -234     Mouse
                              ||| |||||||| |||                              
Human     -492      caagtcatgtGCTTTGTGGTCAGACCccatccaact      -457     Human
                          |         -20                                     
                                   GTGGTca                                  
                                   EN1_01(+)0.926                           


                                 AP2REP_01(-)0.907                     
                                 ttCACAG                               
                              NKX25_01(-)1                             
                              CACTTca                                  
                     |         -20                                     
Mouse     -787      agagagaaagCACTTCACAGGaagagagcaa      -757     Mouse
                              |||||||||||                              
Human     -656      tccaggggaaCACTTCACAGGcaggaagaag      -626     Human
                     |         -20                                     
                              CACTTca                                  
                              NKX25_01(-)1                             
                                 ttCACAG                               
                                 AP2REP_01(-)0.907                     


                             SP1_01(+)0.912                          
                             agGGCTTggg                              
                             -20                                     
Mouse     -1738     tgtgggctgaGGGCTTGGGtgttgaagga     -1710     Mouse
                              |||||||||                              
Human     -1694     ccgggggaggGGGCTTGGGgttttaaaga     -1666     Human
                             -20                                     
                             ggGGCTTggg                              
                             SP1_01(+)0.912                          


                                  SP1_01(-)0.962                                                    
                                  gccCAGCCta                                                        
                    -60       |         -40       |         -20                                     
Mouse     -2005     atagggaagaGCCAGCCCAGCCTACAGCGCTGTCCCAGGACAGAGGTGAGtcaagagttt     -1946     Mouse
                              |||||||| |||||||| || | | ||||||||||| |||                              
Human     -2066     ccggggagagGCCAGCCCGGCCTACAGTGCGGACACAGGACAGAGGGGAGccaggtgagc     -2007     Human
                    -60       |         -40       |         -20                                     
                                  gccCGGCCta                                                        
                                  SP1_01(-)0.943                                                    


                                LRF_Q2(-)0.952                         
                                GGGGAgccg                              
                               LRF_Q2(-)0.923                          
                               TGGGGagcc                               
                             IK2_01(+)0.956                            
                             catGGGGAgccg                              
                     |         -20                                     
Mouse     -2854     cttggggatcATGGGGAGCCGtgaggtccct     -2824     Mouse
                              |||||||||||                              
Human     -2757     tacctgcaaaATGGGGAGCCGcatctgactt     -2727     Human
                     |         -20                                     
                             aatGGGGAgccg                              
                             IK2_01(+)0.956                            
                               TGGGGagcc                               
                               LRF_Q2(-)0.923                          
                                GGGGAgccg                              
                                LRF_Q2(-)0.952                         


                                   PEA3_Q6(+)1                               
                                   tCTTCCt                                   
                                   ELF1_Q6(-)1                               
                                   tcTTCCTgcaga                              
                               HSF2_01(-)0.997                               
                               tgcatCTTCC                                    
                               CREL_01(+)0.952                               
                               tgcatCTTCC                                    
                           |         -20                                     
Mouse     -2897     tcacagggaaCTGCATCTTCCTGCAGAgcaaactgga     -2861     Mouse
                              |||| ||||||| ||||                              
Human     -3048     gccacaggtcCTGCCTCTTCCTACAGAcacaagctag     -3012     Human
                           |         -20                                     
                               tgcctCTTCC                                    
                               CREL_01(+)0.952                               
                               tgcctCTTCC                                    
                               HSF2_01(-)0.997                               
                                   tcTTCCTacaga                              
                                   ELF1_Q6(-)1                               
                                   tCTTCCt                                   
                                   PEA3_Q6(+)1                               


                               HFH3_01(+)0.981                         
                               aaaTATTTtttaa                           
                     |         -20                                     
Mouse     -3177     tctctctgtcTAAATATTTTTtaaaatatgg     -3147     Mouse
                              |||||||||||                              
Human     -5994     ataaataagtTAAATATTTTTaaagtataaa     -5964     Human
                     |         -20                                     
                               aaaTATTTttaaa                           
                               HFH3_01(+)0.981                         


                                MSX1_01(-)1                            
                                cAATTAaaa                              
                              IRF1_Q6(+)0.959                          
                              tcCAATT                                  
                     |         -20                                     
Mouse     -4651     aacctagataTCCAATTAAAAatgtggtaga     -4621     Mouse
                              |||||||||||                              
Human     -7791     aactgaattcTCCAATTAAAAgacatggaag     -7761     Human
                     |         -20                                     
                              tcCAATT                                  
                              IRF1_Q6(+)0.959                          
                                cAATTAaaa                              
                                MSX1_01(-)1                            


                                IRF1_Q6(-)0.975                        
                                AAATGat                                
                              GFI1B_01(-)1                             
                              gaaaaTGATTtt                             
                     |         -20                                     
Mouse     -5474     ctacaaaatgGAAAATGATTTtcaccaacta     -5444     Mouse
                              |||||||||||                              
Human     -7924     tacttccagaGAAAATGATTTaaccccaaag     -7894     Human
                     |         -20                                     
                              gaaaaTGATTta                             
                              GFI1B_01(-)1                             
                                AAATGat                                
                                IRF1_Q6(-)0.975                        
