# Supplementary material for: Transcriptional double-autorepression feedforward circuits act for multicellularity and nervous system development
Source: BMC Genomics. 2011 May 11;12:228. doi: 10.1186/1471-2164-12-228 (PMC3116505; doi:10.1186/1471-2164-12-228)
Supplement: Additional file 4 — Alignments of conserved blocks for 5169 human-mouse orthologs with conserved TFBSs. The location and motif information for 386237 TFBSs are displayed in a character-based alignment-embedded layout. Each file name stands for a gene symbol and the file contains the alignments of conserved blocks with TFBS information for the corresponding gene. Each alignment is not interleaved. The graphical alignments with TFBS information for the 5169 human-mouse ortholog pairs are provided in a browsable format at our website http://genet.med.kagawa-u.ac.jp/pub/HMO_5169/List.htm, together with the character-based alignments with TFBSs and raw sequences contained in Additional files 4 and 2 respectively. [file 1471-2164-12-228-S4.ZIP › Additional_file_4/Text-based_Alignments/ACOX3.aln.txt]

---------- ACOX3 ----------

                               AP2REP_01(+)0.907                         
                               CTGTGtc                                   
                       |         -20                                     
Mouse     -442      cgtccagtggCCTGTGTCCAGGTagagatgggg      -410     Mouse
                              |||||||||||||                              
Human     -513      tgctggaggcCCTGTGTCCAGGTggaccggcgg      -481     Human
                       |         -20                                     
                               CTGTGtc                                   
                               AP2REP_01(+)0.907                         


                                                    HSF2_01(-)0.999                           
                                                    agagaATTCC                                
                                                    CREL_01(+)0.973                           
                                                    agagaATTCC                                
                        |         -40       |         -20                                     
Mouse     -570      atcagatttcTGGAAGCGGACTCAGTTTATTCAGAGAATTCCAGgacagtgctt      -517     Mouse
                              |||||  |||| |||| ||| |||| ||||||||                              
Human     -671      ccaagccactTGGAAAAGGACCCAGTCTATCCAGAAAATTCCAGaatggttatt      -618     Human
                        |         -40       |         -20                                     
                                                    agaaaATTCC                                
                                                    CREL_01(+)0.973                           
                                                    agaaaATTCC                                
                                                    HSF2_01(-)0.999                           


                               EN1_01(+)0.917                        
                               GTGCTca                               
                             -20                                     
Mouse     -957      ggcagaggtgGGTGCTCAGccccgccatg      -929     Mouse
                              |||||||||                              
Human     -894      cccaccaacaGGTGCTCAGacctgcggct      -866     Human
                             -20                                     
                               GTGCTca                               
                               EN1_01(+)0.917                        


                              AP2REP_01(+)0.918                     
                              CAGTTtt                               
                            -20                                     
Mouse     -1069     ttccctttctCAGTTTTGaccgtttctt     -1042     Mouse
                              ||||||||                              
Human     -1470     tttcataaggCAGTTTTGttagctgtgt     -1443     Human
                            -20                                     
                              CAGTTtt                               
                              AP2REP_01(+)0.918                     


                                    IRF1_Q6(+)0.904                        
                                    ttCTGTT                                
                         |         -20                                     
Mouse     -1106     tttctgtctgTTGTCCTTCTGTTGCtttgcgtcct     -1072     Mouse
                              |||||||||||||||                              
Human     -6876     ctcatccataTTGTCCTTCTGTTGCccagacttca     -6842     Human
                         |         -20                                     
                                    ttCTGTT                                
                                    IRF1_Q6(+)0.904                        


                              PEA3_Q6(+)1                             
                              tCTTCCc                                 
                              -20                                     
Mouse     -2794     ttagcttgggTCTTCCCTCAgttaaagctt     -2765     Mouse
                              ||||||||||                              
Human     -6892     ggacgggcatTCTTCCCTCAtccatattgt     -6863     Human
                              -20                                     
                              tCTTCCc                                 
                              PEA3_Q6(+)1                             


                                  EN1_01(-)0.917                        
                                  tgAGAAC                               
                      |         -20                                     
Mouse     -3982     gtgatttttgAGTATGAGAACTttgtcctctc     -3951     Mouse
                              ||||||||||||                              
Human     -7390     agagtgcccaAGTATGAGAACTggctcaagtc     -7359     Human
                      |         -20                                     
                                  tgAGAAC                               
                                  EN1_01(-)0.917                        


                                SF1_Q6(+)1                             
                                aaaCCTTG                               
                     |         -20                                     
Mouse     -6540     tctgtaatgaGGAAACCTTGTttctctctgg     -6510     Mouse
                              |||||||||||                              
Human     -7512     cctttggtctGGAAACCTTGTagccacaggt     -7482     Human
                     |         -20                                     
                                aaaCCTTG                               
                                SF1_Q6(+)1                             
