# Supplementary material for: Transcriptional double-autorepression feedforward circuits act for multicellularity and nervous system development
Source: BMC Genomics. 2011 May 11;12:228. doi: 10.1186/1471-2164-12-228 (PMC3116505; doi:10.1186/1471-2164-12-228)
Supplement: Additional file 4 — Alignments of conserved blocks for 5169 human-mouse orthologs with conserved TFBSs. The location and motif information for 386237 TFBSs are displayed in a character-based alignment-embedded layout. Each file name stands for a gene symbol and the file contains the alignments of conserved blocks with TFBS information for the corresponding gene. Each alignment is not interleaved. The graphical alignments with TFBS information for the 5169 human-mouse ortholog pairs are provided in a browsable format at our website http://genet.med.kagawa-u.ac.jp/pub/HMO_5169/List.htm, together with the character-based alignments with TFBSs and raw sequences contained in Additional files 4 and 2 respectively. [file 1471-2164-12-228-S4.ZIP › Additional_file_4/Text-based_Alignments/ACOXL.aln.txt]

---------- ACOXL ----------

Alingment line lengths differ!


                                ELF1_Q6(+)1                                 
                                ttatcAGGAAat                                
                                CEBPB_01(+)0.996                            
                                ttatcagGAAATcc                              
                          |         -20                                     
Mouse     -5824     tttaacagaaTCTTATCAGGAAATCCccccttccag     -5789     Mouse
                              |||| |||||||||||                              
Human     -236      aataagatggTCTTGTCAGGAAATCCttccatctct      -201     Human
                          |         -20                                     
                                ttgtcagGAAATcc                              
                                CEBPB_01(+)0.996                            
                                ttgtcAGGAAat                                
                                ELF1_Q6(+)1                                 


                                                EN1_01(-)0.917                        
                                                ccAGCAC                               
                                          IK2_01(-)1                                  
                                          ttaaTCCCAgca                                
                                         PITX2_Q2(+)1                                 
                                         ttTAATCccag                                  
                                         GATA2_01(-)0.971                             
                                         ttTAATCcca                                   
                                         GATA1_01(-)0.985                             
                                         ttTAATCcca                                   
                                       CRX_Q4(+)1                                     
                                       ccttTAATCccag                                  
                          -40       |         -20                                     
Mouse     -6940     gtggtggtgaTGGTTCACACCTTTAATCCCAGCACTggaagtagaa     -6895     Mouse
                              ||| |||| ||| |||||||||||||                              
Human     -584      ccgggcgcggTGGCTCACGCCTGTAATCCCAGCACTttgggaggcc      -539     Human
                          -40       |         -20                                     
                                       cctgTAATCccag                                  
                                       CRX_Q4(+)1                                     
                                         tgTAATCcca                                   
                                         GATA1_01(-)0.985                             
                                         tgTAATCcca                                   
                                         GATA2_01(-)0.971                             
                                         tgTAATCccag                                  
                                         PITX2_Q2(+)1                                 
                                          gtaaTCCCAgca                                
                                          IK2_01(-)1                                  
                                                ccAGCAC                               
                                                EN1_01(-)0.917                        


                               TFIII_Q6(+)0.919                       
                               ggggGCAGG                              
                               LRF_Q2(-)1                             
                               GGGGGcagg                              
                              LRF_Q2(-)0.923                          
                              TGGGGgcag                               
                              -20                                     
Mouse     -7923     cacaattaacTGGGGGCAGGgtcacttagc     -7894     Mouse
                              ||||||||||                              
Human     -3658     tatacacatgTGGGGGCAGGaactatatgg     -3629     Human
                              -20                                     
                              TGGGGgcag                               
                              LRF_Q2(-)0.923                          
                               GGGGGcagg                              
                               LRF_Q2(-)1                             
                               ggggGCAGG                              
                               TFIII_Q6(+)0.919                       
