# Supplementary material for: Transcriptional double-autorepression feedforward circuits act for multicellularity and nervous system development
Source: BMC Genomics. 2011 May 11;12:228. doi: 10.1186/1471-2164-12-228 (PMC3116505; doi:10.1186/1471-2164-12-228)
Supplement: Additional file 4 — Alignments of conserved blocks for 5169 human-mouse orthologs with conserved TFBSs. The location and motif information for 386237 TFBSs are displayed in a character-based alignment-embedded layout. Each file name stands for a gene symbol and the file contains the alignments of conserved blocks with TFBS information for the corresponding gene. Each alignment is not interleaved. The graphical alignments with TFBS information for the 5169 human-mouse ortholog pairs are provided in a browsable format at our website http://genet.med.kagawa-u.ac.jp/pub/HMO_5169/List.htm, together with the character-based alignments with TFBSs and raw sequences contained in Additional files 4 and 2 respectively. [file 1471-2164-12-228-S4.ZIP › Additional_file_4/Text-based_Alignments/ACP5.aln.txt]

---------- ACP5 ----------

                                                                                      LRF_Q2(-)0 .952                                                                                                 
                                                                                      GGGGAgggc                                                                                                       
                                                                                      CKROX_Q2(- )1                                                                                                   
                                                                                      gggGAGGGc                                                                                                       
                                                                                     LRF_Q2(-)0. 911                                                                                                  
                                                                                     AGGGGaggg                                                                                                        
                                                                                   SF1_Q6(-)1                                                                                                         
                                                                                   CAAGGgga                                                                                                           
                                                                                   IK2_01(+)0.95 6                                                                                                    
                                                                                   caaGGGGAgggc                                                                                                       
                                                                                LRH1_Q5(-)1                                           POU1F1_Q6(-)0.987                                               
                                                                                accCAAGGggag                                          aatgATGCAc                                                      
                                                                      YY1_01(+)0.902                                                  GATA2_01(+)0.982                                                
                                                                      tgctCACATgacccaag                                               aatGATGCac                                                      
                                                                     YY1_01(-)0.92                                    POU1F1_Q6(+)0.987                                                               
                                                                     gtgctcacATGACccaa                                aTGCATcatc                                                                      
                                                                   ER_Q6(+)1                                          GATA2_01(-)0.982                                                                
                                                                   cagtgctcacaTGACCcaa                                atGCATCatc                                                                      
                                                            CREL_01(-)0.952 LRF_Q2(+)0.904                            GATA1_01(-)0.993                                                                
                                                            GGAAGtccag      catgACCCA                                 atGCATCatc                                                                      
                                                           PEA3_Q6(-)1 MYOD_01(-)0.905 PEA3_Q6(- )0.937          HSF2_01(+)0.996      GATA1_01(+)0.993                                                
                                                           gGGAAGt     gctcACATGacc    gGGAGGg                   AGAAAatgca           aatGATGCac                                                      
                           |         -140      |         -120      |         -100      |          -80       |         -60       |         -40       |         -20                                     
Mouse     -613      ggcctgggtgCCCCCGCCCCAGCCCCATTTCCAGTTCTGGGGAAGTCCAGTGCTCACATGACCCAAGGGGAGGGCT-TCTGGACAATCCTCGGAGAAAATGCATCATCTTTCCCAATGATGCACTTCTGCCCCAGAGAATAAAGACTCggtgatcacc      -457     Mouse
                              ||||| |||||  ||| | ||| | ||  ||||||||||| |||||||||||||||||||||||||  | |||||  ||||||||||| ||||||||| |  | |||||| ||||||  || ||| |||||||| |||                              
Human     -497      gatcctcccaCCCCCACCCCAATCCCGTGTCCTGCTCCAGGGAAGTCCAGGGCTCACATGACCCAAGGGGAGGGCTCCCGGGACAGCCCTCGGAGAAACTGCATCATCCTCACTAATGATCCACTTCCTCCTCAGGGAATAAAGGCTCagggaccggc      -340     Human
                            |         -140      |         -120      |         -100      |         -80       |         -60       |         -40       |         -20                                     
                                                           gGGAAGt     gctcACATGacc    gGGAGGg                   AGAAActgca           aatGATCCac                                                      
                                                           PEA3_Q6(-)1 MYOD_01(-)0.905 PEA3_Q6(-)0.937           HSF2_01(+)0.996      GATA1_01(+)0.988                                                
                                                            GGAAGtccag      catgACCCA                                 ctGCATCatc                                                                      
                                                            CREL_01(-)0.952 LRF_Q2(+)0.904                            GATA1_01(-)0.993                                                                
                                                                   cagggctcacaTGACCcaa                                ctGCATCatc                                                                      
                                                                   ER_Q6(+)1                                          GATA2_01(-)0.982                                                                
                                                                     gggctcacATGACccaa                                cTGCATcatc                                                                      
                                                                     YY1_01(-)0.92                                    POU1F1_Q6(+)0.987                                                               
                                                                      ggctCACATgacccaag                                               aatGATCCac                                                      
                                                                      YY1_01(+)0.902                                                  GATA2_01(+)0.974                                                
                                                                                accCAAGGggag                                          aatgATCCAc                                                      
                                                                                LRH1_Q5(-)1                                           POU1F1_Q6(-)0.985                                               
                                                                                   caaGGGGAgggc                                                                                                       
                                                                                   IK2_01(+)0.956                                                                                                     
                                                                                   CAAGGgga                                                                                                           
                                                                                   SF1_Q6(-)1                                                                                                         
                                                                                     AGGGGaggg                                                                                                        
                                                                                     LRF_Q2(-)0.911                                                                                                   
                                                                                      gggGAGGGc                                                                                                       
                                                                                      CKROX_Q2(-)1                                                                                                    
                                                                                      GGGGAgggc                                                                                                       
                                                                                      LRF_Q2(-)0.952                                                                                                  


                                   AP2REP_01(-)0.907                        
                                   aaCACAG                                  
                          |         -20                                     
Mouse     -762      agccaagggtGTGAAAACACAGACGTtcagcctaga      -727     Mouse
                              |||| ||||||| |||                              
Human     -867      ccagtgccacGTGAGAACACAGGCGTgcatcgcaga      -832     Human
                          |         -20                                     
                                   aaCACAG                                  
                                   AP2REP_01(-)0.907                        


                                         PEA3_Q6(+)1                                  
                                         aCTTCCt                                      
                                         ELF1_Q6(-)1                                  
                                         acTTCCTggaaa                                 
                                         CEBPB_01(+)0.941                             
                                         acttcctGGAAAag                               
                                        STAT5B_01(-)1                                 
                                        aacttcctGGAAAag                               
                                        STAT5B_01(+)0.951                             
                                        aaCTTCCtggaaaag                               
                                        STAT5A_01(-)0.995                             
                                        aaCTTCCtggaaaag                               
                                        STAT5A_01(+)1                                 
                                        aacttcctGGAAAag                               
                                        CEBPB_01(-)0.95                               
                                        aaCTTCCtggaaaa                                
                                     STAT3_01(-)1                                     
                                     cagaacttcctGGAAAaggca                            
                                     STAT3_01(+)0.908                                 
                                     cagaaCTTCCtggaaaaggca                            
                                     STAT1_01(-)0.912                                 
                                     cagaactTCCTGgaaaaggca                            
                                     STAT1_01(+)0.912                                 
                                     cagaacttcCTGGAaaaggca                            
                                     ETS2_B(-)1                                       
                                     cagaacTTCCTgga                                   
                                     ELK1_01(-)1                                      
                                     cagaaCTTCCtggaaa                                 
                          -40       |         -20                                     
Mouse     -1149     ccatggaagaGTGTGGACAGAACTTCCTGGAAAAGGcagttattgc     -1104     Mouse
                              |||||| ||| |||||||||||||||                              
Human     -1088     ggaggggaggGTGTGGGCAGGACTTCCTGGAAAAGGgaagcccgtt     -1043     Human
                          -40       |         -20                                     
                                     caggaCTTCCtggaaa                                 
                                     ELK1_01(-)1                                      
                                     caggacTTCCTgga                                   
                                     ETS2_B(-)1                                       
                                     caggacttcCTGGAaaaggga                            
                                     STAT1_01(+)0.912                                 
                                     caggactTCCTGgaaaaggga                            
                                     STAT1_01(-)0.912                                 
                                     caggaCTTCCtggaaaaggga                            
                                     STAT3_01(+)0.908                                 
                                     caggacttcctGGAAAaggga                            
                                     STAT3_01(-)1                                     
                                        gaCTTCCtggaaaa                                
                                        CEBPB_01(-)0.95                               
                                        gacttcctGGAAAag                               
                                        STAT5A_01(+)1                                 
                                        gaCTTCCtggaaaag                               
                                        STAT5A_01(-)0.995                             
                                        gaCTTCCtggaaaag                               
                                        STAT5B_01(+)0.951                             
                                        gacttcctGGAAAag                               
                                        STAT5B_01(-)1                                 
                                         acttcctGGAAAag                               
                                         CEBPB_01(+)0.941                             
                                         acTTCCTggaaa                                 
                                         ELF1_Q6(-)1                                  
                                         aCTTCCt                                      
                                         PEA3_Q6(+)1                                  


                                 PEA3_Q6(+)1                                 
                                 aCTTCCt                                     
                                 ELF1_Q6(-)1                                 
                                 acTTCCTtcctg                                
                                NKX25_01(-)1                                 
                                CACTTcc                                      
                             ETS2_B(-)1                                      
                             ccccacTTCCTtcc                                  
                           |         -20                                     
Mouse     -1548     ttggggccacCCCACTTCCTTCCTGTTcgcctctact     -1512     Mouse
                              ||||||||||||| |||                              
Human     -1488     gtcctcgtcaCCCACTTCCTTCCCGTTtgttgctgct     -1452     Human
                           |         -20                                     
                             acccacTTCCTtcc                                  
                             ETS2_B(-)1                                      
                                CACTTcc                                      
                                NKX25_01(-)1                                 
                                 acTTCCTtcccg                                
                                 ELF1_Q6(-)1                                 
                                 aCTTCCt                                     
                                 PEA3_Q6(+)1                                 


                              LRF_Q2(-)0.981                               
                              GGGGTctct                                    
                         |         -20                                     
Mouse     -1572     cacgggggagGGGGTCTCTGTCTGTtggggccacc     -1538     Mouse
                              |||||||||| ||||                              
Human     -1511     ccccgtgggaGGGGTCTCTGCCTGTcctcgtcacc     -1477     Human
                         |         -20                                     
                              GGGGTctct                                    
                              LRF_Q2(-)0.981                               


                              SP1_01(+)1                                                 
                              ggGGCGGgga                                                 
                              LRF_Q2(-)0.943                                             
                              GGGGCgggg                                                  
                              CKROX_Q2(-)0.945  SP1_01(-)1                               
                              gggGCGGGg         cacCCGCCct                               
                             -40       |         -20                                     
Mouse     -1794     aggcaggattGGGGCGGGGAAACCGAGGCACCCGCCCTCtgcaactctg     -1746     Mouse
                              ||||||||||  ||||||| |||||||||                              
Human     -1710     gcagggttccGGGGCGGGGAGGCCGAGGCGCCCGCCCTCcccgccgggg     -1662     Human
                             -40       |         -20                                     
                              gggGCGGGg         cgcCCGCCct                               
                              CKROX_Q2(-)0.945  SP1_01(-)1                               
                              GGGGCgggg                                                  
                              LRF_Q2(-)0.943                                             
                              ggGGCGGgga                                                 
                              SP1_01(+)1                                                 


                                     IRF1_Q6(+)0.904                       
                                     ttCTGTT                               
                         |         -20                                     
Mouse     -2664     ttgggattccTTTGTTGTTCTGTTTaggttttgtt     -2630     Mouse
                              ||| || ||||||||                              
Human     -2977     tctttcttttTTTTTTTTTCTGTTTtttttttggg     -2943     Human
                         |         -20                                     
                                     ttCTGTT                               
                                     IRF1_Q6(+)0.904                       


                               EN1_01(+)0.917                                    
                               GTGCTgg                                           
                     -40       |         -20                                     
Mouse     -4562     ctgccttcccAGTGCTGGGATCCCAGGCGTGgccaccttgc     -4522     Mouse
                              |||||||||||  ||||||||                              
Human     -4180     ggcttcccaaAGTGCTGGGATTACAGGCGTGagccaccacg     -4140     Human
                     -40       |         -20                                     
                               GTGCTgg                                           
                               EN1_01(+)0.917                                    


                                     SOX17_01(+)1                        
                                     tACAAT                              
                       |         -20                                     
Mouse     -4993     tcctaatctcAAAAAACTACAATaagcagagca     -4961     Mouse
                              ||||| |||||||                              
Human     -5039     atcagttattAAAAATCTACAATgcaaacatac     -5007     Human
                       |         -20                                     
                                     tACAAT                              
                                     SOX17_01(+)1                        
