# Supplementary material for: Transcriptional double-autorepression feedforward circuits act for multicellularity and nervous system development
Source: BMC Genomics. 2011 May 11;12:228. doi: 10.1186/1471-2164-12-228 (PMC3116505; doi:10.1186/1471-2164-12-228)
Supplement: Additional file 4 — Alignments of conserved blocks for 5169 human-mouse orthologs with conserved TFBSs. The location and motif information for 386237 TFBSs are displayed in a character-based alignment-embedded layout. Each file name stands for a gene symbol and the file contains the alignments of conserved blocks with TFBS information for the corresponding gene. Each alignment is not interleaved. The graphical alignments with TFBS information for the 5169 human-mouse ortholog pairs are provided in a browsable format at our website http://genet.med.kagawa-u.ac.jp/pub/HMO_5169/List.htm, together with the character-based alignments with TFBSs and raw sequences contained in Additional files 4 and 2 respectively. [file 1471-2164-12-228-S4.ZIP › Additional_file_4/Text-based_Alignments/ACP6.aln.txt]

---------- ACP6 ----------

                              E2F1_Q3(+)0.943                             
                              gtTCCCGc                                    
                        |         -20                                     
Mouse     -81       ttgccctccaGTTCCCGCGAACTTctgagtagct       -48     Mouse
                              ||||||||| ||||                              
Human     -112      gcatccgcagGTTCCCGCGGACTTgggggcgccc       -79     Human
                        |         -20                                     
                              gtTCCCGc                                    
                              E2F1_Q3(+)0.943                             


                                                    AP2REP_01(+)0.907                     
                                                    CTGTGcg                               
                                              EN1_01(+)0.917                              
                                              GTGCTcc                                     
                                            AP2REP_01(+)0.907                             
                                            CCGTGct                                       
                                        E2F1_Q3(+)0.943                                   
                                        ttTCCCGt                                          
                                       HES1_Q2(+)0.906                                    
                                       ctttcCCGTGctcct                                    
                              -40       |         -20                                     
Mouse     -431      gacgaagtctCAGGACTCACTTTCCCGTGCTCCTGTGCGCagacttaatt      -382     Mouse
                              ||||||||  ||||||||||||||||||||                              
Human     -521      ggtgtcaccaCAGGACTCGTTTTCCCGTGCTCCTGTGCGCgggtccactt      -472     Human
                              -40       |         -20                                     
                                       ttttcCCGTGctcct                                    
                                       HES1_Q2(+)0.906                                    
                                        ttTCCCGt                                          
                                        E2F1_Q3(+)0.943                                   
                                            CCGTGct                                       
                                            AP2REP_01(+)0.907                             
                                              GTGCTcc                                     
                                              EN1_01(+)0.917                              
                                                    CTGTGcg                               
                                                    AP2REP_01(+)0.907                     


                                    LRF_Q2(+)0.911                         
                                    tactCCCCT                              
                                   LRF_Q2(+)0.952                          
                                   ctacTCCCC                               
                                P300_01(-)1                                
                                aaactACTCCcctt                             
                                EN1_01(-)0.996                             
                                aaACTAC                                    
                             P300_01(-)0.957                               
                             ttcaaACTACtccc                                
                         |         -20                                     
Mouse     -750      tcttccacatTCAAACTACTCCCCTtgcccaccaa      -716     Mouse
                              |||||||||||||||                              
Human     -795      aaaactagacTCAAACTACTCCCCTccaccaccca      -761     Human
                         |         -20                                     
                             ctcaaACTACtccc                                
                             P300_01(-)0.957                               
                                aaACTAC                                    
                                EN1_01(-)0.996                             
                                aaactACTCCcctc                             
                                P300_01(-)1                                
                                   ctacTCCCC                               
                                   LRF_Q2(+)0.952                          
                                    tactCCCCT                              
                                    LRF_Q2(+)0.911                         


                               SP1_01(-)0.921                         
                               agaATGCCtt                             
                              -20                                     
Mouse     -1210     aaaagattagGAGAATGCCTtcagatgttg     -1181     Mouse
                              ||||||||||                              
Human     -1952     tcctgtgactGAGAATGCCTaacctcctgg     -1923     Human
                              -20                                     
                               agaATGCCta                             
                               SP1_01(-)0.921                         


                               AP2REP_01(-)0.918                      
                               gtAACTG                                
                              -20                                     
Mouse     -1539     gaatgtatctGGTAACTGCTaagacatttt     -1510     Mouse
                              ||||||||||                              
Human     -2196     ggccatatagGGTAACTGCTggccccgaca     -2167     Human
                              -20                                     
                               gtAACTG                                
                               AP2REP_01(-)0.918                      


                               EN1_01(+)0.917                       
                               GTGCTtt                              
                            -20                                     
Mouse     -2621     gctaacaggtAGTGCTTTcctttgccag     -2594     Mouse
                              ||||||||                              
Human     -2934     gttgacaaacAGTGCTTTtaacaaccac     -2907     Human
                            -20                                     
                               GTGCTtt                              
                               EN1_01(+)0.917                       


                                        EN1_01(-)0.996                        
                                        ccACTAC                               
                            |         -20                                     
Mouse     -2674     ttttctctttCAGCTTACTACCACTACTgtacatattg     -2637     Mouse
                              ||||| ||| ||||||||                              
Human     -3009     ttttaaattgCAGCTCACTGCCACTACTatcacacaca     -2972     Human
                            |         -20                                     
                                        ccACTAC                               
                                        EN1_01(-)0.996                        


                                                     GATA2_01(+)0.971                                       
                                                     tggGATTAaa                                             
                                                     GATA1_01(+)0.985  EN1_01(-)0.926                       
                                                     tggGATTAaa        ccACCAC                              
                            SP1_01(-)0.972          PITX2_Q2(-)1  PAX4_03(+)0.903                           
                            cgcCTGCCtc              ctggGATTAaa   gtgcgcCACCAc                              
                           -60       |         -40        |         -20                                     
Mouse     -2921     cagaaatccgCCTGCCTCTGCCTATCAAAT-GCTGGGATTAAAGGTGTGCGCCACCACttcgggatga     -2855     Mouse
                              |||||||| |||| || | | |||||||||| || |||| ||||||||                              
Human     -3217     aagcgattctCCTGCCTCAGCCTCTCGAGTAGCTGGGATTACAGATGTGTGCCACCACacccggctaa     -3150     Human
                            -60       |         -40       |         -20                                     
                            ctcCTGCCtc              ctggGATTAca   gtgtgcCACCAc                              
                            SP1_01(-)0.972          PITX2_Q2(-)1  PAX4_03(+)0.903                           
                                                     tggGATTAca        ccACCAC                              
                                                     GATA1_01(+)0.985  EN1_01(-)0.926                       
                                                     tggGATTAca                                             
                                                     GATA2_01(+)0.971                                       


                                                           CRX_Q4(-)0.948                          
                                                           ataaTATTAagtg                           
                            |         -40       |          -20                                     
Mouse     -3446     ttgtatgtgtTAATCTCATGGCTAACACTGAGTTTCAA-ATAATATTAAgtgaaactct     -3389     Mouse
                              |||||||||   ||| |||||||||  | ||||||||||                              
Human     -3562     gtttcttatcTAATCTCATTATTAAAACTGAGTTTTTACATAATATTAAatgcaatcct     -3504     Human
                             |         -40       |         -20                                     
                                                           ataaTATTAaatg                           
                                                           CRX_Q4(-)0.948                          


                                   AP2REP_01(-)1                         
                                   acCACTG                               
                                 EN1_01(-)0.926                          
                                 tcACCAC                                 
                       |         -20                                     
Mouse     -3507     tcagacaccaTGCTCACCACTGGaaataaaaca     -3475     Mouse
                              |||||||||||||                              
Human     -3607     ccaggcactgTGCTCACCACTGGggaaaaaaat     -3575     Human
                       |         -20                                     
                                 tcACCAC                                 
                                 EN1_01(-)0.926                          
                                   acCACTG                               
                                   AP2REP_01(-)1                         


                              PEA3_Q6(-)1                            
                              aGGAAGc                                
                             -20                                     
Mouse     -3616     agattcttgtAGGAAGCAAcggtgacgta     -3588     Mouse
                              |||||||||                              
Human     -3717     agatttataaAGGAAGCAAtaaatgatgt     -3689     Human
                             -20                                     
                              aGGAAGc                                
                              PEA3_Q6(-)1                            


                                                   GATA2_01(-)0.979                       
                                                   caTCATCtga                             
                                                   GATA1_01(-)0.988                       
                                                   caTCATCtga                             
                                                GATA2_01(-)0.98                           
                                                tgACATCatc                                
                                                GATA1_01(-)0.99                           
                                                tgACATCatc                                
                              -40       |         -20                                     
Mouse     -3985     cctcgatttcACCTCTTTCCAAGGTGTATGACATCATCTGagatcatctg     -3936     Mouse
                              ||||| |||| ||||| ||| |||||||||                              
Human     -4091     tttctgcttaACCTCCTTCCCAGGTGCATGGCATCATCTGcaggttgtcc     -4042     Human
                              -40       |         -20                                     
                                                tgGCATCatc                                
                                                GATA1_01(-)0.993                          
                                                tgGCATCatc                                
                                                GATA2_01(-)0.982                          
                                                   caTCATCtgc                             
                                                   GATA1_01(-)0.988                       
                                                   caTCATCtgc                             
                                                   GATA2_01(-)0.979                       


                               AP2REP_01(+)0.918                               
                               CAGTTcc                                         
                             |         -20                                     
Mouse     -4454     cactgtatttTCAGTTCCCTCTGACACTAccactccatc     -4416     Mouse
                              |||||||| | ||||||||                              
Human     -4214     acttggcttcTCAGTTCCATTTGACACTAttgtccattc     -4176     Human
                             |         -20                                     
                               CAGTTcc                                         
                               AP2REP_01(+)0.918                               


                                   MSX1_01(-)0.996                         
                                   cATTTAaac                               
                                CRX_Q4(-)0.904                             
                                cagcATTTAaaca                              
                         |         -20                                     
Mouse     -4725     ctgtccaccgATCAGCATTTAAACAcaaacttctc     -4691     Mouse
                              |||| ||||||||||                              
Human     -4492     acttatttctATCAACATTTAAACAtatatacaag     -4458     Human
                         |         -20                                     
                                caacATTTAaaca                              
                                CRX_Q4(-)0.904                             
                                   cATTTAaac                               
                                   MSX1_01(-)0.996                         


                              HSF2_01(-)0.997                             
                              tgcctGTTCT                                  
                        |         -20                                     
Mouse     -4880     taccccgtggTGCCTGTTCTTTCTctcttcggtg     -4847     Mouse
                              ||||| ||||||||                              
Human     -4654     atttcacccaTGCCTATTCTTTCTtattcccctc     -4621     Human
                        |         -20                                     
                              tgcctATTCT                                  
                              HSF2_01(-)1                                 


                             GATA2_01(-)0.982                        
                             tgGCATCaat                              
                             GATA1_01(-)0.993                        
                             tgGCATCaat                              
                             -20                                     
Mouse     -5177     tgaggattgtGGCATCAATggaaggatcc     -5149     Mouse
                              |||||||||                              
Human     -5236     tctgagggagGGCATCAATctattactca     -5208     Human
                             -20                                     
                             ggGCATCaat                              
                             GATA1_01(-)0.993                        
                             ggGCATCaat                              
                             GATA2_01(-)0.982                        


                              EN1_01(-)0.926                         
                              taACAAC                                
                             -20                                     
Mouse     -5658     tagtctggtgTAACAACTActttcagtac     -5630     Mouse
                              |||||||||                              
Human     -5283     aggttcttttTAACAACTAgcttttggag     -5255     Human
                             -20                                     
                              taACAAC                                
                              EN1_01(-)0.926                         


                                IPF1_Q4(+)1                                 
                                ccttTAATGaaa                                
                                CRX_Q4(+)0.952                              
                                ccttTAATGaaag                               
                          |         -20                                     
Mouse     -6380     tgggaggagtGACCTTTAATGAAAGAcataattctc     -6345     Mouse
                              |||| |||||||||||                              
Human     -5676     tagaagtgacGACCCTTAATGAAAGAtgcaaccctt     -5641     Human
                          |         -20                                     
                                ccctTAATGaaag                               
                                CRX_Q4(+)0.952                              
                                ccctTAATGaaa                                
                                IPF1_Q4(+)1                                 


                              EN1_01(-)0.996                           
                              aaACTAC                                  
                     |         -20                                     
Mouse     -6441     gggaaacattAAACTACCAATgccaccagct     -6411     Mouse
                              |||||||||||                              
Human     -5743     gttggaggtgAAACTACCAATcttccctgct     -5713     Human
                     |         -20                                     
                              aaACTAC                                  
                              EN1_01(-)0.996                           


                                AP2REP_01(+)0.907                                                   
                                CTGTGca                                                             
                    -60       |         -40       |         -20                                     
Mouse     -6656     tcactatcacATCTGTGCATCCTTGGGCAAGCTATTTGTCTATTGTCTAAgctcaggctc     -6597     Mouse
                              |||||||||| | |||||||| || || ||| || |||||                              
Human     -5972     gccacttaagATCTGTGCATTCCTGGGCAAGTTACTTCTCTGTTCTCTAAtttcaatttc     -5913     Human
                    -60       |         -40       |         -20                                     
                                CTGTGca                                                             
                                AP2REP_01(+)0.907                                                   


                                                      IRF1_Q6(-)0.904                        
                                                      AACAGaa                                
                       |         -40       |         -20                                     
Mouse     -7334     tttgtttgagTGAATCTGGTTTTCGGTGACTTGTAACAGAAAGtcccaagtga     -7282     Mouse
                              |||||| ||| ||| |  ||||| |||||||||                              
Human     -6281     taaaccagctTGAATCAGGTCTTCTGCCACTTGCAACAGAAAGaacctaagtg     -6229     Human
                       |         -40       |         -20                                     
                                                      AACAGaa                                
                                                      IRF1_Q6(-)0.904                        


                                                    EN1_01(+)0.917                           
                                                    GTTCTcc                                  
                                                  AP2REP_01(+)0.918                          
                                                  CAGTTct                                    
                                               HSF2_01(-)0.997                               
                                               gggcaGTTCT                                    
                       |         -40       |         -20                                     
Mouse     -7421     cccaggcctgTATCCAGCTAAGCACGGGGGCAGTTCTCCTGAAgcttccagga     -7369     Mouse
                              |||||||||||||  |  |||||||||||||||                              
Human     -6370     actgagcttcTATCCAGCTAAGCCTGAAGGCAGTTCTCCTGAAattttcaatt     -6318     Human
                       |         -40       |         -20                                     
                                               aggcaGTTCT                                    
                                               HSF2_01(-)0.997                               
                                                  CAGTTct                                    
                                                  AP2REP_01(+)0.918                          
                                                    GTTCTcc                                  
                                                    EN1_01(+)0.917                           


                                   SOX17_01(-)1                         
                                   ATTGTg                               
                      |         -20                                     
Mouse     -7557     aaactgcttaGAGCCATTGTGTgacacacaga     -7526     Mouse
                              ||| ||||||||                              
Human     -6495     tagactgcttGAGTCATTGTGTaatgaagggg     -6464     Human
                      |         -20                                     
                                   ATTGTg                               
                                   SOX17_01(-)1                         


                              PEA3_Q6(+)1                                                
                              aCTTCCc                                                    
                              LRF_Q2(+)0.911                                             
                              acttCCCCT                                                  
                             -40       |         -20                                     
Mouse     -7700     gcctgattcaACTTCCCCTCCCCCTCCAGAGATGATTGGcagtgggtct     -7652     Mouse
                              ||||||||| |  || ||| |||| ||||                              
Human     -6636     ggtgggtttgACTTCCCCTTCAACTTCAGGGATGGTTGGaaatgactgg     -6588     Human
                             -40       |         -20                                     
                              acttCCCCT                                                  
                              LRF_Q2(+)0.911                                             
                              aCTTCCc                                                    
                              PEA3_Q6(+)1                                                


                                LRH1_Q5(-)1                             
                                aaaCAAGGaaat                            
                                ELF1_Q6(+)1                             
                                aaacaAGGAAat                            
                           HFH3_01(-)1                                  
                           tgattAAACAagg                                
                           CRX_Q4(+)0.948                               
                           tgatTAAACaagg                                
                      |         -20                                     
Mouse     -7979     catagggtgaTTAAACAAGGAAatggcaatga     -7948     Mouse
                              ||||||||||||                              
Human     -6946     ataaagatgtTTAAACAAGGAAgtcacaaaga     -6915     Human
                      |         -20                                     
                           tgttTAAACaagg                                
                           CRX_Q4(+)0.948                               
                           tgtttAAACAagg                                
                           HFH3_01(-)1                                  
                                aaacaAGGAAgt                            
                                ELF1_Q6(+)1                             
                                aaaCAAGGaagt                            
                                LRH1_Q5(-)1                             
