# Supplementary material for: Transcriptional double-autorepression feedforward circuits act for multicellularity and nervous system development
Source: BMC Genomics. 2011 May 11;12:228. doi: 10.1186/1471-2164-12-228 (PMC3116505; doi:10.1186/1471-2164-12-228)
Supplement: Additional file 4 — Alignments of conserved blocks for 5169 human-mouse orthologs with conserved TFBSs. The location and motif information for 386237 TFBSs are displayed in a character-based alignment-embedded layout. Each file name stands for a gene symbol and the file contains the alignments of conserved blocks with TFBS information for the corresponding gene. Each alignment is not interleaved. The graphical alignments with TFBS information for the 5169 human-mouse ortholog pairs are provided in a browsable format at our website http://genet.med.kagawa-u.ac.jp/pub/HMO_5169/List.htm, together with the character-based alignments with TFBSs and raw sequences contained in Additional files 4 and 2 respectively. [file 1471-2164-12-228-S4.ZIP › Additional_file_4/Text-based_Alignments/ACPL2.aln.txt]

---------- ACPL2 ----------

                                                       YY1_01(+)1                                     
                                                       tgaaACCATgaagagaa                              
                                                      YY1_01(-)0.922                                  
                                                      gtgaaaccATGAAgaga                               
                                                   PAX4_03(-)0.903                                    
                                                   gAGGTGaaacca                                       
                                                   ICSBP_Q6(+)1                                       
                                                   gaggtGAAACca                                       
                                           GATA2_01(+)0.979                                           
                                           cccGATTGga                                                 
                                           GATA1_01(+)0.997                                           
                                           cccGATTGga                                                 
                                        E2F1_Q3(+)0.943          IRF1_Q6(-)0.924                      
                                        gtTCCCGa                 AAGAGaa                              
                      -60       |         -40       |         -20                                     
Mouse     -68       ctgtttcttcCACAGGACGGGTTCCCGATTGGAGGTGAAACCATGAAGAGAAcgtaggccac        -7     Mouse
                              ||||||||  |||||||||| |||||||||||||||||||||                              
Human     -68       ctgctttattCACAGGACATGTTCCCGATTTGAGGTGAAACCATGAAGAGAAaatagaatac        -7     Human
                      -60       |         -40       |         -20                                     
                                        gtTCCCGa                 AAGAGaa                              
                                        E2F1_Q3(+)0.943          IRF1_Q6(-)0.924                      
                                           cccGATTTga                                                 
                                           GATA1_01(+)0.987                                           
                                           cccGATTTga                                                 
                                           GATA2_01(+)0.972                                           
                                                   gaggtGAAACca                                       
                                                   ICSBP_Q6(+)1                                       
                                                   gAGGTGaaacca                                       
                                                   PAX4_03(-)0.903                                    
                                                      gtgaaaccATGAAgaga                               
                                                      YY1_01(-)0.922                                  
                                                       tgaaACCATgaagagaa                              
                                                       YY1_01(+)1                                     


                              LRF_Q2(-)0.943                            
                              GGGGCaaag                                 
                      |         -20                                     
Mouse     -196      gcttcacctcGGGGCAAAGACTtagagagcaa      -165     Mouse
                              ||||||||||||                              
Human     -238      ggcttatttgGGGGCAAAGACTaatcatagag      -207     Human
                      |         -20                                     
                              GGGGCaaag                                 
                              LRF_Q2(-)0.943                            


                                                         GATA2_01(+)0.974                                                         
                                                         tctGATTCtg                                                               
                                                         GATA1_01(+)0.99                                                          
                                                         tctGATTCtg                                                               
                           -80       |           -60       |         -40       |          -20                                     
Mouse     -1105     gtcatgccatCCTCACAC--TAGCAGGCGAGTGTCTGTCTGATTCTGTCTATCCGGGCTCTG-TGGAGATTTTATTTGAAgtatgtaaag     -1019     Mouse
                              ||||||||  ||||||  |||  | | ||||||| ||||| || |  |||||  | ||||| ||||||||                              
Human     -1029     gttacacagcCCTCACACATTAGCAGATGAGCTTTTATCTGATTTTGTCTGTCTGATCTCTGAAGAAGATTATATTTGAAtggggaaaag      -940     Human
                              -80       |         -60       |         -40       |         -20                                     
                                                         tctGATTTtg                                                               
                                                         GATA1_01(+)0.987                                                         
                                                         tctGATTTtg                                                               
                                                         GATA2_01(+)0.972                                                         


                                   AP2REP_01(-)0.907                                                                                                    
                                   agCACAG                                                                                                              
                                 EN1_01(-)0.917                                                 IK2_01(+)0.969                                          
                                 ccAGCAC                                                        cagAGGGAgaga                                            
                     |         -100      |         -80        |         -60       |         -40       |         -20                                     
Mouse     -2621     tagttttcctGGGCCAGCACAGTGAGAGTCCA-GCCCAGAGTGAGAGTCCTGAGGACCAGATTGGAGTCAGAGTAGCAGAGGGAGAGATGTGGATAAGAACAcaagaatgct     -2511     Mouse
                              ||||||||||||||     ||| |||||||||||||| ||||| ||| ||||| |   |||||  |||||||||| |||||| |  ||||||                              
Human     -1978     tgattccccaGGGCCAGCACAGTGGCTTCCCAGGCCCAGAGTGAGAGGCCTGAAGACAAGATTTGCACCAGAGCTGCAGAGGGAGGGATGTGCAGGAGAACAtgtgtacgtg     -1867     Human
                      |         -100      |         -80       |         -60       |         -40       |         -20                                     
                                 ccAGCAC                                                        cagAGGGAggga                                            
                                 EN1_01(-)0.917                                                 IK2_01(+)0.969                                          
                                   agCACAG                                                                                                              
                                   AP2REP_01(-)0.907                                                                                                    


                                  MYOGENIN_Q6(-)1                                                              
                                  cACCTGaa                                                                     
                               MYOD_01(-)1                                                                     
                               gcccACCTGaag                                                                    
                             E47_01(-)1                AP2REP_01(-)0.932                                       
                             ctgcccACCTGaaga           caTACTG                                                 
                     |         -60       |         -40       |         -20                                     
Mouse     -2923     tgatacctgcTGCCCACCTGAAGAGAGCTCTGAGCCATACTGTGGGGAATTCCTTAGGAAAcatcagcatc     -2853     Mouse
                              |||||||||||||| | || | | |||||||||||  ||| ||||| ||||                              
Human     -2617     ttccaccaaaTGCCCACCTGAAGACAACTGTAAACCATACTGTGGCTAATCCCTTATGAAAaggcagtgtc     -2547     Human
                     |         -60       |         -40       |         -20                                     
                             atgcccACCTGaaga           caTACTG                                                 
                             E47_01(-)1                AP2REP_01(-)0.932                                       
                               gcccACCTGaag                                                                    
                               MYOD_01(-)1                                                                     
                                  cACCTGaa                                                                     
                                  MYOGENIN_Q6(-)1                                                              


                                                GATA2_01(-)0.987                                   
                                                acCCATCtgc                                         
                                                GATA1_01(-)1                                       
                                                acCCATCtgc                                         
                             |         -40       |         -20                                     
Mouse     -3122     tctaatgcggTTCAAGCCCCTTCATGCAACCCATCTGCCATTTTCCCATtatctgaaac     -3064     Mouse
                              |||||| |||| | || ||| ||||||| ||| ||||||                              
Human     -2816     ataagtacttTTCAAGTCCCTGCTTGTAACACATCTGCTATTGTCCCATggccaaaaca     -2758     Human
                             |         -40       |         -20                                     
                                                acACATCtgc                                         
                                                GATA1_01(-)0.99                                    
                                                acACATCtgc                                         
                                                GATA2_01(-)0.98                                    


                              POU1F1_Q6(+)0.987                       
                              tTGTATcaag                              
                              GATA2_01(-)0.995                        
                              ttGTATCaag                              
                              GATA1_01(-)0.993                        
                              ttGTATCaag                              
                              -20                                     
Mouse     -3379     tcagtaagtaTTGTATCAAGtccagaacct     -3350     Mouse
                              ||||||||||                              
Human     -2989     agcttttgctTTGTATCAAGcaaactgtca     -2960     Human
                              -20                                     
                              ttGTATCaag                              
                              GATA1_01(-)0.993                        
                              ttGTATCaag                              
                              GATA2_01(-)0.995                        
                              tTGTATcaag                              
                              POU1F1_Q6(+)0.987                       


                                                                  MYOGENIN_Q6(-)0.964                             
                                                                  cATCTGgt                                        
                                                               GATA2_01(-)0.987                                   
                                                               agCCATCtgg                                         
                                                               GATA1_01(-)1                                       
                                                               agCCATCtgg                                         
                                                             E47_01(-)0.934                                       
                                                             ccagccATCTGgttg                                      
                                                            YY1_01(+)0.998                                        
                                                            cccaGCCATctggttga                                     
                                                           SP1_01(-)0.962                                         
                                                           gccCAGCCat                                             
                        |         -60       |         -40       |         -20                                     
Mouse     -3601     agcaatcctgAGATTAGAAGCTGCAAGGTAGCTTCAGGAGCCCAGCCATCTGGTTGACCCAACGcaccctctgt     -3528     Mouse
                              ||| ||||||| |  ||| || | || || ||||||||||||||| ||| ||||                              
Human     -3229     tcagcagtgcAGACTAGAAGCAGTCAGGCAGTTACACGATCCCAGCCATCTGGTTAACCTAACGtatttaaatc     -3156     Human
                        |         -60       |         -40       |         -20                                     
                                                           tccCAGCCat                                             
                                                           SP1_01(-)0.962                                         
                                                            cccaGCCATctggttaa                                     
                                                            YY1_01(+)0.998                                        
                                                             ccagccATCTGgtta                                      
                                                             E47_01(-)0.934                                       
                                                               agCCATCtgg                                         
                                                               GATA1_01(-)1                                       
                                                               agCCATCtgg                                         
                                                               GATA2_01(-)0.987                                   
                                                                  cATCTGgt                                        
                                                                  MYOGENIN_Q6(-)0.964                             


                              CRX_Q4(-)0.904                                 
                              cattATTTAgcca                                  
                           |         -20                                     
Mouse     -3910     gctctgtcaaCATTATTTAGCCATTTTtaaaatgaag     -3874     Mouse
                              ||| |||||||||||||                              
Human     -3553     tggattctatCATCATTTAGCCATTTTaataaaccaa     -3517     Human
                           |         -20                                     
                              catcATTTAgcca                                  
                              CRX_Q4(-)0.904                                 


                                 GATA2_01(-)0.972                      
                                 tcAAATCcct                            
                                 GATA1_01(-)0.987                      
                                 tcAAATCcct                            
                     |         -20                                     
Mouse     -3944     taagccactaTCTTCAAATCCctgcagattt     -3914     Mouse
                              |||||||||||                              
Human     -3584     gctgcaaactTCTTCAAATCCatgtgaattt     -3554     Human
                     |         -20                                     
                                 tcAAATCcat                            
                                 GATA1_01(-)0.987                      
                                 tcAAATCcat                            
                                 GATA2_01(-)0.972                      


                                                  AP2REP_01(+)1                               
                                                  CAGTGgc                                     
                        |         -40       |         -20                                     
Mouse     -4455     gagatgtggaCCAGTGAACAGGGACGTGCCCAGTGGCCAGGATTgtgagaagaa     -4402     Mouse
                              |||||||  ||||  | | |||||||||||||||                              
Human     -4145     tgggatggggCCAGTGAGTAGGGGAGGGGCCAGTGGCCAGGATTtgaaagcaga     -4092     Human
                        |         -40       |         -20                                     
                                                  CAGTGgc                                     
                                                  AP2REP_01(+)1                               


                               NFE2_01(+)1                                                             
                               aGCTGAggcat                                                             
                       -60       |         -40       |         -20                                     
Mouse     -4593     gggaacttacAAGCTGAGGCATGTGTTCCAGGATGGAAACCCTTGGGCAAGGCtagacacagc     -4531     Mouse
                              |||||||||||  ||||||||| |||||| ||| |||||||||                              
Human     -4291     ggcccaacagAAGCTGAGGCAGATGTTCCAGGCTGGAAAACCTAGGGCAAGGCagggacacaa     -4229     Human
                       -60       |         -40       |         -20                                     
                               aGCTGAggcag                                                             
                               NFE2_01(+)1                                                             


                                                                              PEA3_Q6(-)1                               
                                                                              aGGAAGg                                   
                                                                         ELF1_Q6(+)1                                    
                                                                         attgcAGGAAgg                                   
                                                                     GATA2_01(+)0.979                                   
                                                                     gaaGATTGca                                         
                                                                     GATA1_01(+)0.997                                   
                                                                     gaaGATTGca                                         
                    -80       |         -60       |         -40       |         -20                                     
Mouse     -4813     gcagtggctgCCAGCGGTAGGCAGAGAGCTCCAGTGGAGACACGGGCATGAAGATTGCAGGAAGGAAACCcacatgactt     -4734     Mouse
                              |||| |||||||  ||||||||  |||| | | | ||| |||||| ||||||||| ||||                              
Human     -4512     gctatagaccCCAGGGGTAGGCGCAGAGCTCCTATGGAAAGAAGTGCAGGAAGATGGCAGGAAGGGAACCaaggactgtg     -4433     Human
                    -80       |         -60       |         -40       |         -20                                     
                                                                     gaaGATGGca                                         
                                                                     GATA1_01(+)1                                       
                                                                     gaaGATGGca                                         
                                                                     GATA2_01(+)0.987                                   
                                                                         atggcAGGAAgg                                   
                                                                         ELF1_Q6(+)1                                    
                                                                              aGGAAGg                                   
                                                                              PEA3_Q6(-)1                               


                                           GATA2_01(-)0.98                                                         
                                           gaACATCttt                                                              
                                           GATA1_01(-)0.99                   TEF1_Q6(+)0.943                       
                                           gaACATCttt                        GAGATg                                
                         |         -60       |         -40       |         -20                                     
Mouse     -5063     ggttacgatgCATGTTGGACCAAGAACATCTTTTGCACGGAAGGTAGCAGGACCTGGGAGATGTTggagaacagg     -4989     Mouse
                              |||||||  |||||| |||||||| ||| ||||||    |||| || ||||||||                              
Human     -4766     gtcatgatgcCATGTTGAGCCAAGAGCATCTTTTCCACAGAAGGTGATGGGACTTGAGAGATGTTtggggattag     -4692     Human
                         |         -60       |         -40       |         -20                                     
                                           gaGCATCttt                        GAGATg                                
                                           GATA1_01(-)0.993                  TEF1_Q6(+)0.943                       
                                           gaGCATCttt                                                              
                                           GATA2_01(-)0.982                                                        


                              EN1_01(+)0.926                                  
                              GTTGTtt                                         
                            |         -20                                     
Mouse     -5095     atcatatgtgGTTGTTTCCACAGGAGTAgtttggttac     -5058     Mouse
                              ||||||| ||||| ||||                              
Human     -4813     acatataacaGTTGTTTACACAGAAGTAtttgtgggaa     -4776     Human
                            |         -20                                     
                              GTTGTtt                                         
                              EN1_01(+)0.926                                  


                                                  EN1_01(+)1                              
                                                  GTAATaa                                 
                              -40       |         -20                                     
Mouse     -5212     ttttcctgttTGTTTAAGCAGAAATTCAATGTAATAATTCtagggttgag     -5163     Mouse
                              ||||| | ||| ||||||  ||||||||||                              
Human     -4958     ttgtttttgcTGTTTCATCAGGAATTCAGAGTAATAATTCaatttctagg     -4909     Human
                              -40       |         -20                                     
                                                  GTAATaa                                 
                                                  EN1_01(+)1                              


                                                                                    CRX_Q4(+)0.955                                      
                                                                                    ctttTAATTtaga                                       
                         |         -80       |         -60       |          -40       |         -20                                     
Mouse     -5400     ctctgggagcCTCTGGTGTTGGAATAGTAGCTTAGAGAGAAGCCTTTGCCGTGTT-TCTCTCCCCTTTTAATTTAGAAGTGGTATTtaccgtggtg     -5306     Mouse
                              |||||||| | |||  |||||||  | | | ||||||| |||||| | | || |||||||||| |||| |||||||                              
Human     -5174     ccctggaactCTCTGGTGGTAGAACGGTAGCTTGTAAAAATGCCTTTGACGTGTTCTTTTTCTCCTTTTAATTCAGAAATGGTATTcttcataatg     -5079     Human
                          |         -80       |         -60       |         -40       |         -20                                     
                                                                                    ctttTAATTcaga                                       
                                                                                    CRX_Q4(+)0.955                                      


                                                                                   MSX1_01(-)1                                                  
                                                                                   cAATTAaac                                                    
                                                                                   CRX_Q4(+)0.948                                               
                                                                                   caatTAAACtcca                                                
                                                                                TST1_01(+)0.926                                                 
                                                                                ttgCAATTaaactcc                                                 
                                                                                CRX_Q4(-)0.955                                                  
                                                                                ttgcAATTAaact                                                   
                                            SF1_Q6(-)1                       S8_01(+)1                                                          
                                            CAAGGttg                         attttgcAATTAaact                                                   
                                         LRH1_Q5(-)1                       CEBPB_01(+)1                                                         
                                         ctcCAAGGttgg                      tgattttGCAATta                                                       
                               GATA2_01(-)0.979                          GATA2_01(+)0.972                                                       
                               ctTCATCagt                                tttGATTTtg                                                             
                               GATA1_01(-)0.988                          GATA1_01(+)0.987                                                       
                               ctTCATCagt                                tttGATTTtg                                                             
                        -100      |         -80       |         -60       |         -40       |         -20                                     
Mouse     -5841     aattcatccgTCTTCATCAGTCTCCAAGGTTGGTTTATTCTTAGCCGAGCAGCTTTGATTTTGCAATTAAACTCCATTCTGCTGTGACCTTGGAgtccccttca     -5738     Mouse
                              |||||||||| || |||||||||||| ||||| | | |||| ||||||||| |||||||||||||| | ||  ||||| |||||                              
Human     -5631     aatctgcgcaTCTTCATCAGACTTCAAGGTTGGTTT-TTCTTGGGCAAGCATCTTTGATTTGGCAATTAAACTCCACTTTGACGTGACTTTGGAaaaggggaac     -5529     Human
                       -100      |         -80       |          -60       |         -40       |         -20                                     
                               ctTCATCaga                                tttGATTTgg                                                             
                               GATA1_01(-)0.988                          GATA1_01(+)0.987                                                       
                               ctTCATCaga                                tttGATTTgg                                                             
                               GATA2_01(-)0.979                          GATA2_01(+)0.972                                                       
                                         cttCAAGGttgg                      tgatttgGCAATta                                                       
                                         LRH1_Q5(-)1                       CEBPB_01(+)1                                                         
                                            CAAGGttg                         atttggcAATTAaact                                                   
                                            SF1_Q6(-)1                       S8_01(+)1                                                          
                                                                                tggcAATTAaact                                                   
                                                                                CRX_Q4(-)0.955                                                  
                                                                                tggCAATTaaactcc                                                 
                                                                                TST1_01(+)0.926                                                 
                                                                                   caatTAAACtcca                                                
                                                                                   CRX_Q4(+)0.948                                               
                                                                                   cAATTAaac                                                    
                                                                                   MSX1_01(-)1                                                  


                             POU1F1_Q6(+)1                            
                             gTGAATgagt                               
                              -20                                     
Mouse     -6080     cattcaggtgTGAATGAGTGagtgggtgga     -6051     Mouse
                              ||||||||||                              
Human     -5780     actgactgaaTGAATGAGTGcgtgaactgg     -5751     Human
                              -20                                     
                             aTGAATgagt                               
                             POU1F1_Q6(+)1                            


                                                  GATA2_01(+)0.995                                            
                                                  acaGATACac                                                  
                                                  GATA1_01(+)0.993                                            
                                                  acaGATACac                                                  
                              -60       |         -40       |         -20                                     
Mouse     -7146     ctctgtggcaTGTTTTTGTAAATTACAATCACAGATACACCAGCTCCAGTCTACTCTTCAgggcagtttc     -7077     Mouse
                              ||||||  |||| | || |||||||| ||||| | ||| ||| |||||||                              
Human     -6719     gagttcattcTGTTTTCCTAAAATTCAGTCACAGATGCACCAACACCAATCTGCTCTTCAagatggagtt     -6650     Human
                              -60       |         -40       |         -20                                     
                                                  acaGATGCac                                                  
                                                  GATA1_01(+)0.993                                            
                                                  acaGATGCac                                                  
                                                  GATA2_01(+)0.982                                            


                             GATA2_01(-)0.98                              
                             acACATCtgg                                   
                             GATA1_01(-)0.99                              
                             acACATCtgg                                   
                        |         -20                                     
Mouse     -7421     taacagttgaCACATCTGGACATGgtactgtcat     -7388     Mouse
                              ||||||||| ||||                              
Human     -7433     cactctatatCACATCTGGGCATGacagtgacgc     -7400     Human
                        |         -20                                     
                             tcACATCtgg                                   
                             GATA1_01(-)0.99                              
                             tcACATCtgg                                   
                             GATA2_01(-)0.98                              
