# Supplementary material for: Transcriptional double-autorepression feedforward circuits act for multicellularity and nervous system development
Source: BMC Genomics. 2011 May 11;12:228. doi: 10.1186/1471-2164-12-228 (PMC3116505; doi:10.1186/1471-2164-12-228)
Supplement: Additional file 4 — Alignments of conserved blocks for 5169 human-mouse orthologs with conserved TFBSs. The location and motif information for 386237 TFBSs are displayed in a character-based alignment-embedded layout. Each file name stands for a gene symbol and the file contains the alignments of conserved blocks with TFBS information for the corresponding gene. Each alignment is not interleaved. The graphical alignments with TFBS information for the 5169 human-mouse ortholog pairs are provided in a browsable format at our website http://genet.med.kagawa-u.ac.jp/pub/HMO_5169/List.htm, together with the character-based alignments with TFBSs and raw sequences contained in Additional files 4 and 2 respectively. [file 1471-2164-12-228-S4.ZIP › Additional_file_4/Text-based_Alignments/ACRV1.aln.txt]

---------- ACRV1 ----------

                                                                       STAT5A_01(-)0.997                                                       
                                                                       gaATTCCcagaggct                                                         
                                                                       IK2_01(-)1                                                              
                                                                       gaatTCCCAgag                                                            
                                                                       CEBPB_01(-)0.965                                                        
                                                                       gaATTCCcagaggc                                                          
                                                                      HSF2_01(+)1                                                              
                                                                      AGAATtccca                                                               
                                    SOX17_01(-)1                 TST1_01(-)1                                                                   
                                    ATTGTg                       gttctagAATTCcca                                                               
                                  SOX5_01(-)1                    EN1_01(+)0.917                                                                
                                  ccATTGTgag                     GTTCTag                                                                       
                       -100      |         -80       |         -60       |         -40       |         -20                                     
Mouse     -151      gtaagaggaaCAACCCATTGTGAGGACACATAGATTGTTTCTCAAGTTCTAGAATTCCCAGAGGCTCTGATTCAACACTGGGAGCGTTTGCTCagtttcttct       -49     Mouse
                              ||||||||||||| || |||| | ||  |||| | ||||||||||||||||| |||||| |||| |||||| ||| |||||||                              
Human     -162      cctcagagccCAACCCATTGTGAAGAAACATGGGTTACTTCTGAGGTTCTAGAATTCCCAGAAGCTCTGCTTCAGCACTGGAAGCTTTTGCTCgcagtttgct       -60     Human
                       -100      |         -80       |         -60       |         -40       |         -20                                     
                                  ccATTGTgaa                     GTTCTag                                                                       
                                  SOX5_01(-)1                    EN1_01(+)0.917                                                                
                                    ATTGTg                       gttctagAATTCcca                                                               
                                    SOX17_01(-)1                 TST1_01(-)1                                                                   
                                                                      AGAATtccca                                                               
                                                                      HSF2_01(+)1                                                              
                                                                       gaATTCCcagaagc                                                          
                                                                       CEBPB_01(-)0.965                                                        
                                                                       gaatTCCCAgaa                                                            
                                                                       IK2_01(-)1                                                              
                                                                       gaATTCCcagaagct                                                         
                                                                       STAT5A_01(-)0.997                                                       


                              PAX4_03(+)0.907   AP2REP_01(-)0.907                         
                              ccctaaCACACt      caCACAG                                   
                              -40       |         -20                                     
Mouse     -246      ttgaagctacCCCTAACACACTATTCTACACACAGAAAATgctcttcact      -197     Mouse
                              ||| |||||||||  || ||||||||||||                              
Human     -276      gggcagatagCCCCAACACACTACCCTGCACACAGAAAATaatcattggt      -227     Human
                              -40       |         -20                                     
                              ccccaaCACACt      caCACAG                                   
                              PAX4_03(+)0.907   AP2REP_01(-)0.907                         


                                 CRX_Q4(+)0.948                            
                                 ctttTAAACtttc                             
                         |         -20                                     
Mouse     -315      aaagaagtgcTATCTTTTAAACTTTcactaaaaga      -281     Mouse
                              |||||||||||||||                              
Human     -354      agacagtagaTATCTTTTAAACTTTattacaaaaa      -320     Human
                         |         -20                                     
                                 ctttTAAACttta                             
                                 CRX_Q4(+)0.948                            


                                IRF1_Q6(-)0.904                       
                                AACAGaa                               
                              -20                                     
Mouse     -372      aacactcagtCAAACAGAAAgtaaccaggt      -343     Mouse
                              ||||||||||                              
Human     -415      tttagaaagcCAAACAGAAAacaatcaaca      -386     Human
                              -20                                     
                                AACAGaa                               
                                IRF1_Q6(-)0.904                       


                                    PEA3_Q6(+)0.937                         
                                    cCCTCCa                                 
                          |         -20                                     
Mouse     -483      actgtagtacCTTCTGCCCTCCAATCttaggactaa      -448     Mouse
                              ||||| ||||||||||                              
Human     -542      ctctttctctCTTCTCCCCTCCAATCctgtataaac      -507     Human
                          |         -20                                     
                                    cCCTCCa                                 
                                    PEA3_Q6(+)0.937                         


                                SP1_01(-)0.962                                    
                                actCAGCCtg                                        
                             NFE2_01(-)1                                          
                             aagacTCAGCc                                          
                      -40       |         -20                                     
Mouse     -510      catagtgtaaAGACTCAGCCTGTGCCAACTGTagtaccttct      -469     Mouse
                              |||||||||| ||| |||||||                              
Human     -652      tctgtcatgtAGACTCAGCCAGTGTCAACTGTggcaggaagg      -611     Human
                      -40       |         -20                                     
                             tagacTCAGCc                                          
                             NFE2_01(-)1                                          
                                actCAGCCag                                        
                                SP1_01(-)0.962                                    


                                           GATA2_01(-)0.992                         
                                           taTTATCcct                               
                                           GATA1_01(-)0.988                         
                                           taTTATCcct                               
                                     IPF1_Q4(-)1                                    
                                     aacCATTAttat                                   
                                    CRX_Q4(-)0.952                                  
                                    aaacCATTAttat                                   
                                  YY1_01(+)1                                        
                                  ggaaACCATtattatcc                                 
                        -40       |         -20                                     
Mouse     -612      ggagtttagaAGCTGGAAACCATTATTATCCCTAagctgaagta      -569     Mouse
                              ||| |||||||||||| |||||||                              
Human     -772      ttttagtaacAGCAGGAAACCATTATCATCCCTAggcctaagag      -729     Human
                        -40       |         -20                                     
                                  ggaaACCATtatcatcc                                 
                                  YY1_01(+)1                                        
                                    aaacCATTAtcat                                   
                                    CRX_Q4(-)0.952                                  
                                     aacCATTAtcat                                   
                                     IPF1_Q4(-)1                                    
                                           taTCATCcct                               
                                           GATA1_01(-)0.988                         
                                           taTCATCcct                               
                                           GATA2_01(-)0.979                         


                                CRX_Q4(+)0.948                            
                                tgtgTAAACtcta                             
                               AP2REP_01(+)0.907                          
                               CTGTGta                                    
                        |         -20                                     
Mouse     -767      tatcatctatTCTGTGTAAACTCTagttaccatt      -734     Mouse
                              ||||||||||||||                              
Human     -937      tctgcccataTCTGTGTAAACTCTcctcagttac      -904     Human
                        |         -20                                     
                               CTGTGta                                    
                               AP2REP_01(+)0.907                          
                                tgtgTAAACtctc                             
                                CRX_Q4(+)0.948                            


                                 EN1_01(-)0.93                          
                                 ttATAAC                                
                      |         -20                                     
Mouse     -959      gaaagaatctTAATTATAACAGaaatagatac      -928     Mouse
                              ||||||||||||                              
Human     -1622     atgaaacaaaTAATTATAACAGtgataaagtg     -1591     Human
                      |         -20                                     
                                 ttATAAC                                
                                 EN1_01(-)0.93                          


                                                EN1_01(-)0.996                         
                                                ggACTAC                                
                           -40       |         -20                                     
Mouse     -1051     tatgtagcaaGCATGCTGCCAGGTACTAGGACTACAAtggtgaaaga     -1005     Mouse
                              ||||||||| ||||||| |||||||||                              
Human     -1716     aaaagcttagGCATGCTGCTAGGTACTGGGACTACAAcaatagtcaa     -1670     Human
                           -40       |         -20                                     
                                                ggACTAC                                
                                                EN1_01(-)0.996                         


                               TEF1_Q6(-)1                            
                               cATTCC                                 
                              -20                                     
Mouse     -1097     gtcaagtcatTCATTCCTTCactcaggaaa     -1068     Mouse
                              ||||||||||                              
Human     -1747     aaaaggtaacTCATTCCTTCcttccttcag     -1718     Human
                              -20                                     
                               cATTCC                                 
                               TEF1_Q6(-)1                            


                                       GATA2_01(-)0.972                        
                                       aaAAATCcta                              
                                       GATA1_01(-)0.987                        
                                       aaAAATCcta                              
                             |         -20                                     
Mouse     -1374     ggagtccaggCTGAAGCTCAAAAATCCTAattcagactt     -1336     Mouse
                              |||| ||||| ||||||||                              
Human     -1926     aggaacctgcCTGAGGCTCAGAAATCCTAgctttatcct     -1888     Human
                             |         -20                                     
                                       agAAATCcta                              
                                       GATA1_01(-)0.987                        
                                       agAAATCcta                              
                                       GATA2_01(-)0.972                        


                                PEA3_Q6(+)1                            
                                cCTTCCt                                
                                ELF1_Q6(-)1                            
                                ccTTCCTtcttg                           
                     |         -20                                     
Mouse     -6011     tccttgtttgGGCCTTCCTTCttgtttaaca     -5981     Mouse
                              |||||||||||                              
Human     -3761     atcatgctgaGGCCTTCCTTCatggcaatcc     -3731     Human
                     |         -20                                     
                                ccTTCCTtcatg                           
                                ELF1_Q6(-)1                            
                                cCTTCCt                                
                                PEA3_Q6(+)1                            


                                                      PEA3_Q6(+)1               AP2REP_01(+)0.932                    
                                                      gCTTCCc                   CAGTAca                              
                                               CRX_Q4(+)0.955   PEA3_Q6(+)1    EN1_01(-)0.987                        
                                               ttgcTAAGCttcc    cCTTCCa        tcAGTAC                               
                           |         -60       |         -40       |         -20                                     
Mouse     -7346     tgtactgtttAATTAACTTGACGCTTATTGCTAAGCTTCCCACACCTTCCAAGAAAATCTCAGTACAaatgccaaca     -7270     Mouse
                              |||||| || | |||| | |||||||||||| ||||||||||||   ||||||||||                              
Human     -3954     tcatttgctcAATTAATTTTATGCTTCTGGCTAAGCTTCCC-CACCTTCCAAGAGCTTCTCAGTACAcatttgtaca     -3879     Human
                          |         -60       |         -40        |         -20                                     
                                               tggcTAAGCttcc    cCTTCCa        tcAGTAC                               
                                               CRX_Q4(+)0.955   PEA3_Q6(+)1    EN1_01(-)0.987                        
                                                      gCTTCCc                   CAGTAca                              
                                                      PEA3_Q6 (+)1              AP2REP_01(+)0.932                    


                                ELF1_Q6(-)1                               
                                ttTTCCTaaaaa                              
                        |         -20                                     
Mouse     -7376     aagctaaacaCTTTTTCCTAAAAAcatcactgta     -7343     Mouse
                              |||||||||| |||                              
Human     -3992     attttatattCTTTTTCCTACAAAtaataattac     -3959     Human
                        |         -20                                     
                                ttTTCCTacaaa                              
                                ELF1_Q6(-)1                               


                               HSF2_01(+)0.997                            
                               GGAAGctccc                                 
                               CREL_01(-)0.952                            
                               GGAAGctccc                                 
                              PEA3_Q6(-)1                                 
                              tGGAAGc                                     
                        |         -20                                     
Mouse     -7626     aacatttctaTGGAAGCTCCCTGAtgctccaggg     -7593     Mouse
                              |||||||| |||||                              
Human     -4247     acagttcctgTGGAAGCTGCCTGAcactctacag     -4214     Human
                        |         -20                                     
                              tGGAAGc                                     
                              PEA3_Q6(-)1                                 
                               GGAAGctgcc                                 
                               CREL_01(-)0.952                            
                               GGAAGctgcc                                 
                               HSF2_01(+)0.997                            
