# Supplementary material for: Transcriptional double-autorepression feedforward circuits act for multicellularity and nervous system development
Source: BMC Genomics. 2011 May 11;12:228. doi: 10.1186/1471-2164-12-228 (PMC3116505; doi:10.1186/1471-2164-12-228)
Supplement: Additional file 4 — Alignments of conserved blocks for 5169 human-mouse orthologs with conserved TFBSs. The location and motif information for 386237 TFBSs are displayed in a character-based alignment-embedded layout. Each file name stands for a gene symbol and the file contains the alignments of conserved blocks with TFBS information for the corresponding gene. Each alignment is not interleaved. The graphical alignments with TFBS information for the 5169 human-mouse ortholog pairs are provided in a browsable format at our website http://genet.med.kagawa-u.ac.jp/pub/HMO_5169/List.htm, together with the character-based alignments with TFBSs and raw sequences contained in Additional files 4 and 2 respectively. [file 1471-2164-12-228-S4.ZIP › Additional_file_4/Text-based_Alignments/ACSL4.aln.txt]

---------- ACSL4 ----------

                                                                                                      POU1F1_Q6(+)0.987                                                                                                                                                 
                                                                                                      cTGTATcact                                                                                                                                                        
                                                                                                MSX1_01(+)0.928                                                                                                                                                         
                                                                                                tttTATCTg                                                                                                                                                               
                                                                                           FREAC7_01(-)1                                                                                                                                                                
                                                                                           ctaactTTTATctgta                                                                                                                                                             
                                                                                        CRX_Q4(+)0.907  EN1_01(-)0.93                                                                                                                                                   
                                                                                        ttacTAACTttta   gtATCAC                                                                                                                                                         
                                                                                     EN1_01(-)1 GATA2_01(-)0.992                                    HSF2_01(-)0.997                                                                                                     
                                                                                     agATTAC    ttTTATCtgt                                          tgctgCTTCC                                                                                                          
                                                                                   GATA2_01(+)0.971   GATA2_01(-)0.995                         AP2REP_01(-)0.932                                                                                                        
                                                                                   aaaGATTAct         ctGTATCact                               ctTACTG                                                                                                                  
                                                                 MSX1_01(+)0.912   GATA1_01(+)0.985   GATA1_01(-)0.993                       P300_01(-)0.944                                                                                                            
                                                                 actTTATTg         aaaGATTAct         ctGTATCact                             ctcttACTGCtgct                                                                                                             
                                                               EN1_01(+)0.987     CRX_Q4(-)1    GATA1_01(-)0.988                          CRX_Q4(-)0.904 CRX_Q4(-)0.952                                 EN1_01(-)0.93                                                   
                                                               GTACTtt            caaaGATTActaa ttTTATCtgt                                ctacTCTTActgc  cttcCATTAttgc                                  gaATAAC                                                         
                                                             NKX3A_01(-)1    PEA3_Q6(+)1                                                                PEA3_Q6(+)1                             HFH3_01(-)0.931                                                         
                                                             gtgTACTTtatt    gCTTCCa                                                                    gCTTCCa                                 aagccAAAGAata                                                           
                        -220      |         -200      |         -180      |         -160      |         -140      |         -120      |         -100      |         -80       |         -60       |         -40       |         -20                                     
Mouse     -220      tttttcctatTCTCTGCCTGGTTCATTATCTTTATCTACAGGTGTACTTTATTGCTGGCTTCCAAAGATTACTAACTTTTATCTGTATCACTAAAATTGAATTCCCTTGGCTATACTGCTACTCTTACTGCTGCTTCCATTATTGCCTTCTCCAAAAACCTAAGGCTTTAAGAAGCCAAAGAATAACAGCAAATAAACGCCATATTAGAAGCCTTccact            -1     Mouse
                              ||||||| ||||||||| || | | ||||||| |||||||||||  |||||||||||||||||||||||||||||||||||||| |||||| | |||||||| |||||||| ||||||||||||||| ||||||||||||| ||  |   ||||||||| | ||||||||||||||||  |||||| | |||| ||||||||||                              
Human     -221      tttttcctgcTCTCTGCTTGGTTCATTGTCATCACCTACAGGCGTACTTTATTGTCGGCTTCCAAAGATTACTAACTTTTATCTGTATCACTAAGATTGAACTGCCTTGGCTGTACTGCTATTCTTACTGCTGCTTCTATTATTGCCTTCTTCAGCACAATAAGGCTTTCAAAAGCCAAAGAATAACAAGAAATAAGCACCATTTTAGAAGCCTTtccact           -1     Human
                        -220      |         -200      |         -180      |         -160      |         -140      |         -120      |         -100      |         -80       |         -60       |         -40       |         -20                                     
                                                             gcgTACTTtatt    gCTTCCa       ctaactTTTATctgta                               ctatTCTTActgc  cttcTATTAttgc                          aagccAAAGAata                                                           
                                                             NKX3A_01(-)1    PEA3_Q6(+)1   FREAC7_01(-)1                                  CRX_Q4(-)0.904 CRX_Q4(-)0.948                         HFH3_01(-)0.931                                                         
                                                               GTACTtt            caaaGATTActaa ttTTATCtgt                                   ttcttACTGCtgct                                             gaATAAC                                                         
                                                               EN1_01(+)0.987     CRX_Q4(-)1    GATA1_01(-)0.988                             P300_01(-)0.944                                            EN1_01(-)0.93                                                   
                                                                 actTTATTg         aaaGATTAct         ctGTATCact                               ctTACTG                                                                                                                  
                                                                 MSX1_01(+)0.912   GATA1_01(+)0.985   GATA1_01(-)0.993                         AP2REP_01(-)0.932                                                                                                        
                                                                             gCTTCCa            ttTTATCtgt                                          tgctgCTTCT                                                                                                          
                                                                             PEA3_Q6(+)1        GATA2_01(-)0.992                                    HSF2_01(-)0.998                                                                                                     
                                                                                   aaaGATTAct         ctGTATCact                                                                                                                                                        
                                                                                   GATA2_01(+)0.971   GATA2_01(-)0.995                                                                                                                                                  
                                                                                     agATTAC    tttTATCTg                                                                                                                                                               
                                                                                     EN1_01(-)1 MSX1_01(+)0.928                                                                                                                                                         
                                                                                        ttacTAACTttta   gtATCAC                                                                                                                                                         
                                                                                        CRX_Q4(+)0.907  EN1_01(-)0.93                                                                                                                                                   
                                                                                                      cTGTATcact                                                                                                                                                        
                                                                                                      POU1F1_Q6(+)0.987                                                                                                                                                 


                                                                 GATA2_01(-)1                                    
                                                                 tgCTATCaac                                      
                                                                 GATA1_01(-)1                                    
                                                                 tgCTATCaac                                      
                                                                EN1_01(+)0.917                                   
                                                                GTGCTat                                          
                                                             SOX17_01(-)1                                        
                                                             ATTGTg                                              
                                                           SOX5_01(-)1                                           
                                                           taATTGTgct                                            
                       |         -60       |         -40       |         -20                                     
Mouse     -313      tcaatgatagAAACTAATAAAAGGTCTGAGTATTTTAATTAATTGTGCTATCAACTTGCTAATgctcttttgt      -241     Mouse
                              ||||||||||| |  |||||||||| ||| |||||||||||||||||| ||||                              
Human     -318      ttaattgtgtAAACTAATAAA-GACCTGAGTATTTAAATCAATTGTGCTATCAACTTGTTAATattcttttgt      -247     Human
                      |         -60        |         -40       |         -20                                     
                                                           caATTGTgct                                            
                                                           SOX5_01(-)1                                           
                                                             ATTGTg                                              
                                                             SOX17_01(-)1                                        
                                                                GTGCTat                                          
                                                                EN1_01(+)0.917                                   
                                                                 tgCTATCaac                                      
                                                                 GATA1_01(-)1                                    
                                                                 tgCTATCaac                                      
                                                                 GATA2_01(-)1                                    


                                   SOX17_01(-)1                                  
                                   ATTGTa                                        
                                  IRF1_Q6(-)0.959                                
                                  AATTGta                                        
                                 SOX5_01(-)1                                     
                                 caATTGTatt                                      
                               SOX17_01(+)1                                      
                               tACAAT                                            
                               IRF1_Q6(+)0.959                                   
                               taCAATT                                           
                             SOX5_01(+)1                                         
                             attACAATtg                                          
                     -40       |         -20                                     
Mouse     -615      tgggaaataaTTACAATTGTATTGTTTCCATttagagaaga      -575     Mouse
                              |||||||||||||| | ||||                              
Human     -779      ggaaatgattTTACAATTGTATTGCTCCCATgtgggaaata      -739     Human
                     -40       |         -20                                     
                             tttACAATtg                                          
                             SOX5_01(+)1                                         
                               taCAATT                                           
                               IRF1_Q6(+)0.959                                   
                               tACAAT                                            
                               SOX17_01(+)1                                      
                                 caATTGTatt                                      
                                 SOX5_01(-)1                                     
                                  AATTGta                                        
                                  IRF1_Q6(-)0.959                                
                                   ATTGTa                                        
                                   SOX17_01(-)1                                  


                                      MYOGENIN_Q6(-)0.973                                  
                                      cAACTGgt                                             
                                     AP2REP_01(-)0.918                                     
                                     gcAACTG                                               
                     |         -40       |         -20                                     
Mouse     -665      atctgtactcCTCCCAAGCAACTGGTACATTTTGAAGCACAtccagtcact      -615     Mouse
                              |||| | ||||||||| || |||  ||||||                              
Human     -833      tgtattaccaCTCCTAGGCAACTGGTGCAGTTTTGAGCACAaagtggacat      -783     Human
                     |         -40       |         -20                                     
                                     gcAACTG                                               
                                     AP2REP_01(-)0.918                                     
                                      cAACTGgt                                             
                                      MYOGENIN_Q6(-)0.973                                  


                                SOX17_01(+)1                                  
                                tACAAT                                        
                                IRF1_Q6(+)0.959                               
                                taCAATT                                       
                              SOX5_01(+)1                                     
                              agtACAATtt                                      
                            |         -20                                     
Mouse     -965      tattttaaaaAGTACAATTTGAAAAGAAagattttgaa      -928     Mouse
                              |||||||||| |||||||                              
Human     -6249     aagtgtggggAGTACAATTTTAAAAGAAgttggctgga     -6212     Human
                            |         -20                                     
                              agtACAATtt                                      
                              SOX5_01(+)1                                     
                                taCAATT                                       
                                IRF1_Q6(+)0.959                               
                                tACAAT                                        
                                SOX17_01(+)1                                  


                             CRX_Q4(-)0.948                                
                             agtaTATTAgtaa                                 
                         |         -20                                     
Mouse     -4300     tgatccaataGTATATTAGTAAAAGgtggtaaaga     -4266     Mouse
                              |||||||||||||||                              
Human     -6309     ataaaacatgGTATATTAGTAAAAGtactcaggaa     -6275     Human
                         |         -20                                     
                             ggtaTATTAgtaa                                 
                             CRX_Q4(-)0.948                                


                                                        HFH3_01(-)1                                    
                                                        acaatAAACAtga                                  
                                                        CRX_Q4(+)0.948                                 
                                                        acaaTAAACatga                                  
                       -60       |         -40       |         -20                                     
Mouse     -4357     ccccctcacaAAGCTTCTATTCTAATGGAGACACAGACAATAAACATGAAAAAagtatgatcc     -4295     Mouse
                              |||||| ||||||| |||   || ||||| |||||||||||||                              
Human     -6361     ctgccttgtgAAGCTTATATTCTACTGGGAGCATAGACAGTAAACATGAAAAAtaaaacatgg     -6299     Human
                       -60       |         -40       |         -20                                     
                                                        acagTAAACatga                                  
                                                        CRX_Q4(+)0.948                                 
                                                        acagtAAACAtga                                  
                                                        HFH3_01(-)1                                    


                                          GATA2_01(-)0.994                                                
                                          ttATATCtct                                                      
                                          GATA1_01(-)0.99                                                 
                                          ttATATCtct                                                      
                          -60       |         -40       |         -20                                     
Mouse     -4836     gtacttacagTCTCTGAGTTTCTTATATCTCTAAAGTAAAGATAGCACCTTAAAGGctttctcaat     -4771     Mouse
                              ||||||||| | |||||||| |||| | ||| ||  |||| |||||                              
Human     -7079     caacttaatcTCTCTGAGTCTGTTATATCTTTAAAATGAAGGTACTACCTCAAAGGagttttctga     -7014     Human
                          -60       |         -40       |         -20                                     
                                          ttATATCttt                                                      
                                          GATA1_01(-)0.99                                                 
                                          ttATATCttt                                                      
                                          GATA2_01(-)0.994                                                


                                        SOX17_01(-)1                                                           
                                        ATTGTt                                                                 
                                      SOX5_01(-)1 EN1_01(+)0.991                                               
                                      aaATTGTtgc  GTATTtc                                                      
                                   DMRT1_01(-)0.977                                                            
                                   tcaaaATTGTtgcta                                                             
                     |         -60       |         -40       |         -20                                     
Mouse     -4993     ggacaaaatcAGTGTTCAAAATTGTTGCTAGTATTTCTTCCTATATAAGGTTTGTCACTCTtaccagtatg     -4923     Mouse
                              |||| ||||||||||||| ||||||||||| ||   || ||||||||||||                              
Human     -7254     aggacagattAGTGCTCAAAATTGTTGCCAGTATTTCTTCATACCCAAAGTTTGTCACTCTcacttattta     -7184     Human
                     |         -60       |         -40       |         -20                                     
                                   tcaaaATTGTtgcca                                                             
                                   DMRT1_01(-)0.977                                                            
                                      aaATTGTtgc  GTATTtc                                                      
                                      SOX5_01(-)1 EN1_01(+)0.991                                               
                                        ATTGTt                                                                 
                                        SOX17_01(-)1                                                           


                                                                                                                                                                                       IRF1_Q6(-)0.98                                                                                                                      
                                                                                                                                                                                       AACTGga                                                                                                                             
                                                                                                                                                                                      YY1_01(-)0.922                                                                                                                       
                                                                                                                                                                                      taactggaATGAAata   a                                                                                                                 
                                                                                                                                                                                     AP2REP_01(-)0.918                                                                                                                     
                                                                                                                                                                                     gtAACTG                                                                                                                               
                                                                                                                                                                                   MSX1_01(+)0.988                                                                                                                         
                                                                                                                                                                                   aagTAACTg                                                                                                                               
                                                                                                                                                                                  CRX_Q4(+)0.907                                                                                                                           
                                                                                                                                                                                  gaagTAACTggaa                                                                                                                            
                                                                                                                                                                                 HSF2_01(+)0.992                                                                                                                           
                                                                                                                                                                                 TGAAGtaact                                                                                                                                
                                                                                                                                                                                HLF_01(-)1 TEF1_Q6(+)1                                                                                                                     
                                                                                                                                                                                ttgaaGTAAC GGAATg                                                                                                                          
                                                                                                                                                                               NKX3A_01(+)1                                                                                                                                
                                                                                                                                                                               tttgAAGTAact                                                                                                                                
                                                                                   CRX_Q4(-)0.9                                                                               P300_01(+)0.95                                                                                                                               
                                                                                   cagaCTTTAatca                                                                              ttttGAAGTaactg                                                                                                                               
                                         YY1_01(+)0.904                  CRX_Q4(+)0.904                                                                                       CEBPB_01(+)0.95  HSF2_01   (+)0.99                                                                                                           
                                         gtgtGACATgcttctgg               ctttTAAATacag                                                                                        ttttgaaGTAACtg   TGAAAta   act                                                                                                               
                                        YY1_01(-)0.906                  CEBPGAMMA_Q6(-)0.907                                                                                 CEBPGAMMA_Q6(-)0.907                     EN1_01(   -)0.917                                                                                    
                                        tgtgtgacATGCTtctg               tctttTAAATaca                                                                                        tttttGAAGTaac                            tcAGAAC                                                                                              
                        -260      |         -240      |         -220       |         -200      |         -180          |         -160      |         -140      |         -120      |         -100         |         -80          |         -60       |         -40       |         -20                                     
Mouse     -5290     taatcatcatAAATTAGTATTGTGTGACATGCTTCTGGTGGAGAA-ATTTCTTCTTTTAAATACAGACTTTAATCAGTATGGAGTGTTT----ACTTTGGGCCTTGGAGCTGAATGTATGGCTAATGCTTTTTGCGTTTAACCTGTCTCGGGGTTTTTGAAGTAACTGGAATGAAATA---ACTAAATTTGACATCAGAAC---AAAAGTAAATAAAAGTGTATTTGATTCTTTCCTAAACCTTCTGGGATTTGCTAGATATCTAaaggtttttc     -5027     Mouse
                              ||||| || |||||| ||||||||||||   |||  |||||||||||||||| ||||||||||| | |||| |||||||    |||||| |   | ||||| |||||||  |||||||||| ||  |||||||| |||||| || |||||||||||||||||||||||   | ||||| | || |||||||   ||||  |||||||| || || ||||| ||  ||||| ||||| | | || || || |||||                              
Human     -7554     tttcattctcAAATTGGTGTTGTGTCACATGCTTCTGGGTAAGACGATTTCTTCTTTTAAATTCAGACTTTAATTAATATGTAGTGTTTGTTTACTTTGTGTACTAGAGCTTAATGTATCACTAATGCTTTCTGTATTTAACCTATCTCGGAGTGTTTGAAGTAACTGGAATGAAATACTTATTAAATCTCACCTCAGAACAAAAAAATAAAATAAAATTGAATCTGATTTTTCACTAAAACTTCTAGTACTTACTGGACATCTAtagaggcccc     -7280     Human
                         |         -260      |         -240      |         -220      |         -200      |         -180      |         -160      |         -140      |         -120      |         -100      |         -80       |         -60       |         -40       |         -20                                     
                                        tgtgtcacATGCTtctg               tctttTAAATtca                                                                                        tgtttGAAGTaac                            tcAGAAC                                                                                              
                                        YY1_01(-)0.906                  CEBPGAMMA_Q6(-)0.907                                                                                 CEBPGAMMA_Q6(-)0.907                     EN1_01(-)0.917                                                                                       
                                         gtgtCACATgcttctgg               ctttTAAATtcag                                                                                        gtttgaaGTAACtg                                                                                                                               
                                         YY1_01(+)0.902                  CRX_Q4(+)0.904                                                                                       CEBPB_01(+)0.95                                                                                                                              
                                                                                   cagaCTTTAatta                                                                              gtttGAAGTaactg                                                                                                                               
                                                                                   CRX_Q4(-)0.9                                                                               P300_01(+)0.95                                                                                                                               
                                                                                                                                                                               tttgAAGTAact                                                                                                                                
                                                                                                                                                                               NKX3A_01(+)1                                                                                                                                
                                                                                                                                                                                ttgaaGTAAC GGAATg                                                                                                                          
                                                                                                                                                                                HLF_01(-)1 TEF1_Q6(+)1                                                                                                                     
                                                                                                                                                                                 TGAAGtaact                                                                                                                                
                                                                                                                                                                                 HSF2_01(+)0.992                                                                                                                           
                                                                                                                                                                                 TGAAGtaact                                                                                                                                
                                                                                                                                                                                 HSF2_01(+)0.992                                                                                                                           
                                                                                                                                                                                  gaagTAACTggaa                                                                                                                            
                                                                                                                                                                                  CRX_Q4(+)0.907                                                                                                                           
                                                                                                                                                                                   aagTAACTg                                                                                                                               
                                                                                                                                                                                   MSX1_01(+)0.988                                                                                                                         
                                                                                                                                                                                     gtAACTG                                                                                                                               
                                                                                                                                                                                     AP2REP_01(-)0.918                                                                                                                     
                                                                                                                                                                                      taactggaATGAAatac                                                                                                                    
                                                                                                                                                                                      YY1_01(-)0.922                                                                                                                       
                                                                                                                                                                                       AACTGga                                                                                                                             
                                                                                                                                                                                       IRF1_Q6(-)0.98                                                                                                                      


                                           SF1_Q6(+)1                                              
                                           gatCCTTG                                                
                                          LRH1_Q5(+)1                                              
                                          tgatCCTTGctt                                             
                                GATA2_01(+)0.982                                                   
                                gcaGATGCac                                                         
                                GATA1_01(+)0.993                                                   
                                gcaGATGCac                                                         
                               MYOGENIN_Q6(+)0.964           IRF1_Q6(+)0.975                       
                               ggCAGATg                      ttCATTT                               
                             |         -40       |         -20                                     
Mouse     -5367     tttaatatggTGGCAGATGCACTGATCCTTGCTTGGTTTGGTTCATTTTtctaaacttt     -5309     Mouse
                              |||||||||||  |||||||||||||||| |||||||||                              
Human     -7661     tgtttcaactTGGCAGATGCATGGATCCTTGCTTGGTTTAGTTCATTTTctaaaacttt     -7603     Human
                             |         -40       |         -20                                     
                               ggCAGATg                      ttCATTT                               
                               MYOGENIN_Q6(+)0.964           IRF1_Q6(+)0.975                       
                                gcaGATGCat                                                         
                                GATA1_01(+)0.993                                                   
                                gcaGATGCat                                                         
                                GATA2_01(+)0.982                                                   
                                          ggatCCTTGctt                                             
                                          LRH1_Q5(+)1                                              
                                           gatCCTTG                                                
                                           SF1_Q6(+)1                                              


                                                                                                                      GATA2_01(-)0.971                      
                                                                                                                      ttTAATCtgt                            
                                                           EN1_01(+)0.93                                              GATA1_01(-)0.985                      
                                                           GTGATgc                                                    ttTAATCtgt                            
                                                          GATA2_01(+)0.982                                       CRX_Q4(-)0.948                             
                                                          ggtGATGCaa                                             atctGTTTAatct                              
                                PAX4_03(+)1               GATA1_01(+)0.993        GATA2_01(-)0.971           GATA2_01(-)0.992                               
                                gcactcCACCCt              ggtGATGCaa              taTAATCttt                 tcTTATCtgt                                     
                             P300_01(-)1                 CEBPB_01(+)0.97          GATA1_01(-)0.985           GATA1_01(-)0.988                               
                             aaagcACTCCaccc              tggtgatGCAACat           taTAATCttt                 tcTTATCtgt                                     
                          |         -100      |         -80       |         -60       |         -40       |         -20                                     
Mouse     -5900     ttgttttataAAGCACTCCACCCTTTTATAAAAATCTTGGTGATGCAACATCTATGTAGAAATATAATCTTTTAAAGTCTAGCAGGTACTCTTATCTGTTTAATCTgtttagtggt     -5785     Mouse
                              ||||||||||||| |||| |||| || | |||||||||||| ||| ||||||||| ||||||||||||  |||||||| ||||||| |||||||||                              
Human     -8000        ttaaggaAAGCACTCCACCCCTTTACAAAAGTCCTTGTGATGCAACATGTATTTAGAAATATGATCTTTTAAAGTACAGCAGGTATTCTTATCGGTTTAATCTcttggaactt     -7889     Human
                          |         -100      |         -80       |         -60       |         -40       |         -20                                     
                             gaagcACTCCaccc              ttgtgatGCAACat           taTGATCttt                 tcTTATCggt                                     
                             P300_01(-)1                 CEBPB_01(+)0.97          GATA1_01(-)0.983           GATA1_01(-)0.988                               
                                gcactcCACCCc              tgtGATGCaa              taTGATCttt                 tcTTATCggt                                     
                                PAX4_03(+)1               GATA1_01(+)0.993        GATA2_01(-)0.971           GATA2_01(-)0.992                               
                                                          tgtGATGCaa                                             atcgGTTTAatct                              
                                                          GATA2_01(+)0.982                                       CRX_Q4(-)0.948                             
                                                           GTGATgc                                                    ttTAATCtct                            
                                                           EN1_01(+)0.93                                              GATA1_01(-)0.985                      
                                                                                                                      ttTAATCtct                            
                                                                                                                      GATA2_01(-)0.971                      
