# Supplementary material for: Transcriptional double-autorepression feedforward circuits act for multicellularity and nervous system development
Source: BMC Genomics. 2011 May 11;12:228. doi: 10.1186/1471-2164-12-228 (PMC3116505; doi:10.1186/1471-2164-12-228)
Supplement: Additional file 4 — Alignments of conserved blocks for 5169 human-mouse orthologs with conserved TFBSs. The location and motif information for 386237 TFBSs are displayed in a character-based alignment-embedded layout. Each file name stands for a gene symbol and the file contains the alignments of conserved blocks with TFBS information for the corresponding gene. Each alignment is not interleaved. The graphical alignments with TFBS information for the 5169 human-mouse ortholog pairs are provided in a browsable format at our website http://genet.med.kagawa-u.ac.jp/pub/HMO_5169/List.htm, together with the character-based alignments with TFBSs and raw sequences contained in Additional files 4 and 2 respectively. [file 1471-2164-12-228-S4.ZIP › Additional_file_4/Text-based_Alignments/ACSL5.aln.txt]

---------- ACSL5 ----------

Alingment line lengths differ!


                               GATA2_01(-)0.971                            
                               ttTAATCttt                                  
                               GATA1_01(-)0.985                            
                               ttTAATCttt                                  
                         |         -20                                     
Mouse     -6051     tgcagtgcccTTTTAATCTTTAGCCattgctttct     -6017     Mouse
                              ||||||||||| |||                              
Human     -2330     caatctcttgTTTTAATCTTTTGCCcaacactgct     -2296     Human
                         |         -20                                     
                               ttTAATCttt                                  
                               GATA1_01(-)0.985                            
                               ttTAATCttt                                  
                               GATA2_01(-)0.971                            


                                       PEA3_Q6(+)0.937                          
                                       gCCTCCc                                  
                                      IK2_01(-)1                                
                                      tgccTCCCAagt                              
                                  SP1_01(-)0.972                                
                                  cctCTGCCtc                                    
                    -40       |         -20                                     
Mouse     -6796     tagagacctgCCTGCCTCTGCCTCCCAAGTgctggattta     -6757     Mouse
                              |||||||| |||||||||||                              
Human     -2934     acaccattctCCTGCCTCAGCCTCCCAAGTagctgggact     -2895     Human
                    -40       |         -20                                     
                                  cctCAGCCtc                                    
                                  SP1_01(-)0.962                                
                                      agccTCCCAagt                              
                                      IK2_01(-)1                                
                                       gCCTCCc                                  
                                       PEA3_Q6(+)0.937                          


                                PAX4_03(-)0.903                            
                                cAGGTGatgtct                               
                              MYOGENIN_Q6(+)1                              
                              gtCAGGTg                                     
                         |         -20                                     
Mouse     -7043     catggaggagGTCAGGTGATGTCTTctggaaatca     -7009     Mouse
                              |||||||| ||||||                              
Human     -3577     atgactctgaGTCAGGTGCTGTCTTgaccgactgg     -3543     Human
                         |         -20                                     
                              gtCAGGTg                                     
                              MYOGENIN_Q6(+)1                              
                                cAGGTGctgtct                               
                                PAX4_03(-)0.903                            


                                 EN1_01(+)0.917                       
                                 GTGCTgg                              
                            WHN_B(-)0.967                             
                            aaaGCGTGctg                               
                              -20                                     
Mouse     -7211     gaccaggcaaAGCGTGCTGGtatcggggtc     -7182     Mouse
                              ||||||||||                              
Human     -6703     gagaggtgacAGCGTGCTGGcagccctcac     -6674     Human
                              -20                                     
                            acaGCGTGctg                               
                            WHN_B(-)0.967                             
                                 GTGCTgg                              
                                 EN1_01(+)0.917                       


                                 PEA3_Q6(-)0.937                      
                                 gGGAGGa                              
                              TFIII_Q6(+)1                            
                              ggtgGGAGG                               
                              -20                                     
Mouse     -7804     ctgagtgtttGGTGGGAGGAgttagctctt     -7775     Mouse
                              ||||||||||                              
Human     -7262     aggagcctaaGGTGGGAGGAttacctgagc     -7233     Human
                              -20                                     
                              ggtgGGAGG                               
                              TFIII_Q6(+)1                            
                                 gGGAGGa                              
                                 PEA3_Q6(-)0.937                      
