# Supplementary material for: Transcriptional double-autorepression feedforward circuits act for multicellularity and nervous system development
Source: BMC Genomics. 2011 May 11;12:228. doi: 10.1186/1471-2164-12-228 (PMC3116505; doi:10.1186/1471-2164-12-228)
Supplement: Additional file 4 — Alignments of conserved blocks for 5169 human-mouse orthologs with conserved TFBSs. The location and motif information for 386237 TFBSs are displayed in a character-based alignment-embedded layout. Each file name stands for a gene symbol and the file contains the alignments of conserved blocks with TFBS information for the corresponding gene. Each alignment is not interleaved. The graphical alignments with TFBS information for the 5169 human-mouse ortholog pairs are provided in a browsable format at our website http://genet.med.kagawa-u.ac.jp/pub/HMO_5169/List.htm, together with the character-based alignments with TFBSs and raw sequences contained in Additional files 4 and 2 respectively. [file 1471-2164-12-228-S4.ZIP › Additional_file_4/Text-based_Alignments/ACSL6.aln.txt]

---------- ACSL6 ----------

                                                                           TFIII_Q6(-)1                           
                                                                           CCTCCccct                              
                                                                           LRF_Q2(+)0.911                         
                                                                           cctcCCCCT                              
                                                                          PEA3_Q6(+)0.937                         
                                                                          cCCTCCc                                 
                                                                          LRF_Q2(+)1                              
                                                                          ccctCCCCC                               
                                                                         LRF_Q2(+)0.952                           
                                                                         gcccTCCCC                                
                                                                         IK2_01(-)0.956                           
                                                                         gcccTCCCCctc                             
                                                                         CKROX_Q2(+)1                             
                                                                         gCCCTCccc                                
                                                                    SP1_01(-)0.924                                
                                                                    gctGCGCCct                                    
                        |         -60       |         -40       |         -20                                     
Mouse     -200      gtcccggcgcGCTGCGGGGCTGGGAGTCGGGTTCCGTGAGGAGCGCGCGCTGCGCCCTCCCCCTcccgccgggt      -127     Mouse
                              ||||| |||| ||||||  || || ||   ||| |||||| |||||||||||||                              
Human     -241      ggccggccagGCTGCAGGGCAGGGAGTAAGGCTCGGTTGCGAGTGCGCGCCGCGCCCTCCCCCTtgagccgtct      -168     Human
                        |         -60       |         -40       |         -20                                     
                                                                    gccGCGCCct                                    
                                                                    SP1_01(-)0.924                                
                                                                         gCCCTCccc                                
                                                                         CKROX_Q2(+)1                             
                                                                         gcccTCCCCctt                             
                                                                         IK2_01(-)0.956                           
                                                                         gcccTCCCC                                
                                                                         LRF_Q2(+)0.952                           
                                                                          ccctCCCCC                               
                                                                          LRF_Q2(+)1                              
                                                                          cCCTCCc                                 
                                                                          PEA3_Q6(+)0.937                         
                                                                           cctcCCCCT                              
                                                                           LRF_Q2(+)0.911                         
                                                                           CCTCCccct                              
                                                                           TFIII_Q6(-)1                           


                                        PEA3_Q6(+)0.937                        
                                        cCCTCCc                                
                                        LRF_Q2(+)1                             
                                        ccctCCCCC                              
                                       LRF_Q2(+)0.952                          
                                       ccccTCCCC                               
                                       CKROX_Q2(+)1                            
                                       cCCCTCccc                               
                             |         -20                                     
Mouse     -273      tgcggggcggGCGGCCCAGCCCCTCCCCCagtcgggctc      -235     Mouse
                              ||||||  |||||||||||                              
Human     -326      ggttcgctctGCGGCCGGGCCCCTCCCCCgcccgggagc      -288     Human
                             |         -20                                     
                                       cCCCTCccc                               
                                       CKROX_Q2(+)1                            
                                       ccccTCCCC                               
                                       LRF_Q2(+)0.952                          
                                        ccctCCCCC                              
                                        LRF_Q2(+)1                             
                                        cCCTCCc                                
                                        PEA3_Q6(+)0.937                        


                                                          EN1_01(-)0.922                        
                                                          atAAAAC                               
                                             SP1_01(-)0.972                                     
                                             agcCTGCCta                                         
                          |         -40       |         -20                                     
Mouse     -429      agccctggacCCCCGCTGCCATTTGAGCCTGCCTAGCCATAAAACCttggaggccg      -374     Mouse
                              ||| ||||||||| ||||||||| ||||||||||||                              
Human     -535      gtaaccgcgaCCCGGCTGCCATTCGAGCCTGCCCAGCCATAAAACCcaggctgcga      -480     Human
                          |         -40       |         -20                                     
                                             agcCTGCCca                                         
                                             SP1_01(-)0.972                                     
                                                          atAAAAC                               
                                                          EN1_01(-)0.922                        


                                            LRF_Q2(-)0.911                         
                                            AGGGGgcgt                              
                                           SP1_01(+)0.909                          
                                           taGGGGGcgt                              
                       -40       |         -20                                     
Mouse     -512      ccagcaactaCAAAATCAGGTCCTAGGGGGCGTctgactcagc      -470     Mouse
                              |||| || |||||||||||||||                              
Human     -616      cccatgtctgCAAACTCGGGTCCTAGGGGGCGTtggtgtcagc      -574     Human
                       -40       |         -20                                     
                                           taGGGGGcgt                              
                                           SP1_01(+)0.909                          
                                            AGGGGgcgt                              
                                            LRF_Q2(-)0.911                         


                                   SF1_Q6(+)1                                             
                                   tgaCCTTG                                               
                                  LRH1_Q5(+)1            SF1_Q6(+)1                       
                                  gtgaCCTTGtgt           tgaCCTTG                         
                              -40       |         -20                                     
Mouse     -665      tggtgagtctTCCCGTGACCTTGTGTGGCCTCCAACCTGAccttgagcat      -616     Mouse
                              ||| ||||||||| || |||||  ||||||                              
Human     -777      acactgagtcTCCTGTGACCTTGCGTAGCCTCAGACCTGAactcgtgcgt      -728     Human
                              -40       |         -20                                     
                                  gtgaCCTTGcgt                                            
                                  LRH1_Q5(+)1                                             
                                   tgaCCTTG                                               
                                   SF1_Q6(+)1                                             
                                   tgaCCTTG                                               
                                   SF1_Q6(+)1                                             


                                           MYOD_01(+)0.905                                  
                                           ttcCATGTggct                                     
                                        YY1_01(+)1                                          
                                        tgatTCCATgtggctgc                                   
                                       YY1_01(-)0.902                                       
                                       gtgattccATGTGgctg                                    
                                       EN1_01(+)0.93                                        
                                       GTGATtc                                              
                                      GATA2_01(+)0.974                                      
                                      tgtGATTCca                                            
                                      GATA1_01(+)0.99                                       
                                      tgtGATTCca                                            
                                     AP2REP_01(+)0.907                                      
                                     CTGTGat                                                
                                   GFI1B_01(-)1                                             
                                   acctgTGATTcc                                             
                                  MYOGENIN_Q6(-)1                                           
                                  cACCTGtg                                                  
                               MYOD_01(-)1       SP1_01(+)0.962                             
                               agacACCTGtga      gtGGCTGcct                                 
                             E47_01(-)1        SMAD4_Q6(-)1                                 
                             ggagacACCTGtgat   atgTGGCTgcctgtg                              
                      |         -40       |         -20                                     
Mouse     -739      gtgtccttggGAGACACCTGTGATTCCATGTGGCTGCCTGTGtcttcatgag      -688     Mouse
                              ||||||||||||||||||||||||||||||||                              
Human     -860      atttcctcatGAGACACCTGTGATTCCATGTGGCTGCCTGTGaccatgttac      -809     Human
                      |         -40       |         -20                                     
                             tgagacACCTGtgat   atgTGGCTgcctgtg                              
                             E47_01(-)1        SMAD4_Q6(-)1                                 
                               agacACCTGtga      gtGGCTGcct                                 
                               MYOD_01(-)1       SP1_01(+)0.962                             
                                  cACCTGtg                                                  
                                  MYOGENIN_Q6(-)1                                           
                                   acctgTGATTcc                                             
                                   GFI1B_01(-)1                                             
                                     CTGTGat                                                
                                     AP2REP_01(+)0.907                                      
                                      tgtGATTCca                                            
                                      GATA1_01(+)0.99                                       
                                      tgtGATTCca                                            
                                      GATA2_01(+)0.974                                      
                                       GTGATtc                                              
                                       EN1_01(+)0.93                                        
                                       gtgattccATGTGgctg                                    
                                       YY1_01(-)0.902                                       
                                        tgatTCCATgtggctgc                                   
                                        YY1_01(+)1                                          
                                           ttcCATGTggct                                     
                                           MYOD_01(+)0.905                                  


                                                           CRX_Q4(-)0.9                                         
                                                           ctacCTTTAttat                                        
                      |         -60       |         -40       |         -20                                     
Mouse     -968      atccacttgaAGATGTCCATCGAGGCCCCATCAGAATACCTACCTTTATTATTTTAGAAAATcacagagcca      -897     Mouse
                              |||||| ||| | |  |||| ||| || |||||| ||||||||| |||||||                              
Human     -1092     ttggaggtgcAGATGTTCATGGGGTGCCCACCAGGATGCCTACCCTTATTATTTCAGAAAATgtgcaactgg     -1021     Human
                      |         -60       |         -40       |         -20                                     
                                                           ctacCCTTAttat                                        
                                                           CRX_Q4(-)0.907                                       


                                                   EN1_01(+)0.917                                                     
                                                   GTGCTgg                                                            
                                                PAX4_03(-)0.92                                                        
                                                tCGGTGctggaa                                                          
                            |         -60       |         -40       |         -20                                     
Mouse     -1054     caaggtctgtGCTGCTTGAGCGCTGTCCTCGGTGCTGGAAGCCTAATGAGTCCTGAATGCTTGAAGAAcgaggggacc      -977     Mouse
                              ||||| |||||||||||||||||||||||  |||  || |  ||| |||||||| |||                              
Human     -1194     agaaggcccgGCTGCCTGAGCGCTGTCCTCGGTGCTGGAGTCCTGGTGGGCTCTGCATGCTTGAGGAAaacaagcaag     -1117     Human
                            |         -60       |         -40       |         -20                                     
                                                tCGGTGctggag                                                          
                                                PAX4_03(-)0.92                                                        
                                                   GTGCTgg                                                            
                                                   EN1_01(+)0.917                                                     


                                SOX17_01(-)1                            
                                ATTGTa                                  
                              SOX5_01(-)1                               
                              ctATTGTaga                                
                      |         -20                                     
Mouse     -1381     aaagaatggtCTATTGTAGAGActcactgtag     -1350     Mouse
                              |||||||| |||                              
Human     -1503     gtgtaggatcCTATTGTAAAGAttggaagtga     -1472     Human
                      |         -20                                     
                              ctATTGTaaa                                
                              SOX5_01(-)1                               
                                ATTGTa                                  
                                SOX17_01(-)1                            


                                                                                                                                                                                                                                                                                                                      PEA3_Q6(-)0.937                                                                      
                                                                                                                                                                                                                                                                                                                      aGGAGGc                                                                              
                                                                                    HSF2_01(+)0.997                                                                                                                                                                                                                                              EN1_01(-)0.93                                             
                                                                                    GGAAGggaca                                                                                                                                                                                                                                                   acATCAC                                                   
                                                                                    CREL_01(-)0.952                    GATA2_01(-)0.971                                                                                                                                                                                                        GATA2_01(-)0.98                                             
                                                                                    GGAAGggaca                         cgTGATCcca                                                                                                                                                                                                              tgACATCact                                                  
                                                                                   PEA3_Q6(-)1                         GATA2_01(+)0.974                                                                                                                                                      CRX_Q4(+)0.907                            YY1_01(+)0.996                                                      
                                                                                   tGGAAGg                             cgtGATCCca                                                                                                                                                            agagTAACTggat                             gtgtCCCATgacatcac                                                   
                                                                                 TFIII_Q6(+)0.919                      GATA1_01(-)0.983                                                                                                                                        GATA2_01(-)0.98                                        YY1_01(-)0.92                                                        
                                                                                 agtgGAAGG                             cgTGATCcca                                                                                                                                              agACATCtat                                             tgtgtcccATGACatca                                                    
                                                                                AP2REP_01(+)1                          GATA1_01(+)0.988                                       AP2REP_01(-)0.932                                                                                GATA1_01(-)0.99                                        IK2_01(-)1                  SP1_01(-)0.972                           
                                                                                CAGTGga                                cgtGATCCca                                             agTACTG                                                                                          agACATCtat                                             tgtgTCCCAtga                aggCTGCCag                               
                              PEA3_Q6(-)1                                                                                                                                                                                                                                                PEA3_Q6(-)1                         YY1_01(-)0.902    GATA1_01(-)0.99   SP1_01(+)0.962                            
                              aGGAAGa                                                                                                                                                                                                                                                    aGGAAGa                             caggctaaATGTGtccc tgACATCact        gaGGCTGcca                                
                       |         -340      |         -320      |          -300      |         -280      |         -260      |         -240      |         -220      |         -200      |         -180      |         -160       |         -140      |         -120      |         -100      |         -80       |         -60       |         -40       |         -20                                     
Mouse     -2349     atctacaaggAGGAAGAAGCCCTTGGTAACTCAGTACCGAAAACAACA-GCCCTGTGACTCAGTGGAAGGGACACACCTAGAGTGAAAAGCGACCTGGCCGTGATCCCACAGCCAGCCCAGCGTCTTCCTGTCGATGTCCCTCAAGAGAAGCCAAGTACTGCTCAGAGAAAAGCGGAACCCCACTCGGCTAAGTTATCACCAG-CTCGGCACCAGCACAGAGCTTTAAACTGTGATGCTCGCAAGAAACAGAGACATCTATAGGAAGAGTAACTGGATGCAGCATCCTGCAGGAGGCCAGGCTAAATGTGTCCCATGACATCACTCTGGAGAAGAGGCTGCCAGAagccacccag     -1997     Mouse
                              ||||||||| |||||| ||||||| || | ||| |||| | ||  | ||||||||||||| |||  ||||||| | | || ||||||||| |||||||||| |||| | || | ||| |||||    || |||| | |||||||||   ||||||||| ||| | |||    ||| ||||||| ||  | ||| | | || |||| || |   ||| || |   ||  || |||| | ||||||||||| |||| |||||||| ||||||  |||||||| |||||||| |||||||||||||||||||||||||||| ||| ||||||||||||                              
Human     -2285     ctcacagagaAGGAAGAAGACCTTGGGAACTCAGGACAGGAAAGAACAAGTCCCATTACTCAGTGGAAGGAACAGGCCTAGAGAGGAGAGAGACCTGGCCATGATCCCACAACCAGGCTAGGGCCTTTCTGTCCCCATCTCTCAGGGGAAGCCAAGCCATGCTCAGAGGAAAACAGAAAAATACTTGGCTAAGCTAGAATCAGTCACAGCTCCAGTACTGGTTTTTGAATTAAAATATTCACAAGTAGCAGAGACATCTGTAGGGAGAGTAACGGGATGCGACATCCTGCTGGAGGCCAAGCTAAATGTGTCCCATGACATCACTCTGAAGAGGAGGCTGCCAGAgccgcatagg     -1931     Human
                         |         -340      |         -320      |         -300      |         -280      |         -260      |         -240      |         -220      |         -200      |         -180      |         -160      |         -140      |         -120      |         -100      |         -80       |         -60       |         -40       |         -20                                     
                              aGGAAGa                                           CAGTGga                                catGATCCca                                                                                                        agTACTG                               agACATCtgt                                    caagctaaATGTGtccc tgACATCact      aGGAGGc                                     
                              PEA3_Q6(-)1                                       AP2REP_01(+)1                          GATA1_01(+)0.988                                                                                                  AP2REP_01(-)0.932                     GATA1_01(-)0.99                               YY1_01(-)0.902    GATA1_01(-)0.99 PEA3_Q6(-)0.937                             
                              aGGAAGa                                            agtgGAAGG                             caTGATCcca                                                                                                                                              agACATCtgt                                             tgtgTCCCAtga               gaGGCTGcca                                
                              PEA3_Q6(-)1                                        TFIII_Q6(+)0.919                      GATA1_01(-)0.983                                                                                                                                        GATA2_01(-)0.98                                        IK2_01(-)1                 SP1_01(+)0.962                            
                                                                                   tGGAAGg                             catGATCCca                                                                                                                                                            agagTAACGggat                            tgtgtcccATGACatca           aggCTGCCag                               
                                                                                   PEA3_Q6(-)1                         GATA2_01(+)0.974                                                                                                                                                      CRX_Q4(+)0.904                           YY1_01(-)0.92               SP1_01(-)0.972                           
                                                                                    GGAAGgaaca                         caTGATCcca                                                                                                                                                                                                      gtgtCCCATgacatcac                                                   
                                                                                    CREL_01(-)0.952                    GATA2_01(-)0.971                                                                                                                                                                                                YY1_01(+)0.996                                                      
                                                                                    GGAAGgaaca                                                                                                                                                                                                                                                 tgACATCact                                                  
                                                                                    HSF2_01(+)0.997                                                                                                                                                                                                                                            GATA2_01(-)0.98                                             
                                                                                                                                                                                                                                                                                                                                                 acATCAC                                                   
                                                                                                                                                                                                                                                                                                                                                 EN1_01(-)0.93                                             


                                     AP2REP_01(+)0.918                     
                                     CAGTCta                               
                                P300_01(+)0.944                            
                                ccatGCAGTctaga                             
                         |         -20                                     
Mouse     -2411     aggttgctggACCCATGCAGTCTAGagatctcaga     -2377     Mouse
                              |||||||||||||||                              
Human     -2361     tggatgccacACCCATGCAGTCTAGggcctgagtc     -2327     Human
                         |         -20                                     
                                ccatGCAGTctagg                             
                                P300_01(+)0.944                            
                                     CAGTCta                               
                                     AP2REP_01(+)0.918                     


                                LRF_Q2(-)0.904                          
                                TGGGTtcca                               
                      |         -20                                     
Mouse     -4319     catgggaaggCCTGGGTTCCATcccccaaact     -4288     Mouse
                              ||||||||||||                              
Human     -2382     atttctgggcCCTGGGTTCCATggatgccaca     -2351     Human
                      |         -20                                     
                                TGGGTtcca                               
                                LRF_Q2(-)0.904                          


                                                                                          EN1_01(+)0.922                         
                                                                                          GTTTTct                                
                                                                                       HSF2_01(-)0.996                           
                                                                                       tgagtTTTCT                                
                                                                                    IRF1_Q6(-)1                                  
                                                                                    AAGTGag                                      
                                                                                  NKX25_01(+)1                                   
                                                                                  aaAAGTG                                        
                             -80       |         -60       |         -40       |         -20                                     
Mouse     -4505     tgaagacatcTCATTGGTACTGCCTAATTCACTTACCTGCTCCTAGATTCAAGGAAGGCTGGAAAAGTGAGTTTTCTGGgtccctccag     -4417     Mouse
                              |||||||||| | |||| ||||| | |  ||||||| | ||| | | ||||||||||||||||||||||                              
Human     -2813     agagtgtgttTCATTGGTACAGTCTAAGTCACTAATCCACTCCTAGCTGCAAAGGAAGCTGGAAAAGTGAGTTTTCTGGattctaccgg     -2725     Human
                             -80       |         -60       |         -40       |         -20                                     
                                                                                  aaAAGTG                                        
                                                                                  NKX25_01(+)1                                   
                                                                                    AAGTGag                                      
                                                                                    IRF1_Q6(-)1                                  
                                                                                       tgagtTTTCT                                
                                                                                       HSF2_01(-)0.996                           
                                                                                          GTTTTct                                
                                                                                          EN1_01(+)0.922                         


                                     PEA3_Q6(+)1                                   
                                     cCATCCa                                       
                                   GATA2_01(-)0.987                                
                                   caCCATCcac                                      
                                   GATA1_01(-)1                                    
                                   caCCATCcac                                      
                       -40       |         -20                                     
Mouse     -4620     gctctcacagTCACCCACCATCCACTGCTTCTGcctcattccc     -4578     Mouse
                              ||| ||||||||||  |||||||                              
Human     -2929     actcccagaaTCATCCACCATCCATGGCTTCTGttaccaccct     -2887     Human
                       -40       |         -20                                     
                                   caCCATCcat                                      
                                   GATA1_01(-)1                                    
                                   caCCATCcat                                      
                                   GATA2_01(-)0.987                                
                                     cCATCCa                                       
                                     PEA3_Q6(+)1                                   


                                EN1_01(+)0.917                         
                                GTTCTtg                                
                     |         -20                                     
Mouse     -4758     gacatgatccGAGTTCTTGGCcataaaccac     -4728     Mouse
                              |||||||||||                              
Human     -3085     ggatcagtttGAGTTCTTGGCtccaaactga     -3055     Human
                     |         -20                                     
                                GTTCTtg                                
                                EN1_01(+)0.917                         


                               GATA2_01(+)0.974                                      
                               gtaGATTCtt                                            
                               GATA1_01(+)0.99                                       
                               gtaGATTCtt                                            
                              HSF2_01(-)1                                            
                              agtagATTCT                                             
                         -40       |         -20                                     
Mouse     -5084     ggctcttctgAGTAGATTCTTTACTGAGTTTCAAGaggttggccc     -5040     Mouse
                              ||| ||||||||  |||||||||||                              
Human     -3319     agttatccttAGTGGATTCTTTGTTGAGTTTCAAGtttttggttc     -3275     Human
                         -40       |         -20                                     
                              agtggATTCT                                             
                              HSF2_01(-)1                                            
                               gtgGATTCtt                                            
                               GATA1_01(+)0.99                                       
                               gtgGATTCtt                                            
                               GATA2_01(+)0.974                                      


                                SOX17_01(+)1                                
                                aACAAT                                      
                               TST1_01(+)0.926                              
                               gaaCAATTttattaa                              
                              SOX5_01(+)1                                   
                              tgaACAATtt                                    
                          |         -20                                     
Mouse     -5201     cagcctgaagTGAACAATTTTATTAAgtgagaagaa     -5166     Mouse
                              |||||||||||| |||                              
Human     -3452     atttctatgtTGAACAATTTTACTAAtctgaggggg     -3417     Human
                          |         -20                                     
                              tgaACAATtt                                    
                              SOX5_01(+)1                                   
                               gaaCAATTttactaa                              
                               TST1_01(+)0.926                              
                                aACAAT                                      
                                SOX17_01(+)1                                


                                 EN1_01(-)0.926                         
                                 aaACAAC                                
                      |         -20                                     
Mouse     -6568     ctagttcctcCTTAAACAACAGcccaatctac     -6537     Mouse
                              ||||||||||||                              
Human     -3983     aacttggtagCTTAAACAACAGaattttattt     -3952     Human
                      |         -20                                     
                                 aaACAAC                                
                                 EN1_01(-)0.926                         


                                NKX25_01(+)1                           
                                gcAAGTG                                
                     |         -20                                     
Mouse     -6660     tacactccagGGGCAAGTGCTttcatgccca     -6630     Mouse
                              |||||||||||                              
Human     -4647     catttccacaGGGCAAGTGCTctccatgcag     -4617     Human
                     |         -20                                     
                                gcAAGTG                                
                                NKX25_01(+)1                           


                                      AP2REP_01(-)0.907                    
                                      tgCACAG                              
                         |         -20                                     
Mouse     -7219     tgtatagccaGAGACACATGCACAGaagccttctt     -7185     Mouse
                              |||||| ||||||||                              
Human     -4953     gtgtgagtggGAGACATATGCACAGgcatcccctc     -4919     Human
                         |         -20                                     
                                      tgCACAG                              
                                      AP2REP_01(-)0.907                    


                                               TEF1_Q6(-)0.972                        
                                               cATCCC                                 
                                              PEA3_Q6(+)1                             
                                              cCATCCc                                 
                                              LRF_Q2(+)0.923                          
                                              ccatCCCCA                               
                                             LRF_Q2(+)0.952                           
                                             cccaTCCCC                                
                                             IK2_01(-)0.956                           
                                             cccaTCCCCagc                             
                                            GATA2_01(-)0.987                          
                                            ccCCATCccc                                
                                            GATA1_01(-)1                              
                                            ccCCATCccc                                
                                       IK2_01(-)0.956                                 
                                       acttTCCCCatc                                   
                          -40       |         -20                                     
Mouse     -7340     gtggtttctaCATAGAAAGACTTTCCCCATCCCCAGccaatacagc     -7295     Mouse
                              |||| |||||| ||||||||||||||                              
Human     -5078     ctctgttgtgCATAAAAAGACCTTCCCCATCCCCAGatggtgtaaa     -5033     Human
                          -40       |         -20                                     
                                       acctTCCCCatc                                   
                                       IK2_01(-)0.956                                 
                                            ccCCATCccc                                
                                            GATA1_01(-)1                              
                                            ccCCATCccc                                
                                            GATA2_01(-)0.987                          
                                             cccaTCCCCaga                             
                                             IK2_01(-)0.956                           
                                             cccaTCCCC                                
                                             LRF_Q2(+)0.952                           
                                              ccatCCCCA                               
                                              LRF_Q2(+)0.923                          
                                              cCATCCc                                 
                                              PEA3_Q6(+)1                             
                                               cATCCC                                 
                                               TEF1_Q6(-)0.972                        


                                                                          EN1_01(+)0.926                         
                                                                          GTGGTtt                                
                                                                         HSF2_01(-)0.996                         
                                                                         tgtggTTTCT                              
                                                                   HES1_Q2(+)0.989                               
                                                                   ttcctTTGTGgtttc                               
                                                                 ELF1_Q6(-)1                                     
                                                                 ttTTCCTttgtg                                    
                      |         -60        |         -40       |         -20                                     
Mouse     -7393     gaacttttagATTTGCATGTGT-CAGAACTTCAAGTCTACTAACTTTTTCCTTTGTGGTTTCTacatagaaag     -7322     Mouse
                              |||||||||| | |||| |||||| ||||| |   ||||||||||||||||||                              
Human     -5146     aacatttaaaATTTGCATGTATTCAGACCTTCAAATCTACCAGTCTTTTCCTTTGTGGTTTCTgccttctctg     -5074     Human
                       |         -60       |         -40       |         -20                                     
                                                                 ttTTCCTttgtg                                    
                                                                 ELF1_Q6(-)1                                     
                                                                   ttcctTTGTGgtttc                               
                                                                   HES1_Q2(+)0.989                               
                                                                         tgtggTTTCT                              
                                                                         HSF2_01(-)0.996                         
                                                                          GTGGTtt                                
                                                                          EN1_01(+)0.926                         


                               POU1F1_Q6(+)1                                                                 
                               tTGAATtaca                                                                    
                             -60       |         -40       |         -20                                     
Mouse     -7506     ctctgaatcgTTTGAATTACATATCAAACCCTTTGTTGCAGAATGGTATAAATATCTTTtacattctat     -7438     Mouse
                              |||| ||||||| ||| ||||| ||||||    ||| |||||||| |||                              
Human     -5257     ttcttattgaTTTGGATTACATGTCATACCCTCTGTTGCCTG-TGGCATAAATATTTTTgcaagttatc     -5190     Human
                            -60       |         -40       |          -20                                     
                               tTGGATtaca                                                                    
                               POU1F1_Q6(+)0.985                                                             


                                        PEA3_Q6(-)0.937                            
                                        tGGAGGa                                    
                       -40       |         -20                                     
Mouse     -7799     gaaccttaggCCATACTTTCTGGAGGAAGGAGAtgagaccatc     -7757     Mouse
                              ||||| | ||||||||| |||||                              
Human     -5400     tgcgatgccaCCATAGTCTCTGGAGGAGGGAGAcaaaacatac     -5358     Human
                       -40       |         -20                                     
                                        tGGAGGa                                    
                                        PEA3_Q6(-)0.937                            


                                       GATA2_01(-)0.974                       
                                       agGGATCaga                             
                                       GATA2_01(+)0.971                       
                                       aggGATCAga                             
                                       GATA1_01(-)0.988                       
                                       agGGATCaga                             
                                       GATA1_01(+)0.983                       
                                       aggGATCAga                             
                                    IK2_01(+)0.969                            
                                    ctcAGGGAtcag                              
                            |         -20                                     
Mouse     -7856     cggacagggaTCCTCTCTCAGGGATCAGagatgtggcc     -7819     Mouse
                              |||| || ||||||||||                              
Human     -5433     tggtcatctcTCCTATCACAGGGATCAGcaccctgcga     -5396     Human
                            |         -20                                     
                                    cacAGGGAtcag                              
                                    IK2_01(+)0.969                            
                                       aggGATCAgc                             
                                       GATA1_01(+)0.983                       
                                       agGGATCagc                             
                                       GATA1_01(-)0.988                       
                                       aggGATCAgc                             
                                       GATA2_01(+)0.971                       
                                       agGGATCagc                             
                                       GATA2_01(-)0.974                       
