# Supplementary material for: Transcriptional double-autorepression feedforward circuits act for multicellularity and nervous system development
Source: BMC Genomics. 2011 May 11;12:228. doi: 10.1186/1471-2164-12-228 (PMC3116505; doi:10.1186/1471-2164-12-228)
Supplement: Additional file 4 — Alignments of conserved blocks for 5169 human-mouse orthologs with conserved TFBSs. The location and motif information for 386237 TFBSs are displayed in a character-based alignment-embedded layout. Each file name stands for a gene symbol and the file contains the alignments of conserved blocks with TFBS information for the corresponding gene. Each alignment is not interleaved. The graphical alignments with TFBS information for the 5169 human-mouse ortholog pairs are provided in a browsable format at our website http://genet.med.kagawa-u.ac.jp/pub/HMO_5169/List.htm, together with the character-based alignments with TFBSs and raw sequences contained in Additional files 4 and 2 respectively. [file 1471-2164-12-228-S4.ZIP › Additional_file_4/Text-based_Alignments/ACSM1.aln.txt]

---------- ACSM1 ----------

                                   PEA3_Q6(-)1                                    
                                   gGGAAGa                                        
                               IK2_01(+)1                                         
                               agcTGGGAagag                                       
                              MYOGENIN_Q6(-)1                                     
                              cAGCTGgg                                            
                      -40       |         -20                                     
Mouse     -157      gtagcagcaaCAGCTGGGAAGAGAAATTCCCAtctgaggtaa      -116     Mouse
                              |||||||||||| |||| ||||                              
Human     -223      tgtggttcctCAGCTGGGAAGATAAATCCCCAccaaaatcaa      -182     Human
                      -40       |         -20                                     
                              cAGCTGgg                                            
                              MYOGENIN_Q6(-)1                                     
                               agcTGGGAagat                                       
                               IK2_01(+)1                                         
                                   gGGAAGa                                        
                                   PEA3_Q6(-)1                                    


                                  TEF1_Q6(+)0.972                                          
                                  GGGATg                                                   
                                 GATA2_01(+)0.987                                          
                                 aggGATGGcc                                                
                                 GATA1_01(+)1                                              
                                 aggGATGGcc                                                
                              IK2_01(+)0.969                                               
                              aaaAGGGAtggc                                                 
                     |         -40       |         -20                                     
Mouse     -238      caggatttgtAAAAGGGATGGCCACACAGCTACCACCCTGGcatcaaatca      -188     Mouse
                              |||||||||| ||| |  ||| ||| |||||                              
Human     -357      gctctaccacAAAAGGGATGACCATATGGCTTCCATCCTGGgctgacatct      -307     Human
                     |         -40       |         -20                                     
                              aaaAGGGAtgac                                                 
                              IK2_01(+)0.969                                               
                                 aggGATGAcc                                                
                                 GATA1_01(+)0.988                                          
                                 aggGATGAcc                                                
                                 GATA2_01(+)0.979                                          
                                  GGGATg                                                   
                                  TEF1_Q6(+)0.972                                          


                             PAX4_03(+)0.907                                               
                             aacacaCACACa                                                  
                             PAX4_03(+)0.907                                               
                             aacacaCACACa                                                  
                             PAX4_03(+)0.907                                               
                             aacacaCACACa                                                  
                             PAX4_03(+)0.907                                               
                             aacacaCACACa                                                  
                     |         -40       |         -20                                     
Mouse     -447      ctttttggtaACACACACACAATTTTGAGAGTGAGTATGATcacttttgct      -397     Mouse
                              |||||||||||  || |||||  | ||||||                              
Human     -586      acacacacacACACACACACACATTGGAGAGGTATTATGATtggcccagct      -536     Human
                     |         -40       |         -20                                     
                         cacacaCACACa                                                      
                         PAX4_03(+)0.907                                                   
                           cacacaCACACa                                                    
                           PAX4_03(+)0.907                                                 
                             cacacaCACACa                                                  
                             PAX4_03(+)0.907                                               
                               cacacaCACACa                                                
                               PAX4_03(+)0.907                                             


                                           EN1_01(-)0.93                         
                                           tcATAAC                               
                                      GATA2_01(-)0.972                           
                                      agAAATCata                                 
                                      GATA1_01(-)0.987                           
                                      agAAATCata                                 
                     -40       |         -20                                     
Mouse     -538      tcatttacatCACATGACAGAAATCATAACCtcaggaattt      -498     Mouse
                              ||||||| || ||||||||||                              
Human     -717      gggctgtctcCACATGATAGGAATCATAACCacaaacagca      -677     Human
                     -40       |         -20                                     
                                      agGAATCata                                 
                                      GATA1_01(-)0.99                            
                                      agGAATCata                                 
                                      GATA2_01(-)0.974                           
                                           tcATAAC                               
                                           EN1_01(-)0.93                         


                                 TEF1_Q6(-)0.943                          
                                 cATCTC                                   
                              GATA2_01(-)0.979                            
                              ccTCATCtcc                                  
                              GATA1_01(-)0.988                            
                              ccTCATCtcc                                  
                        |         -20                                     
Mouse     -577      ctctggctacCCTCATCTCCTTGTccctgggtgt      -544     Mouse
                              ||||||||| ||||                              
Human     -774      tcttactccaCCTCATCTCATTGTttctgtacat      -741     Human
                        |         -20                                     
                              ccTCATCtca                                  
                              GATA1_01(-)0.988                            
                              ccTCATCtca                                  
                              GATA2_01(-)0.979                            
                                 cATCTC                                   
                                 TEF1_Q6(-)0.943                          


                               PITX2_Q2(+)1                            
                               atTAATCccaa                             
                               GATA2_01(-)0.971                        
                               atTAATCcca                              
                               GATA1_01(-)0.985                        
                               atTAATCcca                              
                              MSX1_01(-)0.908                          
                              cATTAAtcc                                
                     |         -20                                     
Mouse     -1112     cagtctttaaCATTAATCCCAacctccaagt     -1082     Mouse
                              |||||||||||                              
Human     -1273     cattccttgcCATTAATCCCAggtcttcaaa     -1243     Human
                     |         -20                                     
                              cATTAAtcc                                
                              MSX1_01(-)0.908                          
                               atTAATCcca                              
                               GATA1_01(-)0.985                        
                               atTAATCcca                              
                               GATA2_01(-)0.971                        
                               atTAATCccag                             
                               PITX2_Q2(+)1                            


                               PEA3_Q6(+)1                          
                               aCTTCCa                              
                              NKX25_01(-)1                          
                              CACTTcc                               
                            -20                                     
Mouse     -1204     gcaccatactCACTTCCAcggtggaact     -1177     Mouse
                              ||||||||                              
Human     -1861     tacaggcaggCACTTCCAtgcctggcta     -1834     Human
                            -20                                     
                              CACTTcc                               
                              NKX25_01(-)1                          
                               aCTTCCa                              
                               PEA3_Q6(+)1                          


                                   HSF2_01(+)0.997                                           
                                   GGAAGacccc                                                
                                   CREL_01(-)0.952                                           
                                   GGAAGacccc                                                
                                  PEA3_Q6(-)1                                                
                                  aGGAAGa                                                    
                             ELF1_Q6(+)1                                                     
                             atttaAGGAAga                                                    
                       |         -40       |         -20                                     
Mouse     -1313     gcagttgataTTTAAGGAAGACCCCAAGGTCATGCAGAAACCTatgtagaaat     -1261     Mouse
                              ||||||||||||||  |||||||  ||| ||||                              
Human     -3410     gagtttgtatTTTAAGGAAGACCCTGAGGTCATATAGACACCTgcatagaaaa     -3358     Human
                       |         -40       |         -20                                     
                             ttttaAGGAAga                                                    
                             ELF1_Q6(+)1                                                     
                                  aGGAAGa                                                    
                                  PEA3_Q6(-)1                                                
                                   GGAAGaccct                                                
                                   CREL_01(-)0.952                                           
                                   GGAAGaccct                                                
                                   HSF2_01(+)0.997                                           


                                       PITX2_Q2(+)1                                 
                                       gcTAATCtcct                                  
                                       GATA2_01(-)0.971                             
                                       gcTAATCtcc                                   
                                       GATA1_01(-)0.985                             
                                       gcTAATCtcc                                   
                        -40       |         -20                                     
Mouse     -1836     ctccacctccTGTCTGAATGCTAATCTCCTTTTTaacttttttg     -1793     Mouse
                              ||||||  | |||||||||| |||                              
Human     -3703     cctctgtgtgTGTCTGTGTCCTAATCTCCTCTTTttataaggac     -3660     Human
                        -40       |         -20                                     
                                       ccTAATCtcc                                   
                                       GATA1_01(-)0.985                             
                                       ccTAATCtcc                                   
                                       GATA2_01(-)0.971                             
                                       ccTAATCtcct                                  
                                       PITX2_Q2(+)1                                 


                                 GATA2_01(-)0.972                          
                                 caAGATCaag                                
                                 GATA2_01(+)0.971                          
                                 caaGATCAag                                
                                 GATA1_01(-)0.985                          
                                 caAGATCaag                                
                                 GATA1_01(+)0.983                          
                                 caaGATCAag                                
                         |         -20                                     
Mouse     -1923     aatatcaaaaGTCCAAGATCAAGGTtactcatttg     -1889     Mouse
                              ||||||||||| |||                              
Human     -3779     aaggctggagGTCCAAGATCAGGGTggttttctct     -3745     Human
                         |         -20                                     
                                 caaGATCAgg                                
                                 GATA1_01(+)0.983                          
                                 caAGATCagg                                
                                 GATA1_01(-)0.985                          
                                 caaGATCAgg                                
                                 GATA2_01(+)0.971                          
                                 caAGATCagg                                
                                 GATA2_01(-)0.972                          


                               PEA3_Q6(-)0.937                                           
                               gGGAGGt                                                   
                             -40       |         -20                                     
Mouse     -2211     tgtgttgaaaAGGGAGGTTAAGCAAACTACTCCAAGTTAcacagtgggt     -2163     Mouse
                              |||||||||||  ||| | | ||||||||                              
Human     -4097     atgtttttatAGGGAGGTTAAATAAATTGCCCCAAGTTAtgtgggtggg     -4049     Human
                             -40       |         -20                                     
                               gGGAGGt                                                   
                               PEA3_Q6(-)0.937                                           


                                  CRX_Q4(+)0.955                              
                                  ggctTAATTactc                               
                            |         -20                                     
Mouse     -2422     atttctttgtCTCAGGCTTAATTACTCTgcttccctgg     -2385     Mouse
                              ||| ||||||| ||||||                              
Human     -4261     aatttttttcCTCTGGCTTAACTACTCTataagagctt     -4224     Human
                            |         -20                                     
                                  ggctTAACTactc                               
                                  CRX_Q4(+)0.907                              


                                    GATA2_01(+)1                                 
                                    ggaGATAGag                                   
                                    GATA1_01(+)1                                 
                                    ggaGATAGag                                   
                                    GATA2_01(+)1                                 
                                    ggaGATAGag                                   
                                    GATA1_01(+)1                                 
                                    ggaGATAGag                                   
                     -40       |         -20                                     
Mouse     -2658     ctatagctatAGAGAGGGAGATAGAGAGAGAtgtaatttta     -2618     Mouse
                              ||||| ||||||||||| |||                              
Human     -5120     aaacagagacAGAGACGGAGATAGAGATAGAgacagagata     -5080     Human
                     -40       |         -20                                     
                                    ggaGATAGag                                   
                                    GATA1_01(+)1                                 
                                    ggaGATAGag                                   
                                    GATA2_01(+)1                                 
                                          agaGATAGag                             
                                          GATA1_01(+)1                           
                                          agaGATAGag                             
                                          GATA2_01(+)1                           


                                   GATA2_01(-)0.974                         
                                   aaGAATCtaa                               
                                   GATA1_01(-)0.99                          
                                   aaGAATCtaa                               
                                 HSF2_01(+)0.997                            
                                 GGAAGaatct                                 
                                 CREL_01(-)0.952                            
                                 GGAAGaatct                                 
                                PEA3_Q6(-)1                                 
                                gGGAAGa                                     
                            IK2_01(+)0.969                                  
                            acaAGGGAagaa                                    
                          |         -20                                     
Mouse     -2789     aaaatgcgacAAGGGAAGAATCTAACattacattga     -2754     Mouse
                              ||||||||||||||||                              
Human     -5246     tatgacaaagAAGGGAAGAATCTAACtttttgttga     -5211     Human
                          |         -20                                     
                            agaAGGGAagaa                                    
                            IK2_01(+)0.969                                  
                                gGGAAGa                                     
                                PEA3_Q6(-)1                                 
                                 GGAAGaatct                                 
                                 CREL_01(-)0.952                            
                                 GGAAGaatct                                 
                                 HSF2_01(+)0.997                            
                                   aaGAATCtaa                               
                                   GATA1_01(-)0.99                          
                                   aaGAATCtaa                               
                                   GATA2_01(-)0.974                         


                                IRF1_Q6(+)0.924                                  
                                ttCTCTT                                          
                     -40       |         -20                                     
Mouse     -2833     cacaatcgatTTTTCTCTTTCCAGCTTTCATttcccaggtt     -2793     Mouse
                              |||||||||||   |||||||                              
Human     -5294     gcacactggcTTTTCTCTTTCTGACTTTCATcactcagttt     -5254     Human
                     -40       |         -20                                     
                                ttCTCTT                                          
                                IRF1_Q6(+)0.924                                  


                                            IRF1_Q6(-)1                                
                                            AAGTGaa                                    
                                          NKX25_01(+)1                                 
                                          taAAGTG                                      
                                      CRX_Q4(+)0.9                                     
                                      tcttTAAAGtgaa                                    
                           -40       |         -20                                     
Mouse     -4175     gcacaagacaGCTCGCTCTCTTTAAAGTGAATGCCTTtaatctggtg     -4129     Mouse
                              |||| || ||| |||||||||||||||                              
Human     -6098     gcagaagttgGCTCACTTTCTATAAAGTGAATGCCTTctaaaaaaaa     -6052     Human
                           -40       |         -20                                     
                                      tctaTAAAGtgaa                                    
                                      CRX_Q4(+)0.9                                     
                                          taAAGTG                                      
                                          NKX25_01(+)1                                 
                                            AAGTGaa                                    
                                            IRF1_Q6(-)1                                


                                          SP1_01(+)0.962                         
                                          gtGGCTGgct                             
                                        AP2REP_01(+)1                            
                                        CAGTGgc                                  
                                    AP2REP_01(-)0.907                            
                                    agCACAG                                      
                                  EN1_01(-)0.917                                 
                                  ttAGCAC                                        
                     -40       |         -20                                     
Mouse     -4288     tacatgagccATGTTTAGCACAGTGGCTGGCtcagagacac     -4248     Mouse
                              |||||||||||||||||||||                              
Human     -6236     tacatgtaatATGTTTAGCACAGTGGCTGGCatgtaaatgg     -6196     Human
                     -40       |         -20                                     
                                  ttAGCAC                                        
                                  EN1_01(-)0.917                                 
                                    agCACAG                                      
                                    AP2REP_01(-)0.907                            
                                        CAGTGgc                                  
                                        AP2REP_01(+)1                            
                                          gtGGCTGgca                             
                                          SP1_01(+)0.962                         


                                                                              NKX25_01(-)1                            
                                                                              CACTTaa                                 
                                                                              MSX1_01(-)0.988                         
                                                                              cACTTAact                               
                          |         -60       |         -40         |         -20                                     
Mouse     -4422     gaggatcctaTTTAAGTTCTGTGAATGCCACTTATAAACT--ATGGCCTTGGTCAAATCACTTAACTTttctgccatt     -4347     Mouse
                              |||||||||||  ||||| |||| |||  |   || |||||| ||| |||||||||||                              
Human     -6370     gtaatccaatTTTAAGTTCTGGCAATGCTACTTTTAAGTTGAGTGACCTTGGGCAAGTCACTTAACTTcttggcactt     -6293     Human
                            |         -60       |         -40       |         -20                                     
                                                                              cACTTAact                               
                                                                              MSX1_01(-)0.988                         
                                                                              CACTTaa                                 
                                                                              NKX25_01(-)1                            


                                      AP2REP_01(+)0.932                             
                                      CAGTAcc                                       
                                     EN1_01(-)0.987                                 
                                     acAGTAC                                        
                        -40       |         -20                                     
Mouse     -4639     gtctacctgtGTCCTTCACAGTACCAGGTAAGACcaagcccatc     -4596     Mouse
                              |||||  |||||||||||||||||                              
Human     -6474     gttcagctacGTCCTAAACAGTACCAGGTAAGACagaggtgaag     -6431     Human
                        -40       |         -20                                     
                                     acAGTAC                                        
                                     EN1_01(-)0.987                                 
                                      CAGTAcc                                       
                                      AP2REP_01(+)0.932                             


                                PEA3_Q6(+)0.937                       
                                tCCTCCc                               
                               LRF_Q2(+)0.952                         
                               ctccTCCCC                              
                              -20                                     
Mouse     -4797     tgactaaacgTCTCCTCCCCtctgcagcat     -4768     Mouse
                              ||||||||||                              
Human     -6660     tacctgagcaTCTCCTCCCCctactgaatt     -6631     Human
                              -20                                     
                               ctccTCCCC                              
                               LRF_Q2(+)0.952                         
                                tCCTCCc                               
                                PEA3_Q6(+)0.937                       


                               MYOGENIN_Q6(-)1                         
                               cAGCTGtc                                
                     |         -20                                     
Mouse     -5002     gtgtggccctTCAGCTGTCATatagatgcaa     -4972     Mouse
                              |||||||||||                              
Human     -7189     acactgactcTCAGCTGTCATttaagggaga     -7159     Human
                     |         -20                                     
                               cAGCTGtc                                
                               MYOGENIN_Q6(-)1                         


                              IRF1_Q6(+)0.975                           
                              ttCATTT                                   
                      |         -20                                     
Mouse     -5137     atttgtcattTTCATTTTACAAgtgaggaatg     -5106     Mouse
                              ||||||||||||                              
Human     -7950     caaatcctgcTTCATTTTACAAatgtcaagac     -7919     Human
                      |         -20                                     
                              ttCATTT                                   
                              IRF1_Q6(+)0.975                           


                             GATA2_01(-)0.972                          
                             ccAAATCtta                                
                             GATA1_01(-)0.987                          
                             ccAAATCtta                                
                     |         -20                                     
Mouse     -7045     aattgtcttcCAAATCTTATTctacagcaaa     -7015     Mouse
                              |||||||||||                              
Human     -7973     tcccatgcaaCAAATCTTATTaacaaatcct     -7943     Human
                     |         -20                                     
                             acAAATCtta                                
                             GATA1_01(-)0.987                          
                             acAAATCtta                                
                             GATA2_01(-)0.972                          
