# Supplementary material for: Transcriptional double-autorepression feedforward circuits act for multicellularity and nervous system development
Source: BMC Genomics. 2011 May 11;12:228. doi: 10.1186/1471-2164-12-228 (PMC3116505; doi:10.1186/1471-2164-12-228)
Supplement: Additional file 4 — Alignments of conserved blocks for 5169 human-mouse orthologs with conserved TFBSs. The location and motif information for 386237 TFBSs are displayed in a character-based alignment-embedded layout. Each file name stands for a gene symbol and the file contains the alignments of conserved blocks with TFBS information for the corresponding gene. Each alignment is not interleaved. The graphical alignments with TFBS information for the 5169 human-mouse ortholog pairs are provided in a browsable format at our website http://genet.med.kagawa-u.ac.jp/pub/HMO_5169/List.htm, together with the character-based alignments with TFBSs and raw sequences contained in Additional files 4 and 2 respectively. [file 1471-2164-12-228-S4.ZIP › Additional_file_4/Text-based_Alignments/ACSS1.aln.txt]

---------- ACSS1 ----------

                             SP1_01(+)1 SP1_01(+) 1                                                   
                             ggGGCGGagc ggGGCGGgg c                                                   
                                        LRF_Q2(-) 0.943                                               
                                        GGGGCgggg                                                     
                             SP1_01(+)1 CKROX_Q2( -)0.945                                             
                             ggGGCGGagc gggGCGGGg                                                     
                     -60       |         -40        |         -20                                     
Mouse     -86       gtggccgcggGGGCGGAGCCGGGGCGGGG-CCGTGGAGACTCTTAGGGGCGCtcaggctacc       -26     Mouse
                              ||||||||| ||||||||| ||| ||||||||   |||||||                              
Human     -107      ggtggcggaaGGGCGGAGCAGGGGCGGGGCCCGCGGAGACTCCACGGGGCGCcccgggcgtg       -46     Human
                      -60       |         -40       |         -20                                     
                             agGGCGGagc gggGCGGGg                                                     
                             SP1_01(+)1 CKROX_Q2(-)0.945                                              
                                        GGGGCgggg                                                     
                                        LRF_Q2(-)0.943                                                
                                        ggGGCGGggc                                                    
                                        SP1_01(+)1                                                    
                                        ggGGCGGggc                                                    
                                        SP1_01(+)1                                                    


                                              EN1_01(+)0.922                               
                                              GTTTTcc                                      
                                             CEBPB_01(-)0.972                              
                                             agTTTTCcaaagtc                                
                                            AP2REP_01(+)0.918                              
                                            CAGTTtt                                        
                     |         -40       |         -20                                     
Mouse     -917      gccagcccgaAGAACTCCACAAACCAGTTTTCCAAAGTCTCcgacctctag      -867     Mouse
                              ||||||| | |||||||||||||||| ||||                              
Human     -1179     cccatcacagAGAACTCAATAAACCAGTTTTCCAAAATCTCtcttccctgt     -1129     Human
                     |         -40       |         -20                                     
                                            CAGTTtt                                        
                                            AP2REP_01(+)0.918                              
                                             agTTTTCcaaaatc                                
                                             CEBPB_01(-)0.972                              
                                              GTTTTcc                                      
                                              EN1_01(+)0.922                               


                               EN1_01(-)0.917                         
                               gcAGCAC                                
                              -20                                     
Mouse     -1689     aaaaaaaagaAGCAGCACACagggtttcct     -1660     Mouse
                              ||||||||||                              
Human     -1919     ctctggacagAGCAGCACACcatcatgtgc     -1890     Human
                              -20                                     
                               gcAGCAC                                
                               EN1_01(-)0.917                         


                                                       POU1F1_Q6(+)1                          
                                                       cTGAATaata                             
                        |         -40       |         -20                                     
Mouse     -2624     catacaagaaAAGGGTGAACACAACTGCAAGCCCACTGAATAATatttttttta     -2571     Mouse
                              |||||||||  ||| |  ||||| ||||||||||                              
Human     -2853     tgtcaggggcAAGGGTGAAAGCAATTTGAAGCCTACTGAATAATcctaaaagag     -2800     Human
                        |         -40       |         -20                                     
                                                       cTGAATaatc                             
                                                       POU1F1_Q6(+)1                          


                                     EN1_01(+)0.917                                         
                                     GTTCTgc                                                
                                   AP2REP_01(+)0.918                                        
                                   CAGTTct                                                  
                                 IRF1_Q6(+)0.98                                             
                                 tgCAGTT                                                    
                              P300_01(+)0.944                                               
                              aagtGCAGTtctgc                                                
                              IRF1_Q6(-)1                                                   
                              AAGTGca                                                       
                      |         -40       |         -20                                     
Mouse     -3969     tggcagtagaAAGTGCAGTTCTGCCCAATCTGGCTGATTCTGcttcatgtac     -3918     Mouse
                              |||||||||||||| | | |||| || |||||                              
Human     -3758     gggcagcaagAAGTGCAGTTCTGCACCACCTGGTTGGTTCTGacatgtttgg     -3707     Human
                      |         -40       |         -20                                     
                              AAGTGca                                                       
                              IRF1_Q6(-)1                                                   
                              aagtGCAGTtctgc                                                
                              P300_01(+)0.944                                               
                                 tgCAGTT                                                    
                                 IRF1_Q6(+)0.98                                             
                                   CAGTTct                                                  
                                   AP2REP_01(+)0.918                                        
                                     GTTCTgc                                                
                                     EN1_01(+)0.917                                         


                                AP2REP_01(+)0.907                                
                                CTGTGac                                          
                            SP1_01(+)0.962                                       
                            taGGCTGtga                                           
                     -40       |         -20                                     
Mouse     -4023     ctcagccttaGGCTGTGACACTCTGGAGGAAaggccccatg     -3983     Mouse
                              ||||||||||||| | |||||                              
Human     -3816     ccttggcctgGGCTGTGACACTCAGAAGGAAggtctcaagg     -3776     Human
                     -40       |         -20                                     
                            tgGGCTGtga                                           
                            SP1_01(+)0.962                                       
                                CTGTGac                                          
                                AP2REP_01(+)0.907                                


                              PEA3_Q6(+)1                            
                              gCATCCa                                
                             -20                                     
Mouse     -4308     gagaacaagtGCATCCAGCttcagggctt     -4280     Mouse
                              |||||||||                              
Human     -4046     ctgcctgacaGCATCCAGCgttccaagtg     -4018     Human
                             -20                                     
                              gCATCCa                                
                              PEA3_Q6(+)1                            


                              SP1_01(-)0.972                         
                              cccCTGCCtt                             
                             -20                                     
Mouse     -4346     ttacaaatgaCCCCTGCCTtgtttctggc     -4318     Mouse
                              |||||||||                              
Human     -4059     gtgtctgcagCCCCTGCCTgacagcatcc     -4031     Human
                             -20                                     
                              cccCTGCCtg                             
                              SP1_01(-)0.972                         


                                 PEA3_Q6(-)0.937                        
                                 tGGAGGa                                
                              TFIII_Q6(+)1                              
                              agatGGAGG                                 
                      |         -20                                     
Mouse     -5537     atggataataAGATGGAGGAGAcacgggtata     -5506     Mouse
                              ||||||||||||                              
Human     -4502     gaagagggagAGATGGAGGAGAgaagaggaag     -4471     Human
                      |         -20                                     
                              agatGGAGG                                 
                              TFIII_Q6(+)1                              
                                 tGGAGGa                                
                                 PEA3_Q6(-)0.937                        


                             WHN_B(-)0.967                             
                             tctGCGTGtct                               
                     |         -20                                     
Mouse     -5973     tcctgtgtatCTGCGTGTCTGttgggctaat     -5943     Mouse
                              |||||||||||                              
Human     -5039     tgatctgcacCTGCGTGTCTGaagttcctcc     -5009     Human
                     |         -20                                     
                             cctGCGTGtct                               
                             WHN_B(-)0.967                             


                                  PEA3_Q6(-)1                          
                                  aGGAAGg                              
                             ELF1_Q6(+)1                               
                             cccccAGGAAgg                              
                     |         -20                                     
Mouse     -6073     aattcagcgcCCCCAGGAAGGcatcactctg     -6043     Mouse
                              |||||||||||                              
Human     -5692     tatcccgcagCCCCAGGAAGGacgccaggca     -5662     Human
                     |         -20                                     
                             gccccAGGAAgg                              
                             ELF1_Q6(+)1                               
                                  aGGAAGg                              
                                  PEA3_Q6(-)1                          


                                  EN1_01(-)0.926                       
                                  agACCAC                              
                     |         -20                                     
Mouse     -6498     gtacgcttggTCCAAGACCACaggaggtggg     -6468     Mouse
                              |||||||||||                              
Human     -7300     tgcacctggcTCCAAGACCACtcaggggaca     -7270     Human
                     |         -20                                     
                                  agACCAC                              
                                  EN1_01(-)0.926                       


                                                                                  P300_01(+)0.944                              
                                                                                  gatgGCAGTtgtag                               
                         -80       |         -60         |         -40       |         -20                                     
Mouse     -6721     ttgggtcttgGCTGAGAGGTTGGGAGGCCCAAAA--TTGCTGAGACTGTAGCCAGATGTGGTGATGGCAGTTGTAGTttgctttgac     -6637     Mouse
                              ||||||||| ||||| |||||| |  || ||||| | |||| ||||  ||  |||||||||| ||||                              
Human     -7547     ctgagtttgaGCTGAGAGGCTGGGAAGCCCAAGAAGTTCCTGAGGCGGTAGGCAGAGATGC-GATGGCAGTTTTAGTgacctttgcc     -7462     Human
                          -80       |         -60       |         -40       |          -20                                     
                                                                                  gatgGCAGTtttag                               
                                                                                  P300_01(+)0.944                              


                                 SP1_01(+)0.962                         
                                 agGGCTGggt                             
                      |         -20                                     
Mouse     -6850     agctgaggtcTTCAGGGCTGGGtcatgtttaa     -6819     Mouse
                              ||||||||||||                              
Human     -7716     cgctggtgttTTCAGGGCTGGGgccatgtttc     -7685     Human
                      |         -20                                     
                                 agGGCTGggg                             
                                 SP1_01(+)0.962                         


                                  EN1_01(+)0.922                                     
                                  GTGTTgg                                            
                                AP2REP_01(+)1   SOX17_01(+)1                         
                                CAGTGtt         tACAAT                               
                            SP1_01(+)0.972      IRF1_Q6(+)0.959                      
                            gtGGCAGtgt          taCAATT                              
                           P300_01(+)0.944    SOX5_01(+)1                            
                           ggtgGCAGTgttgg     tttACAATtc                             
                         -40       |         -20                                     
Mouse     -6956     gccacctggtGGCAGTGTTGGTCAGTTTTACAATTccttgggggc     -6912     Mouse
                              ||||||||||| ||| |||||||||                              
Human     -7829     agagccagggGGCAGTGTTGGCCAGCTTTACAATTtctcaacatt     -7785     Human
                         -40       |         -20                                     
                           ggggGCAGTgttgg     tttACAATtt                             
                           P300_01(+)0.944    SOX5_01(+)1                            
                            ggGGCAGtgt          taCAATT                              
                            SP1_01(+)0.972      IRF1_Q6(+)0.959                      
                                CAGTGtt         tACAAT                               
                                AP2REP_01(+)1   SOX17_01(+)1                         
                                  GTGTTgg                                            
                                  EN1_01(+)0.922                                     
