# Supplementary material for: Transcriptional double-autorepression feedforward circuits act for multicellularity and nervous system development
Source: BMC Genomics. 2011 May 11;12:228. doi: 10.1186/1471-2164-12-228 (PMC3116505; doi:10.1186/1471-2164-12-228)
Supplement: Additional file 4 — Alignments of conserved blocks for 5169 human-mouse orthologs with conserved TFBSs. The location and motif information for 386237 TFBSs are displayed in a character-based alignment-embedded layout. Each file name stands for a gene symbol and the file contains the alignments of conserved blocks with TFBS information for the corresponding gene. Each alignment is not interleaved. The graphical alignments with TFBS information for the 5169 human-mouse ortholog pairs are provided in a browsable format at our website http://genet.med.kagawa-u.ac.jp/pub/HMO_5169/List.htm, together with the character-based alignments with TFBSs and raw sequences contained in Additional files 4 and 2 respectively. [file 1471-2164-12-228-S4.ZIP › Additional_file_4/Text-based_Alignments/ACTA2.aln.txt]

---------- ACTA2 ----------

                                             EN1_01(+)0.917                        
                                             GTGCTct                               
                                           AP2REP_01(+)0.907                       
                                           CTGTGct                                 
                                        MYOGENIN_Q6(-)0.964                        
                                        cATCTGtg                                   
                                     GATA2_01(-)0.979                              
                                     tcTCATCtgt                                    
                                     GATA1_01(-)0.988                              
                                     tcTCATCtgt                                    
                       -40       |         -20                                     
Mouse     -352      gctctctacaCTGCATCTCTCATCTGTGCTCTGtgatctattc      -310     Mouse
                              ||| || || |||||||||||||                              
Human     -366      gtctcagactCTGGATTTCCCATCTGTGCTCTGcagtttgttt      -324     Human
                       -40       |         -20                                     
                                     tcCCATCtgt                                    
                                     GATA1_01(-)1                                  
                                     tcCCATCtgt                                    
                                     GATA2_01(-)0.987                              
                                        cATCTGtg                                   
                                        MYOGENIN_Q6(-)0.964                        
                                           CTGTGct                                 
                                           AP2REP_01(+)0.907                       
                                             GTGCTct                               
                                             EN1_01(+)0.917                        


                               CRX_Q4(+)0.9                                                                        
                               atttTAACAtttt                                                                       
                         |         -60       |         -40       |         -20                                     
Mouse     -462      tatgagtaaaCATTTTAACATTTTCAAATTCTCACATGCTGCCCATTCCTTGAAAATCTACCTTTggtggggggg      -388     Mouse
                              |||||||||||||  ||||| | ||||||||||  | |||  |||||||| ||||                              
Human     -551      aacacttgacCATTTTAACATTTCTAAATTTTTACATGCTGCCTGTCCCTCAAAAATCTAGCTTTttgaaaaaat      -477     Human
                         |         -60       |         -40       |         -20                                     
                               atttTAACAtttc                                                                       
                               CRX_Q4(+)0.9                                                                        


                                     AP2REP_01(+)1                           
                                     CAGTGac                                 
                           |         -20                                     
Mouse     -716      ttgggttttcAGCTTAACAGTGACTTTaataaatgaa      -680     Mouse
                              |||||||||||||||||                              
Human     -697      ttggactgttAGCTTAACAGTGACTTTtattaacggt      -661     Human
                           |         -20                                     
                                     CAGTGac                                 
                                     AP2REP_01(+)1                           


                               NKX25_01(-)1                                                 
                               CACTTca                                                      
                      |         -40       |         -20                                     
Mouse     -870      ctgatgcttgCCACTTCAAAAGAATCCTAGTAAACATTTTGGacagaataag      -819     Mouse
                              |||||||| || || |  ||| ||||| ||||                              
Human     -925      ataaaacccaCCACTTCATAATAACCTCAGTCAACATCTTGGtaaatatgat      -874     Human
                      |         -40       |         -20                                     
                               CACTTca                                                      
                               NKX25_01(-)1                                                 


                               CEBPB_01(+)0.985                               
                               cattcttGCAAGgg                                 
                            |         -20                                     
Mouse     -1169     acccattttcCCATTCTTGCAAGGGGAAcacattgaag     -1132     Mouse
                              ||||||||||||| ||||                              
Human     -2122     agtcccatgtCCATTCTTGCAAGTGGAAtccacacgtt     -2085     Human
                            |         -20                                     
                               cattcttGCAAGtg                                 
                               CEBPB_01(+)0.985                               


                                                                                ETS2_B(+)1                                                                                     
                                                                                attAGGAAatgctc                                                                                 
                                                                              ELF1_Q6(+)1                                                                                      
                                                                              taattAGGAAat                                                                                     
                                                                              CEBPB_01(+)0.996                                                                                 
                                                                              taattagGAAATgc                                                                                   
                                                                           CRX_Q4(-)0.955                                                                                      
                                                                           acctAATTAggaa                                                                                       
                                                                          S8_01(-)1                                                                                            
                                                                          taccTAATTaggaaat                                                                                     
                                      CEBPB_01(-)0.935                    CRX_Q4(+)0.955                                                                                       
                                      caGTTCCaaaagca                      taccTAATTagga                                                                                        
                                      AP2REP_01(+)0.918                 S8_01(+)1                                    CRX_Q4(-)0.952                                            
                                      CAGTTcc                           tttacctAATTAggaa                             ttcaGGTTAgata                                             
                                    IRF1_Q6(+)0.98                    EN1_01(+)0.922                            POU1F1_Q6(-)1                                                  
                                    tgCAGTT                           GTTTTac                                   gctcATTCAg                                                     
                                 P300_01(+)0.944                      CEBPB_01(-)0.956                         HSF2_01(-)0.994                                                 
                                 cggtGCAGTtccaa                       gtTTTACctaatta                           tgctcATTCA                                                      
                                PAX4_03(-)0.92                      EN1_01(+)0.922   TEF1_Q6(+)0.972         YY1_01(+)0.918               EN1_01(-)0.926                       
                                cCGGTGcagttc                        GTGTTtt          GAAATg                  gctgCTCATtcaggtta            aaACCAC                              
                         |         -120      |         -100      |         -80       |         -60       |         -40       |         -20                                     
Mouse     -1800     aaactccccgCCCCGGTGCAGTTCCAAAAGCAGAGGCTGGAGCCCAGTGTGTTTTACCTAATTAGGAAATGCTCCCCGCTTCAAACCGAGCTGCTCATTCAGGTTAGATAAGAGTTGCAAACCACagcggctgcg     -1666     Mouse
                              ||| ||||||||||||||||||||  || ||||     |||||||||||||||||||||||||    ||| |||||||| |||||||||||||||||| | ||| || |||||||                              
Human     -2792     aatcccctgaCCCGGGTGCAGTTCCAAAAGCAGACACTCGAGC-----GTGTTTTACCTAATTAGGAAATGCT--TTGCTCCAAACCGAACTGCTCATTCAGGTTAGAGAGGAGCTGTAAACCACtgagctgact     -2665     Human
                            -120      |         -100      |              -80       |           -60       |         -40       |         -20                                     
                                cGGGTGcagttc                        GTGTTtt          GAAATg                  actgCTCATtcaggtta            aaACCAC                              
                                PAX4_03(-)1                         EN1_01(+)0.922   TEF1_Q6(  +)0.972       YY1_01(+)0.918               EN1_01(-)0.926                       
                                 gggtGCAGTtccaa                       gtTTTACctaatta                           tgctcATTCA                                                      
                                 P300_01(+)0.944                      CEBPB_01(-)0.956                         HSF2_01(-)0.994                                                 
                                    tgCAGTT                           GTTTTac                                   gctcATTCAg                                                     
                                    IRF1_Q6(+)0.98                    EN1_01(+)0.922                            POU1F1_Q6(-)1                                                  
                                      CAGTTcc                           tttacctAATTAggaa                             ttcaGGTTAgaga                                             
                                      AP2REP_01(+)0.918                 S8_01(+)1                                    CRX_Q4(-)0.952                                            
                                      caGTTCCaaaagca                      taccTAATTagga                                                                                        
                                      CEBPB_01(-)0.935                    CRX_Q4(+)0.955                                                                                       
                                                                          taccTAATTaggaaat                                                                                     
                                                                          S8_01(-)1                                                                                            
                                                                           acctAATTAggaa                                                                                       
                                                                           CRX_Q4(-)0.955                                                                                      
                                                                              taattagGAAATgc                                                                                   
                                                                              CEBPB_01(+)0.99  6                                                                               
                                                                              taattAGGAAat                                                                                     
                                                                              ELF1_Q6(+)1                                                                                      
                                                                                attAGGAAatgct  t                                                                               
                                                                                ETS2_B(+)1                                                                                     


                                                                         YY1_01(-)1                                                                             
                                                                         gactaaatATGGTttgc                                                                      
                                                                        HFH3_01(-)0.981                                                                         
                                                                        tgactAAATAtgg                                                                           
                                            GATA2_01(+)0.972            CRX_Q4(+)0.904                                  HSF2_01(-)0.995                         
                                            taaGATTTtc                  tgacTAAATatgg                                   tgtccTTTCC                              
                                            GATA1_01(+)0.987    YY1_01(+)0.922                                          CREL_01(+)1                             
                                            taaGATTTtc          gtgaTTCATgactaaat                                       tgtccTTTCC                              
                               HSF2_01(-)0.996                 YY1_01(-)0.92                                        EN1_01(+)0.987                              
                               ggagtTTTCT                      tgtgattcATGACtaaa                                    GTACTgt                                     
                             |         -100      |         -80       |         -60       |          -40       |         -20                                     
Mouse     -1972     catcagggaaTGGAGTTTTCTCGATAAGATTTTCCTCCTGTTTTGTGATTCATGACTAAATATGGTTTGCATTT-GAGACTCATAAGCTGGGAAGGGTACTGTCCTTTCCtcccctcccc     -1854     Mouse
                              ||||||||||  | | ||||||||||    ||||||| |||||||||||||||||||||  |||  ||||  || |||||||||  ||||||| ||||||                              
Human     -2953     cagcccagacTGGAGTTTTCATGCTGAGATTTTCCTAGCATTTTGTGTTTCATGACTAAATATGGTTTGTGTTTCAAGACCAATGAGCTGGGAACTGTACTGTTCTTTCCcctcccatca     -2834     Human
                    -120      |         -100      |         -80       |         -60       |         -40       |         -20                                     
                               ggagtTTTCA                      tgtgtttcATGACtaaa                                    GTACTgt                                     
                               HSF2_01(-)0.99                  YY1_01(-)0.92                                        EN1_01(+)0.987                              
                                            tgaGATTTtc          gtgtTTCATgactaaat                                       tgttcTTTCC                              
                                            GATA1_01(+)0.987    YY1_01(+)0.922                                          CREL_01(+)1                             
                                            tgaGATTTtc                  tgacTAAATatgg                                   tgttcTTTCC                              
                                            GATA2_01(+)0.972            CRX_Q4(+)0.904                                  HSF2_01(-)0.995                         
                                                                        tgactAAATAtgg                                                                           
                                                                        HFH3_01(-)0.981                                                                         
                                                                         gactaaatATGGTttgt                                                                      
                                                                         YY1_01(-)1                                                                             


                                     CEBPB_01(-)0.976                             
                                     caTTTGCagcatag                               
                                   IRF1_Q6(+)0.975                                
                                   gtCATTT                                        
                               YY1_01(+)0.92                                      
                               attgGTCATttgcagca                                  
                               ER_Q6(-)1                                          
                               attGGTCAtttgcagcata                                
                      -40       |         -20                                     
Mouse     -2156     agacctatgcCATTGGTCATTTGCAGCATAGCatagcttttc     -2115     Mouse
                              |||||||||||||||||| |||                              
Human     -3195     ggatctacatCATTGGTCATTTGCAGCAGAGCgcagcaggtg     -3154     Human
                      -40       |         -20                                     
                               attGGTCAtttgcagcaga                                
                               ER_Q6(-)1                                          
                               attgGTCATttgcagca                                  
                               YY1_01(+)0.92                                      
                                   gtCATTT                                        
                                   IRF1_Q6(+)0.975                                
                                     caTTTGCagcagag                               
                                     CEBPB_01(-)0.976                             


                                  LRF_Q2(-)0.904                                                                   
                                  TGGGTttcc                                                                        
                                 CREL_01(+)1                            TEF1_Q6(+)0.972                            
                                 ctgggTTTCC                             GAAATg                                     
                         |         -60       |         -40       |         -20                                     
Mouse     -2249     ggacgcattgCTTCTGGGTTTCCGGGGCTCTAAGAGCTGGTGTCCTATGCTGGAAATGTGTATCTtgtgagtgtg     -2175     Mouse
                              |||||||||||||  ||||||||  | | ||||| | || ||||||||| |||||                              
Human     -3300     tgtgtattccCTTCTGGGTTTCCCTGGCTCTAACTGGTAGTGTCTTTTGTTGGAAATGTATATCTcttttttgtt     -3226     Human
                         |         -60       |         -40       |         -20                                     
                                 ctgggTTTCC                             GAAATg                                     
                                 CREL_01(+)1                            TEF1_Q6(+)0.972                            
                                  TGGGTttcc                                                                        
                                  LRF_Q2(-)0.904                                                                   


                                 IRF1_Q6(-)1                          
                                 AAGTGaa                              
                               NKX25_01(+)1                           
                               ggAAGTG                                
                              PEA3_Q6(-)1                             
                              tGGAAGt                                 
                              -20                                     
Mouse     -2318     ctgaggtaacTGGAAGTGAAtatcaggaat     -2289     Mouse
                              ||||||||||                              
Human     -3359     aagtggatttTGGAAGTGAAcagaagaata     -3330     Human
                              -20                                     
                              tGGAAGt                                 
                              PEA3_Q6(-)1                             
                               ggAAGTG                                
                               NKX25_01(+)1                           
                                 AAGTGaa                              
                                 IRF1_Q6(-)1                          


                                                              SOX17_01(-)1                              
                                                              ATTGTa                                    
                                                            SOX5_01(-)1                                 
                                                            tgATTGTagc                                  
                                                          GATA2_01(+)0.979                              
                                                          aatGATTGta                                    
                                                          GATA1_01(+)0.997                              
                                                          aatGATTGta                                    
                                                         IRF1_Q6(-)0.975                                
                                                         AAATGat                                        
                                                              SOX17_01(-)1                              
                                                              ATTGTa                                    
                        -60       |         -40       |         -20                                     
Mouse     -2638     cgtgttttgaATTTTTGAATAAAGATTTATACTGTTAAAATGATTGTAGCTTTTtagcttgcat     -2575     Mouse
                              |||| ||||| ||||||  ||||  |||||||||||||||||||                              
Human     -3701     atgcactgatATTTCTGAATGAAGATTG-TACTACTAAAATGATTGTAGCTTTTggctttaatg     -3639     Human
                       -60       |         -40        |         -20                                     
                                            ATTG Ta       aatGATTGta                                    
                                            SOX1 7_01(-)1 GATA1_01(+)0.997                              
                                                         AAATGat                                        
                                                         IRF1_Q6(-)0.975                                
                                                          aatGATTGta                                    
                                                          GATA2_01(+)0.979                              
                                                            tgATTGTagc                                  
                                                            SOX5_01(-)1                                 
                                                              ATTGTa                                    
                                                              SOX17_01(-)1                              


                                                                                                                               PEA3_Q6(-)1                                                                                                                                                                                                                                                                                                                                                                      
                                                                                                                               aGGATGt                                                                                                                                                                                                                                                                                                                                                                          
                                                                                                                                                                                                  HSF2_01(+)0.997                                              EN1_01(+)0.926                               IK2_01(+)1                                                                                                                                                                                          
                                                                                                                                                                                                  GGAAGagacc                                                   GTTGTgt                                      gttTGGGAagcg                                                                                                                                                                                        
                                                                                                                                                                                                  CREL_01(-)0.952          GATA2_01(+)0.971         YY1_01(-)1                                            CEBPB_01(+)0.95                                                                                                                                                                                       
                                                                                                                                                                                                  GGAAGagacc               ccaGATTAga               gtccctatATGGTtgtg                                     ttgtttgGGAAGcg                                                                                                                                                                                        
                                             TEF1_Q6(+)1                                                                                                                                         PEA3_Q6(-)1               GATA1_01(+)0.985         SRF_Q6(-)1                                          HFH3_01(+)1                                EN1_01(-)0.93                                                                                                                                                
                                             GGAATg                                                                                                                                              tGGAAGa                   ccaGATTAga               gtccctaTATGGtt                                      cctTGTTTgggaa                              atATAAC                                                                                                                                                      
                                             TEF1_Q6(+)1                                                                                                                                      AP2REP_01(+)1               PITX2_Q2(-)1           IK2_01(-)0.969   EN1_01(+)0.922                      SRF_Q6(-)0.99                               CRX_Q4(+)0.952                                                                                                                                                
                                             GGAATg                                                                                                                                           CAGTGga                     cccaGATTAga            gaggTCCCTata     GTGTTag                             ctccttgTTTGGga                              tataTAACCcttc                                                                                                                                                 
                                             HSF2_01(+)0.999                                                      EN1_01(+)0.917                                                         P300_01(+)0.944                  CRX_Q4(-)1        EN1_01(+)0.917     CRX_Q4(-)0.9                          SF1_Q6(+)1                              LRF_Q2(-)0.943                       LRF_Q2(+)0.904                                                                                                                
                                             GGAATgtgca                                                           GTTCTga                                                                gaatGCAGTggaag                   cccaGATTAgaga     GTGCTga            gttgTGTTAgagt                         gctCCTTG                                GGGGCtata                            caccACCCA                                                                                                                     
                                             CREL_01(-)0.973                                                   EN1_01(+)0.926       GATA2_0 1(-)0.992                                   TEF1_Q6(+)1  LRF_Q2(+)0.904  LRF_Q2(+)0.904    EN1_01(+)0.922 MSX1_01(+)0.936                               LRH1_Q5(+)1         TFIII_Q6(+)1        LRF_Q2(-)0.911                       EN1_01(-)0.926                                                                                                                 
                                             GGAATgtgca                                                        GTTGTtc              gtTTATC ccc                                         GGAATg       agagACCCA       ggccACCCA         GTTTTgt        cccTATATg                                     tgctCCTTGttt        agtgGGAGG           AGGGGctat                            acACCAC                                                                                                                        
                                GATA2_01(-)0.982                                        AP2REP_0  1(+)1      AP2REP_01(+)0.918      GATA1_0 1(-)0.988                                         AP2REP_01(+)1       PAX4_03(+)1        HES1_Q2(+)0.989 CMYB_01(+)0.988                         HFH3_01(+)0.931    PEA3_Q6(-)1               SF1_Q6(-)1                           PAX4_03(+)1                                                                                                                      
                                tgGCATCttc                                              CAGTGtc              CAGTTgt                gtTTATC ccc                                               CAGTGga             tctggcCACCCa       gagttTTGTGctgag tccctatatgGTTGTgtt                      ccgTCTTTgctcc      gGGAAGc                   CAAGGggc                             ggacacCACCCa                                                                                                                     
                                GATA1_01(-)0.993                                                                                                                                        TEF1_Q6(+)1                                                                                                                                                                    PEA3_Q6(+)0.937                   SP1_01(-)0.962                                                                                         
                                tgGCATCttc                                                                                                                                              GGAATg                                                                                                                                                                         gCCTCCc                           gccCAGCCag                                                                                             
                       |         -440      |         -420      |         -400      |         -380        |         -360      |         -340       |         -320      |         -300      |         -280      |         -260      |         -240      |         -220      |         -200      |         -180      |         -160      |         -140      |         -120      |         -100      |         -80       |         -60       |         -40       |         -20                                     
Mouse     -3127     ccagacagggGCTGGCATCTTCTGAGGAATGTGCAAACCGTGCCTGCGTCTGTCCCATGACACTAGCCCAGTGTCT--GGGCATTTGAGCAGTTGTTCTGAGGGCTTAGGATGTTTATC-CCCATAAGCAGCTGAGCTGCCTCCTGTTTCGGGAGCAGAACAGAGGAATGCAGTGGAAGAGACCCAGGCCTCTGGCCACCCAGATTAGAGAGTTTTGTGCTGAGGTCCCTATATGGTTGTGTTAGAGTGAACGGCCAGCTTCAGCCCGTCTTTGCTCCTTGTTTGGGAAGCGAGTGGGAGGGGATCAGAGCAAGGGGCTATATAACCCTTCAGCGTTCAGCCTCCCGGGACACCACCCACCCAGAGTGGAGAAGCCCAGCCAGTCGCTGTCAGGGTAAGTAGCCCCAGCCCAGGGATATGACTTCGAGTTTTCCCAGGCTCTTTTAtcatccaatg     -2675     Mouse
                              ||||||||| |||| |||||||||||||| ||||||| |||| ||||| || ||||| ||||||||  ||||||||  ||||||||||||| ||||| |  |||||||| |||| | || ||||| | |||||| |||||  ||||||| ||| |||||||||||||||||||||||||||| ||||||||||||||||||||||||||||||||||||||||||||||||||||| |||||| |  |||  || | |||||||||||||||||||||||| ||||||||| || |||  |||||||||||||||||||||||| |||||| |||| | |||    |||||||| |||||| ||||||||||  | |||||||||||||| || |||| ||| |||| ||||||  || || |   ||||||||||                              
Human     -4189     atgatagcaaGCTGGCATCCTCTGTGGAATGTGCAAACCATGCCTGCATCTG-CCCATTACCCTAGCTCAGTGTCTCTGGGCATTTCTGCAGTTGTTCTGAAGGCTTGGCGTGTTTATCTCCCACAGGCGGCTGAACCGCCTCCCGTTTCATGAGCAGACCAGTGGAATGCAGTGGAAGAGACCCAGGCCTCCGGCCACCCAGATTAGAGAGTTTTGTGCTGAGGTCCCTATATGGTTGTGTTAGACTGAACGACAGGCTCAAGTCTGTCTTTGCTCCTTGTTTGGGAAGCAAGTGGGAGGAGAGCAGGCCAAGGGGCTATATAACCCTTCAGCTTTCAGCTTCCCTGAACA----CCACCCAGTGTGGAGCAGCCCAGCCAAGCACTGTCAGGGTAAGTGGCGCCAGGCCAAGGATGTGACTTATAGATTCCAGTGGCTCTTTTAattacccggt     -3739     Human
                     |         -440      |         -420      |         -400       |         -380      |         -360      |         -340      |         -320      |         -300      |         -280      |         -260      |         -240      |         -220      |         -200      |         -180      |         -160      |         -140      |         -120      |             -100      |         -80       |         -60       |         -40       |         -20                                     
                                tgGCATCctc                                              CAGTGtc              CAGTTgt                gtTTATCtcc                gCCTCCc               CAGTGga       GGAAGagacc      tccggcCACCCa       gagttTTGTGctgag tccctatatgGTTGTgtt                      ctgTCTTTgctcc      gGGAAGc                   CAAGGggc                             gaaca    cCACCCa          gccCAGCCaa                             aGGATGt                                                         
                                GATA1_01(-)0.993                                        AP2REP_01(+)1        AP2REP_01(+)0.918      GATA1_01(-)0.988          PEA3_Q6(+)0.937       AP2REP_01(+)1 CREL_01(-)0.952 PAX4_03(+)1        HES1_Q2(+)0.989 CMYB_01(+)0.988                         HFH3_01(+)0.931    PEA3_Q6(-)1               SF1_Q6(-)1                           PAX4_    03(+)1           SP1_01(-)0.962                         PEA3_Q6(-)1                                                     
                                tgGCATCctc                                                                     GTTGTtc              gtTTATCtcc                                          GGAATg       agagACCCA       ggccACCCA         GTTTTgt        cccTATATg                                     tgctCCTTGttt        agtgGGAGG           AGGGGctat                            acA    CCAC                                                                                                                    
                                GATA2_01(-)0.982                                                               EN1_01(+)0.926       GATA2_01(-)0.992                                    TEF1_Q6(+)1  LRF_Q2(+)0.904  LRF_Q2(+)0.904    EN1_01(+)0.922 MSX1_01(+)0.936                               LRH1_Q5(+)1         TFIII_Q6(+)1        LRF_Q2(-)0.911                       EN1    _01(-)0.926                                                                                                             
                                             GGAATgtgca                                                           GTTCTga                                                               GGAATg                            cccaGATTAgaga     GTGCTga            gttgTGTTAgact                         gctCCTTG                                GGGGCtata                            ca    ccACCCA                                                                                                                 
                                             CREL_01(-)0.973                                                      EN1_01(+)0.917                                                        TEF1_Q6(+)1                       CRX_Q4(-)1        EN1_01(+)0.917     CRX_Q4(-)0.9                          SF1_Q6(+)1                              LRF_Q2(-)0.943                       LR    F_Q2(+)0.904                                                                                                            
                                             GGAATgtgca                                                                                                                                  gaatGCAGTggaag                   cccaGATTAga            gaggTCCCTata     GTGTTag                             ctccttgTTTGGga                              tataTAACCcttc                                                                                                                                                 
                                             HSF2_01(+)0.999                                                                                                                             P300_01(+)0.944                  PITX2_Q2(-)1           IK2_01(-)0.969   EN1_01(+)0.922                      SRF_Q6(-)0.99                               CRX_Q4(+)0.952                                                                                                                                                
                                             GGAATg                                                                                                                                           CAGTGga                      ccaGATTAga               gtccctaTATGGtt                                      cctTGTTTgggaa                              atATAAC                                                                                                                                                      
                                             TEF1_Q6(+)1                                                                                                                                      AP2REP_01(+)1                GATA1_01(+)0.985         SRF_Q6(-)1                                          HFH3_01(+)1                                EN1_01(-)0.93                                                                                                                                                
                                             GGAATg                                                                                                                                              tGGAAGa                   ccaGATTAga               gtccctatATGGTtgtg                                     ttgtttgGGAAGca                                                                                                                                                                                        
                                             TEF1_Q6(+)1                                                                                                                                         PEA3_Q6(-)1               GATA2_01(+)0.971         YY1_01(-)1                                            CEBPB_01(+)0.95                                                                                                                                                                                       
                                                                                                                                                                                                  GGAAGagacc                                                   GTTGTgt                                      gttTGGGAagca                                                                                                                                                                                        
                                                                                                                                                                                                  HSF2_01(+)0.997                                              EN1_01(+)0.926                               IK2_01(+)1                                                                                                                                                                                          


                                          PEA3_Q6(-)1                                             
                                          aGGATGg                                                 
                                         GATA2_01(+)0.987                                         
                                         aagGATGGtc                                               
                                         GATA1_01(+)1                                             
                                         aagGATGGtc                                               
                                        ETS1_B(+)0.943                                            
                                        aaAGGATggtcctta                                           
                            |         -40       |         -20                                     
Mouse     -3502     gactggtgatCTCTGTGGGCAAAGGATGGTCCTTAATCATGCTGTTAAgggtcagtaa     -3445     Mouse
                              |||| ||| ||||||||||||| || | |||||| |||                              
Human     -4583     gctgggtagaCTCTCTGGTCAAAGGATGGTCCCTACTTATGCTGCTAAattgctcggt     -4526     Human
                            |         -40       |         -20                                     
                                        aaAGGATggtcccta                                           
                                        ETS1_B(+)0.943                                            
                                         aagGATGGtc                                               
                                         GATA1_01(+)1                                             
                                         aagGATGGtc                                               
                                         GATA2_01(+)0.987                                         
                                          aGGATGg                                                 
                                          PEA3_Q6(-)1                                             


                              GATA2_01(-)0.992                           
                              taTTATCaaa                                 
                              GATA1_01(-)0.988                           
                              taTTATCaaa                                 
                       |         -20                                     
Mouse     -4275     aaagttataaTATTATCAAAGCTcttttcttgt     -4243     Mouse
                              |||||||| ||||                              
Human     -5761     atagtctgatTATTATCAGAGCTttggatgtac     -5729     Human
                       |         -20                                     
                              taTTATCaga                                 
                              GATA1_01(-)0.988                           
                              taTTATCaga                                 
                              GATA2_01(-)0.992                           


                                                                CRX_Q4(-)0.955                          
                                                                acttGCTTAgaaa                           
                       -60       |         -40       |          -20                                     
Mouse     -4469     gttggatataAAATCTCAAACTCATACAGCAAGACCA-TTAATTACTTGCTTAGaaaaaaaatg     -4407     Mouse
                              ||||||||||| ||  ||  |||| || ||||| ||||| ||||                              
Human     -5930     gtgaaactatAAATCTCAAACCCAGGCAATAAGATCATTTAATCACTTGTTTAGaaatttattt     -5867     Human
                        -60       |         -40       |         -20                                     
                                                                acttGTTTAgaaa                           
                                                                CRX_Q4(-)0.948                          


                               EN1_01(-)0.93                                           
                               ccATAAC                                                 
                              CRX_Q4(+)0.907                                           
                              tccaTAACTcctt                                            
                           -40       |         -20                                     
Mouse     -4600     ctctaatcagTCCATAACTCCTTGCATTCATGGCTGCcaactctggg     -4554     Mouse
                              |||||||| ||||| || |||||||||                              
Human     -6069     ttctaattgtTCCATAACCCCTTGGATACATGGCTGCtggccccagg     -6023     Human
                           -40       |         -20                                     
                              tccaTAACCcctt                                            
                              CRX_Q4(+)0.952                                           
                               ccATAAC                                                 
                               EN1_01(-)0.93                                           


                                                            IRF1_Q6(-)0.98                            
                                                            AACTGca                                   
                                                          AP2REP_01(-)0.918                           
                                                          tgAACTG                                     
                                                        P300_01(-)0.944                               
                                                        cctgaACTGCaacc                                
                                                  IK2_01(-)0.969                                      
                                                  agttTCCCTgaa                                        
                     -60       |          -40       |         -20                                     
Mouse     -4668     tgagtgcttaTAGCTTGGA-TTTATTTTATAGTTTCCCTGAACTGCAACCAAatgaccagat     -4608     Mouse
                              ||||||||| ||||||||||||| ||||||||||||||||||                              
Human     -6196     atatgttcttTAGCTTGGAATTTATTTTATAGTGTCCCTGAACTGCAACCAAgttatccgac     -6135     Human
                      -60       |         -40       |         -20                                     
                                                  agtgTCCCTgaa                                        
                                                  IK2_01(-)0.969                                      
                                                        cctgaACTGCaacc                                
                                                        P300_01(-)0.944                               
                                                          tgAACTG                                     
                                                          AP2REP_01(-)0.918                           
                                                            AACTGca                                   
                                                            IRF1_Q6(-)0.98                            


                              AP2REP_01(+)0.932                          
                              CAGTAgt                                    
                       |         -20                                     
Mouse     -4911     tttgagtggtCAGTAGTTGCATGtgtctagtgg     -4879     Mouse
                              |||||||| ||||                              
Human     -6344     ggctatttgcCAGTAGTTACATGgcctaatcta     -6312     Human
                       |         -20                                     
                              CAGTAgt                                    
                              AP2REP_01(+)0.932                          


                                  AP2REP_01(-)0.907                    
                                  aaCACAG                              
                                EN1_01(-)0.922                         
                                ccAACAC                                
                     |         -20                                     
Mouse     -5545     ctttataaatAACCAACACAGtgtcctatgg     -5515     Mouse
                              |||||||||||                              
Human     -7238     agcaataggaAACCAACACAGggtgtcagag     -7208     Human
                     |         -20                                     
                                ccAACAC                                
                                EN1_01(-)0.922                         
                                  aaCACAG                              
                                  AP2REP_01(-)0.907                    


                                AP2REP_01(-)0.918                    
                                gaAACTG                              
                             -20                                     
Mouse     -7512     cacaaagggaGAGAAACTGtcactcatca     -7484     Mouse
                              |||||||||                              
Human     -7768     tttggaaactGAGAAACTGgtataaaagc     -7740     Human
                             -20                                     
                                gaAACTG                              
                                AP2REP_01(-)0.918                    
