# Supplementary material for: Transcriptional double-autorepression feedforward circuits act for multicellularity and nervous system development
Source: BMC Genomics. 2011 May 11;12:228. doi: 10.1186/1471-2164-12-228 (PMC3116505; doi:10.1186/1471-2164-12-228)
Supplement: Additional file 4 — Alignments of conserved blocks for 5169 human-mouse orthologs with conserved TFBSs. The location and motif information for 386237 TFBSs are displayed in a character-based alignment-embedded layout. Each file name stands for a gene symbol and the file contains the alignments of conserved blocks with TFBS information for the corresponding gene. Each alignment is not interleaved. The graphical alignments with TFBS information for the 5169 human-mouse ortholog pairs are provided in a browsable format at our website http://genet.med.kagawa-u.ac.jp/pub/HMO_5169/List.htm, together with the character-based alignments with TFBSs and raw sequences contained in Additional files 4 and 2 respectively. [file 1471-2164-12-228-S4.ZIP › Additional_file_4/Text-based_Alignments/ACTB.aln.txt]

---------- ACTB ----------

                                                 EN1_01(+)1                                                                                                                           
                                                 GTAATaa                                                                                                                              
                                                 CRX_Q4(+)0.952                                                                                                                       
                                                 gtaaTAATGcggc                                                                                                                        
                                              CRX_Q4(+)0.948                                                                                                                          
                                              atggTAATAatgc                                                                                                                           
                                          CEBPB_01(+)0.981                                                                                                                            
                                          ttttatgGTAATaa                                                                                                                              
                                      YY1_01(-)1                      PEA3_Q6(+)1                           E2F1_Q3(+)0.982            NKX25_01(+)1                                   
                                      tgccttttATGGTaata               gCTTCCt                               ccTGGCGg                   ggAAGTG                                        
                                      SRF_Q6(-)1                      ELF1_Q6(-)1                     LRF_Q2(+)0.911                  PEA3_Q6(-)1                                     
                                      tgcctttTATGGta                  gcTTCCTttgtc                    gcgcCCCCT                       cGGAAGt                                         
                                     FREAC7_01(-)1       SP1_01(+)0.943     LRF_Q2(+    )0.952 SP1_01(+)0.924                       P300_01(+)0.95                                    
                                     ttgcctTTTATggtaa    gcGGCCGgtc         tttgTCCC    C      tgGGCGCgcg                           gccgGAAGTgggca                                    
                            |         -120      |         -100      |         -80           |         -60       |         -40       |         -20                                     
Mouse     -191      cgcctccgggCCAGCGTTTGCCTTTTATGGTAATAATGCGGCCGGTCTGCGCTTCCTTTGTCCC----CTGAGCTTGGGCGCGCGCCCCCTGGCGGCTCGAGCCCGCGGCTTGCCGGAAGTGGGCAGGGCGGcagcggctgc       -54     Mouse
                              |||| ||||||||||||||||||||| |||||||| | | ||||||||||||||    ||| ||  | ||  |||||||||||||||   ||  | ||||  ||||||||||| ||||||||                              
Human     -177      acgcctccgaCCAGTGTTTGCCTTTTATGGTAATAACGCGGCCGGCCCG-GCTTCCTTTGTCCCCAATCTGGGCGCGCGCCGGCGCCCCCTGGCGGCCTAAGGACTCGGCGCGCCGGAAGTGGCCAGGGCGGgggcgacctc       -37     Human
                     -140      |         -120      |         -100       |         -80       |         -60       |         -40       |         -20                                     
                                     ttgcctTTTATggtaa    gcGGCCGgcc         tttgTCCCC                 gcgcCCCCT                     gccgGAAGTggcca                                    
                                     FREAC7_01(-)1       SP1_01(+)0.9 43    LRF_Q2(+)0.952            LRF_Q2(+)0.911                P300_01(+)0.95                                    
                                      tgcctttTATGGta                  gcTTCCTttgtc       tgGGCGCgcg         ccTGGCGg                  cGGAAGt                                         
                                      SRF_Q6(-)1                      ELF1_Q6(-)1        SP1_01(+)0.924     E2F1_Q3(+)0.982           PEA3_Q6(-)1                                     
                                      tgccttttATGGTaata               gCTTCCt                                                          ggAAGTG                                        
                                      YY1_01(-)1                      PEA3_Q6(+)1                                                      NKX25_01(+)1                                   
                                          ttttatgGTAATaa                                                                                                                              
                                          CEBPB_01(+)0.981                                                                                                                            
                                              atggTAATAacgc                                                                                                                           
                                              CRX_Q4(+)0.948                                                                                                                          
                                                 gtaaTAACGcggc                                                                                                                        
                                                 CRX_Q4(+)0.904                                                                                                                       
                                                 GTAATaa                                                                                                                              
                                                 EN1_01(+)1                                                                                                                           


                                                                   ETS2_B(-)1                                  
                                                                   tctggcTTCCTgcc                              
                                                                  SMAD4_Q6(-)1                                 
                                                                  gtcTGGCTtcctgcc                              
                                                                 ETS1_B(-)1                                    
                                                                 ggtctggcTTCCTgc                               
                                                    PEA3_Q6(-)0.937    PEA3_Q6(+)1                             
                                                    gGGAGGg            gCTTCCt                                 
                     |         -60       |         -40       |         -20                                     
Mouse     -259      ggcgcagtgtAGGCGGAGCTTGCGCCCGTTTGGGGAGGGGGCGGAGGTCTGGCTTCCTGCCctaggtccgc      -189     Mouse
                              |||||| ||| ||||||| ||||| ||||||  | || |||||||||||||                              
Human     -250      aaccgggcggAGGCGGGGCTGGCGCCCGGTTGGG-AGGGGGTTGGGGCCTGGCTTCCTGCCgcgcgccgcg      -181     Human
                              -60       |         -40        |         -20                                     
                                                   gGG AGGg            gCTTCCt                                 
                                                   PEA 3_Q6(-)0.937    PEA3_Q6(+)1                             
                                                                 ggcctggcTTCCTgc                               
                                                                 ETS1_B(-)1                                    
                                                                  gccTGGCTtcctgcc                              
                                                                  SMAD4_Q6(-)1                                 
                                                                   cctggcTTCCTgcc                              
                                                                   ETS2_B(-)1                                  


                               WHN_B(-)0.967                                                                        
                               tgcGCGTGcgt                                                                          
                          |         -60       |         -40       |         -20                                     
Mouse     -424      tcctagttagCTGCGCGTGCGTATTGAGGCTGGGAGCGCGGCTGCCCGGGGTTGGGCGAGGGCGGGgccgttgtcc      -349     Mouse
                              ||||||||||||  || |||  || | || || ||| ||| | |||||| ||||||                              
Human     -437      aaggcgctaaCTGCGCGTGCGTTCTGGGGCCCGGGGTGCCGCGGCCTGGGCTGGGGCGAAGGCGGGctcggccgga      -362     Human
                          |         -60       |         -40       |         -20                                     
                               tgcGCGTGcgt                                                                          
                               WHN_B(-)0.967                                                                        


                                                 YY1_01(-)0.906                                                                                                                                                                                               
                                                 gtaaaaaaATGCTgcac                                                                                                                                                                                            
                                             LRF_Q2(-)1                                                                                                                                                                                                       
                                             GGGGGtaaa                                                                                                                                                                                                        
                                            LRF_Q2(-)0.911                                                                                                                                                                                                    
                                            AGGGGgtaa                                                                                                                                                                                                         
                                        CKROX_Q2(-)1                                                                                                                                                                                                          
                                        ggaGAGGGg                                                                                                                                                                                                             
                                      VDR_Q3(+)0.953                                                                                                                                                                                                          
                                      GGGGAgagggggtaa                                                                                                                                                                                                         
                                      LRF_Q2(-)0.952                                                                                                                                                                                                          
                                      GGGGAgagg                                                                                                                                                                                                               
                                     LRF_Q2(-)0.911                                                                CMYB_01(+)0.989                                                                                                                            
                                     AGGGGagag                                                                     cgttccgaaaGTTGCctt                                                                                                                         
                                   IK2_01(+)0.956                                                                 CEBPB_01(-)0.935                                                                                                                            
                                   ggaGGGGAgagg                                                                   ccGTTCCgaaagtt                                                                                                                              
                                  PEA3_Q6(-)0.937                                                                 CEBPB_01(+)0.981                                 EN1_01(-)0.922                                        AP2REP_01(-)0.907                    
                                  aGGAGGg                                                                         ccgttccGAAAGtt                                   atAAAAC                                               agCACAG                              
                                 CKROX_Q2(-)1 LRF_Q2(-)0.981 AP2REP_01(-)1    PAX4_03(-)0.92       GATA2_01(-)0.979            YY1_01(-)0.998                VDR_Q3(-)0.991                                            EN1_01(-)0.917                         
                                 aagGAGGGg    GGGGTaaaa      tgCACTG          cCGGTGagtgag         gcCAATCagc                  tgccttttATGGCtcga             cgtcctataaAACCC                                           cgAGCAC                                
                                ETS1_B(+)0.907  HFH3_01(-)0.931  AP2REP_01(+)0.907                 GATA1_01(-)0.997            SRF_Q6(-)1                                 SP1_01(+)1                                E2F1_Q3(-)1                               
                                aaAGGAGgggagagg ggtaaAAAAAtgc    CTGTGcg                           gcCAATCagc                  tgcctttTATGGct                             ccGGCGGcgc                                cCGCGAgc                                  
                      |         -200      |         -180      |         -160      |         -140      |         -120      |         -100      |         -80       |         -60       |         -40        |          -20                                     
Mouse     -1210     ttttttttttCAAAAGGAGGGGAGAGGGGGTNNNNNNNTGCTGCACTGTGCGGCGAGGCCGGTGAGTGAGCGACGCGGAGCCAATCAGCGCCCGCCGTTCCGAAAGTTGCCTTTTATGGCTCGAGTGGCCGCTGTGGCGTCCTATAAAACCCGGCGGCGCAACGCGCAGCCACTGTCGAG-TCGCGTCC-ACCCGCGAGCACAGcttctttgca      -999     Mouse
                              |||||||||||||||||||||       |||||||||||||||||| ||||||||||||||| ||||| |||||||||||  ||||||||||||||||||||||||||||||||| |||||| | |||| |||||||||||| ||||||| ||||||  |||| | ||||  |||||||  |||||||||||||                              
Human     -1115     ttttttttcgCAAAAGGAGGGGAGAGGGGGTAAAAAAATGCTGCACTGTGCGGCGAAGCCGGTGAGTGAGCGGCGCGGGGCCAATCAGCGTGCGCCGTTCCGAAAGTTGCCTTTTATGGCTCGAGCGGCCGCGGCGGCGCCCTATAAAACCCAGCGGCGCGACGCGCCACCACCGCCGAGACCGCGTCCGCCCCGCGAGCACAGagcctcgcct      -902     Human
                        |         -200      |         -180      |         -160      |         -140      |         -120      |         -100      |         -80       |         -60       |         -40       |         -20                                     
                                aaAGGAGgggagagg ggtaaAAAAAtgc    CTGTGcg                           gcCAATCagc                  tgcctttTATGGct         gcGGCGGcgc   atAAAAC                                          cCGCGAgc                                  
                                ETS1_B(+)0.907  HFH3_01(-)0.931  AP2REP_01(+)0.907                 GATA1_01(-)0.997            SRF_Q6(-)1             SP1_01(+)1   EN1_01(-)0.922                                   E2F1_Q3(-)1                               
                                 aagGAGGGg    GGGGTaaaa      tgCACTG          cCGGTGagtgag         gcCAATCagc                  tgccttttATGGCtcga             cgccctataaAACCC                                           cgAGCAC                                
                                 CKROX_Q2(-)1 LRF_Q2(-)0.981 AP2REP_01(-)1    PAX4_03(-)0.92       GATA2_01(-)0.979            YY1_01(-)0.998                VDR_Q3(-)0.991                                            EN1_01(-)0.917                         
                                  aGGAGGg                                                                         ccgttccGAAAGtt                                                                                         agCACAG                              
                                  PEA3_Q6(-)0.937                                                                 CEBPB_01(+)0.981                                                                                       AP2REP_01(-)0.907                    
                                   ggaGGGGAgagg                                                                   ccGTTCCgaaagtt                                                                                                                              
                                   IK2_01(+)0.956                                                                 CEBPB_01(-)0.935                                                                                                                            
                                     AGGGGagag                                                                     cgttccgaaaGTTGCctt                                                                                                                         
                                     LRF_Q2(-)0.911                                                                CMYB_01(+)0.989                                                                                                                            
                                      GGGGAgagg                                                                                                                                                                                                               
                                      LRF_Q2(-)0.952                                                                                                                                                                                                          
                                      GGGGAgagggggtaa                                                                                                                                                                                                         
                                      VDR_Q3(+)0.953                                                                                                                                                                                                          
                                        ggaGAGGGg                                                                                                                                                                                                             
                                        CKROX_Q2(-)1                                                                                                                                                                                                          
                                            AGGGGgtaa                                                                                                                                                                                                         
                                            LRF_Q2(-)0.911                                                                                                                                                                                                    
                                             GGGGGtaaa                                                                                                                                                                                                        
                                             LRF_Q2(-)1                                                                                                                                                                                                       
                                                 gtaaaaaaATGCTgcac                                                                                                                                                                                            
                                                 YY1_01(-)0.906                                                                                                                                                                                               


                                                            GATA2_01(-)0.979                                  
                                                            ctCAATCtcg                                        
                                                            GATA1_01(-)0.997                                  
                                                            ctCAATCtcg                                        
                                                           TFIII_Q6(-)0.9                                     
                                                           CCTCAatct                                          
                                                       PEA3_Q6(+)1                                            
                                                       tCTTCCt                                                
                                                       ELF1_Q6(-)1                                            
                                                       tcTTCCTcaatc                                           
                                                    IRF1_Q6(+)0.924                                           
                                                    tcCTCTT                                                   
                                                   ETS2_B(-)1                                                 
                                                   atcctcTTCCTcaa                                             
                                                 ETS1_B(-)1                                                   
                                                 tcatcctcTTCCTca                                              
                                    EN1_01(-)0   .922 CEBPB_01(-)0.95                                         
                                    ccAAAAC           ctCTTCCtcaatct                                          
                           -60       |            -40       |         -20                                     
Mouse     -1297     gagccagcacCCATCGCCAAAACTCT---TCATCCTCTTCCTCAATCTCGCTTTCTCTCTcgcttttttt     -1231     Mouse
                              ||| ||||||||||||   || |||||||||||||||||||| || ||||                              
Human     -1177     cccaaggcggCCAACGCCAAAACTCTCCCTCCTCCTCTTCCTCAATCTCGCTCTCGCTCTtttttttttt     -1108     Human
                              -60       |         -40       |         -20                                     
                                    ccAAAAC        ctcctcTTCCTcaa                                             
                                    EN1_01(-)0.922 ETS2_B(-)1                                                 
                                                 tcctcctcTTCCTca                                              
                                                 ETS1_B(-)1                                                   
                                                    tcCTCTT                                                   
                                                    IRF1_Q6(+)0.924                                           
                                                      ctCTTCCtcaatct                                          
                                                      CEBPB_01(-)0.95                                         
                                                       tcTTCCTcaatc                                           
                                                       ELF1_Q6(-)1                                            
                                                       tCTTCCt                                                
                                                       PEA3_Q6(+)1                                            
                                                           CCTCAatct                                          
                                                           TFIII_Q6(-)0.9                                     
                                                            ctCAATCtcg                                        
                                                            GATA1_01(-)0.997                                  
                                                            ctCAATCtcg                                        
                                                            GATA2_01(-)0.979                                  


                                   LRF_Q2(-)0.952                           
                                   GGGGAgtga                                
                                  LRF_Q2(-)1                                
                                  GGGGGagtg                                 
                                 P300_01(+)1                                
                                 agggGGAGTgactc                             
                                 LRF_Q2(-)0.911                             
                                 AGGGGgagt                                  
                                SP1_01(+)0.909                              
                                aaGGGGGagt                                  
                                IK2_01(+)0.956                              
                                aagGGGGAgtga                                
                          |         -20                                     
Mouse     -1557     gcaattgctaGCAAGGGGGAGTGACTctctgtccat     -1522     Mouse
                              ||||||||||||||||                              
Human     -1467     tctgaagtcgGCAAGGGGGAGTGACTgcctggccac     -1432     Human
                          |         -20                                     
                                aagGGGGAgtga                                
                                IK2_01(+)0.956                              
                                aaGGGGGagt                                  
                                SP1_01(+)0.909                              
                                 AGGGGgagt                                  
                                 LRF_Q2(-)0.911                             
                                 agggGGAGTgactg                             
                                 P300_01(+)1                                
                                  GGGGGagtg                                 
                                  LRF_Q2(-)1                                
                                   GGGGAgtga                                
                                   LRF_Q2(-)0.952                           


                               PEA3_Q6(+)0.937                                      
                               aCCTCCa                                              
                        -40       |         -20                                     
Mouse     -1758     cttcttgcaaCACCTCCAGTTATTGGACCACTGGggctcgccct     -1715     Mouse
                              |||||||||  | |||||| ||||                              
Human     -1682     catcacgggcCACCTCCAGCCACTGGACCGCTGGcccctgccct     -1639     Human
                        -40       |         -20                                     
                               aCCTCCa                                              
                               PEA3_Q6(+)0.937                                      


                                  AP2REP_01(+)0.907                            
                                  CTGTGgc                                      
                               MYOGENIN_Q6(-)1                                 
                               cAGCTGtg                                        
                             |         -20                                     
Mouse     -1986     agtgcacaacTCAGCTGTGGCTGCACATAataaatagag     -1948     Mouse
                              |||||||||||||| ||||                              
Human     -1925     ggagggcagtTCAGCTGTGGCTGCGCATAgcagacatac     -1887     Human
                             |         -20                                     
                               cAGCTGtg                                        
                               MYOGENIN_Q6(-)1                                 
                                  CTGTGgc                                      
                                  AP2REP_01(+)0.907                            


                                 EN1_01(-)0.922                           
                                 tgAACAC                                  
                               PAX4_03(+)0.903                            
                               agtgaaCACCTa                               
                              AP2REP_01(+)1                               
                              CAGTGaa                                     
                        |         -20                                     
Mouse     -2320     ctttgtgagcCAGTGAACACCTACctatgcatgc     -2287     Mouse
                              ||||||||||||||                              
Human     -2349     gacacacactCAGTGAACACCTACtacgcgctgc     -2316     Human
                        |         -20                                     
                              CAGTGaa                                     
                              AP2REP_01(+)1                               
                               agtgaaCACCTa                               
                               PAX4_03(+)0.903                            
                                 tgAACAC                                  
                                 EN1_01(-)0.922                           


                                           MYOGENIN_Q6(+)1                                                                                                                
                                           ggCAGCTg                                                                                                                       
                                          MYOD_01(-)0.905                                                                                                                 
                                          gggcAGCTGgca                                                                                                                    
                                          MYOD_01(+)0.905                                                                                                                 
                                          gggCAGCTggca                                                                                                                    
                               MYOGENIN_Q6(+)1                                SF1_Q6(-)1                      SP1_01(+)0.972                                              
                               ggCAGGTc                                       CAAGGcca                        gaGGCAGgga                                                  
                             SP1_01(+)0.972  MYOGENIN_Q6(-)1               LRH1_Q5(-)1                       TFIII_Q6(+)0.919                                             
                             ctGGCAGgtc      cAGCTGgc                      ataCAAGGccag                      ggagGCAGG                                                    
                              -120      |         -100      |         -80       |         -60       |         -40       |         -20                                     
Mouse     -2669     cttgcaggacTGGCAGGTCCTTGGGCAGCTGGCAAACTGCCTGAGCAACTGAGAAATACAAGGCCAGGGCCAGGGCAGTCCTGTCCCCCGGAGGCAGGGAGGAGACTGCCTGGGAAAGTTctctcagggt     -2540     Mouse
                              |||||||||||  ||||||||||||   |||||  || |||| | |||||||||||||| |||| ||||||  ||||| |||||||||||| | || | ||||| |||||                              
Human     -2706     gggtgaacgtTGGCAGGTCCTGAGGCAGCTGGCAAGACGCCTG--CAGCTGAAAGATACAAGGCCAGGGACAGGACAGTCCCATCCCCAGGAGGCAGGGAGTATACAGGCTGGGGAAGTTtgcccttgcg     -2579     Human
                            -120      |         -100      |           -80       |         -60       |         -40       |         -20                                     
                             ttGGCAGgtc      cAGCTGgc                      ataCAAGGccag                      ggagGCAGG                                                    
                             SP1_01(+)0.972  MYOGENIN_Q6(-)1               LRH1_Q5(-)1                       TFIII_Q6(+)0.919                                             
                               ggCAGGTc                                       CAAGGcca                        gaGGCAGgga                                                  
                               MYOGENIN_Q6(+)1                                SF1_Q6(-)1                      SP1_01(+)0.972                                              
                                          aggCAGCTggca                                                                                                                    
                                          MYOD_01(+)0.905                                                                                                                 
                                          aggcAGCTGgca                                                                                                                    
                                          MYOD_01(-)0.905                                                                                                                 
                                           ggCAGCTg                                                                                                                       
                                           MYOGENIN_Q6(+)1                                                                                                                


                                           SP1_01(-)0.972                                           
                                           gtcCTGCCtg                                               
                                     MYOD_01(+)1                                                    
                                     acaCAGGTcctg                                                   
                                    AP2REP_01(-)0.907                                               
                                    aaCACAG                                                         
                                   ETS1_B(-)0.907                                                   
                                   caacacagGTCCTgc                                                  
                                  EN1_01(-)0.922                                                    
                                  gcAACAC                                                           
                    -60       |         -40       |         -20                                     
Mouse     -2886     gaggtgacaaAGTGGCAACACAGGTCCTGCCTGGGAATCTGGTCTGCTCTaacctagtaa     -2827     Mouse
                              ||||||||||||||||||||||||| ||| ||||||||||                              
Human     -2950     atggaggcccAGTGGCAACACAGGTCCTGCCTGGGGATCAGGTCTGCTCTgcaccccacc     -2891     Human
                    -60       |         -40       |         -20                                     
                                  gcAACAC                                                           
                                  EN1_01(-)0.922                                                    
                                   caacacagGTCCTgc                                                  
                                   ETS1_B(-)0.907                                                   
                                    aaCACAG                                                         
                                    AP2REP_01(-)0.907                                               
                                     acaCAGGTcctg                                                   
                                     MYOD_01(+)1                                                    
                                           gtcCTGCCtg                                               
                                           SP1_01(-)0.972                                           


                                  LRF_Q2(+)0.904                                         
                                  ggacACCCA                                              
                               PAX4_03(+)1                                               
                               tgaggaCACCCa                                              
                             -40       |         -20                                     
Mouse     -3483     tttgtcagggCTGAGGACACCCAGACGATCTCTCATTCAttccacagaa     -3435     Mouse
                              |||||||||||||| |  || ||||||||                              
Human     -3310     aacctgccacCTGAGGACACCCAGGCAGTCACTCATTCAacagcgagga     -3262     Human
                             -40       |         -20                                     
                               tgaggaCACCCa                                              
                               PAX4_03(+)1                                               
                                  ggacACCCA                                              
                                  LRF_Q2(+)0.904                                         


                                      IRF1_Q6(+)0.924                          
                                      tcCTCTT                                  
                                   PEA3_Q6(+)1                                 
                                   aCTTCCt                                     
                                   IRF2_01(-)1                                 
                                   acttcctcTTTTC                               
                                   ELF1_Q6(-)1                                 
                                   acTTCCTctttt                                
                               ETS2_B(-)1                                      
                               ctccacTTCCTctt                                  
                               ELK1_01(-)1                                     
                               ctccaCTTCCtctttt                                
                              P300_01(-)0.95                                   
                              cctccACTTCctct                                   
                             |         -20                                     
Mouse     -3611     ccttccccttCCTCCACTTCCTCTTTTCCccacccccac     -3573     Mouse
                              |||| ||||||||||||||                              
Human     -3407     tggccaggcaCCTCTACTTCCTCTTTTCCtgctccgctg     -3369     Human
                             |         -20                                     
                              cctctACTTCctct                                   
                              P300_01(-)0.95                                   
                               ctctaCTTCCtctttt                                
                               ELK1_01(-)1                                     
                               ctctacTTCCTctt                                  
                               ETS2_B(-)1                                      
                                   acTTCCTctttt                                
                                   ELF1_Q6(-)1                                 
                                   acttcctcTTTTC                               
                                   IRF2_01(-)1                                 
                                   aCTTCCt                                     
                                   PEA3_Q6(+)1                                 
                                      tcCTCTT                                  
                                      IRF1_Q6(+)0.924                          


                              AP2REP_01(+)1                             
                              CAGTGac                                   
                      |         -20                                     
Mouse     -3680     ctgacagtaaCAGTGACAGCTCtttgtgaggg     -3649     Mouse
                              ||||||||||||                              
Human     -3506     gtgcgtgcccCAGTGACAGCTCcgaaagctcc     -3475     Human
                      |         -20                                     
                              CAGTGac                                   
                              AP2REP_01(+)1                             


                                    TFIII_Q6(-)0.9                           
                                    CCTCAttca                                
                                    POU1F1_Q6(-)1                            
                                    cctcATTCAt                               
                           |         -20                                     
Mouse     -4034     aacgttccagGCCCTCCCTCATTCATTtagtgcctta     -3998     Mouse
                              |||| ||||||||||||                              
Human     -4182     ctggaatgttGCCCCCCCTCATTCATTcattctcctc     -4146     Human
                           |         -20                                     
                                    cctcATTCAt                               
                                    POU1F1_Q6(-)1                            
                                    CCTCAttca                                
                                    TFIII_Q6(-)0.9                           


                                     CREL_01(-)0.973                                                                                                               
                                     GGAATtccaa                                                                                                                    
                                   TST1_01(+)1                                   TEF1_Q6(-)1            PEA3_Q6(-)0.937                                            
                                   cagGAATTccaactt                               cATTCC                 gGGAGGg                                                    
                                   CREL_01(+)0.973                           HSF2_01(-)0.999           CKROX_Q2(-)1                                                
                                   caggaATTCC                                gggacATTCC                aggGAGGGg                                                   
                                  ETS1_B(+)1                                 CREL_01(+)0.973         TFIII_Q6(+)1                                                  
                                  ccAGGAAttccaact                            gggacATTCC              ccagGGAGG                                                     
                               ELF1_Q6(+)1                                  LRF_Q2(-)0.952          IK2_01(+)0.969                                                 
                               gggccAGGAAtt                                 GGGGAcatt               cccAGGGAgggg                                                   
                       -120      |         -100      |         -80       |         -60       |         -40       |         -20                                     
Mouse     -4264     aggaggaggtGGGGCCAGGAATTCCAACTTTGGAGCAGTCCTTGGACCTAGTCCCCGGGGACATTCCAGAGGCCACTTTACCCAGGGAGGGGCCCTGTGAGGCAGAGGGCAGGctgttagctc     -4142     Mouse
                              ||| ||||||||||| |||||  | ||| | ||||||  || ||  ||||||||||||| || | ||||| ||||||||||||  ||||||||||  ||||||                              
Human     -4404     gagggaggtaGGGCCCAGGAATTCCGACTTTCAAACAGCCTTTGGACTCAGGCCTTGGGGACATTCCAGGGGACCCTTTA-CCAGGGAGGGGCAGTGTGAGGCAGGAGGCAGGgctgccgcct     -4283     Human
                      -120      |         -100      |         -80       |         -60       |          -40       |         -20                                     
                               ggcccAGGAAtt                                 GGGGAcatt              a ccAGGGAgggg                                                   
                               ELF1_Q6(+)1                                  LRF_Q2(-)0.952         I K2_01(+)0.969                                                 
                                  ccAGGAAttccgact                            gggacATTCC              ccagGGAGG                                                     
                                  ETS1_B(+)1                                 CREL_01(+)0.973         TFIII_Q6(+)1                                                  
                                   caggaATTCC                                gggacATTCC                aggGAGGGg                                                   
                                   CREL_01(+)0.973                           HSF2_01(-)0.999           CKROX_Q2(-)1                                                
                                   cagGAATTccgactt                               cATTCC                 gGGAGGg                                                    
                                   TST1_01(+)1                                   TEF1_Q6(-)1            PEA3_Q6(-)0.937                                            
                                     GGAATtccga                                                                                                                    
                                     CREL_01(-)0.973                                                                                                               


                                     SP1_01(+)0.972         SP1_01(+)0.962                            
                                     agGGCAGcct             aaGGCTGaga                                
                      -60       |         -40       |         -20                                     
Mouse     -4510     gctctctgggCCTGGAGAGGGCAGCCTGAAGCTGGCCCCAAAGGCTGAGAAGttaatcagct     -4449     Mouse
                              |||||||| |||||||||||||||||||  ||||||||||||                              
Human     -7230     tggcaggcttCCTGGAGAAGGCAGCCTGAAGCTGGCCCTTAAGGCTGAGAAGgtggccagga     -7169     Human
                      -60       |         -40       |         -20                                     
                                     aaGGCAGcct             aaGGCTGaga                                
                                     SP1_01(+)0.972         SP1_01(+)0.962                            


                                PEA3_Q6(-)1                           
                                tGGAAGc                               
                              -20                                     
Mouse     -6127     agcattcccaTCTGGAAGCAaggaacagga     -6098     Mouse
                              ||||||||||                              
Human     -7426     gccagttaacTCTGGAAGCAtgtccggctg     -7397     Human
                              -20                                     
                                tGGAAGc                               
                                PEA3_Q6(-)1                           
