# Supplementary material for: Transcriptional double-autorepression feedforward circuits act for multicellularity and nervous system development
Source: BMC Genomics. 2011 May 11;12:228. doi: 10.1186/1471-2164-12-228 (PMC3116505; doi:10.1186/1471-2164-12-228)
Supplement: Additional file 4 — Alignments of conserved blocks for 5169 human-mouse orthologs with conserved TFBSs. The location and motif information for 386237 TFBSs are displayed in a character-based alignment-embedded layout. Each file name stands for a gene symbol and the file contains the alignments of conserved blocks with TFBS information for the corresponding gene. Each alignment is not interleaved. The graphical alignments with TFBS information for the 5169 human-mouse ortholog pairs are provided in a browsable format at our website http://genet.med.kagawa-u.ac.jp/pub/HMO_5169/List.htm, together with the character-based alignments with TFBSs and raw sequences contained in Additional files 4 and 2 respectively. [file 1471-2164-12-228-S4.ZIP › Additional_file_4/Text-based_Alignments/ACTC1.aln.txt]

---------- ACTC1 ----------

                                                        AP2REP_01(+)0.907                    
                                                        CTGTGcc                              
                       |         -40       |         -20                                     
Mouse     -46       cactcttcttTCCTTAGCCTACAGAACCCACCAAAGCTGTGCCAgg               -1     Mouse
                              |||| | ||| |||||||| |  ||||||||||                              
Human     -46       cgccctccccTCCTCAACCTGCAGAACCCCCTGAAGCTGTGCCAag               -1     Human
                       |         -40       |         -20                                     
                                                        CTGTGcc                              
                                                        AP2REP_01(+)0.907                    


                               LRF_Q2(+)0.923                         
                               cagtCCCCA                              
                               AP2REP_01(+)0.918                      
                               CAGTCcc                                
                              LRF_Q2(+)0.952                          
                              ccagTCCCC                               
                              -20                                     
Mouse     -431      gcactttcacCCAGTCCCCAtgtatggcta      -402     Mouse
                              ||||||||||                              
Human     -137      aaccccctgtCCAGTCCCCAcaaccccctt      -108     Human
                              -20                                     
                              ccagTCCCC                               
                              LRF_Q2(+)0.952                          
                               CAGTCcc                                
                               AP2REP_01(+)0.918                      
                               cagtCCCCA                              
                               LRF_Q2(+)0.923                         


                                    PEA3_Q6(+)0.937                        PEA3_Q6(+)0.937                                                                                                                                                                                                                                         
                                    cCCTCCc                                cCCTCCc                                                                                                                                                                                                                                                 
                                                                           LRF_Q2(+)0.911                                                                                                                                                                                                                                          
                                                                           ccctCCCCT                                                                                                                                                                                                                                               
                                                                           ETS1_B(-)1                                                                                                                                 TFIII_Q6(-)0.919                                                                                             
                                                                           ccctccccTTCCTta                                                                                                                            CCTGCcccc                                                                                                    
                                                                          LRF_Q2(+)0.952                                                                                                                              LRF_Q2(+)1                                                                                                   
                                                                          ccccTCCCC                                                                                                                                   cctgCCCCC                                                                                                    
                                                                          IK2_01(-)0.956                                                                                                                            SP1_01(-)0.972                                                                                                 
                                                                          ccccTCCCCttc                                                                                                                              cccCTGCCcc                                                                                                     
                                                                          CKROX_Q2(+)1                                                                                                                          VDR_Q3(-)0.956                                                                                                     
                                                                          cCCCTCccc                                                                                                                             cccacccctgCCCCC                                                                                                    
                                                                      LRF_Q2(+)0.911                                                                                                                            LRF_Q2(+)0.911                                                                                                     
                                                                      ctgcCCCCT                                                                                                                                 cccaCCCCT                                                                                                          
                                                                     LRF_Q2(+)1  PEA3_Q6(+)1                                                                                               PAX4_03(-)0.903     RREB1_01(+)0.901                                                                                                    
                                                                     actgCCCCC   cCTTCCt                                                                                                   aAGGTGgcagat        cCCCACccctgccc                                                                                                      
                                                                    LRF_Q2(+)0.943                                                                                                        SF1_Q6(-)1           LRF_Q2(+)0.981                                                                                                      
                                                                    gactGCCCC                                                                                                             CAAGGtgg             ccccACCCC                                                                                                           
                                                                   SP1_01(-)0.972  YY1_01(-)1                                SF1_Q6(+)1                                                LRH1_Q5(-)1             CKROX_Q2(+)0.904                                                                                                    
                                                                   tgaCTGCCcc      ttccttacATGGTctgg                         tgcCCTTG                                                  aggCAAGGtggc            cCCCACccc                                                                                                           
                                              SRF_Q6(-)1          AP2REP_01(-)0.918 YY1_01(+)0.906            GATA2_01(-)0.971                                                    CEBPB_01(+)0.985          PAX4_03(+)1                 IRF1_Q6(-)0.98                                                                             
                                              ctccctaTATGGcc      ctGACTG           tcctTACATggtctggg         gcTGATCctc                                                          aaataagGCAAGgt            gcccccCACCCc                AACTGac                                                                                    
                                    PEA3_Q6(+)0.937             SMAD4_Q6(-)0.959 ELF1_Q6(-)1                  GATA2_01(+)0.974                                                   MSX1_01(-)0.94            SP1_01(-)0.909         VDR_Q3(-)1      GATA2_01(-)0.987                                                                 
                                    cCCTCCc                     ctcTGACTgccccct  ccTTCCTtacat                 gctGATCCtc                                                         cAAATAagg                 ggcCCCCCac             tgctccaactGACCC gtCCATCaga                                                                       
                                   IK2_01(-)0.969               P300_01(-)0.944  CRX_Q4(-)0.907               GATA1_01(-)0.983                                                   CRX_Q4(+)0.907            LRF_Q2(+)0.923         E47_01(-)0.924  GATA1_01(-)1                                                                     
                                   ccccTCCCTagc                 ctctgACTGCcccc   ccttCCTTAcatg                gcTGATCctc                                                         caaaTAAGGcaag             ggccCCCCA              tgctccAACTGaccc gtCCATCaga                                                                       
                               TFIII_Q6(-)0.919                            PEA3_Q6(+)0.937                    GATA1_01(+)0.988                                                SRF_Q6(+)0.99               LRF_Q2(+)1 LRF_Q2(+)0.943    MYOGENIN_Q6(-)0.973                                                                         
                               CCTGCccct                                   cCCTCCc                            gctGATCCtc                                                      gaCCAAAtaaggca              gggcCCCCC  ccctGCCCC         cAACTGac                                                                                    
                               LRF_Q2(+)0.911                             LRF_Q2(+)0.952                  ETS1_B(-)0.943    LRH1_Q5(+)1    HSF2_01(+)1                       HFH3_01(-)0.981  SP1_01(+)0.972 EGR2_01(-)1        ER_Q6(+)1                                                                                          
                               cctgCCCCT                                  ccccTCCCC                       cctggctgATCCTct   ctgcCCTTGgct   AGAATggcct                        cgaccAAATAagg    gtGGCAGatc     cccCCCACccct       gctgctccaacTGACCccg                                                                                
                              LRF_Q2(+)0.943                              CKROX_Q2(+)1                   SMAD4_Q6(-)1    SP1_01(-)0.972                                                                             SP1_01(-)0.972    AP2REP_01(-)0.918                                                                            
                              gcctGCCCC                                   cCCCTCccc                      cccTGGCTgatcctc accCTGCCct                                                                                 cccCTGCCcc        ccAACTG                                                                                      
                             SP1_01(-)0.972                                                                                                                                                                         SP1_01(-)0.972 CMYB_01(-)1                                                                                     
                             ggcCTGCCcc                                                                                                                                                                             cccCTGCCcc     gctCCAACtgaccccgtc                                                                              
                       -280      |         -260      |         -240      |         -220      |         -200      |         -180      |         -160      |         -140      |         -120      |         -100      |         -80       |         -60       |         -40       |         -20                                     
Mouse     -1047     ccccttgctgGCCTGCCCCTCCCTAGCTCCCTATATGGCCATTGCTCTGACTGCCCCCTCCCCTTCCTTACATGGTCTGGGAGCCCCCTGGCTGATCCTCTACCCTGCCCTTGGCTCCAAGAATGGCCTCAGCGGTCCTAGATGGTGCTAAGGCGACCAAATAAGGCAAGGTGGCAGATCAGGGGNNNNNNNNNNNNNNNNNNGGCTGCTCCAACTGACCCCGTCCATCAGAGAGCTATAAAGCTGCGCTCCAGGCGACTGACACCCAGTGCCtgccaccagc      -765     Mouse
                              ||||||||||||| |||||||||| |||||||  | ||||||||||||||||||||||||||||||||||| || |||||||||||||||| ||||||||||||||||| |||||||||| || |||||||  ||||| |||| |||||||||||||||||||||||| |  |||                  |||||||||||||||||| ||||||||| |  ||||||||| || |||| || | | | ||||||| |||                              
Human     -1006     acccttcagcGCCTGCCCCTCCCCAGCTCCCTATTTGGCCATCCCCCTGACTGCCCCCTCCCCTTCCTTACATGGTCTGGGGGCTCCCTGGCTGATCCTCTCCCCTGCCCTTGGCTCCATGAATGGCCTCGGCAGTCCTAGCGGGTGCGAAGGGGACCAAATAAGGCAAGGTGGCAGACC--GGGCCCCCCACCCCTGCCCCCGGCTGCTCCAACTGACCCTGTCCATCAGCGTTCTATAAAGCGGCCCTCCTGGAGCCAGCCACCCAGAGCCcgctgccgcc      -726     Human
                     -280      |         -260      |         -240      |         -220      |         -200      |         -180      |         -160      |         -140      |         -120      |           -100      |         -80       |         -60       |         -40       |         -20                                     
                             cgcCTGCCcc       ctccctaTTTGGcc    ccctgACTGCcccc   ccttCCTTAcatg           cccTGGCTgatcctc cccCTGCCct        TGAATggcct                        ggaccAAATAagg    gtGGCAGacc       cCCCACccc        gctgctccaacTGACCctg                                                                                
                             SP1_01(-)0.972   SRF_Q6(-)0.99     P300_01(-)0.944  CRX_Q4(-)0.907          SMAD4_Q6(-)1    SP1_01(-)0.972    HSF2_01(+)0.994                   HFH3_01(-)0.981  SP1_01(+)0  .972 CKROX_Q2(+)0.904 ER_Q6(+)1                                                                                          
                             cgcCTGCCcc                         cccTGACTgccccct  ccTTCCTtacat             cctggctgATCCTct   ctgcCCTTGgct                                      gaCCAAAtaaggca              gggcCCCCC  ccctGCCCC        ccAACTG                                                                                      
                             SP1_01(-)0.972                     SMAD4_Q6(-)0.959 ELF1_Q6(-)1              ETS1_B(-)0.943    LRH1_Q5(+)1                                       SRF_Q6(+)0.99               LRF_Q2(+)1 LRF_Q2(+)0.943   AP2REP_01(-)0.918                                                                            
                              gcctGCCCC                           ctGACTG           tcctTACATggtctggg         gctGATCCtc                                                         caaaTAAGGcaag             ggccCCCCA              tgctccAACTGaccc gtCCATCagc                                                                       
                              LRF_Q2(+)0.943                      AP2REP_01(-)0.918 YY1_01(+)0.906            GATA1_01(+)0.988                                                   CRX_Q4(+)0.907            LRF_Q2(+)0.923         E47_01(-)0.924  GATA1_01(-)1                                                                     
                               cctgCCCCT                           tgaCTGCCcc      ttccttacATGGTctgg          gcTGATCctc                                                         cAAATAagg                 ggcCCCCCac             tgctccaactGACCC gtCCATCagc                                                                       
                               LRF_Q2(+)0.911                      SP1_01(-)0.972  YY1_01(-)1                 GATA1_01(-)0.983                                                   MSX1_01(-)0.94            SP1_01(-)0.909         VDR_Q3(-)1      GATA2_01(-)0.987                                                                 
                               CCTGCccct                            gactGCCCC                                 gctGATCCtc                                                          aaataagGCAAGgt            gcccccCACCCc           gctCCAACtgaccctgtc                                                                              
                               TFIII_Q6(-)0.919                     LRF_Q2(+)0.943                            GATA2_01(+)0.974                                                    CEBPB_01(+)0.985          PAX4_03(+)1            CMYB_01(-)1                                                                                     
                                   cCCCTCccc                         actgCCCCC   cCTTCCt                      gcTGATCctc                                                               aggCAAGGtggc          cccCCCACccct              cAACTGac                                                                                    
                                   CKROX_Q2(+)1                      LRF_Q2(+)1  PEA3_Q6(+)1                  GATA2_01(-)0.971                                                         LRH1_Q5(-)1           EGR2_01(-)1               MYOGENIN_Q6(-)0.973                                                                         
                                   ccccTCCCCagc                       ctgcCCCCT                                          cccCTGCCct                                                       CAAGGtgg             ccccACCCC                AACTGac                                                                                    
                                   IK2_01(-)0.956                     LRF_Q2(+)0.911                                     SP1_01(-)0.972                                                   SF1_Q6(-)1           LRF_Q2(+)0.981           IRF1_Q6(-)0.98                                                                             
                                   ccccTCCCC                              cCCCTCccc                                          tgcCCTTG                                                      aAGGTGgcagac        cCCCACccctgccc                                                                                                      
                                   LRF_Q2(+)0.952                         CKROX_Q2(+)1                                       SF1_Q6(+)1                                                    PAX4_03(-)0.9  03   RREB1_01(+)0.901                                                                                                    
                                    cCCTCCc                               ccccTCCCCttc                                                                                                                          cccaCCCCT                                                                                                          
                                    PEA3_Q6(+)0.937                       IK2_01(-)0.956                                                                                                                        LRF_Q2(+)0.911                                                                                                     
                                    cCCTCCc                               ccccTCCCC                                                                                                                             cccacccctgCCCCC                                                                                                    
                                    PEA3_Q6(+)0.937                       LRF_Q2(+)0.952                                                                                                                        VDR_Q3(-)0.956                                                                                                     
                                                                           ccctccccTTCCTta                                                                                                                          cccCTGCCcc                                                                                                     
                                                                           ETS1_B(-)1                                                                                                                               SP1_01(-)0.972                                                                                                 
                                                                           ccctCCCCT                                                                                                                                  cctgCCCCC                                                                                                    
                                                                           LRF_Q2(+)0.911                                                                                                                             LRF_Q2(+)1                                                                                                   
                                                                           cCCTCCc                                                                                                                                    CCTGCcccc                                                                                                    
                                                                           PEA3_Q6(+)0.937                                                                                                                            TFIII_Q6(-)0.919                                                                                             
                                                                           cCCTCCc                                                                                                                                                                                                                                                 
                                                                           PEA3_Q6(+)0.937                                                                                                                                                                                                                                         


                                        HSF2_01(+)0.998                  MYOGENIN_Q6(-)1                                                            
                                        AGAAGctgct                       cAGCTGtc                                                                   
                                 GATA2_01(+)0.979                      MYOGENIN_Q6(+)1                                                              
                                 gaaGATGAga                            ccCAGCTg                                                                     
                                 GATA1_01(+)0.988                     MYOD_01(-)0.905                                                               
                                 gaaGATGAga                           gcccAGCTGtca                                                                  
                               PEA3_Q6(-)1                            MYOD_01(+)0.905                   E2F1_Q3(-)0.982                             
                               tGGAAGa                                gccCAGCTgtca                      gCGCCAag                                    
                             YY1_01(-)0.918                          E47_01(+)0.943             SP1_01(+)0.972                                      
                             actggaagATGAGaagc                       agccCAGCTgtcagg            agGGCAGggc                                          
                           -100      |         -80       |         -60       |         -40        |         -20                                     
Mouse     -1319     tctcccagtaCTGGAAGATGAGAAGCTGCTGTCTGTCCCCTGCAGCCCCAGCCCAGCTGTCAGGACCCTTCTCCA-AGGGCAGGGCGCCAAGTCTTCCggcattgtgt     -1213     Mouse
                              |||||||||||||||| |||||   |||||||| ||||  |||||||||||||||||| ||  || |||||||||||||||| |||||                              
Human     -1237     ggtggcagccCTGGAAGATGAGAAGCCGCTGTTGCTCCCCTGCTGCCCTGGCCCAGCTGTCAGGACCCCTCAGCAGAGGGCAGGGCGCCAAGCCTTCCcactgcatgt     -1130     Human
                            -100      |         -80       |         -60       |         -40       |         -20                                     
                             cctggaagATGAGaagc                       ggccCAGCTgtcagg            agGGCAGggc                                          
                             YY1_01(-)0.918                          E47_01(+)0.943             SP1_01(+)0.972                                      
                               tGGAAGa                                gccCAGCTgtca                      gCGCCAag                                    
                               PEA3_Q6(-)1                            MYOD_01(+)0.905                   E2F1_Q3(-)0.982                             
                                 gaaGATGAga                           gcccAGCTGtca                                                                  
                                 GATA1_01(+)0.988                     MYOD_01(-)0.905                                                               
                                 gaaGATGAga                            ccCAGCTg                                                                     
                                 GATA2_01(+)0.979                      MYOGENIN_Q6(+)1                                                              
                                        AGAAGccgct                       cAGCTGtc                                                                   
                                        HSF2_01(+)0.998                  MYOGENIN_Q6(-)1                                                            


                              LRF_Q2(+)0.911                                   
                              ggtgCCCCT                                        
                             |         -20                                     
Mouse     -1402     gcactacccaGGTGCCCCTTTTGCATCCAggtactcaaa     -1364     Mouse
                              ||||||||||||||| |||                              
Human     -1298     ccctgtcctgGGTGCCCCTTTTGCAGCCActcagatgtg     -1260     Human
                             |         -20                                     
                              ggtgCCCCT                                        
                              LRF_Q2(+)0.911                                   


                                        GATA2_01(+)0.979                                     
                                        ctaGATGAgc                                           
                                        GATA1_01(+)0.988                                     
                                        ctaGATGAgc                                           
                       |         -40       |         -20                                     
Mouse     -1467     gtgaattctgGCTTTCCCATCTAGATGAGCATAGTCCCAGCTCaggctaaagg     -1415     Mouse
                              ||||||  | ||||||||||  ||  |||||||                              
Human     -1387     gttaatctcaGCTTTCTGACCTAGATGAGCCCAGCACCAGCTCtctgagtaaa     -1335     Human
                       |         -40       |         -20                                     
                                        ctaGATGAgc                                           
                                        GATA1_01(+)0.988                                     
                                        ctaGATGAgc                                           
                                        GATA2_01(+)0.979                                     


                                         EN1_01(-)0.922                       
                                         gcAAAAC                              
                                  CEBPB_01(+)0.976                            
                                  attttgaGCAAAac                              
                              TST1_01(+)0.929                                 
                              tctGATTTtgagcaa                                 
                            |         -20                                     
Mouse     -1615     tagactgaaaTCTGATTTTGAGCAAAACtcttacagag     -1578     Mouse
                              ||||| ||||||||||||                              
Human     -1569     aagaccagagTCTGAATTTGAGCAAAACcctgcagcat     -1532     Human
                            |         -20                                     
                              tctGAATTtgagcaa                                 
                              TST1_01(+)1                                     
                                  aatttgaGCAAAac                              
                                  CEBPB_01(+)0.976                            
                                         gcAAAAC                              
                                         EN1_01(-)0.922                       


                              GATA2_01(+)0.982                            
                              aaaGATGCcc                                  
                              GATA1_01(+)0.993                            
                              aaaGATGCcc                                  
                        |         -20                                     
Mouse     -1719     agcctgtttaAAAGATGCCCATCTatctgccagc     -1686     Mouse
                              |||||||| |||||                              
Human     -1673     cccccagtttAAAGATGCTCATCTccccaccatc     -1640     Human
                        |         -20                                     
                              aaaGATGCtc                                  
                              GATA1_01(+)0.993                            
                              aaaGATGCtc                                  
                              GATA2_01(+)0.982                            


                                  PAX4_03(+)0.907                             
                                  gcttctCACACt                                
                            |         -20                                     
Mouse     -1978     ccgtttgtagCAATGCTTCTCACACTTTcaatgctaat     -1941     Mouse
                              ||||||||||||||||||                              
Human     -1924     tcatttatgcCAATGCTTCTCACACTTTaatgtacata     -1887     Human
                            |         -20                                     
                                  gcttctCACACt                                
                                  PAX4_03(+)0.907                             


                                                                                                                                                                                        HES1_Q2(+)0.968                                                                                                                         
                                                                                                                                                                                        ttaacTGGTGtgaac                                                                                                                         
                                                                                                                                                                                        AP2REP_01(-)0.918                                                                                                                       
                                                                                                                                                                                        ttAACTG                                                                                                                                 
                                                                                                            PITX2_Q2(+)1                                                              MSX1_01(+)0.988                                                                                                                           
                                                                                                            tcTAATCagca                                                               tttTAACTg                                                                                                                                 
                                                                                                            GATA2_01(-)0.971                                                         CRX_Q4(+)0.907        CREL_01(-) 1                                                                                                         
                                                                                                            tcTAATCagc                                                               ttttTAACTggtg         GGAAAagcac                                                                                                           
                                                                                                            GATA1_01(-)0.985                                               AP2REP_01(+)0.918  PAX4_03(-)0.907                                                                                                                   
                                                                                                            tcTAATCagc                                                     CAGTTtt            gGTGTGaactga                                                                                                                      
                                                                                                          CRX_Q4(+)1                                         TEF1_Q6(+)0.943      HFH3_01(+)0.931    ELF1_Q6(+)1                                                LRF_Q2(+)0.923                                                  
                                                                                                          tatcTAATCagca                                      GAGATg               ctaTTTTTaactg      actgaAGGAAaa                                               ggcaCCCCA                                                       
                                               SRF_Q6(+)0.99                                           GATA2_01(-)0.995                                     GATA2_01(+)0.982    HFH3_01(+)0.981   AP2REP_01(-)0.918                                         PAX4_03(+)1                                                         
                                               tcCCAAAcatggtt                                          aaGTATCtaa                                           agaGATGCcg          ttcTATTTttaac     tgAACTG                                                   acagggCACCCc                                                        
                                              HFH3_01(-)1                NFKAPPAB50_01(+)1             GATA1_01(-)0.993                                     GATA1_01(+)0.993 EN1_01(+)0.922 PAX4_03(-)0.903                                   EN1_01(-)0.917   LRF_Q2(+)0.981           AP2REP_01(+)0.907                       
                                              atcccAAACAtgg              GGGGAggacc                    aaGTATCtaa                                           agaGATGCcg       GTTTTct        cTGGTGtgaact                                      caAGAAC          gggcACCCC                CTGTGtc                                 
                            |         -260      |         -240      |         -220      |         -200       |         -180      |         -160      |         -140      |         -120      |         -100      |          -80       |         -60       |         -40       |         -20                                     
Mouse     -2354     ctgtccagcaGTTTCATCCCTAGACCATCCCAAACATGGTTGAGAAGCTCTGAGGGGAGGACCCAGCACTGCCCGGCCCCTG-AAGTATCTAATCAGCAGTCCTGCTCAGCATATCAATCCAAGCCCACTCTAGACAGAGATGCCGGTGCCCAGTTTTCTATTTTTAACTGGTGTGAACTGAAGGAAAAGCAC-AGCATTAGAAGTCCAAGCACTAGTCAAGAACCAAGAATACAGGGCACCCCAGGGCAAGCTAGTGACCTGTGTCCTTttctctcctg     -2077     Mouse
                              ||||| || | |||||| |||||||||||||| | || || ||||||||| ||||||| | ||| | |     ||||||||||||||||| ||| ||||||||||||  ||||| |||||||||| ||||||||| ||||||||||||||||||||||||||||||||||| ||||||| ||| ||||||| || || |||| | ||||||||||  ||||| |||||||||||||||||| ||||||| ||||||||||                              
Human     -2306     tgcccatcgcGTTTCTTCTCCAGACCAACCCAAACATGGTTGGGGAGTTCAGAGGGGAGGGCCCAGCATTCCCCAGTCGGGACAAGTATCTAATCAGCAGGCCTCCTCAGCATATCAGCCCAAGACCACTCTAGAGAGAGATGCCAGTGCCCAGTTTTCTATTTTTAACTGGTGTGAACTGGAGGAAAAACACAAGCATTAAAAATCAAAGCTCCAGTCAAGAACTGAGAATGCAGGGCACCCCAGGGCAAACTAGTGATCTGTGTCCTTcttacatctc     -2027     Human
                    -280      |         -260      |         -240      |         -220      |         -200      |         -180      |         -160      |         -140      |         -120      |         -100      |         -80       |         -60       |         -40       |         -20                                     
                                              aacccAAACAtgg              GGGGAgggcc                    aaGTATCtaa                                           agaGATGCca       GTTTTct        cTGGTGtgaact                                      caAGAAC          gggcACCCC                CTGTGtc                                 
                                              HFH3_01(-)1                NFKAPPAB50_01(+)1             GATA1_01(-)0.993                                     GATA1_01(+)0.993 EN1_01(+)0.922 PAX4_03(-)0.903                                   EN1_01(-)0.917   LRF_Q2(+)0.981           AP2REP_01(+)0.907                       
                                               acCCAAAcatggtt                                          aaGTATCtaa                                           agaGATGCca          ttcTATTTttaac     tgAACTG                                                   gcagggCACCCc                                                        
                                               SRF_Q6(+)0.99                                           GATA2_01(-)0.995                                     GATA2_01(+)0.982    HFH3_01(+)0.981   AP2REP_01(-)0.918                                         PAX4_03(+)1                                                         
                                                                                                          tatcTAATCagca                                      GAGATg               ctaTTTTTaactg      actggAGGAAaa                                               ggcaCCCCA                                                       
                                                                                                          CRX_Q4(+)1                                         TEF1_Q6(+)0.943      HFH3_01(+)0.931    ELF1_Q6(+)1                                                LRF_Q2(+)0.923                                                  
                                                                                                            tcTAATCagc                                                     CAGTTtt            gGTGTGaactgg                                                                                                                      
                                                                                                            GATA1_01(-)0.985                                               AP2REP_01(+)0.918  PAX4_03(-)0.907                                                                                                                   
                                                                                                            tcTAATCagc                                                               ttttTAACTggtg         GGAAAaacac                                                                                                           
                                                                                                            GATA2_01(-)0.971                                                         CRX_Q4(+)0.907        CREL_01(-)1                                                                                                          
                                                                                                            tcTAATCagca                                                               tttTAACTg                                                                                                                                 
                                                                                                            PITX2_Q2(+)1                                                              MSX1_01(+)0.988                                                                                                                           
                                                                                                                                                                                        ttAACTG                                                                                                                                 
                                                                                                                                                                                        AP2REP_01(-)0.918                                                                                                                       
                                                                                                                                                                                        ttaacTGGTGtgaac                                                                                                                         
                                                                                                                                                                                        HES1_Q2(+)0.968                                                                                                                         


                                IRF1_Q6(+)0.959                                
                                ctCAATT                                        
                             |         -20                                     
Mouse     -4961     gcacttgattATCTCAATTTCCAAATTAAataaatcact     -4923     Mouse
                              |||||||||| ||||||||                              
Human     -3913     taaaaagccaATCTCAATTTTCAAATTAAgtggatctgt     -3875     Human
                             |         -20                                     
                                ctCAATT                                        
                                IRF1_Q6(+)0.959                                


                            MYOD_01(+)1                               
                            agtCAGGTgcct                              
                              -20                                     
Mouse     -5160     gcaggctcagTCAGGTGCCTctctaccatt     -5131     Mouse
                              ||||||||||                              
Human     -4274     gggcttaaaaTCAGGTGCCTgagtttgaat     -4245     Human
                              -20                                     
                            aatCAGGTgcct                              
                            MYOD_01(+)1                               


                                    PAX4_03(-)1                                                        
                                    aGGGTGgaatcc                                                       
                       -60       |         -40       |         -20                                     
Mouse     -5249     gattcagttcTCTTCAAGGGTGGAATCCCAGAACTTGAGCTTCTGTTAGGCAGcccagcggca     -5187     Mouse
                              ||||| ||||||||| ||  |||  |||  |||| | ||||||                              
Human     -4422     gcagattcaaTCTTCCAGGGTGGAACCCAGGAATCTGAATTTCTATGAGGCAGtctaggtaat     -4360     Human
                       -60       |         -40       |         -20                                     
                                    aGGGTGgaaccc                                                       
                                    PAX4_03(-)1                                                        


                               GATA2_01(+)0.974                       
                               gcaGATTCag                             
                               GATA1_01(+)0.99                        
                               gcaGATTCag                             
                              HSF2_01(-)0.994                         
                              tgcagATTCA                              
                              -20                                     
Mouse     -5263     ctaagttaagTGCAGATTCAgttctcttca     -5234     Mouse
                              ||||||||||                              
Human     -4433     tcatttaaaaTGCAGATTCAatcttccagg     -4404     Human
                              -20                                     
                              tgcagATTCA                              
                              HSF2_01(-)0.994                         
                               gcaGATTCaa                             
                               GATA1_01(+)0.99                        
                               gcaGATTCaa                             
                               GATA2_01(+)0.974                       


                                PEA3_Q6(-)0.937                                                                                                                                                                                                                                                                                                                                                                                                                  
                                gGGAGGa                                                                                                                                                                                                                                                                                                                                                                                                                          
                                                                                                                            LRF_Q2(+)1                                                                                                                                                                                                                                                                                                                           
                                                                                                                            taatCCCCC                                                                                                                                                                                                                                                                                                                            
                                                                                                                           LRF_Q2(+)0.952                                                                                                                                                                                                                                                                                                                        
                                                                                                                           ctaaTCCCC                                                                                                                                                                                                                                                                                                                             
                                                                                                                  P300_01(-)0.944                                                                                                                                                                                                                                                                                                                                
                                                                                                                  aagtgACTGCtaat                                                                                                                                                                                                                                                                                                                                 
                                                                                                                NKX25_01(+)1                                                                                                                                                                                                                                                                                                                                     
                                                                                                                atAAGTG                                                                                                                                                                                                                                                                                                                                          
                                        NKX25_01(+)1                                                          MSX1_01(+)0.988                                                 HES1_Q2(+)0.968                                                                                                                                                                                                                                                                    
                                        ttAAGTG                                                               agaTAAGTg                                                       gcagaTGGTGggtga                                                                                                                                                                                                                                                                    
                                      MSX1_01(+)0.988                                                       GATA2_01(+)0.992                                                  GATA2_01(+)0.987                                                                                                                                                                                                                                                                   
                                      aatTAAGTg                                                             tgaGATAAgt                                                        gcaGATGGtg                                                                                                                                                                                                                                                                         
                                  TST1_01(+)1                                                           MYOGENIN_Q6(-)1    IK2_01(-)0.956                                     GATA1_01(+)1                                                                                                                                                                                                                                                                       
                                  gagGAATTaagtgtg                                                       cAGCTGag           ctaaTCCCCcag                                       gcaGATGGtg                                                                                                                                                                                                                                                                         
                                  CRX_Q4(-)0.955                                                      MYOGENIN_Q6(+)1     PITX2_Q2(+)1           SP1_01(+)0.962              MYOGENIN_Q6(+)0.964                                                                                                                                                                                                                                                                 
                                  gaggAATTAagtg                                                       aaCAGCTg            gcTAATCcccc            gaGGCTGggc                  agCAGATg                                                                                                                                                                                                                                                                            
                                 ETS1_B(+)1                                                          MYOD_01(-)0.905      GATA2_01(-)0.971     PEA3_Q6(-)0.937             E47_01(+)0.934                                                                                                                                                                                                                                                                        
                                 ggAGGAAttaagtgt                                                     gaacAGCTGaga         gcTAATCccc           aGGAGGc                     ccagCAGATggtggg                                                                                                                                                                                                                                                                       
                                PEA3_Q6(-)0.937                                                      MYOD_01(+)0.905      GATA1_01(-)0.985   ETS1_B(+)0.907               YY1_01(-)1                                                                                                                                                                                                                                                                             
                                gGGAGGa                                                              gaaCAGCTgaga         gcTAATCccc         ggAGGAGgctgggcc              cccagcagATGGTgggt                                                                                                                                                                                                                                                                      
                                ETS2_B(+)1                                                          E47_01(+)0.943      CRX_Q4(+)1          TFIII_Q6(+)1             IK2_01(-)1   PAX4_03(-)0.903                             PAX4_03(+)0.903                                                                                                                                                                                                                    
                                gggAGGAAttaagt                                                      ggaaCAGCTgagata     ctgcTAATCcccc       gggaGGAGG                cagaTCCCAgca aTGGTGggtgaa                                ctgtccCACCTt                                                                                                                                                                                                                       
                               S8_01(+)1                                                           E47_01(-)0.943   AP2REP_01(-)0.918      LRF_Q2(-)0.952           GATA2_01(-)0.972                                         IK2_01(-)1                                                                                   LRF_Q2(-) 0.952         AP2REP_01(-)1                                                                                                  
                               ggggaggAATTAagtg                                                    aggaacAGCTGagat  gtGACTG                GGGGAggag                tcAGATCcca                                               actgTCCCAcct                                                                                 GGGGAcccg               ccCACTG                                                                                                        
                               LRF_Q2(-)0.952                             EN1_01(-)0.991         ETS1_B(+)1       IRF1_Q6(-)1           IK2_01(+)0.956              GATA2_01(+)0.974                                      HSF2_01(+)0.996                                                                                LRF_Q2(-)0 .923     IK2_01(-)1                                                                                                          
                               GGGGAggaa                                  taAATAC                ggAGGAAcagctgag  AAGTGac               gcaGGGGAggag                tcaGATCCca                                            GGAACtgtcc                                                                                     TGGGGaccc           gctaTCCCActg                                                                                                        
                              LRF_Q2(-)0.923          HFH3_01(+)1      MSX1_01(+)0.996        ELF1_Q6(+)1   GATA1_01(+)0.988 LRF_Q2(+)0.923 PEA3_Q6(-)0.937         GATA1_01(-)0.985                                      CREL_01(-)0.952                                                                              IK2_01(+)0.9 56      GATA2_01(-)1        SMAD4_Q6(+)1                                                                                     
                              TGGGGagga               gtcTGTTTctggc    ctgTAAATa              aatggAGGAAca  tgaGATAAgt       aatcCCCCA      gGGAGGa                 tcAGATCcca                                            GGAACtgtcc                                                                                   cctGGGGAcccg         tgCTATCcca          caaggtcAGCCAagc                                                                                  
                              ELF1_Q6(+)1                                                                                                   PEA3_Q6(-)0.937         GATA1_01(+)0.988                                      AP2REP_01(-)0.918                                                                        VDR_Q3(-)1               GATA1_01(-)1        SF1_Q6(-)1                                     CEBPB_01(+)0.976                                  
                              tggggAGGAAtt                                                                                                  gGGAGGa                 tcaGATCCca                                            ggAACTG                                                                                  cagccctgggGACCC          tgCTATCcca          CAAGGtca                                       ccatccaGCAAAgc                                    
                          -400      |         -380      |         -360      |         -340      |         -320      |         -300      |         -280      |         -260      |         -240      |          -220      |         -200      |         -180      |         -160       |         -140      |         -120      |          -100      |         -80       |         -60       |         -40       |         -20                                     
Mouse     -5720     gggcagcttgTGGGGAGGAATTAAGTGTGGCTTGGTCTGTTTCTGGCTTCTCTGTAAATACCACGACACCTCCAAATGGAGGAACAGCTGAGATAAGTGACTGCTAATCCCCCAGTGCAGGGGAGGAGGCTGGGCCGTTCCCTTTCAGATCCCAGCAGATGGTGGGTGAAACAGGCTTCCCCC-AGGCAAGGACACAGGGAACTGTCCCACCTTCTGTCCCTTTAGCTTGCTCTGCACGTCACCCTCACGGCCTAT-TGCGCCAGGAAGAACCTTGCTGGCTCTCCACAGCCCTGGGGACCCG-CCTGGCTTTGCTATCCCACTGGGACACTCAAGGTCAGCCAAGCAGGACTCTGGCCAACAGTGGCCGTTTGGGCTACCATCCAGCAAAGCTCTGTGccctggggaa     -5315     Mouse
                              ||||||||||||||||||||||  |||||||||||||||||||||||||||   ||||||||| || ||||||||||||||||||||||||||||||||||||||||| |||||||||||||||||| |||||| |||||||||||||||||||| |||||||| |||||||| |||||||| ||  ||||||||||||||||||||| |||| || |||| ||||||||| |||||| ||||  |   ||||   |||  | |  ||||| ||| | ||||||||||||||| ||  ||| ||| ||||||||||||    ||||||||||||| | ||||||  |||| || |||| | |||||| | |||||||||||||||||||                              
Human     -4912     ggagggctcaTGGGGAGGAATTAAGTGTGGCTCTGTCTGTTTCTGGCTTCTCTGTAAATACTGTGACACCTCCGAACGGAGGAACAGCTGAGATAAGTGACTGCTAATCCCCCAGTGCCGGGGAGGAGGCTGGGCCGCTCCCTTCCAGATCCCAGCAGATGGTGGATGAAACAGACTTCCCCCGAGGCAAGGGCAGTGGGAACTGTCCCACCTTCTGTTCCTTCAGTTTGCCCTGCACGTCTCCCTCATGGCCAGTCCACGCCGAAAAGGGCTTCACTGGCCCTCAAGAGCCCTGGGGACCCGCCCCAGCTCTGCCATCCCACTGGGATCTACAAGGTCAGCCAACCTGGACTCCAGCCAGCACTGGCAGCTTGGGC-AGCATCCAGCAAAGCTCTGTGggcttcagag     -4505     Human
                            -400      |         -380      |         -360      |         -340      |         -320      |         -300      |         -280      |         -260      |         -240      |         -220      |         -200      |         -180      |         -160      |         -140      |         -120      |         -100      |         -80       |         -60       |         -40        |         -20                                     
                              tggggAGGAAtt            gtcTGTTTctggc    ctgTAAATa              aacggAGGAAca  tgaGATAAgt       aatcCCCCA      gGGAGGa                 ccaGATCCca                                            ggAACTG                                                                                  gagccctgggGACCC          tgCCATCcca          CAAGGtca                                       gcatccaGCAAAgc                                    
                              ELF1_Q6(+)1             HFH3_01(+)1      MSX1_01(+)0.996        ELF1_Q6(+)1   GATA1_01(+)0.988 LRF_Q2(+)0.923 PEA3_Q6(-)0.937         GATA1_01(+)0.988                                      AP2REP_01(-)0.918                                                                        VDR_Q3(-)1               GATA1_01(-)1        SF1_Q6(-)1                                     CEBPB_01(+)0.976                                  
                              TGGGGagga                                   taAATAC                ggAGGAAcagctgag  AAGTGac               gccGGGGAggag                ccAGATCcca                                            GGAACtgtcc                                                                                   cctGGGGAcccg         tgCCATCcca          caaggtcAGCCAacc                                                                                  
                              LRF_Q2(-)0.923                              EN1_01(-)0.991         ETS1_B(+)1       IRF1_Q6(-)1           IK2_01(+)0.956              GATA1_01(-)0.985                                      CREL_01(-)0.952                                                                              IK2_01(+)0.956       GATA2_01(-)0.987    SMAD4_Q6(+)1                                                                                     
                               GGGGAggaa                                                           aggaacAGCTGagat  gtGACTG                GGGGAggag                ccaGATCCca                                            GGAACtgtcc                                                                                     TGGGGaccc           gccaTCCCActg                                                                                                        
                               LRF_Q2(-)0.952                                                      E47_01(-)0.943   AP2REP_01(-)0.918      LRF_Q2(-)0.952           GATA2_01(+)0.974                                      HSF2_01(+)0.996                                                                                LRF_Q2(-)0.923      IK2_01(-)1                                                                                                          
                               ggggaggAATTAagtg                                                     ggaaCAGCTgagata     ctgcTAATCcccc       gGGAGGa                 ccAGATCcca                                               actgTCCCAcct                                                                                 GGGGAcccg               ccCACTG                                                                                                        
                               S8_01(+)1                                                            E47_01(+)0.943      CRX_Q4(+)1          PEA3_Q6(-)0.937         GATA2_01(-)0.972                                         IK2_01(-)1                                                                                   LRF_Q2(-)0.952          AP2REP_01(-)1                                                                                                  
                                gggAGGAAttaagt                                                       gaaCAGCTgaga         gcTAATCccc        gggaGGAGG                cagaTCCCAgca aTGGTGgatgaa                                ctgtccCACCTt                                                                                                                                                                                                                       
                                ETS2_B(+)1                                                           MYOD_01(+)0.905      GATA1_01(-)0.985  TFIII_Q6(+)1             IK2_01(-)1   PAX4_03(-)0.903                             PAX4_03(+)0.903                                                                                                                                                                                                                    
                                gGGAGGa                                                              gaacAGCTGaga         gcTAATCccc         ggAGGAGgctgggcc              cccagcagATGGTggat                                                                                                                                                                                                                                                                      
                                PEA3_Q6(-)0.937                                                      MYOD_01(-)0.905      GATA2_01(-)0.971   ETS1_B(+)0.907               YY1_01(-)1                                                                                                                                                                                                                                                                             
                                gGGAGGa                                                               aaCAGCTg            gcTAATCcccc          aGGAGGc                     ccagCAGATggtgga                                                                                                                                                                                                                                                                       
                                PEA3_Q6(-)0.937                                                       MYOGENIN_Q6(+)1     PITX2_Q2(+)1         PEA3_Q6(-)0.937             E47_01(+)0.934                                                                                                                                                                                                                                                                        
                                 ggAGGAAttaagtgt                                                        cAGCTGag           ctaaTCCCCcag          gaGGCTGggc                  agCAGATg                                                                                                                                                                                                                                                                            
                                 ETS1_B(+)1                                                             MYOGENIN_Q6(-)1    IK2_01(-)0.956        SP1_01(+)0.962              MYOGENIN_Q6(+)0.964                                                                                                                                                                                                                                                                 
                                  gaggAATTAagtg                                                             tgaGATAAgt                                                        gcaGATGGtg                                                                                                                                                                                                                                                                         
                                  CRX_Q4(-)0.955                                                            GATA2_01(+)0.992                                                  GATA1_01(+)1                                                                                                                                                                                                                                                                       
                                  gagGAATTaagtgtg                                                             agaTAAGTg                                                       gcaGATGGtg                                                                                                                                                                                                                                                                         
                                  TST1_01(+)1                                                                 MSX1_01(+)0.988                                                 GATA2_01(+)0.987                                                                                                                                                                                                                                                                   
                                      aatTAAGTg                                                                 atAAGTG                                                       gcagaTGGTGgatga                                                                                                                                                                                                                                                                    
                                      MSX1_01(+)0.988                                                           NKX25_01(+)1                                                  HES1_Q2(+)0.968                                                                                                                                                                                                                                                                    
                                        ttAAGTG                                                                   aagtgACTGCtaat                                                                                                                                                                                                                                                                                                                                 
                                        NKX25_01(+)1                                                              P300_01(-)0.944                                                                                                                                                                                                                                                                                                                                
                                                                                                                           ctaaTCCCC                                                                                                                                                                                                                                                                                                                             
                                                                                                                           LRF_Q2(+)0.952                                                                                                                                                                                                                                                                                                                        
                                                                                                                            taatCCCCC                                                                                                                                                                                                                                                                                                                            
                                                                                                                            LRF_Q2(+)1                                                                                                                                                                                                                                                                                                                           


                                                 SP1_01(-)0.962                             
                                                 ctcCAGCCag                                 
                      |         -40       |         -20                                     
Mouse     -5941     tttcttatttAATGAAAATTGAAACTGAGCTCCAGCCAGAGGccatgaagat     -5890     Mouse
                              |||||||| ||||||  || ||||||||||||                              
Human     -5089     ttctcctttcAATGAAAACTGAAACCCAGATCCAGCCAGAGGgcagtggggg     -5038     Human
                      |         -40       |         -20                                     
                                                 atcCAGCCag                                 
                                                 SP1_01(-)0.962                             


                                      GATA2_01(+)0.98                            
                                      cggGATGTgt                                 
                                      GATA1_01(+)0.99                            
                                      cggGATGTgt                                 
                     -40       |         -20                                     
Mouse     -5998     ttagccattcCTGAGCACCGGGATGTGTGGGcgactacatc     -5958     Mouse
                              |||| |||| |||||||||||                              
Human     -5148     atattggactCTGAACACCAGGATGTGTGGGggcctgcagc     -5108     Human
                     -40       |         -20                                     
                                      cagGATGTgt                                 
                                      GATA1_01(+)0.99                            
                                      cagGATGTgt                                 
                                      GATA2_01(+)0.98                            


                                  EN1_01(-)0.917                                      
                                  caAGAAC                                             
                          -40       |         -20                                     
Mouse     -6104     atcttggaatCTGCCAAGAACAGATTCGATTTGGGGgtcaaaatac     -6059     Mouse
                              |||||||||||||| || || |||||                              
Human     -5270     cggctgggacCTGCCAAGAACAGAATCCATCTGGGGccaaataccc     -5225     Human
                          -40       |         -20                                     
                                  caAGAAC                                             
                                  EN1_01(-)0.917                                      


                                                                 GATA2_01(-)0.992                                   
                                                                 tcTTATCatg                                         
                                                                 GATA1_01(-)0.988                                   
                                                                 tcTTATCatg                                         
                          |         -60       |         -40       |         -20                                     
Mouse     -6184     cttgtcttccTTTCTGAATCTTTTTAGATGGCGTGTTACAACTGGTCTTATCATGTCCGAAGGCAGatactccttc     -6109     Mouse
                              ||||||| |||| ||| ||||    |||||  ||||| ||||||||  |||| |||                              
Human     -5339     ctgccctcctTTTCTGAGTCTTATTAAATGGTTCATTACAGTTGGTCCTATCATGTTAGAAGACAGtgacggctgg     -5264     Human
                          |         -60       |         -40       |         -20                                     
                                                                 tcCTATCatg                                         
                                                                 GATA1_01(-)1                                       
                                                                 tcCTATCatg                                         
                                                                 GATA2_01(-)1                                       


                                                                                                                                    GATA2_01(-)0.972                                                                                       GATA2_01(-)0.972                            
                                                                                                                                    ccAAATCtga                                                                                             agAAATCctt                                  
                                                                       CRX_Q4(+)0.9                                                 GATA1_01(-)0.987                                                             CRX_Q4(+)0.907            GATA1_01(-)0.987                            
                                                                       caggTAACActtg                                                ccAAATCtga                                                                   ctttTAAGGactt             agAAATCctt                                  
                            |         -220      |         -200      |         -180      |         -160      |         -140      |         -120      |         -100      |          -80       |         -60       |         -40       |         -20                                     
Mouse     -6522     ttagcttgggCATTGCCATGTTTGGGCTAACCAAGAAAAGTGGGCTTGCTCCAGGTAACACTTGAAAAACCAAAACCCCATAAATAGACTCACCGCTAATATGCGGAGCAAGCCAAATCTGAGCTAAGAGGGACGCGTTCCAAGAAGGATC-CTAAAGAGTGAGCACTTGATGCCTGAAGGTCACACTCCTTTTAAGGACTTAAAAAGGCTCAACAGAAATCCTTCCTGgtttccctgc     -6285     Mouse
                              ||||| |||| |||||||  ||| ||||  |||  ||||||||||||| |||||||| ||  |||| ||||||||| | |||| || | | ||| ||||||| |||||||||||||||||       ||||||| || | | |    | ||||||| || || | |||  | || |||||||||||||| || ||||||||    |||||||||| |||                              
Human     -5994     ttagatcagaCATTGTCATGGTTGGGCTCTCCAGGAAAGATGGATTTGCTCCAGGTAATACTTGAAACACTGAAACTCCATAAATAAAGTCACTGCCAGTGTGCAGAGCAAGTCAAATCTGAGCTAAGAGTAGTAACTTCCAAGCAGAAACTCATGGGCGTGAGCATTTCATTCTTGACAGACAAACTCCTTTTAAGGAATTTAAAAGGCTATCTAGAAATCCTTTCTGattctttccc     -5756     Human
                             |         -220      |         -200      |         -180      |         -160      |         -140      |         -120      |         -100      |         -80       |         -60       |         -40       |         -20                                     
                                                                       caggTAATActtg                                                tcAAATCtga                                                                   ctttTAAGGaatt             agAAATCctt                                  
                                                                       CRX_Q4(+)0.948                                               GATA1_01(-)0.987                                                             CRX_Q4(+)0.907            GATA1_01(-)0.987                            
                                                                                                                                    tcAAATCtga                                                                                             agAAATCctt                                  
                                                                                                                                    GATA2_01(-)0.972                                                                                       GATA2_01(-)0.972                            


                              MSX1_01(-)1                            
                              cAATTAgtg                              
                              MSX1_01(+)0.9                          
                              caaTTAGTg                              
                             -20                                     
Mouse     -7356     ccatcaagctCAATTAGTGggtagggtgc     -7328     Mouse
                              |||||||||                              
Human     -6178     gaaatgtcaaCAATTAGTGttaccatcac     -6150     Human
                             -20                                     
                              caaTTAGTg                              
                              MSX1_01(+)0.9                          
                              cAATTAgtg                              
                              MSX1_01(-)1                            


                                          MSX1_01(-)0.928                            
                                          cACATAtgt                                  
                         -40       |         -20                                     
Mouse     -7594     tggtttgggtTAACAGCTGGACCACATATGTTGTTttcaagagcc     -7550     Mouse
                              |||||  ||| |||||||||| |||                              
Human     -6769     ataatcgctgTAACAATTGGGCCACATATGTGGTTctctaaaatt     -6725     Human
                         -40       |         -20                                     
                                          cACATAtgt                                  
                                          MSX1_01(-)0.928                            


                               TEF1_Q6(+)0.943                            
                               GAGATg                                     
                              GATA2_01(+)0.987                            
                              agaGATGGtt                                  
                              GATA1_01(+)1                                
                              agaGATGGtt                                  
                        |         -20                                     
Mouse     -7638     agtgaagctcAGAGATGGTTGTGTgcaatagacc     -7605     Mouse
                              |||||||| |||||                              
Human     -6813     aataaaaaatAGAGATGGGTGTGTaaaacagatc     -6780     Human
                        |         -20                                     
                              agaGATGGgt                                  
                              GATA1_01(+)1                                
                              agaGATGGgt                                  
                              GATA2_01(+)0.987                            
                               GAGATg                                     
                               TEF1_Q6(+)0.943                            


                              IRF1_Q6(-)0.924                                
                              AAGAGga                                        
                           |         -20                                     
Mouse     -7935     tgaatgttaaAAGAGGAAAAGAAAAATattatggtat     -7899     Mouse
                              ||||||||||  |||||                              
Human     -7422     ttaccatgttAAGAGGAAAATCAAAATgacattatag     -7386     Human
                           |         -20                                     
                              AAGAGga                                        
                              IRF1_Q6(-)0.924                                
