# Supplementary material for: Transcriptional double-autorepression feedforward circuits act for multicellularity and nervous system development
Source: BMC Genomics. 2011 May 11;12:228. doi: 10.1186/1471-2164-12-228 (PMC3116505; doi:10.1186/1471-2164-12-228)
Supplement: Additional file 4 — Alignments of conserved blocks for 5169 human-mouse orthologs with conserved TFBSs. The location and motif information for 386237 TFBSs are displayed in a character-based alignment-embedded layout. Each file name stands for a gene symbol and the file contains the alignments of conserved blocks with TFBS information for the corresponding gene. Each alignment is not interleaved. The graphical alignments with TFBS information for the 5169 human-mouse ortholog pairs are provided in a browsable format at our website http://genet.med.kagawa-u.ac.jp/pub/HMO_5169/List.htm, together with the character-based alignments with TFBSs and raw sequences contained in Additional files 4 and 2 respectively. [file 1471-2164-12-228-S4.ZIP › Additional_file_4/Text-based_Alignments/ACTG1.aln.txt]

---------- ACTG1 ----------

                                              SP1_01(+)0.943                                                   
                                              gaGGCCGcgg                                                       
                                            PEA3_Q6(-)0.937                                                    
                                            gGGAGGc                                                            
                                           NFKAPPAB50_01(+)1                                                   
                                           GGGGAggccg                                                          
                                           LRF_Q2(-)0.952                                                      
                                           GGGGAggcc                                                           
                                         TFIII_Q6(+)1                                                          
                                         cgggGGAGG                                                             
                                        IK2_01(+)0.956                                                         
                                        gcgGGGGAggcc                                                           
                                     SP1_01(+)1                                                                
                                     gcGGCGGggg                                                                
                           CRX_Q4(+)0.904 LRF_Q2(-)1                                                           
                           cgctTAAATagcg  GGGGGaggc                                                            
                     |         -60       |         -40       |         -20                                     
Mouse     -442      ccgctcccgcTTAAATAGCGGCGGGGGAGGCCGCGGTCGGTCTCACACTCCGCCGCCGGCTtacactgcgc      -372     Mouse
                              ||||||| |||||||||||||||||||||||||||  | |||| ||| |||                              
Human     -486      ccgcttccgcTTAAATAACGGCGGGGGAGGCCGCGGTCGGTCTCAGTCGCCGCTGCCAGCTctcgcactct      -416     Human
                     |         -60       |         -40       |         -20                                     
                           cgctTAAATaacg  GGGGGaggc                                                            
                           CRX_Q4(+)0.904 LRF_Q2(-)1                                                           
                                     acGGCGGggg                                                                
                                     SP1_01(+)1                                                                
                                        gcgGGGGAggcc                                                           
                                        IK2_01(+)0.956                                                         
                                         cgggGGAGG                                                             
                                         TFIII_Q6(+)1                                                          
                                           GGGGAggcc                                                           
                                           LRF_Q2(-)0.952                                                      
                                           GGGGAggccg                                                          
                                           NFKAPPAB50_01(+)1                                                   
                                            gGGAGGc                                                            
                                            PEA3_Q6(-)0.937                                                    
                                              gaGGCCGcgg                                                       
                                              SP1_01(+)0.943                                                   


                                                 YY1_01(+)0.904                                 
                                                 tatgGACATgttctggg                              
                                          YY1_01(-)1                                            
                                          cgccatatATGGAcatg                                     
                                          SRF_Q6(-)1                                            
                                          cgccataTATGGac                                        
                                          SRF_Q6(+)1                                            
                                          cgCCATAtatggac                                        
                                          PR_01(+)1                                             
                                          cgccatatatggacaTGTTCtggggcc                           
                                         E2F1_Q3(-)0.982                                        
                                         tCGCCAta                                               
                                       YY1_01(+)0.998                                           
                                       gatcGCCATatatggac                                        
                                    GATA2_01(-)0.972                                            
                                    aaAGATCgcc                                                  
                                    GATA2_01(+)0.979                                            
                                    aaaGATCGcc                                                  
                                    GATA1_01(-)0.985                                            
                                    aaAGATCgcc                                                  
                                    GATA1_01(+)0.995                                            
                                    aaaGATCGcc                                                  
                                  HSF2_01(+)0.995         EN1_01(+)0.917                        
                                  GGAAAgatcg              GTTCTgg                               
                                  CREL_01(-)1   YY1_01(-)0.906                                  
                                  GGAAAgatcg    atatggacATGTTctgg                               
                            CEBPB_01(+)0.981 MSX1_01(-)0.936   LRF_Q2(-)0.94                    
                            gcttttgGAAAGat   cATATAtgg         GGGGCcgcg                        
                           CEBPB_01(+)0.941 MSX1_01(+)0.936   LRF_Q2(-)0.923                    
                           ggcttttGGAAAga   ccaTATATg         TGGGGccgc                         
                          |         -40       |         -20                                     
Mouse     -518      ggcgcccggcTTTTGGAAAGATCGCCATATATGGACATGTTCTGGGgccgcgcgcg      -463     Mouse
                              ||| ||||||||||||||||||||||||||||||||                              
Human     -563      ggtgcccggcTTTCGGAAAGATCGCCATATATGGACATGTTCTGGGgccgcgcgcg      -508     Human
                          |         -40       |         -20                                     
                           ggctttcGGAAAga   ccaTATATg         TGGGGccgc                         
                           CEBPB_01(+)0.941 MSX1_01(+)0.936   LRF_Q2(-)0.923                    
                            gctttcgGAAAGat   cATATAtgg         GGGGCcgcg                        
                            CEBPB_01(+)0.981 MSX1_01(-)0.936   LRF_Q2(-)0.94                    
                                  GGAAAgatcg    atatggacATGTTctgg                               
                                  CREL_01(-)1   YY1_01(-)0.906                                  
                                  GGAAAgatcg              GTTCTgg                               
                                  HSF2_01(+)0.995         EN1_01(+)0.917                        
                                    aaaGATCGcc                                                  
                                    GATA1_01(+)0.995                                            
                                    aaAGATCgcc                                                  
                                    GATA1_01(-)0.985                                            
                                    aaaGATCGcc                                                  
                                    GATA2_01(+)0.979                                            
                                    aaAGATCgcc                                                  
                                    GATA2_01(-)0.972                                            
                                       gatcGCCATatatggac                                        
                                       YY1_01(+)0.998                                           
                                         tCGCCAta                                               
                                         E2F1_Q3(-)0.982                                        
                                          cgccatatatggacaTGTTCtggggcc                           
                                          PR_01(+)1                                             
                                          cgCCATAtatggac                                        
                                          SRF_Q6(+)1                                            
                                          cgccataTATGGac                                        
                                          SRF_Q6(-)1                                            
                                          cgccatatATGGAcatg                                     
                                          YY1_01(-)1                                            
                                                 tatgGACATgttctggg                              
                                                 YY1_01(+)0.904                                 


                                                                                                                E2F1_Q3(+)0.943                         
                                                                                                                agTCCCGg                                
                                                                                                               AP2REP_01(+)0.918                        
                                                                                                               CAGTCcc                                  
                                               SP1_01(+)0.924                  SP1_01(+)0.924              SP1_01(+)0.972                               
                                               ggGGCGCggc                      ggGGCGCagc                  gcGGCAGtcc                                   
                                                                               LRF_Q2(-)0.943              E2F1_Q3(-)0.925                              
                                                                               GGGGCgcag                   gCGGCAgt                                     
                                                      SP1_01(-)1        AP2REP_01(+)0.918                 P300_01(+)0.944                               
                                                      ggcCCGCCcc        CAGTTtc                           cgcgGCAGTcccgg                                
                              PAX4_03(+)1         SP1_01(-)0.943      HSF2_01(-)0.993         PEA3_Q6(+)0.937 IK2_01(-)0.978                            
                              gggactCACCCc        gcgCGGCCcg          ggcagTTTCG              cCCTCCc         gcagTCCCGggg                              
                      |         -100      |         -80       |         -60       |         -40       |         -20                                     
Mouse     -790      cgggggccacGGGACTCACCCCAGATCGGGGCGCGGCCCGCCCCGGGCTTGGCAGTTTCGGGGCGCAGCCCGGGCCCTCCCTGCTACGCGGCAGTCCCGGGGcagggcaggg      -679     Mouse
                              ||||| |||||||| || ||    | |||||||||||   |||||||||||||||||| | ||||||||||  |  ||||||||||||||||                              
Human     -853      cggggactcgGGGACCCACCCCAGCTCCGGCGCGGCCCCGCCCCGGGTCAGGCAGTTTCGGGGCGCAG-CAGGGCCCTCCCCACGGCGCGGCAGTCCCGGGGaggggccagg      -743     Human
                     |         -100      |         -80       |         -60       |          -40       |         -20                                     
                              gggaccCACCCc       gcgCGGCCcc           ggcagTTTCG              cCCTCCc         gcagTCCCGggg                              
                              PAX4_03(+)1        SP1_01(-)0.943       HSF2_01(-)0.993         PEA3_Q6(+)0.937 IK2_01(-)0.978                            
                                                      gccCCGCCcc        CAGTTtc                           cgcgGCAGTcccgg                                
                                                      SP1_01(-)1        AP2REP_01(+)0.91 8                P300_01(+)0.944                               
                                                                               GGGGCgcag                   gCGGCAgt                                     
                                                                               LRF_Q2(-) 0.943             E2F1_Q3(-)0.925                              
                                                                               ggGGCGCag c                 gcGGCAGtcc                                   
                                                                               SP1_01(+) 0.924             SP1_01(+)0.972                               
                                                                               ggGGCGCag c                     CAGTCcc                                  
                                                                               SP1_01(+) 0.924                 AP2REP_01(+)0.918                        
                                                                                                                agTCCCGg                                
                                                                                                                E2F1_Q3(+)0.943                         


                                  IK2_01(-)0.969                                
                                  agttTCCCTaca                                  
                                 ICSBP_Q6(-)1                                   
                                 caGTTTCcctac                                   
                                 CEBPB_01(-)0.966                               
                                 caGTTTCcctacaa                                 
                                 BLIMP1_Q6(-)1                                  
                                 cagttTCCCTacaa                                 
                                 AP2REP_01(+)0.918                              
                                 CAGTTtc                                        
                               IRF1_Q6(+)0.98                                   
                               ctCAGTT                                          
                    -40       |         -20                                     
Mouse     -1092     acttcccctgCCTCAGTTTCCCTACAATGTgtcccgcaaa     -1053     Mouse
                              |||||||||||||| |||||                              
Human     -1308     ccattgtctaCCTCAGTTTCCCTATAATGTctacaggtga     -1269     Human
                    -40       |         -20                                     
                               ctCAGTT                                          
                               IRF1_Q6(+)0.98                                   
                                 CAGTTtc                                        
                                 AP2REP_01(+)0.918                              
                                 cagttTCCCTataa                                 
                                 BLIMP1_Q6(-)1                                  
                                 caGTTTCcctataa                                 
                                 CEBPB_01(-)0.966                               
                                 caGTTTCcctat                                   
                                 ICSBP_Q6(-)1                                   
                                  agttTCCCTata                                  
                                  IK2_01(-)0.969                                


                                         AP2REP_01(-)1                         
                                         ctCACTG                               
                             |         -20                                     
Mouse     -1434     tgtgaccttgGAGTCCCTCACCTCACTGCtaccctccgc     -1396     Mouse
                              |||||| || |||||||||                              
Human     -1601     gacctcgggcGAGTCCGTCCCCTCACTGCgcggcctcac     -1563     Human
                             |         -20                                     
                                         ctCACTG                               
                                         AP2REP_01(-)1                         


                              AP2REP_01(-)0.907                      
                              ggCACGG                                
                             -20                                     
Mouse     -1608     actgagtgttGGCACGGGTttatggccag     -1580     Mouse
                              |||||||||                              
Human     -1793     gggggccttaGGCACGGGTctcggcgtcc     -1765     Human
                             -20                                     
                              ggCACGG                                
                              AP2REP_01(-)0.907                      


                              NFKAPPAB50_01(+)1                        
                              GGGGAacccg                               
                              LRF_Q2(-)0.952                           
                              GGGGAaccc                                
                     |         -20                                     
Mouse     -1971     gcccccgccgGGGGAACCCGGccttacatgg     -1941     Mouse
                              |||||||||||                              
Human     -2287     tgcgggtggcGGGGAACCCGGgggtctcgag     -2257     Human
                     |         -20                                     
                              GGGGAaccc                                
                              LRF_Q2(-)0.952                           
                              GGGGAacccg                               
                              NFKAPPAB50_01(+)1                        


                                       MSX1_01(-)0.94                        
                                       cAAATAtgg                             
                                    SRF_Q6(+)0.99                            
                                    cgCCAAAtatggcc                           
                                   HFH3_01(-)0.981                           
                                   tcgccAAATAtgg                             
                                   E2F1_Q3(-)0.982                           
                                   tCGCCAaa                                  
                              HSF2_01(+)0.993                                
                              CGAAAtcgcc                                     
                           |         -20                                     
Mouse     -2072     gagcgcgggtCGAAATCGCCAAATATGgccgcgcgcc     -2036     Mouse
                              |||| ||||||||||||                              
Human     -2453     ccggcggcgcCGAAGTCGCCAAATATGgccgcgccac     -2417     Human
                           |         -20                                     
                              CGAAGtcgcc                                     
                              HSF2_01(+)0.995                                
                                   tCGCCAaa                                  
                                   E2F1_Q3(-)0.982                           
                                   tcgccAAATAtgg                             
                                   HFH3_01(-)0.981                           
                                    cgCCAAAtatggcc                           
                                    SRF_Q6(+)0.99                            
                                       cAAATAtgg                             
                                       MSX1_01(-)0.94                        


                                  SP1_01(+)1                               
                                  gcGGCGGgcg                               
                                  CKROX_Q2(-)0.945                         
                                  gcgGCGGGc                                
                               SP1_01(+)1                                  
                               ccGGCGGcgg                                  
                         |         -20                                     
Mouse     -2096     ccactggcctCCCGGCGGCGGGCGGagcgcgggtc     -2062     Mouse
                              |||||||||||||||                              
Human     -2526     gtgactcaggCCCGGCGGCGGGCGGggatggcgct     -2492     Human
                         |         -20                                     
                               ccGGCGGcgg                                  
                               SP1_01(+)1                                  
                                  gcgGCGGGc                                
                                  CKROX_Q2(-)0.945                         
                                  gcGGCGGgcg                               
                                  SP1_01(+)1                               


                                                                  CRX_Q4(+)0.907                               LRF_Q2(+)1                             
                                                                  taaaTAAGGcgag                                tccgCCCCC                              
                                                              HFH3_01(-)0.981                                SP1_01(-)1                               
                                                              tgactAAATAagg                                  cgtCCGCCcc                               
                                                              CRX_Q4(+)0.904                       PEA3_Q6(+)0.937                                    
                                                              tgacTAAATaagg                        cCGTCCg                                            
                           -100      |         -80       |         -60       |          -40         |         -20                                     
Mouse     -2207     gccggaaccgCCTTTGTCCTGCGGGCCAATGGGTAGCCTGCTTGACTAAATAAGGCGAGGAGCG-CGGCCCGGCG--CCCCGTCCGTTACGTCCGCCCCCgtgactcagg     -2101     Mouse
                              ||| ||||| ||| |||||| ||  |||| |||||||||||||||| ||||||| ||| | ||||  ||||||||||||| |||||||||                              
Human     -2634     ggccgccgccCCTCTGTCCCGCGCGCCAATCGGCGGCCTCCTTGACTAAATAAGGCCAGGAGCGCCGGGCGGGCGCCCCCCGTCCGTTACTTCCGCCCCCcgcccgccgt     -2525     Human
                              -100      |         -80       |         -60       |         -40       |         -20                                     
                                                              tgacTAAATaagg                        cCGTCCg                                            
                                                              CRX_Q4(+)0.904                       PEA3_Q6(+)0.937                                    
                                                              tgactAAATAagg                                  cttCCGCCcc                               
                                                              HFH3_01(-)0.981                                SP1_01(-)1                               
                                                                  taaaTAAGGccag                                tccgCCCCC                              
                                                                  CRX_Q4(+)0.907                               LRF_Q2(+)1                             


                                                   AP2REP_01(-)0.907                       
                                                   atCACAG                                 
                                                 EN1_01(-)0.93                             
                                                 aaATCAC                                   
                                                GFI1B_01(+)1                               
                                                caAATCAcagcg                               
                                               GATA2_01(-)0.972                            
                                               acAAATCaca                                  
                                               GATA1_01(-)0.987                            
                                               acAAATCaca                                  
                     |         -40       |         -20                                     
Mouse     -2385     ccctcacactGCCCAGTTGCAAAACTGACAAATCACAGCGCctccttctcg     -2335     Mouse
                              |||| | ||| |||| || ||||||||||||                              
Human     -2866     cttgggcgagGCCCCGCTGCTAAACAGAAAAATCACAGCGCgcggtccagc     -2816     Human
                     |         -40       |         -20                                     
                                               aaAAATCaca                                  
                                               GATA1_01(-)0.987                            
                                               aaAAATCaca                                  
                                               GATA2_01(-)0.972                            
                                                aaAATCAcagcg                               
                                                GFI1B_01(+)1                               
                                                 aaATCAC                                   
                                                 EN1_01(-)0.93                             
                                                   atCACAG                                 
                                                   AP2REP_01(-)0.907                       


                              SF1_Q6(+)1                            
                              taaCCTTG                              
                            -20                                     
Mouse     -3000     ttactgagggTAACCTTGgcatacattc     -2973     Mouse
                              ||||||||                              
Human     -3917     actgagagatTAACCTTGatacttacgg     -3890     Human
                            -20                                     
                              taaCCTTG                              
                              SF1_Q6(+)1                            


                                       PEA3_Q6(+)0.937                       
                                       tCCTCCa                               
                           |         -20                                     
Mouse     -3409     ctcggagcagCTGGGAACCTCCTCCAGccgggcagat     -3373     Mouse
                              ||||||  |||||||||                              
Human     -4626     actccacagtCTGGGACTCTCCTCCAGtggtgagaat     -4590     Human
                           |         -20                                     
                                       tCCTCCa                               
                                       PEA3_Q6(+)0.937                       


                                    SP1_01(+)0.972                           
                                    gaGGCAGcca                               
                                  PEA3_Q6(-)0.937                            
                                  aGGAGGc                                    
                                ETS1_B(+)0.907                               
                                ggAGGAGgcagccag                              
                               TFIII_Q6(+)1                                  
                               aggaGGAGG                                     
                               PEA3_Q6(-)0.937                               
                               aGGAGGa                                       
                              SMAD4_Q6(+)0.949                               
                              caggaggAGGCAgcc                                
                             ETS1_B(+)0.907                                  
                             tcAGGAGgaggcagc                                 
                           |         -20                                     
Mouse     -3812     gcatgtctctCAGGAGGAGGCAGCCAGcccttggaca     -3776     Mouse
                              |||||||||||||||||                              
Human     -5875     gggggcatgcCAGGAGGAGGCAGCCAGtgggacagct     -5839     Human
                           |         -20                                     
                             ccAGGAGgaggcagc                                 
                             ETS1_B(+)0.907                                  
                              caggaggAGGCAgcc                                
                              SMAD4_Q6(+)0.949                               
                               aGGAGGa                                       
                               PEA3_Q6(-)0.937                               
                               aggaGGAGG                                     
                               TFIII_Q6(+)1                                  
                                ggAGGAGgcagccag                              
                                ETS1_B(+)0.907                               
                                  aGGAGGc                                    
                                  PEA3_Q6(-)0.937                            
                                    gaGGCAGcca                               
                                    SP1_01(+)0.972                           


                                   PEA3_Q6(+)1                            
                                   gCTTCCt                                
                        |         -20                                     
Mouse     -4644     ctctcccttcCTTTGGCTTCCTGCcatgtgcacc     -4611     Mouse
                              ||| ||||||||||                              
Human     -6093     tccacccctaCTTGGGCTTCCTGCacgagcagct     -6060     Human
                        |         -20                                     
                                   gCTTCCt                                
                                   PEA3_Q6(+)1                            


                                     SP1_01(-)0.962                              
                                     gtcCAGCCct                                  
                              SF1_Q6(+)1                                         
                              tgcCCTTG                                           
                             LRH1_Q5(+)1                                         
                             ctgcCCTTGtcc                                        
                     -40       |         -20                                     
Mouse     -4989     accagcattcTGCCCTTGTCCAGCCCTGACCtggctcccag     -4949     Mouse
                              ||||||||||| |||||||||                              
Human     -6515     agtaacctctTGCCCTTGTCCCGCCCTGACCcgcttcccct     -6475     Human
                     -40       |         -20                                     
                             ttgcCCTTGtcc                                        
                             LRH1_Q5(+)1                                         
                              tgcCCTTG                                           
                              SF1_Q6(+)1                                         
                                     gtcCCGCCct                                  
                                     SP1_01(-)1                                  


                                          E2F1_Q3(+)0.982                                        
                                          ccTGGCGg                                               
                                        MYOGENIN_Q6(-)1                                          
                                        cACCTGgc                                                 
                                     MYOD_01(-)1                                                 
                                     acccACCTGgcg                                                
                                   E47_01(-)1                                                    
                                   ggacccACCTGgcgg                                               
                           |         -40       |         -20                                     
Mouse     -5609     taagtggcagTAGCCGGACCCACCTGGCGGTCCACATAGGAATGACActggccgcca     -5553     Mouse
                              |||| | ||||||||||||| |||  | |||| ||||                              
Human     -7192     ctcgcggcgaTAGCGGCACCCACCTGGCGGCCCAGGTGGGAACGACAgcggcccgcc     -7136     Human
                           |         -40       |         -20                                     
                                   gcacccACCTGgcgg                                               
                                   E47_01(-)1                                                    
                                     acccACCTGgcg                                                
                                     MYOD_01(-)1                                                 
                                        cACCTGgc                                                 
                                        MYOGENIN_Q6(-)1                                          
                                          ccTGGCGg                                               
                                          E2F1_Q3(+)0.982                                        


                                            PAX4_03(+)1                                 
                                            tgaggtCACCCg                                
                            -40       |         -20                                     
Mouse     -5794     tcctccccgtGCGTCAGCACCAGCTGAGGTCACCCGCCgcttggccgc     -5747     Mouse
                              |||||||| |   ||||||||||| |||                              
Human     -7375     ccacttttccGCGTCAGCCCTGACTGAGGTCACCGGCCcctccccagg     -7328     Human
                            -40       |         -20                                     
                                            tgaggtCACCGg                                
                                            PAX4_03(+)0.92                              
