# Supplementary material for: Transcriptional double-autorepression feedforward circuits act for multicellularity and nervous system development
Source: BMC Genomics. 2011 May 11;12:228. doi: 10.1186/1471-2164-12-228 (PMC3116505; doi:10.1186/1471-2164-12-228)
Supplement: Additional file 4 — Alignments of conserved blocks for 5169 human-mouse orthologs with conserved TFBSs. The location and motif information for 386237 TFBSs are displayed in a character-based alignment-embedded layout. Each file name stands for a gene symbol and the file contains the alignments of conserved blocks with TFBS information for the corresponding gene. Each alignment is not interleaved. The graphical alignments with TFBS information for the 5169 human-mouse ortholog pairs are provided in a browsable format at our website http://genet.med.kagawa-u.ac.jp/pub/HMO_5169/List.htm, together with the character-based alignments with TFBSs and raw sequences contained in Additional files 4 and 2 respectively. [file 1471-2164-12-228-S4.ZIP › Additional_file_4/Text-based_Alignments/ACTG2.aln.txt]

---------- ACTG2 ----------

                                 EN1_01(+)0.917                                    
                                 GTGCTcc                                           
                              PAX4_03(-)0.903                                      
                              aAGGTGctccag                                         
                       -40       |         -20                                     
Mouse     -49       ttccaactcaAAGGTGCTCCAGCCCCCAGCTCAttccaccgct        -7     Mouse
                              |||||||||||| ||||||||||                              
Human     -49       cgcaaatcccAAGGTGCTCCAGTCCCCAGCTCActcagccaca        -7     Human
                       -40       |         -20                                     
                              aAGGTGctccag                                         
                              PAX4_03(-)0.903                                      
                                 GTGCTcc                                           
                                 EN1_01(+)0.917                                    


                                           AP2REP_01(+)0.918                    
                                           CAGTCac                              
                    -40       |         -20                                     
Mouse     -758      ctgtaaagatCTATCTCTAAATCCAGTCACatttgggggt      -719     Mouse
                              ||||||| |||| |||||||                              
Human     -298      tttaaagaccCTATCTCCAAATACAGTCACcttctgtgta      -259     Human
                    -40       |         -20                                     
                                           CAGTCac                              
                                           AP2REP_01(+)0.918                    


                                     AP2REP_01(-)0.932                                    
                                     caTACTG                                              
                              -40       |         -20                                     
Mouse     -824      ccaccctataGAGTAGCCATACTGGAGACCAGCCATATTGggtttatgac      -775     Mouse
                              |||||| |||||||||   |||||||||||                              
Human     -367      cattgtactgGAGTAGTCATACTGGATGACAGCCATATTGcattaatctc      -318     Human
                              -40       |         -20                                     
                                     caTACTG                                              
                                     AP2REP_01(-)0.932                                    


                                    IPF1_Q4(-)1                             
                                    cttCATTAttat                            
                                   CRX_Q4(-)0.952                           
                                   tcttCATTAttat                            
                          |         -20                                     
Mouse     -2647     gcttattcaaTAACTTCTTCATTATTataataataa     -2612     Mouse
                              ||| ||||||||||||                              
Human     -864      ttgggaaagtTAATTTCTTCATTATTttgcatccat      -829     Human
                          |         -20                                     
                                   tcttCATTAtttt                            
                                   CRX_Q4(-)0.952                           
                                    cttCATTAtttt                            
                                    IPF1_Q4(-)1                             


                                HFH3_01(-)0.981                               
                                tcaagAAATAtat                                 
                            |         -20                                     
Mouse     -3125     atagagttatTCTCAAGAAATATATATAtgtgtgtgtg     -3088     Mouse
                              |||||| |||||||||||                              
Human     -1864     caagaccccaTCTCAAAAAATATATATAtatatatctt     -1827     Human
                            |         -20                                     
                                tcaaaAAATAtat                                 
                                HFH3_01(-)0.981                               


                              PITX2_Q2(+)1                                                        
                              tgTAATCccag                                                         
                              GATA2_01(-)0.971                                                    
                              tgTAATCcca                                                          
                              GATA1_01(-)0.985         SP1_01(+)0.972                             
                              tgTAATCcca               gaGGCAGgag                                 
                           |         -40        |         -20                                     
Mouse     -3191     gtctcaggtcTGTAATCCCAGCACTT-GGGAAGTAGAGGCAGGAGAATtgccctaagc     -3135     Mouse
                              ||||||| |||||||| |||| |  |||||||||||||                              
Human     -2118     gtgggtcactTGTAATCTCAGCACTTTGGGAGGCTGAGGCAGGAGAATcacttgaacc     -2061     Human
                            |         -40       |         -20                                     
                              tgTAATCtca               gaGGCAGgag                                 
                              GATA1_01(-)0.985         SP1_01(+)0.972                             
                              tgTAATCtca                                                          
                              GATA2_01(-)0.971                                                    
                              tgTAATCtcag                                                         
                              PITX2_Q2(+)1                                                        


                                                      EN1_01(+)0.917                                             
                                                      GTGCTgg                                                    
                                            PEA3_Q6 (+)0.937                                                     
                                            gCCTCCc                                                              
                      |         -60       |          -40       |         -20                                     
Mouse     -3534     gaactcagaaATCCGCCTGCCTCTGCCTCCC-AAGTGCTGGCATTAAAGGCGTGCGCCGCCGCcaccaccacc     -3463     Mouse
                              |||||||  |||  ||||||| ||||||||| |||| ||||||| ||| ||||                              
Human     -2273     tgacgtcgtgATCCGCCCACCTTGGCCTCCCAAAGTGCTGGGATTACAGGCGTGAGCCACCGCgcccggccac     -2201     Human
                       |         -60       |         -40       |         -20                                     
                                            gCCTCCc                                                              
                                            PEA3_Q6(+)0.937                                                      
                                                      GTGCTgg                                                    
                                                      EN1_01(+)0.917                                             


                                         AP2REP_01(+)0.907                       
                                         CTGTGgg                                 
                     -40       |         -20                                     
Mouse     -4800     aaggaggaaaATGGGGCAGGACTGTGGGGACagagttccgg     -4760     Mouse
                              ||| ||| |||||||||||||                              
Human     -3792     ctgaaccaccATGAGGCTGGACTGTGGGGACtcgggtatcc     -3752     Human
                     -40       |         -20                                     
                                         CTGTGgg                                 
                                         AP2REP_01(+)0.907                       


                              CRX_Q4(+)0.907                             
                              aaacTAAGGtcca                              
                       |         -20                                     
Mouse     -5316     caagggatctAAACTAAGGTCCAcataaatgta     -5284     Mouse
                              ||||||||| |||                              
Human     -4817     ctagcggaggAAACTAAGGCCCAgggaaggaag     -4785     Human
                       |         -20                                     
                              aaacTAAGGccca                              
                              CRX_Q4(+)0.907                             


                                   PEA3_Q6(-)0.937                        
                                   gGGAGGc                                
                               IK2_01(+)1                                 
                               gtgTGGGAggct                               
                        |         -20                                     
Mouse     -7259     actgagacccTGTGTGGGAGGCTGgatgagaagc     -7226     Mouse
                              ||| ||||||||||                              
Human     -7937     tgggttagaaTGTCTGGGAGGCTGttttagggga     -7904     Human
                        |         -20                                     
                               gtcTGGGAggct                               
                               IK2_01(+)1                                 
                                   gGGAGGc                                
                                   PEA3_Q6(-)0.937                        
