# Supplementary material for: Transcriptional double-autorepression feedforward circuits act for multicellularity and nervous system development
Source: BMC Genomics. 2011 May 11;12:228. doi: 10.1186/1471-2164-12-228 (PMC3116505; doi:10.1186/1471-2164-12-228)
Supplement: Additional file 4 — Alignments of conserved blocks for 5169 human-mouse orthologs with conserved TFBSs. The location and motif information for 386237 TFBSs are displayed in a character-based alignment-embedded layout. Each file name stands for a gene symbol and the file contains the alignments of conserved blocks with TFBS information for the corresponding gene. Each alignment is not interleaved. The graphical alignments with TFBS information for the 5169 human-mouse ortholog pairs are provided in a browsable format at our website http://genet.med.kagawa-u.ac.jp/pub/HMO_5169/List.htm, together with the character-based alignments with TFBSs and raw sequences contained in Additional files 4 and 2 respectively. [file 1471-2164-12-228-S4.ZIP › Additional_file_4/Text-based_Alignments/ACTL6A.aln.txt]

---------- ACTL6A ----------

                                                  LRF_Q2(+)0.911                                                                                                                                                                                                                                                                              
                                                  ccgcCCCCT                                                                                                                                                                                                                                                                                   
                                                 LRF_Q2(+)1                                                                                                  TEF1_Q6(+)0.972                                                                                                                                                                  
                                                 tccgCCCCC                                                                                                   GGGATg                                                                                                                                                                           
                                                LRF_Q2(+)0.943                                                                                               PEA3_Q6(-)1                                                                                                                                                                      
                                                ctccGCCCC                                                                                                    gGGATGc                                                                                                                                                                          
                                               SP1_01(-)1                                                                                                   GATA2_01(+)0.982     GATA2_01(+)0.979                                                                                                                                             
                                               gctCCGCCcc                                                                                                   gggGATGCag           tctGATTGgc                                                                                                                                                   
                                           HSF2_01(+)0.995                                                                                                  GATA1_01(+)0.993     GATA1_01(+)0.997                                                SP1_01(+)0.96 2                                        PEA3_Q6(-)1                           
                                           CGAAGctccg                                                                                                       gggGATGCag           tctGATTGgc                                                      gtGGCTGtgc                                             tGGAAGt                               
                            -280      |         -260      |          -240      |         -220      |         -200      |         -180      |         -160       |         -140      |         -120        |         -100      |         -80       |         -60        |         -40       |          -20                                     
Mouse     -373      gctccacccaCCTCACCCGCCCGCGAAGCTCCGCCCCCTCCTGC-CCGTACCCCAACACCTTCCCTTCTTCTGTCGCTTCTCCCTCTCCCTGCCCCTACGGATGCCTTCCATTGGCTAAGACGGCTAAACCGCG-CGGGGATGCAGCAGCGCCACACTCTGATTGGCTAATGACTAAGCC--GGACCCTTTGTCATTGGTTGATACGAGAAACCAGCAAGAGTGGCTGTGCAGC-GGGCGTGCGGCCGCTGCTTTGTTGCCGGAGG-GGGCGGCGTTGGAAGTTgcaggcttgc       -86     Mouse
                              |||| ||| |||| ||||||||||||||||| || ||| | |||||| |||||  | || |||||||||  | || |||| ||||| | || ||||||| |||||||||  | |||   ||||| ||||||||| ||   ||| || ||||||||||||  |||| || |  |||||| | || ||||| ||||| ||| | |||||||| ||||||| ||  | ||| ||| || ||| ||||||||||| |||| ||| |||| ||||||||                              
Human     -380      ccgcccattcCCTCGCCCACCCGGGAAGCTCCGCCCCCTCCAGCTCCGCAACCCAACTCCTTCTGTCCTGCTGTCGCTTTCCTCTTTCCC-GCCCCCATGGCTGCCTTCGATTGGCTAAACCTGCTGGGCCGCGGCGGGGATGCGGCGCAGCCGCATTCTGATTGGCTA--GACTTAGGCCTGGACCC-TAGTGATTGGCTGATAGGAGGAGCCAGCAAGTGTGGCTGAGCTCCGGGGTGTGTGGACGCCGCTTTGTTGCCTGAGGTGGGTGGCGGTGGAAGTTaagggagtca       -91     Human
                              -280      |         -260      |         -240      |         -220      |          -200      |         -180      |         -160      |         -140      |           -120      |          -100      |         -80       |         -60       |         -40       |         -20                                     
                                           GGAAGctccg                                                                                                       gggGATGCgg           tctGATTGgc                                                      gtGGCTGagc                                             tGGAAGt                               
                                           HSF2_01(+)0.997                                                                                                  GATA1_01(+)0.993     GATA1_01(+)0  .997                                              SP1_01(+)0.962                                         PEA3_Q6(-)1                           
                                               gctCCGCCcc                                                                                                   gggGATGCgg           tctGATTGgc                                                                                                                                                   
                                               SP1_01(-)1                                                                                                   GATA2_01(+)0.982     GATA2_01(+)0  .979                                                                                                                                           
                                                ctccGCCCC                                                                                                    gGGATGc                                                                                                                                                                          
                                                LRF_Q2(+)0.943                                                                                               PEA3_Q6(-)1                                                                                                                                                                      
                                                 tccgCCCCC                                                                                                   GGGATg                                                                                                                                                                           
                                                 LRF_Q2(+)1                                                                                                  TEF1_Q6(+)0.972                                                                                                                                                                  
                                                  ccgcCCCCT                                                                                                                                                                                                                                                                                   
                                                  LRF_Q2(+)0.911                                                                                                                                                                                                                                                                              


                              NKX25_01(+)1                                
                              caAAGTG                                     
                        |         -20                                     
Mouse     -777      ctgattaattCAAAGTGAAGTGCAcatttctttt      -744     Mouse
                              ||||||| || |||                              
Human     -641      tcccctatccCAAAGTGGAGCGCAaaatttttac      -608     Human
                        |         -20                                     
                              caAAGTG                                     
                              NKX25_01(+)1                                


                                             GATA2_01(+)0.972                             
                                             tctGATTTgc                                   
                                             GATA1_01(+)0.987                             
                                             tctGATTTgc                                   
                              -40       |         -20                                     
Mouse     -811      taaaatgatgGATCCTATTATTATATCTGATTTGCTGATTaattcaaagt      -762     Mouse
                              |||||||| | | | |||||||| ||||||                              
Human     -680      aaaactgcaaGATCCTATCAATTTGTCTGATTTACTGATTcccctatccc      -631     Human
                              -40       |         -20                                     
                                             tctGATTTac                                   
                                             GATA1_01(+)0.987                             
                                             tctGATTTac                                   
                                             GATA2_01(+)0.972                             


                                        PAX4_03(-)1                                    
                                        tGGGTGcttcct                                   
                                        LRF_Q2(-)0.904                                 
                                        TGGGTgctt                                      
                           -40       |         -20                                     
Mouse     -971      attggggaggTATTTACAAATGGGTGCTTCCTTGAATagtgctccac      -925     Mouse
                              ||||||  | ||||||||| |||||||                              
Human     -1169     ttgggatgccTATTTAGGATTGGGTGCTTGCTTGAATgaagattgat     -1123     Human
                           -40       |         -20                                     
                                        TGGGTgctt                                      
                                        LRF_Q2(-)0.904                                 
                                        tGGGTGcttgct                                   
                                        PAX4_03(-)1                                    


                                         AP2REP_01(+)0.932                          
                                         CAGTAat                                    
                                        CRX_Q4(+)0.955                              
                                        gcagTAATTtggg                               
                                    P300_01(+)0.944                                 
                                    tgttGCAGTaattt                                  
                                    CEBPB_01(+)0.981                                
                                    tgttgcaGTAATtt                                  
                                   CEBPB_01(-)0.97                                  
                                   ttGTTGCagtaatt                                   
                        -40       |         -20                                     
Mouse     -1067     aagcagagggACAAATTGTTGCAGTAATTTGGGGtaagaaaaga     -1024     Mouse
                              |||| ||||||||||||| |||||                              
Human     -1257     ggacacagcaACAAGTTGTTGCAGTAATCTGGGGataaaggaag     -1214     Human
                        -40       |         -20                                     
                                   ttGTTGCagtaatc                                   
                                   CEBPB_01(-)0.97                                  
                                    tgttgcaGTAATct                                  
                                    CEBPB_01(+)0.981                                
                                    tgttGCAGTaatct                                  
                                    P300_01(+)0.944                                 
                                        gcagTAATCtggg                               
                                        CRX_Q4(+)1                                  
                                         CAGTAat                                    
                                         AP2REP_01(+)0.932                          


                              CRX_Q4(-)0.952                                                         
                              ctaaGGTTAcaag                                                          
                     -60       |         -40       |         -20                                     
Mouse     -1230     ttcaacccacCTAAGGTTACAAGTAGCCACTATGTAGCTAGACCCTAGACActtcaattta     -1170     Mouse
                              ||||||||| |||||| ||||   |  |||||| |||||||                              
Human     -1418     tcaatcgtttCTAAGGTTAAAAGTAGGCACTGCATGTCTAGACTCTAGACAaggatcaatt     -1358     Human
                     -60       |         -40       |         -20                                     
                              ctaaGGTTAaaag                                                          
                              CRX_Q4(-)0.952                                                         


                                  SP1_01(-)0.972                           
                                  ttcCTGCCac                               
                         |         -20                                     
Mouse     -1284     gacagacaggTCAATTCCTGCCACCttaatggcag     -1250     Mouse
                              ||| || ||||||||                              
Human     -1472     tactgcctcaTCACTTTCTGCCACCctctgccact     -1438     Human
                         |         -20                                     
                                  tttCTGCCac                               
                                  SP1_01(-)0.972                           


                                  IRF1_Q6(-)1                                         
                                  AAGTGaa                                             
                                NKX25_01(+)1                                          
                                tcAAGTG                                               
                          -40       |         -20                                     
Mouse     -1345     cagcacacagTGTCAAGTGAACGGGAGAGCATTTTCttactagcgt     -1300     Mouse
                              ||||||||||| |||| ||  |||||                              
Human     -1530     gtgattatatTGTCAAGTGAATGGGAAAGAGTTTTCccgctagcct     -1485     Human
                          -40       |         -20                                     
                                tcAAGTG                                               
                                NKX25_01(+)1                                          
                                  AAGTGaa                                             
                                  IRF1_Q6(-)1                                         


                              MSX1_01(+  )0.996                                                                                                
                              attTAAATg                                                                                                        
                              MSX1_01(+  )0.996                                                                                                
                              attTAAATg                                                                                                        
                             |           -80       |         -60       |           -40       |         -20                                     
Mouse     -2106     attgctagatATTTAAATG--ATAGTGGTTTAACTGTACTACTATATATTATAAAGT--AAAATAATATCTCTCCAATTTTTCATTATTGGAAccatagtact     -2008     Mouse
                              |||||||||  | | || ||||| || |  ||| | ||||||||| |   |||||  |||||| |||| ||| |||||| |||                              
Human     -2568     attatttggcATTTAAATGCTACATTGATTTAAATGGATAACTGTGTATTATAAACTCACAAATAGCATCTCTTCAATATTTAATTATTAGAAaacatctcaa     -2466     Human
                       -100      |         -80       |         -60       |         -40       |         -20                                     
                              attTAAATg        attTAAATg                                                                                       
                              MSX1_01(+)0.996  MSX1_01(+)0.996                                                                                 


                                                                GATA2_01(+)0.972                                    
                                                                agaGATCTtg                                          
                                                                GATA1_01(+)0.985                                    
                                                                agaGATCTtg                                          
                          |         -60       |         -40       |         -20                                     
Mouse     -2214     aaagaggtatTTTTAATTCTAAGGTTTATTCTCTTAAATTCATGAGAGATCTTGCAGATGGTATTGgtaaaggata     -2139     Mouse
                              ||||| ||||| | | |||| |||| ||  |||||||||| ||| |||| ||||||                              
Human     -2688     tagataggtaTTTTACTTCTAGGATATATTATCTTCAAA-CATGAGAGATGTTGGAGATAGTATTGaagagagata     -2614     Human
                         |         -60       |         -40        |         -20                                     
                                                                agaGATGTtg                                          
                                                                GATA1_01(+)0.99                                     
                                                                agaGATGTtg                                          
                                                                GATA2_01(+)0.98                                     


                               HFH3_01(-)0.981                         
                               ggaacAAATActt                           
                     |         -20                                     
Mouse     -2473     ctggagagtaTGGAACAAATActtgattctt     -2443     Mouse
                              |||||||||||                              
Human     -2727     gctgaacaagTGGAACAAATAttttactctc     -2697     Human
                     |         -20                                     
                               ggaacAAATAttt                           
                               HFH3_01(-)0.981                         


                                   MYOGENIN_Q6(-)0.96                    
                                   cATCTGag                              
                                GATA2_01(-)0.98                          
                                aaACATCtga                               
                                GATA1_01(-)0.99                          
                                aaACATCtga                               
                       |         -20                                     
Mouse     -2623     ttactttattAAAAACATCTGAGcacagctttt     -2591     Mouse
                              |||| ||||||||                              
Human     -2933     gactttaagcAAAATCATCTGAGtgtcacttcc     -2901     Human
                       |         -20                                     
                                aaTCATCtga                               
                                GATA1_01(-)0.988                         
                                aaTCATCtga                               
                                GATA2_01(-)0.979                         
                                   cATCTGag                              
                                   MYOGENIN_Q6(-)0.96                    


                              GATA2_01(-)0.971                              
                              aaTGATCtgc                                    
                              GATA2_01(+)0.972                              
                              aatGATCTgc                                    
                              GATA1_01(-)0.983                              
                              aaTGATCtgc                                    
                              GATA1_01(+)0.985                              
                              aatGATCTgc                                    
                          |         -20                                     
Mouse     -2656     tgaaattatgAATGATCTGCTTTCTAatctttctta     -2621     Mouse
                              ||||||||| ||||||                              
Human     -2993     tgaacaaacaAATGATCTGTTTTCTAgtatttttcc     -2958     Human
                          |         -20                                     
                              aatGATCTgt                                    
                              GATA1_01(+)0.985                              
                              aaTGATCtgt                                    
                              GATA1_01(-)0.983                              
                              aatGATCTgt                                    
                              GATA2_01(+)0.972                              
                              aaTGATCtgt                                    
                              GATA2_01(-)0.971                              


                                 IRF1_Q6(-)0.975                       
                                 AAATGaa                               
                            CRX_Q4(+)0.904                             
                            tcatTAAATgaag                              
                     |         -20                                     
Mouse     -2715     taattggttcATTAAATGAAGtctctactcc     -2685     Mouse
                              |||||||||||                              
Human     -3070     atggcttattATTAAATGAAGccgtggttcc     -3040     Human
                     |         -20                                     
                            ttatTAAATgaag                              
                            CRX_Q4(+)0.904                             
                                 AAATGaa                               
                                 IRF1_Q6(-)0.975                       


                                  GATA2_01(+)0.971                         
                                  tgtGATTAgt                               
                                  GATA1_01(+)0.985                         
                                  tgtGATTAgt                               
                             MYOD_01(+)0.905                               
                             taaCATGTgatt                                  
                         |         -20                                     
Mouse     -2785     tcatgtgtttAACATGTGATTAGTCatatcaggca     -2751     Mouse
                              ||||||||||| |||                              
Human     -3145     tatctgtgtcAACATGTGATTTGTCctgaaacatc     -3111     Human
                         |         -20                                     
                             caaCATGTgatt                                  
                             MYOD_01(+)0.905                               
                                  tgtGATTTgt                               
                                  GATA1_01(+)0.987                         
                                  tgtGATTTgt                               
                                  GATA2_01(+)0.972                         


                               IRF1_Q6(-)0.98                               
                               AACTGaa                                      
                          |         -20                                     
Mouse     -3163     aggcatcttgGAACTGAAAGAAAAGAgagagcctag     -3128     Mouse
                              ||||||||| || |||                              
Human     -3883     gtgcctttgaGAACTGAAATAACAGAcaataacctt     -3848     Human
                          |         -20                                     
                               AACTGaa                                      
                               IRF1_Q6(-)0.98                               


                                                          GATA2_01(+)0.971                                              
                                                          tggGATTAaa                                                    
                                                          GATA1_01(+)0.985                                              
                                                          tggGATTAaa                                                    
                                                         PITX2_Q2(-)1                                                   
                                                         ctggGATTAaa                                                    
                                            PEA3_Q6(+) 0.937                                                            
                                            gCCTCCc                                                                     
                                       SP1_01(-)0.972    CRX_Q4(-)1                                                     
                                       cctCTGCCtc        ctggGATTAaagg                                                  
                                 SP1_01(-)0.972        IK2_01(+)1             SP1_01(-)0.949                            
                                 cacCTGCCtc            tgcTGGGAttaa           accACGCCcg                                
                             |         -60       |          -40       |         -20                                     
Mouse     -5830     gaactcaaaaATCCACCTGCCTCTGCCTCCCGAG-TGCTGGGATTAAAGGCGTGCCCAACCACGCCCGGCtccacaattt     -5752     Mouse
                              ||||||| ||||| ||||||| |  ||||||||||| |||||||  | ||| ||||||||                              
Human     -5741     tgacctcgtgATCCACCCGCCTCGGCCTCCCAAACTGCTGGGATTACAGGCGTGAGCCACCGCGCCCGGCccgagaatgc     -5662     Human
                    -80       |         -60       |         -40       |         -20                                     
                                 cacCCGCCtc gCCTCCc                           accGCGCCcg                                
                                 SP1_01(-)1 PEA3_Q6(+)0.937                   SP1_01(-)0.924                            
                                       cctCGGCCtc      tgcTGGGAttac                                                     
                                       SP1_01(-)0.943  IK2_01(+)1                                                       
                                                         ctggGATTAcagg                                                  
                                                         CRX_Q4(-)1                                                     
                                                         ctggGATTAca                                                    
                                                         PITX2_Q2(-)1                                                   
                                                          tggGATTAca                                                    
                                                          GATA1_01(+)0.985                                              
                                                          tggGATTAca                                                    
                                                          GATA2_01(+)0.971                                              


                                            SP1_01(+)0.962                                  
                                            caGGCTGgcc                                      
                      |         -40       |         -20                                     
Mouse     -5866     agtcctggaaCTCACTTTGTAGACCAGGCTGGCCTCGAACTCaaaaatccac     -5815     Mouse
                              |||||| ||  | |||||||||||| ||||||                              
Human     -6093     agacaggggtCTCACTGTGCTGCCCAGGCTGGCCTTGAACTCctgggctcaa     -6042     Human
                      |         -40       |         -20                                     
                                            caGGCTGgcc                                      
                                            SP1_01(+)0.962                                  
