# Supplementary material for: Transcriptional double-autorepression feedforward circuits act for multicellularity and nervous system development
Source: BMC Genomics. 2011 May 11;12:228. doi: 10.1186/1471-2164-12-228 (PMC3116505; doi:10.1186/1471-2164-12-228)
Supplement: Additional file 4 — Alignments of conserved blocks for 5169 human-mouse orthologs with conserved TFBSs. The location and motif information for 386237 TFBSs are displayed in a character-based alignment-embedded layout. Each file name stands for a gene symbol and the file contains the alignments of conserved blocks with TFBS information for the corresponding gene. Each alignment is not interleaved. The graphical alignments with TFBS information for the 5169 human-mouse ortholog pairs are provided in a browsable format at our website http://genet.med.kagawa-u.ac.jp/pub/HMO_5169/List.htm, together with the character-based alignments with TFBSs and raw sequences contained in Additional files 4 and 2 respectively. [file 1471-2164-12-228-S4.ZIP › Additional_file_4/Text-based_Alignments/ACTL6B.aln.txt]

---------- ACTL6B ----------

                                                                                                                                                                                               HES1_Q2(-)0.906                                      
                                                                                                                                                                                               ccgccCACGGgccgc                                      
                                                                                                                                                                                               EGR2_01(-)1                                          
                                                                                                                                                                                               ccgCCCACgggc                                         
                                                                                                                                                         E2F1_Q3(-)0.943              SP1_01(-)1                                                    
                                                                                                                                                         cCGGGAgc                     atcCCGCCgc                                                    
                                                                                                                                                       IK2_01(+)0.978                E2F1_Q3(+)0.943                                                
                                                                                                                                                       tccCGGGAgctg                  gaTCCCGc                                                       
                                                                                                                                                   IK2_01(-)0.978                  IK2_01(-)0.978 AP2REP_01(-)0.907                                 
                                                                                                                                                   gggaTCCCGgga                    ctgaTCCCGccg   ccCACGG                                           
                                                                                                                                                  GATA2_01(-)0.974                GATA2_01(-)0.971                                                  
                                                                                                                                                  cgGGATCccg                      gcTGATCccg                                                        
                                                                                                                                                  GATA2_01(+)0.974                GATA2_01(+)0.974                                                  
                                                                                                                                                  cggGATCCcg                      gctGATCCcg                                                        
                                                                                                     GATA2_01(-)0.974                             GATA1_01(-)0.988                GATA1_01(-)0.983                                                  
                                                                                                     ggGGATCcag                                   cgGGATCccg                      gcTGATCccg                                                        
                                                                                                     GATA2_01(+)0.974                          IK2_01(+)0.978     SP1_01(-)0.943  GATA1_01(+)0.988                                                  
                                                                                                     gggGATCCag                                gccCGGGAtccc       gtcCGGCCgc      gctGATCCcg                                                        
                                                           SOX17_01(-)1    GATA2_01(-)0.979          GATA1_01(-)0.988                     SP1_01(-)1 E2F1_Q3(+)0.943         PAX4_03(-)0.92 SP1_01(-)1                                              
                                                           ATTGTc          acCAATCggc                ggGGATCcag                           gccCCGCCcg gaTCCCGg                tCGGTGctgatc   ccgCCGCCca                                              
                              CRX_Q4(+)0.9               SOX5_01(-)1       GATA1_01(-)0.997          GATA1_01(+)0.988                SP1_01(-)1   GATA1_01(+)0.988   SP1_01(-)1 EN1_01(+)0.917 EGR1_01(-)1                                          
                              ccttTAAAGcagc              ttATTGTctc        acCAATCggc                gggGATCCag                      gccCCGCCcc   cggGATCCcg         cggCCGCCtc GTGCTga        ccgCCCACgggc                                         
                        -200      |         -180      |         -160      |         -140      |         -120      |         -100      |         -80       |         -60       |         -40       |         -20                                     
Mouse     -207      agcggctgtaCCTTTAAAGCAGCGGCCCCCAGCCGGGTTATTGTCTCGCTTCATAACCAATCGGCCGCGCCGTTGGGGGCAGGGGATCCAGTGTTCTGATTGGCCGCCGCTGCGCCCCGCCCCGCCCGGGATCCCGGGAGCTGTCCGGCCGCCTCGGTGCTGATCCCGCCGCCGCCCACGGGCCGCGAGCAGCGtagagagggc        -4     Mouse
                              ||||||||||||| |||||| | ||| | |||||||||| |   | ||||||||| |||||||||| | | |||||||| |  | |  ||||||||| |  | | ||||||||||| ||||||||||||||||||||||||||||||||||||||||||| ||||||||||||||| |||||||                              
Human     -202      tgtatcttccCCTTTAAAGCAGCTGCCCCCGGTCGG-TCATTGTCTCGCCTGGCAGCCAATCGGCGGCGCCGTTGGAG-CGGGGGATCCGGCCTCCCAATTGGCCGCTGA-GAGTCCCGCCCCGCCAGGGATCCCGGGAGCTGTCCGGCCGCCTCGGTGCTGATCCCGCCACCGCCCACGGGCCGCTAGCAGCGcagcgggcac        -2     Human
                     -200      |         -180      |          -160      |         -140      |          -120      |         -100       |         -80       |         -60       |         -40       |         -20                                     
                              ccttTAAAGcagc              tcATTGTctc        gcCAATCggc                gggGATCCgg                      gtcCCGCCcc   aggGATCCcg         cggCCGCCtc GTGCTga        ccgCCCACgggc                                         
                              CRX_Q4(+)0.9               SOX5_01(-)1       GATA1_01(-)0.997          GATA1_01(+)0.988                SP1_01(-)1   GATA1_01(+)0.988   SP1_01(-)1 EN1_01(+)0.917 EGR1_01(-)1                                          
                                                           ATTGTc          gcCAATCggc                ggGGATCcgg                           gccCCGCCag gaTCCCGg                tCGGTGctgatc   ccaCCGCCca                                              
                                                           SOX17_01(-)1    GATA2_01(-)0.979          GATA1_01(-)0.988                     SP1_01(-)1 E2F1_Q3(+)0.943         PAX4_03(-)0.92 SP1_01(-)1                                              
                                                                                                     gggGATCCgg                                gccAGGGAtccc       gtcCGGCCgc      gctGATCCcg                                                        
                                                                                                     GATA2_01(+)0.974                          IK2_01(+)0.969     SP1_01(-)0.943  GATA1_01(+)0.988                                                  
                                                                                                     ggGGATCcgg                                   agGGATCccg                      gcTGATCccg                                                        
                                                                                                     GATA2_01(-)0.974                             GATA1_01(-)0.988                GATA1_01(-)0.983                                                  
                                                                                                                                                  aggGATCCcg                      gctGATCCcg                                                        
                                                                                                                                                  GATA2_01(+)0.974                GATA2_01(+)0.974                                                  
                                                                                                                                                  agGGATCccg                      gcTGATCccg                                                        
                                                                                                                                                  GATA2_01(-)0.974                GATA2_01(-)0.971                                                  
                                                                                                                                                   gggaTCCCGgga                    ctgaTCCCGcca   ccCACGG                                           
                                                                                                                                                   IK2_01(-)0.978                  IK2_01(-)0.978 AP2REP_01(-)0.907                                 
                                                                                                                                                       tccCGGGAgctg                  gaTCCCGc                                                       
                                                                                                                                                       IK2_01(+)0.978                E2F1_Q3(+)0.943                                                
                                                                                                                                                         cCGGGAgc                     atcCCGCCac                                                    
                                                                                                                                                         E2F1_Q3(-)0.943              SP1_01(-)1                                                    
                                                                                                                                                                                               ccgCCCACgggc                                         
                                                                                                                                                                                               EGR2_01(-)1                                          
                                                                                                                                                                                               ccgccCACGGgccgc                                      
                                                                                                                                                                                               HES1_Q2(-)0.906                                      


                                     MSX1_01(-)0.996                        
                                     cATTTAgac                              
                          |         -20                                     
Mouse     -479      cctcatttctGTGATTGCATTTAGACtgaatgcggt      -444     Mouse
                              |||||| |||||||||                              
Human     -777      ccctctcccgGTGATTCCATTTAGACcttggtgatt      -742     Human
                          |         -20                                     
                                     cATTTAgac                              
                                     MSX1_01(-)0.996                        


                               TEF1_Q6(+)0.943                         
                               GAGATg                                  
                              GATA2_01(+)0.987                         
                              agaGATGGag                               
                              GATA1_01(+)1                             
                              agaGATGGag                               
                     |         -20                                     
Mouse     -534      agacacaggaAGAGATGGAGAggcatactcc      -504     Mouse
                              |||||||||||                              
Human     -837      aaaaacagagAGAGATGGAGAcacaccccct      -807     Human
                     |         -20                                     
                              agaGATGGag                               
                              GATA1_01(+)1                             
                              agaGATGGag                               
                              GATA2_01(+)0.987                         
                               GAGATg                                  
                               TEF1_Q6(+)0.943                         


                                                  EN1_01(-)0.917                         
                                                  ccAGCAC                                
                                            IK2_01(-)1                                   
                                            ttagTCCCAgca                                 
                             -40       |         -20                                     
Mouse     -873      gctgggcagtGGTGGCGCACGCTTTTAGTCCCAGCACTTgggaggcaga      -825     Mouse
                              |||||| || ||||||| |||||||||||                              
Human     -954      agttggacacGGTGGCTCATGCTTTTAATCCCAGCACTTtgggactttg      -906     Human
                             -40       |         -20                                     
                                            ttaaTCCCAgca                                 
                                            IK2_01(-)1                                   
                                                  ccAGCAC                                
                                                  EN1_01(-)0.917                         


                                                                         SP1_01(+)0.972                          
                                                                         gaGGCAGagg                              
                            SP1_01(+)0.962                             PEA3_Q6(-)0.937                           
                            tgGGCTGggc                                 gGGAGGc                                   
                      |         -60       |         -40       |          -20                                     
Mouse     -884      gccagttgtgGGCTGGGCAGTGGTGGCGCACGCTTTTAGTCCCAGCACTT-GGGAGGCAGAGGcaggcagatt      -813     Mouse
                              ||||||||| || |||| ||||| | || ||| ||||||| ||||||||||||                              
Human     -2394     gcaagcactcGGCTGGGCA-TGCTGGCTCACGCCTGTAATCCTAGCACTTTGGGAGGCAGAGGtgggccgttc     -2323     Human
                      |         -60        |         -40       |         -20                                     
                            tcGGCTGggc                                 gGGAGGc                                   
                            SP1_01(+)0. 962                            PEA3_Q6(-)0.937                           
                                                                         gaGGCAGagg                              
                                                                         SP1_01(+)0.972                          


                             POU1F1_Q6(+)1                            
                             tTGAATataa                               
                              -20                                     
Mouse     -4979     tatattgtgtTGAATATAATaaaaaaaata     -4950     Mouse
                              ||||||||||                              
Human     -2472     agggataagaTGAATATAATcactttccac     -2443     Human
                              -20                                     
                             aTGAATataa                               
                             POU1F1_Q6(+)1                            


                                       PEA3_Q6(+)0 .937                                                           
                                       gCCTCCc                                                                    
                                      IK2_01(-)0.9 78                                                             
                                      tgccTCCCGagt                                                                
                                  SP1_01(-)0.972                       EN1_01(-)0.926                             
                                  cctCTGCCtc                           ccACCAC                                    
                            SP1_01(-)0.972                        PAX4_03(+)0.903                                 
                            cacCTGCCtc                            gtgcgcCACCAc                                    
                       |         -60       |          -40       |         -20                                     
Mouse     -5429     cagaaatccaCCTGCCTCTGCCTCCCGAGT-GCTGGGATTAAAGGCGTGCGCCACCACGCCCAGcctcacacac     -5357     Mouse
                              |||||||| ||||||||||| ||||||| || |||||||| ||||||| |||||                              
Human     -2963     aagcgattctCCTGCCTCAGCCTCCCGAGTAGCTGGGACTACAGGCGTGCACCACCACACCCAGttaatttttt     -2890     Human
                        |         -60       |         -40       |         -20                                     
                            ctcCTGCCtc                            gtgcacCACCAc                                    
                            SP1_01(-)0.972                        PAX4_03(+)0.903                                 
                                  cctCAGCCtc                           ccACCAC                                    
                                  SP1_01(-)0.962                       EN1_01(-)0.926                             
                                      agccTCCCGagt                                                                
                                      IK2_01(-)0.978                                                              
                                       gCCTCCc                                                                    
                                       PEA3_Q6(+)0.937                                                            


                               TEF1_Q6(-)0.943                         
                               cATCTC                                  
                     |         -20                                     
Mouse     -5580     catggatcgaCCATCTCAGTAcacacaccat     -5550     Mouse
                              |||||||||||                              
Human     -4212     cgtatgtcacCCATCTCAGTAtccctcctat     -4182     Human
                     |         -20                                     
                               cATCTC                                  
                               TEF1_Q6(-)0.943                         


                              HFH3_01(-)0.931                          
                              taaacAAAGAaag                            
                     |         -20                                     
Mouse     -6553     ccaaatgcacTAAACAAAGAAagaactttaa     -6523     Mouse
                              |||||||||||                              
Human     -7444     ataacaataaTAAACAAAGAAgggcaatggg     -7414     Human
                     |         -20                                     
                              taaacAAAGAagg                            
                              HFH3_01(-)0.931                          


                               PAX4_03(-)0.903                            
                               aTGGTGactcac                               
                        |         -20                                     
Mouse     -7013     ccagcaaccaCATGGTGACTCACAatcatctgta     -6980     Mouse
                              ||||||||||||||                              
Human     -7759     ataggctgagCATGGTGACTCACAcctgtaatct     -7726     Human
                        |         -20                                     
                               aTGGTGactcac                               
                               PAX4_03(-)0.903                            
