# Supplementary material for: Transcriptional double-autorepression feedforward circuits act for multicellularity and nervous system development
Source: BMC Genomics. 2011 May 11;12:228. doi: 10.1186/1471-2164-12-228 (PMC3116505; doi:10.1186/1471-2164-12-228)
Supplement: Additional file 4 — Alignments of conserved blocks for 5169 human-mouse orthologs with conserved TFBSs. The location and motif information for 386237 TFBSs are displayed in a character-based alignment-embedded layout. Each file name stands for a gene symbol and the file contains the alignments of conserved blocks with TFBS information for the corresponding gene. Each alignment is not interleaved. The graphical alignments with TFBS information for the 5169 human-mouse ortholog pairs are provided in a browsable format at our website http://genet.med.kagawa-u.ac.jp/pub/HMO_5169/List.htm, together with the character-based alignments with TFBSs and raw sequences contained in Additional files 4 and 2 respectively. [file 1471-2164-12-228-S4.ZIP › Additional_file_4/Text-based_Alignments/ACTR10.aln.txt]

---------- ACTR10 ----------

                                  SP1_01(-)0.962                            
                                  ggcCAGCCcg                                
                          |         -20                                     
Mouse     -121      tcaggcctctCCTTGGCCAGCCCGGGtcctcggctt       -86     Mouse
                              ||| || |||||||||                              
Human     -162      tgaggcacagCCTGGGACAGCCCGGGcccggcgcgc      -127     Human
                          |         -20                                     
                                  ggaCAGCCcg                                
                                  SP1_01(-)0.962                            


                                LRF_Q2(+)0.943       SP1_01(-)0.924     PEA3_Q6(+)0.937                        
                                ctccGCCCC            ggcGCGCCtg         gCCTCCg                                
                               SP1_01(-)1          SP1_01(+)0.924  SP1_01(-)0.943                              
                               gctCCGCCcc          ccGGCGCgcc      cctCGGCCtc                                  
                     |         -60       |         -40       |         -20                                     
Mouse     -185      ggacccgggaGGCTCCGCCCCTCTAAGGTGTCCGGCGCGCCTGACCGCCTCGGCCTCCGCGacgtcaggcc      -115     Mouse
                              |||||||||||   | || | ||||||||||||| |||| |||||||||||                              
Human     -311      tagggaggccGGCTCCGCCCCCTCAGGGCGACCGGCGCGCCTGATCGCCGCGGCCTCCGCGcccccgcact      -241     Human
                     |         -60       |         -40       |         -20                                     
                               gctCCGCCcc          ccGGCGCgcc      ccgCGGCCtc                                  
                               SP1_01(-)1          SP1_01(+)0.924  SP1_01(-)0.943                              
                                ctccGCCCC            ggcGCGCCtg         gCCTCCg                                
                                LRF_Q2(+)0.943       SP1_01(-)0.924     PEA3_Q6(+)0.937                        


                               EN1_01(+)0.917                           
                               GTGCTgg                                  
                      |         -20                                     
Mouse     -1288     ctccttgcccAGTGCTGGGATTtttgttagat     -1257     Mouse
                              ||||||||||||                              
Human     -1237     ggcctcccaaAGTGCTGGGATTacaggtgtga     -1206     Human
                      |         -20                                     
                               GTGCTgg                                  
                               EN1_01(+)0.917                           


                                PEA3_Q6(-)0.937                       
                                gGGAGGa                               
                            IK2_01(+)0.969                            
                            ctcAGGGAggag                              
                              -20                                     
Mouse     -1462     agctagttctCAGGGAGGAGgctttctggt     -1433     Mouse
                              ||||||||||                              
Human     -2761     tgtgaagacaCAGGGAGGAGtacataatgt     -2732     Human
                              -20                                     
                            cacAGGGAggag                              
                            IK2_01(+)0.969                            
                                gGGAGGa                               
                                PEA3_Q6(-)0.937                       


                                 AP2REP_01(+)1                        
                                 CAGTGag                              
                              -20                                     
Mouse     -1847     tttcataggtTTGCAGTGAGaaagggactg     -1818     Mouse
                              ||||||||||                              
Human     -2967     gtggcagaggTTGCAGTGAGctgagatcgc     -2938     Human
                              -20                                     
                                 CAGTGag                              
                                 AP2REP_01(+)1                        


                                        GATA2_01(-)0.971                             
                                        ttTAATCcca                                   
                                        GATA1_01(-)0.985                             
                                        ttTAATCcca                                   
                         -40       |         -20                                     
Mouse     -2213     tgagcatggtGGCTCATTCCTTTAATCCCATCACTcagggctcca     -2169     Mouse
                              ||||||| ||| |||||||| ||||                              
Human     -3173     cgggcacagaGGCTCATGCCTGTAATCCCAGCACTttgggaggcc     -3129     Human
                         -40       |         -20                                     
                                        tgTAATCcca                                   
                                        GATA1_01(-)0.985                             
                                        tgTAATCcca                                   
                                        GATA2_01(-)0.971                             


                                 PEA3_Q6(-)0.937                         
                                 aGGAGGc                                 
                       |         -20                                     
Mouse     -2363     aatcctagcaCTCAGGAGGCAGAgaggcaggca     -2331     Mouse
                              |||||||||||||                              
Human     -4392     atcacttgagCTCAGGAGGCAGAagttgcaatg     -4360     Human
                       |         -20                                     
                                 aGGAGGc                                 
                                 PEA3_Q6(-)0.937                         


                               GATA2_01(-)0.974                        
                               caGAATCctg                              
                               GATA1_01(-)0.99                         
                               caGAATCctg                              
                     |         -20                                     
Mouse     -4548     aaggctgctaGCAGAATCCTGatttccaggc     -4518     Mouse
                              ||| |||||||                              
Human     -4499     aggcaacatgGCAAAATCCTGtctctccaaa     -4469     Human
                     |         -20                                     
                               caAAATCctg                              
                               GATA1_01(-)0.987                        
                               caAAATCctg                              
                               GATA2_01(-)0.972                        


                                EN1_01(-)0.922                        
                                tcAAAAC                               
                            GFI1B_01(+)1                              
                            caAATCAaaact                              
                              -20                                     
Mouse     -5298     ggagaatgcaAATCAAAACTgctttgagat     -5269     Mouse
                              ||||||||||                              
Human     -5117     tctggcatctAATCAAAACTtaacagtcat     -5088     Human
                              -20                                     
                            ctAATCAaaact                              
                            GFI1B_01(+)1                              
                                tcAAAAC                               
                                EN1_01(-)0.922                        
