# Supplementary material for: Transcriptional double-autorepression feedforward circuits act for multicellularity and nervous system development
Source: BMC Genomics. 2011 May 11;12:228. doi: 10.1186/1471-2164-12-228 (PMC3116505; doi:10.1186/1471-2164-12-228)
Supplement: Additional file 4 — Alignments of conserved blocks for 5169 human-mouse orthologs with conserved TFBSs. The location and motif information for 386237 TFBSs are displayed in a character-based alignment-embedded layout. Each file name stands for a gene symbol and the file contains the alignments of conserved blocks with TFBS information for the corresponding gene. Each alignment is not interleaved. The graphical alignments with TFBS information for the 5169 human-mouse ortholog pairs are provided in a browsable format at our website http://genet.med.kagawa-u.ac.jp/pub/HMO_5169/List.htm, together with the character-based alignments with TFBSs and raw sequences contained in Additional files 4 and 2 respectively. [file 1471-2164-12-228-S4.ZIP › Additional_file_4/Text-based_Alignments/ACTR3B.aln.txt]

---------- ACTR3B ----------

Alingment line lengths differ!


                                            E2F1_Q3(-)0.925                       
                                            cCGGCAgc                              
                                        E2F1_Q3(+)0.943                           
                                        gcTCCCGg                                  
                                      IK2_01(-)0.978                              
                                      gggcTCCCGgca                                
                      -40       |         -20                                     
Mouse     -132      tcacgaggcaGAGCCTCTGGGCTCCCGGCAGCtcctgggtgg       -91     Mouse
                              |||| || ||||||||||||||                              
Human     -145      gtcggccgccGAGCATCCGGGCTCCCGGCAGCggcgctgcgg      -104     Human
                      -40       |         -20                                     
                                      gggcTCCCGgca                                
                                      IK2_01(-)0.978                              
                                        gcTCCCGg                                  
                                        E2F1_Q3(+)0.943                           
                                            cCGGCAgc                              
                                            E2F1_Q3(-)0.925                       


                                                ATF1_Q6(-)1                             
                                                tGACGTcacga                             
                                               E4F1_Q6(-)1                              
                                               gTGACGtcac                               
                                               E4F1_Q6(+)1                              
                                               gtgaCGTCAc                               
                                              CREB_Q2(-)1                               
                                              agtgaCGTCAcg                              
                                              CREB_Q2(+)1                               
                                              agTGACGtcacg                              
                                             ATF3_Q6(-)1                                
                                             gagtgaCGTCAcga                             
                                             ATF3_Q6(+)1                                
                                             gagTGACGtcacga                             
                                             ATF1_Q6(+)1                                
                                             gagtgACGTCa                                
                            -40       |         -20                                     
Mouse     -165      gcgcgtccccGATTGGCCAACTGTAGAGTGACGTCACGaggcagagcc      -118     Mouse
                              |||||||| || |  |||||||||||||                              
Human     -184      cgcgcgttctGATTGGCCGACCGGGGAGTGACGTCACGtgtcggccgc      -137     Human
                            -40       |         -20                                     
                                             gagtgACGTCa                                
                                             ATF1_Q6(+)1                                
                                             gagTGACGtcacgt                             
                                             ATF3_Q6(+)1                                
                                             gagtgaCGTCAcgt                             
                                             ATF3_Q6(-)1                                
                                              agTGACGtcacg                              
                                              CREB_Q2(+)1                               
                                              agtgaCGTCAcg                              
                                              CREB_Q2(-)1                               
                                               gtgaCGTCAc                               
                                               E4F1_Q6(+)1                              
                                               gTGACGtcac                               
                                               E4F1_Q6(-)1                              
                                                tGACGTcacgt                             
                                                ATF1_Q6(-)1                             


                                     CRX_Q4(+)0.907                              
                                     gcacTAAGGatgg                               
                                  EN1_01(-)0.917                                 
                                  ccAGCAC                                        
                     -40       |         -20                                     
Mouse     -215      aaaacgccggGCTGCCAGCACTAAGGATGGCtgacaagagg      -175     Mouse
                              |||||||||||||| ||||||                              
Human     -257      aagaagcctcGCTGCCAGCACTAAAGATGGCgcgccggagt      -217     Human
                     -40       |         -20                                     
                                  ccAGCAC                                        
                                  EN1_01(-)0.917                                 
                                     gcacTAAAGatgg                               
                                     CRX_Q4(+)0.9                                


                                                                                GATA2_01(-)0.979                        
                                                                                tcCAATCtct                              
                                                                                GATA1_01(-)0.997                        
                                                                                tcCAATCtct                              
                                  YY1_01(-)0.996                   HFH3_01(-)0.981                                      
                                  cctcgcaaATGGGgtca                gttaaAAATAgac                                        
                    -80       |         -60       |         -40       |         -20                                     
Mouse     -311      agaaagaattCAGGCCTCGCAAATGGGGTCATAGTCACCTTATGCATGTTAAAAATAGACTCCAATCTCTtccactgcag      -232     Mouse
                              ||||||||| |||||||||||   |||  | |  || |||||||||| || |||||||||                              
Human     -354      agaaaggcgcCAGGCCTCGGAAATGGGGTCACGTTCATGTAAGTCA-GTTAAAAATAAACCCCAATCTCTccagcagcaa      -276     Human
                             |         -60       |         -40        |         -20                                     
                                  cctcggaaATGGGgtca                gttaaAAATAaac                                        
                                  YY1_01(-)0.996                   HFH3_01(-)0.981                                      
                                                                                ccCAATCtct                              
                                                                                GATA1_01(-)0.997                        
                                                                                ccCAATCtct                              
                                                                                GATA2_01(-)0.979                        


                                                           SOX17_01(-)1                                         
                                                           ATTGTt                                               
                                                         SOX5_01(-)1                                            
                                                         agATTGTtgg                                             
                                                       GATA2_01(+)0.979                                         
                                                       agaGATTGtt                                               
                                                       GATA1_01(+)0.997                                         
                                                       agaGATTGtt                                               
                      |         -60       |         -40       |         -20                                     
Mouse     -799      acccaaactaGCTTTAAGTGTTAGAAATAAAATCAAGAGATTGTTGGGGTAGAGAATAAAGTgaacattgaa      -728     Mouse
                              |||||||| ||||| ||| ||| ||| ||||||||| |  |||| ||| |||                              
Human     -494      taaacactttGCTTTAAGGGTTAGGAATGAAACCAACAGATTGTTGAGACAGAGGATACAGTaccggtaggg      -423     Human
                      |         -60       |         -40       |         -20                                     
                                                       acaGATTGtt                                               
                                                       GATA1_01(+)0.997                                         
                                                       acaGATTGtt                                               
                                                       GATA2_01(+)0.979                                         
                                                         agATTGTtga                                             
                                                         SOX5_01(-)1                                            
                                                           ATTGTt                                               
                                                           SOX17_01(-)1                                         


                              SOX17_01(+)1                                          
                              cACAAT                                                
                        -40       |         -20                                     
Mouse     -1258     gtggaaaatcCACAATGCTTTAAGTCCCAGTAAAgaccaagtga     -1215     Mouse
                              ||||||| ||||||| || |||||                              
Human     -1663     aggtaaaaaaCACAATGTTTTAAGTACCTGTAAAaacaacatgt     -1620     Human
                        -40       |         -20                                     
                              cACAAT                                                
                              SOX17_01(+)1                                          


                                 SP1_01(+)0.921                          
                                 agGGCATtgg                              
                       |         -20                                     
Mouse     -1683     aatcgaaatgGGCAGGGCATTGGtaacatgcac     -1651     Mouse
                              |||||||| ||||                              
Human     -1901     aagggaccaaGGCAGGGCTTTGGcaaaacacaa     -1869     Human
                       |         -20                                     
                                 agGGCTTtgg                              
                                 SP1_01(+)0.912                          


                                LRF_Q2(-)0.904                                             
                                TGGGTttca                                                  
                     |         -40       |         -20                                     
Mouse     -2548     ctatctatacTCTGGGTTTCAGTTTAGACTTCATGGCTTTGgaaaacatct     -2498     Mouse
                              |||||||||||| ||  |  |||| ||||||                              
Human     -2577     ctgcccacctTCTGGGTTTCAGCTTCAATATCATTGCTTTGagaagtttct     -2527     Human
                     |         -40       |         -20                                     
                                TGGGTttca                                                  
                                LRF_Q2(-)0.904                                             


                                                                                       GATA2_01(-)0.972                         
                                                                                       gaAAATCttt                               
                                                                ELF1_Q6(+)1            GATA1_01(-)0.987                         
                                                                tctagAGGAAat           gaAAATCttt                               
                            -80       |         -60       |         -40       |         -20                                     
Mouse     -2830     tcatagcacaAAAACATCTTTGATAATCTTCAGGGCTAGTGGTGTCTAGAGGAAATTGCTGAAGTCTGAAAATCTTTTtcctatcagt     -2743     Mouse
                              |||||| |||||||| | |  |||| ||||||| ||||||||||||  |||| ||| | |||||||||                              
Human     -2890     atctgcctacAAAACACCTTTGATA-TATCAAGGGTTAGTGGTATCTAGAGGAAATCACTGAGGTCAGGAAATCTTTTgttttctacc     -2804     Human
                           -80       |          -60       |         -40       |         -20                                     
                                                                tctagAGGAAat           ggAAATCttt                               
                                                                ELF1_Q6(+)1            GATA1_01(-)0.987                         
                                                                                       ggAAATCttt                               
                                                                                       GATA2_01(-)0.972                         


                               EN1_01(-)0.93                                       
                               agATAAC                                             
                             GATA2_01(+)0.992                                      
                             tgaGATAAca                                            
                             GATA1_01(+)0.988                                      
                             tgaGATAAca                                            
                       -40       |         -20                                     
Mouse     -3022     gttacaaaatGAGATAACATAATTTGCTCATTCtaaggtgtct     -2980     Mouse
                              ||||||||| ||||||||| |||                              
Human     -2952     cctattgtgcGAGATAACA-AATTTGCTCTTTCcttgtgccac     -2911     Human
                      -40       |          -20                                     
                             cgaGATAAca                                            
                             GATA1_01(+ )0.988                                     
                             cgaGATAAca                                            
                             GATA2_01(+ )0.992                                     
                               agATAAC                                             
                               EN1_01(- )0.93                                      


                                     SP1_01(+)0.972                                                     
                                     caGGCAGaga                                                         
                              GATA2_01(+)0.982                                                          
                              gatGATGCag                                                                
                              GATA1_01(+)0.993                                                          
                              gatGATGCag                                                                
                        -60       |         -40       |         -20                                     
Mouse     -4003     agaaaacgtaGATGATGCAGGCAGAGATGAGAGTGATACATGCCCAAGCCAAGGcatccaggag     -3940     Mouse
                              ||||||| ||||||||||  ||||||| ||    ||||||||||                              
Human     -3474     aatgctacgtGATGATGGAGGCAGAGATTGGAGTGATGCACCTACAAGCCAAGGaatgccaagg     -3411     Human
                        -60       |         -40       |         -20                                     
                              gatGATGGag                                                                
                              GATA1_01(+)1                                                              
                              gatGATGGag                                                                
                              GATA2_01(+)0.987                                                          
                                     gaGGCAGaga                                                         
                                     SP1_01(+)0.972                                                     


                                     EN1_01(+)0.922                               
                                     GTTTTgc                                      
                                     CEBPB_01(-)0.976                             
                                     gtTTTGCccgaggc                               
                                   EN1_01(+)0.922                                 
                                   GTGTTtt                                        
                                PAX4_03(-)1                                       
                                tGGGTGttttgc                                      
                                LRF_Q2(-)0.904                                    
                                TGGGTgttt                                         
                      -40       |         -20                                     
Mouse     -4798     tcttccagaaTGTGGGTGTTTTGCCCGAGGCAtgatcaaagc     -4757     Mouse
                              |||||||||||||||| |||||                              
Human     -4268     tttatacctcTGTGGGTGTTTTGCCCTAGGCActgtcaaaat     -4227     Human
                      -40       |         -20                                     
                                TGGGTgttt                                         
                                LRF_Q2(-)0.904                                    
                                tGGGTGttttgc                                      
                                PAX4_03(-)1                                       
                                   GTGTTtt                                        
                                   EN1_01(+)0.922                                 
                                     gtTTTGCcctaggc                               
                                     CEBPB_01(-)0.976                             
                                     GTTTTgc                                      
                                     EN1_01(+)0.922                               


                                             MSX1_01(-)0.996                                    
                                             cATTTAgta                                          
                                           IRF1_Q6(+)0.975                                      
                                           tgCATTT                                              
                                          POU1F1_Q6(+)0.987                                     
                                          aTGCATttag                                            
                                          CRX_Q4(-)0.904                                        
                                          atgcATTTAgtag                                         
                                       YY1_01(+)0.906                                           
                                       aacaTGCATttagtagc                                        
                                      POU1F1_Q6(-)0.987                                         
                                      taacATGCAt                                                
                                  YY1_01(-)0.906                                                
                                  aggttaacATGCAttta                                             
                                  CRX_Q4(+)0.9                                                  
                                  aggtTAACAtgca                                                 
                               CRX_Q4(-)0.952     TFIII_Q6(+)0.919                              
                               cctaGGTTAacat      agtaGCAGG                                     
                          |         -40       |         -20                                     
Mouse     -4893     gggaaacacaTCCTAGGTTAACATGCATTTAGTAGCAGGAGTTTTGcctgtgtctg     -4838     Mouse
                              ||||||||||| |||||||||||||||||| |||||                              
Human     -4690     gagaaaagatTCCTAGGTTAATATGCATTTAGTAGCAGGAATTTTGtaaagtatat     -4635     Human
                          |         -40       |         -20                                     
                               cctaGGTTAatat      agtaGCAGG                                     
                               CRX_Q4(-)0.952     TFIII_Q6(+)0.919                              
                                  aggtTAATAtgca                                                 
                                  CRX_Q4(+)0.948                                                
                                  aggttaatATGCAttta                                             
                                  YY1_01(-)0.906                                                
                                      taatATGCAt                                                
                                      POU1F1_Q6(-)0.987                                         
                                       aataTGCATttagtagc                                        
                                       YY1_01(+)0.906                                           
                                          atgcATTTAgtag                                         
                                          CRX_Q4(-)0.904                                        
                                          aTGCATttag                                            
                                          POU1F1_Q6(+)0.987                                     
                                           tgCATTT                                              
                                           IRF1_Q6(+)0.975                                      
                                             cATTTAgta                                          
                                             MSX1_01(-)0.996                                    


                                 EN1_01(+)0.922                                          
                                 GTGTTta                                                 
                              PAX4_03(-)0.903                                            
                              aTGGTGtttatc                                               
                             -40       |         -20                                     
Mouse     -5161     atgtcactggATGGTGTTTATCAATAGCTCATTTGAGAGactagtgctg     -5113     Mouse
                              ||||||||||| |  || |||||||||||                              
Human     -4988     ccagaattgaATGGTGTTTATTACAAGTTCATTTGAGAGtggtgctgat     -4940     Human
                             -40       |         -20                                     
                              aTGGTGtttatt                                               
                              PAX4_03(-)0.903                                            
                                 GTGTTta                                                 
                                 EN1_01(+)0.922                                          


                                                        POU1F1_Q6(+)0.987                          
                                                        aTGCATatat                                 
                                                    POU1F1_Q6(-)0.987                              
                                                    tcatATGCAt                                     
                                                 OCT1_01(-)1                                       
                                                 tcttcatatGCATAtatac                               
                                                YY1_01(-)0.906                                     
                                                gtcttcatATGCAtata                                  
                                               YY1_01(+)0.922                                      
                                               tgtcTTCATatgcatat                                   
                           |         -40         |         -20                                     
Mouse     -5207     ctaagattggTTATTTTATTCTT--GCTGTCTTCATATGCATATATACAtgtcactgga     -5151     Mouse
                              ||||||| |||||  |||||||||||||||||| |||||                              
Human     -5045     tgagccctgaTTATTTTGTTCTTAAGCTGTCTTCATATGCATAAATACAcggcattgcc     -4987     Human
                             |         -40       |         -20                                     
                                               tgtcTTCATatgcataa                                   
                                               YY1_01(+)0.922                                      
                                                gtcttcatATGCAtaaa                                  
                                                YY1_01(-)0.906                                     
                                                 tcttcatatGCATAaatac                               
                                                 OCT1_01(-)1                                       
                                                    tcatATGCAt                                     
                                                    POU1F1_Q6(-)0.987                              
                                                        aTGCATaaat                                 
                                                        POU1F1_Q6(+)0.987                          


                                                                                                                                                                                                                                                                              EN1_01(+)0 .922                                                                               
                                                                                                                                                                                                                                                                              GTTTTtg                                                                                       
                                                                                                                                                                                                                                                                            AP2REP_01(+) 0.918                                                                              
                                                                                                                                                                                                                                                                            CAGTTtt                                                                                         
                                                                                                                       YY1_01(-)0.904                                                                                                                                   SP1_01(+)0.972                                                                                      
                                                                                                                       aaaggagaATGCCagat                                                                                                                                tgGGCAGttt                                                                                          
                                                                                                                IRF1_Q6(+)0.924                                                                                                                                        P300_01(+)0.944                                                                                      
                                                                                                                tcCTCTT                                                                                                                                                gtggGCAGTttttg                                                                                       
                                                                                                               CRX_Q4(-)0.904                                                                                                              GATA2_01(+)0.972         PAX4_03(-)1                                                                                             
                                                                                                               ttccTCTTAaagg                                                                                                               tgaGATTTaa               tGGGTGggcagt                                                                                            
                                              YY1_01(+)0.922                                                 TFIII_Q6(-)0.919                                                                                                              GATA1_01(+)0.987         LRF_Q2(-)0.904                                                                                          
                                              ttggATCATtttctcct                                              CCTTCctct                                                                                                                     tgaGATTTaa               TGGGTgggc                                                                                               
                              GATA2_01(-)0.979                                                               PEA3_Q6(+)1                                                                   YY1_01(+)0.918                                  CRX_Q4(-)0.904           CKROX_Q2(-)0.904                      EN1_01(+)0.917                                                    
                              gcCAATCaac                                                                     cCTTCCt                                                                       cattCTCATggcaacag                               tgagATTTAaggt            tggGTGGGc                             GTTCTtt                                                           
                              GATA1_01(-)0.997          CMYB_01(+)0.989                                      ELF1_Q6(-)1                   TCF4_Q5(-)1                                    YY1_01(-)0.998                         TFIII_Q6(-)0.973                  EGR2_01(+)1                    EN1_01(+)0.922                                                            
                              gcCAATCaac                ttctcctgccGTTGCcaa                                   ccTTCCTcttaa                  ttCAAAGg                                       gcattctcATGGCaaca                      CCTACagct                         ctggGTGGGcag                   GTTTTtg                                                                   
                      -320      |         -300      |         -280      |         -260      |         -240      |         -220      |         -200      |          -180      |         -160      |         -140      |         -120      |         -100      |         -80       |          -60       |         -40       |         -20                                     
Mouse     -5575     tgaacacttaGCCAATCAACCCCTGCTTGGATCATTTTCTCCTGCCGTTGCCAAGACAGCAGGGAGGTCCATTGAGAGCAGTGGCAGGGCCTTCCTCTTAAAGGAGAATGCCAGATACTTTCAAAGGAACTGGGTCCTAA-TTTTTTGGTCATCTTTTCTCTCTTTGCATTCTCATGGCAACAGAGAACACCCAGCTGGATTCTGCCTACAGCTCTGAGATTTAAGGTTTATAGAGCTGCTGGGTGGGCAGTTTTTGAAG-CAGCCCGTGGTTTTTGTGTTCTTTTTCTTTCTTGGCCCCTGCACAGCTAGTTAagcagaggaa     -5254     Mouse
                              |||||||||| | |||||||| ||||||||||||| |||||||||||| ||| |||| ||||||||  ||||| |||  ||||||||||||||||||||||||| ||||||||||||||| || | |||| |||||||||  || ||||||  ||||||| ||||||||||||| |||||| ||||| | |  ||||||||||||||||||||||| ||   ||||||||||||||||||||||| |||| ||||   | ||||||| ||||||||||  |||||| ||| ||||| |||||||                              
Human     -5424     acacactccgGCCAATCAACTCTTGCTTGGACCATTTTCTCCTGCTGTTGCCAAGACATCAGCGAGGCCCATTGAGTCCAGTGACAGACCCTTCCTCTTAAAGGAGAATGCCAGCTACTTTCAAAGGAACGGGTTTCTAATTTTTTTGGTACTCCTTTCTC-GTTTGCATCCTCATGGCAACAGGGAACACACAGCTTGCTCTTGCCTACAGCTCTGAGATTTAAGATTCGCAGAGCTGCTGGGTGGGCAGTTTTGGAAGACAGCGGTTAGTTTTTGGGTTCTTTTTCCATCTTGG-CCCAGCACAACTAGTTAcatgcaggac     -5103     Human
                      -320      |         -300      |         -280      |         -260      |         -240      |         -220      |         -200      |         -180      |          -160      |         -140      |         -120      |         -100      |         -80       |         -60       |         -40       |          -20                                     
                              gcCAATCaac                ttctcctgctGTTGCcaa                                   ccTTCCTcttaa                  ttCAAAGg                                       gcatcctcATGGCaaca                      CCTACagct                         ctggGTGGGcag                   GTTTTtg                                                                   
                              GATA1_01(-)0.997          CMYB_01(+)0.989                                      ELF1_Q6(-)1                   TCF4_Q5(-)1                                    YY1_01(-)0.998                         TFIII_Q6(-)0.973                  EGR2_01(+)1                    EN1_01(+)0.922                                                            
                              gcCAATCaac                                                                     cCTTCCt                                                                       catcCTCATggcaacag                               tgagATTTAagat            tggGTGGGc                     GTTTTtg                                                                   
                              GATA2_01(-)0.979                                                               PEA3_Q6(+)1                                                                   YY1_01(+)0.918                                  CRX_Q4(-)0.904           CKROX_Q2(-)0.904              EN1_01(+)0.922                                                            
                                              ttggACCATtttctcct                                              CCTTCctct                                                                                                                     tgaGATTTaa               TGGGTgggc                             GTTCTtt                                                           
                                              YY1_01(+)1                                                     TFIII_Q6(-)0.919                                                                                                              GATA1_01(+)0.987         LRF_Q2(-)0.904                        EN1_01(+)0.917                                                    
                                                                                                               ttccTCTTAaagg                                                                                                               tgaGATTTaa               tGGGTGggcagt                                                                                            
                                                                                                               CRX_Q4(-)0.904                                                                                                              GATA2_01(+)0.972         PAX4_03(-)1                                                                                             
                                                                                                                tcCTCTT                                                                                                                                                gtggGCAGTtttgg                                                                                       
                                                                                                                IRF1_Q6(+)0.924                                                                                                                                        P300_01(+)0.944                                                                                      
                                                                                                                       aaaggagaATGCCagct                                                                                                                                tgGGCAGttt                                                                                          
                                                                                                                       YY1_01(-)0.904                                                                                                                                   SP1_01(+)0.972                                                                                      
                                                                                                                                                                                                                                                                            CAGTTtt                                                                                         
                                                                                                                                                                                                                                                                            AP2REP_01(+)0.918                                                                               


                                               TEF1_Q6(+)0.915                                                                  
                                               GGTATg                                                                           
                            -80       |         -60       |         -40       |         -20                                     
Mouse     -6350     ggacagtcctGAGGGTTTGGAAAGCAGGGTATGGCTTGGTCTATACAGACATGTCCAGGGTCATAATATGAGGTGAGAcaggatggta     -6263     Mouse
                              ||||||||| | | ||| || |||  |||| | | | ||  |  | |||| |||||| |||| |||||                              
Human     -5999     tgacaatacaGAGGGTTTGAAGAACAGTGTGTGGTCTGGTATGTCCTGATGTACCAAGGGGCATAATGTGAGATGAGAttgcaaaggt     -5912     Human
                            -80       |         -60       |         -40       |         -20                                     
                                                         GGTATg                                                                 
                                                         TEF1_Q6(+)0.915                                                        


                                    PEA3_Q6(-)1                          
                                    tGGAAGg                              
                       |         -20                                     
Mouse     -6424     tgaattaaagTGAAGTTGGAAGGgcgacagcaa     -6392     Mouse
                              |||| ||||||||                              
Human     -6110     agatgtgaatTGAAATTGGAAGGatgggtgaag     -6078     Human
                       |         -20                                     
                                    tGGAAGg                              
                                    PEA3_Q6(-)1                          


                                                                                                                             GATA2_01(+)0.971                       
                                                                                                                             tttGATTAaa                             
                                                                                 PITX2_Q2(+)1                                GATA1_01(+)0.985                       
                                                                                 ttTAATCtatg                                 tttGATTAaa                             
                                                                                 GATA2_01(-)0.971                           PITX2_Q2(-)1                            
                                                                                 ttTAATCtat                                 atttGATTAaa                             
                                                            EN1_01(+)0.917       GATA1_01(-)0.985                       MSX1_01(+)0.94                              
                                                            GTGCTca              ttTAATCtat                             tctTATTTg                                   
                                                         PAX4_03(-)0.903       CRX_Q4(+)1                               HFH3_01(+)0.981                             
                                                         aAGGTGctcaga          atttTAATCtatg                            tctTATTTgatta                               
                                                       HSF2_01(+)0.992    TST1_01(+)0.926                           CRX_Q4(-)0.904                                  
                                                       TGAAGgtgct         ataAAATTttaatct                           gtatTCTTAtttg                                   
                      -120      |         -100      |         -80       |         -60       |         -40        |          -20                                     
Mouse     -6794     atttagtgttTTCCTATTTTCTCAGGAGAGCAAAATGAAGGTGCTCAGAAGGAAATAAAATTTTAATCTATGCTAATTTAAAACG-ATGTGCCTG-GTATTCTTATTTGATTAAaaagctattt     -6673     Mouse
                              ||||| |||| ||| ||||||  || ||||||||||||||  |||| ||||||||||||| ||||||||  || | ||| ||||  || |||||||||||||||                              
Human     -7924     gctttcgcggTTCCTGTTTTGTCAAGAGAGCCTAAAGAAGGTGCTCAGAACAAAATTAAATTTTAATCTAGGCTAATTTTCAAAGTATGAGCCTCAGTTTTCTTATTTGATTAAgggaggtatt     -7801     Human
                        -120      |         -100      |         -80       |         -60       |         -40       |         -20                                     
                                                       AGAAGgtgct         attAAATTttaatct                           gtttTCTTAtttg                                   
                                                       HSF2_01(+)0.998    TST1_01(+)0.926                           CRX_Q4(-)0.904                                  
                                                         aAGGTGctcaga          atttTAATCtagg                            tctTATTTgatta                               
                                                         PAX4_03(-)0.903       CRX_Q4(+)1                               HFH3_01(+)0.981                             
                                                            GTGCTca              ttTAATCtag                             tctTATTTg                                   
                                                            EN1_01(+)0.917       GATA1_01(-)0.985                       MSX1_01(+)0.94                              
                                                                                 ttTAATCtag                                 atttGATTAag                             
                                                                                 GATA2_01(-)0.971                           PITX2_Q2(-)1                            
                                                                                 ttTAATCtagg                                 tttGATTAag                             
                                                                                 PITX2_Q2(+)1                                GATA1_01(+)0.985                       
                                                                                                                             tttGATTAag                             
                                                                                                                             GATA2_01(+)0.971                       
