# Supplementary material for: Transcriptional double-autorepression feedforward circuits act for multicellularity and nervous system development
Source: BMC Genomics. 2011 May 11;12:228. doi: 10.1186/1471-2164-12-228 (PMC3116505; doi:10.1186/1471-2164-12-228)
Supplement: Additional file 4 — Alignments of conserved blocks for 5169 human-mouse orthologs with conserved TFBSs. The location and motif information for 386237 TFBSs are displayed in a character-based alignment-embedded layout. Each file name stands for a gene symbol and the file contains the alignments of conserved blocks with TFBS information for the corresponding gene. Each alignment is not interleaved. The graphical alignments with TFBS information for the 5169 human-mouse ortholog pairs are provided in a browsable format at our website http://genet.med.kagawa-u.ac.jp/pub/HMO_5169/List.htm, together with the character-based alignments with TFBSs and raw sequences contained in Additional files 4 and 2 respectively. [file 1471-2164-12-228-S4.ZIP › Additional_file_4/Text-based_Alignments/ACTR5.aln.txt]

---------- ACTR5 ----------

                                    SP1_01(+)1                            
                                    ggGGCGGgac                            
                        |         -20                                     
Mouse     -40       tgacgcactcGGCTTCGGGGCGGGaccggcgctg        -7     Mouse
                              ||||| ||||||||                              
Human     -318      ggcggcgataGGCTTTGGGGCGGGgcttccaaac      -285     Human
                        |         -20                                     
                                    ggGGCGGggc                            
                                    SP1_01(+)1                            


                                IRF1_Q6(-)0.904                      
                                AACAGaa                              
                             -20                                     
Mouse     -487      aataaacaaaTGAACAGAAaaagaagtca      -459     Mouse
                              |||||||||                              
Human     -622      gttagtaaagTGAACAGAActgagtagtc      -594     Human
                             -20                                     
                                AACAGaa                              
                                IRF1_Q6(-)0.904                      


                               IRF1_Q6(-)0.98                         
                               AACTGaa                                
                              -20                                     
Mouse     -627      ccactcccagAAACTGAAGTtagtagtacc      -598     Mouse
                              ||||||||||                              
Human     -1194     tttatctctcAAACTGAAGTgttatagacc     -1165     Human
                              -20                                     
                               AACTGaa                                
                               IRF1_Q6(-)0.98                         


                                        EN1_01( -)0.917                                              
                                        ccAGCAC                                                      
                                  IK2_01(-)1                                                         
                                  ttaaTCCCAgca                                                       
                                 PITX2_Q2(+)1                 SP1_01(+)1                             
                                 ttTAATCccag                  caGGCGGatt                             
                                 GATA2_01(-)0.9 71        SP1_01(+)0.972                             
                                 ttTAATCcca               gaGGCAGgcg                                 
                                 GATA1_01(-)0.9 85  SP1_01(+)0.972                                   
                                 ttTAATCcca         gaGGCAGagg                                       
                               CRX_Q4(+)1         PEA3_Q6(-)0.937                                    
                               ccttTAATCccag      gGGAGGc                                            
                    -60       |         -40        |         -20                                     
Mouse     -853      ggtggcacacGCCTTTAATCCCAGCAC-TTGGGAGGCAGAGGCAGGCGGATttctgagttc      -794     Mouse
                              |||| |||||||||||| ||||||||| |||||||||||||                              
Human     -1571     gtcgtctcaaGCCTGTAATCCCAGCACTTTGGGAGGCCGAGGCAGGCGGATcacttgagcc     -1511     Human
                     -60       |         -40       |         -20                                     
                               cctgTAATCccag      gGGAGGc                                            
                               CRX_Q4(+)1         PEA3_Q6(-)0.937                                    
                                 tgTAATCcca         gaGGCCGagg                                       
                                 GATA1_01(-)0.985   SP1_01(+)0.943                                   
                                 tgTAATCcca               gaGGCAGgcg                                 
                                 GATA2_01(-)0.971         SP1_01(+)0.972                             
                                 tgTAATCccag                  caGGCGGatc                             
                                 PITX2_Q2(+)1                 SP1_01(+)1                             
                                  gtaaTCCCAgca                                                       
                                  IK2_01(-)1                                                         
                                        ccAGCAC                                                      
                                        EN1_01(-)0.917                                               


                                IRF1_Q6(+)0.924                      
                                tcCTCTT                              
                             -20                                     
Mouse     -1111     ttatctcccaTATCCTCTTctgtattcca     -1083     Mouse
                              |||||||||                              
Human     -2622     atgtatctctTATCCTCTTtggactcagg     -2594     Human
                             -20                                     
                                tcCTCTT                              
                                IRF1_Q6(+)0.924                      


                                     PEA3_Q6(+) 0.937                                                    
                                     gCCTCCt                                                             
                                SP1_01(-)0.972                                                           
                                cctCTGCCtc                                                               
                               ETS1_B(-)0.907                                                            
                               gcctctgcCTCCTga                                                           
                        -60       |         -40        |         -20                                     
Mouse     -1565     gaaatctgccTGCCTCTGCCTCCTGAG-GGCTGGGATTAAAGGCGTGCGCCACCAaggccggctt     -1502     Mouse
                              |||||| ||||||||||  |||| || |||||| |||| ||||||                              
Human     -3603     gtgattcttgTGCCTCAGCCTCCTGAGTAGCTGCGACTAAAGGTGTGCACCACCAtgcccagcta     -3539     Human
                         -60       |         -40       |         -20                                     
                               gcctcagcCTCCTga                                                           
                               ETS1_B(-)0.907                                                            
                                cctCAGCCtc                                                               
                                SP1_01(-)0.962                                                           
                                     gCCTCCt                                                             
                                     PEA3_Q6(+)0.937                                                     


                                 IRF1_Q6(-)0.98                       
                                 AACTGat                              
                               AP2REP_01(-)0.918                      
                               tgAACTG                                
                              -20                                     
Mouse     -2317     ccaggggaatTTGAACTGATaacagtacaa     -2288     Mouse
                              ||||||||||                              
Human     -4080     ctttgttctaTTGAACTGATtggatgaggc     -4051     Human
                              -20                                     
                               tgAACTG                                
                               AP2REP_01(-)0.918                      
                                 AACTGat                              
                                 IRF1_Q6(-)0.98                       


                              MSX1_01(+)1                             
                              attTAATTg                               
                              -20                                     
Mouse     -2972     tatggacaacATTTAATTGGggctggctta     -2943     Mouse
                              ||||||||||                              
Human     -4873     aagaaaagagATTTAATTGGctcatggttc     -4844     Human
                              -20                                     
                              attTAATTg                               
                              MSX1_01(+)1                             


                              TEF1_Q6(+)0.915                            
                              GCAATg                                     
                       |         -20                                     
Mouse     -5741     aagatactctGCAATGCTGAGGAcccagctcta     -5709     Mouse
                              |||||||||||||                              
Human     -5162     gagaggccaaGCAATGCTGAGGAttgcaggtgt     -5130     Human
                       |         -20                                     
                              GCAATg                                     
                              TEF1_Q6(+)0.915                            


                                                 PITX2_Q2(+)1     PEA3_Q6(-)0.937                          
                                                 ttTAATCccag      gGGAGGc                                  
                                                 GATA2_01(-)0 .971                                         
                                                 ttTAATCcca                                                
                                    E2F1_Q3(+)0.982           IK2_01(+)1                                   
                                    ggTGGCGc                  actTGGGAggca                                 
                              HES1_Q2(+)0.968    GATA1_01(-)0 .985  SP1_01(+)0.972                         
                              gggcaTGGTGgcgca    ttTAATCcca         gaGGCAGaga                             
                          -60       |         -40       |          -20                                     
Mouse     -6455     ggttggggtaGGGCATGGTGGCGCACGCCTTTAATCCCAGC-ACTTGGGAGGCAGAGacaggtagat     -6390     Mouse
                              |||| |||||||||| |  | |||||||||| |||||||||||||||                              
Human     -5374     aaaattagctGGGCGTGGTGGCGCATGATTGTAATCCCAGCTACTTGGGAGGCAGAGgttgcagtga     -5308     Human
                           -60       |         -40       |         -20                                     
                              gggcgTGGTGgcgca    tgTAATCcca       gGGAGGc                                  
                              HES1_Q2(+)0.968    GATA1_01(-)0.985 PEA3_Q6(-)0.937                          
                                    ggTGGCGc                  actTGGGAggca                                 
                                    E2F1_Q3(+)0.982           IK2_01(+)1                                   
                                                 tgTAATCcca         gaGGCAGagg                             
                                                 GATA2_01(-)0.971   SP1_01(+)0.972                         
                                                 tgTAATCccag                                               
                                                 PITX2_Q2(+)1                                              


                              EN1_01(+)0.917                           
                              GTTCTgt                                  
                     |         -20                                     
Mouse     -6565     accatagttaGTTCTGTCTTTacttcacact     -6535     Mouse
                              |||||||||||                              
Human     -7523     tatgttttctGTTCTGTCTTTtggaacttct     -7493     Human
                     |         -20                                     
                              GTTCTgt                                  
                              EN1_01(+)0.917                           


                              IRF1_Q6(+)0.975                        
                              tcCATTT                                
                             -20                                     
Mouse     -7543     tgcatcagacTCCATTTGTcattgacacc     -7515     Mouse
                              |||||||||                              
Human     -7775     gaaagcacttTCCATTTGTtttctagttt     -7747     Human
                             -20                                     
                              tcCATTT                                
                              IRF1_Q6(+)0.975                        
