# Supplementary material for: Transcriptional double-autorepression feedforward circuits act for multicellularity and nervous system development
Source: BMC Genomics. 2011 May 11;12:228. doi: 10.1186/1471-2164-12-228 (PMC3116505; doi:10.1186/1471-2164-12-228)
Supplement: Additional file 4 — Alignments of conserved blocks for 5169 human-mouse orthologs with conserved TFBSs. The location and motif information for 386237 TFBSs are displayed in a character-based alignment-embedded layout. Each file name stands for a gene symbol and the file contains the alignments of conserved blocks with TFBS information for the corresponding gene. Each alignment is not interleaved. The graphical alignments with TFBS information for the 5169 human-mouse ortholog pairs are provided in a browsable format at our website http://genet.med.kagawa-u.ac.jp/pub/HMO_5169/List.htm, together with the character-based alignments with TFBSs and raw sequences contained in Additional files 4 and 2 respectively. [file 1471-2164-12-228-S4.ZIP › Additional_file_4/Text-based_Alignments/ACTR6.aln.txt]

---------- ACTR6 ----------

                                    CEBPB_01(+)0.95                                          
                                    gagtaccGGAAGaa                                           
                                   EN1_01(-)0.987                                            
                                   agAGTAC                                                   
                       |         -40       |         -20                                     
Mouse     -93       gcccccatcgACCATAGAGTACCGGAAGAAGCCTGAGCAGAGGagattcaaac       -41     Mouse
                              ||||||||||||||||| ||||  |||||||||                              
Human     -90       cgcccaacaaACCATAGAGTACCGGAAAAAGCTCGAGCAGAGGggtcggaaag       -38     Human
                       |         -40       |         -20                                     
                                   agAGTAC                                                   
                                   EN1_01(-)0.987                                            
                                    gagtaccGGAAAaa                                           
                                    CEBPB_01(+)0.941                                         


                                  WHN_B(+)0.967                             
                                  gcaCACGCagc                               
                              HES1_Q2(-)0.952                               
                              acacgCACACgcagc                               
                          |         -20                                     
Mouse     -334      ctaatcagatACACGCACACGCAGCCcaccaaaggg      -299     Mouse
                              |||| |||||||||||                              
Human     -330      acacacacacACACACACACGCAGCCggttctctac      -295     Human
                          |         -20                                     
                              acacaCACACgcagc                               
                              HES1_Q2(-)0.952                               
                                  acaCACGCagc                               
                                  WHN_B(+)0.967                             


                                   GATA2_01(+)0.971                              
                                   tggGATTAaa                                    
                                   GATA1_01(+)0.985                              
                                   tggGATTAaa                                    
                                  PITX2_Q2(-)1                                   
                                  ctggGATTAaa                                    
                                  CRX_Q4(-)1                                     
                                  ctggGATTAaagg                                  
                                IK2_01(+)1                                       
                                tgcTGGGAttaa                                     
                               EN1_01(+)0.917                                    
                               GTGCTgg                                           
                     -40       |         -20                                     
Mouse     -747      ctgtctcccgAGTGCTGGGATTAAAGGCGTGtaccattacg      -707     Mouse
                              ||||||||||||| |||||||                              
Human     -541      ggtctcctaaAGTGCTGGGATTACAGGCGTGagccaccgcg      -501     Human
                     -40       |         -20                                     
                               GTGCTgg                                           
                               EN1_01(+)0.917                                    
                                tgcTGGGAttac                                     
                                IK2_01(+)1                                       
                                  ctggGATTAcagg                                  
                                  CRX_Q4(-)1                                     
                                  ctggGATTAca                                    
                                  PITX2_Q2(-)1                                   
                                   tggGATTAca                                    
                                   GATA1_01(+)0.985                              
                                   tggGATTAca                                    
                                   GATA2_01(+)0.971                              


                                       PEA3_Q6(+)0 .937                                        
                                       gCCTCCc                                                 
                                      IK2_01(-)1                                               
                                      tgccTCCCAagt                                             
                                  SP1_01(-)0.972                                               
                                  cctCTGCCtc                                                   
                        |         -40       |          -20                                     
Mouse     -1371     cagaaatctgCCTGCCTCTGCCTCCCAAGT-GCTGGGATTAAAGAtgtccgccac     -1318     Mouse
                              |||||||| ||||||||||| ||||||| || |||                              
Human     -7333     ctcaagcaatCCTGCCTCAGCCTCCCAAGTAGCTGGGACTACAGAcatttgctac     -7279     Human
                         |         -40       |         -20                                     
                                  cctCAGCCtc                                                   
                                  SP1_01(-)0.962                                               
                                      agccTCCCAagt                                             
                                      IK2_01(-)1                                               
                                       gCCTCCc                                                 
                                       PEA3_Q6(+)0.937                                         


                                   AP2REP_01(-)0.907                    
                                   aaCACAG                              
                                 EN1_01(-)0.922                         
                                 agAACAC                                
                               EN1_01(-)0.917                           
                               tgAGAAC                                  
                      |         -20                                     
Mouse     -7770     gcaaagcattGTGAGAACACAGtgaacagaaa     -7739     Mouse
                              ||||||||||||                              
Human     -7380     gagtacagtgGTGAGAACACAGctcactgcaa     -7349     Human
                      |         -20                                     
                               tgAGAAC                                  
                               EN1_01(-)0.917                           
                                 agAACAC                                
                                 EN1_01(-)0.922                         
                                   aaCACAG                              
                                   AP2REP_01(-)0.907                    
