# Supplementary material for: Transcriptional double-autorepression feedforward circuits act for multicellularity and nervous system development
Source: BMC Genomics. 2011 May 11;12:228. doi: 10.1186/1471-2164-12-228 (PMC3116505; doi:10.1186/1471-2164-12-228)
Supplement: Additional file 4 — Alignments of conserved blocks for 5169 human-mouse orthologs with conserved TFBSs. The location and motif information for 386237 TFBSs are displayed in a character-based alignment-embedded layout. Each file name stands for a gene symbol and the file contains the alignments of conserved blocks with TFBS information for the corresponding gene. Each alignment is not interleaved. The graphical alignments with TFBS information for the 5169 human-mouse ortholog pairs are provided in a browsable format at our website http://genet.med.kagawa-u.ac.jp/pub/HMO_5169/List.htm, together with the character-based alignments with TFBSs and raw sequences contained in Additional files 4 and 2 respectively. [file 1471-2164-12-228-S4.ZIP › Additional_file_4/Text-based_Alignments/ACTRT1.aln.txt]

---------- ACTRT1 ----------

                                AP2REP_01(+)0.932                    
                                CAGTAtg                              
                             -20                                     
Mouse     -1611     ttgtataactAACAGTATGaatgagtgta     -1583     Mouse
                              |||||||||                              
Human     -2562     cactatgaaaAACAGTATGtagatatctc     -2534     Human
                             -20                                     
                                CAGTAtg                              
                                AP2REP_01(+)0.932                    


                                             GATA2_01(+)0.98                              
                                             aagGATGTgg                                   
                                             GATA1_01(+)0.99                              
                                             aagGATGTgg                                   
                              -40       |         -20                                     
Mouse     -1832     aactctggtgACAGCAGATGCTGGCAAGGATGTGGAAAAAgaggaacact     -1783     Mouse
                              ||| || ||| || || ||||||||| |||                              
Human     -2647     aagtcagaaaACAACATATGTTGTCATGGATGTGGAGAAAagggaatgtt     -2598     Human
                              -40       |         -20                                     
                                             atgGATGTgg                                   
                                             GATA1_01(+)0.99                              
                                             atgGATGTgg                                   
                                             GATA2_01(+)0.98                              


                                            CRX_Q4(-)0.955                             
                                            tgcaAATTAaaac                              
                                         TST1_01(-)0.902                               
                                         aaatgcaAATTAaaa                               
                                         S8_01(+)1                                     
                                         aaatgcaAATTAaaac                              
                                         IRF1_Q6(-)0.975                               
                                         AAATGca                                       
                                        TEF1_Q6(+)0.972                                
                                        GAAATg                                         
                                   YY1_01(-)0.906                                      
                                   tcagggaaATGCAaatt                                   
                              GATA2_01(-)0.979                                         
                              aaTCATCagg                                               
                              GATA1_01(-)0.988    EN1_01(-)0.922                       
                              aaTCATCagg          ttAAAAC                              
                           -40       |         -20                                     
Mouse     -1915     caacatccttAATCATCAGGGAAATGCAAATTAAAACaatcctgaga     -1869     Mouse
                              ||||||||| |||||||||||||||||                              
Human     -2734     tgaacataccAATCATCAGAGAAATGCAAATTAAAACcccacataga     -2688     Human
                           -40       |         -20                                     
                              aaTCATCaga          ttAAAAC                              
                              GATA1_01(-)0.988    EN1_01(-)0.922                       
                              aaTCATCaga                                               
                              GATA2_01(-)0.979                                         
                                   tcagagaaATGCAaatt                                   
                                   YY1_01(-)0.906                                      
                                        GAAATg                                         
                                        TEF1_Q6(+)0.972                                
                                         AAATGca                                       
                                         IRF1_Q6(-)0.975                               
                                         aaatgcaAATTAaaac                              
                                         S8_01(+)1                                     
                                         aaatgcaAATTAaaa                               
                                         TST1_01(-)0.902                               
                                            tgcaAATTAaaac                              
                                            CRX_Q4(-)0.955                             


                                 POU1F1_Q6(-)0.985                      
                                 taatATCCAa                             
                                 GATA2_01(-)0.994                       
                                 taATATCcaa                             
                                 GATA1_01(-)0.99                        
                                 taATATCcaa                             
                             CRX_Q4(+)0.948                             
                             cggcTAATAtcca                              
                      |         -20                                     
Mouse     -2061     tctgatagacGGCTAATATCCAatatatagta     -2030     Mouse
                              ||||||||||||                              
Human     -2886     tccaacaaaaGGCTAATATCCAgaatctgtaa     -2855     Human
                      |         -20                                     
                             aggcTAATAtcca                              
                             CRX_Q4(+)0.948                             
                                 taATATCcag                             
                                 GATA1_01(-)0.99                        
                                 taATATCcag                             
                                 GATA2_01(-)0.994                       
                                 taatATCCAg                             
                                 POU1F1_Q6(-)0.985                      


                                    GATA2_01(-)0.971                        
                                    aaTAATCaga                              
                                    GATA1_01(-)0.985                        
                                    aaTAATCaga                              
                          |         -20                                     
Mouse     -4014     actcctcccgACACATAATAATCAGAacaacaaatg     -3979     Mouse
                              |||||||| |||||||                              
Human     -6200     tttgaatccaACACATAAAAATCAGAcctccaaaga     -6165     Human
                          |         -20                                     
                                    aaAAATCaga                              
                                    GATA1_01(-)0.987                        
                                    aaAAATCaga                              
                                    GATA2_01(-)0.972                        


                                AP2REP_01(-)1                           
                                aaCACTG                                 
                              EN1_01(-)0.922                            
                              tgAACAC                                   
                      |         -20                                     
Mouse     -4873     gagaatattcTGAACACTGAAActcaggagag     -4842     Mouse
                              ||||||||||||                              
Human     -6648     aagtcaataaTGAACACTGAAAggcttatgaa     -6617     Human
                      |         -20                                     
                              tgAACAC                                   
                              EN1_01(-)0.922                            
                                aaCACTG                                 
                                AP2REP_01(-)1                           


                               AP2REP_01(-)0.907                    
                               acCACAG                              
                            -20                                     
Mouse     -5189     ccacaagaccTACCACAGtatcttaaga     -5162     Mouse
                              ||||||||                              
Human     -7028     aagttaaagaTACCACAGagcatggtgt     -7001     Human
                            -20                                     
                               acCACAG                              
                               AP2REP_01(-)0.907                    
