# Supplementary material for: Transcriptional double-autorepression feedforward circuits act for multicellularity and nervous system development
Source: BMC Genomics. 2011 May 11;12:228. doi: 10.1186/1471-2164-12-228 (PMC3116505; doi:10.1186/1471-2164-12-228)
Supplement: Additional file 4 — Alignments of conserved blocks for 5169 human-mouse orthologs with conserved TFBSs. The location and motif information for 386237 TFBSs are displayed in a character-based alignment-embedded layout. Each file name stands for a gene symbol and the file contains the alignments of conserved blocks with TFBS information for the corresponding gene. Each alignment is not interleaved. The graphical alignments with TFBS information for the 5169 human-mouse ortholog pairs are provided in a browsable format at our website http://genet.med.kagawa-u.ac.jp/pub/HMO_5169/List.htm, together with the character-based alignments with TFBSs and raw sequences contained in Additional files 4 and 2 respectively. [file 1471-2164-12-228-S4.ZIP › Additional_file_4/Text-based_Alignments/ACTRT2.aln.txt]

---------- ACTRT2 ----------

                                       IK2_01(-)0.978                              
                                       gggtTCCCGggc                                
                              GATA2_01(+)0.987                                     
                              gagGATGGag                                           
                              GATA1_01(+)1                                         
                              gagGATGGag                                           
                       -40       |         -20                                     
Mouse     -178      gaccacctcgGAGGATGGAGGGTTCCCGGGCACtggggtgggt      -136     Mouse
                              ||||||| |||| ||||||||||                              
Human     -161      acctgcggctGAGGATGCAGGGCTCCCGGGCACggtgctagcc      -119     Human
                       -40       |         -20                                     
                              gagGATGCag                                           
                              GATA1_01(+)0.993                                     
                              gagGATGCag                                           
                              GATA2_01(+)0.982                                     
                                       gggcTCCCGggc                                
                                       IK2_01(-)0.978                              


                               SOX17_01(-)1                          
                               ATTGTt                                
                             SOX5_01(-)1                             
                             ggATTGTtac                              
                           GATA2_01(+)0.979                          
                           ctgGATTGtt                                
                           GATA1_01(+)0.997                          
                           ctgGATTGtt                                
                             -20                                     
Mouse     -256      tacttcactgGATTGTTACatactgggca      -228     Mouse
                              |||||||||                              
Human     -248      gccttggctaGATTGTTACctaggagaca      -220     Human
                             -20                                     
                           ctaGATTGtt                                
                           GATA1_01(+)0.997                          
                           ctaGATTGtt                                
                           GATA2_01(+)0.979                          
                             agATTGTtac                              
                             SOX5_01(-)1                             
                               ATTGTt                                
                               SOX17_01(-)1                          


                               TFIII_Q6(-)0.9                         
                               CCTCAgccc                              
                               SP1_01(-)0.962                         
                               cctCAGCCct                             
                              -20                                     
Mouse     -735      ctcctccttaGCCTCAGCCCttgtatagca      -706     Mouse
                              ||||||||||                              
Human     -391      ctaagtctctGCCTCAGCCCacaggcttgt      -362     Human
                              -20                                     
                               cctCAGCCca                             
                               SP1_01(-)0.962                         
                               CCTCAgccc                              
                               TFIII_Q6(-)0.9                         


                                           LRF_Q2(-)0.904                          
                                           TGGGTcagc                               
                                          NFE2_01(-)1                              
                                          atgggTCAGCa                              
                       -40       |         -20                                     
Mouse     -1054     tttttcttacTAATGCCTACTGATGGGTCAGCAttaagatccc     -1012     Mouse
                              |||||||| ||| ||||||||||                              
Human     -1307     accatcggatTAATGCCTGCTGGTGGGTCAGCAgggcaggcag     -1265     Human
                       -40       |         -20                                     
                                          gtgggTCAGCa                              
                                          NFE2_01(-)1                              
                                           TGGGTcagc                               
                                           LRF_Q2(-)0.904                          


                              GATA2_01(+)0.98                        
                              gctGATGTta                             
                              GATA1_01(+)0.99                        
                              gctGATGTta                             
                             -20                                     
Mouse     -1352     cagcaatagaGCTGATGTTaaacatggct     -1324     Mouse
                              |||||||||                              
Human     -2365     ggtagcatcgGCTGATGTTgagccagtgc     -2337     Human
                             -20                                     
                              gctGATGTtg                             
                              GATA1_01(+)0.99                        
                              gctGATGTtg                             
                              GATA2_01(+)0.98                        


                                EN1_01(-)0.926                       
                                ccACAAC                              
                             -20                                     
Mouse     -3084     ttgttgtgacCCCCACAACtataaaatta     -3056     Mouse
                              |||||||||                              
Human     -2991     acctcagaagCCCCACAACaccccaccgg     -2963     Human
                             -20                                     
                                ccACAAC                              
                                EN1_01(-)0.926                       


                              HSF2_01(-)0.992                          
                              agggtCTTCA                               
                     |         -20                                     
Mouse     -3653     ccctccaagcAGGGTCTTCAGaacactctct     -3623     Mouse
                              |||||||||||                              
Human     -3722     ccttggtggtAGGGTCTTCAGggtccttcct     -3692     Human
                     |         -20                                     
                              agggtCTTCA                               
                              HSF2_01(-)0.992                          


                                 IRF1_Q6(-)0.959                                    
                                 AATTGga                                            
                        -40       |         -20                                     
Mouse     -4091     tcaggcagctTCTAATTGGAACTGGGAGAGGAGAgatccccgtg     -4048     Mouse
                              |||||||||| | |||| ||||||                              
Human     -4144     aaccgtggccTCTAATTGGAGCAGGGAAAGGAGAacgtccttgt     -4101     Human
                        -40       |         -20                                     
                                 AATTGga                                            
                                 IRF1_Q6(-)0.959                                    


                                                                          YY1_01(-)0.918                                  
                                                                          agcgatttATGAGgctt                               
                                                                          GATA2_01(+)0.972                                
                                                                          agcGATTTat                                      
                                                                          GATA1_01(+)0.987                                
                                                                          agcGATTTat                                      
                                                                          CRX_Q4(-)0.904                                  
                                                                          agcgATTTAtgag                                   
                                                          CRX_Q4(+)0.948 FREAC7_01(-)1                                    
                                                          tccaTAAACttgt  aagcgaTTTATgaggc                                 
                      -80       |         -60       |         -40       |         -20                                     
Mouse     -4189     tgaacactggGGAGGGGAATGGCGTTACAGCCAGTTTGTCCATAAACTTGTTCAAGCGATTTATGAGGCTTGgctggcttag     -4108     Mouse
                              |||||||  ||||| | ||||||| |   ||||||||||||||||| |||||||||||||||                              
Human     -4246     gccctgccctGGAGGGGGTTGGCGGTGCAGCCAGCTCACCCATAAACTTGTTCAAGTGATTTATGAGGCTTGctcagcgcgg     -4165     Human
                      -80       |         -60       |         -40       |         -20                                     
                                                          cccaTAAACttgt  aagtgaTTTATgaggc                                 
                                                          CRX_Q4(+)0.948 FREAC7_01(-)1                                    
                                                                          agtgATTTAtgag                                   
                                                                          CRX_Q4(-)0.904                                  
                                                                          agtGATTTat                                      
                                                                          GATA1_01(+)0.987                                
                                                                          agtGATTTat                                      
                                                                          GATA2_01(+)0.972                                
                                                                          agtgatttATGAGgctt                               
                                                                          YY1_01(-)0.918                                  


                                        MYOGENIN_Q6(+)0.964                                                                                               
                                        acCAGATg                                                                                                          
                                  HES1_Q2(-)0.968                                                                                                         
                                  ctggcCACCAgatgt                                                                                                         
                                 PAX4_03(+)0.903                                CRX_Q4(+)0.955                                                            
                                 tctggcCACCAg                                   tcacTAATTggct                                                             
                        |         -100      |         -80       |         -60       |         -40       |         -20                                     
Mouse     -4592     ccccacaagaGGATCTGGCCACCAGATGTTAGGTCGGCACTAATGAGCCCAGTCTGCTGGTCACTAATTGGCTAAGGCTCTGGGCACTAGTGATAGAATGAACCtcagatgatg     -4479     Mouse
                              |||||||||||||||||||  || ||||||| ||||||||||||  ||||||| ||||||||| ||||||||  ||| | ||| |||  |||||                              
Human     -4672     tcagccagagGGATCTGGCCACCAGATGTAGGGCCGGCACTGATGAGCCCAGTCCACTGGTCAATAATTGGCTGAGGCTCTGTCCACCACTGACAGATGGAACCagggacaatg     -4559     Human
                        |         -100      |         -80       |         -60       |         -40       |         -20                                     
                                 tctggcCACCAg                                   tcaaTAATTggct                                                             
                                 PAX4_03(+)0.903                                CRX_Q4(+)0.955                                                            
                                  ctggcCACCAgatgt                                                                                                         
                                  HES1_Q2(-)0.968                                                                                                         
                                        acCAGATg                                                                                                          
                                        MYOGENIN_Q6(+)0.964                                                                                               


                               PEA3_Q6(-)0.937                             
                               gGGAGGg                                     
                               PEA3_Q6(-)0.937                             
                               gGGAGGg                                     
                               IK2_01(+)0.969                              
                               gggAGGGAaggg                                
                              CKROX_Q2(-)1                                 
                              aggGAGGGa                                    
                         |         -20                                     
Mouse     -6990     aagctggggaAGGGAGGGAAGGGAGgaatcccgca     -6956     Mouse
                              ||||||||| |||||                              
Human     -5073     gaagggaaagAGGGAGGGAGGGGAGaggaagggaa     -5039     Human
                         |         -20                                     
                              aggGAGGGa                                    
                              CKROX_Q2(-)1                                 
                               gggAGGGAgggg                                
                               IK2_01(+)0.969                              
                               gGGAGGg                                     
                               PEA3_Q6(-)0.937                             
                                   gGGAGGg                                 
                                   PEA3_Q6(-)0.937                         


                                TEF1_Q6(-)0.972                      
                                cATCCC                               
                               PEA3_Q6(+)1                           
                               tCATCCc                               
                              LRF_Q2(+)0.952                         
                              ctcaTCCCC                              
                             GATA2_01(-)0.979                        
                             ccTCATCccc                              
                             GATA1_01(-)0.988                        
                             ccTCATCccc                              
                             -20                                     
Mouse     -7277     gaaaacagacCTCATCCCCgctgagacag     -7249     Mouse
                              |||||||||                              
Human     -5463     ctaggtggggCTCATCCCCtggccaggga     -5435     Human
                             -20                                     
                             gcTCATCccc                              
                             GATA1_01(-)0.988                        
                             gcTCATCccc                              
                             GATA2_01(-)0.979                        
                              ctcaTCCCC                              
                              LRF_Q2(+)0.952                         
                               tCATCCc                               
                               PEA3_Q6(+)1                           
                                cATCCC                               
                                TEF1_Q6(-)0.972                      


                                 SP1_01(+)0.943                          
                                 ttGGCCGtgt                              
                       |         -20                                     
Mouse     -7432     taaaacccaaAGCTTGGCCGTGTttagttggag     -7400     Mouse
                              |||||||| ||||                              
Human     -6363     ggtgcctggtAGCTTGGCAGTGTctgggctcac     -6331     Human
                       |         -20                                     
                                 ttGGCAGtgt                              
                                 SP1_01(+)0.972                          


                             SP1_01(+)0.972                          
                             gtGGCAGgcg                              
                             -20                                     
Mouse     -7706     aggctggaagTGGCAGGCGcatggtaaga     -7678     Mouse
                              |||||||||                              
Human     -6469     accctgtcccTGGCAGGCGagcaaaggca     -6441     Human
                             -20                                     
                             ctGGCAGgcg                              
                             SP1_01(+)0.972                          
