# Supplementary material for: Transcriptional double-autorepression feedforward circuits act for multicellularity and nervous system development
Source: BMC Genomics. 2011 May 11;12:228. doi: 10.1186/1471-2164-12-228 (PMC3116505; doi:10.1186/1471-2164-12-228)
Supplement: Additional file 4 — Alignments of conserved blocks for 5169 human-mouse orthologs with conserved TFBSs. The location and motif information for 386237 TFBSs are displayed in a character-based alignment-embedded layout. Each file name stands for a gene symbol and the file contains the alignments of conserved blocks with TFBS information for the corresponding gene. Each alignment is not interleaved. The graphical alignments with TFBS information for the 5169 human-mouse ortholog pairs are provided in a browsable format at our website http://genet.med.kagawa-u.ac.jp/pub/HMO_5169/List.htm, together with the character-based alignments with TFBSs and raw sequences contained in Additional files 4 and 2 respectively. [file 1471-2164-12-228-S4.ZIP › Additional_file_4/Text-based_Alignments/ACVR1.aln.txt]

---------- ACVR1 ----------

                                CRX_Q4(-)0.904                                   
                                gtttTCTTAttga                                    
                     -40       |         -20                                     
Mouse     -283      ccttattctcTTGTTTTCTTATTGAGTTCTTctttaggagg      -243     Mouse
                              |||||| |||||||| |||||                              
Human     -291      tgaaaattttTTGTTTCCTTATTGATTTCTTtgtaagagag      -251     Human
                     -40       |         -20                                     
                                gtttCCTTAttga                                    
                                CRX_Q4(-)0.907                                   


                               GATA2_01(-)0.98                                   
                               taACATCata                                        
                               GATA1_01(-)0.99                                   
                               taACATCata                                        
                     -40       |         -20                                     
Mouse     -419      tttcttacctTTAACATCATATTAGAATAGTgatcttaggc      -379     Mouse
                              |||||||||| ||| ||||||                              
Human     -426      cgtttaatccTTAACATCATGTTAAAATAGTctattcatgc      -386     Human
                     -40       |         -20                                     
                               taACATCatg                                        
                               GATA1_01(-)0.99                                   
                               taACATCatg                                        
                               GATA2_01(-)0.98                                   


                                      TEF1_Q6(+)0.972                                        
                                      GAAATg                                                 
                               CEBPB_01(+)0.996                                              
                               taatgtaGAAATgc                                                
                       |         -40       |         -20                                     
Mouse     -579      aaattcacagTTAATGTAGAAATGCCATGTTTTGCCGTAGATGcggagtaaga      -527     Mouse
                              |||||| ||||||||  || |||||| ||||||                              
Human     -601      ttaaatttgtTTAATGCAGAAATGCATTGCTTTGCCTTAGATGgggtaaaagt      -549     Human
                       |         -40       |         -20                                     
                               taatgcaGAAATgc                                                
                               CEBPB_01(+)0.996                                              
                                      GAAATg                                                 
                                      TEF1_Q6(+)0.972                                        


                                                      AP2REP_01(-)0.918                      
                                                      gaGACTG                                
                       |         -40       |         -20                                     
Mouse     -2033     tgtaaccatgTTGGAGTTGAGTGGGCTATCACTGGAGACTGCCagaaacacag     -1981     Mouse
                              |||||| ||||||| | |   ||||||||||||                              
Human     -1573     catacctgttTTGGAGATGAGTGGACCAGTGCTGGAGACTGCCctagacagat     -1521     Human
                       |         -40       |         -20                                     
                                                      gaGACTG                                
                                                      AP2REP_01(-)0.918                      


                               EN1_01(+)0.93                                    
                               GTTATtt                                          
                    -40       |         -20                                     
Mouse     -2146     taaagctgtcAGTTATTTGCCACTTTATTAtatgaacata     -2107     Mouse
                              |||||||| | |||||||||                              
Human     -1686     ttaagtctcaAGTTATTTTCTACTTTATTAgattaaaaca     -1647     Human
                    -40       |         -20                                     
                               GTTATtt                                          
                               EN1_01(+)0.93                                    


                                           IRF1_Q6(-)0.98                         
                                           AACTGag                                
                      -40       |         -20                                     
Mouse     -2188     tgaaacacggGACTGTCATAGGAAACTGAGATgaatgccaag     -2147     Mouse
                              |||||||||||  |||||||||                              
Human     -1728     tcctgtactaGACTGTCATAGAGAACTGAGATagagaccaga     -1687     Human
                      -40       |         -20                                     
                                           AACTGag                                
                                           IRF1_Q6(-)0.98                         


                                                                                              NKX25_01(-)1                          
                                                                                              CACTTga                               
                      |         -80       |         -60       |         -40       |         -20                                     
Mouse     -2355     tttattgatgTTAGAGCACTTGCCATTTGGGGAGGATTCATCTCAAGATAGTGAGCCAATATAGCCTGTAAGTTCACTTGAAgagctcctat     -2264     Mouse
                              ||||| |||||| |||||||| ||| | ||| |||   ||   |||||||||| ||||||| | ||||||||                              
Human     -1903     tgtaatggttTTAGAACACTTGTCATTTGGGAAGGCT-CATTTCACTGTAAGTAGCCAATATAACCTGTAATTCCACTTGAAcggaccttca     -1813     Human
                     |         -80       |         -60        |         -40       |         -20                                     
                                                                                              CACTTga                               
                                                                                              NKX25_01(-)1                          


                                   PAX4_03(+)0.903                                   
                                   aatgagCACCTa                                      
                              MSX1_01(+)0.996                                        
                              tatTAAATg                                              
                         -40       |         -20                                     
Mouse     -3732     ggattttaagTATTAAATGAGCACCTATTTGGCTCagctgaaatg     -3688     Mouse
                              ||||||||| ||||||| |||||||                              
Human     -3406     attaaactgtTATTAAATGTGCACCTACTTGGCTCtggcagtgat     -3362     Human
                         -40       |         -20                                     
                              tatTAAATg                                              
                              MSX1_01(+)0.996                                        
                                   aatgtgCACCTa                                      
                                   PAX4_03(+)0.903                                   


                                     IRF1_Q6(-)0.959                                    
                                     AATTGag                                            
                               CRX_Q4(+)0.904                                           
                               aagtTAAATtgag                                            
                              TST1_01(-)0.926                                           
                              aaagttaAATTGagt                                           
                            -40       |         -20                                     
Mouse     -3771     ttgataatacAAAGTTAAATTGAGTGTGTTAAGTCAGGgggattttaa     -3724     Mouse
                              ||| |||||||||||   |||| |||||                              
Human     -3454     tttagaatttAAACTTAAATTGAGTTGATTAATTCAGGaaaaattcta     -3407     Human
                            -40       |         -20                                     
                              aaacttaAATTGagt                                           
                              TST1_01(-)0.926                                           
                               aactTAAATtgag                                            
                               CRX_Q4(+)0.904                                           
                                     AATTGag                                            
                                     IRF1_Q6(-)0.959                                    


                                GATA2_01(-)0.971                                                                                   
                                gaTAATCtgt                                                                                         
                                GATA1_01(-)0.985                                                                                   
                                gaTAATCtgt                                                                                         
                              CRX_Q4(+)1                                                                                           
                              atgaTAATCtgta                                                                                        
                             GATA2_01(+)0.992                                                                                      
                             gatGATAAtc                                                                                            
                             GATA1_01(+)0.988                                                                                      
                             gatGATAAtc                                                                                            
                              -80       |         -60       |         -40        |         -20                                     
Mouse     -4017     tatgatagtgATGATAATCTGTAAATAGGTATATTGGAGGCATAGGCCTTTGTTGG-TTTGTGACATGGAAAAAATGGCAGagataattgg     -3928     Mouse
                              |||||||||||| ||||||||| | |||  | | ||| |||| ||| |||||||| ||||||| ||| |||                              
Human     -3736     tgttcgcacaATGATAATCTGTTAATAGGTATTTGGGA--CGTGGGCTTTTGCTGGCTTTGTGACGTGGAAAATATGCCAGtggtgattgt     -3648     Human
                             -80       |         -60         |         -40       |         -20                                     
                             aatGATAAtc                                                                                            
                             GATA1_01(+)0.988                                                                                      
                             aatGATAAtc                                                                                            
                             GATA2_01(+)0.992                                                                                      
                              atgaTAATCtgtt                                                                                        
                              CRX_Q4(+)1                                                                                           
                                gaTAATCtgt                                                                                         
                                GATA1_01(-)0.985                                                                                   
                                gaTAATCtgt                                                                                         
                                GATA2_01(-)0.971                                                                                   


                               HSF2_01(-)0.996                              
                               tgatgTTTCT                                   
                               HFH3_01(+)1                                  
                               tgaTGTTTcttat                                
                             GATA2_01(+)0.98                                
                             cttGATGTtt                                     
                             GATA1_01(+)0.99                                
                             cttGATGTtt                                     
                          |         -20                                     
Mouse     -4322     cactgcaggcTTGATGTTTCTTATAActaactcatg     -4287     Mouse
                              ||||||||||||||||                              
Human     -4046     ttttagcgtaTTGATGTTTCTTATAAttgaaatatg     -4011     Human
                          |         -20                                     
                             attGATGTtt                                     
                             GATA1_01(+)0.99                                
                             attGATGTtt                                     
                             GATA2_01(+)0.98                                
                               tgaTGTTTcttat                                
                               HFH3_01(+)1                                  
                               tgatgTTTCT                                   
                               HSF2_01(-)0.996                              


                               EN1_01(+)0.917                                 
                               GTGCTca                                        
                            |         -20                                     
Mouse     -4471     gggttgggccAGTGCTCACTCTAGAATActtggagcca     -4434     Mouse
                              |||||||| |||| ||||                              
Human     -4777     gtatccgctaAGTGCTCAGTCTAAAATAtctggtacca     -4740     Human
                            |         -20                                     
                               GTGCTca                                        
                               EN1_01(+)0.917                                 


                                  AP2REP_01(+)0.932                                                 
                                  CAGTAgc                                                           
                    -60       |         -40       |         -20                                     
Mouse     -4721     gtatttataaTCCCCAGTAGCCTGTCATTTTTTATTTAGGGAATTTGGCAgttaaactaa     -4662     Mouse
                              ||||||||||||||| |||||| | |||| || |||||||                              
Human     -5058     tattttgcagTCCCCAGTAGCCTGTGATTTTTCAGTTAGAGATTTTGGCAttacagcctt     -4999     Human
                    -60       |         -40       |         -20                                     
                                  CAGTAgc                                                           
                                  AP2REP_01(+)0.932                                                 


                              HES1_Q2(+)0.989                              
                              tttccTTGTGtctga                              
                         |         -20                                     
Mouse     -4872     agcgggtctcTTTCCTTGTGTCTGAagcattgcaa     -4838     Mouse
                              ||| |||||||||||                              
Human     -5186     gaatagcgatTTTTCTTGTGTCTGAcatactaaaa     -5152     Human
                         |         -20                                     
                              ttttcTTGTGtctga                              
                              HES1_Q2(+)0.989                              


                                                                                     EN1_01(+)0.922                       
                                                                                     GTTTTta                              
                    -80       |         -60       |         -40       |           -20                                     
Mouse     -5016     atctagagtgTGACAAGTACCATGGTGTGTGGAAAGTGGTTCTCTTCTGCCCTG-TGAT-TGTCTGTTTTTAaagtggaaaa     -4937     Mouse
                              ||| ||||| |||||  | |||||||| ||| | | || ||||| |||| ||||||||||||                              
Human     -5375     aagtggaattTGAAAAGTAACATGGGATTTGGAAAGTCGTTTTGTACTACCCTGGTGATGTGTCTGTTTTTAgtagaatatc     -5294     Human
                      -80       |         -60       |         -40       |         -20                                     
                                                                                     GTTTTta                              
                                                                                     EN1_01(+)0.922                       


                                          EN1_01(+)0.917                                               
                                          GTTCTga                                                      
                       -60       |         -40       |         -20                                     
Mouse     -5277     taaattacacTGCCTAATATGAGTTCTGAACATTGAATACAGAGGTCCATTATgcgttgatta     -5215     Mouse
                              ||||| ||||| ||||||||  ||| ||| ||| ||  |||||                              
Human     -5612     gcacttagatTGCCTGATATGGGTTCTGAAAGTTGCATATAGAAGTGTATTATattctcagtt     -5550     Human
                       -60       |         -40       |         -20                                     
                                          GTTCTga                                                      
                                          EN1_01(+)0.917                                               


                                  TEF1_Q6(+)0.972                           
                                  GAAATg                                    
                          |         -20                                     
Mouse     -6248     attttgagtgTAGTGAAATGGGAAGAtgacataaat     -6213     Mouse
                              ||| ||||||| ||||                              
Human     -6776     tgtttaaggtTAGGGAAATGGAAAGAaggcatgatt     -6741     Human
                          |         -20                                     
                                  GAAATg                                    
                                  TEF1_Q6(+)0.972                           


                                                        GATA2_01(+)0.992                                       
                                                        ggaGATAAtt                                             
                                                        GATA1_01(+)0.988                                       
                                                        ggaGATAAtt                                             
                     |         -60       |         -40       |         -20                                     
Mouse     -6319     ttgagattttTCTCTTCTGGGAGGCAGGGGGCTGAAGGAGATAATTGGAGGTTACAGTGTAtgtgaaacta     -6249     Mouse
                              ||| ||||||| ||||| |||  | ||||||| ||||| ||| |||| |||                              
Human     -6845     gatatcaacaTCTTTTCTGGG-GGCAGTGGGAGGGAGGAGATGATTGGGGGTCACAGAGTAatatgaaatt     -6776     Human
                              -60       |          -40       |         -20                                     
                                                        ggaGATGAtt                                             
                                                        GATA1_01(+)0.988                                       
                                                        ggaGATGAtt                                             
                                                        GATA2_01(+)0.979                                       


                                                                                                      ELF1_Q6(-)1           GATA2_01(-)0.974                                       GATA2_01(-)0.979                                                                                                                                                                                                                                                                                  
                                                                                                      atTTCCTcttac          atGGATCcag                                             atTCATCtaa                                                                                                                                                                                                                                                                                        
                                                                                                  HFH3_01(+)0.981           GATA2_01(+)0.974                                       GATA1_01(-)0.988                                                TFIII_Q6(-)1                                                                                                                             GATA2_01(+)0.994                                                                         
                                                                                                  aatTATTTcctct             atgGATCCag                                             atTCATCtaa                                                      CCTCCagca                                                                                                                                tatGATATct                                                                               
                                            TEF1_Q6(+)1                        ELF1_Q6(-)1        ETS2_B(-)1                GATA1_01(-)0.988                                     EN1_01(+)0.991                              CRX_Q4(+)0.9         PEA3_Q6(+)0.937                                                                               IRF1_Q6(+)0.975                             GATA1_01(+)0.99                                                                          
                                            GGAATg                             ctTTCCTgaaat       aattatTTCCTctt            atGGATCcag                                           GTATTca                                     aaagTAACAtccc        cCCTCCa                                                                                       gtCATTT                                     tatGATATct                                                                               
                                       MYOGENIN_Q6(-)1                       CEBPB_01(-)0.981   ETS1_B(-)1                  GATA1_01(+)0.988       EN1_01(+)0.917              POU1F1_Q6(-)1                 CE        BPB_01(+)0.981            CKROX_Q2(+)1                                                         PAX4_03(-)0.907 CRX_Q4(+)0.9                                        TEF1_Q6(+)0.915                                                                            
                                       cAGCTGga                              tcCTTTCctgaaat     gtaattatTTCCTct             atgGATCCag             GTTCTat                     tggtATTCAt                    ac        attctGAAAGta              aCCCTCcag                                                            aGTGTGgtggta    tgttTAACAggtc                                       GGTATg                                                                                     
                              -400      |         -380      |         -360          |         -340      |         -320      |         -300      |         -280      |         -260      |         -240      |                 -220      |         -200      |         -180      |         -160         |             -140      |         -120      |         -100      |         -80       |         -60       |         -40       |         -20                                     
Mouse     -7066     ttctggagtgCATCTGCCACAGCTGGAATGTTCACGGGGTAACTCCTTCAAA----ATCCTTTCCTGAAATGGCCTGTAATTATTTCCTCTTACCACAGGATGAATGGATCCAGGGTCTGGTTTTAAGTTCTATGGTAGTCGTCCAAGGAGCCATTGGTATTCATCTAACGCAAACGATCAAGTTAC--------ATTCTGAAAGTAACATCCCACCAGAAACCCTCCAGCAGCAGTCACGTCTGTGTAAAGCCAAGCCCTGGCA---TGCGCACTGCCAG----GTCAGAGTGTGGTGGTACACGTGTTTAACAGGTCATTTGTCAACTGAAGGAAAGACCCCGGCTTGACTTACCTGGTATGATATCTTTAGTTTTGCTCTTCTTTGTGGCTACTACTGACAGCTCATGACTCCTTTacctcttcca     -6657     Mouse
                              ||||||  |||||||||||||| |  | |||||||  |||||    || ||||||||||||   |  |||||||||||||| || ||||||| || |||||||||| |||||||| |||||||| | | | ||||||| ||| ||| ||||||||||| |   || |||||| ||||        ||||||||||||||| ||| |||||||||||||||||||||| | |||| | |||| ||||||| |||||   ||| || ||||||    | |||||||||||| || |  | ||||||||||||||| | ||| | || |||||||| | ||| |||||| |||||||||| |||  ||||  |  |||||||  |||| |||||||||| |||| ||| |||                              
Human     -7602     atctagggtcCATCTGTTACAGCTGGAATGTTTATAGTGTAACTCAGTCAAAACCCATTCTTTCCTGAAATAATCCATAATTATTTCCTCTAACTACAGGATAAACGGATCCAGGGCCTGGTTTTCAGTTCTATAGGACTTGTCCAAGAAGCTATTTGTATTCATCTATCATGAAAGATCAAATTACATGCTAATATTCTGAAAGTAACACCCCGCCAGAAACCCTCCAGCAGCAGTGAAGTCTATATAAAACCAAGCCTTGGCAATTTGCACATTGCCAGTTCCGACAGAGTGTGGTGTTAAAAATATTTAACAGGTCATTTTTGAACCGTAGAAAAGACCCTGACTTAACTTACATGGTATGATAGCTTCGGTTTAACCTTTCTTTGCAGCTATTACTGACAGCCCATGTCTCATTTcactcctccc     -7174     Human
                             -420      |         -400      |         -380      |         -360      |         -340      |         -320      |         -300      |         -280      |         -260      |         -240      |         -220      |         -200      |         -180      |         -160      |         -140      |         -120      |         -100      |         -80       |         -60       |         -40       |         -20                                     
                                       cAGCTGga                              ttCTTTCctgaaat     ataattatTTCCTct             acgGATCCag             GTTCTat                     ttgtATTCAt                            atattctGAAAGta              aCCCTCcag                                                            aGTGTGgtgtta    tattTAACAggtc                                       GGTATg                                                                                     
                                       MYOGENIN_Q6(-)1                       CEBPB_01(-)0.981   ETS1_B(-)1                  GATA1_01(+)0.988       EN1_01(+)0.917              POU1F1_Q6(-)1                         CEBPB_01(+)0.981            CKROX_Q2(+)1                                                         PAX4_03(-)0.907 CRX_Q4(+)0.9                                        TEF1_Q6(+)0.915                                                                            
                                            GGAATg                             ctTTCCTgaaat       aattatTTCCTcta            acGGATCcag                                           GTATTca                                     aaagTAACAcccc        cCCTCCa                                                                                       gtCATTT                                     tatGATAGct                                                                               
                                            TEF1_Q6(+)1                        ELF1_Q6(-)1        ETS2_B(-)1                GATA1_01(-)0.988                                     EN1_01(+)0.991                              CRX_Q4(+)0.9         PEA3_Q6(+)0.937                                                                               IRF1_Q6(+)0.975                             GATA1_01(+)1                                                                             
                                                                                                  aatTATTTcctct             acgGATCCag                                             atTCATCtat                                                      CCTCCagca                                                                                                                                tatGATAGct                                                                               
                                                                                                  HFH3_01(+)0.981           GATA2_01(+)0.974                                       GATA1_01(-)0.988                                                TFIII_Q6(-)1                                                                                                                             GATA2_01(+)1                                                                             
                                                                                                      atTTCCTctaac          acGGATCcag                                             atTCATCtat                                                                                                                                                                                                                                                                                        
                                                                                                      ELF1_Q6(-)1           GATA2_01(-)0.974                                       GATA2_01(-)0.979                                                                                                                                                                                                                                                                                  


                              CRX_Q4(+)0.955                                       
                              agccTAAGCtaaa                                        
                       -40       |         -20                                     
Mouse     -7159     gttccgtggcAGCCTAAGCTAAACCCTTTACTTattttccttt     -7117     Mouse
                              ||||||||||| ||| || ||||                              
Human     -7718     cttacatagtAGCCTAAGCTAGACCTTTCACTTcctttcacat     -7676     Human
                       -40       |         -20                                     
                              agccTAAGCtaga                                        
                              CRX_Q4(+)0.955                                       


                                  PEA3_Q6(-)1                          
                                  tGGAAGg                              
                     |         -20                                     
Mouse     -7323     agacttgaggTATCTGGAAGGacacgagcag     -7293     Mouse
                              |||||||||||                              
Human     -7803     attctgtgtaTATCTGGAAGGggtgtaacaa     -7773     Human
                     |         -20                                     
                                  tGGAAGg                              
                                  PEA3_Q6(-)1                          


                               AP2REP_01(+)0.918                      
                               CAGTCtc                                
                              -20                                     
Mouse     -7686     aggatgggaaACAGTCTCCAcggtaaaaga     -7657     Mouse
                              ||||||||||                              
Human     -7921     aaaacgagggACAGTCTCCAtatagtcaag     -7892     Human
                              -20                                     
                               CAGTCtc                                
                               AP2REP_01(+)0.918                      
