# Supplementary material for: Transcriptional double-autorepression feedforward circuits act for multicellularity and nervous system development
Source: BMC Genomics. 2011 May 11;12:228. doi: 10.1186/1471-2164-12-228 (PMC3116505; doi:10.1186/1471-2164-12-228)
Supplement: Additional file 4 — Alignments of conserved blocks for 5169 human-mouse orthologs with conserved TFBSs. The location and motif information for 386237 TFBSs are displayed in a character-based alignment-embedded layout. Each file name stands for a gene symbol and the file contains the alignments of conserved blocks with TFBS information for the corresponding gene. Each alignment is not interleaved. The graphical alignments with TFBS information for the 5169 human-mouse ortholog pairs are provided in a browsable format at our website http://genet.med.kagawa-u.ac.jp/pub/HMO_5169/List.htm, together with the character-based alignments with TFBSs and raw sequences contained in Additional files 4 and 2 respectively. [file 1471-2164-12-228-S4.ZIP › Additional_file_4/Text-based_Alignments/ACVR1B.aln.txt]

---------- ACVR1B ----------

Alingment line lengths differ!


                                                                                   IK2_01(+)0.969                                     
                                                                                   aacAGGGAccct                                       
                                                                              CRX_Q4(+)0.9                                            
                                                                              ccttTAACAggga                                           
                                                         SP1_01(+)0.911    CRX_Q4(-)0.9   IK2_01(-)0.956                              
                                                         gaGGCGAgag        gcccCTTTAacag  acccTCCCCttt                                
                     |         -80       |         -60       |            -40       |         -20                                     
Mouse     -283      tttcggctcaGCTCCGCACGGGTGCGCGAGGTTGGCCGAGGCGAGAGCCTC---CGCCCCTTTAACAGGGACCCTCCCCTTTAAggcgggcgca      -193     Mouse
                              |||| |||| | | ||||| ||||||||||||| ||||| |   | |||||||||||||||| |||||||||||                              
Human     -293      tccgcgccggGCTCGGCACCGATCCGCGAAGTTGGCCGAGGCGTGAGCCCCGCCCACCCCTTTAACAGGGACACTCCCCTTTAAggcgggcgcc      -200     Human
                        |         -80       |         -60       |         -40       |         -20                                     
                                                         gaGGCGTgag        acccCTTTAacag  acacTCCCCttt                                
                                                         SP1_01(+)0.949    CRX_Q4(-)0.9   IK2_01(-)0.956                              
                                                                              ccttTAACAggga                                           
                                                                              CRX_Q4(+)0.9                                            
                                                                                   aacAGGGAcact                                       
                                                                                   IK2_01(+)0.969                                     


                                CKROX_Q2(+)1                                     
                                aCCCTCacc                                        
                               PAX4_03(+)0.903                                   
                               caccctCACCAa                                      
                     -40       |         -20                                     
Mouse     -558      tacctggccaGCACCCTCACCAAGGCTGTCAgccgtgccag      -518     Mouse
                              ||||||||||| |  ||||||                              
Human     -622      gcctcacacgGCACCCTCACCCATACTGTCAtcaataaaga      -582     Human
                     -40       |         -20                                     
                               caccctCACCCa                                      
                               PAX4_03(+)1                                       
                                aCCCTCacc                                        
                                CKROX_Q2(+)1                                     


                              SOX17_01(-)1    EN1_01(+)0.917                         
                              ATTGTt          GTTCTac                                
                         -40       |         -20                                     
Mouse     -588      gtgctgtcacATTGTTTCCCAAAATGGTTCTACCTggccagcacc      -544     Mouse
                              ||||||| |||||| ||||||||||                              
Human     -674      cataatgccaATTGTTTACCAAAAGGGTTCTACCTaccagcccaa      -630     Human
                         -40       |         -20                                     
                              ATTGTt          GTTCTac                                
                              SOX17_01(-)1    EN1_01(+)0.917                         


                                     GATA2_01(+)0.992                         
                                     aatGATAAat                               
                                     GATA1_01(+)0.988                         
                                     aatGATAAat                               
                              YY1_01(-)0.922                                  
                              tttttccaATGATaaat                               
                            |         -20                                     
Mouse     -720      agtttccagcTTTTTCCAATGATAAATAagcaagggaa      -683     Mouse
                              ||||| ||||||||||||                              
Human     -802      gtttctacctTTTTTACAATGATAAATAtacagttaac      -765     Human
                            |         -20                                     
                              tttttacaATGATaaat                               
                              YY1_01(-)0.922                                  
                                     aatGATAAat                               
                                     GATA1_01(+)0.988                         
                                     aatGATAAat                               
                                     GATA2_01(+)0.992                         


                                                EN1_01(+)0.922                                      
                                                GTTTTtg                                             
                                               CEBPB_01(+)0.956                                     
                                               agtttttGTAAAcc                                       
                                              HFH3_01(+)0.931                                       
                                              tagTTTTTgtaaa                                         
                    -60       |         -40       |         -20                                     
Mouse     -832      catggagtaaCATTTCCTCGCGCCATTAGTTTTTGTAAACCGATTTTTAAtcactagtgc      -773     Mouse
                              ||||| |||  | || |||||||||||||| |  ||||||                              
Human     -918      atcttgtaagCATTTTCTCATGTCAATAGTTTTTGTAAACAGGATTTTAAattactaaat      -859     Human
                    -60       |         -40       |         -20                                     
                                              tagTTTTTgtaaa                                         
                                              HFH3_01(+)0.931                                       
                                               agtttttGTAAAca                                       
                                               CEBPB_01(+)0.956                                     
                                                GTTTTtg                                             
                                                EN1_01(+)0.922                                      


                                   GATA2_01(+)0.995                                                                                                           
                                   aaaGATACgg                                                                                                                 
                                   GATA1_01(+)0.993                                                                                                           
                                   aaaGATACgg                                                                                                                 
                              HFH3_01(-)0.931                                                                                                                 
                              ttcagAAAGAtac                                                                                                                   
                           CEBPB_01(+)0.981                                                                                                                   
                           ctcttcaGAAAGat                                                                                                                     
                         |         -100      |            -80       |         -60       |         -40       |         -20                                     
Mouse     -1200     ttgtgagctcTTCAGAAAGATACGGGATCATTTG---CCTTTTATAAGTATTTCCTACTAGGTTTGAAAGTAATGTTTATCTGGAAACTATTTAGAAGTTACTGGAATacttaaagga     -1086     Mouse
                              |||||||||||||||  | |||||    ||||  |||| |||| || |||| |||||||||||  ||||| || ||| ||||||||| ||| || |||                              
Human     -1171     ctgacctcttTTCAGAAAGATACGGAGTGATTTGTTTACTTTCTTAAGCATTT-CTTCTAGATTTGAAAGTAACATTTATTTGAAAAATATTTAGAAATTATTGAAATgttaaaagta     -1055     Human
                           |         -100      |         -80       |          -60       |         -40       |         -20                                     
                           cttttcaGAAAGat                                                                                                                     
                           CEBPB_01(+)0.981                                                                                                                   
                              ttcagAAAGAtac                                                                                                                   
                              HFH3_01(-)0.931                                                                                                                 
                                   aaaGATACgg                                                                                                                 
                                   GATA1_01(+)0.993                                                                                                           
                                   aaaGATACgg                                                                                                                 
                                   GATA2_01(+)0.995                                                                                                           


                                   SOX17_01(+)1                        
                                   gACAAT                              
                     |         -20                                     
Mouse     -1531     gttctttgtgTTGGAGACAATtataaggtaa     -1501     Mouse
                              ||| |||||||                              
Human     -1518     actgaccaacTTGTAGACAATgcctccccat     -1488     Human
                     |         -20                                     
                                   gACAAT                              
                                   SOX17_01(+)1                        


                                  GATA2_01(+)0.974                                        
                                  aagGATTCtg                                              
                                  GATA1_01(+)0.99                                         
                                  aagGATTCtg                                              
                              LRH1_Q5(-)1                                                 
                              cacCAAGGattc                                                
                              -40       |         -20                                     
Mouse     -1939     gaagatggggCACCAAGGATTCTGGGAACTACCGGAAGCTcaaagggaag     -1890     Mouse
                              |||||||||| |||||||| ||| ||||||                              
Human     -1840     aaccaaacaaCACCAAGGATCCTGGGAACCACCAGAAGCTagaagaggca     -1791     Human
                              -40       |         -20                                     
                              cacCAAGGatcc                                                
                              LRH1_Q5(-)1                                                 
                                  aagGATCCtg                                              
                                  GATA1_01(+)0.988                                        
                                  aagGATCCtg                                              
                                  GATA2_01(+)0.974                                        


                                   GATA2_01(+)0.971                                 
                                   ctgGATCAgg                                       
                                   GATA1_01(+)0.983                                 
                                   ctgGATCAgg                                       
                               AP2REP_01(-)0.932                                    
                               caTACTG                                              
                        -40       |         -20                                     
Mouse     -2653     ggacttggatTCATACTGGATCAGGGAGGGCCCTgaaaaatgac     -2610     Mouse
                              ||||||||||| |||| |||||||                              
Human     -1975     tcatttgcacTCATACTGGATTAGGGTGGGCCCTaatccaatga     -1932     Human
                        -40       |         -20                                     
                               caTACTG                                              
                               AP2REP_01(-)0.932                                    
                                   ctgGATTAgg                                       
                                   GATA1_01(+)0.985                                 
                                   ctgGATTAgg                                       
                                   GATA2_01(+)0.971                                 


                                                 PEA3_Q6(-)0.937                      
                                                 gGGAGGt                              
                                              TFIII_Q6(+)1                            
                                              ttagGGAGG                               
                          -40       |         -20                                     
Mouse     -3334     tctcatacaaATGAGTGAATTCAGGCTTAGGGAGGTcaaaacctct     -3289     Mouse
                              |||||| |||| ||| ||||||||||                              
Human     -2408     attttacaagATGAGTAAATTGAGGTTTAGGGAGGTaaagtatctt     -2363     Human
                          -40       |         -20                                     
                                              ttagGGAGG                               
                                              TFIII_Q6(+)1                            
                                                 gGGAGGt                              
                                                 PEA3_Q6(-)0.937                      


                                  CRX_Q4(+)0.911                            
                                  tctcTAAGTctcc                             
                          |         -20                                     
Mouse     -3521     ggcaagtcgcACCTTCTCTAAGTCTCctcatctgca     -3486     Mouse
                              ||||||||||||||||                              
Human     -2625     caaatcgcttACCTTCTCTAAGTCTCagtcacttca     -2590     Human
                          |         -20                                     
                                  tctcTAAGTctca                             
                                  CRX_Q4(+)0.911                            


                                     TEF1_Q6(+)0.943                                                   
                                     GAGATg                                                            
                       -60       |         -40       |         -20                                     
Mouse     -3616     ggttcttgggAAAGCATGAGATGCTGCAGTTTTGAACAAAGTACAAGAGCAGTgagtggggct     -3554     Mouse
                              |||||| ||||||||   || ||||| |||| ||| || ||||                              
Human     -2717     agtacctagaAAAGCAGGAGATGCTATGGTGTTGAAGAAAGCACAGGACCAGTaggctgtggc     -2655     Human
                       -60       |         -40       |         -20                                     
                                     GAGATg                                                            
                                     TEF1_Q6(+)0.943                                                   


                              IRF1_Q6(+)0.975                                       
                              ctCATTT                                               
                        -40       |         -20                                     
Mouse     -3647     cccagcaaatCTCATTTTTCATCTTCAGCTTGGTtcttgggaaa     -3604     Mouse
                              |||||||| || |||||||| |||                              
Human     -2761     cctgctccacCTCATTTTCCACCTTCAGCTGGGTcctgaagacc     -2718     Human
                        -40       |         -20                                     
                              ctCATTT                                               
                              IRF1_Q6(+)0.975                                       


                                        GATA2_01(-)0.974                      
                                        aaGAATCaac                            
                                        GATA1_01(-)0.99                       
                                        aaGAATCaac                            
                            |         -20                                     
Mouse     -5054     ctgaggagcaCTGGTCATCCAAGAATCAactgtagcat     -5017     Mouse
                              ||| || |||||||||||                              
Human     -3874     gggggactctCTGATCTTCCAAGAATCAgcgtagcctg     -3837     Human
                            |         -20                                     
                                        aaGAATCagc                            
                                        GATA1_01(-)0.99                       
                                        aaGAATCagc                            
                                        GATA2_01(-)0.974                      


                                                             NKX25_01(+)1                         
                                                             caAAGTG                              
                            |         -40       |         -20                                     
Mouse     -5369     tgatttgactTCTGTATCAAGTTTTAGTTTATTTGGATTAGCAAAGTGgtcctctttt     -5312     Mouse
                              ||||||  |||||  | || | |||| | |||||||||                              
Human     -4234     ccaaccagccTCTGTACAAAGTTCAAATTCACTTGGTTCAGCAAAGTGatcttcctaa     -4177     Human
                            |         -40       |         -20                                     
                                                             caAAGTG                              
                                                             NKX25_01(+)1                         


                                GATA2_01(-)0.979                        
                                acCAATCttg                              
                                GATA1_01(-)0.997                        
                                acCAATCttg                              
                      |         -20                                     
Mouse     -5511     catgccacatCAACCAATCTTGcctccacctc     -5480     Mouse
                              ||| ||||||||                              
Human     -4395     ttcccgtatcCAATCAATCTTGtcatttctac     -4364     Human
                      |         -20                                     
                                atCAATCttg                              
                                GATA1_01(-)0.997                        
                                atCAATCttg                              
                                GATA2_01(-)0.979                        


                                SF1_Q6(+)1                                         
                                ctcCCTTG                                           
                               LRH1_Q5(+)1                                         
                               gctcCCTTGagc                                        
                             IK2_01(-)0.969                                        
                             gtgcTCCCTtga                                          
                       -40       |         -20                                     
Mouse     -5735     tgacttccagTGCTCCCTTGAGCTGTATGAACAccttacgctg     -5693     Mouse
                              |||||||||||||||| ||||||                              
Human     -4930     agaattctctTGCTCCCTTGAGCTGTTTGAACAacaatgatat     -4888     Human
                       -40       |         -20                                     
                             ttgcTCCCTtga                                          
                             IK2_01(-)0.969                                        
                               gctcCCTTGagc                                        
                               LRH1_Q5(+)1                                         
                                ctcCCTTG                                           
                                SF1_Q6(+)1                                         


                                          AP2REP_01(-)0.932                     
                                          ttTACTG                               
                                     CRX_Q4(-)0.948                             
                                     gctgGTTTActga                              
                    -40       |         -20                                     
Mouse     -6043     tttttttcccCTTTCTTGCTGGTTTACTGAatattgggag     -6004     Mouse
                              |||||||||| |||||||||                              
Human     -5361     tgagtattcaCTTTCTTGCTAGTTTACTGAgcattttacg     -5322     Human
                    -40       |         -20                                     
                                     gctaGTTTActga                              
                                     CRX_Q4(-)0.948                             
                                          ttTACTG                               
                                          AP2REP_01(-)0.932                     


                                   HFH3_01(-)0.981                                                                                                             
                                   aatctAAATAgcg                                                                                                               
                                   CRX_Q4(+)0.904                                                                                                              
                                   aatcTAAATagcg                                                                                                               
                                GATA2_01(-)0.974                  GATA2_01(+)1                                          HSF2_01(+)0.994                        
                                ttGAATCtaa                        ctaGATAGgg                                            TGAATtctcc                             
                                GATA1_01(-)0.99                   GATA1_01(+)1                                         POU1F1_Q6(+)1                           
                                ttGAATCtaa                        ctaGATAGgg                                           aTGAATtctc                              
                            |         -100      |         -80       |         -60       |         -40        |         -20                                     
Mouse     -6861     ggccgaggttACTTGAATCTAAATAGCGAGTGATCTCCCAAACTGTCTAGATAGGGAAAATTTTACATTAAAACATACCATGGA-GCTGGCTTGCATTTATGAATTCTCctggaagatt     -6744     Mouse
                              |||||||||||||||||| ||  | |  || |||| ||||||||||  ||||||  || ||| || | |||||| ||  ||||||  ||||||||||||                              
Human     -6218     gcctcagaccACTTGAATCTAAATAGCGTGTAGTTTTTCAGACTGCCTAGATAGGGTGAATTTTGAATAAAATCACATCATGGAGGCCAGCTTGCCGTTATGAATTCTCaggggatatt     -6100     Human
                             |         -100      |         -80       |         -60       |         -40       |         -20                                     
                                ttGAATCtaa                        ctaGATAGgg                                           aTGAATtctc                              
                                GATA1_01(-)0.99                   GATA1_01(+)1                                         POU1F1_Q6(+)1                           
                                ttGAATCtaa                        ctaGATAGgg                                            TGAATtctca                             
                                GATA2_01(-)0.974                  GATA2_01(+)1                                          HSF2_01(+)0.994                        
                                   aatcTAAATagcg                                                                                                               
                                   CRX_Q4(+)0.904                                                                                                              
                                   aatctAAATAgcg                                                                                                               
                                   HFH3_01(-)0.981                                                                                                             


                                        POU1F1_Q6(+)0.985                                                                        
                                        tTGGATtatt                                                                               
                                        GATA2_01(+)0.971                                                                         
                                        ttgGATTAtt                                                                               
                                        GATA1_01(+)0.985                                                                         
                                        ttgGATTAtt                                                                               
                                       PITX2_Q2(-)1        IRF1_Q6(+)0.975                                                       
                                       gttgGATTAtt         taCATTT                                                               
                                CRX_Q4(+)0.911            CRX_Q4(-)0.904                                                         
                                ttttTAAGTtgga             ttacATTTAttat                                                          
                             -80       |         -60       |         -40       |         -20                                     
Mouse     -7312     atttagtcacTATTTTTAAGTTGGATTATTTGGTTCACTTACATTTATTATAATCGTGCACATATCTGAATTTATTTTCtactcattat     -7224     Mouse
                              ||||||||| ||||||||||| || || ||||||||||| |||||    | |||| || ||||||||||                              
Human     -6941     tggaaatcttTATTTTTAAATTGGATTATTTAGTCCATTTACATTTATTGTAATCACAGATATATTTGGATTTATTTTCaccatcttat     -6853     Human
                             -80       |         -60       |         -40       |         -20                                     
                                ttttTAAATtgga             ttacATTTAttgt                                                          
                                CRX_Q4(+)0.904            CRX_Q4(-)0.904                                                         
                                       attgGATTAtt         taCATTT                                                               
                                       PITX2_Q2(-)1        IRF1_Q6(+)0.975                                                       
                                        ttgGATTAtt                                                                               
                                        GATA1_01(+)0.985                                                                         
                                        ttgGATTAtt                                                                               
                                        GATA2_01(+)0.971                                                                         
                                        tTGGATtatt                                                                               
                                        POU1F1_Q6(+)0.985                                                                        


                                AP2REP_01(+)0.907                     
                                CTGTGct                               
                              -20                                     
Mouse     -7613     taagataatcTCCTGTGCTTacacattttc     -7584     Mouse
                              ||||||||||                              
Human     -7149     tggatctttaTCCTGTGCTTctcatctacc     -7120     Human
                              -20                                     
                                CTGTGct                               
                                AP2REP_01(+)0.907                     


                                 PEA3_Q6(+)1                                          
                                 gCTTCCc                                              
                          -40       |         -20                                     
Mouse     -8000              tTCTGCTTCCCTCCATATGCTGGCTCAcctgtctgtc     -7965     Mouse
                              ||||||||||||   || ||||||||                              
Human     -7616     ctcccctcccTCTGCTTCCCTCACCATCCTGGCTCAtttgtccctt     -7571     Human
                          -40       |         -20                                     
                                 gCTTCCc                                              
                                 PEA3_Q6(+)1                                          
