# Supplementary material for: Transcriptional double-autorepression feedforward circuits act for multicellularity and nervous system development
Source: BMC Genomics. 2011 May 11;12:228. doi: 10.1186/1471-2164-12-228 (PMC3116505; doi:10.1186/1471-2164-12-228)
Supplement: Additional file 4 — Alignments of conserved blocks for 5169 human-mouse orthologs with conserved TFBSs. The location and motif information for 386237 TFBSs are displayed in a character-based alignment-embedded layout. Each file name stands for a gene symbol and the file contains the alignments of conserved blocks with TFBS information for the corresponding gene. Each alignment is not interleaved. The graphical alignments with TFBS information for the 5169 human-mouse ortholog pairs are provided in a browsable format at our website http://genet.med.kagawa-u.ac.jp/pub/HMO_5169/List.htm, together with the character-based alignments with TFBSs and raw sequences contained in Additional files 4 and 2 respectively. [file 1471-2164-12-228-S4.ZIP › Additional_file_4/Text-based_Alignments/ACVR1C.aln.txt]

---------- ACVR1C ----------

                                AP2REP_01(-)0.918                    
                                acAACTG                              
                              EN1_01(-)0.926                         
                              ggACAAC                                
                             -20                                     
Mouse     -294      taactataggGGACAACTGtataaattat      -266     Mouse
                              |||||||||                              
Human     -730      gaaggcagtcGGACAACTGgtcatttcca      -702     Human
                             -20                                     
                              ggACAAC                                
                              EN1_01(-)0.926                         
                                acAACTG                              
                                AP2REP_01(-)0.918                    


                                  TEF1_Q6(-)0.972                      
                                  cATTTC                               
                     |         -20                                     
Mouse     -930      tactctactgACAACATTTCAtatcaagata      -900     Mouse
                              |||||||||||                              
Human     -1402     tcaattacatACAACATTTCAccataggtct     -1372     Human
                     |         -20                                     
                                  cATTTC                               
                                  TEF1_Q6(-)0.972                      


                                       PEA3_Q6(+)0 .937                 SRF_Q6(+)0.948                              
                                       gCCTCCc                          caCCACAcccggct                              
                                      IK2_01(-)0.9 78                  PAX4_03(+)1                                  
                                      tgccTCCCGagt                     ccaccaCACCCg                                 
                                  SP1_01(-)0.972                       EN1_01(-)0.926                               
                                  cctCTGCCtc                           ccACCAC                                      
                            SP1_01(-)0.972                           PAX4_03(+)0.907                                
                            cacCTGCCtc                               caccacCACACc                                   
                         |         -60       |          -40       |         -20                                     
Mouse     -1437     cagaaatccaCCTGCCTCTGCCTCCCGAGT-GCTGGGATTAAAGGTGTGCACCACCACACCCGGCTggtgtgctcc     -1363     Mouse
                              |||||||| ||||||||||| ||||||| || |||    | |||||||||| ||||                              
Human     -2176     acgtcattctCCTGCCTCAGCCTCCCGAGTAGCTGGGACTACAGGCACCCGCCACCACACCTGGCTaattttttgt     -2101     Human
                          |         -60       |         -40       |         -20                                     
                            ctcCTGCCtc                               cgccacCACACc                                   
                            SP1_01(-)0.972                           PAX4_03(+)0.907                                
                                  cctCAGCCtc                           ccACCAC                                      
                                  SP1_01(-)0.962                       EN1_01(-)0.926                               
                                      agccTCCCGagt                     ccaccaCACCTg                                 
                                      IK2_01(-)0.978                   PAX4_03(+)0.903                              
                                       gCCTCCc                          caCCACAcctggct                              
                                       PEA3_Q6(+)0.937                  SRF_Q6(+)0.948                              


                              MSX1_01(+)0.94                          
                              aatTATTTg                               
                              -20                                     
Mouse     -4485     gactatcccaAATTATTTGTcaaaaaattg     -4456     Mouse
                              ||||||||||                              
Human     -3510     tgaacccctcAATTATTTGTtgttgttttc     -3481     Human
                              -20                                     
                              aatTATTTg                               
                              MSX1_01(+)0.94                          


                                         SP1_01(+)0.972                             
                                         gaGGCAGgag                                 
                                        TFIII_Q6(+)0.919                            
                                        tgagGCAGG                                   
                                     NFE2_01(+)1                                    
                                     gGCTGAggcag                                    
                                    TFIII_Q6(+)0.9                                  
                                    aggcTGAGG                                       
                                   SP1_01(+)0.962                                   
                                   gaGGCTGagg                                       
                                 PEA3_Q6(-)0.937                                    
                                 gGGAGGc                                            
                             IK2_01(+)1                                             
                             cctTGGGAggct                                           
                        -40       |         -20                                     
Mouse     -4922     agtccaagccCTTGGGAGGCTGAGGCAGGAGAATtccctaaatc     -4879     Mouse
                              ||||||||||||||||||||||||                              
Human     -4358     gtcccagctaCTTGGGAGGCTGAGGCAGGAGAATggcgtgaacc     -4315     Human
                        -40       |         -20                                     
                             actTGGGAggct                                           
                             IK2_01(+)1                                             
                                 gGGAGGc                                            
                                 PEA3_Q6(-)0.937                                    
                                   gaGGCTGagg                                       
                                   SP1_01(+)0.962                                   
                                    aggcTGAGG                                       
                                    TFIII_Q6(+)0.9                                  
                                     gGCTGAggcag                                    
                                     NFE2_01(+)1                                    
                                        tgagGCAGG                                   
                                        TFIII_Q6(+)0.919                            
                                         gaGGCAGgag                                 
                                         SP1_01(+)0.972                             


                               EN1_01(+)0.922                         
                               GTTTTta                                
                              -20                                     
Mouse     -5994     agaactctctGGTTTTTAAAttgcgttatg     -5965     Mouse
                              ||||||||||                              
Human     -5673     ttttgtctggGGTTTTTAAAaactaacttc     -5644     Human
                              -20                                     
                               GTTTTta                                
                               EN1_01(+)0.922                         


                                GATA2_01(-)0.971                           
                                aaTGATCtga                                 
                                GATA2_01(+)0.972                           
                                aatGATCTga                                 
                                GATA1_01(-)0.983                           
                                aaTGATCtga                                 
                                GATA1_01(+)0.985                           
                                aatGATCTga                                 
                         |         -20                                     
Mouse     -6252     tgtcttacttTCAATGATCTGAAGGagttgactgc     -6218     Mouse
                              ||| |||||||||||                              
Human     -7303     tataatcatgTCATTGATCTGAAGGtcaatgaaat     -7269     Human
                         |         -20                                     
                                attGATCTga                                 
                                GATA1_01(+)0.985                           
                                atTGATCtga                                 
                                GATA1_01(-)0.983                           
                                attGATCTga                                 
                                GATA2_01(+)0.972                           
                                atTGATCtga                                 
                                GATA2_01(-)0.971                           
