# Supplementary material for: Transcriptional double-autorepression feedforward circuits act for multicellularity and nervous system development
Source: BMC Genomics. 2011 May 11;12:228. doi: 10.1186/1471-2164-12-228 (PMC3116505; doi:10.1186/1471-2164-12-228)
Supplement: Additional file 4 — Alignments of conserved blocks for 5169 human-mouse orthologs with conserved TFBSs. The location and motif information for 386237 TFBSs are displayed in a character-based alignment-embedded layout. Each file name stands for a gene symbol and the file contains the alignments of conserved blocks with TFBS information for the corresponding gene. Each alignment is not interleaved. The graphical alignments with TFBS information for the 5169 human-mouse ortholog pairs are provided in a browsable format at our website http://genet.med.kagawa-u.ac.jp/pub/HMO_5169/List.htm, together with the character-based alignments with TFBSs and raw sequences contained in Additional files 4 and 2 respectively. [file 1471-2164-12-228-S4.ZIP › Additional_file_4/Text-based_Alignments/ACVRL1.aln.txt]

---------- ACVRL1 ----------

                                 ELF1_Q6(-)1                              
                                 atTTCCTctggt                             
                              EN1_01(+)0.93                               
                              GTGATtt                                     
                             TST1_01(+)0.929                              
                             agtGATTTcctctgg                              
                             GATA2_01(+)0.972                             
                             agtGATTTcc                                   
                             GATA1_01(+)0.987                             
                             agtGATTTcc                                   
                             ETS2_B(-)1                                   
                             agtgatTTCCTctg                               
                        |         -20                                     
Mouse     -100      aaacctcacaGTGATTTCCTCTGGtaggaggaga       -67     Mouse
                              ||||||||||||||                              
Human     -102      aaaaaactctGTGATTTCCTCTGGgcaggaggga       -69     Human
                        |         -20                                     
                             tgtgatTTCCTctg                               
                             ETS2_B(-)1                                   
                             tgtGATTTcc                                   
                             GATA1_01(+)0.987                             
                             tgtGATTTcc                                   
                             GATA2_01(+)0.972                             
                             tgtGATTTcctctgg                              
                             TST1_01(+)0.929                              
                              GTGATtt                                     
                              EN1_01(+)0.93                               
                                 atTTCCTctggg                             
                                 ELF1_Q6(-)1                              


                                                                                    IRF1_Q6(-)1                                                                                               
                                                                                    AAGTGaa                                                                                                   
                                                                                  NKX25_01(+)1                                                                                                
                                                                                  ggAAGTG                                                                                                     
                                                                                 PEA3_Q6(-)1                                                                                                  
                                                                                 gGGAAGt                                                                                                      
                                                                                 BLIMP1_Q6(+)0.987                                                                                            
                                                                                 gggaAGTGAaccag                                                                                               
                                                                                LRF_Q2(-)0.952           LRF_Q2(+)0.943                                                                       
                                                                                GGGGAagtg                gcagGCCCC                                                                            
                                                                               P300_01(+)0.95   PEA3_Q6(+)1                                                LRF_Q2(+)0.952                     
                                                                               tgggGAAGTgaacc   aCTTCCc                                                    tgccTCCCC                          
                                                                               LRF_Q2(-)0.923  IK2_01(-)0.969                                            TFIII_Q6(-)0.919                     
                                                                               TGGGGaagt       gactTCCCTtgc                                              CCTGCctcc                            
                                                                             IK2_01(+)0.956 ELK1_01(-)1                                                SP1_01(-)0.972                         
                                                                             catGGGGAagtg   caggaCTTCCcttgca                                           tccCTGCCtc                             
                                                                       YY1_01(+)1          P300_01(-)0.95                                            VDR_Q3(-)0.953                           
                                                                       ggttTCCATggggaagt   ccaggACTTCcctt                                            cttccctgccTCCCC                          
                                           PAX4_03(+)1                YY1_01(-)0.996       ETS1_B(+)0.907    SP1_01(-)1                            IK2_01(-)0.969                             
                                           gttctcCACCCt               tggtttccATGGGgaag    ccAGGACttcccttg   gccCCGCCct                            ggctTCCCTgcc                               
                           -140      |         -120      |         -100       |         -80       |         -60       |         -40         |         -20                                     
Mouse     -255      ctggctctctTCATTTAAACACAGTTCTCCACCCTTTACCCCCAACAG-ATGGTTTCCATGGGGAAGTGAACCAGGACTTCCCTTGCAGGCCCCGCCCTAAAGTCAGACG--TAGGAGTTGGGAGGTGGCTTCCCTGCCTccccccaccc      -109     Mouse
                              ||| |||||||  | ||||||||||| ||| | ||||| |||||||||||||||||||||||||||||||||| |||||||||||||| |||| ||| ||    ||||| |||||| ||| |||||||||                              
Human     -251      aagctctcagTCACTTAAACATTGCTCTCCACCCTTCACCTCTAACAGGATGGTTTCCATGGGGAAGTGAACCAGGACTTCCCCTGCAGGCCCCGCCCCAAAGCCAGGCGGCAGGGAGTAGGGAGGCGGCCTCCCTGCCTcccctccaaa      -102     Human
                              -140      |         -120      |         -100      |         -80       |         -60       |         -40       |         -20                                     
                                           gctctcCACCCt               tggtttccATGGGgaag    ccAGGACttcccctg   gccCCGCCcc                            ggccTCCCTgcc                               
                                           PAX4_03(+)1                YY1_01(-)0.996       ETS1_B(+)0.907    SP1_01(-)1                            IK2_01(-)0.969                             
                                                                       ggttTCCATggggaagt   ccaggACTTCccct                                            cctccctgccTCCCC                          
                                                                       YY1_01(+)1          P300_01(-)0.95                                            VDR_Q3(-)0.953                           
                                                                             catGGGGAagtg   caggaCTTCCcctgca                                           tccCTGCCtc                             
                                                                             IK2_01(+)0.956 ELK1_01(-)1                                                SP1_01(-)0.972                         
                                                                               TGGGGaagt       gactTCCCCtgc                                              CCTGCctcc                            
                                                                               LRF_Q2(-)0.923  IK2_01(-)0.956                                            TFIII_Q6(-)0.919                     
                                                                               tgggGAAGTgaacc   aCTTCCc                                                    tgccTCCCC                          
                                                                               P300_01(+)0.95   PEA3_Q6(+)1                                                LRF_Q2(+)0.952                     
                                                                                GGGGAagtg                gcagGCCCC                                                                            
                                                                                LRF_Q2(-)0.952           LRF_Q2(+)0.943                                                                       
                                                                                 gggaAGTGAaccag                                                                                               
                                                                                 BLIMP1_Q6(+)0.987                                                                                            
                                                                                 gGGAAGt                                                                                                      
                                                                                 PEA3_Q6(-)1                                                                                                  
                                                                                  ggAAGTG                                                                                                     
                                                                                  NKX25_01(+)1                                                                                                
                                                                                    AAGTGaa                                                                                                   
                                                                                    IRF1_Q6(-)1                                                                                               


                                                                                             GATA2_01(+)0.974                                                                                                
                                                                                             cttGATTCct                                                                                                      
                                                                                             GATA1_01(+)0.99                                                                                                 
                                                                                             cttGATTCct                                                                                                      
                                                                                            ETS2_B(-)1                                                                                                       
                                                                                            tcttgaTTCCTgtt                                                                                                   
                                                                                          ETS1_B(-)1                                                                                                         
                                                                                          aatcttgaTTCCTgt                                                                                                    
                                                                                       SOX17_01(+)1                                                                                                          
                                                                                       aACAAT                                                                                                                
                                                                                       GATA2_01(-)0.979                                                                                                      
                                                                                       aaCAATCttg                                                                                                            
                                                                                       GATA1_01(-)0.997                                                                                                      
                                                                                       aaCAATCttg                                                                                                            
                                                                  POU1F1_Q6(-)0.985  SOX5_01(+)1                                                                                                             
                                                                  ttctATCCAg         taaACAATct                                                                                                              
                                                                  GATA2_01(-)1   HFH3_01(-)1                                                               HFH3_01(+)1                                       
                                                                  ttCTATCcag     aatctAAACAatc                                                             ttaTGTTTgaagc                                     
                                                            HSF2_01(-)0.997   GATA2_01(-)0.979                                                       HFH3_01(+)1                                             
                                                            agcctGTTCT        ctCAATCtaa                                                             gccTGTTTatgtt                                           
                                                 PR_01(+)1                    GATA1_01(-)0.997                                 SP1_01(+)0.972        CRX_Q4(-)0.948                                          
                                                 tgcgtgacttcagccTGTTCtatccag  ctCAATCtaa                                       atGGCAGgaa            gcctGTTTAtgtt                                           
                                               WHN_B(-)0.967      GATA1_01(-)1 FREAC4_01(+)1                                   ELF1_Q6(+)1          FREAC7_01(-)1                                            
                                               tgtGCGTGact        ttCTATCcag   tcaatcTAAACaatct                                atggcAGGAAgt         agcctgTTTATgtttg                                         
                                              AP2REP_01(+)0.907  EN1_01(+)0.917  CRX_Q4(+)0.948 ELF1_Q6(-)1            YY1_01(-)0.998               FREAC4_01(-)1                                            
                                              CTGTGcg            GTTCTat         aatcTAAACaatc  gaTTCCTgttgc           gaccctgaATGGCagga            agcctGTTTAtgtttg                                         
                         -160      |         -140      |         -120      |         -100      |         -80       |         -60       |         -40       |         -20                                     
Mouse     -599      gcttccagccTGCCCTGAGCTCCCTGCTGTGCGTGACTTCAGCCTGTTCTATCCAGGCCTCAATCTAAACAATCTTGATTCCTGTTGCCGGCCTGGCGGGACCCTGAATGGCAGGAAGTAAGGACAAGAGCCTGTTTATGTTTGAAGCAGCCAGGctgggggtgg      -435     Mouse
                              |||||| || |||||||||||||||||| | ||||||||||||||| || |||||||||||||||||||||||||| | ||| |||| ||||||||||||||||||||  | |||| |||||||||||||||||| |||||||||                              
Human     -591      cctgaaaataTGCCCTCAGTTCCCTGCTGTGCGTGACTCCTGCCTGTTCTATCCAGACCCCAATCTAAACAATCTTGATTCCTGTTCCTGGCTTGGCAGGACCCTGAATGGCAGGAAGCGAAGACAGGAGCCTGTTTATGTTTGAGGCAGCCAGGgctggggggg      -427     Human
                         -160      |         -140      |         -120      |         -100      |         -80       |         -60       |         -40       |         -20                                     
                                              CTGTGcg            GTTCTat         aatcTAAACaatc  gaTTCCTgttcc           gaccctgaATGGCagga            agcctGTTTAtgtttg                                         
                                              AP2REP_01(+)0.907  EN1_01(+)0.917  CRX_Q4(+)0.948 ELF1_Q6(-)1            YY1_01(-)0.998               FREAC4_01(-)1                                            
                                               tgtGCGTGact        ttCTATCcag   ccaatcTAAACaatct                                atggcAGGAAgc         agcctgTTTATgtttg                                         
                                               WHN_B(-)0.967      GATA1_01(-)1 FREAC4_01(+)1                                   ELF1_Q6(+)1          FREAC7_01(-)1                                            
                                                 tgcgtgactcctgccTGTTCtatccag  ccCAATCtaa                                       atGGCAGgaa            gcctGTTTAtgtt                                           
                                                 PR_01(+)1                    GATA1_01(-)0.997                                 SP1_01(+)0.972        CRX_Q4(-)0.948                                          
                                                            tgcctGTTCT        ccCAATCtaa                                                             gccTGTTTatgtt                                           
                                                            HSF2_01(-)0.997   GATA2_01(-)0.979                                                       HFH3_01(+)1                                             
                                                                  ttCTATCcag     aatctAAACAatc                                                             ttaTGTTTgaggc                                     
                                                                  GATA2_01(-)1   HFH3_01(-)1                                                               HFH3_01(+)1                                       
                                                                  ttctATCCAg         taaACAATct                                                                                                              
                                                                  POU1F1_Q6(-)0.985  SOX5_01(+)1                                                                                                             
                                                                                       aaCAATCttg                                                                                                            
                                                                                       GATA1_01(-)0.997                                                                                                      
                                                                                       aaCAATCttg                                                                                                            
                                                                                       GATA2_01(-)0.979                                                                                                      
                                                                                       aACAAT                                                                                                                
                                                                                       SOX17_01(+)1                                                                                                          
                                                                                          aatcttgaTTCCTgt                                                                                                    
                                                                                          ETS1_B(-)1                                                                                                         
                                                                                            tcttgaTTCCTgtt                                                                                                   
                                                                                            ETS2_B(-)1                                                                                                       
                                                                                             cttGATTCct                                                                                                      
                                                                                             GATA1_01(+)0.99                                                                                                 
                                                                                             cttGATTCct                                                                                                      
                                                                                             GATA2_01(+)0.974                                                                                                


                                  AP2REP_01(-)1                        
                                  acCACTG                              
                                EN1_01(-)0.926                         
                                ccACCAC                                
                     |         -20                                     
Mouse     -1009     taaaggcgtgTGCCACCACTGcccgtctggg      -979     Mouse
                              |||||||||||                              
Human     -892      agacatgggcTGCCACCACTGgatagggaca      -862     Human
                     |         -20                                     
                                ccACCAC                                
                                EN1_01(-)0.926                         
                                  acCACTG                              
                                  AP2REP_01(-)1                        


                                                      ICSBP_Q6(-)1                               
                                                      atGTTTCacttc                               
                                                    HFH3_01(+)1                                  
                                                    gtaTGTTTcactt                                
                                          AP2REP_01(+)1   IRF1_Q6(+)1                            
                                          CAGTGtc         ttCACTT                                
                              HFH3_01(-)1    CRX_Q4(+)0.911 NKX25_01(-)1                         
                              aggtcAAACActc  tgtcTAAGTatgt  CACTTcc                              
                           |         -40       |         -20                                     
Mouse     -1353     caactctctgAGGTCAAACACTCAGTGTCTAAGTATGTTTCACTTCCtgtactactg     -1297     Mouse
                              |||||||||| ||||||||||||| ||||||||||||                              
Human     -1119     cagccatggaAGGTCAAACATTCAGTGTCTAAGTGTGTTTCACTTCCcctgccacat     -1063     Human
                           |         -40       |         -20                                     
                              aggtcAAACAttc  tgtcTAAGTgtgt  CACTTcc                              
                              HFH3_01(-)1    CRX_Q4(+)0.911 NKX25_01(-)1                         
                                          CAGTGtc         ttCACTT                                
                                          AP2REP_01(+)1   IRF1_Q6(+)1                            
                                                    gtgTGTTTcactt                                
                                                    HFH3_01(+)1                                  
                                                      gtGTTTCacttc                               
                                                      ICSBP_Q6(-)1                               


                              CEBPB_01(+)0.981                                                                
                              ccattcaGAAAGtc                                                                  
                              -60       |         -40       |         -20                                     
Mouse     -1591     gcacaccctgCCATTCAGAAAGTCTGTGTTCCTGTTTGACCCCGGTCCCTCTTGCTACAGgctcagcact     -1522     Mouse
                              ||||||||||||||  |||| |||| |||||  ||||| ||||||| |||                              
Human     -1336     acatgctccaCCATTCAGAAAGTC-CTGTTGCTGTCTGACCAGGGTCCTTCTTGCTGCAGctttagccaa     -1268     Human
                             -60       |          -40       |         -20                                     
                              ccattcaGAAAGtc                                                                  
                              CEBPB_01(+)0.9 81                                                               


                                                                 LRF_Q2(-)0.904                                            
                                                                 TGGGTcttc                                                 
                                                         GATA2_01(-)0.982                                                  
                                                         caGCATCttg                                                        
                                                         GATA1_01(-)0.993                                                  
                                                         caGCATCttg                                                        
                                                      YY1_01(+)0.906                                                       
                                                      cctcAGCATcttgggtc                                                    
                                                   NFE2_01(-)1   HSF2_01(-)0.995                                           
                                                   aagccTCAGCa   tgggtCTTCG                                                
                       -80       |         -60       |         -40       |         -20                                     
Mouse     -1749     ctcagcctgaCCCTAGACATCCTGCCCCCAAAAGCCTCAGCATCTTGGGTCTTCGTTCAGTACCAAGCTTAGAgcacaggcct     -1667     Mouse
                              |||||| ||| |||||| || | ||||||||||||||||||||| ||  | ||||  ||||||                              
Human     -1533     cctaccccacCCCTAGCCATACTGCCCTCAGA-GCCTCAGCATCTTGGGTCTTCATTTGGCACCATTCTTAGActatgggctt     -1452     Human
                      -80       |         -60        |         -40       |         -20                                     
                                                  ga gccTCAGCa   tgggtCTTCA                                                
                                                  NF E2_01(-)1   HSF2_01(-)0.992                                           
                                                      cctcAGCATcttgggtc                                                    
                                                      YY1_01(+)0.906                                                       
                                                         caGCATCttg                                                        
                                                         GATA1_01(-)0.993                                                  
                                                         caGCATCttg                                                        
                                                         GATA2_01(-)0.982                                                  
                                                                 TGGGTcttc                                                 
                                                                 LRF_Q2(-)0.904                                            


                                           SMAD4_Q6(+)0.949                                                                                                                      
                                           ggaggtcAGGCAgaa                                                                                                                       
                                           ER_Q6(-)1                                                                                                                             
                                           ggaGGTCAggcagaagct g                                                                                                                  
                                          PEA3_Q6(-)0.937                                                                                                                        
                                          aGGAGGt                                                                                                                                
                                        ETS1_B(+)0.907                                                                                                                           
                                        gcAGGAGgtcaggca                                                                                                                          
                                       TFIII_Q6(+)1               MYOGENIN_Q6(+)1                                                       PEA3_Q6(-)1                              
                                       ggcaGGAGG                  caCAGCTg                                                              aGGAAGg                                  
                                     SP1_01(+)0.972              MYOD_01(-)0.905                                                     ETS2_B(+)1                                  
                                     gaGGCAGgag                  acacAGCTGcgg                                                        ggcAGGAAggccag                              
                                     ELK1_01(+)0.9               MYOD_01(+)0.905                                                   SP1_01(+)0.972                                
                                     gaggcaGGAGGtcagg            acaCAGCTgcgg                                                      caGGCAGgaa                                    
                                    TFIII_Q6(+)0.919            E47_01(+)0.943                                                     ELK1_01(+)1                                   
                                    agagGCAGG                   gacaCAGCTgcggca                                                    caggcaGGAAGgccag                              
                              VDR_Q3(+)0.956                    AP2REP_01(-)0.907                                                  ELF1_Q6(+)1                                   
                              GGGGCaagaggcagg                   gaCACAG                                                            caggcAGGAAgg                                  
                              LRF_Q2(-)0.943                   E47_01(-)0.943                                            ETS1_B(+)1                                              
                              GGGGCaaga                        ggacacAGCTGcggc                                           agAGGAAacccaggc                                         
                         |         -120      |         -100       |         -80       |         -60       |          -40       |         -20                                     
Mouse     -1903     gctactagctGGGGCAAGAGGCAGGAGGTCAGGCAGAAGCT-GGGACACAGCTGCGGCAGTGCAGGTCTCTATTTCCTTCCCTGGACCGGGCCTCT-GGGTAGAGGAAACCCAGGCAGGAAGGCCAGagcctccact     -1769     Mouse
                              ||||||||||||||||||||||||||| ||| ||||||||||||| ||||  |||| |||| |||||| |||  | | |||||||| ||| ||||||| ||||||||||||||||||                              
Human     -1694     ggctgcgggaGGGGCAAGAGGCAGGAGGTCAGGCAGAGGCTGGGGACACAGCTGCAGCAGCCCAGGGCTCTGTTTCCTCCCCCAGCCTGGGCCTCTGGGGCAGAGGAAGCCCAGGCAGGAAGGCCAGgcctgccacc     -1558     Human
                           |         -120      |         -100      |         -80       |         -60       |         -40       |         -20                                     
                              GGGGCaaga                        ggacacAGCTGcagc                                           agAGGAAgcccaggc                                         
                              LRF_Q2(-)0.943                   E47_01(-)0.943                                            ETS1_B(+)1                                              
                              GGGGCaagaggcagg                   gaCACAG                                                            caggcAGGAAgg                                  
                              VDR_Q3(+)0.956                    AP2REP_01(-)0.907                                                  ELF1_Q6(+)1                                   
                                    agagGCAGG                   gacaCAGCTgcagca                                                    caggcaGGAAGgccag                              
                                    TFIII_Q6(+)0.919            E47_01(+)0.943                                                     ELK1_01(+)1                                   
                                     gaggcaGGAGGtcagg            acaCAGCTgcag                                                      caGGCAGgaa                                    
                                     ELK1_01(+)0.9               MYOD_01(+)0.905                                                   SP1_01(+)0.972                                
                                     gaGGCAGgag                  acacAGCTGcag                                                        ggcAGGAAggccag                              
                                     SP1_01(+)0.972              MYOD_01(-)0.905                                                     ETS2_B(+)1                                  
                                       ggcaGGAGG                  caCAGCTg                                                              aGGAAGg                                  
                                       TFIII_Q6(+)1               MYOGENIN_Q6(+)1                                                       PEA3_Q6(-)1                              
                                        gcAGGAGgtcaggca                                                                                                                          
                                        ETS1_B(+)0.907                                                                                                                           
                                          aGGAGGt                                                                                                                                
                                          PEA3_Q6(-)0.937                                                                                                                        
                                           ggaGGTCAggcagaggctg                                                                                                                   
                                           ER_Q6(-)1                                                                                                                             
                                           ggaggtcAGGCAgag                                                                                                                       
                                           SMAD4_Q6(+)0.949                                                                                                                      


                                SP1_01(-)0.972 PEA3_Q6(+)1                            
                                agtCTGCCaa     gCTTCCt                                
                          -40       |         -20                                     
Mouse     -2002     catctcaggtAAAGTCTGCCAATAATGGCTTCCTGCcccaaagcct     -1957     Mouse
                              |||| |||||||  ||||||||||||                              
Human     -1826     ctgggctagcAAAGGCTGCCAAGGATGGCTTCCTGCtagtacccca     -1781     Human
                          -40       |         -20                                     
                                aggCTGCCaa     gCTTCCt                                
                                SP1_01(-)0.972 PEA3_Q6(+)1                            


                            HFH3_01(+)1                                 
                            gtaTGTTTcttgc                               
                      |         -20                                     
Mouse     -2190     ccaacccagtATGTTTCTTGCTcgtctcagac     -2159     Mouse
                              ||||||||||||                              
Human     -2076     taaaaaatgcATGTTTCTTGCTgattccagga     -2045     Human
                      |         -20                                     
                            gcaTGTTTcttgc                               
                            HFH3_01(+)1                                 


                                                  IK2_01(-)0.969                              
                                                  gaatTCCCTggg                                
                                                 HSF2_01(+)1                                  
                                                 AGAATtccct                                   
                        |         -40       |         -20                                     
Mouse     -2449     tcaaagcctgGTGCCCACCCCAATGGATCAGAATTCCCTGGGGAgaccatttac     -2396     Mouse
                              |||||||| | ||  |||||||| ||||||||||                              
Human     -2125     acttagcgttGTGCCCACACAAACTGATCAGAACTCCCTGGGGAacttttaaaa     -2072     Human
                        |         -40       |         -20                                     
                                                 AGAACtccct                                   
                                                 HSF2_01(+)0.997                              
                                                  gaacTCCCTggg                                
                                                  IK2_01(-)0.969                              


                               HSF2_01(-)0.998                                     
                               tgacgCTTCT                                          
                       -40       |         -20                                     
Mouse     -2858     aacaacagcgGTGACGCTTCTGTGTGCAGGAGAtttttttcct     -2816     Mouse
                              |||| ||||||||  ||||||||                              
Human     -2566     gccaacaataGTGATGCTTCTGTCAGCAGGAGAtctttcacaa     -2524     Human
                       -40       |         -20                                     
                               tgatgCTTCT                                          
                               HSF2_01(-)0.998                                     


                                       SOX17_01(+)1                         
                                       aACAAT                               
                          |         -20                                     
Mouse     -3210     gagtaggtggTTTCCGGGCAACAATAtttggaggag     -3175     Mouse
                              |||| || ||||||||                              
Human     -2582     acgtctgtaaTTTCTGGCCAACAATAgtgatgcttc     -2547     Human
                          |         -20                                     
                                       aACAAT                               
                                       SOX17_01(+)1                         


                              PEA3_Q6(+)1                                       
                              tCTTCCt                                           
                              ELF1_Q6(-)1                                       
                              tcTTCCTttgaa                                      
                    -40       |         -20                                     
Mouse     -5078     ctttcttaggTCTTCCTTTGAAGGACACATtcccctgctc     -5039     Mouse
                              ||||||||||| |||| |||                              
Human     -2873     catgtcttttTCTTCCTTTGAGGGACTCATctaaccccaa     -2834     Human
                    -40       |         -20                                     
                              tcTTCCTttgag                                      
                              ELF1_Q6(-)1                                       
                              tCTTCCt                                           
                              PEA3_Q6(+)1                                       


                                                               PAX4_03(-)0.903      HSF2_01(+)0.997                                                                                                                  
                                                               gTGGTGgagccg         GGAAGaagct                                                                                                                       
                                                               EN1_01(+)0.926      PEA3_Q6(-)1                                  AP2REP_01(+)0.918                                                                    
                                                               GTGGTgg             aGGAAGa                                      CAGTCcc                                                                              
                                                        P300_01(+)1             ETS2_B(+)1                               IK2_01(-)1                                                                                  
                                                        ggagGGAGTggtgg          ggcAGGAAgaagct                           ccctTCCCAgtc                                                                                
                                                       PEA3_Q6(-)0.937        SP1_01(+)0.972              C EBPB_01(-)0 .976   IK2_01(-)0.956     E2F1_Q3(-)0.982                                                    
                                                       aGGAGGg                caGGCAGgaa                  a tTTTGCtccag cc     ccagTCCCCgga       gCGCCAgc                                                           
                                                       IK2_01(+)0.969         ELK1_01(+)1        HFH3_01(-) 1     LRF_Q 2(+)0.943              SP1_01(-)0.924                                                        
                                                       aggAGGGAgtgg           caggcaGGAAGaagct   ataagAAACA ttt   tccaG CCCC                   gccGCGCCag                                                            
                                                      CKROX_Q2(-)1            ELF1_Q6(+)1   TST1_01(+)0.929      SP1_01 (-)0.962          SP1_01(-)1                                                                 
                                                      tagGAGGGa               caggcAGGAAga  ctaGAATAagaaaca      ctcCAG CCcc              aggCCGCCgc                                                                 
                              -160       |         -140      |         -120      |         -100      |          -80        |         -60       |         -40       |         -20                                     
Mouse     -5850     gggaggcgtaCTGGGCAATA-GGAAACGAGTTATTAGGAGGGAGTGGTGGAGCCGGGCCAGGCAGGAAGAAGCTAGAATAAGAAACA-TTTTGCTCCAG-CCCCTTCCCAGTCCCCGGAGGCCGCCGCGCCAGCCGCGCAGATCGAGACCTTTCCCGGCCCCAcaggccggct     -5681     Mouse
                              |||||||||| |||||||  ||||||||||||||||||||||| |||||||||||||||| ||| |||||||||||| ||||||||||| |||| |||||||||| |||||| ||||||||||| |||| || |||| || | |||||| |||                              
Human     -5077     agtcggcgagCTGGGCAATAAGGAAACGGTTTATTAGGAGGGAGTGGTGGAGCTGGGCCAGGCAGGAAGACGCTGGAATAAGAAACATTTTTGCTCCAGCCCCCATCCCAGTCCCGGGAGGCTGCCGCGCCAGCTGCGCCGAGCGAGCCCCTCCCCGGCTCCAgcccggtccg     -4905     Human
                       |         -160      |         -140      |         -120      |         -100      |         -80       |         -60       |         -40       |         -20                                     
                                                      tagGAGGGa               caggcAGGAAga  ctgGAATAagaaaca      ctcCAGCCcc     CAGTCcc           gCGCCAgc                                                           
                                                      CKROX_Q2(-)1            ELF1_Q6(+)1   TST1_01(+)0.929      SP1_01(-)0.962 AP2REP_01(+)0.918 E2F1_Q3(-)0.982                                                    
                                                       aggAGGGAgtgg           caggcaGGAAGacgct   ataagAAACAttt    tccaGCCCC               aggCTGCCgc                                                                 
                                                       IK2_01(+)0.969         ELK1_01(+)1        HFH3_01(-)1      LRF_Q2(+)0.943          SP1_01(-)0.972                                                             
                                                       aGGAGGg                caGGCAGgaa                   ttTTTGCtccagcc      ccagTCCCGgga    gccGCGCCag                                                            
                                                       PEA3_Q6(-)0.937        SP1_01(+)0.972               CEBPB_01(-)0.976    IK2_01(-)0.978  SP1_01(-)0.924                                                        
                                                        ggagGGAGTggtgg          ggcAGGAAgacgct                           cccaTCCCAgtc                                                                                
                                                        P300_01(+)1             ETS2_B(+)1                               IK2_01(-)1                                                                                  
                                                               GTGGTgg             aGGAAGa                                                                                                                           
                                                               EN1_01(+)0.926      PEA3_Q6(-)1                                                                                                                       
                                                               gTGGTGgagctg         GGAAGacgct                                                                                                                       
                                                               PAX4_03(-)0.903      HSF2_01(+)0.997                                                                                                                  


                                SP1_01(+)0.962                         
                                ggGGCTGggg                             
                                LRF_Q2(-)0.943                         
                                GGGGCtggg                              
                               LRF_Q2(-)0.911                          
                               AGGGGctgg                               
                     |         -20                                     
Mouse     -5917     tcgtggcaggGAGGGGCTGGGgtggtcgcac     -5887     Mouse
                              |||||||||||                              
Human     -5154     aggccgccctGAGGGGCTGGGagcggcgcgg     -5124     Human
                     |         -20                                     
                               AGGGGctgg                               
                               LRF_Q2(-)0.911                          
                                GGGGCtggg                              
                                LRF_Q2(-)0.943                         
                                ggGGCTGgga                             
                                SP1_01(+)0.962                         


                                LRF_Q2(+)0.981                             
                                cgggACCCC                                  
                               E2F1_Q3(-)0.943                             
                               aCGGGAcc                                    
                             IK2_01(+)0.978                                
                             gcaCGGGAcccc                                  
                         |         -20                                     
Mouse     -5964     acccaggacgCACGGGACCCCAATGcctgggttcg     -5930     Mouse
                              ||||||||||| |||                              
Human     -5298     gtccggacccCACGGGACCCCTATGggacccccac     -5264     Human
                         |         -20                                     
                             ccaCGGGAcccc                                  
                             IK2_01(+)0.978                                
                               aCGGGAcc                                    
                               E2F1_Q3(-)0.943                             
                                cgggACCCC                                  
                                LRF_Q2(+)0.981                             


                              LRF_Q2(+)0.981                                         
                              ggccACCCC                                              
                         -40       |         -20                                     
Mouse     -6912     actgggctagGGCCACCCCTTCCCTAGCCTTCTCAaatattagcc     -6868     Mouse
                              ||||||||| |||| |||||| |||                              
Human     -6378     gtgtctctgaGGCCACCCCCTCCCCAGCCTTTTCAtttattcatt     -6334     Human
                         -40       |         -20                                     
                              ggccACCCC                                              
                              LRF_Q2(+)0.981                                         


                              CRX_Q4(-)0.907                            
                              gacaCCTTAgaga                             
                      |         -20                                     
Mouse     -6953     tgacaggcatGACACCTTAGAGattgcttctg     -6922     Mouse
                              ||||||||||||                              
Human     -6435     attagagtaaGACACCTTAGAGgtctactcct     -6404     Human
                      |         -20                                     
                              gacaCCTTAgagg                             
                              CRX_Q4(-)0.907                            


                                         SP1_01(-)0.962                                       
                                         cccCAGCCtc                                           
                                     LRF_Q2(+)0.923                                           
                                     tctcCCCCA                                                
                                   IK2_01(-)0.956                                             
                                   tctcTCCCCcag                                               
                        |         -40       |         -20                                     
Mouse     -7034     ggagcctcccGCCTTTCTCTCCCCCAGCCTCTATCCTTGCCAAAggatagggca     -6981     Mouse
                              ||| || ||||||||||||||||| | || ||||                              
Human     -6532     tgagcttttaGCCATTATCTCCCCCAGCCTCTATTCCTGTCAAAaggtggggcg     -6479     Human
                        |         -40       |         -20                                     
                                   tatcTCCCCcag                                               
                                   IK2_01(-)0.956                                             
                                     tctcCCCCA                                                
                                     LRF_Q2(+)0.923                                           
                                         cccCAGCCtc                                           
                                         SP1_01(-)0.962                                       


                                     PEA3_Q6(-)1                          
                                     aGGAAGt                              
                                ELF1_Q6(+)1                               
                                agcagAGGAAgt                              
                        |         -20                                     
Mouse     -7068     catgtggagcTCAGCAGAGGAAGTaagaccagtg     -7035     Mouse
                              ||||||||||||||                              
Human     -6583     ggggagggttTCAGCAGAGGAAGTgaggtcagtc     -6550     Human
                        |         -20                                     
                                agcagAGGAAgt                              
                                ELF1_Q6(+)1                               
                                     aGGAAGt                              
                                     PEA3_Q6(-)1                          


                                                          EN1_01(-)0.987                        
                                                          atAGTAC                               
                                                  EN1_01( +)1                                   
                                                  GTAATcc                                       
                         |         -40       |         -20                                      
Mouse     -7199     cgaccaccacAATCTGGAAAAGCAGATACTGTAATCC-ATAGTACTgcaagacatg     -7145     Mouse
                              |||||| || ||||||||  ||||||| ||||||||                              
Human     -6739     tggccgctatAATCTGAAAGAGCAGATATCGTAATCCCATAGTACTtcctattggc     -6684     Human
                          |         -40       |         -20                                     
                                                  GTAATcc                                       
                                                  EN1_01(+)1                                    
                                                          atAGTAC                               
                                                          EN1_01(-)0.987                        


                               AP2REP_01(-)1                          
                               ccCACTG                                
                              -20                                     
Mouse     -7453     actcttcagtCCCCACTGACcccctcagcc     -7424     Mouse
                              ||||||||||                              
Human     -6987     gtcttccatcCCCCACTGACtgttagaagt     -6958     Human
                              -20                                     
                               ccCACTG                                
                               AP2REP_01(-)1                          


                                                                                                                                                            ELF1_Q6(-)1                                                                         
                                                                                                                                                            aaTTCCTtttct                                                                        
                                                                                                                                                          EN1_01(+)1                                                                            
                                                                                                                                                          GTAATtc                                                                               
                                                                                                                                                        MSX1_01(+)1                                                                             
                                                                                                                                                        ctgTAATTc                                                                               
                                                                                                                                                        ETS2_B(-)1                                                                              
                                                                                                                                                        ctgtaaTTCCTttt                                                                          
                                                                                                                                                       S8_01(-)1                                                                                
                                                                                                                                                       tctgTAATTccttttc                                                                         
                                                                                                                                                       CRX_Q4(+)0.955                                                                           
                                                                                                                                                       tctgTAATTcctt                                                                            
                                                                                                        MYOGENIN_Q6(+)1                               ETS1_B(-)1                                                                                
                                                                                                        aaCAGCTg                                      gtctgtaaTTCCTtt                                                                           
                                                                                                      M YOD_01(-)0.905                               TST1_01(-)1                                  CEBPB_01(-)0.981                              
                                                                                                      g aacAGCTGggc                                  agtctgtAATTCctt                              tgCTTTCtccaact                                
                                                                                EN1_01(+)0.9  17      M YOD_01(+)0.905                              AP2REP_01(+)0.918                           HSF2_01(-)0.996                                 
                                                                                GTTCTgt               g aaCAGCTgggc                                 CAGTCtg                                     agtgcTTTCT                                      
                           |         -180      |         -160      |         -140      |           -120       |         -100      |         -80       |         -60       |         -40       |         -20                                     
Mouse     -7840     gctgggaagtCTTCTGAGTCCCTGGATCTAAATCGGAATTCTTTGGGCCTGTTTCATTTCGTTCTGTCCTCA--GAATATAGG-AACAGCTGGGCCTTGTGAGCAACTAATTCTTGTAGACTTGGACGCAGTCTGTAATTCCTTTTCTATGTCCTCATTGGCCTGAGGCCCTAGTGCTTTCTCCAACTCTtgtcactcct     -7644     Mouse
                              |||||||||  ||  |||||||||    | ||||||||||||||| | | ||||||||||||  |||||| || ||||||||| || | |||| || |||||||||||||||||||| |||||||||||||||||||  | | ||||||||  |||  | | || |||||||||||||||                              
Human     -7403     ttgggaaatcCTTCTGAGTATCTAAATCTAAATCTTTGTCCTTTGGGCCTGTTTCCTCTTGTTCTGTCCTCACTGAATATGGGGAACAGCTGGTCCCTCTGAGTAATTAATTCTTGTAGACTTGGACACAGTCTGTAATTCCTTTTCCCTTTTCTCATTGGGATGACTCTCCAGGGCTTTCTCCAACTCTggatctccaa     -7204     Human
                    -200      |         -180      |         -160      |         -140      |         -120      |         -100      |         -80       |         -60       |         -40       |         -20                                     
                                                                                GTTCTgt                gaaCAGCTggtc                                 CAGTCtg                                     agggcTTTCT                                      
                                                                                EN1_01(+)0.917         MYOD_01(+)0.905                              AP2REP_01(+)0.918                           HSF2_01(-)0.996                                 
                                                                                                       gaacAGCTGgtc                                  agtctgtAATTCctt                              ggCTTTCtccaact                                
                                                                                                       MYOD_01(-)0.905                               TST1_01(-)1                                  CEBPB_01(-)0.981                              
                                                                                                        aaCAGCTg                                      gtctgtaaTTCCTtt                                                                           
                                                                                                        MYOGENIN_Q6(+)1                               ETS1_B(-)1                                                                                
                                                                                                                                                       tctgTAATTcctt                                                                            
                                                                                                                                                       CRX_Q4(+)0.955                                                                           
                                                                                                                                                       tctgTAATTccttttc                                                                         
                                                                                                                                                       S8_01(-)1                                                                                
                                                                                                                                                        ctgtaaTTCCTttt                                                                          
                                                                                                                                                        ETS2_B(-)1                                                                              
                                                                                                                                                        ctgTAATTc                                                                               
                                                                                                                                                        MSX1_01(+)1                                                                             
                                                                                                                                                          GTAATtc                                                                               
                                                                                                                                                          EN1_01(+)1                                                                            
                                                                                                                                                            aaTTCCTtttcc                                                                        
                                                                                                                                                            ELF1_Q6(-)1                                                                         
