# Supplementary material for: Transcriptional double-autorepression feedforward circuits act for multicellularity and nervous system development
Source: BMC Genomics. 2011 May 11;12:228. doi: 10.1186/1471-2164-12-228 (PMC3116505; doi:10.1186/1471-2164-12-228)
Supplement: Additional file 4 — Alignments of conserved blocks for 5169 human-mouse orthologs with conserved TFBSs. The location and motif information for 386237 TFBSs are displayed in a character-based alignment-embedded layout. Each file name stands for a gene symbol and the file contains the alignments of conserved blocks with TFBS information for the corresponding gene. Each alignment is not interleaved. The graphical alignments with TFBS information for the 5169 human-mouse ortholog pairs are provided in a browsable format at our website http://genet.med.kagawa-u.ac.jp/pub/HMO_5169/List.htm, together with the character-based alignments with TFBSs and raw sequences contained in Additional files 4 and 2 respectively. [file 1471-2164-12-228-S4.ZIP › Additional_file_4/Text-based_Alignments/ADA.aln.txt]

---------- ADA ----------

                                    SP1_01(+)1                                  
                                    gtGGCGGgcc                                  
                               WHN_B(-)0.967                                    
                               agaGCGTGgcg                                      
                    -40       |         -20                                     
Mouse     -121      cccggtaaaaAAGAGCGTGGCGGGCCGCGGtctctgagag       -82     Mouse
                              ||||||||||| ||||||||                              
Human     -127      gcccgttaagAAGAGCGTGGCCGGCCGCGGccaccgctgg       -88     Human
                    -40       |         -20                                     
                               agaGCGTGgcc                                      
                               WHN_B(-)0.967                                    
                                    gtGGCCGgcc                                  
                                    SP1_01(+)0.943                              


                                              TEF1_Q6(+)0.972                         
                                              GAAATg                                  
                                             CREL_01(-)1                              
                                             GGAAAtgcgc                               
                                      CEBPB_01(+)0.941                                
                                      aattccgGGAAAtg                                  
                                     STAT5B_01(-)1                                    
                                     gaattccgGGAAAtg                                  
                                     STAT5B_01(+)0.98                                 
                                     gaATTCCgggaaatg                                  
                                     STAT5A_01(-)0.997                                
                                     gaATTCCgggaaatg                                  
                                     STAT5A_01(+)1                                    
                                     gaattccgGGAAAtg                                  
                                     CEBPB_01(-)0.965                                 
                                     gaATTCCgggaaat                                   
                                  STAT3_01(-)1                                        
                                  tcagaattccgGGAAAtgcgc                               
                                  STAT3_01(+)0.915                                    
                                  tcagaATTCCgggaaatgcgc                               
                                  STAT1_01(-)0.954                                    
                                  tcagaatTCCGGgaaatgcgc                               
                                  STAT1_01(+)1                                        
                                  tcagaattcCGGGAaatgcgc                               
                          -40       |         -20                                     
Mouse     -258      ggaaggtctgGGGTTCAGAATTCCGGGAAATGCGCGccagagttgc      -213     Mouse
                              |||| ||||||||| |||||||||||                              
Human     -247      cgaggacgccGGGTCCAGAATTCCAGGAAATGCGCGatccaggccg      -202     Human
                          -40       |         -20                                     
                                  ccagaattcCAGGAaatgcgc                               
                                  STAT1_01(+)0.912                                    
                                  ccagaatTCCAGgaaatgcgc                               
                                  STAT1_01(-)0.912                                    
                                  ccagaATTCCaggaaatgcgc                               
                                  STAT3_01(+)0.915                                    
                                  ccagaattccaGGAAAtgcgc                               
                                  STAT3_01(-)1                                        
                                     gaATTCCaggaaat                                   
                                     CEBPB_01(-)0.965                                 
                                     gaattccaGGAAAtg                                  
                                     STAT5A_01(+)1                                    
                                     gaATTCCaggaaatg                                  
                                     STAT5A_01(-)0.997                                
                                     gaATTCCaggaaatg                                  
                                     STAT5B_01(+)0.98                                 
                                     gaattccaGGAAAtg                                  
                                     STAT5B_01(-)1                                    
                                      aattccaGGAAAtg                                  
                                      CEBPB_01(+)0.941                                
                                             GGAAAtgcgc                               
                                             CREL_01(-)1                              
                                              GAAATg                                  
                                              TEF1_Q6(+)0.972                         


                               SF1_Q6(+)1                                      
                               ttcCCTTG                                        
                              LRH1_Q5(+)1                                      
                              tttcCCTTGctt                                     
                            IK2_01(-)0.969                                     
                            tgttTCCCTtgc                                       
                             |         -20                                     
Mouse     -914      tttaagagtgTTTCCCTTGCTTCCCATTTctcctccctg      -876     Mouse
                              ||||||||||||  |||||                              
Human     -1043     tatgctcatcTTTCCCTTGCTTTACATTTtttccaccga     -1005     Human
                             |         -20                                     
                            tcttTCCCTtgc                                       
                            IK2_01(-)0.969                                     
                              tttcCCTTGctt                                     
                              LRH1_Q5(+)1                                      
                               ttcCCTTG                                        
                               SF1_Q6(+)1                                      


                                          IK2_01(-)1                                                  
                                          tcacTCCCAcaa                                                
                                       P300_01(-)1                                                    
                                       ctctcACTCCcaca                                                 
                      -60       |         -40       |         -20                                     
Mouse     -1527     ccattttgatCCACCCTCTCTCTCACTCCCACAAACAACTGAATCCCAAATCtgtattctgc     -1466     Mouse
                              |||||||||| |||||||||||| |||||  || ||||||||                              
Human     -2330     actaatacagCCACCCTCTCCCTCACTCCCACATACAACCAAACCCCAAATCcagctgattt     -2269     Human
                      -60       |         -40       |         -20                                     
                                       ccctcACTCCcaca                                                 
                                       P300_01(-)1                                                    
                                          tcacTCCCAcat                                                
                                          IK2_01(-)1                                                  


                                 EN1_01(+)0.917                        
                                 GTGCTtc                               
                     |         -20                                     
Mouse     -1768     tgatgttttcAAAGTGCTTCCaggacaaggg     -1738     Mouse
                              |||||||||||                              
Human     -3161     gggtgcttatAAAGTGCTTCCcagtgtacct     -3131     Human
                     |         -20                                     
                                 GTGCTtc                               
                                 EN1_01(+)0.917                        


                                  HSF2_01(-)0.998                                             
                                  ggtgtCTTCT                                                  
                        |         -40       |         -20                                     
Mouse     -2204     ttcccaccagTGACGGTGTCTTCTAGTGGCTCAAGTTCCCAGAGcaaaaaccag     -2151     Mouse
                              ||| ||| ||||||||  |||   ||||||||||                              
Human     -3674     tctcttagcaTGATGGTCTCTTCTAGAAGCTTGGGTTCCCAGAGagaatgttca     -3621     Human
                        |         -40       |         -20                                     
                                  ggtctCTTCT                                                  
                                  HSF2_01(-)0.998                                             


                                  SP1_01(+)0.962                                    
                                  agGGCTGtgg                                        
                        -40       |         -20                                     
Mouse     -2424     gtcacacattCTGCAGGGCTGTGGCAGGTGGAAGtccctgccac     -2381     Mouse
                              ||| ||||||| ||||||| ||||                              
Human     -3993     ggtgcagaggCTGGAGGGCTGGGGCAGGTAGAAGcaagcattcc     -3950     Human
                        -40       |         -20                                     
                                  agGGCTGggg                                        
                                  SP1_01(+)0.962                                    


                                 PEA3_Q6(-)1                           
                                 aGGATGg                               
                                GATA2_01(+)0.987                       
                                cagGATGGag                             
                                GATA1_01(+)1                           
                                cagGATGGag                             
                     |         -20                                     
Mouse     -2445     tccacatctgGTCAGGATGGAgtcacacatt     -2415     Mouse
                              |||||||||||                              
Human     -4023     ttttccaggtGTCAGGATGGAagtgactaag     -3993     Human
                     |         -20                                     
                                cagGATGGaa                             
                                GATA1_01(+)1                           
                                cagGATGGaa                             
                                GATA2_01(+)0.987                       
                                 aGGATGg                               
                                 PEA3_Q6(-)1                           


                              SF1_Q6(+)1                                       
                              tggCCTTG                                         
                             |         -20                                     
Mouse     -2737     tccgaagttaTGGCCTTGCCAGAAAGACAgttctgcttg     -2699     Mouse
                              ||||||||  ||| |||||                              
Human     -4359     acaggagatgTGGCCTTGGTAGAGAGACAcagtcagccc     -4321     Human
                             |         -20                                     
                              tggCCTTG                                         
                              SF1_Q6(+)1                                       


                                  HSF2_01(+)0.991                          
                                  TGAACtaact                               
                         |         -20                                     
Mouse     -3254     aagctcagttATGTTGAACTAACTAcaggtactga     -3220     Mouse
                              ||||||||| |||||                              
Human     -5121     tcagccggtcATGTTGAACAAACTAagagtgccag     -5087     Human
                         |         -20                                     
                                  TGAACaaact                               
                                  HSF2_01(+)0.991                          


                                      TEF1_Q6(-)0.943                               
                                      cATCTC                                        
                                   GATA2_01(-)0.982                                 
                                   agGCATCtct                                       
                                   GATA1_01(-)0.993                                 
                                   agGCATCtct                                       
                                YY1_01(+)0.904                                      
                                ggaaGGCATctctctcc                                   
                               PEA3_Q6(-)1                                          
                               gGGAAGg                                              
                              LRF_Q2(-)0.952                                        
                              GGGGAaggc                                             
                            SMAD4_Q6(+)0.949                                        
                            tgggggaAGGCAtct                                         
                        -40       |         -20                                     
Mouse     -3539     aatgtgtttgGGGGAAGGCATCTCTCTCCATCCCtcctcccact     -3496     Mouse
                              |||||||||||||||||||| |||                              
Human     -5424     aatgaatattGGGGAAGGCATCTCTCTCCAGCCCctctcaagct     -5381     Human
                        -40       |         -20                                     
                            ttggggaAGGCAtct                                         
                            SMAD4_Q6(+)0.949                                        
                              GGGGAaggc                                             
                              LRF_Q2(-)0.952                                        
                               gGGAAGg                                              
                               PEA3_Q6(-)1                                          
                                ggaaGGCATctctctcc                                   
                                YY1_01(+)0.904                                      
                                   agGCATCtct                                       
                                   GATA1_01(-)0.993                                 
                                   agGCATCtct                                       
                                   GATA2_01(-)0.982                                 
                                      cATCTC                                        
                                      TEF1_Q6(-)0.943                               


                                    PEA3_Q6(+)0.937                      
                                    tCCTCCt                              
                                 PEA3_Q6(+)0.937                         
                                 tCCTCCt                                 
                       |         -20                                     
Mouse     -5068     ccttctccatTTCTCCTCCTCCTcctgaccctc     -5036     Mouse
                              |||| ||||||||                              
Human     -5962     tgtgaggatgTTCTTCTCCTCCTatgagcgagg     -5930     Human
                       |         -20                                     
                                    tCCTCCt                              
                                    PEA3_Q6(+)0.937                      
                                    tCCTCCt                              
                                    PEA3_Q6(+)0.937                      


                                EN1_01(-)0.917                        
                                tcAGCAC                               
                              -20                                     
Mouse     -6345     tggaccaataTTTCAGCACAtcattattct     -6316     Mouse
                              ||||||||||                              
Human     -6040     tggatttatgTTTCAGCACAgcagcatctt     -6011     Human
                              -20                                     
                                tcAGCAC                               
                                EN1_01(-)0.917                        


                                GATA2_01(-)0.974                         
                                gaGGATCtgg                               
                                GATA2_01(+)0.972                         
                                gagGATCTgg                               
                                GATA1_01(-)0.988                         
                                gaGGATCtgg                               
                                GATA1_01(+)0.985                         
                                gagGATCTgg                               
                              PEA3_Q6(-)0.937                            
                              tGGAGGa                                    
                       |         -20                                     
Mouse     -6371     ctttcctggcTGGAGGATCTGGCtgttggacca     -6339     Mouse
                              |||||||||||||                              
Human     -6068     tttggatgatTGGAGGATCTGGCaacactggat     -6036     Human
                       |         -20                                     
                              tGGAGGa                                    
                              PEA3_Q6(-)0.937                            
                                gagGATCTgg                               
                                GATA1_01(+)0.985                         
                                gaGGATCtgg                               
                                GATA1_01(-)0.988                         
                                gagGATCTgg                               
                                GATA2_01(+)0.972                         
                                gaGGATCtgg                               
                                GATA2_01(-)0.974                         


                                               EN1_01(+)0.922                                                   
                                               GTTTTct                                                          
                                           HFH3_01(+)1                                                          
                                           agaTGTTTtcttt                                                        
                                         GATA2_01(+)0.98                                                        
                                         acaGATGTtt                                                             
                                         GATA1_01(+)0.99                                                        
                                         acaGATGTtt                                                             
                                        MYOGENIN_Q6(+)0.964                                                     
                                        caCAGATg                                                                
                      |         -60       |         -40       |         -20                                     
Mouse     -6769     tatccagggcAAAGCTGGAGCACAGATGTTTTCTTTAGCCCCTACAAAGTTTAAAGAATTAGaaaacaccaa     -6698     Mouse
                              ||| ||||  |||||||||||||||| ||   |||||||||| ||  |||||                              
Human     -6178     gtgtggggcaAAATCTGGCCCACAGATGTTTTCTTTGGCTTATACAAAGTTTTAAACATTAGgacacatttg     -6107     Human
                      |         -60       |         -40       |         -20                                     
                                        caCAGATg                                                                
                                        MYOGENIN_Q6(+)0.964                                                     
                                         acaGATGTtt                                                             
                                         GATA1_01(+)0.99                                                        
                                         acaGATGTtt                                                             
                                         GATA2_01(+)0.98                                                        
                                           agaTGTTTtcttt                                                        
                                           HFH3_01(+)1                                                          
                                               GTTTTct                                                          
                                               EN1_01(+)0.922                                                   


                                AP2REP_01(-)0.907                     
                                ttCACAG                               
                              -20                                     
Mouse     -7001     ggctaagctgTCTTCACAGAaacatggcgt     -6972     Mouse
                              ||||||||||                              
Human     -6412     gaaggaggcaTCTTCACAGAgttgtcacat     -6383     Human
                              -20                                     
                                ttCACAG                               
                                AP2REP_01(-)0.907                     


                                PEA3_Q6(+)0.937                        
                                cCCTCCt                                
                               CKROX_Q2(+)1                            
                               aCCCTCctc                               
                     |         -20                                     
Mouse     -7399     tatttatcctTACCCTCCTCAgtacaccagg     -7369     Mouse
                              |||||||||||                              
Human     -7255     cctatccataTACCCTCCTCAcctaccaggc     -7225     Human
                     |         -20                                     
                               aCCCTCctc                               
                               CKROX_Q2(+)1                            
                                cCCTCCt                                
                                PEA3_Q6(+)0.937                        


                                  PEA3_Q6(+)1                           
                                  gCTTCCt                               
                              ETS2_B(-)1                                
                              tctggcTTCCTgct                            
                      |         -20                                     
Mouse     -7435     ggcaccagggTCTGGCTTCCTGctgccatact     -7404     Mouse
                              ||||||||||||                              
Human     -7292     gacagcagaaTCTGGCTTCCTGgtaacactct     -7261     Human
                      |         -20                                     
                              tctggcTTCCTggt                            
                              ETS2_B(-)1                                
                                  gCTTCCt                               
                                  PEA3_Q6(+)1                           


                              AP2REP_01(-)0.907                            
                              ggCACAG                                      
                         |         -20                                     
Mouse     -7634     tttcataatgGGCACAGACAGGATGggatctcctc     -7600     Mouse
                              ||||||| || ||||                              
Human     -7900     taccccagctGGCACAGGCAAGATGtgaccccacc     -7866     Human
                         |         -20                                     
                              ggCACAG                                      
                              AP2REP_01(-)0.907                            
