# Supplementary material for: Transcriptional double-autorepression feedforward circuits act for multicellularity and nervous system development
Source: BMC Genomics. 2011 May 11;12:228. doi: 10.1186/1471-2164-12-228 (PMC3116505; doi:10.1186/1471-2164-12-228)
Supplement: Additional file 4 — Alignments of conserved blocks for 5169 human-mouse orthologs with conserved TFBSs. The location and motif information for 386237 TFBSs are displayed in a character-based alignment-embedded layout. Each file name stands for a gene symbol and the file contains the alignments of conserved blocks with TFBS information for the corresponding gene. Each alignment is not interleaved. The graphical alignments with TFBS information for the 5169 human-mouse ortholog pairs are provided in a browsable format at our website http://genet.med.kagawa-u.ac.jp/pub/HMO_5169/List.htm, together with the character-based alignments with TFBSs and raw sequences contained in Additional files 4 and 2 respectively. [file 1471-2164-12-228-S4.ZIP › Additional_file_4/Text-based_Alignments/ADAM22.aln.txt]

---------- ADAM22 ----------

                                                         PEA3_Q6(-)0.937                                                                                                                      
                                                         gGGAGGc                                                                                                                              
                                                      TFIII_Q6(+)1                                                                                                                            
                                                      ggtgGGAGG                                                                                                                               
                                                     IK2_01(+)1                                                                                                                               
                                                     aggTGGGAggcg                                                                                                                             
                                                    PAX4_03(-)0.903                                                                                                                           
                                                    gAGGTGggaggc                                                                                                                              
                                               TFIII_Q6(+)0.9                                                                                                                                 
                                               gggaTGAGG                                                                                                                                      
                                               TEF1_Q6(+)0.972                                                                                                                                
                                               GGGATg                                                                                                                                         
                                               PEA3_Q6(-)1                                                                                                                                    
                                               gGGATGa                                                                                                                                        
                                              LRF_Q2(-)0.952                                                                                           AP2REP_01(-)1                          
                                              GGGGAtgag                                                                                                agCACTG                                
                                              GATA2_01(+)0.979           NKX25_01(-)1                                                                EN1_01(-)0.917                           
                                              gggGATGAgg                 CACTTag                                                                     gcAGCAC                                  
                                              GATA1_01(+)0.988           MSX1_01(-)0.988                                                       SOX17_01(+)1                                   
                                              gggGATGAgg                 cACTTAgct                                                             cACAAT                                         
                                           IK2_01(+)0.956             CRX_Q4(-)0.911                                SP1_01(-) 1              SOX5_01(+)1                                      
                                           cctGGGGAtgag               agccACTTAgcta                                 cccCCGCCa c              ggcACAATgc                                       
                                          YY1_01(-)0.918           HSF2_01(+)0.998                                                                   EN1_01(-)0.917                           
                                          gcctggggATGAGgtgg        AGAAGccact                                                                        gcAGCAC                                  
                             -140      |         -120      |         -100      |         -80       |         -60       |          -40       |         -20                                     
Mouse     -231      ctggccaccaGCCCGGGCCTCCGCCTGGGGATGAGGTGGGAGGCGCTAGAAGCCACTTAGCTACAGGCTGGCGCCCGAAGCGGCGCTCGCTCGCTGCCCCCGCCA-CCGAAGCGCTCGCCAGGCACAATGCAGCACTGAGgccacggagg       -83     Mouse
                              ||||| ||||  ||| ||||||||||||||||||||||||| |||||||||||||| |   ||||| | || || |||||||||| ||||||||| | ||||||  ||| | ||||||||||||||||||                              
Human     -299      cttgtcgcccGCCCGAGCCTTTGCCAGGGGATGAGGTGGGAGGCGCTAGAAACCACTTAGCTACAGCCAACCGCCCAATGCAGCACTCGCTCGCTCCCCCCGCCAGCGGAAGCGTCCGCGAAGCACAATGCAGCACTGAGccgcggtgga      -150     Human
                              -140      |         -120      |         -100      |         -80       |         -60       |         -40       |         -20                                     
                                          gccaggggATGAGgtgg        AGAAAccact                      gcAGCAC          cccCCGCCag               agcACAATgc                                       
                                          YY1_01(-)0.918           HSF2_01(+)0.996                 EN1_01(-)0.917   SP1_01(-)1               SOX5_01(+)1                                      
                                           ccaGGGGAtgag               aaccACTTAgcta                                                            cACAAT                                         
                                           IK2_01(+)0.956             CRX_Q4(-)0.911                                                           SOX17_01(+)1                                   
                                              gggGATGAgg                 cACTTAgct                                                                   gcAGCAC                                  
                                              GATA1_01(+)0.988           MSX1_01(-)0.988                                                             EN1_01(-)0.917                           
                                              gggGATGAgg                 CACTTag                                                                       agCACTG                                
                                              GATA2_01(+)0.979           NKX25_01(-)1                                                                  AP2REP_01(-)1                          
                                              GGGGAtgag                                                                                                                                       
                                              LRF_Q2(-)0.952                                                                                                                                  
                                               gGGATGa                                                                                                                                        
                                               PEA3_Q6(-)1                                                                                                                                    
                                               GGGATg                                                                                                                                         
                                               TEF1_Q6(+)0.972                                                                                                                                
                                               gggaTGAGG                                                                                                                                      
                                               TFIII_Q6(+)0.9                                                                                                                                 
                                                    gAGGTGggaggc                                                                                                                              
                                                    PAX4_03(-)0.903                                                                                                                           
                                                     aggTGGGAggcg                                                                                                                             
                                                     IK2_01(+)1                                                                                                                               
                                                      ggtgGGAGG                                                                                                                               
                                                      TFIII_Q6(+)1                                                                                                                            
                                                         gGGAGGc                                                                                                                              
                                                         PEA3_Q6(-)0.937                                                                                                                      


                                            TEF1_Q6(-)0. 972                                          
                                            cATTTC                                                    
                                            IK2_01(-)1                                                
                                            cattTCCCAgct                                              
                                          IRF1_Q6(+)0.97 5                                            
                                          taCATTT                                                     
                                      YY1_01(+)0.906                                                  
                                      gaacTACATttcccagc                                               
                                      EN1_01(-)0.996                                                  
                                      gaACTAC                                                         
                                   P300_01(-)0.957                                                    
                                   agggaACTACattt                                                     
                     -60       |         -40       |          -20                                     
Mouse     -351      gctagctgtgCGGGGAGGGAACTACATTTCCCAGCT-ACTCTGGTGCGCGCGgccgggtgcg      -291     Mouse
                              ||| ||| |||||||||||||||||| |||||  ||||||||                              
Human     -405      aagcgggacaCGGAGAGAGAACTACATTTCCCAGCTGACTCTCCTGCGCGCGcccttgcctg      -344     Human
                      -60       |         -40       |         -20                                     
                                   agagaACTACattt                                                     
                                   P300_01(-)0.957                                                    
                                      gaACTAC                                                         
                                      EN1_01(-)0.996                                                  
                                      gaacTACATttcccagc                                               
                                      YY1_01(+)0.906                                                  
                                          taCATTT                                                     
                                          IRF1_Q6(+)0.975                                             
                                            cattTCCCAgct                                              
                                            IK2_01(-)1                                                
                                            cATTTC                                                    
                                            TEF1_Q6(-)0.972                                           


                             ELF1_Q6(+)1                               
                             ctcagAGGAAaa                              
                     |         -20                                     
Mouse     -3563     actccagcacTCAGAGGAAAAaggcaggaat     -3533     Mouse
                              |||||||||||                              
Human     -1014     tcattttgaaTCAGAGGAAAAtggaataagc      -984     Human
                     |         -20                                     
                             atcagAGGAAaa                              
                             ELF1_Q6(+)1                               


                                   SOX17_01(-)1                          
                                   ATTGTt                                
                                 SOX5_01(-)1                             
                                 ttATTGTttt                              
                              MSX1_01(+)0.912                            
                              ttaTTATTg                                  
                       |         -20                                     
Mouse     -4156     tttactttacTTATTATTGTTTTacacacacac     -4124     Mouse
                              |||||||||||||                              
Human     -1054     gataactattTTATTATTGTTTTatactcaaga     -1022     Human
                       |         -20                                     
                              ttaTTATTg                                  
                              MSX1_01(+)0.912                            
                                 ttATTGTttt                              
                                 SOX5_01(-)1                             
                                   ATTGTt                                
                                   SOX17_01(-)1                          


                               CEBPB_01(+)0.985                            
                               agattctGCAAGat                              
                             GATA2_01(+)0.974                              
                             caaGATTCtg                                    
                             GATA1_01(+)0.99                               
                             caaGATTCtg                                    
                         |         -20                                     
Mouse     -5660     ccaccgtgccAAGATTCTGCAAGATttgtggtttg     -5626     Mouse
                              ||||||||| |||||                              
Human     -2703     tgaaaccataAAGATTCTGGAAGATaactcagaaa     -2669     Human
                         |         -20                                     
                             aaaGATTCtg                                    
                             GATA1_01(+)0.99                               
                             aaaGATTCtg                                    
                             GATA2_01(+)0.974                              
                               agattctGGAAGat                              
                               CEBPB_01(+)0.95                             


                                    EN1_01(-)0.922                         
                                    aaAACAC                                
                                HFH3_01(-)1                                
                                aagaaAAACAcaa                              
                              HFH3_01(-)0.931                              
                              caaagAAAAAcac                                
                         |         -20                                     
Mouse     -6831     aaaaaagaatCAAAGAAAAACACAAgatatacatg     -6797     Mouse
                              |||| ||||||||||                              
Human     -2866     ttccgtaaagCAAACAAAAACACAAagtggggaaa     -2832     Human
                         |         -20                                     
                              caaacAAAAAcac                                
                              HFH3_01(-)0.931                              
                                aacaaAAACAcaa                              
                                HFH3_01(-)1                                
                                    aaAACAC                                
                                    EN1_01(-)0.922                         


                              EN1_01(-)0.926                         
                              acACCAC                                
                             -20                                     
Mouse     -7418     aggtatgttaACACCACACctcactgttt     -7390     Mouse
                              |||||||||                              
Human     -3854     taaatgtgatACACCACACaaacagaatt     -3826     Human
                             -20                                     
                              acACCAC                                
                              EN1_01(-)0.926                         


                                 IK2_01(-)1                                  
                                 gtaaTCCCAaca                                
                                 EN1_01(+)1                                  
                                 GTAATcc                                     
                                PITX2_Q2(+)1                                 
                                tgTAATCccaa                                  
                                GATA2_01(-)0.971                             
                                tgTAATCcca                                   
                                GATA1_01(-)0.985                             
                                tgTAATCcca                                   
                              CRX_Q4(+)1                                     
                              cctgTAATCccaa                                  
                           |         -20                                     
Mouse     -7617     gtgcctcttcCCTGTAATCCCAACACTcaagaggctg     -7581     Mouse
                              |||||||||||| ||||                              
Human     -6128     gtggctcacgCCTGTAATCCCAGCACTttgggaggct     -6092     Human
                           |         -20                                     
                              cctgTAATCccag                                  
                              CRX_Q4(+)1                                     
                                tgTAATCcca                                   
                                GATA1_01(-)0.985                             
                                tgTAATCcca                                   
                                GATA2_01(-)0.971                             
                                tgTAATCccag                                  
                                PITX2_Q2(+)1                                 
                                 GTAATcc                                     
                                 EN1_01(+)1                                  
                                 gtaaTCCCAgca                                
                                 IK2_01(-)1                                  


                            PITX2_Q2(+)1                                
                            agTAATCaata                                 
                            GATA2_01(-)0.971                            
                            agTAATCaat                                  
                            GATA1_01(-)0.985                            
                            agTAATCaat                                  
                      |         -20                                     
Mouse     -7858     aattcccaagTAATCAATAAAAacgttatgtt     -7827     Mouse
                              ||||||||||||                              
Human     -6430     tttgagggaaTAATCAATAAAAgtgtccctgg     -6399     Human
                      |         -20                                     
                            aaTAATCaat                                  
                            GATA1_01(-)0.985                            
                            aaTAATCaat                                  
                            GATA2_01(-)0.971                            
                            aaTAATCaata                                 
                            PITX2_Q2(+)1                                
