# Supplementary material for: Transcriptional double-autorepression feedforward circuits act for multicellularity and nervous system development
Source: BMC Genomics. 2011 May 11;12:228. doi: 10.1186/1471-2164-12-228 (PMC3116505; doi:10.1186/1471-2164-12-228)
Supplement: Additional file 4 — Alignments of conserved blocks for 5169 human-mouse orthologs with conserved TFBSs. The location and motif information for 386237 TFBSs are displayed in a character-based alignment-embedded layout. Each file name stands for a gene symbol and the file contains the alignments of conserved blocks with TFBS information for the corresponding gene. Each alignment is not interleaved. The graphical alignments with TFBS information for the 5169 human-mouse ortholog pairs are provided in a browsable format at our website http://genet.med.kagawa-u.ac.jp/pub/HMO_5169/List.htm, together with the character-based alignments with TFBSs and raw sequences contained in Additional files 4 and 2 respectively. [file 1471-2164-12-228-S4.ZIP › Additional_file_4/Text-based_Alignments/ADAM29.aln.txt]

---------- ADAM29 ----------

                                            TEF1_Q6(-)1                           
                                            cATTCC                                
                      -40       |         -20                                     
Mouse     -830      tgtcacgcaaGCAATATTTTTGGTCATTCCTTtagcatacct      -789     Mouse
                              ||||| ||||  ||||||||||                              
Human     -334      caaattctagGCAATTTTTTGAGTCATTCCTTgatgaaagca      -293     Human
                      -40       |         -20                                     
                                            cATTCC                                
                                            TEF1_Q6(-)1                           


                              EN1_01(+)0.922                                  
                              GTTTTta                                         
                            |         -20                                     
Mouse     -1573     gacataatttGTTTTTAAAAATATCTCTcatattgtgt     -1536     Mouse
                              |||||||||||| |||||                              
Human     -656      cataagaatgGTTTTTAAAAATGTCTCTtagataatgt      -619     Human
                            |         -20                                     
                              GTTTTta                                         
                              EN1_01(+)0.922                                  


                            GATA2_01(+)0.98                             
                            tctGATGTtg                                  
                            GATA1_01(+)0.99                             
                            tctGATGTtg                                  
                      |         -20                                     
Mouse     -2080     aactggcttcTGATGTTGTCAAgtagtattgc     -2049     Mouse
                              |||||||| |||                              
Human     -1485     tccagtgctgTGATGTTGCCAAtatgggtgga     -1454     Human
                      |         -20                                     
                            tgtGATGTtg                                  
                            GATA1_01(+)0.99                             
                            tgtGATGTtg                                  
                            GATA2_01(+)0.98                             


                                      GATA2_01(+)0.982                         
                                      ggtGATGCtt                               
                                      GATA1_01(+)0.993                         
                                      ggtGATGCtt                               
                             |         -20                                     
Mouse     -2447     tatctcttgaACTCTGTTGGTGATGCTTGtatcagtggc     -2409     Mouse
                              ||||||| || ||||||||                              
Human     -1984     tgctgatgtcACTCTGTAGGAGATGCTTGatcctattta     -1946     Human
                             |         -20                                     
                                      ggaGATGCtt                               
                                      GATA1_01(+)0.993                         
                                      ggaGATGCtt                               
                                      GATA2_01(+)0.982                         


                               AP2REP_01(+)0.918                     
                               CAGTCtt                               
                             -20                                     
Mouse     -2583     aatctaaggtTCAGTCTTTtcattgtgtc     -2555     Mouse
                              |||||||||                              
Human     -3242     aggtcatctcTCAGTCTTTacagactagc     -3214     Human
                             -20                                     
                               CAGTCtt                               
                               AP2REP_01(+)0.918                     


                             HFH3_01(+)0.931                            
                             gcaTTTTTgttct                              
                      |         -20                                     
Mouse     -2940     cttgagctggCATTTTTGTTCTcttggtgtct     -2909     Mouse
                              ||||||||||||                              
Human     -3653     tttctccactCATTTTTGTTCTttttactcta     -3622     Human
                      |         -20                                     
                             tcaTTTTTgttct                              
                             HFH3_01(+)0.931                            


                              HFH3_01(+)0.981                                  
                              tttTATTTcttat                                    
                             |         -20                                     
Mouse     -4383     atgtctccctTTTTATTTCTTATTTTAATttggatactg     -4345     Mouse
                              ||||||||||| |||||||                              
Human     -4463     ttttaacataTTTTATTTCTTTTTTTAATacttttgtct     -4425     Human
                             |         -20                                     
                              tttTATTTctttt                                    
                              HFH3_01(+)0.981                                  


                               PEA3_Q6(+)0.937                      
                               gCCTCCa                              
                            -20                                     
Mouse     -6455     tcccataatcAGCCTCCAaacgctgaca     -6428     Mouse
                              ||||||||                              
Human     -4935     aactcattttAGCCTCCAgaactacaga     -4908     Human
                            -20                                     
                               gCCTCCa                              
                               PEA3_Q6(+)0.937                      


                                   PEA3_Q6(+)1                          
                                   aCATCCt                              
                                 GATA2_01(-)0.98                        
                                 ccACATCcta                             
                                 GATA1_01(-)0.99                        
                                 ccACATCcta                             
                      |         -20                                     
Mouse     -7635     tattcatcttTCTCCACATCCTagccagcatc     -7604     Mouse
                              ||||||||||||                              
Human     -5533     aaggcacctgTCTCCACATCCTcactgactgt     -5502     Human
                      |         -20                                     
                                 ccACATCctc                             
                                 GATA1_01(-)0.99                        
                                 ccACATCctc                             
                                 GATA2_01(-)0.98                        
                                   aCATCCt                              
                                   PEA3_Q6(+)1                          
