# Supplementary material for: Transcriptional double-autorepression feedforward circuits act for multicellularity and nervous system development
Source: BMC Genomics. 2011 May 11;12:228. doi: 10.1186/1471-2164-12-228 (PMC3116505; doi:10.1186/1471-2164-12-228)
Supplement: Additional file 4 — Alignments of conserved blocks for 5169 human-mouse orthologs with conserved TFBSs. The location and motif information for 386237 TFBSs are displayed in a character-based alignment-embedded layout. Each file name stands for a gene symbol and the file contains the alignments of conserved blocks with TFBS information for the corresponding gene. Each alignment is not interleaved. The graphical alignments with TFBS information for the 5169 human-mouse ortholog pairs are provided in a browsable format at our website http://genet.med.kagawa-u.ac.jp/pub/HMO_5169/List.htm, together with the character-based alignments with TFBSs and raw sequences contained in Additional files 4 and 2 respectively. [file 1471-2164-12-228-S4.ZIP › Additional_file_4/Text-based_Alignments/ADAM30.aln.txt]

---------- ADAM30 ----------

                                      SP1_01(-)0.972                                
                                      agcCTGCCag                                    
                                  CREL_01(-)1                                       
                                  GGAAAgcctg                                        
                        -40       |         -20                                     
Mouse     -159      gtcccgttttCCCAGGAAAGCCTGCCAGAGGAGCagtgcgcctg      -116     Mouse
                              ||| ||||| |||||||| |||||                              
Human     -141      ctacgggctcCCCCGGAAACCCTGCCAGGGGAGCcgggttttga       -98     Human
                        -40       |         -20                                     
                                  GGAAAccctg                                        
                                  CREL_01(-)1                                       
                                      accCTGCCag                                    
                                      SP1_01(-)0.972                                


                                  PEA3_Q6(-)1                             
                                  tGGATGc                                 
                                 GATA2_01(+)0.982                         
                                 ctgGATGCgt                               
                                 GATA1_01(+)0.993                         
                                 ctgGATGCgt                               
                               IRF1_Q6(-)0.98                             
                               AACTGga                                    
                        |         -20                                     
Mouse     -228      gaggaaaacgGAACTGGATGCGTTaggtaagggg      -195     Mouse
                              ||||||||||||||                              
Human     -216      cccggaaaacGAACTGGATGCGTTggacaggtca      -183     Human
                        |         -20                                     
                               AACTGga                                    
                               IRF1_Q6(-)0.98                             
                                 ctgGATGCgt                               
                                 GATA1_01(+)0.993                         
                                 ctgGATGCgt                               
                                 GATA2_01(+)0.982                         
                                  tGGATGc                                 
                                  PEA3_Q6(-)1                             


                               SP1_01(-)0.972                        
                               tcaCTGCCgg                            
                              AP2REP_01(-)1                          
                              ttCACTG                                
                             -20                                     
Mouse     -269      gcgagcttaaTTCACTGCCgggttagggg      -241     Mouse
                              |||||||||                              
Human     -2340     cactcatagcTTCACTGCCtgctaccctg     -2312     Human
                             -20                                     
                              ttCACTG                                
                              AP2REP_01(-)1                          
                               tcaCTGCCtg                            
                               SP1_01(-)0.972                        


                                        GATA2_01(+)0.971                                       
                                        tggGATTAaa                                             
                                        GATA1_01(+)0.985                                       
                                        tggGATTAaa                                             
                                       PITX2_Q2(-)1                                            
                                       ctggGATTAaa                                             
                                       CRX_Q4(-)1                                              
                                       ctggGATTAaagg                                           
                                     IK2_01(+)1                                                
                                     tgcTGGGAttaa                                              
                         |         -40       |         -20                                     
Mouse     -335      tgcctctgccCCCTAAATGCTGGGATTAAAGGCGTGCGCCACCACggtctccctc      -281     Mouse
                              ||| || ||||||||||| ||||||| | ||||||                              
Human     -3621     cgtctcacttCCCAAAGTGCTGGGATTACAGGCGTGAGGCACCACtcctggcccc     -3567     Human
                         |         -40       |         -20                                     
                                     tgcTGGGAttac                                              
                                     IK2_01(+)1                                                
                                       ctggGATTAcagg                                           
                                       CRX_Q4(-)1                                              
                                       ctggGATTAca                                             
                                       PITX2_Q2(-)1                                            
                                        tggGATTAca                                             
                                        GATA1_01(+)0.985                                       
                                        tggGATTAca                                             
                                        GATA2_01(+)0.971                                       


                                AP2REP_01(-)0.932                     
                                gcTACTG                               
                              -20                                     
Mouse     -4198     tctcaggtgaCAGCTACTGGcacatgctgc     -4169     Mouse
                              ||||||||||                              
Human     -4579     ataacaacggCAGCTACTGGtcacaagtgg     -4550     Human
                              -20                                     
                                gcTACTG                               
                                AP2REP_01(-)0.932                     
