# Supplementary material for: Transcriptional double-autorepression feedforward circuits act for multicellularity and nervous system development
Source: BMC Genomics. 2011 May 11;12:228. doi: 10.1186/1471-2164-12-228 (PMC3116505; doi:10.1186/1471-2164-12-228)
Supplement: Additional file 4 — Alignments of conserved blocks for 5169 human-mouse orthologs with conserved TFBSs. The location and motif information for 386237 TFBSs are displayed in a character-based alignment-embedded layout. Each file name stands for a gene symbol and the file contains the alignments of conserved blocks with TFBS information for the corresponding gene. Each alignment is not interleaved. The graphical alignments with TFBS information for the 5169 human-mouse ortholog pairs are provided in a browsable format at our website http://genet.med.kagawa-u.ac.jp/pub/HMO_5169/List.htm, together with the character-based alignments with TFBSs and raw sequences contained in Additional files 4 and 2 respectively. [file 1471-2164-12-228-S4.ZIP › Additional_file_4/Text-based_Alignments/ADAM7.aln.txt]

---------- ADAM7 ----------

                                               GATA2_01(+)0.9 8                                                
                                               catGATGTtc                                                      
                                           AR_Q2(-)0.939                                                       
                                           AGTACatgatgttca                                                     
                                           AR_Q2(-)0.939                                                       
                                           AGTACatgatgttca                                                     
                                           AR_Q2(-)0.939                                                       
                                           AGTACatgatgttca                                                     
                                           AR_Q2(-)0.939                                                       
                                           AGTACatgatgttca                                                     
                                           AR_Q2(-)0.939                                                       
                                           AGTACatgatgttca                                                     
                                         YY1_01(+)0.906                                                        
                                         ttagTACATgatgttca                                                     
                                        YY1_01(-)0.922                                                         
                                        attagtacATGATgttc                                                      
                               CRX_Q4(-)0.907  GATA1_01(+)0.9 9   EN1_01(+)0.922                               
                               ttgtCCTTAatta   catGATGTtc         GTTTTag                                      
                              -60       |         -40       |          -20                                     
Mouse     -199      tagctccactGTTGTCCTTAATTAGTACATGATGTTCACCC-CTGTGTTTTAGCCTCAAGCcttgcacaag      -130     Mouse
                              |||||| |||||||| |||||||||||| || |   |||||||||||||||                              
Human     -224      cacctcggtaGTTGTCTTTAATTAGAACATGATGTTCAACCTCCAGGTTTTAGCCTCAAGCacctagcaag      -154     Human
                     |         -60       |         -40       |         -20                                     
                               ttgtCTTTAatta   catGATGTtc         GTTTTag                                      
                               CRX_Q4(-)0.9    GATA1_01(+)0.99    EN1_01(+)0.922                               
                                        attagaacATGATgttc                                                      
                                        YY1_01(-)0.922                                                         
                                         ttagAACATgatgttca                                                     
                                         YY1_01(+)0.906                                                        
                                           AGAACatgatgttca                                                     
                                           AR_Q2(-)1                                                           
                                           AGAACatgatgttca                                                     
                                           AR_Q2(-)1                                                           
                                           AGAACatgatgttca                                                     
                                           AR_Q2(-)1                                                           
                                           AGAACatgatgttca                                                     
                                           AR_Q2(-)1                                                           
                                           AGAACatgatgttca                                                     
                                           AR_Q2(-)1                                                           
                                               catGATGTtc                                                      
                                               GATA2_01(+)0.98                                                 


                              HFH3_01(-)1                                 
                              aaataAAACAtaa                               
                        |         -20                                     
Mouse     -1205     atgtgtcacaAAATAAAACATAAAgacttgagtc     -1172     Mouse
                              |||||||| |||||                              
Human     -1907     tgcatctcagAAATAAAAAATAAAtaaataatca     -1874     Human
                        |         -20                                     
                              aaataAAAAAtaa                               
                              HFH3_01(-)0.931                             


                                 EN1_01(+)0.996                            
                                 GTAGTct                                   
                         |         -20                                     
Mouse     -1508     tctgtctttgCTTGTAGTCTCTGCTttgtatcatt     -1474     Mouse
                              ||||||||||| |||                              
Human     -2035     gtggcacacaCTTGTAGTCTCAGCTactcagaaag     -2001     Human
                         |         -20                                     
                                 GTAGTct                                   
                                 EN1_01(+)0.996                            


                                      SP1_01(-)0.962                           
                                      ggcCAGCCtg                               
                             |         -20                                     
Mouse     -3015     ataaatttctGAGTTTGAGGCCAGCCTGGtctacagaat     -2977     Mouse
                              ||||||||| |||||||||                              
Human     -2117     ttgaggttagGAGTTTGAGACCAGCCTGGccaacatggt     -2079     Human
                             |         -20                                     
                                      gacCAGCCtg                               
                                      SP1_01(-)0.962                           


                                 IK2_01(-)1                                                   
                                 ttaaTCCCAgca                                                 
                                PITX2_Q2(+)1                                                  
                                ttTAATCccag                                                   
                                GATA2_01(-)0. 971                                             
                                ttTAATCcca                                                    
                                GATA1_01(-)0. 985  SP1_01(+)0.972                             
                                ttTAATCcca         gaGGCAGagg                                 
                              CRX_Q4(+)1         PEA3_Q6(-)0.937                              
                              ccttTAATCccag      gGGAGGc                                      
                       |         -40       |          -20                                     
Mouse     -3058     gtggtgtacgCCTTTAATCCCAGCA-CTTGGGAGGCAGAGGCAGataaatttct     -3006     Mouse
                              ||| |||||||||||  ||||||||| |||||||                              
Human     -2170     gtgactcacaCCTGTAATCCCAGCATTTTGGGAGGCTGAGGCAGgtggatcact     -2117     Human
                        |         -40       |         -20                                     
                              cctgTAATCccag      gGGAGGc                                      
                              CRX_Q4(+)1         PEA3_Q6(-)0.937                              
                                tgTAATCcca         gaGGCTGagg                                 
                                GATA1_01(-)0.985   SP1_01(+)0.962                             
                                tgTAATCcca                                                    
                                GATA2_01(-)0.971                                              
                                tgTAATCccag                                                   
                                PITX2_Q2(+)1                                                  
                                 gtaaTCCCAgca                                                 
                                 IK2_01(-)1                                                   


                                    HFH3_01(-)0.931                         
                                    agaagAAAAAtat                           
                          |         -20                                     
Mouse     -3321     tgttcatttaTCTGAGAGAAGAAAAAtatttggagg     -3286     Mouse
                              ||| ||||||||||||                              
Human     -7280     atgaagaaggTCTAAGAGAAGAAAAAgatcagtaaa     -7245     Human
                          |         -20                                     
                                    agaagAAAAAgat                           
                                    HFH3_01(-)0.931                         


                                    PEA3_Q6(-)1                          
                                    aGGAAGa                              
                               ELF1_Q6(+)1                               
                               gaagaAGGAAga                              
                       |         -20                                     
Mouse     -4492     atgaagctcaAGAAGAAGGAAGAtcaaagtgtg     -4460     Mouse
                              ||| |||||||||                              
Human     -7975     tagctattagAGATGAAGGAAGAgccattggag     -7943     Human
                       |         -20                                     
                               gatgaAGGAAga                              
                               ELF1_Q6(+)1                               
                                    aGGAAGa                              
                                    PEA3_Q6(-)1                          
