# Supplementary material for: Transcriptional double-autorepression feedforward circuits act for multicellularity and nervous system development
Source: BMC Genomics. 2011 May 11;12:228. doi: 10.1186/1471-2164-12-228 (PMC3116505; doi:10.1186/1471-2164-12-228)
Supplement: Additional file 4 — Alignments of conserved blocks for 5169 human-mouse orthologs with conserved TFBSs. The location and motif information for 386237 TFBSs are displayed in a character-based alignment-embedded layout. Each file name stands for a gene symbol and the file contains the alignments of conserved blocks with TFBS information for the corresponding gene. Each alignment is not interleaved. The graphical alignments with TFBS information for the 5169 human-mouse ortholog pairs are provided in a browsable format at our website http://genet.med.kagawa-u.ac.jp/pub/HMO_5169/List.htm, together with the character-based alignments with TFBSs and raw sequences contained in Additional files 4 and 2 respectively. [file 1471-2164-12-228-S4.ZIP › Additional_file_4/Text-based_Alignments/ADAMDEC1.aln.txt]

---------- ADAMDEC1 ----------

                                                           AP2REP_01(-)0.918                                   
                                                           aaAACTG                                             
                                                     GATA2_01(+)0.992                                          
                                                     ggaGATAAaa                                                
                                        IRF1_Q6(-)0.924  EN1_01(-)0.922                                        
                                        AAGAGaa          atAAAAC                                               
                                  CRX_Q4(+)0.9       GATA1_01(+)0.988                                          
                                  cttcTAAAGagaa      ggaGATAAaa                                                
                     |         -60       |         -40       |         -20                                     
Mouse     -69       atgtttcttcTCAACTTCTAAAGAGAACTAGAAGGAGATAAAACTGGCCACTGGAGAGACCAtagctgt          -1     Mouse
                              ||||||||||||||||| | | || |||||||||||| |||||| ||||||                              
Human     -69       attttcttgtTCAACTTCTAAAGAGAAATTGGAGAAGATAAAACTGGACACTGGGGAGACCAcaacttc          -1     Human
                     |         -60       |         -40       |         -20                                     
                                  cttcTAAAGagaa      gaaGATAAaa                                                
                                  CRX_Q4(+)0.9       GATA1_01(+)0.988                                          
                                        AAGAGaa          atAAAAC                                               
                                        IRF1_Q6(-)0.924  EN1_01(-)0.922                                        
                                                     gaaGATAAaa                                                
                                                     GATA2_01(+)0.992                                          
                                                           aaAACTG                                             
                                                           AP2REP_01(-)0.918                                   


                               GATA2_01(+)0.972                       
                               gtgGATTTag                             
                               GATA1_01(+)0.987                       
                               gtgGATTTag                             
                              -20                                     
Mouse     -522      agttccctctTGTGGATTTAgtaggcaccg      -493     Mouse
                              ||||||||||                              
Human     -370      gtcctaaataTGTGGATTTAtttctataag      -341     Human
                              -20                                     
                               gtgGATTTat                             
                               GATA1_01(+)0.987                       
                               gtgGATTTat                             
                               GATA2_01(+)0.972                       


                                 POU1F1_Q6(-)1                                 
                                 tattATTCAa                                    
                             |         -20                                     
Mouse     -1174     taaagtatcaTCTTATTATTCAATATCATaaagattttt     -1136     Mouse
                              ||||| |||||||| ||||                              
Human     -973      taaaattatgTCTTAATATTCAATGTCATgagaatgctt      -935     Human
                             |         -20                                     
                                 taatATTCAa                                    
                                 POU1F1_Q6(-)1                                 


                                     HFH3_01(-)0.931                           
                                     cagaaAAAGAaac                             
                                   HFH3_01(-)0.931                             
                                   accagAAAAAgaa                               
                             |         -20                                     
Mouse     -1668     atgcctaccaTCTGGACCAGAAAAAGAAAcatgggcttg     -1630     Mouse
                              |||||||||||||||||||                              
Human     -1398     gatgcctatcTCTGGACCAGAAAAAGAAAtgcaaaatta     -1360     Human
                             |         -20                                     
                                   accagAAAAAgaa                               
                                   HFH3_01(-)0.931                             
                                     cagaaAAAGAaat                             
                                     HFH3_01(-)0.931                           


                            GATA2_01(-)0.979                                  
                            acCAATCagc                                        
                            GATA1_01(-)0.997                                  
                            acCAATCagc                                        
                            |         -20                                     
Mouse     -2022     cttcttcaacCAATCAGCCTGCAAGTCTttatgaacta     -1985     Mouse
                              ||||||  | ||||||||                              
Human     -3481     tggctacataCAATCAATCAGCAAGTCTgataattgtg     -3444     Human
                            |         -20                                     
                                atCAATCagc                                    
                                GATA1_01(-)0.997                              
                                atCAATCagc                                    
                                GATA2_01(-)0.979                              


                                  POU1F1_Q6(-)0.987                                                                                                
                                  ccagATGCAt                                                                                                       
                                  GATA2_01(+)0.982                                                                                                 
                                  ccaGATGCat                                                                                                       
                                  GATA1_01(+)0.993  CEBPB_01(-)0.996                                                                               
                                  ccaGATGCat        caATTTCttcattg                                                                                 
                                 MYOGENIN_Q6(+)0.964                                         POU1F1_Q6(-)1                                         
                                 tcCAGATg                                                    tgatATTCAg                                            
                               E47_01(+)0.934     SOX17_01(+)1                             GATA2_01(+)0.994                                        
                               cctcCAGATgcattt    aACAAT                                   actGATATtc                                              
                              PEA3_Q6(+)0.937   SOX5_01(+)1                                GATA1_01(+)0.99                                         
                              cCCTCCa           taaACAATtt                                 actGATATtc                                              
                           -100      |         -80       |         -60       |         -40       |         -20                                     
Mouse     -2367     ttctcatctcCCCTCCAGATGCATTTAGTAAACAATTTCTTCATTGTTTTTACCACAGCTTTAATTTATAGACTGATATTCAGCTACTTCATAAACAtctgcgtggt     -2261     Mouse
                              |||||||||||||||  |||||||||||||||| |||| || |||||| ||| |||||||| |||||||||| |||  | |||||||                              
Human     -3827     atttctcattCCCTCCAGATGCATTGGGTAAACAATTTCTTCACTGTTATTCCCACAGTTTTGATTTATAGGCTGATATTCAACTATCTAATAAACAgcatctgtat     -3721     Human
                           -100      |         -80       |         -60       |         -40       |         -20                                     
                              cCCTCCa           taaACAATtt                                 gctGATATtc                                              
                              PEA3_Q6(+)0.937   SOX5_01(+)1                                GATA1_01(+)0.99                                         
                               cctcCAGATgcattg    aACAAT                                   gctGATATtc                                              
                               E47_01(+)0.934     SOX17_01(+)1                             GATA2_01(+)0.994                                        
                                 tcCAGATg                                                    tgatATTCAa                                            
                                 MYOGENIN_Q6(+)0.964                                         POU1F1_Q6(-)1                                         
                                  ccaGATGCat        caATTTCttcactg                                                                                 
                                  GATA1_01(+)0.993  CEBPB_01(-)0.996                                                                               
                                  ccaGATGCat                                                                                                       
                                  GATA2_01(+)0.982                                                                                                 
                                  ccagATGCAt                                                                                                       
                                  POU1F1_Q6(-)0.987                                                                                                


                                 EN1_01(-)0.991                        
                                 gaAATAC                               
                     |         -20                                     
Mouse     -3784     agactactagGAAGAAATACAggtaaaattt     -3754     Mouse
                              |||||||||||                              
Human     -5345     agacctaagcGAAGAAATACAcgtgtttatg     -5315     Human
                     |         -20                                     
                                 gaAATAC                               
                                 EN1_01(-)0.991                        


                                      EN1_01(-)0.922                        
                                      tcAAAAC                               
                                CEBPGAMMA_Q6(+)1                            
                                attATTTCaaaac                               
                          |         -20                                     
Mouse     -4096     acaatacagtAAATTATTTCAAAACAtgtcacagag     -4061     Mouse
                              ||| ||||||||||||                              
Human     -5441     cgaaaagcaaAAAATATTTCAAAACAcatttgatga     -5406     Human
                          |         -20                                     
                                aatATTTCaaaac                               
                                CEBPGAMMA_Q6(+)1                            
                                      tcAAAAC                               
                                      EN1_01(-)0.922                        


                              HFH3_01(-)0.931                            
                              aagtcAAAGAaaa                              
                       |         -20                                     
Mouse     -4143     agacccaaatAAGTCAAAGAAAAtaaacaaata     -4111     Mouse
                              ||| |||||||||                              
Human     -5677     gcagtataaaAAGGCAAAGAAAAaagcatacat     -5645     Human
                       |         -20                                     
                              aaggcAAAGAaaa                              
                              HFH3_01(-)0.931                            


                               CRX_Q4(+)0.948                              
                               agtaTAATAaaaa                               
                         |         -20                                     
Mouse     -4755     cttacatgatAAGTATAATAAAAAAtgcatgacaa     -4721     Mouse
                              ||||||||||| |||                              
Human     -6177     ccagaacttaAAGTATAATAATAAAaaaggatata     -6143     Human
                         |         -20                                     
                               agtaTAATAataa                               
                               CRX_Q4(+)0.948                              


                                  EN1_01(-)0.922                       
                                  agAACAC                              
                                EN1_01(-)0.917                         
                                tgAGAAC                                
                     |         -20                                     
Mouse     -5791     agtgattgatAATGAGAACACtctgctaatc     -5761     Mouse
                              |||||||||||                              
Human     -6372     ggagctgaacAATGAGAACACatggacacgg     -6342     Human
                     |         -20                                     
                                tgAGAAC                                
                                EN1_01(-)0.917                         
                                  agAACAC                              
                                  EN1_01(-)0.922                       


                                  GATA2_01(-)0.972                        
                                  aaAAATCcta                              
                                  GATA1_01(-)0.987                        
                                  aaAAATCcta                              
                        |         -20                                     
Mouse     -5899     agtaagagatACTGAAAAATCCTAaattttcaga     -5866     Mouse
                              ||||| ||||||||                              
Human     -7351     acatggtttcACTGATAAATCCTAttcaaaatta     -7318     Human
                        |         -20                                     
                                  atAAATCcta                              
                                  GATA1_01(-)0.987                        
                                  atAAATCcta                              
                                  GATA2_01(-)0.972                        


                                EN1_01(-)0.926                        
                                ttACAAC                               
                              -20                                     
Mouse     -6306     tacaagtactTCTTACAACTcaatttatct     -6277     Mouse
                              ||||||||||                              
Human     -7512     tcatattatgTCTTACAACTgcatatgcaa     -7483     Human
                              -20                                     
                                ttACAAC                               
                                EN1_01(-)0.926                        


                              IRF1_Q6(-)0.975                             
                              AAATGac                                     
                        |         -20                                     
Mouse     -7048     atacacaaggAAATGACAAAATTGagatcgtggg     -7015     Mouse
                              ||||||||||||||                              
Human     -7755     tacattttttAAATGACAAAATTGtagaaatgga     -7722     Human
                        |         -20                                     
                              AAATGac                                     
                              IRF1_Q6(-)0.975                             


                                POU1F1_Q6(-)0.987                        
                                atgcATGCAt                               
                                POU1F1_Q6(+)0.987                        
                                aTGCATgcat                               
                       |         -20                                     
Mouse     -7264     atgttatggcTGATGCATGCATGaacacataat     -7232     Mouse
                              |||||||| ||||                              
Human     -7891     aaatgaactgTGATGCATTCATGctatggaata     -7859     Human
                       |         -20                                     
                                aTGCATtcat                               
                                POU1F1_Q6(+)0.987                        
                                atgcATTCAt                               
                                POU1F1_Q6(-)1                            
