# Supplementary material for: Transcriptional double-autorepression feedforward circuits act for multicellularity and nervous system development
Source: BMC Genomics. 2011 May 11;12:228. doi: 10.1186/1471-2164-12-228 (PMC3116505; doi:10.1186/1471-2164-12-228)
Supplement: Additional file 4 — Alignments of conserved blocks for 5169 human-mouse orthologs with conserved TFBSs. The location and motif information for 386237 TFBSs are displayed in a character-based alignment-embedded layout. Each file name stands for a gene symbol and the file contains the alignments of conserved blocks with TFBS information for the corresponding gene. Each alignment is not interleaved. The graphical alignments with TFBS information for the 5169 human-mouse ortholog pairs are provided in a browsable format at our website http://genet.med.kagawa-u.ac.jp/pub/HMO_5169/List.htm, together with the character-based alignments with TFBSs and raw sequences contained in Additional files 4 and 2 respectively. [file 1471-2164-12-228-S4.ZIP › Additional_file_4/Text-based_Alignments/ADAMTS1.aln.txt]

---------- ADAMTS1 ----------

                                                           SP1_01(-)0.924                        
                                                           cgcGCGCCag                            
                                                    IK2_01(-)0.978                               
                                                    aaatTCCCGcgc                                 
                           |         -40       |         -20                                     
Mouse     -213      tgcggagccaCCAACTCGGTGCTGGAATGAAAAAATTCCCGCGCGCCagtgcagaat      -157     Mouse
                              ||||||  | ||||||| |||||| ||||||||||||                              
Human     -240      ctcagtgtctCCAACTTTGCGCTGGAA-GAAAAACTTCCCGCGCGCCggcagaactg      -185     Human
                          |         -40       |          -20                                     
                                                    aactTCCCGcgc                                 
                                                    IK2_01(-)0.978                               
                                                           cgcGCGCCgg                            
                                                           SP1_01(-)0.924                        


                                                                                                                                                      TFIII_Q6(+)1                                   
                                                                                                                                                      aggcGGAGG                                      
                                                                                                                                                     SP1_01(+)1                                      
                                                                                                                                                     aaGGCGGagg                                      
                                                                                                                                                    SF1_Q6(-)1                                       
                                                                                                                                                    CAAGGcgg                                         
                                                                                                                                                 LRH1_Q5(-)1                                         
                                                                                                                                                 ggcCAAGGcgga                                        
                           |         -140      |         -120      |         -100      |         -80       |         -60       |         -40       |         -20                                     
Mouse     -428      gggcggccggGGCTGCCTGGTCCTTGCACTCGCTAGAAAGCAGCTCCGAGCTAGGTGCTATCGCAAGGCCAGAGCGCACAGCCCGGCGGAGAGAGCAGATCCTTGCTCAGATCGAGTCAAATCGGGGCCAAGGCGGAGGACGAAGAGtccaggctcc      -272     Mouse
                              ||||||| ||| |||||||||||| |||||| ||||||||| ||| ||||| |||| ||||| | || |  || | ||||||| | ||| || ||  ||||  |||  | ||||  ||||||||||||| |||||||                              
Human     -480      aggaccgctcGGCTGCCCGGTTCTTGCACTCGCTGGAAAGCGGCTCCGAGCCAGGGGCTATTGCAAAGCCAGGGTGCGCTACCGGACGGAGAGGGGAGAGCCCTGAGCAGAGTGAGCAACATCGCAGCCAAGGCGGAGGCCGAAGAGgggcgccagg      -324     Human
                           |         -140      |         -120      |         -100      |         -80       |         -60       |         -40       |         -20                                     
                                                                                                                                                 agcCAAGGcgga                                        
                                                                                                                                                 LRH1_Q5(-)1                                         
                                                                                                                                                    CAAGGcgg                                         
                                                                                                                                                    SF1_Q6(-)1                                       
                                                                                                                                                     aaGGCGGagg                                      
                                                                                                                                                     SP1_01(+)1                                      
                                                                                                                                                      aggcGGAGG                                      
                                                                                                                                                      TFIII_Q6(+)1                                   


                                                                            PEA3_Q6(+)0.937                                                                   
                                                                            cCCTCCc                                                                           
                                                                             TFIII_Q6(-)1                                                                     
                                                                             CCTCCccct                                                                        
                                                                             LRF_Q2(+)0.911                                                                   
                                                                             cctcCCCCT                                                                        
                                                                            PEA3_Q6(+)0.937                                                                   
                                                                            cCCTCCc                                                                           
                                                                            LRF_Q2(+)1                                                                        
                                                                            ccctCCCCC                                                                         
                                                                           LRF_Q2(+)0.952                                                                     
                                                                           ccccTCCCC                                                                          
                                                                           IK2_01(-)0.956                                                                     
                                                                           ccccTCCCCctt                                                                       
                                                                           CKROX_Q2(+)1                                                                       
                                                                           cCCCTCccc                                                                          
                                                                       LRF_Q2(+)0.911                                                                         
                                                                       ctgcCCCCT                                                                              
                                                                      VDR_Q3(-)0.956                                                                          
                                                                      gctgccccctCCCCC                                                                         
                                                                      LRF_Q2(+)1                                                                              
                                                                      gctgCCCCC                                                                               
                                                                     LRF_Q2(+)0.943                                                                           
                                                                     ggctGCCCC                                                                                
                                                                    SP1_01(-)0.972                              EN1_01(-)0.917                                
                                                                    aggCTGCCcc                                  ttAGCAC                                       
                                                                   SP1_01(+)0.962                             PAX4_03(+)0.92                                  
                                                                   gaGGCTGccc                                 gtttagCACCGa                                    
                                                                 PEA3_Q6(-)0.937                          CRX_Q4(-)0.948                                      
                                                                 cGGAGGc                                  ctcgGTTTAgcac                                       
                            |         -100      |         -80       |         -60       |         -40       |         -20                                     
Mouse     -592      gcgtcttacaCCCCCAGAGTGACGAGCTGTGGCGTGAGGCCAGGGCGGAGGCTGCCCCCTCCCCCTTCAGGCCCCGAGGCGCAGAGCTCGGTTTAGCACCGACTGAGCtcagggggcg      -475     Mouse
                              |||| ||| |||||||| ||||||||  ||||| |||||||||||||||||||||| | |  ||||  |||| |||| |||||||||||| || ||||                              
Human     -669      gccccttccgCCCCTAGATTGACGAGCAGTGGCGTGGAGCCAGCGCGGAGGCTGCCCCCTCCCCCTCCCGAGCCCGCAGCGCGGAGCGCGGTTTAGCACCAACGGAGCcgggggcggc      -552     Human
                            |         -100      |         -80       |         -60       |         -40       |         -20                                     
                                                                 cGGAGGc          cCCTCCc                 cgcgGTTTAgcac                                       
                                                                 PEA3_Q6(-)0.937  PEA3_Q6(+)0.937         CRX_Q4(-)0.948                                      
                                                                   gaGGCTGccc                                 gtttagCACCAa                                    
                                                                   SP1_01(+)0.962                             PAX4_03(+)0.903                                 
                                                                    aggCTGCCcc                                  ttAGCAC                                       
                                                                    SP1_01(-)0.972                              EN1_01(-)0.917                                
                                                                     ggctGCCCC                                                                                
                                                                     LRF_Q2(+)0.943                                                                           
                                                                      gctgCCCCC                                                                               
                                                                      LRF_Q2(+)1                                                                              
                                                                      gctgccccctCCCCC                                                                         
                                                                      VDR_Q3(-)0.956                                                                          
                                                                       ctgcCCCCT                                                                              
                                                                       LRF_Q2(+)0.911                                                                         
                                                                           cCCCTCccc                                                                          
                                                                           CKROX_Q2(+)1                                                                       
                                                                           ccccTCCCCctc                                                                       
                                                                           IK2_01(-)0.956                                                                     
                                                                           ccccTCCCC                                                                          
                                                                           LRF_Q2(+)0.952                                                                     
                                                                            ccctCCCCC                                                                         
                                                                            LRF_Q2(+)1                                                                        
                                                                            cCCTCCc                                                                           
                                                                            PEA3_Q6(+)0.937                                                                   
                                                                             cctcCCCCT                                                                        
                                                                             LRF_Q2(+)0.911                                                                   
                                                                             CCTCCccct                                                                        
                                                                             TFIII_Q6(-)1                                                                     


                                 EN1_01(+)0.926                            
                                 GTGGTcc                                   
                              PAX4_03(-)1                                  
                              aGGGTGgtccgg                                 
                         |         -20                                     
Mouse     -704      gacaggaagcAGGGTGGTCCGGGAAtcagcagccg      -670     Mouse
                              |||||||||| ||||                              
Human     -773      gtggggaggaAGGGTGGTCCAGGAAaccggcgagg      -739     Human
                         |         -20                                     
                              aGGGTGgtccag                                 
                              PAX4_03(-)1                                  
                                 GTGGTcc                                   
                                 EN1_01(+)0.926                            


                                                MYOGENIN_Q6(-)1                     
                                                cAGCTGct                            
                        -40       |         -20                                     
Mouse     -1385     atctgtccgcCTGGCCTGCGGCCTGCAGCAGCTGctgttaagat     -1342     Mouse
                              |||||||  ||| |||||| ||||                              
Human     -1371     ttctgcgacgCTGGCCTAGGGCTTGCAGCTGCTGttgagtgaaa     -1328     Human
                        -40       |         -20                                     
                                             cAGCTGct                               
                                             MYOGENIN_Q6(-)1                        


                                  WHN_B(+)0.96                                                         
                                  cgtAACGCgga                                                          
                                CRX_Q4(+)0.904                                                         
                                ttcgTAACGcgga                                                          
                               CREBP1_01(-)1            STAT5A_01(-)0.995                              
                               tttCGTAA                 ccCTTCCcggtagga                                
                              HLF_01(-)1          IK 2_01(-)0.969                                      
                              ctttcGTAAC          cc ttTCCCTtcc                                        
                      -60       |         -40        |         -20                                     
Mouse     -1560     gcttttgtgaCTTTCGTAACGCGGATGCTGCC-TTTCCCTTCCCGGTAGGAAGcggggagggg     -1499     Mouse
                              ||||||||||||||||   ||| |||||||||| |||||||||                              
Human     -1536     cctctcctcgCTTTCGTAACGCGGATATAGCCTTTTCCCTTCCTGGTAGGAAGaggaaggagg     -1474     Human
                       -60       |         -40       |         -20                                     
                              ctttcGTAAC           ctttTCCCTtcc                                        
                              HLF_01(-)1           IK2_01(-)0.969                                      
                               tttCGTAA                 ccCTTCCtggtagga                                
                               CREBP1_01(-)1            STAT5A_01(-)0.995                              
                                ttcgTAACGcgga                                                          
                                CRX_Q4(+)0.904                                                         
                                  cgtAACGCgga                                                          
                                  WHN_B(+)0.96                                                         


                               TFIII_Q6(-)0.919                                               
                               CCTTCctct                                                      
                               PEA3_Q6(+)1          PEA3_Q6(+)0.937                           
                               cCTTCCt              cCCTCCc                                   
                               ELF1_Q6(-)1         IK2_01(-)0.969                             
                               ccTTCCTctggg        ccccTCCCTctt                               
                        |         -40       |         -20                                     
Mouse     -1660     gtgaactattTCCTTCCTCTGGGTCACAGAACCCCTCCCTCTTTctcagttcag     -1607     Mouse
                              |||||||||||||||   || |||||||| ||||                              
Human     -1629     gtgaaacacgTCCTTCCTCTGGGTCCTTGAGCCCCTCCCACTTTttggagagaa     -1576     Human
                        |         -40       |         -20                                     
                               ccTTCCTctggg        ccccTCCCActt                               
                               ELF1_Q6(-)1         IK2_01(-)1                                 
                               cCTTCCt              cCCTCCc                                   
                               PEA3_Q6(+)1          PEA3_Q6(+)0.937                           
                               CCTTCctct                                                      
                               TFIII_Q6(-)0.919                                               


                               SP1_01(-)1                                 
                               tttCCGCCag                                 
                        |         -20                                     
Mouse     -1691     gtcctaatgcCTTTCCGCCAGTGAgagcattgtg     -1658     Mouse
                              ||||||||| ||||                              
Human     -1649     gtccccgcggCTTTCCGCCTGTGAaacacgtcct     -1616     Human
                        |         -20                                     
                               tttCCGCCtg                                 
                               SP1_01(-)1                                 


                                        PEA3_Q6(-)0.937                        
                                        gGGAGGa                                
                                       LRF_Q2(-)0.952                          
                                       GGGGAggag                               
                                      LRF_Q2(-)0.923                           
                                      TGGGGagga                                
                                    IK2_01(+)0.956                             
                                    tctGGGGAggag                               
                               GATA2_01(-)0.972                                
                               gaAGATCtgg                                      
                               GATA2_01(+)0.972                                
                               gaaGATCTgg                                      
                               GATA1_01(-)0.985                                
                               gaAGATCtgg                                      
                               GATA1_01(+)0.985                                
                               gaaGATCTgg                                      
                             |         -20                                     
Mouse     -1866     cacaaatttaGGAAGATCTGGGGAGGAGCaaaggattaa     -1828     Mouse
                              |||||||||||||||||||                              
Human     -1828     actgaagtggGGAAGATCTGGGGAGGAGCgaggaaagga     -1790     Human
                             |         -20                                     
                               gaaGATCTgg                                      
                               GATA1_01(+)0.985                                
                               gaAGATCtgg                                      
                               GATA1_01(-)0.985                                
                               gaaGATCTgg                                      
                               GATA2_01(+)0.972                                
                               gaAGATCtgg                                      
                               GATA2_01(-)0.972                                
                                    tctGGGGAggag                               
                                    IK2_01(+)0.956                             
                                      TGGGGagga                                
                                      LRF_Q2(-)0.923                           
                                       GGGGAggag                               
                                       LRF_Q2(-)0.952                          
                                        gGGAGGa                                
                                        PEA3_Q6(-)0.937                        


                                          EN1_01(+)0.922                          
                                          GTTTTtg                                 
                                          EN1_01(+)0.922                          
                                          GTTTTtg                                 
                      -40       |         -20                                     
Mouse     -1978     attccctggtGTGGGAAACAAAGTTTTTGTTTgttttcatga     -1937     Mouse
                              |||| || ||| ||||||||||                              
Human     -1976     ttcctgatgaGTGGAAAGCAATGTTTTTGTTTttgtttttca     -1935     Human
                      -40       |         -20                                     
                                          GTTTTtg                                 
                                          EN1_01(+)0.922                          
                                                GTTTTtg                           
                                                EN1_01(+)0.922                    


                                               CEBPB_01(+)0.966                                 
                                               attttaaGAAACca                                   
                                            EN1_01(+)0.93                                       
                                            GTGATtt                                             
                                           GATA2_01(+)0.972                                     
                                           tgtGATTTta                                           
                                           GATA1_01(+)0.987                                     
                                           tgtGATTTta                                           
                                         PAX4_03(-)0.907                                        
                                         aGTGTGatttta                                           
                          |         -40       |         -20                                     
Mouse     -2191     gatgtgtttaGTTCAGCTATCAGTGTGATTTTAAGAAACCAAAATTtgagagcgga     -2136     Mouse
                              ||||| | || || ||||||||| ||||||||||||                              
Human     -2131     attattcaacGTTCAACGATGAGGGTGATTTTAGGAAACCAAAATTaaatctacga     -2076     Human
                          |         -40       |         -20                                     
                                         aGGGTGatttta                                           
                                         PAX4_03(-)1                                            
                                           ggtGATTTta                                           
                                           GATA1_01(+)0.987                                     
                                           ggtGATTTta                                           
                                           GATA2_01(+)0.972                                     
                                            GTGATtt                                             
                                            EN1_01(+)0.93                                       
                                               attttagGAAACca                                   
                                               CEBPB_01(+)0.966                                 


                                 IRF1_Q6(-)0.975                      
                                 AAATGga                              
                              -20                                     
Mouse     -2448     gcagcataacAGAAAATGGAaatgcttctc     -2419     Mouse
                              ||||||||||                              
Human     -2518     atgaaatcatAGAAAATGGAccgtcaaaaa     -2489     Human
                              -20                                     
                                 AAATGga                              
                                 IRF1_Q6(-)0.975                      


                                      MSX1_01(-)0.901                        
                                      cAAGTAtct                              
                                   NKX3A_01(+)1                              
                                   tcacAAGTAtct                              
                           |         -20                                     
Mouse     -2561     tgtttgtattTGTTCTCACAAGTATCTaaccttgctg     -2525     Mouse
                              ||||||| |||||||||                              
Human     -2582     tttcctcataTGTTCTCTCAAGTATCTtgcctttttt     -2546     Human
                           |         -20                                     
                                   tctcAAGTAtct                              
                                   NKX3A_01(+)1                              
                                      cAAGTAtct                              
                                      MSX1_01(-)0.901                        


                                                      TST1_01(+)0.929                                                    
                                                      atgGATTTgaagtaa                                                    
                                                      POU1F1_Q6(+)0.985                                                  
                                                      aTGGATttga                                                         
                                                      GATA2_01(+)0.972                                                   
                                                      atgGATTTga                                                         
                                                IPF1_Q4(+)1   CRX_Q4(+)0.952                                             
                                                attaTAATGgat  gaagTAACCcatt                                              
                                                CRX_Q4(+)0.952                                                           
                                                attaTAATGgatt                                                            
                                              YY1_01(-)1        LRF_Q2(+)0.904                                           
                                              aaattataATGGAtttg agtaACCCA                                                
                                           TST1_01(+)0.926  HLF_01(-)1                                                   
                                           aaaAAATTataatgg  ttgaaGTAAC                                                   
                                           CRX_Q4(-)0.955 P300_01(+)0.95                                                 
                                           aaaaAATTAtaat  atttGAAGTaaccc                                                 
                                        S8_01(+)1         CEBPB_01(+)0.95           IRF1_Q6(-)0.975                      
                                        atgaaaaAATTAtaat  atttgaaGTAACcc            AAATGta                              
                                YY1_01(-)0.922        GATA1_01(+)0.987             TEF1_Q6(+)0.972                       
                                catgaaatATGAAaaaa     atgGATTTga                   GAAATg                                
                     -80       |         -60       |         -40       |         -20                                     
Mouse     -2960     ttggatacagAACATGAAATATGAAAAAATTATAATGGATTTGAAGTAACCCATTTGAGATTCGAAATGTActcccaaatg     -2880     Mouse
                              |||||||||||||||| |||||||||||||||| |||||||||||  ||||  ||||||||                              
Human     -3083     ttgtatctgcAACATGAAATATGAAACAATTATAATGGATTTGTAGTAACCCATTCAAGATCAGAAATGTAtgcttttaaa     -3003     Human
                     -80       |         -60       |         -40       |         -20                                     
                                catgaaatATGAAacaa     atgGATTTgt                   GAAATg                                
                                YY1_01(-)0.922        GATA1_01(+)0.987             TEF1_Q6(+)0.972                       
                                        atgaaacAATTAtaat  atttgtaGTAACcc            AAATGta                              
                                        S8_01(+)1         CEBPB_01(+)0.95           IRF1_Q6(-)0.975                      
                                           aaacAATTAtaat  atttGTAGTaaccc                                                 
                                           CRX_Q4(-)0.955 P300_01(+)0.957                                                
                                           aaaCAATTataatgg  ttgtaGTAAC                                                   
                                           TST1_01(+)0.926  HLF_01(-)1                                                   
                                              caattataATGGAtttg agtaACCCA                                                
                                              YY1_01(-)1        LRF_Q2(+)0.904                                           
                                                attaTAATGgatt                                                            
                                                CRX_Q4(+)0.952                                                           
                                                attaTAATGgat  gtagTAACCcatt                                              
                                                IPF1_Q4(+)1   CRX_Q4(+)0.952                                             
                                                      atgGATTTgt                                                         
                                                      GATA2_01(+)0.972                                                   
                                                      aTGGATttgt                                                         
                                                      POU1F1_Q6(+)0.985                                                  
                                                      atgGATTTgtagtaa                                                    
                                                      TST1_01(+)0.929                                                    


                                                                                                  EN1_01(-)0.996                                                                                                                                
                                                                                                  gaACTAC                                                                                                                                       
                                                                                                 AR_Q2(-)1                                                                                                                                      
                                                                                                 AGAACtacaggtgca                                                                                                                                
                                                                                                 AR_Q2(-)1                                                                                                                                      
                                                                                                 AGAACtacaggtgca                                                                                                                                
                                                                                                 AR_Q2(-)1                                                                                                                                      
                                                                                                 AGAACtacaggtgca                                                                                                                                
                                                                                                 AR_Q2(-)1                                                                                                                                      
                                                                                                 AGAACtacaggtgca                                                                                                                                
                                                                                               P300_01(-)0.957                                                                                                                                  
                                                                                               ccagaACTACaggt                                                                                                                                   
                                                                                         TEF1_Q6(-)0.972                                                                                                                                        
                                                                                         cATTTC                                                                                                                                                 
                                                                                         STAT5B_01(-)0.923                                                                                                                                      
                                                                                         catttcccAGAACta                                                                                                                                        
                                                                                         STAT5B_01(+)1                                                                                                                                          
                                                                                         caTTTCCcagaacta                                                                                                                                        
                                                                                         STAT5A_01(-)1                                                                                                                                          
                                                                                         caTTTCCcagaacta                                                                                                                                        
                                                                                         STAT5A_01(+)0.908                                                                                                                                      
                                                                                         catttcccAGAACta                                                                                                                                        
                                                                                       IRF1_Q6(+)0.975                        POU1F1_Q6(-)0.987                                                                                                 
                                                                                       atCATTT                                cattATGCAa                                                                                                        
                                                                                       CEBPGAMMA_Q6(+)1  HES1_Q2(-)0.989     CEBPB_01(+)0.976                                                                                                   
                                                                                       atcATTTCccaga     aggtgCACAAcagat     ccattatGCAAAag                                                                                                     
                                                                                   YY1_01(+)0.922       PAX4_03(-)0.903    IPF1_Q4(-)1                                                                                                          
                                                                                   aagaATCATttcccaga    cAGGTGcacaac       agcCATTAtgca                                                                                                         
                                                                                   GATA2_01(-)0.974  MYOD_01(+)1          YY1_01(-)0.906                                                                                                        
                                                                                   aaGAATCatt        ctaCAGGTgcac         gagccattATGCAaaag                                                                                                     
                                                                                   GATA1_01(-)0.99  E47_01(+)1            CRX_Q4(-)0.952      GATA2_01(-)0.972                                                                                  
                                                                                   aaGAATCatt       actaCAGGTgcacaa       gagcCATTAtgca       agAAATCtgg                                                                                        
                                                                        GATA2_01(+)0.971 IK2_01(-)1   MYOGENIN_Q6(+)1   YY1_01(+)0.998        GATA1_01(-)0.987                                                                                  
                                                                        agcGATTAaa       cattTCCCAgaa taCAGGTg          tggaGCCATtatgcaaa     agAAATCtgg                                                                                        
                                                                        GATA1_01(+)0.985 CEBPB_01(-)0.941    EN1_01(-)0.926 OCT1_01(+)1                                                                                                         
                                                                        agcGATTAaa       caTTTCCcagaact      gcACAAC        gccatTATGCaaaagaaca                                                                                                 
                                                                       PITX2_Q2(-)1 GFI1B_01(+)1 AR_Q2(-)1        GATA2_01(+)0.979         IRF1_Q6(-)0.904                                                                                      
                                                                       aagcGATTAaa  agAATCAtttcc AGAACtacaggtgca  acaGATTGga               AACAGaa                                                                                              
                                                                       CRX_Q4(-)1     STAT3_01(+)1          CMYB_01(-)0.988            EN1_01(-)0.917     LRF_Q2(+)0.904                                                                        
                                                                       aagcGATTAaaaa  aatcaTTTCCcagaactacag tgcACAACagattggagc         aaAGAAC            agaaACCCA                                                                             
                                          P300_01(-)1    CMYB_01(+)0.989     HFH3_01(-)0.931   EN1_01(-)0.917     GATA1_01(+)0.997 PR_01(-)1                               YY1_01(+)0.998              CRX_Q4(+)0.907                           
                                          tggcaACTCCaata tcatgtctctGTTGAagc  ttaaaAAAGAatc     ccAGAAC            acaGATTGga       tgcaaaaGAACAgaaatctggagagaa             aaaaGCCATgttcctgg           ccttTAACTcagt                            
                    -200      |         -180      |         -160      |         -140      |         -120      |         -100      |         -80       |         -60       |         -40       |         -20                                     
Mouse     -3174     atttttttttCAGTTTAGTAATTGGCAACTCCAATACTCATGTCTCTGTTGAAGCGATTAAAAAAGAATCATTTCCCAGAACTACAGGTGCACAACAGATTGGAGCCATTATGCAAAAGAACAGAAATCTGGAGAGAAACCCAGAGAATATAAAAGCCATGTTCCTGGCAACCCTTTCCCCTTTAACTCAgtgccttttt     -2975     Mouse
                              ||| |||||| ||||||||||||| |  ||||||||||||||||||||||||||||||||||||||||||||||||||||||||||||||||||| ||||||||||||||||||||||||||| |||||||||||||||| |||||||||||||| ||| | |||||  |||||||||||                              
Human     -3291     tggagtttttCAGCTTAGTAGTTGGCAACTCCAACATCCATGTCTCTGTTGAAGCGATTAAAAAAGAATCATTTCCCAGAACTACAGGTGCACAACAGATTGGAGTCATTATGCAAAAGAACAGAAATCTGGATAGAAACCCAGAGAATAAAAAAGCCATGTTCCCGGCCATCCTTTTGCCTTTAACTCActgttttttc     -3092     Human
                    -200      |         -180      |         -160      |         -140      |         -120      |         -100      |         -80       |         -60       |         -40       |         -20                                     
                                          tggcaACTCCaaca ccatgtctctGTTGAagc  ttaaaAAAGAatc     ccAGAAC            acaGATTGga       tgcaaaaGAACAgaaatctggatagaa             aaaaGCCATgttcccgg           ccttTAACTcact                            
                                          P300_01(-)1    CMYB_01(+)0.989     HFH3_01(-)0.931   EN1_01(-)0.917     GATA1_01(+)0.997 PR_01(-)1                               YY1_01(+)0.998              CRX_Q4(+)0.907                           
                                                                       aagcGATTAaaaa  aatcaTTTCCcagaactacag tgcACAACagattggagt         aaAGAAC            agaaACCCA                                                                             
                                                                       CRX_Q4(-)1     STAT3_01(+)1          CMYB_01(-)0.988            EN1_01(-)0.917     LRF_Q2(+)0.904                                                                        
                                                                       aagcGATTAaa  agAATCAtttcc AGAACtacaggtgca  acaGATTGga               AACAGaa                                                                                              
                                                                       PITX2_Q2(-)1 GFI1B_01(+)1 AR_Q2(-)1        GATA2_01(+)0.979         IRF1_Q6(-)0.904                                                                                      
                                                                        agcGATTAaa       caTTTCCcagaact      gcACAAC        gtcatTATGCaaaagaaca                                                                                                 
                                                                        GATA1_01(+)0.985 CEBPB_01(-)0.941    EN1_01(-)0.926 OCT1_01(+)1                                                                                                         
                                                                        agcGATTAaa       cattTCCCAgaa taCAGGTg          tggaGTCATtatgcaaa     agAAATCtgg                                                                                        
                                                                        GATA2_01(+)0.971 IK2_01(-)1   MYOGENIN_Q6(+)1   YY1_01(+)0.92         GATA1_01(-)0.987                                                                                  
                                                                                   aaGAATCatt       actaCAGGTgcacaa       gagtCATTAtgca       agAAATCtgg                                                                                        
                                                                                   GATA1_01(-)0.99  E47_01(+)1            CRX_Q4(-)0.952      GATA2_01(-)0.972                                                                                  
                                                                                   aaGAATCatt        ctaCAGGTgcac         gagtcattATGCAaaag                                                                                                     
                                                                                   GATA2_01(-)0.974  MYOD_01(+)1          YY1_01(-)0.906                                                                                                        
                                                                                   aagaATCATttcccaga    cAGGTGcacaac       agtCATTAtgca                                                                                                         
                                                                                   YY1_01(+)0.922       PAX4_03(-)0.903    IPF1_Q4(-)1                                                                                                          
                                                                                       atcATTTCccaga     aggtgCACAAcagat     tcattatGCAAAag                                                                                                     
                                                                                       CEBPGAMMA_Q6(+)1  HES1_Q2(-)0.989     CEBPB_01(+)0.976                                                                                                   
                                                                                       atCATTT                                cattATGCAa                                                                                                        
                                                                                       IRF1_Q6(+)0.975                        POU1F1_Q6(-)0.987                                                                                                 
                                                                                         catttcccAGAACta                                                                                                                                        
                                                                                         STAT5A_01(+)0.908                                                                                                                                      
                                                                                         caTTTCCcagaacta                                                                                                                                        
                                                                                         STAT5A_01(-)1                                                                                                                                          
                                                                                         caTTTCCcagaacta                                                                                                                                        
                                                                                         STAT5B_01(+)1                                                                                                                                          
                                                                                         catttcccAGAACta                                                                                                                                        
                                                                                         STAT5B_01(-)0.923                                                                                                                                      
                                                                                         cATTTC                                                                                                                                                 
                                                                                         TEF1_Q6(-)0.972                                                                                                                                        
                                                                                               ccagaACTACaggt                                                                                                                                   
                                                                                               P300_01(-)0.957                                                                                                                                  
                                                                                                 AGAACtacaggtgca                                                                                                                                
                                                                                                 AR_Q2(-)1                                                                                                                                      
                                                                                                 AGAACtacaggtgca                                                                                                                                
                                                                                                 AR_Q2(-)1                                                                                                                                      
                                                                                                 AGAACtacaggtgca                                                                                                                                
                                                                                                 AR_Q2(-)1                                                                                                                                      
                                                                                                 AGAACtacaggtgca                                                                                                                                
                                                                                                 AR_Q2(-)1                                                                                                                                      
                                                                                                  gaACTAC                                                                                                                                       
                                                                                                  EN1_01(-)0.996                                                                                                                                


                                POU1F1_Q6(+)0.985                                  
                                gTGGATtaga                                         
                                GATA2_01(+)0.971                                   
                                gtgGATTAga                                         
                                GATA1_01(+)0.985                                   
                                gtgGATTAga                                         
                               PITX2_Q2(-)1                                        
                               agtgGATTAga                                         
                              IRF1_Q6(-)1                                          
                              AAGTGga                                              
                       -40       |         -20                                     
Mouse     -3216     attgttttaaAAGTGGATTAGAGACTCTTCTGAatgtgcacta     -3174     Mouse
                              |||||||||| |   ||||||||                              
Human     -3331     gagaaaaagtAAGTGGATTAAATGTTCTTCTGAgcatagatgg     -3289     Human
                       -40       |         -20                                     
                              AAGTGga                                              
                              IRF1_Q6(-)1                                          
                               agtgGATTAaa                                         
                               PITX2_Q2(-)1                                        
                                gtgGATTAaa                                         
                                GATA1_01(+)0.985                                   
                                gtgGATTAaa                                         
                                GATA2_01(+)0.971                                   
                                gTGGATtaaa                                         
                                POU1F1_Q6(+)0.985                                  


                                       CRX_Q4(-)0.955                           
                                       ttttGCTTAtaca                            
                               YY1_01(+)0.906                                   
                               aattTACATtttgctta                                
                    -40       |         -20                                     
Mouse     -3298     tattttctttCAATTTACATTTTGCTTATAcagatgggta     -3259     Mouse
                              ||||| ||||||||||||||                              
Human     -3436     aatgtttttcCAATTCACATTTTGCTTATAaatatacata     -3397     Human
                    -40       |         -20                                     
                               aattCACATtttgctta                                
                               YY1_01(+)0.902                                   
                                       ttttGCTTAtaaa                            
                                       CRX_Q4(-)0.955                           


                                                                                                                          ETS1_B(-)1                                   
                                                                                                                          taccagacTTCCTca                              
                                                                                                                      EN1_01(-)1                                       
                                                                                                                      atATTAC                                          
                                                                                                                      CEBPB_01(-)0.981                                 
                                                                                                                      atATTACcagactt                                   
                           -120      |         -100      |         -80       |         -60       |         -40       |         -20                                     
Mouse     -3977     aggagttacaAATCAAAAGCCTTCCATGCTTATGAAATGTGCTCATTAGCTGTTACTGTAGGTGATATTTACACTCAAAGAATCCTAATAGCGCCTCCATATTACCAGACTTCCTCAcctccatggc     -3851     Mouse
                              ||| |||||| || |  | ||||||||| ||| |||||| |||| || |||   || |||||| | ||| ||| |||||||| | |  ||||||||||| |||||||                              
Human     -4096     ctaaaatgtgAATAAAAAGCATTTCCCGGTTATGAAATATGCACATTAGTTGTTTCTCTAGACAATGTTTACATTAAAACAATTCTAATAGCTCATGTATATTACCAGATTTCCTCAtttcatggct     -3970     Human
                           -120      |         -100      |         -80       |         -60       |         -40       |         -20                                     
                                                                                                                      atATTACcagattt                                   
                                                                                                                      CEBPB_01(-)0.981                                 
                                                                                                                      atATTAC                                          
                                                                                                                      EN1_01(-)1                                       
                                                                                                                          taccagatTTCCTca                              
                                                                                                                          ETS1_B(-)1                                   


                                                EN1_01(+)0.922                       
                                                GTTTTct                              
                         -40       |         -20                                     
Mouse     -4135     ttaaactcacAACCTGCTTAAAATGGATGTTTTCTttctgaaatc     -4091     Mouse
                              |||||| ||||| | || |||||||                              
Human     -4257     ctgggtatatAACCTGTTTAAACTAGAAGTTTTCTaactactttc     -4213     Human
                         -40       |         -20                                     
                                                GTTTTct                              
                                                EN1_01(+)0.922                       


                                                 SF1_Q6(+)1                                                                           
                                                 ccaCCTTG                                                                             
                                                LRH1_Q5(+)1                                                                           
                                                gccaCCTTGtgg                                                                          
                                              E2F1_Q3(-)0.982                                                                         
                                              tCGCCAcc                                                                                
                                            PAX4_03(+)0.903                                                                           
                                            tatcgcCACCTt                                                                              
                                         GATA2_01(-)1                                                                                 
                                         gaCTATCgcc                                                                                   
                                         GATA1_01(-)1                                          PAX4_03(-)0.903                        
                                         gaCTATCgcc                                            aAGGTGgaattt                           
                                   EN1_01(+)0.926                                         CRX_Q4(+)0.907                              
                                   GTTGTag                                                ctttTAAGGtgga                               
                        |         -80       |         -60       |         -40       |         -20                                     
Mouse     -4572     aaccaaatacCATTTGTTGTAGACTATCGCCACCTTGTGGGCTAAGCAAGAGGTACTGAAGCTGGTGACCCTTTTAAGGTGGAAttttttttct     -4479     Mouse
                              |||||||||||||| ||||||||||||||     || |||| ||||| |||   | ||  ||||||||||||||                              
Human     -4705     agtcgcacatCATTTGTTGTAGACCATCGCCACCTTGTGTTTGGAGAAAGATGTACTAAAGTCTGAGAATCTTTTAAGGTGGAAattttttatt     -4612     Human
                        |         -80       |         -60       |         -40       |         -20                                     
                                   GTTGTag                                                ctttTAAGGtgga                               
                                   EN1_01(+)0.926                                         CRX_Q4(+)0.907                              
                                         gaCCATCgcc                                            aAGGTGgaaatt                           
                                         GATA1_01(-)1                                          PAX4_03(-)0.903                        
                                         gaCCATCgcc                                                                                   
                                         GATA2_01(-)0.987                                                                             
                                            catcgcCACCTt                                                                              
                                            PAX4_03(+)0.903                                                                           
                                              tCGCCAcc                                                                                
                                              E2F1_Q3(-)0.982                                                                         
                                                gccaCCTTGtgt                                                                          
                                                LRH1_Q5(+)1                                                                           
                                                 ccaCCTTG                                                                             
                                                 SF1_Q6(+)1                                                                           


                                     HSF2_01(-)0.999                        
                                     tgcaaATTCC                             
                               CEBPB_01(+)0.976                             
                               aacttttGCAAAtt                               
                          |         -20                                     
Mouse     -4618     gaaagacataAAACTTTTGCAAATTCctagtttaac     -4583     Mouse
                              ||||||||||||||||                              
Human     -4790     agaagatgtgAAACTTTTGCAAATTCttaacttgaa     -4755     Human
                          |         -20                                     
                               aacttttGCAAAtt                               
                               CEBPB_01(+)0.976                             
                                     tgcaaATTCT                             
                                     HSF2_01(-)1                            


                                                         PAX4_03(-)0.903                                  
                                                         cTGGTGgttgaa                                     
                          -60       |         -40       |         -20                                     
Mouse     -5161     ggctaaatctATTTTAAAATTTGTCTTTTGTTGCCCCCTGGTGGTTGAACATTTTCctcaccctgc     -5096     Mouse
                              |||||||| ||| ||||||||  || ||||||||| ||||||||||                              
Human     -5302     attaagagcgATTTTAAATTTTATCTTTTGTCACCACCTGGTGGTAGAACATTTTCtcacttttct     -5237     Human
                          -60       |         -40       |         -20                                     
                                                         cTGGTGgtagaa                                     
                                                         PAX4_03(-)0.903                                  


                                                              IRF1_Q6(+)1                                 
                                                              gtCACTT                                     
                                                          HSF2_01(+)0.997                                 
                                                          GGAAGtcact                                      
                                                          CREL_01(-)0.952                                 
                                                          GGAAGtcact                                      
                                                       P300_01(+)0.95                                     
                                                       ttggGAAGTcactt                                     
                          -60       |         -40       |         -20                                     
Mouse     -5256     acatcttcaaAATATGGCTTTTAAATCACATTGTATTGGGAAGTCACTTACATTTGggatgatcac     -5191     Mouse
                              ||||||  ||| || ||||||   ||| |||||||||||| |||||                              
Human     -5390     atattcctagAATATGATTTTAAATTCACATGACATTCGGAAGTCACTTATATTTGcagtattcaa     -5325     Human
                          -60       |         -40       |         -20                                     
                                                       ttcgGAAGTcactt                                     
                                                       P300_01(+)0.95                                     
                                                          GGAAGtcact                                      
                                                          CREL_01(-)0.952                                 
                                                          GGAAGtcact                                      
                                                          HSF2_01(+)0.997                                 
                                                              gtCACTT                                     
                                                              IRF1_Q6(+)1                                 


                               AP2REP_01(+)1                        
                               CAGTGct                              
                            -20                                     
Mouse     -7457     ttgctttcagTCAGTGCTgtgttagttc     -7430     Mouse
                              ||||||||                              
Human     -5852     tgctcaaataTCAGTGCTtctgagctac     -5825     Human
                            -20                                     
                               CAGTGct                              
                               AP2REP_01(+)1                        


                                        TEF1_Q6(-)0.                    
                                        cATCCC                          
                                 TEF1_Q6(-)0.972                        
                                 cATCCC                                 
                                PEA3_Q6(+)1                             
                                tCATCCc                                 
                               IK2_01(-)1                               
                               ctcaTCCCAcat                             
                              TFIII_Q6(-)0.9                            
                              CCTCAtccc                                 
                              GATA2_01(-)0.979                          
                              ccTCATCcca                                
                              GATA1_01(-)0.988                          
                              ccTCATCcca                                
                      |         -20                                     
Mouse     -7491     tattttgcttCCTCATCCCACAtcccagtaag     -7460     Mouse
                              ||||||||||||                              
Human     -6618     catactaccaCCTCATCCCACAcagagactct     -6587     Human
                      |         -20                                     
                              ccTCATCcca                                
                              GATA1_01(-)0.988                          
                              ccTCATCcca                                
                              GATA2_01(-)0.979                          
                              CCTCAtccc                                 
                              TFIII_Q6(-)0.9                            
                               ctcaTCCCAcac                             
                               IK2_01(-)1                               
                                tCATCCc                                 
                                PEA3_Q6(+)1                             
                                 cATCCC                                 
                                 TEF1_Q6(-)0.972                        
                                 cATCCC                                 
                                 TEF1_Q6(-)0.972                        
