# Supplementary material for: Transcriptional double-autorepression feedforward circuits act for multicellularity and nervous system development
Source: BMC Genomics. 2011 May 11;12:228. doi: 10.1186/1471-2164-12-228 (PMC3116505; doi:10.1186/1471-2164-12-228)
Supplement: Additional file 4 — Alignments of conserved blocks for 5169 human-mouse orthologs with conserved TFBSs. The location and motif information for 386237 TFBSs are displayed in a character-based alignment-embedded layout. Each file name stands for a gene symbol and the file contains the alignments of conserved blocks with TFBS information for the corresponding gene. Each alignment is not interleaved. The graphical alignments with TFBS information for the 5169 human-mouse ortholog pairs are provided in a browsable format at our website http://genet.med.kagawa-u.ac.jp/pub/HMO_5169/List.htm, together with the character-based alignments with TFBSs and raw sequences contained in Additional files 4 and 2 respectively. [file 1471-2164-12-228-S4.ZIP › Additional_file_4/Text-based_Alignments/ADAMTS10.aln.txt]

---------- ADAMTS10 ----------

                                                                                                                MYOD_01(+)0.905                                  
                                                                                                                agaCATGTggac                                     
                                                                                                             YY1_01(+)0.904                                      
                                                                                                             gagaGACATgtggacac                                   
                                                                                                            YY1_01(-)0.902                                       
                                                                                                            ggagagacATGTGgaca                                    
                                                                                                          LRF_Q2(-)0.952                                         
                                                                                                          GGGGAgaga                                              
                                                                      SP1_01(+)0.972                     SMAD4_Q6(+)0.99                                         
                                                                      gaGGCAGcac                         tggggagAGACAtgt                                         
                                                                    PEA3_Q6(-)0.937                      LRF_Q2(-)0.923                                          
                                                                    gGGAGGc                              TGGGGagag                                               
                                           EN1_01(+)0.93  AP2REP_01(+)0.907                            IK2_01(+)0.956                                            
                                           GTGATgc        CTGTGaa                                      gctGGGGAgaga                                              
                                          GATA2_01(+)0.982        LRF_Q2(-)0.911    SP1_01(+)0.962  SP1_01(+)0.962                                               
                                          agtGATGCtg              AGGGGaggc         ggGGCTGcca      ggGGCTGggg                                                   
                                          GATA1_01(+)0.993      IK2_01(+)0.956      LRF_Q2(-)0.943  LRF_Q2(-)0.943                                               
                                          agtGATGCtg            acaGGGGAggca        GGGGCtgcc       GGGGCtggg                                                    
                     -120      |         -100      |         -80       |         -60       |         -40       |         -20                                     
Mouse     -115      cagtctctctTCCCAGGGGACCAGTGATGCTGCCCAGACTGTGAACAGGGGAGGCAGCACTGTAGGGGCTGCCAGCAGCCGGGGCTGGGGAGAGACATGTGGACACGTAGCCcct              -1     Mouse
                              ||||||| | || ||||||||||  || ||||||||||||||||| ||||||| ||||||||| |||||||||||||||||||||||||||||||||| ||                              
Human     -115      ggctccccccTCCCAGGAGCCCGGTGATGCTGCGAAGGCTGTGAACAGGGGAGGCGGCACTGTGGGGGCTGCCGGCAGCCGGGGCTGGGGAGAGACATGTGGACACGTGGCCtct              -1     Human
                     -120      |         -100      |         -80       |         -60       |         -40       |         -20                                     
                                          ggtGATGCtg            acaGGGGAggcg        GGGGCtgcc       GGGGCtggg                                                    
                                          GATA1_01(+)0.993      IK2_01(+)0.956      LRF_Q2(-)0.943  LRF_Q2(-)0.943                                               
                                          ggtGATGCtg              AGGGGaggc         ggGGCTGccg      ggGGCTGggg                                                   
                                          GATA2_01(+)0.982        LRF_Q2(-)0.911    SP1_01(+)0.962  SP1_01(+)0.962                                               
                                           GTGATgc        CTGTGaa                                      gctGGGGAgaga                                              
                                           EN1_01(+)0.93  AP2REP_01(+)0.907                            IK2_01(+)0.956                                            
                                                                    gGGAGGc                              TGGGGagag                                               
                                                                    PEA3_Q6(-)0.937                      LRF_Q2(-)0.923                                          
                                                                      gaGGCGGcac                         tggggagAGACAtgt                                         
                                                                      SP1_01(+)1                         SMAD4_Q6(+)0.99                                         
                                                                                                          GGGGAgaga                                              
                                                                                                          LRF_Q2(-)0.952                                         
                                                                                                            ggagagacATGTGgaca                                    
                                                                                                            YY1_01(-)0.902                                       
                                                                                                             gagaGACATgtggacac                                   
                                                                                                             YY1_01(+)0.904                                      
                                                                                                                agaCATGTggac                                     
                                                                                                                MYOD_01(+)0.905                                  


                                           EN1_01(-)0.991                       
                                           gaAATAC                              
                    -40       |         -20                                     
Mouse     -887      aggaggacacTTATTCTGAACATGAAATACactagtgttt      -848     Mouse
                              ||||| || | |||||||||                              
Human     -686      gacttctcagTTATTTTGGAAATGAAATACggtgggctgg      -647     Human
                    -40       |         -20                                     
                                           gaAATAC                              
                                           EN1_01(-)0.991                       


                                            GATA2_01(-)0.979                        
                                            taCAATCtga                              
                                            GATA1_01(-)0.997                        
                                            taCAATCtga                              
                                 EN1_01(-)0.917                                     
                                 agAGAAC                                            
                        -40       |         -20                                     
Mouse     -1171     agctggtttcTCTAGAGAACGGTTTACAATCTGAgacatcctct     -1128     Mouse
                              ||||||||||   | |||||||||                              
Human     -1210     attgatacctTCTAGAGAACATGTCACAATCTGAactattctcc     -1167     Human
                        -40       |         -20                                     
                                 agAGAAC                                            
                                 EN1_01(-)0.917                                     
                                            caCAATCtga                              
                                            GATA1_01(-)0.997                        
                                            caCAATCtga                              
                                            GATA2_01(-)0.979                        


                              GATA2_01(+)0.987                       
                              aaaGATGGct                             
                              GATA1_01(+)1                           
                              aaaGATGGct                             
                             -20                                     
Mouse     -1531     aaagcagaatAAAGATGGCtcggtggata     -1503     Mouse
                              |||||||||                              
Human     -1601     cagagaatccAAAGATGGCccaagacagt     -1573     Human
                             -20                                     
                              aaaGATGGcc                             
                              GATA1_01(+)1                           
                              aaaGATGGcc                             
                              GATA2_01(+)0.987                       


                                                                                                                          MYOGENIN_Q6(+)0.964                    
                                                                                                                          ggCAGATg                               
                                                                                                                        SP1_01(+)0.972                           
                                                                                                                        ggGGCAGatg                               
                                         PAX4_03(-)1                                                                    LRF_Q2(-)0.943                           
                                         aGGGTGgagac  c                                                                 GGGGCagat                                
                              ETS1_B(+)0.907                                                                           LRF_Q2(-)0.923                            
                              agAGGAGgtggaggg                                                                          TGGGGcaga                                 
                            |         -100      |           -80       |         -60        |         -40       |         -20                                     
Mouse     -1701     tttgtacagaAGAGGAGGTGGAGGGTGGAGAC--CAGAGGGCAGGAAAGGGGGTTGGCAGAGTG-GTTAGCCCAAAGTAGTGTCTCCAACAGACTAGTCTGGGGCAGATGCctgagaaaca     -1584     Mouse
                              |||||||| |||||||||||||  ||| | |  ||||  ||| |||||| || | | | ||||||||| |||||| |  ||| || | |||||||||||||                              
Human     -1838     gattttgcacAGAGGAGGAGGAGGGTGGAGACAGCAGGGTGGGGGAAGAGGGTTTGGCACAGGGTGGTGGCCCAAAGTGGTGTCTGCGGCAGGCTGGCCTGGGGCAGATGCtggagagact     -1718     Human
                     -120      |         -100      |         -80       |         -60       |         -40       |         -20                                     
                              agAGGAGgaggaggg                                                                          TGGGGcaga                                 
                              ETS1_B(+)0.907                                                                           LRF_Q2(-)0.923                            
                                         aGGGTGgagaca                                                                   GGGGCagat                                
                                         PAX4_03(-)1                                                                    LRF_Q2(-)0.943                           
                                                                                                                        ggGGCAGatg                               
                                                                                                                        SP1_01(+)0.972                           
                                                                                                                          ggCAGATg                               
                                                                                                                          MYOGENIN_Q6(+)0.964                    


                                                                       EN1_01(+)0.93                            
                                                                       GTGATta                                  
                                                                      GATA2_01(+)0.971                          
                                                                      tgtGATTAag                                
                                                                      GATA1_01(+)0.985                          
                                                                      tgtGATTAag                                
                                                                     PITX2_Q2(-)1                               
                                                                     gtgtGATTAag                                
                                                      HFH3_01(-)1    CRX_Q4(-)1                                 
                                                      aatgaAAACAaga  gtgtGATTAaggg                              
                      |         -60       |         -40       |         -20                                     
Mouse     -1772     tttggggattGACTCTCAGACTTGGCTGGAATGCAATGAAAACAAGACTGTGTGATTAAGGGgggcttggat     -1701     Mouse
                              |||||||||||||||||||  ||||| |||||||||||| ||||||||||||                              
Human     -1899     ctcagacttgGACTCTCAGACTTGGCTGGGCTGCAAAGAAAACAAGACTCTGTGATTAAGGGattttgcaca     -1828     Human
                      |         -60       |         -40       |         -20                                     
                                                      aaagaAAACAaga  ctgtGATTAaggg                              
                                                      HFH3_01(-)1    CRX_Q4(-)1                                 
                                                                     ctgtGATTAag                                
                                                                     PITX2_Q2(-)1                               
                                                                      tgtGATTAag                                
                                                                      GATA1_01(+)0.985                          
                                                                      tgtGATTAag                                
                                                                      GATA2_01(+)0.971                          
                                                                       GTGATta                                  
                                                                       EN1_01(+)0.93                            


                                                                  P300_01(+)0.95                                  
                                                                  agcaGAAGTaggga                                  
                                                         GATA2_01(-)0.974                                         
                                                         agGGATCcaa                                               
                                                         GATA2_01(+)0.974                                         
                                                         aggGATCCaa                                               
                                                         GATA1_01(-)0.988                                         
                                                         agGGATCcaa                                               
                                                         GATA1_01(+)0.988    TEF1_Q6(+)1                          
                                                         aggGATCCaa          GGAATg                               
                                                      IK2_01(+)0.969    IK2_01(+)0.969                            
                                                      tggAGGGAtcca      agtAGGGAatgt                              
                        |         -60       |         -40       |         -20                                     
Mouse     -1898     acctcaaaagATCTGTGTGAGAGATGCCTGTTATTGGAGGGATCCAAGCAGAAGTAGGGAATGTaactttctct     -1825     Mouse
                              ||||||| | ||| | || || | | ||||||||||||||||||| ||||||||                              
Human     -2043     gtcacagaatATCTGTGAGTGAGCTCCCCGTCACTAGAGGGATCCAAGCAGAAGTGGGGAATGTgggcttcttg     -1970     Human
                        |         -60       |         -40       |         -20                                     
                                                      tagAGGGAtcca      agtGGGGAatgt                              
                                                      IK2_01(+)0.969    IK2_01(+)0.956                            
                                                         aggGATCCaa          GGAATg                               
                                                         GATA1_01(+)0.988    TEF1_Q6(+)1                          
                                                         agGGATCcaa                                               
                                                         GATA1_01(-)0.988                                         
                                                         aggGATCCaa                                               
                                                         GATA2_01(+)0.974                                         
                                                         agGGATCcaa                                               
                                                         GATA2_01(-)0.974                                         
                                                                  agcaGAAGTgggga                                  
                                                                  P300_01(+)0.95                                  


                                 AP2REP_01(+)0.907                     
                                 CTGTGgg                               
                     |         -20                                     
Mouse     -2655     agtagctgttACCCTGTGGGCaggtgtggcc     -2625     Mouse
                              |||||||||||                              
Human     -3264     cctcgacaccACCCTGTGGGCtggaccccca     -3234     Human
                     |         -20                                     
                                 CTGTGgg                               
                                 AP2REP_01(+)0.907                     


                                                     LRF_Q2(+)0.952                                     
                                                     aggaTCCCC                                          
                                                     IK2_01(-)0.956                                     
                                                     aggaTCCCCagg                                       
                                                    GATA2_01(-)0.974                                    
                                                    taGGATCccc                                          
                                                    GATA2_01(+)0.974                                    
                                                    tagGATCCcc                                          
                                                    GATA1_01(-)0.988                                    
                                                    taGGATCccc                                          
                                                    GATA1_01(+)0.988                                    
                                                    tagGATCCcc                                          
                       -60       |          -40       |         -20                                     
Mouse     -3055     caaaagtctaGGTGTGGAG-TGCTGGTCCCTATAGGATCCCCAGGATGTGATGGagccacacac     -2993     Mouse
                              ||||||||| |   |||||||  ||||||||| ||||| |||||                              
Human     -3737     gagaggtttgGGTGTGGAGCTTAGGGTCCCTTCAGGATCCCCGGGATGGGATGGgatgggacag     -3674     Human
                        -60       |         -40       |         -20                                     
                                                    cagGATCCcc                                          
                                                    GATA1_01(+)0.988                                    
                                                    caGGATCccc                                          
                                                    GATA1_01(-)0.988                                    
                                                    cagGATCCcc                                          
                                                    GATA2_01(+)0.974                                    
                                                    caGGATCccc                                          
                                                    GATA2_01(-)0.974                                    
                                                     aggaTCCCCggg                                       
                                                     IK2_01(-)0.956                                     
                                                     aggaTCCCC                                          
                                                     LRF_Q2(+)0.952                                     


                                    GATA2_01(+)0.98                            
                                    ccaGATGTgc                                 
                                    GATA1_01(+)0.99                            
                                    ccaGATGTgc                                 
                                   MYOGENIN_Q6(+)0.964                         
                                   gcCAGATg                                    
                                 E47_01(+)0.934                                
                                 aggcCAGATgtgcag                               
                                YY1_01(-)0.902                                 
                                caggccagATGTGcagc                              
                             |         -20                                     
Mouse     -3196     gctcacagcaGCCAGGCCAGATGTGCAGCgcctggagga     -3158     Mouse
                              ||| |||||||||||||||                              
Human     -3863     cctcctgccgGCCCGGCCAGATGTGCAGCcgggaggagg     -3825     Human
                             |         -20                                     
                                ccggccagATGTGcagc                              
                                YY1_01(-)0.902                                 
                                 cggcCAGATgtgcag                               
                                 E47_01(+)0.934                                
                                   gcCAGATg                                    
                                   MYOGENIN_Q6(+)0.964                         
                                    ccaGATGTgc                                 
                                    GATA1_01(+)0.99                            
                                    ccaGATGTgc                                 
                                    GATA2_01(+)0.98                            


                              EN1_01(+)0.922                                                
                              GTGTTtg                                                       
                                HFH3_01(+)1                                                 
                                gttTGTTTgtgtg                                               
                      |         -40       |         -20                                     
Mouse     -3415     gagtgtgattGTGTTTGTTTGTGTGTCTGCCTGTGAGAGTGGagctggggct     -3364     Mouse
                              |||| ||||||||||||||  |||| ||||||                              
Human     -4082     gtcgctgccaGTGTGTGTTTGTGTGTCTGGGTGTGGGAGTGGcgccgcccac     -4031     Human
                      |         -40       |         -20                                     
                                gtgTGTTTgtgtg                                               
                                HFH3_01(+)1                                                 
                                  GTGTTtg                                                   
                                  EN1_01(+)0.922                                            


                                PAX4_03(-)0.907                              
                                tGTGTGtttggg                                 
                              PAX4_03(-)0.907                                
                              tGTGTGtgtttg                                   
                           |         -20                                     
Mouse     -3486     ggtatgtagtTGTGTGTGTTTGGGTTTagtgaaccag     -3450     Mouse
                              ||||||||| |||||||                              
Human     -4578     gaggcgagtgTGTGTGTGTCTGGGTTTgtgtgtgtgt     -4542     Human
                           |         -20                                     
                              tGTGTGtgtctg                                   
                              PAX4_03(-)0.907                                
                                tGTGTGtctggg                                 
                                PAX4_03(-)0.907                              


                                                                          PEA3_Q6(+)0.937                        PEA3_Q6(+)1                                
                                                                          cCCTCCc                                cCTTCCt                                    
                                                                         LRF_Q2(+)0.952                          ELF1_Q6(-)1                                
                                                                         ccccTCCCC                               ccTTCCTgtgcg                               
                                                                         IK2_01(-)0.956                      TFIII_Q6(-)1                                   
                                                                         ccccTCCCCcgg                        CCTCCcttc                                      
                                                                         CKROX_Q2(+)1                        ETS2_B(-)1                                     
                                                                         cCCCTCccc                           cctcccTTCCTgtg                                 
                                                                     LRF_Q2(+)0.911                          ELK1_01(-)1                                    
                                                                     gcgcCCCCT                               cctccCTTCCtgtgcg                               
                                                                    LRF_Q2(+)1                              PEA3_Q6(+)0.937                                 
                                                                    cgcgCCCCC                               cCCTCCc                                         
                                                                   LRF_Q2(+)0.943                          IK2_01(-)0.969                                   
                                                                   ccgcGCCCC                               tcccTCCCTtcc                                     
                                                          HSF2_01(-)0.997                                  ETS1_B(-)1                                       
                                                          agtgcCTTCC                                       tccctcccTTCCTgt                                  
                                                  PEA3_Q6(-)1 PEA3_Q6(+)1           SP1_01(-)0.949         CKROX_Q2(+)1                                     
                                                  aGGAAGt     cCTTCCc               gccACGCCac             tCCCTCcct                                        
                                    SP1_01(+)0.972 NKX25_01(+)1   SP1_01(-)0.924   WHN_B(+)0.967       IK2_01(-)0.969                                       
                                    ctGGCAGgct     ggAAGTG        cccGCGCCcc       ggcCACGCcac         ttgcTCCCTccc                                         
                           CRX_Q4(+)0.952    ELF1_Q6(+)1  CREL_01(+)0.952 PEA3_Q6(+)0.937                   PEA3_Q6(+)0.937                                 
                           ttaaTAACCctgg     tgctcAGGAAgt agtgcCTTCC      cCCTCCc                           cCCTCCc                                         
                        |         -100      |         -80       |         -60       |         -40         |         -20                                     
Mouse     -4279     tttttttttaATAACCCTGGCAGGCTGCTCAGGAAGTGAGTGCCTTCCCGCGCCCCCTCCCCCGGCCACGCCACCGGG--CGCTTGCTCCCTCCCTTCCTGTGCGCcgggcggtga     -4166     Mouse
                              ||||||||||||||| ||||||||||||  | ||   ||||||||||||||| ||||||||| ||| |  |||| |||||||||||||||| ||||                              
Human     -5090     gggtttttttATAACCCTGGCAGGCGGCTCAGGAAGTGCCTTCC---CCGCGCCCCCTCCCCTGGCCACGCCGCCGCGCTCGCTCGCTCCCTCCCTTCCTGCGCGCgcggggcggc     -4978     Human
                       |         -100      |         -80       |            -60       |         -40       |         -20                                     
                           tttaTAACCctgg     ggctcAGGAAgt cCTTCC   c     cCCCTCccc                     tcgcTCCCTccc                                         
                           CRX_Q4(+)0.952    ELF1_Q6(+)1  PEA3_Q   6(+)1 CKROX_Q2(+)1                  IK2_01(-)0.969                                       
                                    ctGGCAGgcg     ggAAGTG         ccgcGCCCC       ggcCACGCcgc             tCCCTCcct                                        
                                    SP1_01(+)0.972 NKX25_01(+)1    LRF_Q2(+)0.943  WHN_B(+)0.967           CKROX_Q2(+)1                                     
                                                  aGGAAGt      c   ccGCGCCcc        gccACGCCgc             tccctcccTTCCTgc                                  
                                                  PEA3_Q6(-)1  S   P1_01(-)0.924    SP1_01(-)0.949         ETS1_B(-)1                                       
                                                      agtgcCTTCC         ccccTCCCCtgg                      tcccTCCCTtcc                                     
                                                      CREL_01(+)   0.952 IK2_01(-)0.956                    IK2_01(-)0.969                                   
                                                      agtgcCTTCC         ccccTCCCC                          cCCTCCc                                         
                                                      HSF2_01(-)   0.997 LRF_Q2(+)0.952                     PEA3_Q6(+)0.937                                 
                                                                    cgcgCCCCC                               cCCTCCc                                         
                                                                    LRF_Q2(+)1                              PEA3_Q6(+)0.937                                 
                                                                     gcgcCCCCT                               cctccCTTCCtgcgcg                               
                                                                     LRF_Q2(+)0.911                          ELK1_01(-)1                                    
                                                                          cCCTCCc                            cctcccTTCCTgcg                                 
                                                                          PEA3_Q6(+)0.937                    ETS2_B(-)1                                     
                                                                          cCCTCCc                            CCTCCcttc                                      
                                                                          PEA3_Q6(+)0.937                    TFIII_Q6(-)1                                   
                                                                                                                 ccTTCCTgcgcg                               
                                                                                                                 ELF1_Q6(-)1                                
                                                                                                                 cCTTCCt                                    
                                                                                                                 PEA3_Q6(+)1                                


                                                 SP1_01(-)0.962                                
                                                 gtcCAGCCtg                                    
                         |         -40       |         -20                                     
Mouse     -4392     taatccgggcTCCGGGGTCCTTGGCTTGGGTCCAGCCTGAGGCCCtgggcggcgg     -4338     Mouse
                              ||| |||||| ||||| |||||||||| | |||||                              
Human     -5184     cggcccgagtTCCCGGGTCCCTGGCTGGGGTCCAGCCCGCGGCCCaggccgggcg     -5130     Human
                         |         -40       |         -20                                     
                                                 gtcCAGCCcg                                    
                                                 SP1_01(-)0.962                                


                               EGR2_01(-)0.924                                                   
                               cccCCAACtcaa                                                      
                           |         -40       |         -20                                     
Mouse     -4704     cccctcgctaGCCCCCAACTCAATTTTGCCCCTTTCTCCAGGACCCCcatctcctcc     -4648     Mouse
                              ||||||||| ||| |  ||||||| ||||||| ||||                              
Human     -5710     ccttcccgtgGCCCCCAACCCAACTCAGCCCCTTCCTCCAGGCCCCCacctcccccc     -5654     Human
                           |         -40       |         -20                                     
                               cccCCAACccaa                                                      
                               EGR2_01(-)0.924                                                   


                                                                                                             MYOGENIN_Q6(-)1                                                                
                                                                                                             cAGCTGtt                                                                       
                                                                                                           MYOGENIN_Q6(+)1                                                                  
                                                                                                           aaCAGCTg                                                                         
                                                                                                          MYOD_01(-)0.905                                                                   
                                                                                                          taacAGCTGttg                                                                      
                                                                                                          MYOD_01(+)0.905                                                                   
                                                                                                          taaCAGCTgttg                                                                      
                                                                                                         E47_01(+)0.943                                                                     
                                                                                                         ataaCAGCTgttgtt                                                                    
                                                                                                        E47_01(-)0.943                                                                      
                                                                                                        aataacAGCTGttgt                                                                     
                                                                                                       EN1_01(-)0.93                                                                        
                                                                                                       aaATAAC                                                                              
                                                                                                      CRX_Q4(+)0.9                                                                          
                                                                                                      taaaTAACAgctg                                                                         
                                                                  MSX1_01(-)0.912                  MSX1_01(-)0.912                                                                          
                                                                  cAATAAatg                        cAATAAata                                                                                
                                                                  MSX1_01(+)0.996                 HFH3_01(-)0.981                                                                           
                                                                  caaTAAATg                       tcaatAAATAaca                                                                             
                                                                 CRX_Q4(+)0.904                   CRX_Q4(+)0.904                                     LRF_Q2(+)0.911                         
                                                                 ccaaTAAATgttt                    tcaaTAAATaaca                                      ctctCCCCT                              
                                                  AP2REP_01(-)0.907                             FREAC7_01(+)1     EN1_01(+)0.926                    LRF_Q2(+)0.952                          
                                                  caCACGG                                       cctcaATAAAtaacag  GTTGTtg                           gctcTCCCC                               
                                            PAX4_03(+)0.907    FREAC7_01(+)1             SP1_01(-)0.962 CMYB_01(+)0.988                            NFKAPPAB50_01(-)1                        
                                            gcctggCACACg       gcccaATAAAtgtttg          gacCAGCCct     aataacagctGTTGTtga                         ggctcTCCCC                               
                            -140      |         -120      |         -100      |         -80       |         -60       |         -40       |         -20                                     
Mouse     -4851     tattcactcaGCCTCGGGCACCATGCCTGGCACACGGAGAGGCGCCCAATAAATGTTTGCTTGAGCAAGGACCAGCCCTCAATAAATAACAGCTGTTGTTGACTCGGCTAACGGAGGCAAGGCACTGGGCTCTCCCCTtgtctcaacc     -4704     Mouse
                              ||| |||||||| |||||||||||||| ||||||||||||||||| ||| |||||| ||| |||||||||||||||||||||||||||||||  | ||  | |  ||| ||| | |||||||||||||                              
Human     -5910     cttatttcccGCCCCGGGCACCGTGCCTGGCACACGG-GAGGCGCCCAATAAATGCTTGTTTGAGCCAGGCCCAGCCCTCAATAAATAACAGCTGTTGTTGATGCCGCAGAGGCTGGCGAGGAAGTGGGCTCTCCCCTccccaacccc     -5764     Human
                           -140      |         -120       |         -100      |         -80       |         -60       |         -40       |         -20                                     
                                            gcctggCACACg       gcccaATAAAtgcttg          gccCAGCCct     aataacagctGTTGTtga                         ggctcTCCCC                               
                                            PAX4_03(+)0.9 07   FREAC7_01(+)1             SP1_01(-)0.962 CMYB_01(+)0.988                            NFKAPPAB50_01(-)1                        
                                                  caCACGG                                       cctcaATAAAtaacag  GTTGTtg                           gctcTCCCC                               
                                                  AP2REP_ 01(-)0.907                            FREAC7_01(+)1     EN1_01(+)0.926                    LRF_Q2(+)0.952                          
                                                                 ccaaTAAATgctt                    tcaaTAAATaaca                                      ctctCCCCT                              
                                                                 CRX_Q4(+)0.904                   CRX_Q4(+)0.904                                     LRF_Q2(+)0.911                         
                                                                  caaTAAATg                       tcaatAAATAaca                                                                             
                                                                  MSX1_01(+)0.996                 HFH3_01(-)0.981                                                                           
                                                                  cAATAAatg                        cAATAAata                                                                                
                                                                  MSX1_01(-)0.912                  MSX1_01(-)0.912                                                                          
                                                                                                      taaaTAACAgctg                                                                         
                                                                                                      CRX_Q4(+)0.9                                                                          
                                                                                                       aaATAAC                                                                              
                                                                                                       EN1_01(-)0.93                                                                        
                                                                                                        aataacAGCTGttgt                                                                     
                                                                                                        E47_01(-)0.943                                                                      
                                                                                                         ataaCAGCTgttgtt                                                                    
                                                                                                         E47_01(+)0.943                                                                     
                                                                                                          taaCAGCTgttg                                                                      
                                                                                                          MYOD_01(+)0.905                                                                   
                                                                                                          taacAGCTGttg                                                                      
                                                                                                          MYOD_01(-)0.905                                                                   
                                                                                                           aaCAGCTg                                                                         
                                                                                                           MYOGENIN_Q6(+)1                                                                  
                                                                                                             cAGCTGtt                                                                       
                                                                                                             MYOGENIN_Q6(-)1                                                                


                                                                                          SF1_Q6(-)1                          
                                                                                          CAAGGcca                            
                                  CRX_Q4(-)0.952                                    SF1_Q6(-)1                                
                                  ctgtCATTAcccc                                     CAAGGcca                                  
                              SP1_01(+)0.962                                           LRH1_Q5(-)1                            
                              aaGGCTGtca                                               ggcCAAGGccaa                           
                          -80       |         -60       |         -40       |         -20                                     
Mouse     -5269     gctccctacaAAGGCTGTCATTACCCCATTTCTAAGGATAAGAAAACCTAGAATCAGAGTCGGTCAAGGCCAAGGCcaaagcccac     -5184     Mouse
                              |||||||| ||||||||   | |  |||| || ||||| ||| |||||    | ||||||||||||                              
Human     -6368     cagccctgggAAGGCTGTTATTACCCCCACTGTGTGGATGAGTAAACCCAGACTCAGACAAAGCCAAGGCCAAGGCtctggccagc     -6283     Human
                          -80       |         -60       |         -40       |         -20                                     
                              aaGGCTGtta                                         agcCAAGGccaa                                 
                              SP1_01(+)0.962                                     LRH1_Q5(-)1                                  
                                  ctgtTATTAcccc                                     CAAGGcca                                  
                                  CRX_Q4(-)0.948                                    SF1_Q6(-)1                                
                                                                                    CAAGGcca                                  
                                                                                    SF1_Q6(-)1                                


                                     SP1_01(+)0.962                         
                                     gtGGCTGgag                             
                                  PAX4_03(-)0.903                           
                                  cAGGTGgctgga                              
                                MYOGENIN_Q6(+)1                             
                                gaCAGGTg                                    
                               MYOD_01(+)1                                  
                               ggaCAGGTggct                                 
                              E47_01(+)1                                    
                              gggaCAGGTggctgg                               
                          |         -20                                     
Mouse     -5659     ccctagactgGGGACAGGTGGCTGGAgccacagcag     -5624     Mouse
                              ||||||||||||||||                              
Human     -6847     aaaaaaagtaGGGACAGGTGGCTGGAccagtcacta     -6812     Human
                          |         -20                                     
                              gggaCAGGTggctgg                               
                              E47_01(+)1                                    
                               ggaCAGGTggct                                 
                               MYOD_01(+)1                                  
                                gaCAGGTg                                    
                                MYOGENIN_Q6(+)1                             
                                  cAGGTGgctgga                              
                                  PAX4_03(-)0.903                           
                                     gtGGCTGgac                             
                                     SP1_01(+)0.962                         
