# Supplementary material for: Transcriptional double-autorepression feedforward circuits act for multicellularity and nervous system development
Source: BMC Genomics. 2011 May 11;12:228. doi: 10.1186/1471-2164-12-228 (PMC3116505; doi:10.1186/1471-2164-12-228)
Supplement: Additional file 4 — Alignments of conserved blocks for 5169 human-mouse orthologs with conserved TFBSs. The location and motif information for 386237 TFBSs are displayed in a character-based alignment-embedded layout. Each file name stands for a gene symbol and the file contains the alignments of conserved blocks with TFBS information for the corresponding gene. Each alignment is not interleaved. The graphical alignments with TFBS information for the 5169 human-mouse ortholog pairs are provided in a browsable format at our website http://genet.med.kagawa-u.ac.jp/pub/HMO_5169/List.htm, together with the character-based alignments with TFBSs and raw sequences contained in Additional files 4 and 2 respectively. [file 1471-2164-12-228-S4.ZIP › Additional_file_4/Text-based_Alignments/ADAMTS16.aln.txt]

---------- ADAMTS16 ----------

                            SP1_01(-)0.909                                                                           
                            cgcCCCCCgc                                                                               
                               SP1_01(-)1                                                                            
                               cccCCGCCac                                                                            
                           |         -60       |         -40       |         -20                                     
Mouse     -218      tgctttgccgCCCCCCGCCACCACTGCCACTCCACCTCCCGGTGCCGAACGAAGCTGCAGTGATAACtctgatgtgc      -142     Mouse
                              ||| ||||| |  |||||||||| || ||| | |||| ||| |||| |||| |||||                              
Human     -195      tcccgccgccCCCGCCGCCGCGGCTGCCACTCCGCC-CCCCGCGCCGCACGGAGCTTCAGTAATAACcccggcgcgg      -120     Human
                          |         -60       |          -40       |         -20                                     
                            cccCCGCCgc              cgcC CCCCgc                                                      
                            SP1_01(-)1              SP1_ 01(-)0.909                                                  


                                   EN1_01(+)0.922                         
                                   GTTTTaa                                
                                 EN1_01(+)0.922                           
                                 GTGTTtt                                  
                              PAX4_03(-)0.903                             
                              cAGGTGttttaa                                
                        |         -20                                     
Mouse     -3294     agagaggataCAGGTGTTTTAAGGccagtctcaa     -3261     Mouse
                              ||||||||||||||                              
Human     -3340     ggaagggtggCAGGTGTTTTAAGGtccctcccaa     -3307     Human
                        |         -20                                     
                              cAGGTGttttaa                                
                              PAX4_03(-)0.903                             
                                 GTGTTtt                                  
                                 EN1_01(+)0.922                           
                                   GTTTTaa                                
                                   EN1_01(+)0.922                         


                                TEF1_Q6(+)0.915                       
                                GTAATg                                
                                EN1_01(+)1                            
                                GTAATgt                               
                              -20                                     
Mouse     -4675     tttgctttccAGGTAATGTGtatatgtcag     -4646     Mouse
                              ||||||||||                              
Human     -4810     tttacatacaAGGTAATGTGcccacttgca     -4781     Human
                              -20                                     
                                GTAATgt                               
                                EN1_01(+)1                            
                                GTAATg                                
                                TEF1_Q6(+)0.915                       


                              CEBPGAMMA_Q6(+)1                           
                              ctgATTTCcaaag                              
                       |         -20                                     
Mouse     -5355     tttaaggaccCTGATTTCCAAAGctctgcgccc     -5323     Mouse
                              |||||||| ||||                              
Human     -5480     ccagagccctCTGATTTCTAAAGttatactgag     -5448     Human
                       |         -20                                     
                              ctgATTTCtaaag                              
                              CEBPGAMMA_Q6(+)1                           


                            SMAD4_Q6(-)0.99                              
                            aagTGTCTgagtgac                              
                       |         -20                                     
Mouse     -6739     actctcaaaaGTGTCTGAGTGACagctccaaga     -6707     Mouse
                              |||||||||||||                              
Human     -6035     atttcctgagGTGTCTGAGTGACtgatcttcta     -6003     Human
                       |         -20                                     
                            aggTGTCTgagtgac                              
                            SMAD4_Q6(-)0.99                              


                               PEA3_Q6(-)1                           
                               tGGAAGa                               
                             -20                                     
Mouse     -6774     gtggcgaggcTTGGAAGAAcacaggctag     -6746     Mouse
                              |||||||||                              
Human     -6119     tttgtacccaTTGGAAGAAagtatgtttg     -6091     Human
                             -20                                     
                               tGGAAGa                               
                               PEA3_Q6(-)1                           


                                  PEA3_Q6(-)1                            
                                  aGGATGg                                
                                 GATA2_01(+)0.987                        
                                 cagGATGGag                              
                                 GATA1_01(+)1                            
                                 cagGATGGag                              
                       |         -20                                     
Mouse     -7226     taacaaaataCAGCAGGATGGAGgtgaacagag     -7194     Mouse
                              |||||||||||||                              
Human     -7282     gcccccccagCAGCAGGATGGAGttgtagagtg     -7250     Human
                       |         -20                                     
                                 cagGATGGag                              
                                 GATA1_01(+)1                            
                                 cagGATGGag                              
                                 GATA2_01(+)0.987                        
                                  aGGATGg                                
                                  PEA3_Q6(-)1                            
