# Supplementary material for: Transcriptional double-autorepression feedforward circuits act for multicellularity and nervous system development
Source: BMC Genomics. 2011 May 11;12:228. doi: 10.1186/1471-2164-12-228 (PMC3116505; doi:10.1186/1471-2164-12-228)
Supplement: Additional file 4 — Alignments of conserved blocks for 5169 human-mouse orthologs with conserved TFBSs. The location and motif information for 386237 TFBSs are displayed in a character-based alignment-embedded layout. Each file name stands for a gene symbol and the file contains the alignments of conserved blocks with TFBS information for the corresponding gene. Each alignment is not interleaved. The graphical alignments with TFBS information for the 5169 human-mouse ortholog pairs are provided in a browsable format at our website http://genet.med.kagawa-u.ac.jp/pub/HMO_5169/List.htm, together with the character-based alignments with TFBSs and raw sequences contained in Additional files 4 and 2 respectively. [file 1471-2164-12-228-S4.ZIP › Additional_file_4/Text-based_Alignments/ADAMTS18.aln.txt]

---------- ADAMTS18 ----------

                                       MYOGENIN_Q6(-)1                       
                                       cACCTGac                              
                                    MYOD_01(-)1                              
                                    ccgcACCTGacc                             
                                 PAX4_03(+)0.903                             
                                 cgtccgCACCTg                                
                                PEA3_Q6(+)0.937                              
                                gCGTCCg                                      
                             WHN_B(-)1                                       
                             accGCGTCcgc                                     
                           |         -20                                     
Mouse     -28       gccacagtcaCCGCGTCCGCACCTGACC                 -1     Mouse
                              |||||||||||||||||                              
Human     -28       cccgcagccgCCGCGTCCGCACCTGACC                 -1     Human
                           |         -20                                     
                             gccGCGTCcgc                                     
                             WHN_B(-)1                                       
                                gCGTCCg                                      
                                PEA3_Q6(+)0.937                              
                                 cgtccgCACCTg                                
                                 PAX4_03(+)0.903                             
                                    ccgcACCTGacc                             
                                    MYOD_01(-)1                              
                                       cACCTGac                              
                                       MYOGENIN_Q6(-)1                       


                                                                       MYOGENIN_Q6(-)1                             
                                                                       cACCTGgg                                    
                                          SP1_01(+)1                MYOD_01(-)1                                    
                                          gcGGCGGcgg                ccacACCTGggg                                   
                         |         -60       |         -40       |         -20                                     
Mouse     -119      aggctctcgtGCTGCCATGTGAGCGGCGGCGGCCACTCGCACCTGGCGCCACACCTGGGGCTCCGctgcccgcgg       -45     Mouse
                              ||||| |||||| |||||||||   ||| ||||||| ||| |||||||||| |||                              
Human     -151      gcgcgcccccGCTGCGATGTGAACGGCGGCGG---CTCTCACCTGGAGCCGCACCTGGGGCGCCGagctccgggg       -80     Human
                      |         -60       |            -40       |         -20                                     
                                          acGGCGGcgg                ccgcACCTGggg                                   
                                          SP1_01(+)1                MYOD_01(-)1                                    
                                                                       cACCTGgg                                    
                                                                       MYOGENIN_Q6(-)1                             


                                                                                                                   MYOGENIN_Q6(-)1                       
                                                                                                                   cAGCTGgc                              
                                                                                                                 MYOGENIN_Q6(+)1                         
                                                                                                                 gcCAGCTg                                
                                                                                                                MYOD_01(-)0.905                          
                                                                                                                agccAGCTGgct                             
                                                                                                                MYOD_01(+)0.905                          
                                                                                                                agcCAGCTggct                             
                                                                                                            LRF_Q2(-)0.952                               
                                                                                                            GGGGAgcca                                    
                                                              EN1_01(-)0.93                                LRF_Q2(-)1                                    
                                                              caATCAC                                      GGGGGagcc                                     
                                                            GATA2_01(-)0.979                              LRF_Q2(-)0.923                                 
                                                            gcCAATCacg                                    TGGGGgagc                                      
                                                            GATA1_01(-)0.997    SP1_01(+)1               SMAD4_Q6(+)1                                    
                                                            gcCAATCacg          gaGGCGGgcg               ctgggggAGCCAgct                                 
                                 PEA3_Q6(-)0.937          E2F1_Q3(-)0.982       CKROX_Q2(-)0.945         IK2_01(+)0.956                                  
                                 cGGACGa                  tCGCCAat              gagGCGGGc                ctgGGGGAgcca                                    
                       |         -100      |         -80       |         -60       |         -40       |         -20                                     
Mouse     -391      ctgcacaggaGCTCGGACGAACCCGGGGAAACCTCCGGTCGCCAATCACGGAGCGGAGGAGAGGCGGGCGCTCGGCTCTAGCGCGCTGGGGGAGCCAGCTGGCtgctctgtgc      -279     Mouse
                              |||||||||| ||||||  | || | ||||||||||||| | |||| |||||||||||||||||||||  |||||||||||||||||||||||                              
Human     -460      cagcccggggGCTCGGACGAGCCCGGG--AGCCGCTGGTCGCCAATCACCGCGCGGTGGAGAGGCGGGCGCTCGGCTCCGGCGCGCTGGGGGAGCCAGCTGGCgctgtcttcc      -350     Human
                     |         -100      |           -80       |         -60       |         -40       |         -20                                     
                                 cGGACGa                  tCGCCAat              gagGCGGGc                ctgGGGGAgcca                                    
                                 PEA3_Q6(-)0.93  7        E2F1_Q3(-)0.982       CKROX_Q2(-)0.945         IK2_01(+)0.956                                  
                                                            gcCAATCacc          gaGGCGGgcg               ctgggggAGCCAgct                                 
                                                            GATA1_01(-)0.997    SP1_01(+)1               SMAD4_Q6(+)1                                    
                                                            gcCAATCacc                                    TGGGGgagc                                      
                                                            GATA2_01(-)0.979                              LRF_Q2(-)0.923                                 
                                                              caATCAC                                      GGGGGagcc                                     
                                                              EN1_01(-)0.93                                LRF_Q2(-)1                                    
                                                                                                            GGGGAgcca                                    
                                                                                                            LRF_Q2(-)0.952                               
                                                                                                                agcCAGCTggcg                             
                                                                                                                MYOD_01(+)0.905                          
                                                                                                                agccAGCTGgcg                             
                                                                                                                MYOD_01(-)0.905                          
                                                                                                                 gcCAGCTg                                
                                                                                                                 MYOGENIN_Q6(+)1                         
                                                                                                                   cAGCTGgc                              
                                                                                                                   MYOGENIN_Q6(-)1                       


                                TEF1_Q6(-)0.943                              
                                cATCTC                                       
                           |         -20                                     
Mouse     -567      agcgtccaggCTCATCTCTCTGTGCGCctgagctagg      -531     Mouse
                              |||||||| | ||||||                              
Human     -634      gtcttccgaaCTCATCTCCCAGTGCGCttaaattacg      -598     Human
                           |         -20                                     
                                cATCTC                                       
                                TEF1_Q6(-)0.943                              


                                                 GATA2_01(+)0.974                        
                                                 caaGATTCaa                              
                                                 GATA1_01(+)0.99                         
                                                 caaGATTCaa                              
                             -40       |         -20                                     
Mouse     -952      taatacaaagGGGTTTGGGTGTCTGGGGACAAGATTCAActtgttaaaa      -904     Mouse
                              |||||||||| ||||||| ||||||||||                              
Human     -1056     tgatttctgtGGGTTTGGGTATCTGGGGCCAAGATTCAAtctcgaagag     -1008     Human
                             -40       |         -20                                     
                                                 caaGATTCaa                              
                                                 GATA1_01(+)0.99                         
                                                 caaGATTCaa                              
                                                 GATA2_01(+)0.974                        


                                ELF1_Q6(-)1                                 
                                tgTTCCTctggc                                
                          |         -20                                     
Mouse     -1109     caatgaaggtCTTGTTCCTCTGGCCTatgaaaggct     -1074     Mouse
                              ||| ||||||||||||                              
Human     -1594     gctgtgtttgCTTCTTCCTCTGGCCTgtaacacttt     -1559     Human
                          |         -20                                     
                                tcTTCCTctggc                                
                                ELF1_Q6(-)1                                 


                                           GATA2_01(-)0.972                         
                                           tgAAATCtaa                               
                                           GATA1_01(-)0.987                         
                                           tgAAATCtaa                               
                        -40       |         -20                                     
Mouse     -1520     acctacacacAACACACATTCACTGAAATCTAATtgctttcctg     -1477     Mouse
                              ||| |||||||| | |||||||||                              
Human     -1680     cacatacacaAACCCACATTCATTTAAATCTAATggtttccaac     -1637     Human
                        -40       |         -20                                     
                                           ttAAATCtaa                               
                                           GATA1_01(-)0.987                         
                                           ttAAATCtaa                               
                                           GATA2_01(-)0.972                         


                                            GATA2_01(+)0.98                                                  
                                            tttGATGTct                                                       
                                            GATA1_01(+)0.99                                                  
                                            tttGATGTct                                                       
                                          TCF4_Q5(+)1                                                        
                                          tCTTTGat                                                           
                                YY1_01(+)0.906                                                               
                                ttacTGCATgtctttga                                                            
                               YY1_01(-)0.904                           EN1_01(+)0.917                       
                               tttactgcATGTCtttg                        GTTCTtc                              
                               AP2REP_01(-)0.932                      AP2REP_01(+)0.918                      
                               ttTACTG                                CAGTTct                                
                             P300_01(-)0.944                        IRF1_Q6(+)0.98                           
                             tttttACTGCatgt                         tcCAGTT                                  
                             CEBPB_01(-)0.956                       IRF1_Q6(+)0.98                           
                             ttTTTACtgcatgt                         tcCAGTT                                  
                             -60       |         -40       |         -20                                     
Mouse     -2219     tggggtaaatTTTTACTGCATGTCTTTGATGTCTAATTTCCTTTAGTATCCAGTTCTTCcgtgaagcta     -2151     Mouse
                              ||||||||||||||||||||||| | |||||| | || |||||||||||                              
Human     -2485     tccagcagtgTTTTACTGCATGTCTTTGATGTCCAGTTTCCTCTTGTGTCCAGTTCTTCatggaatcat     -2417     Human
                             -60       |         -40       |         -20                                     
                             gtTTTACtgcatgt        tcCAGTT          tcCAGTT                                  
                             CEBPB_01(-)0.956      IRF1_Q6(+)0.98   IRF1_Q6(+)0.98                           
                             gttttACTGCatgt                           CAGTTct                                
                             P300_01(-)0.944                          AP2REP_01(+)0.918                      
                               ttTACTG                                  GTTCTtc                              
                               AP2REP_01(-)0.932                        EN1_01(+)0.917                       
                               tttactgcATGTCtttg                                                             
                               YY1_01(-)0.904                                                                
                                ttacTGCATgtctttga                                                            
                                YY1_01(+)0.906                                                               
                                          tCTTTGat                                                           
                                          TCF4_Q5(+)1                                                        
                                            tttGATGTcc                                                       
                                            GATA1_01(+)0.99                                                  
                                            tttGATGTcc                                                       
                                            GATA2_01(+)0.98                                                  


                               PAX4_03(-)0.903                           
                               tTGGTGctgtga                              
                       |         -20                                     
Mouse     -2302     tttgagtttcCTTGGTGCTGTGAttggcagcat     -2270     Mouse
                              ||||||| |||||                              
Human     -2510     cagtccgttgCTTGGTGATGTGAcctccagcag     -2478     Human
                       |         -20                                     
                               tTGGTGatgtga                              
                               PAX4_03(-)0.903                           


                                  IRF1_Q6(-)0.975                           
                                  AAATGag                                   
                                 TEF1_Q6(+)0.972                            
                                 GAAATg                                     
                            YY1_01(-)0.918                                  
                            tacaagaaATGAGtctc                               
                          |         -20                                     
Mouse     -3212     tacagtgttaCAAGAAATGAGTCTCAaccagaaaga     -3177     Mouse
                              ||||||||||||||||                              
Human     -3209     tagaactatgCAAGAAATGAGTCTCAgtttctgtgc     -3174     Human
                          |         -20                                     
                            tgcaagaaATGAGtctc                               
                            YY1_01(-)0.918                                  
                                 GAAATg                                     
                                 TEF1_Q6(+)0.972                            
                                  AAATGag                                   
                                  IRF1_Q6(-)0.975                           


                                     GATA2_01(-)0.987                                                                                                       
                                     cgCCATCtag                                                                                                             
                                     GATA1_01(-)1                                                                    TCF4_Q5(+)1                            
                                     cgCCATCtag                                                                      gCTTTGca                               
                          |         -100      |         -80       |         -60       |         -40       |         -20                                     
Mouse     -3399     tgctgacgacTCTCTGTCGCCATCTAGAGGTAGTCCACACATATTGCAGGCCCAGTTCTTAGGAAATTCAGTGTCTAAAGTCATCCAAGAAGGTAGGGCTTTGCAAatgttcgttt     -3284     Mouse
                              |||||||| ||||||||||  | |  | |||||||||||| ||||||| | | |||  |   || |||| |||||| ||||| || ||||||||||                              
Human     -3386     ggctcatgatTCTCTGTCACCATCTAGAGACAATTTATACATATTGCAGGGCCAGTTCCTGGAAAA--CTACGTATAAAATCATCCCAGAAGTTATGGCTTTGCAAgtatttatca     -3273     Human
                        |         -100      |         -80       |         -60       |           -40       |         -20                                     
                                     caCCATCtag                                                                      gCTTTGca                               
                                     GATA1_01(-)1                                                                    TCF4_Q5(+)1                            
                                     caCCATCtag                                                                                                             
                                     GATA2_01(-)0.987                                                                                                       


                                      TST1_01(+)0.929                            
                                      attGATTTtaaagca                            
                                      GATA2_01(+)0.972                           
                                      attGATTTta                                 
                                      GATA1_01(+)0.987                           
                                      attGATTTta                                 
                                   GFI1B_01(-)1                                  
                                   accatTGATTtt                                  
                               YY1_01(+)1                                        
                               ctttACCATtgatttta                                 
                     -40       |         -20                                     
Mouse     -3701     caacacctagACTTTACCATTGATTTTAAAGcagaggtgat     -3661     Mouse
                              ||| |||||||||||||||||                              
Human     -3751     aatgcctagaACTGTACCATTGATTTTAAAGgaagagaaag     -3711     Human
                     -40       |         -20                                     
                               ctgtACCATtgatttta                                 
                               YY1_01(+)1                                        
                                   accatTGATTtt                                  
                                   GFI1B_01(-)1                                  
                                      attGATTTta                                 
                                      GATA1_01(+)0.987                           
                                      attGATTTta                                 
                                      GATA2_01(+)0.972                           
                                      attGATTTtaaagga                            
                                      TST1_01(+)0.929                            


                                                   POU1F1_Q6(-)0.987                           
                                                   tttgATACAg                                  
                                                   GATA2_01(+)0.995                            
                                                   tttGATACag                                  
                                                   GATA1_01(+)0.993                            
                                                   tttGATACag                                  
                         |         -40       |         -20                                     
Mouse     -4014     acatacctgcTCAGTAAAACCTAGCAAACAATTTGATACAGCTTTtgagaggcct     -3960     Mouse
                              ||||||| ||| |||  ||  |||||| |||||||                              
Human     -4113     ggacacccgtTCAGTAAGACCCAGCCCACTGTTTGATGCAGCTTTgagcagctag     -4059     Human
                         |         -40       |         -20                                     
                                                   tttGATGCag                                  
                                                   GATA1_01(+)0.993                            
                                                   tttGATGCag                                  
                                                   GATA2_01(+)0.982                            
                                                   tttgATGCAg                                  
                                                   POU1F1_Q6(-)0.987                           


                                                                               TEF1_Q6(-)0.972                          
                                                                               cATTTC                                   
                    -80       |         -60       |         -40       |         -20                                     
Mouse     -4591     gagtcaggaaCTCTCTCCCCTCCCCACCGATTTTGAGGACAACCTTGCTACCTAGGCCTCATTTCTGAGAtgctaaacag     -4512     Mouse
                              ||||||| ||||||||  | |||||||| |    |||||| || | |  |||||||||||                              
Human     -4378     ctttcacctcCTCTCTCTCCTCCCCATTGTTTTTGAGGTCTGGGTTGCTAACTGGACTGCATTTCTGAGAcattgaccag     -4299     Human
                    -80       |         -60       |         -40       |         -20                                     
                                                                               cATTTC                                   
                                                                               TEF1_Q6(-)0.972                          


                                  YY1_01(+)0.922                                  
                                  gaatTTCATcctttgtg                               
                               TST1_01(+)1                                        
                               tttGAATTtcatcct                                    
                      -40       |         -20                                     
Mouse     -4661     actgtcttcgGTTTGAATTTCATCCTTTGTGTtccttgtctt     -4620     Mouse
                              ||||||||||||| ||||||||                              
Human     -4484     cctgtcactcGTTTGAATTTCATTCTTTGTGTggcaaaataa     -4443     Human
                      -40       |         -20                                     
                               tttGAATTtcattct                                    
                               TST1_01(+)1                                        
                                  gaatTTCATtctttgtg                               
                                  YY1_01(+)0.922                                  


                                                                                                 CEBPB_01(+)0.985   CRX_Q4(+)0.9  IK2_01(+)1                                            
                                                                                                 gcctctgGCAAGca     ctttTAACAgtag gctTGGGAaagg                                          
                        -140      |         -120      |         -100      |         -80       |         -60       |         -40       |         -20                                     
Mouse     -5267     actcttccatGAGCTCTGAACTTGGCCTTGAATTTGTTTGTGGAAATAAGTAGCCTCGTTTTAATACCACCTCTTTAGCCTCTGGCAAGCAAGGAACTTTTAACAGTAGAGCTTGGGAAAGGGCTAAAAATAGAattagggaag     -5124     Mouse
                              ||| || |||||||||||  | ||   |||||||||| || || || ||| |||| | ||||||| ||||||||||||||| |  |||||||| ||||| |||||||||| | |||||||||||                              
Human     -4900     actgtgcagaGAGGTCAGAACTTGGCCTCCAGTTCACTTGTGGAAATTAGAAGTCTAGTTCTAATTCTACCTCTTCAGCCTCTGGCAAGCATGCTACTTTTAATAGTAGGGCTTGGGAAACGACTAAAAATAGAccaaagaaag     -4757     Human
                        -140      |         -120      |         -100      |         -80       |         -60       |         -40       |         -20                                     
                                                                                                 gcctctgGCAAGca     ctttTAATAgtag                                                       
                                                                                                 CEBPB_01(+)0.985   CRX_Q4(+)0.948                                                      
                                                                                                                                  gctTGGGAaacg                                          
                                                                                                                                  IK2_01(+)1                                            


                                                                                         CEBPB_01(-)0.972                               
                                                                                         taTTTTCcagagct                                 
                                                                                    GATA2_01(+)0.994                                    
                                                                                    cttGATATtt                                          
                                                                                    GATA1_01(+)0.99                                     
                                                                                    cttGATATtt                                          
                                                                             SP1_01(+)0.972                                             
                                                                             taGGCAGctt                                                 
                          |         -80       |         -60       |         -40       |         -20                                     
Mouse     -5369     catgatgggtAAAGAAGGAGAGAATGGTGCCTGCACACAAAAGGTATTTGTCCTTCCTAGGCAGCTTGATATTTTCCAGAGCTTTTgaaaagtacg     -5274     Mouse
                              ||||||||||| |||  | | || | ||||||| |||||| | ||| |||||||| ||||||||||||||||||||                              
Human     -5009     tgatagtggaAAAGAAGGAGAAAATACTCCATGTAAACAAAAGTTATTTGCCTTTCTTAGGCAGCCTGATATTTTCCAGAGCTTTTacaaagaata     -4914     Human
                          |         -80       |         -60       |         -40       |         -20                                     
                                                                             taGGCAGcct                                                 
                                                                             SP1_01(+)0.972                                             
                                                                                    cctGATATtt                                          
                                                                                    GATA1_01(+)0.99                                     
                                                                                    cctGATATtt                                          
                                                                                    GATA2_01(+)0.994                                    
                                                                                         taTTTTCcagagct                                 
                                                                                         CEBPB_01(-)0.972                               


                              GATA2_01(+)0.987                       
                              catGATGGgt                             
                              GATA1_01(+)1                           
                              catGATGGgt                             
                             -20                                     
Mouse     -5379     ccccctggtgCATGATGGGtaaagaagga     -5351     Mouse
                              |||||||||                              
Human     -5032     tgagcttgttCATGATGGGctcatgatag     -5004     Human
                             -20                                     
                              catGATGGgc                             
                              GATA1_01(+)1                           
                              catGATGGgc                             
                              GATA2_01(+)0.987                       


                                      GATA2_01(-)0.98                                                                                                           
                                      ttACATCgga                                                                                                                
                                      GATA1_01(-)0.99                                                                                                           
                                      ttACATCgga                                                                                                                
                                DMRT3_01(+)1                                                                                                                    
                                atttagtTACATcgg                                                                                                                 
                                CRX_Q4(-)0.907            NKX25_01(-)1                                                                                          
                                atttAGTTAcatc             CACTTaa                                                                                               
                             |         -100      |         -80       |         -60        |         -40       |         -20                                     
Mouse     -5550     gtttggtaatATATTTAGTTACATCGGAAACCCAGACACACTTAATTGGACTATTCACAGTGATG-CCAAGAATGTATAGTTACAACATTGTTCCAGGTGATTCTGATTAatggtggtta     -5432     Mouse
                              ||||||||||||||| |||| || ||| |||||||| | | || | | || |||| |||||||||| || ||  |||  |||||  |||| |  ||||||                              
Human     -5238     gtttgtgataATATTTAGTTACATCAGAAATCCTGACCCACTTAATGGAAATACTTATAGGGATGCCCAAGAATGTGTATTTCTAACCATGTTCTGGGTGTTCTTGATTAgcagtagtac     -5119     Human
                    -120      |         -100      |         -80       |         -60       |         -40       |         -20                                     
                                atttAGTTAcatc             CACTTaa                                                                                               
                                CRX_Q4(-)0.907            NKX25_01(-)1                                                                                          
                                atttagtTACATcag                                                                                                                 
                                DMRT3_01(+)1                                                                                                                    
                                      ttACATCaga                                                                                                                
                                      GATA1_01(-)0.99                                                                                                           
                                      ttACATCaga                                                                                                                
                                      GATA2_01(-)0.98                                                                                                           


                            GATA2_01(-)0.979                         
                            tcCAATCctc                               
                            GATA1_01(-)0.997                         
                            tcCAATCctc                               
                             -20                                     
Mouse     -5758     tccctcgctcCAATCCTCAaatccaatca     -5730     Mouse
                              |||||||||                              
Human     -5712     ttgccttattCAATCCTCAtgaaaataaa     -5684     Human
                             -20                                     
                            ttCAATCctc                               
                            GATA1_01(-)0.997                         
                            ttCAATCctc                               
                            GATA2_01(-)0.979                         


                                IRF1_Q6(+)0.975                      
                                ttCATTT                              
                             -20                                     
Mouse     -6546     tttctatagtTATTCATTTgtaagtttta     -6518     Mouse
                              |||||||||                              
Human     -6767     tctctatttcTATTCATTTattcataaac     -6739     Human
                             -20                                     
                                ttCATTT                              
                                IRF1_Q6(+)0.975                      


                                     MSX1_01(+)0.908                           
                                     tttTTAATg                                 
                                     IPF1_Q4(+)1                               
                                     ttttTAATGgtt                              
                                     CRX_Q4(+)0.952                            
                                     ttttTAATGgttt                             
                             |         -20                                     
Mouse     -6595     tctccatctgTCTAGAATTTTTAATGGTTttatttgaac     -6557     Mouse
                              ||||| |||||||||||||                              
Human     -6827     gttctctttcTCTAGCATTTTTAATGGTTctctctgagt     -6789     Human
                             |         -20                                     
                                     ttttTAATGgttc                             
                                     CRX_Q4(+)0.952                            
                                     ttttTAATGgtt                              
                                     IPF1_Q4(+)1                               
                                     tttTTAATg                                 
                                     MSX1_01(+)0.908                           
