# Supplementary material for: Transcriptional double-autorepression feedforward circuits act for multicellularity and nervous system development
Source: BMC Genomics. 2011 May 11;12:228. doi: 10.1186/1471-2164-12-228 (PMC3116505; doi:10.1186/1471-2164-12-228)
Supplement: Additional file 4 — Alignments of conserved blocks for 5169 human-mouse orthologs with conserved TFBSs. The location and motif information for 386237 TFBSs are displayed in a character-based alignment-embedded layout. Each file name stands for a gene symbol and the file contains the alignments of conserved blocks with TFBS information for the corresponding gene. Each alignment is not interleaved. The graphical alignments with TFBS information for the 5169 human-mouse ortholog pairs are provided in a browsable format at our website http://genet.med.kagawa-u.ac.jp/pub/HMO_5169/List.htm, together with the character-based alignments with TFBSs and raw sequences contained in Additional files 4 and 2 respectively. [file 1471-2164-12-228-S4.ZIP › Additional_file_4/Text-based_Alignments/ADAMTS3.aln.txt]

---------- ADAMTS3 ----------

                                         EN1_01(+)0.996                                          
                                         GTAGTtg                                                 
                                       AP2REP_01(+)0.932                                         
                                       CAGTAgt                                                   
                           |         -40       |         -20                                     
Mouse     -48       ctggggtagcTGCTTTGCCCAGTAGTTGCGAAGTACACTCGACTCGTG                 -1     Mouse
                              ||||||||||||||||||  ||||  |||||||||||                              
Human     -48       tctgggcattTGCTTTGCCCAGTAGTTGGAAAGTGAACTCGACTCGTG                 -1     Human
                           |         -40       |         -20                                     
                                       CAGTAgt                                                   
                                       AP2REP_01(+)0.932                                         
                                         GTAGTtg                                                 
                                         EN1_01(+)0.996                                          


                             CRX_Q4(-)0.911                                
                             ggaaACTTAtttt                                 
                         |         -20                                     
Mouse     -83       gcttttaaagGAAACTTATTTTGGGgtgctttgcg       -49     Mouse
                              |||||||||||||||                              
Human     -91       ttttcttaaaGAAACTTATTTTGGGcggggggggt       -57     Human
                         |         -20                                     
                             agaaACTTAtttt                                 
                             CRX_Q4(-)0.911                                


                                                    NKX25_01(+)1                             
                                                    tgAAGTG                                  
                                         VDR_Q3(+)1                                          
                                         GGGTGagaaggtgaa                                     
                                        PAX4_03(-)1   IRF1_Q6(-)1                            
                                        aGGGTGagaagg  AAGTGga                                
                                 ETS1_B(+)0.907  P300_01(+)0.95                              
                                 ggAGGACagggtgag aggtGAAGTggaaa                              
                                PEA3_Q6(-)0.937 PAX4_03(-)0.903                              
                                gGGAGGa         aAGGTGaagtgg                                 
                       |         -40       |         -20                                     
Mouse     -240      cactgtcggcTTGGGAGGACAGGGTGAGAAGGTGAAGTGGAAAggaccgacag      -188     Mouse
                              |||||||||| ||||||||||||||||||||||                              
Human     -241      acactctgtgTTGGGAGGACGGGGTGAGAAGGTGAAGTGGAAAaaactgcaga      -189     Human
                       |         -40       |         -20                                     
                                gGGAGGa         aAGGTGaagtgg                                 
                                PEA3_Q6(-)0.937 PAX4_03(-)0.903                              
                                 ggAGGACggggtgag aggtGAAGTggaaa                              
                                 ETS1_B(+)0.907  P300_01(+)0.95                              
                                        gGGGTGagaagg  AAGTGga                                
                                        PAX4_03(-)1   IRF1_Q6(-)1                            
                                         GGGTGagaaggtgaa                                     
                                         VDR_Q3(+)1                                          
                                                    tgAAGTG                                  
                                                    NKX25_01(+)1                             


                                       E2F1_Q3(+)0.943                         
                                       tcTCCCGc                                
                                     IK2_01(-)0.978                            
                                     tttcTCCCGctc                              
                                HFH3_01(+)0.931                                
                                gccTCTTTctccc                                  
                             |         -20                                     
Mouse     -460      agggctcgcgCTGCCTCTTTCTCCCGCTCgctgggctcc      -422     Mouse
                              |||||||||||||||||||                              
Human     -473      cgccctctccCTGCCTCTTTCTCCCGCTCccgctcgctc      -435     Human
                             |         -20                                     
                                gccTCTTTctccc                                  
                                HFH3_01(+)0.931                                
                                     tttcTCCCGctc                              
                                     IK2_01(-)0.978                            
                                       tcTCCCGc                                
                                       E2F1_Q3(+)0.943                         


                                                                                                    SP1_01(+)0.911                               
                                                                                                    cgGGCGAgcg                                   
                         -100      |         -80       |         -60       |         -40       |         -20                                     
Mouse     -628      gggggtgacaCGGTCGCCTTTTTAGCGCCCGGCGGGTCGCGGGCAGAGAGCAGACGCCCGGGGCCCGCAAGCAACCGGAGCGGGCGAGCGGCCCActcctccctc      -524     Mouse
                              ||| |||||| ||||||||| |||||||||  ||||  |||||||  ||| |  | || |||||| ||||| |||||||||||||                              
Human     -644      cggggagctcCGGACGCCTTATTAGCGCCCCGCGGGTCGCCAGCAGCCAGCAGACTGCCGCG--CTGCGAGCAACAGGAGCCGGCGAGCGGCCCActcctcccac      -542     Human
                       -100      |         -80       |         -60       |           -40       |         -20                                     
                                                                                                    ccGGCGAgcg                                   
                                                                                                    SP1_01(+)0.911                               


                                                          PEA3_Q6(+)0.937                               
                                                          cCCTCCc                                       
                                                         LRF_Q2(+)0.952                                 
                                                         acccTCCCC                                      
                                                         IK2_01(-)0.956                                 
                                                         acccTCCCCgcc                                   
                               AP2REP_01(+)0.918         CKROX_Q2(+)1                                   
                               CAGTCgg                   aCCCTCccc                                      
                        -60       |         -40       |         -20                                     
Mouse     -825      cctccctcctCCAGTCGGGCTGGGAGGCGCGCCTGGGACCCTCCCCGCCCCTCGtcccatcacg      -762     Mouse
                              |||||||||   || ||||| ||||| ||||||||| || ||||                              
Human     -841      gcgcgtcccgCCAGTCGGGACCGGTGGCGCCCCTGG-ACCCTCCCCTCCTCTCGccctaggcgg      -779     Human
                       -60       |         -40       |          -20                                     
                               CAGTCgg                   aCCCTCccc                                      
                               AP2REP_01(+)0.918         CKROX_Q2(+)1                                   
                                                         acccTCCCCtcc                                   
                                                         IK2_01(-)0.956                                 
                                                         acccTCCCC                                      
                                                         LRF_Q2(+)0.952                                 
                                                          cCCTCCc                                       
                                                          PEA3_Q6(+)0.937                               


                                                                         TFIII_Q6(-)1                               
                                                                         CCTCCccct                                  
                                                                         LRF_Q2(+)0.911                             
                                                                         cctcCCCCT                                  
                                                                              PEA3_Q6(+)0.937                       
                                                                              cCCTCCc                               
                                                                        PEA3_Q6(+)0.937                             
                                                                        cCCTCCc                                     
                                                                        LRF_Q2(+)1                                  
                                                                        ccctCCCCC                                   
                                 PEA3_Q6(- )0.937                      LRF_Q2(+)0.952                               
                                 aGGAGGt                               acccTCCCC                                    
                              TFIII_Q6(+)1                             IK2_01(-)0.956                               
                              tggaGGAGG                                acccTCCCCctc                                 
                              PEA3_Q6(-)0. 937                         CKROX_Q2(+)1                                 
                              tGGAGGa                                  aCCCTCccc                                    
                         |         -60        |         -40       |         -20                                     
Mouse     -883      tgagattggcTGGAGGAGGTGA-TTTCATCCAGCCCAGGTCTGGTGAGCGGACCCTCCCCCTCCCTcctccagtcg      -809     Mouse
                              |||||||||||| |||| | ||||||||| |  |    |||||||||||||| |||                              
Human     -921      cagtggaggtTGGAGGAGGTGAATTTCCTACAGCCCAGGACCAGCCCTCGGACCCTCCCCCTTCCTataattaact      -846     Human
                          |         -60       |         -40       |         -20                                     
                              tGGAGGa                                  aCCCTCccc                                    
                              PEA3_Q6(-)0.937                          CKROX_Q2(+)1                                 
                              tggaGGAGG                                acccTCCCCctt                                 
                              TFIII_Q6(+)1                             IK2_01(-)0.956                               
                                 aGGAGGt                               acccTCCCC                                    
                                 PEA3_Q6(-)0.937                       LRF_Q2(+)0.952                               
                                                                        ccctCCCCC                                   
                                                                        LRF_Q2(+)1                                  
                                                                        cCCTCCc                                     
                                                                        PEA3_Q6(+)0.937                             
                                                                        cCCTCCc                                     
                                                                        PEA3_Q6(+)0.937                             
                                                                         cctcCCCCT                                  
                                                                         LRF_Q2(+)0.911                             
                                                                         CCTCCccct                                  
                                                                         TFIII_Q6(-)1                               


                                                                                                        GATA2_01(-)0.98                                                                                              
                                                                                                        aaACATCcgg                                                                                                   
                                                                                             EN1_01(+)0.93                                                                                                           
                                                                                             GTGATaa                                                                                                                 
                                                                                             CRX_Q4(+)0.948                                                                                                          
                                                                                             gtgaTAAACggaa                                                                                                           
                                                GATA2_01(-)0.971                            GATA2_01(+)0.992                                                                                                         
                                                ctTAATCtgg                                  agtGATAAac                                                                                                               
                                                GATA1_01(-)0.985                            GATA1_01(+)0.988                                                                                                         
                                                ctTAATCtgg                                  agtGATAAac                                                                                                               
                                              CRX_Q4(+)1                                   FREAC7_01(+)1                                             FREAC7_01(+)1                                                   
                                              aactTAATCtggg                                tagtgATAAAcggaaa                                          ctaatATAAAcgaata                                                
                                            POU6F1_01(-)0.921                         HES1_Q2(+)0.957   GATA1_01(-)0.99                           CRX_Q4(+)0.948      HFH3_01(-)1                                    
                                            ATAACttaatc                               tactcTAGTGataaa   aaACATCcgg                                aaacTAATAtaaa       agcatAAACAaga                                  
                                           CRX_Q4(-)0.911                            EN1_01(+)0.987   HSF2_01(+)0.995                 GATA2_01(-)0.995         CRX_Q4(+)0.9                                          
                                           gataACTTAatct                             GTACTct          GGAAAcatcc                      cgGTATCttt               cgaaTAAAGcata                                         
                                         CRX_Q4(+)0.907                          AP2REP_01(+)0.907    CREL_01(-)1                     GATA1_01(-)0.993 CRX_Q4(+)0.948 CRX_Q4(+)0.948                                 
                                         tagaTAACTtaat                           CTGTGta              GGAAAcatcc                      cgGTATCttt       aataTAAACgaat  agcaTAAACaaga                                  
                       |         -160      |         -140      |         -120      |         -100      |         -80       |         -60       |         -40       |         -20                                     
Mouse     -1195     actgcaaaccGCAGAAGCCACTAGATAACTTAATCTGGGTGTAAGCAAGAGACCCCGAGGCCTGTGTACTCTAGTGATAAACGGAAACATCCGGTTGAGTCAAGAAAGGGAACGCGGTATCTTTGAAAACTAATATAAACGAATAAAGCATAAACAAGAGCTTtgctgagaga     -1023     Mouse
                              ||||||  || | ||||||||||||||||||| || ||||| | | |||||||||||||||||||||||||||||| ||||||| ||||||||| || || ||| ||||||||| |||||||||||||||||||||||| |||||||||||||                              
Human     -1207     gccacagcggGCAGAAATCATTTGATAACTTAATCTGGGTGTGAGGAAGAGTCGCTGAGGCCTGTGTACTCTAGTGATAAACGGAAGCATCCGGGTGAGTCAAGGAAAGG-ACGTGGTATCTTTTAAAACTAATATAAACGAATAAAGCCTAAACAAGAGCTTacaaagaagg     -1036     Human
                      |         -160      |         -140      |         -120      |         -100      |         -80       |          -60       |         -40       |         -20                                     
                                         ttgaTAACTtaat                           CTGTGta              GGAAGcatcc                      tgGTATCttt       aataTAAACgaat  agccTAAACaaga                                  
                                         CRX_Q4(+)0.907                          AP2REP_01(+)0.907    CREL_01(-)0.952                 GATA1_01(-)0.993 CRX_Q4(+)0.948 CRX_Q4(+)0.948                                 
                                           gataACTTAatct                             GTACTct          GGAAGcatcc                      tgGTATCttt               cgaaTAAAGccta                                         
                                           CRX_Q4(-)0.911                            EN1_01(+)0.987   HSF2_01(+)0.997                 GATA2_01(-)0.995         CRX_Q4(+)0.9                                          
                                            ATAACttaatc                               tactcTAGTGataaa   aaGCATCcgg                                aaacTAATAtaaa       agcctAAACAaga                                  
                                            POU6F1_01(-)0.921                         HES1_Q2(+)0.957   GATA1_01(-)0.993                          CRX_Q4(+)0.948      HFH3_01(-)1                                    
                                              aactTAATCtggg                                tagtgATAAAcggaag                                          ctaatATAAAcgaata                                                
                                              CRX_Q4(+)1                                   FREAC7_01(+)1                                             FREAC7_01(+)1                                                   
                                                ctTAATCtgg                                  agtGATAAac                                                                                                               
                                                GATA1_01(-)0.985                            GATA1_01(+)0.988                                                                                                         
                                                ctTAATCtgg                                  agtGATAAac                                                                                                               
                                                GATA2_01(-)0.971                            GATA2_01(+)0.992                                                                                                         
                                                                                             gtgaTAAACggaa                                                                                                           
                                                                                             CRX_Q4(+)0.948                                                                                                          
                                                                                             GTGATaa                                                                                                                 
                                                                                             EN1_01(+)0.93                                                                                                           
                                                                                                        aaGCATCcgg                                                                                                   
                                                                                                        GATA2_01(-)0.982                                                                                             


                                        PEA3_Q6(-)0.937                               
                                        gGGAGGt                                       
                          -40       |         -20                                     
Mouse     -1272     ggccaccctgGTCTACCCCAGGGAGGTAGGTCTGGGattccagcaa     -1227     Mouse
                              |||||| || ||||||| || |||||                              
Human     -1297     acccacaggtGTCTACGCCTGGGAGGTGGGCCTGGGctaggattcc     -1252     Human
                          -40       |         -20                                     
                                        gGGAGGt                                       
                                        PEA3_Q6(-)0.937                               


                                               SOX17_01(+)1                        
                                               aACAAT                              
                                         HSF2_01(+)0.999                           
                                         GGAATaaaca                                
                                         HFH3_01(-)1                               
                                         ggaatAAACAatt                             
                                         CRX_Q4(+)0.948                            
                                         ggaaTAAACaatt                             
                                         CREL_01(-)0.973                           
                                         GGAATaaaca                                
                                   ELF1_Q6(+)1                                     
                                   tctctAGGAAta                                    
                                  CEBPB_01(+)0.965                                 
                                  ctctctaGGAATaa                                   
                       -40       |         -20                                     
Mouse     -1512     ggcctttcctTTAGCTCTCTAGGAATAAACAATttatgaagtc     -1470     Mouse
                              ||| ||||| |||||||||||||                              
Human     -1577     aaccatcacgTTACCTCTCCAGGAATAAACAATgaatcgaagt     -1535     Human
                       -40       |         -20                                     
                                  ctctccaGGAATaa                                   
                                  CEBPB_01(+)0.965                                 
                                   tctccAGGAAta                                    
                                   ELF1_Q6(+)1                                     
                                         GGAATaaaca                                
                                         CREL_01(-)0.973                           
                                         ggaaTAAACaatg                             
                                         CRX_Q4(+)0.948                            
                                         ggaatAAACAatg                             
                                         HFH3_01(-)1                               
                                         GGAATaaaca                                
                                         HSF2_01(+)0.999                           
                                               aACAAT                              
                                               SOX17_01(+)1                        


                                                                                                                 S8_01(-)1                                                     
                                                                                                                 taacTAATTaacctaa                                              
                                                                                                                 CRX_Q4(+)0.955                                                
                                                                                                                 taacTAATTaacc                                                 
                         |         -120      |         -100      |         -80       |         -60       |         -40       |         -20                                     
Mouse     -1742     acagcccacgATGCTGCAGGTTGCAGTTGAAGGGAAAAGTCAATTTAGAGGTCCTTCAGTCCTGAGGGTCTAATCCTATTTCTAAGCAATAATTAACTAATTAACCTAATATACTCTGTTGCTAGatgagggcac     -1608     Mouse
                              ||||| |||| |  | ||||||| ||||   ||||||||| | ||||||| ||| ||||||||| ||| |||    |||| | ||||||||| ||||||||| || | || ||||                              
Human     -1824     agttacaaaaATGCTACAGGCTTTAATTGAAGGAAAAAAGTAATTTAGAGATACTTCAGTGCTG-GGGTCTAATTCTAATTC----CAATTAATAACTAATTGACCTAATATCCTGTTTTACTAGgtggggccat     -1695     Human
                              -120      |         -100      |         -80       |          -60       |             -40       |         -20                                     
                                                                                                                 taacTAATTgacc                                                 
                                                                                                                 CRX_Q4(+)0.955                                                
                                                                                                                 taacTAATTgacctaa                                              
                                                                                                                 S8_01(-)1                                                     


                              EN1_01(-)0.917                               
                              ctAGAAC                                      
                         |         -20                                     
Mouse     -1887     agggagggtcCTAGAACCCAGGTCTgtttgtcctc     -1853     Mouse
                              |||||||| || |||                              
Human     -1998     ttagctgggtCTAGAACCTAGATCTcctaatgtgt     -1964     Human
                         |         -20                                     
                              ctAGAAC                                      
                              EN1_01(-)0.917                               


                                  MSX1_01(+)0.94                          
                                  catTATTTg                               
                               IPF1_Q4(-)1                                
                               ataCATTAtttg                               
                              CRX_Q4(-)0.952                              
                              aataCATTAtttg                               
                        |         -20                                     
Mouse     -2022     aggcaagagcAATACATTATTTGTcaacacttga     -1989     Mouse
                              ||||||||||||||                              
Human     -2117     aacatggttaAATACATTATTTGTtattacctaa     -2084     Human
                        |         -20                                     
                              aataCATTAtttg                               
                              CRX_Q4(-)0.952                              
                               ataCATTAtttg                               
                               IPF1_Q4(-)1                                
                                  catTATTTg                               
                                  MSX1_01(+)0.94                          


                             ELF1_Q6(-)1                                               
                             ttTTCCTgaaag                                              
                           -40       |         -20                                     
Mouse     -2105     tgaagcatatTTTCCTGAAAGTTCCCTGAATTGCTTGttgtacaaaa     -2059     Mouse
                              ||||||||||||  | |||||||||||                              
Human     -2224     aagccgctgcTTTCCTGAAAGTCACATGAATTGCTTGctatgccggg     -2178     Human
                           -40       |         -20                                     
                             ctTTCCTgaaag                                              
                             ELF1_Q6(-)1                                               


                                             EN1_01(+)0.917                       
                                             GTGCTag                              
                      -40       |         -20                                     
Mouse     -2672     aagaccttacCATGTTCTAAATAATGTGCTAGgcagtttaca     -2631     Mouse
                              ||| ||||| | ||||||||||                              
Human     -3109     gaagcctttaCATATTCTAGACAATGTGCTAGagtttacatg     -3068     Human
                      -40       |         -20                                     
                                             GTGCTag                              
                                             EN1_01(+)0.917                       


                                 SP1_01(+)0.962                             
                                 caGGCTGgaa                                 
                             SP1_01(+)0.972                                 
                             caGGCAGgct                                     
                          |         -20                                     
Mouse     -2774     ggctcattccAGGCAGGCTGGAAGGGtcaatttgtg     -2739     Mouse
                              ||||||||||| ||||                              
Human     -3317     atttgacataAGGCAGGCTGGTAGGGgtcagttttt     -3282     Human
                          |         -20                                     
                             aaGGCAGgct                                     
                             SP1_01(+)0.972                                 
                                 caGGCTGgta                                 
                                 SP1_01(+)0.962                             


                                CEBPB_01(+)0.981                             
                                atattttGAAAGaa                               
                           |         -20                                     
Mouse     -2935     taaatgagagACATATTTTGAAAGAAAccgtacctcc     -2899     Mouse
                              |||||||||||||||||                              
Human     -3543     tatgcttaaaACATATTTTGAAAGAAAacatactaca     -3507     Human
                           |         -20                                     
                                atattttGAAAGaa                               
                                CEBPB_01(+)0.981                             


                             GATA2_01(+)0.98                           
                             tttGATGTgt                                
                             GATA1_01(+)0.99                           
                             tttGATGTgt                                
                     |         -20                                     
Mouse     -3300     tcacagagatTTGATGTGTCAggatgtgtat     -3270     Mouse
                              |||||||||||                              
Human     -3643     ggttaaaatgTTGATGTGTCAaccaatttca     -3613     Human
                     |         -20                                     
                             gttGATGTgt                                
                             GATA1_01(+)0.99                           
                             gttGATGTgt                                
                             GATA2_01(+)0.98                           


                              LRF_Q2(+)0.981                         
                              aggaACCCC                              
                             -20                                     
Mouse     -3918     caagacaggcAGGAACCCCagtggagtga     -3890     Mouse
                              |||||||||                              
Human     -3864     aacaactaaaAGGAACCCCcccaaaaaaa     -3836     Human
                             -20                                     
                              aggaACCCC                              
                              LRF_Q2(+)0.981                         


                            GATA2_01(-)0.972                                           
                            acAAATCtag                                                 
                            GATA1_01(-)0.987                                           
                            acAAATCtag                                                 
                           -40       |         -20                                     
Mouse     -4487     cagagaagacAAATCTAGCCACCTATGCTGCAGTAAActtccaatct     -4441     Mouse
                              |||||||||||| |||| |||| ||||                              
Human     -4055     aggtggatatAAATCTAGCCACTTATGATGCAATAAAgttttatact     -4009     Human
                           -40       |         -20                                     
                            atAAATCtag                                                 
                            GATA1_01(-)0.987                                           
                            atAAATCtag                                                 
                            GATA2_01(-)0.972                                           


                              AP2REP_01(-)1                                                            
                              ttCACTG                                                                  
                       -60       |         -40       |         -20                                     
Mouse     -4676     gtaaagcagcTTCACTGTCCTGTAGTGGCGAGCCCCACGTACCTACTCTAATAccctctgtgc     -4614     Mouse
                              ||||||||||| ||||||   | |||| |||||||||||||||                              
Human     -4328     aggcccagctTTCACTGTCCTATAGTGGTAGGTCCCATGTACCTACTCTAATAttcctctgtg     -4266     Human
                       -60       |         -40       |         -20                                     
                              ttCACTG                                                                  
                              AP2REP_01(-)1                                                            


                              GATA2_01(-)1                                      
                              tgCTATCatc                                        
                              GATA1_01(-)1                                      
                              tgCTATCatc                                        
                    -40       |         -20                                     
Mouse     -4760     gtgtgcgagtTGCTATCATCTCTGTGTTCTgctgtaagcc     -4721     Mouse
                              |||||||| |||| | ||||                              
Human     -4425     ctctacatgcTGCTATCAACTCTATTTTCTcattttgcat     -4386     Human
                    -40       |         -20                                     
                              tgCTATCaac                                        
                              GATA1_01(-)1                                      
                              tgCTATCaac                                        
                              GATA2_01(-)1                                      


                              SF1_Q6(+)1                              
                              atgCCTTG                                
                              -20                                     
Mouse     -4899     aataccaatcATGCCTTGGTcagaaataca     -4870     Mouse
                              ||||||||||                              
Human     -4596     taccaacctaATGCCTTGGTtaaaaaaagt     -4567     Human
                              -20                                     
                              atgCCTTG                                
                              SF1_Q6(+)1                              


                                                           HSF2_01(-)0.995                           
                                                           agggcTTTCC                                
                                                           CREL_01(+)1                               
                                                           agggcTTTCC                                
                    -60       |         -40       |          -20                                     
Mouse     -5208     ctcaatggccAGCCAGAGCGTGAACCGGATGACGTCAT-AGGGCTTTCCATgggaagtttc     -5149     Mouse
                              ||||| ||| |||||  |||||| | || ||| ||||||||                              
Human     -5262     ctcaaccagtAGCCAAAGCATGAACTAGATGACCTAATGAGGCCTTTCCATctctgatttc     -5202     Human
                     -60       |         -40       |         -20                                     
                                                           aggccTTTCC                                
                                                           CREL_01(+)1                               
                                                           aggccTTTCC                                
                                                           HSF2_01(-)0.995                           


                                                                EN1_01(+)0.93                         
                                                                GTGATta                               
                                                               GATA2_01(+)0.971                       
                                                               agtGATTAag                             
                                                               GATA1_01(+)0.985                       
                                                               agtGATTAag                             
                                        CRX_Q4(-)   0.955     PITX2_Q2(-)1                            
                                        gtggAATTA   ttct      aagtGATTAag                             
                                     S8_01(+)1                IRF1_Q6(-)1                             
                                     tttgtggAATTA   ttct      AAGTGat                                 
                                   CEBPB_01(+)0.9   65      GFI1B_01(-)1                              
                                   cctttgtGGAATta           gcaagTGATTaa                              
                             |         -40          |         -20                                     
Mouse     -5331     ttctttggaaTTGTTCCTTTGTGGAATTA---TTCTAAAAGCAAGTGATTAAgaaatcccag     -5273     Mouse
                              |||| || |||||||||||   |||||||| |||||||||||                              
Human     -5396     cctcaagactTTGTCCCATTGTGGAATTATTCTTCTAAAATCAAGTGATTAAataagaaatc     -5335     Human
                      -60       |         -40       |         -20                                     
                                   ccattgtGGAATta           tcaagTGATTaa                              
                                   CEBPB_01(+)0.965         GFI1B_01(-)1                              
                                     attgtggAATTAttct         AAGTGat                                 
                                     S8_01(+)1                IRF1_Q6(-)1                             
                                        gtggAATTAttct         aagtGATTAaa                             
                                        CRX_Q4(-)0.955        PITX2_Q2(-)1                            
                                                               agtGATTAaa                             
                                                               GATA1_01(+)0.985                       
                                                               agtGATTAaa                             
                                                               GATA2_01(+)0.971                       
                                                                GTGATta                               
                                                                EN1_01(+)0.93                         


                                    TEF1_Q6(+)1                          
                                    GGAATg                               
                              ELF1_Q6(+)1                                
                              acatgAGGAAtg                               
                       |         -20                                     
Mouse     -5356     aaagtcaaggACATGAGGAATGAacttctttgg     -5324     Mouse
                              |||||||||||||                              
Human     -5424     agatcaaggaACATGAGGAATGAttttccctca     -5392     Human
                       |         -20                                     
                              acatgAGGAAtg                               
                              ELF1_Q6(+)1                                
                                    GGAATg                               
                                    TEF1_Q6(+)1                          


                                                                                                            TEF1_Q6(-)0.915                       
                                                                                                            cATTAC                                
                                                                                                           EN1_01(-)1                             
                                                                                                           ccATTAC                                
                                                   MSX1_01(+)1                                           IPF1_Q4(-)1                              
                                                   tttTAATTg                                             ttcCATTAccac                             
                                                  CRX_Q4(+)0.955                                      CEBPB_01(-)0.935                            
                                                  atttTAATTgctt                                       atGTTCCattacca                              
                          -100      |         -80       |         -60       |         -40       |         -20                                     
Mouse     -5710     ccttacaatgAACGTTTGAAGGATTTTTATATTTTAATTGCTTTCTTGCTTCTTTTTAAACTGGGGCCCTAAGAAGACTATGATGTTCCATTACCActttgaattt     -5605     Mouse
                              ||| |||||| || ||| | ||||||||||||  |||| |||| ||| |||   ||||| | ||||||| | || |||||||||||                              
Human     -5741     tattataagaAACATTTGAAAGAATTTCAAATTTTAATTGCTCCCTTGTTTCTGTTTTAACCCTGGCCCCAGGAAGACTCTAATCTTCCATTACCAttcagtttcc     -5636     Human
                          -100      |         -80       |         -60       |         -40       |         -20                                     
                                                  atttTAATTgctc                                       atCTTCCattacca                              
                                                  CRX_Q4(+)0.955                                      CEBPB_01(-)0.95                             
                                                   tttTAATTg                                             ttcCATTAccat                             
                                                   MSX1_01(+)1                                           IPF1_Q4(-)1                              
                                                                                                           ccATTAC                                
                                                                                                           EN1_01(-)1                             
                                                                                                            cATTAC                                
                                                                                                            TEF1_Q6(-)0.915                       


                             CRX_Q4(-)0.955                             
                             ttttAATTAagtt                              
                      |         -20                                     
Mouse     -6160     tcttctcactTTTAATTAAGTTccttaaatcc     -6129     Mouse
                              ||||||||||||                              
Human     -6009     cagatagctaTTTAATTAAGTTtatcaaatat     -5978     Human
                      |         -20                                     
                             atttAATTAagtt                              
                             CRX_Q4(-)0.955                             


                                  NKX25_01(-)1                                          
                                  CACTTga                                               
                              EN1_01(-)0.922                                            
                              agAACAC                                                   
                            -40       |         -20                                     
Mouse     -6253     ttatgtgtctAGAACACTTGATTCGATTTCTGACTTGTgcttacccac     -6206     Mouse
                              ||||||||||| |   || |||||||||                              
Human     -6324     gtgtaaattcAGAACACTTGACTATTTTCCTGACTTGTataactacac     -6277     Human
                            -40       |         -20                                     
                              agAACAC                                                   
                              EN1_01(-)0.922                                            
                                  CACTTga                                               
                                  NKX25_01(-)1                                          


                                     EN1_01(+)0.922                         
                                     GTTTTga                                
                          |         -20                                     
Mouse     -6283     cagaaccctgTCACCTTGTTTTGACTttagttatgt     -6248     Mouse
                              ||| ||||||||||||                              
Human     -6353     taaactcactTCATCTTGTTTTGACTccagtgtaaa     -6318     Human
                          |         -20                                     
                                     GTTTTga                                
                                     EN1_01(+)0.922                         


                                EN1_01(+)0.922                        
                                GTGTTag                               
                              AP2REP_01(+)0.907                       
                              CTGTGtt                                 
                              -20                                     
Mouse     -6511     tcagtgaatgCTGTGTTAGCagaatgcctc     -6482     Mouse
                              ||||||||||                              
Human     -6646     cggggtttcaCTGTGTTAGCcaggatggtc     -6617     Human
                              -20                                     
                              CTGTGtt                                 
                              AP2REP_01(+)0.907                       
                                GTGTTag                               
                                EN1_01(+)0.922                        


                                                                                                  GATA2_01(-)0.971                                                                                   
                                                                                                  acTGATCtta                                                                                         
                                                                                                  GATA2_01(+)0.972                                                                                   
                                                                                                  actGATCTta                                                                                         
                                                                                                  GATA1_01(-)0.983                                                                                   
                                                                                                  acTGATCtta                                                                                         
                                                                                                  GATA1_01(+)0.985                        TEF1_Q6(+)0.972                                            
                                                                                                  actGATCTta                              GGGATg                                                     
                                     CEBPB_01(+)0.972                                            IRF1_Q6(-)0.98                           PEA3_Q6(-)1                                                
                                     tagtctgGAAAAag                                              AACTGat                                  gGGATGg                                                    
                          |         -140      |         -120      |         -100      |         -80       |         -60        |         -40       |         -20                                     
Mouse     -6812     ctaattactcCTGGTTCTAGTCTGGAAAAAGTTCATTGCTATCCTAATGAAGACTTATAATATCCTAAGAGCTGAAGAACTGATCTTATATGGAAGTTG-ATTTAGGAAAGAAATTTGGGGATGGCTTTCAATAATTCAATGAGATGtattcattgt     -6657     Mouse
                              ||| || ||||||||||| |||| ||||||| | ||| ||| || | |||||| || |||  | || |||||||||||| |  ||| ||  |||| |||| ||| |||||| ||  ||||| ||| |||||| ||||                              
Human     -7215     tttctctttgCTGTTTTTAGTCTGGAAAGAGTTAATTGCTACCTTAAGGAATACATGTAATATTCTGAGAATTAAATAACTGATCTTATTTAAAAGCTGTGTTTATGAAATAAAATTGGGGGTGAATTTCAGTAACTCAATGGGATGggaacatttg     -7059     Human
                           |         -140      |         -120      |         -100      |         -80       |         -60       |         -40       |         -20                                     
                                     tagtctgGAAAGag                                              AACTGat                                                         gGGATGg                             
                                     CEBPB_01(+)0.981                                            IRF1_Q6(-)0.98                                                  PEA3_Q6(-)1                         
                                                                                                  actGATCTta                                                     GGGATg                              
                                                                                                  GATA1_01(+)0.985                                               TEF1_Q6(+)0.972                     
                                                                                                  acTGATCtta                                                                                         
                                                                                                  GATA1_01(-)0.983                                                                                   
                                                                                                  actGATCTta                                                                                         
                                                                                                  GATA2_01(+)0.972                                                                                   
                                                                                                  acTGATCtta                                                                                         
                                                                                                  GATA2_01(-)0.971                                                                                   


                                                       SOX17_01(-)1                          
                                                       ATTGTg                                
                                                     SOX5_01(-)1                             
                                                     agATTGTgtg                              
                                                   GATA2_01(+)0.979                          
                                                   taaGATTGtg                                
                                                   GATA1_01(+)0.997                          
                                                   taaGATTGtg                                
                       |         -40       |         -20                                     
Mouse     -6957     ggtgtgtctgTCTTTCTAAAATGCTAGATGTTAAGATTGTGTGggttcttttc     -6905     Mouse
                              |||| |||| | |||||||  ||||||||||||                              
Human     -7339     ttttgtttttTCTTCCTAACAAGCTAGATTCTAAGATTGTGTGttgggagata     -7287     Human
                       |         -40       |         -20                                     
                                                   taaGATTGtg                                
                                                   GATA1_01(+)0.997                          
                                                   taaGATTGtg                                
                                                   GATA2_01(+)0.979                          
                                                     agATTGTgtg                              
                                                     SOX5_01(-)1                             
                                                       ATTGTg                                
                                                       SOX17_01(-)1                          


                                                                 GATA2_01(-)0.974                     
                                                                 gaGAATCaat                           
                                                                 GATA1_01(-)0.99                      
                                                                 gaGAATCaat                           
                      -60       |         -40       |         -20                                     
Mouse     -7065     gaagagaaacATTGCTAGCTCACTTATATCTGCTGTCATCTGGCTGAGAATCaatgcagatt     -7004     Mouse
                              ||| ||||||   ||| ||||| | | |||||| ||||||||                              
Human     -7444     agtagtaacaATTTCTAGCTTGATTACATCTGTTATAATCTGGATGAGAATCtattaaaata     -7383     Human
                      -60       |         -40       |         -20                                     
                                                                 gaGAATCtat                           
                                                                 GATA1_01(-)0.99                      
                                                                 gaGAATCtat                           
                                                                 GATA2_01(-)0.974                     


                                           EN1_01(+)0.926                          
                                           GTGGTag                                 
                       -40       |         -20                                     
Mouse     -7212     atactatgctGTTTGCCAGATCAGTGGTAGCTCtggcattctt     -7170     Mouse
                              ||||||||||  |||||||||||                              
Human     -7591     accatttacaGTTTGCCAGAAGAGTGGTAGCTCctattttctt     -7549     Human
                       -40       |         -20                                     
                                           GTGGTag                                 
                                           EN1_01(+)0.926                          


                                   PEA3_Q6(+)1                                       
                                   aCTTCCt                                           
                                  NKX25_01(-)1                                       
                                  CACTTcc                                            
                                IRF1_Q6(+)1                                          
                                atCACTT                                              
                              P300_01(-)0.95                                         
                              gtatcACTTCctta                                         
                              EN1_01(-)0.93                                          
                              gtATCAC                                                
                         -40       |         -20                                     
Mouse     -7458     gtgcaggtcgGTATCACTTCCTTAGGCTGTAAATAgagggagttc     -7414     Mouse
                              |||||||||||| | ||||| ||||                              
Human     -7841     ttatagacttGTATCACTTCCTGATGCTGTTAATAatttctgtta     -7797     Human
                         -40       |         -20                                     
                              gtATCAC                                                
                              EN1_01(-)0.93                                          
                              gtatcACTTCctga                                         
                              P300_01(-)0.95                                         
                                atCACTT                                              
                                IRF1_Q6(+)1                                          
                                  CACTTcc                                            
                                  NKX25_01(-)1                                       
                                   aCTTCCt                                           
                                   PEA3_Q6(+)1                                       


                                          SMAD4_Q6(+)0.94 9   GATA2_01(+)0.971                      
                                          gtgatgaAGGCAaca     gagGATTAgc                            
                                HFH3_01(+)0.931               GATA1_01(+)0.985                      
                                ctcTTTTTgggtg                 gagGATTAgc                            
                              HFH3_01(+)0.931                PITX2_Q2(-)1                           
                              aacTCTTTttggg                  tgagGATTAgc                            
                             |         -40       |          -20                                     
Mouse     -7518     caaacgatggAACTCTTTTTGGGTGATGAAGGCAACA-ATCTGAGGATTAgctgaagaag     -7460     Mouse
                              ||||||||||| ||||| ||||||||| || |||||||||                              
Human     -7899     aaaatgccatAACTCTTTTTGAGTGATCAAGGCAACAGATTTGAGGATTAactcaacttt     -7840     Human
                    -60       |         -40       |         -20                                     
                              aacTCTTTttgag                  tgagGATTAac                            
                              HFH3_01(+)0.931                PITX2_Q2(-)1                           
                                ctcTTTTTgagtg                 gagGATTAac                            
                                HFH3_01(+)0.931               GATA1_01(+)0.985                      
                                          gtgatcaAGGCAaca     gagGATTAac                            
                                          SMAD4_Q6(+)0.949    GATA2_01(+)0.971                      
