# Supplementary material for: Transcriptional double-autorepression feedforward circuits act for multicellularity and nervous system development
Source: BMC Genomics. 2011 May 11;12:228. doi: 10.1186/1471-2164-12-228 (PMC3116505; doi:10.1186/1471-2164-12-228)
Supplement: Additional file 4 — Alignments of conserved blocks for 5169 human-mouse orthologs with conserved TFBSs. The location and motif information for 386237 TFBSs are displayed in a character-based alignment-embedded layout. Each file name stands for a gene symbol and the file contains the alignments of conserved blocks with TFBS information for the corresponding gene. Each alignment is not interleaved. The graphical alignments with TFBS information for the 5169 human-mouse ortholog pairs are provided in a browsable format at our website http://genet.med.kagawa-u.ac.jp/pub/HMO_5169/List.htm, together with the character-based alignments with TFBSs and raw sequences contained in Additional files 4 and 2 respectively. [file 1471-2164-12-228-S4.ZIP › Additional_file_4/Text-based_Alignments/ADAMTS5.aln.txt]

---------- ADAMTS5 ----------

                                                                       PEA3_Q6(+)0.937                                    
                                                                       cCCTCCc                                            
                                                                      IK2_01(-)0.978                                      
                                                                      ccccTCCCGgcg                                        
                                                                  LRF_Q2(+)0.911                                          
                                                                  gcagCCCCT                                               
                                                                 LRF_Q2(+)0.943                                           
                                                                 cgcaGCCCC                                                
                                                                SP1_01(-)0.962                                            
                                                                gcgCAGCCcc                                                
                                                            E2F1_Q3(+)1                                                   
                                                            agTCGCGc                                                      
                              HFH3_01(-)0.981              AP2REP_01(+)0.918    SP1_01(+)0.972                            
                              atagcAAATAgca                CAGTCgc              cgGGCAGcgc                                
                      -80       |         -60       |         -40       |         -20                                     
Mouse     -73       tgaaacttctATAGCAAATAGCAAGCATCCAGCTAGACTCAGTCGCGCAGCCCCTCCCGGCGGGCAGCGCACT                 -1     Mouse
                              |||||||||| |||  | |||   || | ||||||||||||||||||| |||||||||||||                              
Human     -73       cgttaacttcATAGCAAATAACAAATACCCATAAAGTCCCAGTCGCGCAGCCCCTCCCCGCGGGCAGCGCACT                 -1     Human
                      -80       |         -60       |         -40       |         -20                                     
                              atagcAAATAaca                CAGTCgc              cgGGCAGcgc                                
                              HFH3_01(-)0.981              AP2REP_01(+)0.918    SP1_01(+)0.972                            
                                                            agTCGCGc                                                      
                                                            E2F1_Q3(+)1                                                   
                                                                gcgCAGCCcc                                                
                                                                SP1_01(-)0.962                                            
                                                                 cgcaGCCCC                                                
                                                                 LRF_Q2(+)0.943                                           
                                                                  gcagCCCCT                                               
                                                                  LRF_Q2(+)0.911                                          
                                                                      ccccTCCCCgcg                                        
                                                                      IK2_01(-)0.956                                      
                                                                       cCCTCCc                                            
                                                                       PEA3_Q6(+)0.937                                    


                              YY1_01(+)0.906                                                                                   
                              tccaAACATtttccaaa                                                                                
                            HFH3_01(-)1        HFH3_01(-)0.931                          SP1_01(+)0.962                         
                            attccAAACAttt      ccaacAAAGAaaa                            caGGCTGgct                             
                           -80       |         -60       |         -40       |         -20                                     
Mouse     -269      ggacctccatTCCAAACATTTTCCAAACCAACAAAGAAAAAGTTCTCACAGTGGCACCGGTGCCAGGCCAGGCTGGCtctctgctgc      -183     Mouse
                              |||||||||||||| || |||||||| |||||||| |||  ||||||||  ||| || |||||||||                              
Human     -227      ggagcacgaaTCCAAACATTTTCCCAAGCAACAAAG-AAAAGTTCGCACGCTGGCACCGCAGCCCGGACAGGCTGGCgctgctgccg      -142     Human
                          -80       |         -60        |         -40       |         -20                                     
                            aatccAAACAttt      gcaacAAAG Aaaa                           caGGCTGgcg                             
                            HFH3_01(-)1        HFH3_01(- )0.931                         SP1_01(+)0.962                         
                              tccaAACATtttcccaa                                                                                
                              YY1_01(+)0.906                                                                                   


                                                                                              NKX25_01(  +)1                                                                                                   
                                                                                              ggAAGTG                                                                                                          
                                                                                             PEA3_Q6(-)  1                                                                                                     
                                                                                             aGGAAGt                                                                                                           
                                                                                           P300_01(+)0.  95                                          SP1_01(+)1                                                
                                                                                           aaagGAAGTggg  tc                                          ggGGCGGgag                                                
                                                                                          ETS2_B(+)1                                                 LRF_Q2(-)0.943       AP2REP_01(+)0.918                    
                                                                                          gaaAGGAAgtggg  t                                           GGGGCggga            CAGTTgc                              
                                                                                        ELK1_01(+)1                                                  CKROX_Q2(-)0.945   MYOGENIN_Q6(+)0.973                    
                                                                                        aagaaaGGAAGtggg  t                                           gggGCGGGa          acCAGTTg                               
                                                                                        ELF1_Q6(+)1                                                 LRF_Q2(-)1    HES1_Q2(-)0.968                              
                                                                                        aagaaAGGAAgt                                                GGGGGcggg     acgcgCACCAgttgc                              
                         -160      |         -140      |         -120      |         -100      |           -80       |         -60       |         -40       |         -20                                     
Mouse     -623      ttttcttttcTCCCGTCTCATTTCTCCCTGCCTTCGGGTTCCAGCGGAGCCGAGGAAGCCCTGAGAATAAGAAAGGAAGTGGG--TCGGAGCTTGGAAGCTTTGCAGCCCGCCAGCCCCGGGCTTCGAGGGGGCGGGAGCGGACGCGCACCAGTTGCgggccagcgc      -459     Mouse
                              |||| |||| ||  ||||| ||| | ||| ||||| ||||| ||||| |||  | ||||||||||||||||||   |||||||||||| ||   ||||| ||  | || | ||  || |||||||||||    ||||||||||||||                              
Human     -555      tacggcttttTCCCCTCTCTTTCTTCCCTTCCTCCTGGTCCCAGCAGAGCCAAGGAAACCCACAAAATAAGAAAGGAAGTGGGCCCCGGAGCTTGGAACCTCCACAGCCGGCTTGTCCAGCGCAGCGCGGGGGCGGGAGGCTGCGCGCACCAGTTGCcagcccggtg      -389     Human
                           -160      |         -140      |         -120      |         -100      |         -80       |         -60       |         -40       |         -20                                     
                                                                                        aagaaAGGAAgt                                                GGGGGcggg     gcgcgCACCAgttgc                              
                                                                                        ELF1_Q6(+)1                                                 LRF_Q2(-)1    HES1_Q2(-)0.968                              
                                                                                        aagaaaGGAAGtgggc                                             gggGCGGGa          acCAGTTg                               
                                                                                        ELK1_01(+)1                                                  CKROX_Q2(-)0.945   MYOGENIN_Q6(+)0.973                    
                                                                                          gaaAGGAAgtgggc                                             GGGGCggga            CAGTTgc                              
                                                                                          ETS2_B(+)1                                                 LRF_Q2(-)0.943       AP2REP_01(+)0.918                    
                                                                                           aaagGAAGTgggcc                                            ggGGCGGgag                                                
                                                                                           P300_01(+)0.95                                            SP1_01(+)1                                                
                                                                                             aGGAAGt                                                                                                           
                                                                                             PEA3_Q6(-)1                                                                                                       
                                                                                              ggAAGTG                                                                                                          
                                                                                              NKX25_01(+)1                                                                                                     


                                                                     PEA3_Q6(-)1                                                                                                                                                                                                                                                   
                                                                     gGGAAGc                                                                                                                                                                                                                                                       
                                                                    LRF_Q2(-)0.952                                                                                                                                                                                                                                                 
                                                                    GGGGAagct                                                                                                                                                                                                                                                      
                                                               CEBPB_01(+)0.95                             SOX17_01(-)1             SP1_01(-)0.949                                                                                                                                                                                 
                                                               tggtgggGGAAGct                              ATTGTt                   ggcACGCCgc                                                                                                                                                                                     
                                                         RREB1_01(-)0.901                                                     GATA2_01(+)0.987                                                                                                                                                                                     
                                                         tgggagtgGTGGGg                                                       cagGATGGca                                                                                                                                                                                           
                                                       P300_01(+)1                                  E4F1_Q6(-)1           YY1_01(-)0.998                                                                                                                                                                                           
                                                       ggtgGGAGTggtgg                               gTGACGaatt            attgcaggATGGCacgc                                                                                                                                                                                        
                                                      VDR_Q3(+)1                                    CMYB_01(+)0.989      TEF1_Q6(-)0.915                 ETS1_B(-)0.907                                                                                                                                                            
                                                      GGGTGggagtggtgg                               gtgacgaattGTTGAaat   cATTGC                          tgtcccacCTCCTcg                                                                                                                                                           
                                                      IK2_01(+)1   LRF_Q2(-)1                      CREB_Q2(+)1          CEBPB_01(-)1                    PAX4_03(+)0.903     AP2REP_01(-)0.907                                     SP1_01(+)1                                                                                       
                                                      gggTGGGAgtgg GGGGGaagc                       agTGACGaattg         ccATTGCaggatgg                  ttgtccCACCTc        ttCACAG                                               cgGGCGGgag                                                                                       
                                                     PAX4_03(-)1  LRF_Q2(-)0.923        HES1_Q2(+)0.962            YY1_01(+)0.998         FREAC7_01(+)1               HSF2_01(-)0.992                                   TEF1_Q6(+)0.972                                                                                            
                                                     aGGGTGggagtg TGGGGgaag             aggcaGCGTGcagtg            aattGCCATtgcaggat      ccgctATAAAttcatt            cgcatCTTCA                                        GGGATg                                                                                                     
                                     SP1_01(+)0.924  CKROX_Q2(-)0.904     IK2_01(-)0.969  WHN_B(-)0.967     TST1_01(-)0.926   GATA1_01(+)1      YY1_01(+)0.922       GATA2_01(-)0.982                                   PEA3_Q6(-)1                                                                                                
                                     taGGCGCgga      aggGTGGGa            gctcTCCCTtta    gcaGCGTGcag       ttgttgaAATTGcca   cagGATGGca        taaaTTCATtgtcccac    tcGCATCttc                                         gGGATGa                                                                                                    
                               GATA2_01(+)0.971     EGR2_01(+)1  IK2_01(+)0.956        SP1_01(+)0.972     CEBPB_01(+)0.996   ETS1_B(+)0.943    POU1F1_Q6(-)1         GATA1_01(-)0.993                                 LRF_Q2(-)0.923                                                                                               
                               tcaGATTAgg           aaggGTGGGagt gtgGGGGAagct          gaGGCAGcgt         aattgttGAAATtg     gcAGGATggcacgcc   ataaATTCAt            tcGCATCttc                                       TGGGGatga                                                                                                    
                               GATA1_01(+)0.985  PEA3_Q6(-)1  PAX4_03(-)0.903   CRX_Q4(+)0.904    AP2REP_01(+)1 HSF2_01(+)0.99      SP1_01(-)0.949   SOX5_01(-)1  YY1_01(+)0.902                                    IK2_01(+)0.956                                                                                                 
                               tcaGATTAgg        gGGAAGg      gTGGTGggggaa      ccttTAAGAggca     CAGTGac       TGAAAttgcc          ggcACGCCgc       tcATTGTccc   tcctCGCATcttcacag                                 actGGGGAtgat                                                                                                   
                              CRX_Q4(-)1     IK2_01(+)0.978   EN1_01(+)0.926 CRX_Q4(-)0.9    P300_01(+)0.944   TST1_01(+)0.926 PEA3_Q6(-)1  CRX_Q4(+)0.904     PEA3_Q6(+)0.937                                   AP2REP_01(-)0.918                                 SP1_01(-)0.924                                                  
                              atcaGATTAggcg  gacCGGGAaggg     GTGGTgg        ctccCTTTAagag   gcgtGCAGTgacga    ttgAAATTgccattg aGGATGg      gctaTAAATtcat      aCCTCCt                                           ccGACTG                                           gacGCGCCgc                                                      
                       -280      |         -260      |         -240      |         -220      |         -200      |         -180      |         -160      |         -140      |         -120      |         -100      |         -80       |         -60       |         -40       |         -20                                     
Mouse     -951      tccctcccccATCAGATTAGGCGCGGACCGGGAAGGGTGGGAGTGGTGGGGGAAGCTCTCCCTTTAAGAGGCAGCGTGCAGTGACGAATTGTTGAAATTGCCATTGCAGGATGGCACGCCGCTATAAATTCATTGTCCCACCTCCTCGCATCTTCACAGCGCCTGAGCCGCTCTCCGCGCCCGTAGCAGCCGACTGGGGATGATCCCGGGCGGGAGGACGCGGCAACGGAAGGGACCGGGACGCGCCGCCTCGCTGGCTCTCCGCAGGCCGCCtcctagcttt      -669     Mouse
                              ||| |||||||||||||| ||||||||||||||||||||||||||||||||||||||||||||||||||||||||||| ||||||||||||||||||||||||||| ||||||||||||||||||| |||||||||||||||||||||||||  | || |||||| |||| || ||| |||||||||||||||   ||||| ||||||  | ||| | ||||||||   ||| |||||| || |  |||| || ||||| |||                              
Human     -852      gccctcccccATCTGATTAGGCGCGGACTGGGAAGGGTGGGAGTGGTGGGGGAAGCTCTCCCTTTAAGAGGCAGCGTGCAGTGACGAACTGTTGAAATTGCCATTGCAGGATGGCATGCCGCTATAAATTCATTGTTCCACCTCCTCGCATCTTCACAGCGCTCGCGCTGCTCTCGGCGCTCGCAGCTGCCGACTGGGGATGACGGCGGGCAGGAGGAGACCGCAGCCGAAGGGACACAGACACGCCGCTTCACCAGCTCGCCTCAGGCTGCCcccctgcatt      -570     Human
                       -280      |         -260      |         -240      |         -220      |         -200      |         -180      |         -160      |         -140      |         -120      |         -100      |         -80       |         -60       |         -40       |         -20                                     
                              atctGATTAggcg  gacTGGGAaggg     GTGGTgg        ctccCTTTAagag   gcgtGCAGTgacga    ttgAAATTgccattg aGGATGg      gctaTAAATtcat      aCCTCCt                                           ccGACTG                                           gacACGCCgc                                                      
                              CRX_Q4(-)1     IK2_01(+)1       EN1_01(+)0.926 CRX_Q4(-)0.9    P300_01(+)0.944   TST1_01(+)0.926 PEA3_Q6(-)1  CRX_Q4(+)0.904     PEA3_Q6(+)0.937                                   AP2REP_01(-)0.918                                 SP1_01(-)0.949                                                  
                               tctGATTAgg        gGGAAGg      gTGGTGggggaa      ccttTAAGAggca     CAGTGac       TGAAAttgcc          ggcATGCCgc       tcATTGTtcc   tcctCGCATcttcacag                                 actGGGGAtgac                                   gacACGCCgc                                                      
                               GATA1_01(+)0.985  PEA3_Q6(-)1  PAX4_03(-)0.903   CRX_Q4(+)0.904    AP2REP_01(+)1 HSF2_01(+)0.99      SP1_01(-)0.921   SOX5_01(-)1  YY1_01(+)0.902                                    IK2_01(+)0.956                                 SP1_01(-)0.949                                                  
                               tctGATTAgg           aaggGTGGGagt gtgGGGGAagct          gaGGCAGcgt         aactgttGAAATtg     gcAGGATggcatgcc   ataaATTCAt            tcGCATCttc                                       TGGGGatga                                                                                                    
                               GATA2_01(+)0.971     EGR2_01(+)1  IK2_01(+)0.956        SP1_01(+)0.972     CEBPB_01(+)0.996   ETS1_B(+)0.943    POU1F1_Q6(-)1         GATA1_01(-)0.993                                 LRF_Q2(-)0.923                                                                                               
                                     taGGCGCgga      aggGTGGGa            gctcTCCCTtta    gcaGCGTGcag       ctgttgaAATTGcca   cagGATGGca        taaaTTCATtgttccac    tcGCATCttc                                         gGGATGa                                                                                                    
                                     SP1_01(+)0.924  CKROX_Q2(-)0.904     IK2_01(-)0.969  WHN_B(-)0.967     TST1_01(-)0.926   GATA1_01(+)1      YY1_01(+)0.922       GATA2_01(-)0.982                                   PEA3_Q6(-)1                                                                                                
                                                     aGGGTGggagtg TGGGGgaag             aggcaGCGTGcagtg            aattGCCATtgcaggat      ccgctATAAAttcatt            cgcatCTTCA                                        GGGATg                                                                                                     
                                                     PAX4_03(-)1  LRF_Q2(-)0.923        HES1_Q2(+)0.962            YY1_01(+)0.998         FREAC7_01(+)1               HSF2_01(-)0.992                                   TEF1_Q6(+)0.972                                                                                            
                                                      gggTGGGAgtgg GGGGGaagc                       agTGACGaactg         ccATTGCaggatgg                 ATTGTt               ttCACAG                                               cgGGCAGgag                                                                                       
                                                      IK2_01(+)1   LRF_Q2(-)1                      CREB_Q2(+)1          CEBPB_01(-)1                   SOX17_01(-)1         AP2REP_01(-)0.907                                     SP1_01(+)0.972                                                                                   
                                                      GGGTGggagtggtgg                               gtgacgaactGTTGAaat   cATTGC                         ttgttcCACCTc                                                                                                                                                               
                                                      VDR_Q3(+)1                                    CMYB_01(+)0.989      TEF1_Q6(-)0.915                PAX4_03(+)0.903                                                                                                                                                            
                                                       ggtgGGAGTggtgg                               gTGACGaact            attgcaggATGGCatgc              tgttccacCTCCTcg                                                                                                                                                           
                                                       P300_01(+)1                                  E4F1_Q6(-)1           YY1_01(-)0.998                 ETS1_B(-)0.907                                                                                                                                                            
                                                         tgggagtgGTGGGg                                                       cagGATGGca                                                                                                                                                                                           
                                                         RREB1_01(-)0.901                                                     GATA2_01(+)0.987                                                                                                                                                                                     
                                                               tggtgggGGAAGct                                                                                                                                                                                                                                                      
                                                               CEBPB_01(+)0.95                                                                                                                                                                                                                                                     
                                                                    GGGGAagct                                                                                                                                                                                                                                                      
                                                                    LRF_Q2(-)0.952                                                                                                                                                                                                                                                 
                                                                     gGGAAGc                                                                                                                                                                                                                                                       
                                                                     PEA3_Q6(-)1                                                                                                                                                                                                                                                   


                              PEA3_Q6(+)0.937                             
                              cCCTCCt                                     
                        |         -20                                     
Mouse     -1042     cctcctttgtCCCTCCTTCCACCTtgctaggttc     -1009     Mouse
                              ||||||| ||||||                              
Human     -937      ttcccctctcCCCTCCTACCACCTcgccgggtcc      -904     Human
                        |         -20                                     
                              cCCTCCt                                     
                              PEA3_Q6(+)0.937                             


                                                     CRX_Q4(+)0.955                                                                                                    
                                                     gaggTAAGCcgag                                                                                                     
                                                 CEBPB_01(+)0.965                   EN1_01(+)0.926                                                                     
                                                 agatgagGTAAGcc                     GTTGTga                                                                            
                                               GATA2_01(+)0.979           CMYB_01(+)0.988                                                                              
                                               ggaGATGAgg                 accccgattgGTTGTgaa                                                                           
                                 EN1_01(-)0.922 TEF1_Q6(+)0.943       LRF_Q2(+)0.981                                                                                   
                                 aaAACAC        GAGATg                gccaACCCC                                                                                        
                               PAX4_03(+)1  ETS1_B(+)0.907    SMAD4_Q6(+)1          CEBPGAMMA_Q6(-)1                                                                   
                               ccaaaaCACCCc tcAGGAGatgaggta   cgaggttAGCCAacc       gttgtGAAATacc                                                                      
                               EN1_01(-)0.922  GATA1_01(+)0.988     CMYB_01(-)1         HSF2_01(+)0.99              CRX_Q4(-)0.9                                       
                               ccAAAAC         ggaGATGAgg           tagCCAACcccgattggt  TGAAAtacca                  gtggCTTTAaatg                                      
                             HFH3_01(-)1   YY1_01(-)0.918    CRX_Q4(-)0.952       CEBPB_01(+)0.996                AP2REP_01(+)0.907                                    
                             caccaAAACAccc ttcaggagATGAGgtaa ccgaGGTTAgcca        tggttgtGAAATac                  CTGTGgc                                              
                           -120      |         -100      |         -80       |         -60       |         -40       |         -20                                     
Mouse     -1221     ttaaaaacacACCAAAACACCCCTTCAGGAGATGAGGTAAGCCGAGGTTAGCCAACCCCGATTGGTTGTGAAATACCACACAGAACCGGAGTTGCTGTGGCTTTAAATGAGGCCAAGagaattttct     -1095     Mouse
                              |||||||||||| |||||||||||||||||||| ||||||||||||||| ||||||||||||||| || ||||| ||||||  |||||||||||||| | |||||||                              
Human     -1088     aataactttaACCAAAACACCCGTTCAGGAGATGAGGTAAGCCAAGGTTAGCCAACCCCAATTGGTTGTGAAATATCAGACAGACCCGGAGCCGCTGTGGCTTTAAAAGTGGCCAAGgaaatctgtt      -962     Human
                           -120      |         -100      |         -80       |         -60       |         -40       |         -20                                     
                             aaccaAAACAccc ttcaggagATGAGgtaa ccaaGGTTAgcca        tggttgtGAAATat                  CTGTGgc                                              
                             HFH3_01(-)1   YY1_01(-)0.918    CRX_Q4(-)0.952       CEBPB_01(+)0.996                AP2REP_01(+)0.907                                    
                               ccAAAAC         ggaGATGAgg           tagCCAACcccaattggt  TGAAAtatca                  gtggCTTTAaaag                                      
                               EN1_01(-)0.922  GATA1_01(+)0.988     CMYB_01(-)1         HSF2_01(+)0.99              CRX_Q4(-)0.9                                       
                               ccaaaaCACCCg tcAGGAGatgaggta   caaggttAGCCAacc       gttgtGAAATatc                                                                      
                               PAX4_03(+)1  ETS1_B(+)0.907    SMAD4_Q6(+)1          CEBPGAMMA_Q6(-)1                                                                   
                                 aaAACAC        GAGATg                gccaACCCC                                                                                        
                                 EN1_01(-)0.922 TEF1_Q6(+)0.943       LRF_Q2(+)0.981                                                                                   
                                               ggaGATGAgg                 accccaattgGTTGTgaa                                                                           
                                               GATA2_01(+)0.979           CMYB_01(+)0.988                                                                              
                                                 agatgagGTAAGcc                     GTTGTga                                                                            
                                                 CEBPB_01(+)0.965                   EN1_01(+)0.926                                                                     
                                                     gaggTAAGCcaag                                                                                                     
                                                     CRX_Q4(+)0.955                                                                                                    


                                  SP1_01(+)0.972                                     
                                  gaGGCAGaga                                         
                                PEA3_Q6(-)0.937                                      
                                aGGAGGc                                              
                              ETS1_B(+)0.907                                         
                              gaAGGAGgcagagag                                        
                         -40       |         -20                                     
Mouse     -1251     acagcaagggGAAGGAGGCAGAGAGAGACTTTAAAaacacaccaa     -1207     Mouse
                              ||||||||||| ||||||||| |||                              
Human     -1129     aagcaggcaaGAAGGAGGCAGGGAGAGACTTGAAAcgtctcaata     -1085     Human
                         -40       |         -20                                     
                              gaAGGAGgcagggag                                        
                              ETS1_B(+)0.907                                         
                                aGGAGGc                                              
                                PEA3_Q6(-)0.937                                      
                                  gaGGCAGgga                                         
                                  SP1_01(+)0.972                                     


                                                                 PAX4_03(+)1                                        
                                                                 gttagtCACCCc                                       
                                                             SMAD4_Q6(+)0.959                                       
                                                             agaagttAGTCAccc                                        
                                                            CRX_Q4(-)0.907                                          
                                                            gagaAGTTAgtca                                           
                                                          P300_01(+)0.95                                            
                                                          gggaGAAGTtagtc                                            
                                                        E2F1_Q3(-)0.943                                             
                                                        cCGGGAga                                                    
                                                      IK2_01(+)0.978                                                
                                                      ggcCGGGAgaag                                                  
                                                    SP1_01(+)0.943                                                  
                                                    atGGCCGgga                                                      
                          |         -60       |         -40       |         -20                                     
Mouse     -1521     gaagcaccggTGGCTGCCTGGCTGCTCAGCTGATGGCCGGGAGAAGTTAGTCACCCCTAGCCCGAAgtcagcaagt     -1446     Mouse
                              |||||| |  || |||| |||| |||||||||||||||||||||||  ||||||||                              
Human     -1416     ctgggctctcTGGCTGTCCAGCCGCTCTGCTGGTGGCCGGGAGAAGTTAGTCACCCGGAGCCCGAAtccggcgagc     -1341     Human
                          |         -60       |         -40       |         -20                                     
                                                    gtGGCCGgga                                                      
                                                    SP1_01(+)0.943                                                  
                                                      ggcCGGGAgaag                                                  
                                                      IK2_01(+)0.978                                                
                                                        cCGGGAga                                                    
                                                        E2F1_Q3(-)0.943                                             
                                                          gggaGAAGTtagtc                                            
                                                          P300_01(+)0.95                                            
                                                            gagaAGTTAgtca                                           
                                                            CRX_Q4(-)0.907                                          
                                                             agaagttAGTCAccc                                        
                                                             SMAD4_Q6(+)0.959                                       
                                                                 gttagtCACCCg                                       
                                                                 PAX4_03(+)1                                        


                                                                                                     SOX17_01(-)1                                 
                                                                                                     ATTGTg                                       
                                                                                                   SOX5_01(-)1                                    
                                                                                                   agATTGTggg                                     
                                CRX_Q4(+)0.907                                                   GATA2_01(+)0.979                                 
                                gagtTAACTcttt                                                    acaGATTGtg                                       
                             CRX_Q4(-)0.907                                                      GATA1_01(+)0.997                                 
                             caagAGTTAactc                                                       acaGATTGtg                                       
                      -100      |         -80       |         -60         |          -40        |         -20                                     
Mouse     -1734     attccccttcAAGAGTTAACTCTTTCCCACCCTGACATCCTACAGCTCAG--AGTTCCAGT-GGCTGGGA-TAAGTGACAGATTGTGGGCACTGACcaactatgcc     -1633     Mouse
                              |||||||||||||||| | | ||| | |  || |||  ||  ||||||||| |||||||| |||| |||||||||||| | |||||                              
Human     -1622     aattccctctAAGAGTTAACTCTTTCTCGCTCTGCCTTTTTAGAGCAAAGGAAGTTCCAGTGGGCTGGGAGTAAGGGACAGATTGTGGACCCTGACgaaaggcgtg     -1517     Human
                          -100      |         -80       |         -60       |         -40       |         -20                                     
                             taagAGTTAactc                                                       acaGATTGtg                                       
                             CRX_Q4(-)0.907                                                      GATA1_01(+)0.997                                 
                                gagtTAACTcttt                                                    acaGATTGtg                                       
                                CRX_Q4(+)0.907                                                   GATA2_01(+)0.979                                 
                                                                                                   agATTGTgga                                     
                                                                                                   SOX5_01(-)1                                    
                                                                                                     ATTGTg                                       
                                                                                                     SOX17_01(-)1                                 


                                                            HFH3_01(-)1                                                                                          
                                                            agaggAAACAa  ag                                                                                      
                                                           ETS2_B(+)1                                                                                            
                                                           tagAGGAAacaa  ag                                                                                      
                                                         ELF1_Q6(+)1                                                                                             
                                                         attagAGGAAac                                                                                            
                                                        CEBPB_01(+)0.94  1                                                                                       
                                                        aattagaGGAAAca                                                                                           
                                                    TST1_01(+)0.902                                                                                              
                                                    tgaTAATTagaggaa                                                                                              
                                                    CRX_Q4(-)0.955                                                                                               
                                                    tgatAATTAgagg                                                                                                
                                                   S8_01(-)1                                                                                                     
                                                   ttgaTAATTagaggaa                                                                                              
                                                   CRX_Q4(+)0.955                                                                                                
                                                   ttgaTAATTagag                                                                                                 
                                                  GATA2_01(+)0.992                                                                                               
                                                  attGATAAtt                                                                                                     
                                                  GATA1_01(+)0.988                                                   PAX4_03(+)0.903                             
                                                  attGATAAtt                                                         aataacCACCAa                                
                                       CRX_Q4(-)0.904  STAT5A_01(+)1                                               CRX_Q4(+)0.952                                
                                       acctTCTTAgaat   taattagaGGAAAca                                             ctaaTAACCacca                                 
                             |         -100      |         -80       |           -60       |         -40       |         -20                                     
Mouse     -2000     gtcactagggTTTCCTTTCACCTTCTTAGAATTGATAATTAGAGGAAACAA--AGGATGGAGGAACTGAGTAGCAGGGGCCATGCCACCTGCCTACTAATAACCACCAATCacctcccctc     -1882     Mouse
                              |||||||   |||||||||||| ||||||||||||||||||  |||   ||||||  ||||||||| |   ||| |||| || ||||||||| ||||||||                              
Human     -1930     gtcgtcgggtTTTCCTTCTCCCTTCTTAGAAT-GATAATTAGAGGAAACAAAGAGGTCAGAGGAAACGAGTAGCAGTGATAATGTCACCCGCGTACTAATAAGCACCAATCttccttccgc     -1811     Human
                    -120      |         -100      |          -80       |         -60       |         -40       |         -20                                     
                                       ccctTCTTAgaat   taattagaGGAAAca                                             ctaaTAAGCacca                                 
                                       CRX_Q4(-)0.90 4 STAT5A_01(+)1                                               CRX_Q4(+)0.955                                
                                                 aat GATAAtt                                                         aataagCACCAa                                
                                                 GAT A1_01(+)0.988                                                   PAX4_03(+)0.903                             
                                                 aat GATAAtt                                                                                                     
                                                 GAT A2_01(+)0.992                                                                                               
                                                  at gaTAATTagag                                                                                                 
                                                  CR X_Q4(+)0.955                                                                                                
                                                  at gaTAATTagaggaa                                                                                              
                                                  S8 _01(-)1                                                                                                     
                                                   t gatAATTAgagg                                                                                                
                                                   C RX_Q4(-)0.955                                                                                               
                                                   t gaTAATTagaggaa                                                                                              
                                                   T ST1_01(+)0.902                                                                                              
                                                        aattagaGGAAAca                                                                                           
                                                        CEBPB_01(+)0.941                                                                                         
                                                         attagAGGAAac                                                                                            
                                                         ELF1_Q6(+)1                                                                                             
                                                           tagAGGAAacaaag                                                                                        
                                                           ETS2_B(+)1                                                                                            
                                                            agaggAAACAaag                                                                                        
                                                            HFH3_01(-)1                                                                                          


                              HFH3_01(-)0.931                                    
                              aatgaAAAGAatt                                      
                     -40       |         -20                                     
Mouse     -2972     cctgatcagaAATGAAAAGAATTGCAGTTAAtagccttacc     -2932     Mouse
                              |||||||| ||||| | ||||                              
Human     -2770     tctatctgtgAATGAAAATAATTGTAATTAAcaaattttaa     -2730     Human
                     -40       |         -20                                     
                              aatgaAAATAatt                                      
                              HFH3_01(-)0.981                                    


                                           SOX17_01(-)1                         
                                           ATTGTa                               
                                         SOX5_01(-)1                            
                                         tcATTGTatc                             
                    -40       |         -20                                     
Mouse     -3272     cctccttcaaTAAAAATTTACTCATTGTATctcaagctct     -3233     Mouse
                              ||| |||||| |||||||||                              
Human     -3148     ttctgagatgTAAGAATTTATTCATTGTATtcataagatt     -3109     Human
                    -40       |         -20                                     
                                         tcATTGTatt                             
                                         SOX5_01(-)1                            
                                           ATTGTa                               
                                           SOX17_01(-)1                         


                                     IRF1_Q6(-)0.975                        
                                     AAATGta                                
                                    TEF1_Q6(+)0.972                         
                                    GAAATg                                  
                               ETS2_B(+)1                                   
                               ttgAGGAAatgtaa                               
                          |         -20                                     
Mouse     -3719     aaaatctttaTTTGAGGAAATGTAAAgtttataaac     -3684     Mouse
                              ||| ||||||||||||                              
Human     -3509     tccttcttccTTTTAGGAAATGTAAAatcatctatc     -3474     Human
                          |         -20                                     
                               tttAGGAAatgtaa                               
                               ETS2_B(+)1                                   
                                    GAAATg                                  
                                    TEF1_Q6(+)0.972                         
                                     AAATGta                                
                                     IRF1_Q6(-)0.975                        


                                                                       EN1_01(+)0.922                        
                                                                       GTGTTgt                               
                             -60       |         -40       |         -20                                     
Mouse     -4412     agcctttcacACCTTGATATGTATTTTCATAAGCTGCATAGGTTTTAAGAGGTGTTGTAaattggatat     -4344     Mouse
                              |||||||||  || |||  ||| ||| |||  || ||||| ||||||||                              
Human     -3743     ttgcagtaggACCTTGATAGATA-TTTGTTAAACTGGATACATTGTAAGAAGTGTTGTAgaatgagccc     -3676     Human
                            -60       |          -40       |         -20                                     
                                                                       GTGTTgt                               
                                                                       EN1_01(+)0.922                        


                                                  EN1_01(+)0.991                               
                                                  GTATTtt                                      
                                                 HSF2_01(-)0.995                               
                                                 tgtatTTTCC                                    
                                                 CREL_01(+)1                                   
                                                 tgtatTTTCC                                    
                         |         -40       |         -20                                     
Mouse     -4566     gtactgttctCTTTCTTCCCTTCTGTATCTGTATTTTCCAGGTTGgagtcccaag     -4512     Mouse
                              |||||| ||| ||| ||| |||||||||||| |||                              
Human     -3901     aattctcttgCTTTCTCCCCCTCTATATTTGTATTTTCCAGTTTGtattctgtgc     -3847     Human
                         |         -40       |         -20                                     
                                                 tgtatTTTCC                                    
                                                 CREL_01(+)1                                   
                                                 tgtatTTTCC                                    
                                                 HSF2_01(-)0.995                               
                                                  GTATTtt                                      
                                                  EN1_01(+)0.991                               


                                                                                                                   TFIII_Q6(-)0.9                                                                                                       
                                                                                                                   CCTCActct                                                                                                            
                                                                                                           HSF2_01(-)0.995                                                                                                              
                                                                                                           aggtaTTTCC                                                                                                                   
                                                                                                           HFH3_01(+)0.981                                                                                                              
                                                                                                           aggTATTTcctca                                                                                                                
                                                                                                           ETS2_B(-)1                                                         IRF1_Q6(-)0.975                                           
                                                                                                           aggtatTTCCTcac                                                     AAATGga                                                   
                                                                                                           CREL_01(+)1                                                      IRF2_01(+)0.93                                              
                                                                                                           aggtaTTTCC                                                       GCAAAtggaaatt                                               
                                                                                                  AP2REP_01(-)0.932                                                     YY1_01(-)1                                                      
                                                                                                  ttTACTG                                                               tttagcaaATGGAaatt                                               
                                                                                                MSX1_01(+)0.9  ELF1_Q6(-)1  IPF1_Q4(-)1                              NKX25_01(-)1                                                       
                                                                                                attTTACTg      atTTCCTcactc tacCATTAaaac                             CACTTta                                                            
                                                                         PAX4_03(-)0.903    HFH3_01(+)0.981  CEBPB_01(-)0.996                                        CEBPB_01(+)0.976                                                   
                                                                         cAGGTGttcggc       gaaTATTTtactg    gtATTTCctcactc                                          cactttaGCAAAtg                                                     
                                                            PEA3_Q6(-)0.937           IK2_01(+)0.956     ETS1_B(-)1        CRX_Q4(-)0.952                          CRX_Q4(-)0.9            HSF2_01(+)0.996                              
                                                            gGGAGGt                   ggaGGGGAatat       tcaggtatTTCCTca   ttacCATTAaaac                           gacaCTTTAgcaa           AGAAAatact                                   
                      |         -180      |         -160      |         -140      |         -120      |         -100      |         -80       |         -60       |         -40       |         -20                                     
Mouse     -4812     atgggaaagcCAGAGTTTAGAGGCTATGATTCTTCCATGTGGGAGGTAAAGCGCAGGTGTTCGGCTGGAGGGGAATATTTTACTGTCAGGTATTTCCTCACTCTTACCATTAAAACCGTGGTTTAGGCTAGAGGTGAGGATTTGACACTTTAGCAAATGGAAATTCAAGAAAATACTACTTAccagggccaa     -4621     Mouse
                              ||||||| | || || | ||||||| |  |||||||||| | ||||||||| ||| ||| ||||||||||||||||||| ||||||||||||||||||||||||| | | |||| || | | ||  ||||  |||||||||||||||||||||||  ||||||| |||||||                              
Human     -4149     aagaaaaacgCAGAGTTGAAAGACTGTAATTCTTCTACATGGGAGGTAAGGAGCAGGTGTTTGGCCGGAAGGGAATATTTTACTGTCAGATATTTCCTCACTCTTACCATTAAAATCATAGTTTGGGGTGGGGGGTAGGAAATGACACTTTAGCAAATGGAAATTTGAGAAAATGCTACTTAaaagagtata     -3958     Human
                      |         -180      |         -160      |         -140      |         -120      |         -100      |         -80       |         -60       |         -40       |         -20                                     
                                                            gGGAGGt                   ggaAGGGAatat       tcagatatTTCCTca   ttacCATTAaaat                           gacaCTTTAgcaa           AGAAAatgct                                   
                                                            PEA3_Q6(-)0.937           IK2_01(+)0.969     ETS1_B(-)1        CRX_Q4(-)0.952                          CRX_Q4(-)0.9            HSF2_01(+)0.996                              
                                                                         cAGGTGtttggc       gaaTATTTtactg    atATTTCctcactc                                          cactttaGCAAAtg                                                     
                                                                         PAX4_03(-)0.903    HFH3_01(+)0.981  CEBPB_01(-)0.996                                        CEBPB_01(+)0.976                                                   
                                                                                                attTTACTg      atTTCCTcactc tacCATTAaaat                             CACTTta                                                            
                                                                                                MSX1_01(+)0.9  ELF1_Q6(-)1  IPF1_Q4(-)1                              NKX25_01(-)1                                                       
                                                                                                  ttTACTG                                                               tttagcaaATGGAaatt                                               
                                                                                                  AP2REP_01(-)0.932                                                     YY1_01(-)1                                                      
                                                                                                           agataTTTCC                                                       GCAAAtggaaatt                                               
                                                                                                           CREL_01(+)1                                                      IRF2_01(+)0.93                                              
                                                                                                           agatatTTCCTcac                                                     AAATGga                                                   
                                                                                                           ETS2_B(-)1                                                         IRF1_Q6(-)0.975                                           
                                                                                                           agaTATTTcctca                                                                                                                
                                                                                                           HFH3_01(+)0.981                                                                                                              
                                                                                                           agataTTTCC                                                                                                                   
                                                                                                           HSF2_01(-)0.995                                                                                                              
                                                                                                                   CCTCActct                                                                                                            
                                                                                                                   TFIII_Q6(-)0.9                                                                                                       


                                        EN1_01(-)0.922                                                                                                      
                                        gtAAAAC                                                                                                             
                                  NKX3A_01(+)1                                                                                                              
                                  tataAAGTAaaa                                                                                                              
                                 CEBPB_01(+)0.956                                    SOX17_01(-)1                                                           
                                 atataaaGTAAAac                                      ATTGTt                                                                 
                          |         -100      |         -80       |         -60       |         -40       |         -20                                     
Mouse     -5913     tagatttgcaATAATATAAAGTAAAACTTACTCAAAAAACACATGTGGTCAATAACAACAGATAAATTGTTCTGTCACCTGTCCTATTCCGATAACACAGAAAATGagtttgactt     -5798     Mouse
                              ||||||| |||||||||  | ||  ||| || ||||  || || |||| ||||| |||||| ||| |  ||||||| || |||| || |||| |||                              
Human     -4915     tatattttctATAATATTAAGTAAAACAGATTC-TAAAGCATATGTTATCCATCACAATAGATAGATTGTTTTGTAATATGTCCTAATCAGATAGCAGAGAAGATGgtttcgagtt     -4801     Human
                         |         -100      |          -80       |         -60       |         -40       |         -20                                     
                                 atattaaGTAAAac                                      ATTGTt                                                                 
                                 CEBPB_01(+)0.956                                    SOX17_01(-)1                                                           
                                  tattAAGTAaaa                                                                                                              
                                  NKX3A_01(+)1                                                                                                              
                                        gtAAAAC                                                                                                             
                                        EN1_01(-)0.92 2                                                                                                     


                                                      YY1_01(+)0.906                                                                                                                                                        
                                                      aaacAACATtttacagc                                                                                                                                                     
                                                     CMYB_01(-)0.988                                                MYOGENIN_Q6(-)1                                                                                         
                                                     aaaACAACattttacagc                                             cACCTGta                                                                                                
                                                   EN1_01(-)0.922  MYOGENIN_Q6(-)1                               MYOD_01(-)1                                                                                                
                                                   ctAAAAC         cAGCTGgt                                      taacACCTGtac                                                                                               
                                      PAX4_03(-)0.907 EN1_01(-)0.926        HFH3_01(-)0.931                     EN1_01(-)0.922                                                                                              
                                      tGTGTGacaaaa    aaACAAC               agcatAAAAAatt                       atAACAC                                                                                                     
                            |         -160      |         -140      |         -120      |         -100       |         -80       |         -60        |         -40       |         -20                                     
Mouse     -6169     aaagcaaaacTGCATAGTTGTGTGACAAAAGCTAAAACAACATTTTACAGCTGGTTAGCATAAAAAATTGACTTGCCAGTTTT-CTTTACCAATAACACCTGTACCTCTTGAGTAATTCAT-GGGCTATTTTTCATTCAAAGACTTTTACATGGTATAAAATTCCTTTGTataaagaaat     -5992     Mouse
                              |||||| |||||||| ||||||||||||||||||| ||||||||| ||||||||||| ||||||| | ||||| ||||||  ||||||||||||  |||| | |||| |||  |   ||| ||||||  ||||||| || || |||||||||| || |||                              
Human     -5114     aagtaatatgTGCATAATTGTGTGAGAAAAGCTAAAACAACATTTCACAGCTGGTCAGCATAAAAAA-TGACTTGTCGGTTTTACTTTACAGATAACACCTGTATGTCTTAAATAATACATATGTACATTATTCATTTGAAGACTTCTATATAGTATAAAATTACTGTGTataaaaaatg     -4936     Human
                             |         -160      |         -140      |         -120       |         -100      |         -80       |         -60       |         -40       |         -20                                     
                                      tGTGTGagaaaa    aaACAAC               agcatAAAAAa tg                      atAACAC                                                                                                     
                                      PAX4_03(-)0.907 EN1_01(-)0.926        HFH3_01(-)0 .931                    EN1_01(-)0.922                                                                                              
                                                   ctAAAAC         cAGCTGgt                                      taacACCTGtat                                                                                               
                                                   EN1_01(-)0.922  MYOGENIN_Q6(-)1                               MYOD_01(-)1                                                                                                
                                                     aaaACAACatttcacagc                                             cACCTGta                                                                                                
                                                     CMYB_01(-)0.988                                                MYOGENIN_Q6(-)1                                                                                         
                                                      aaacAACATttcacagc                                                                                                                                                     
                                                      YY1_01(+)0.906                                                                                                                                                        


                                                                        MYOD_01(+)0.905                                              
                                                                        ttcCATGTgttt                                                 
                                                                    YY1_01(-)0.902                                                   
                                                                    gtttttccATGTGtttc                                                
                                                                  CREL_01(+)1 EN1_01(+)0.922                                         
                                                                  ctgttTTTCC  GTGTTtc                                                
                                                                                             GATA2_01(+)0.972                        
                                                                                             cctGATTTtt                              
                                                                                             GATA1_01(+)0.987                        
                                                                                             cctGATTTtt                              
                       |         -80       |         -60       |         -40       |         -20                                     
Mouse     -6301     aaagaagaaaCCTCAAATGTCTAAAATTGCTTTGGGCAGGAAAGTTCTGTTTTTCCATGTGTTTCCCGTAAGACCTGATTTTTaagagaattt     -6209     Mouse
                              |||||||||| | ||||| ||||  || ||||| | ||| |||||||||||||||  |||||   ||||||||                              
Human     -5248     ggaaagaaaaCCTCAAATGTTTCAAATTACTTTCTGCTGGAAATTCCTGATTTTCCATGTGTTTCTAGTAAGGTTTGATTTTTgatgattttt     -5156     Human
                       |         -80       |         -60       |         -40       |         -20                                     
                                                                 cctGATTTtc                                                          
                                                                 GATA1_01(+)0.987                                                    
                                                                 cctGATTTtc                                                          
                                                                 GATA2_01(+)0.972                                                    
                                                                  ctgatTTTCC  GTGTTtc                                                
                                                                  CREL_01(+)1 EN1_01(+)0.922                                         
                                                                    gattttccATGTGtttc                                                
                                                                    YY1_01(-)0.902                                                   
                                                                        ttcCATGTgttt                                                 
                                                                        MYOD_01(+)0.905                                              


                                      GATA2_01(+)0.979                         
                                      gttGATGAtg                               
                                      GATA1_01(+)0.988                         
                                      gttGATGAtg                               
                             |         -20                                     
Mouse     -7001     aggggagatgGGGGTAGAGTTGATGATGAacttttgtgt     -6963     Mouse
                              |||| |||||||||| |||                              
Human     -5968     aaggagaaaaGGGGGAGAGTTGATGGTGAgttcctggaa     -5930     Human
                             |         -20                                     
                                      gttGATGGtg                               
                                      GATA1_01(+)1                             
                                      gttGATGGtg                               
                                      GATA2_01(+)0.987                         


                                                      GATA2_01(-)0.972                        
                                                      tgAGATCctg                              
                                                      GATA2_01(+)0.974                        
                                                      tgaGATCCtg                              
                                                      GATA1_01(-)0.985                        
                                                      tgAGATCctg                              
                                                      GATA1_01(+)0.988                        
                                                      tgaGATCCtg                              
                        |         -40       |         -20                                     
Mouse     -7115     tcacctcttgAAAGGTCAGAGGTGACAGACTTGTTGAGATCCTGtgatgttgca     -7062     Mouse
                              |||||||||||||| ||  ||| ||| |||||||                              
Human     -6081     tcatattttcAAAGGTCAGAGGTGGCAATCTTTTTGGGATCCTGgggcatttgg     -6028     Human
                        |         -40       |         -20                                     
                                                      tggGATCCtg                              
                                                      GATA1_01(+)0.988                        
                                                      tgGGATCctg                              
                                                      GATA1_01(-)0.988                        
                                                      tggGATCCtg                              
                                                      GATA2_01(+)0.974                        
                                                      tgGGATCctg                              
                                                      GATA2_01(-)0.974                        


                                EN1_01(-)0.926                         
                                gaACCAC                                
                              PAX4_03(+)0.907                          
                              aagaacCACACa                             
                     |         -20                                     
Mouse     -7195     gacactgtagAAGAACCACACagggaagctg     -7165     Mouse
                              |||||||||||                              
Human     -6189     ggctcttggaAAGAACCACACtagaagctat     -6159     Human
                     |         -20                                     
                              aagaacCACACt                             
                              PAX4_03(+)0.907                          
                                gaACCAC                                
                                EN1_01(-)0.926                         


                            PAX4_03(+)0.903                                
                            gaaagaCACCTa                                   
                         |         -20                                     
Mouse     -7460     aaaatgatgaAAGACACCTACTAAGgtagtaacta     -7426     Mouse
                              |||||||||||||||                              
Human     -6702     taaagaaaggAAGACACCTACTAAGctaatagatg     -6668     Human
                         |         -20                                     
                            ggaagaCACCTa                                   
                            PAX4_03(+)0.903                                


                                                                    PAX4_03(+)0.903                             
                                                                    aatctgCACCAt                                
                                          EN1_01(-)0.991         GATA2_01(-)0.979                               
                                          ttAATAC                ctCAATCtgc                                     
                                       CRX_Q4(+)0.948            GATA1_01(-)0.997                               
                                       ctgtTAATAcctc             ctCAATCtgc                                     
                      |         -60       |         -40       |         -20                                     
Mouse     -7526     cgcattacccAGTTTCCTTCTGTTAATACCTCCACATTCCTCTGACTCAATCTGCACCATTTctgtaaaatg     -7455     Mouse
                              ||||||| | |||||||||||| || || ||  || ||||||||||||||||                              
Human     -6781     catactggctAGTTTCCCTATGTTAATACCTCTACCTTTCTTAGATTCAATCTGCACCATTTtcctcatctg     -6710     Human
                      |         -60       |         -40       |         -20                                     
                                       atgtTAATAcctc             ttCAATCtgc                                     
                                       CRX_Q4(+)0.948            GATA1_01(-)0.997                               
                                          ttAATAC                ttCAATCtgc                                     
                                          EN1_01(-)0.991         GATA2_01(-)0.979                               
                                                                    aatctgCACCAt                                
                                                                    PAX4_03(+)0.903                             


                                        POU1F1_Q6(+)0.987                       
                                        aTGTATtctc                              
                                 EN1_01(+)0.93                                  
                                 GTTATtt                                        
                                YY1_01(-)0.906                                  
                                agttatttATGTAttct                               
                                HFH3_01(+)0.981                                 
                                agtTATTTatgta                                   
                                CRX_Q4(-)0.904                                  
                                agttATTTAtgta                                   
                               FREAC7_01(-)1                                    
                               aagttaTTTATgtatt                                 
                            CRX_Q4(-)0.907                                      
                            taaaAGTTAttta                                       
                    -40       |         -20                                     
Mouse     -7610     ggcacttttaAAAGTTATTTATGTATTCTCtgaaaatttt     -7571     Mouse
                              ||||||||||||| ||||||                              
Human     -6865     gcaatttgttAAAGTTATTTATGGATTCTCcggaacgtct     -6826     Human
                    -40       |         -20                                     
                            ttaaAGTTAttta                                       
                            CRX_Q4(-)0.907                                      
                               aagttaTTTATggatt                                 
                               FREAC7_01(-)1                                    
                                agttATTTAtgga                                   
                                CRX_Q4(-)0.904                                  
                                agtTATTTatgga                                   
                                HFH3_01(+)0.981                                 
                                agttatttATGGAttct                               
                                YY1_01(-)1                                      
                                 GTTATtt                                        
                                 EN1_01(+)0.93                                  
                                        aTGGATtctc                              
                                        POU1F1_Q6(+)0.985                       
