# Supplementary material for: Transcriptional double-autorepression feedforward circuits act for multicellularity and nervous system development
Source: BMC Genomics. 2011 May 11;12:228. doi: 10.1186/1471-2164-12-228 (PMC3116505; doi:10.1186/1471-2164-12-228)
Supplement: Additional file 4 — Alignments of conserved blocks for 5169 human-mouse orthologs with conserved TFBSs. The location and motif information for 386237 TFBSs are displayed in a character-based alignment-embedded layout. Each file name stands for a gene symbol and the file contains the alignments of conserved blocks with TFBS information for the corresponding gene. Each alignment is not interleaved. The graphical alignments with TFBS information for the 5169 human-mouse ortholog pairs are provided in a browsable format at our website http://genet.med.kagawa-u.ac.jp/pub/HMO_5169/List.htm, together with the character-based alignments with TFBSs and raw sequences contained in Additional files 4 and 2 respectively. [file 1471-2164-12-228-S4.ZIP › Additional_file_4/Text-based_Alignments/ADAMTS7.aln.txt]

---------- ADAMTS7 ----------

                                  TEF1_Q6(+)0.915                                   
                                  GGCATg                                            
                                SP1_01(+)0.921                                      
                                caGGCATgtc                                          
                               ETS1_B(-)0.907                                       
                               ccaggcatGTCCTga                                      
                              YY1_01(+)0.904                                        
                              gccaGGCATgtcctgag                                     
                        -40       |         -20                                     
Mouse     -108      agagtttaaaGCCAGGCATGTCCTGAGTCGGACCcaggcccggc       -65     Mouse
                              ||| ||||||||||||| ||||||                              
Human     -110      ctgcacgccgGCCGGGCATGTCCTGAGCCGGACCtgggaccagg       -67     Human
                        -40       |         -20                                     
                              gccgGGCATgtcctgag                                     
                              YY1_01(+)0.904                                        
                               ccgggcatGTCCTga                                      
                               ETS1_B(-)0.907                                       
                                cgGGCATgtc                                          
                                SP1_01(+)0.921                                      
                                  GGCATg                                            
                                  TEF1_Q6(+)0.915                                   


                                                        SP1_01(+)1                                                                
                                                        ggGGCGGgcc                                                                
                                                        LRF_Q2(-)0.943                                                            
                                                        GGGGCgggc                                                                 
                                                        CKROX_Q2(-)0.945                                                          
                                                        gggGCGGGc                                                                 
                                                       LRF_Q2(-)1                                                                 
                                                       GGGGGcggg                                                                  
                             HFH3_01(+)0.931          LRF_Q2(-)0.911                                                              
                             cttTCTTTgcctc            AGGGGgcgg                                                                   
                              -80       |         -60       |         -40       |         -20                                     
Mouse     -224      tctcgctctcTTTCTTTGCCTCGGCAGCTGGCTGAGGGGGCGGGCCTTGCAGTCTTTGTTGCCGGAGGAGCGAGTGCAGCtgcccggcgg      -135     Mouse
                              |||||||||||| ||||| |||  |||||||||||| ||||| |||||||||| | ||| |||| |||||                              
Human     -219      tctcttgtctTTTCTTTGCCTCTGCAGC-GGCCAAGGGGGCGGGCCCTGCAGCCTTTGTTGCCCGCGGACCGAGCGCAGCcgaacggagt      -131     Human
                             -80       |          -60       |         -40       |         -20                                     
                             tttTCTTTgcctc            AGGGGgcgg                                                                   
                             HFH3_01(+)0.931          LRF_Q2(-)0.911                                                              
                                                       GGGGGcggg                                                                  
                                                       LRF_Q2(-)1                                                                 
                                                        gggGCGGGc                                                                 
                                                        CKROX_Q2(-)0.945                                                          
                                                        GGGGCgggc                                                                 
                                                        LRF_Q2(-)0.943                                                            
                                                        ggGGCGGgcc                                                                
                                                        SP1_01(+)1                                                                


                                 PEA3_Q6(+)0.937                        
                                 cCCTCCc                                
                                CKROX_Q2(+)1                            
                                gCCCTCcct                               
                      |         -20                                     
Mouse     -294      gctccccctcCCGCCCTCCCTCcttccttttc      -263     Mouse
                              ||||||||||||                              
Human     -285      gggccggcagCCGCCCTCCCTCactctccctc      -254     Human
                      |         -20                                     
                                gCCCTCcct                               
                                CKROX_Q2(+)1                            
                                 cCCTCCc                                
                                 PEA3_Q6(+)0.937                        


                                                            CEBPB_01(+)0.981                               
                                                            cccttctGAAAGtc                                 
                         -60       |         -40       |           -20                                     
Mouse     -913      tatgaagcaaGGTTGGCTGGCTTTCAGGCTACCAGGGT--CCCTTCTGAAAGTCTGTagccactgtc      -849     Mouse
                              ||||||| ||| | |||||| || |||   |||| ||||||||||||                              
Human     -890      gtgaggctggGGTTGGCCGGCCTCCAGGCTCCCCGGGAGCCCCTGCTGAAAGTCTGTgggcgctggc      -824     Human
                           -60       |         -40       |         -20                                     
                                                            ccctgctGAAAGtc                                 
                                                            CEBPB_01(+)0.981                               


                              IRF1_Q6(-)1                            
                              AAGTGag                                
                             -20                                     
Mouse     -1233     agagagatacAAGTGAGCTctctggtagg     -1205     Mouse
                              |||||||||                              
Human     -1189     aggaagccagAAGTGAGCTtccaggaatt     -1161     Human
                             -20                                     
                              AAGTGag                                
                              IRF1_Q6(-)1                            


                              SF1_Q6(-)1                                   
                              CAAGGgac                                     
                         |         -20                                     
Mouse     -1424     agaaagatgaCAAGGGACTAGAGGAcacaaaacga     -1390     Mouse
                              ||||||||| |||||                              
Human     -1452     aggaaggtatCAAGGGACTGGAGGAagagcaatac     -1418     Human
                         |         -20                                     
                              CAAGGgac                                     
                              SF1_Q6(-)1                                   


                                 AP2REP_01(-)0.918                         
                                 taGACTG                                   
                         |         -20                                     
Mouse     -1737     ggatagaatgTTTTAGACTGAGGGTtagtagctca     -1703     Mouse
                              ||||||||||| |||                              
Human     -1840     acaagaatgtTTTTAGACTGACGGTcaccaaccca     -1806     Human
                         |         -20                                     
                                 taGACTG                                   
                                 AP2REP_01(-)0.918                         


                                 AP2REP_01(+)1                        
                                 CAGTGgc                              
                              -20                                     
Mouse     -1927     catgtccaggATGCAGTGGCcgatcaatct     -1898     Mouse
                              ||||||||||                              
Human     -2293     acaggccggaATGCAGTGGCgtgatcttgg     -2264     Human
                              -20                                     
                                 CAGTGgc                              
                                 AP2REP_01(+)1                        


                                 PEA3_Q6(-)0.937                        
                                 gGGAGGg                                
                                CKROX_Q2(-)1                            
                                aggGAGGGt                               
                              TFIII_Q6(+)1                              
                              acagGGAGG                                 
                             IK2_01(+)0.969                             
                             tacAGGGAgggt                               
                      |         -20                                     
Mouse     -3000     aaagaggtttACAGGGAGGGTActcagtgtat     -2969     Mouse
                              ||||||||||||                              
Human     -2561     aggtatgtgaACAGGGAGGGTAtctctagaat     -2530     Human
                      |         -20                                     
                             aacAGGGAgggt                               
                             IK2_01(+)0.969                             
                              acagGGAGG                                 
                              TFIII_Q6(+)1                              
                                aggGAGGGt                               
                                CKROX_Q2(-)1                            
                                 gGGAGGg                                
                                 PEA3_Q6(-)0.937                        


                                                          GATA2_01(+)0.971                                    
                                                          tggGATTAaa                                          
                                                          GATA1_01(+)0.985                                    
                                                          tggGATTAaa                                          
                                                         PITX2_Q2(-)1                                         
                                                         ctggGATTAaa                                          
                                                         CRX_Q4(-)1                                           
                                                         ctggGATTAaagg                                        
                                                       IK2_01(+)1                                             
                                                       tgcTGGGAttaa                                           
                                            PEA3_Q6(+ )0.937        PAX4_03(-)0.907                           
                                            gCCTCCc                 gGTGTGtgccac                              
                                       SP1_01(-)0.972 EN1_01(+)0.917                                          
                                       cctCTGCCtc     GTGCTgg                                                 
                             -60       |         -40        |         -20                                     
Mouse     -5018     gaactcagaaATCCGCCTGCCTCTGCCTCCCAA-GTGCTGGGATTAAAGGTGTGTGCCACcatgcccggc     -4950     Mouse
                              |||||||  |||| ||||||||| |||||||||||| ||||||| |||||                              
Human     -3179     acctcaagtgATCCGCCATCCTCGGCCTCCCAAAGTGCTGGGATTACAGGTGTGAGCCACtgcgcctgac     -3110     Human
                              -60       |         -40       |         -20                                     
                                       cctCGGCCtc     GTGCTgg                                                 
                                       SP1_01(-)0.943 EN1_01(+)0.917                                          
                                            gCCTCCc                 gGTGTGagccac                              
                                            PEA3_Q6(+)0.937         PAX4_03(-)0.907                           
                                                       tgcTGGGAttac                                           
                                                       IK2_01(+)1                                             
                                                         ctggGATTAcagg                                        
                                                         CRX_Q4(-)1                                           
                                                         ctggGATTAca                                          
                                                         PITX2_Q2(-)1                                         
                                                          tggGATTAca                                          
                                                          GATA1_01(+)0.985                                    
                                                          tggGATTAca                                          
                                                          GATA2_01(+)0.971                                    


                              IRF1_Q6(-)0.975                          
                              AAATGaa                                  
                     |         -20                                     
Mouse     -5345     ctaggttagcAAATGAAGGCAgtaaccctgg     -5315     Mouse
                              |||||||||||                              
Human     -3889     agaagctttaAAATGAAGGCAcccagcaggg     -3859     Human
                     |         -20                                     
                              AAATGaa                                  
                              IRF1_Q6(-)0.975                          


                                  TEF1_Q6(-)0.915                     
                                  cATTGC                              
                              -20                                     
Mouse     -5583     cccagaccttCAAACATTGCcaaagttagt     -5554     Mouse
                              ||||||||||                              
Human     -5468     aaaatgtctcCAAACATTGCaaattccatg     -5439     Human
                              -20                                     
                                  cATTGC                              
                                  TEF1_Q6(-)0.915                     


                              TEF1_Q6(-)0.943                              
                              cATCTC                                       
                         |         -20                                     
Mouse     -5803     ttaattgtttCATCTCCAAGCTTATtgtggctaac     -5769     Mouse
                              |||||||||| ||||                              
Human     -6527     gatatgaaacCATCTCCAAGTTTATatacttttgt     -6493     Human
                         |         -20                                     
                              cATCTC                                       
                              TEF1_Q6(-)0.943                              


                                  IRF1_Q6(-)0.924                               
                                  AAGAGat                                       
                    -40       |         -20                                     
Mouse     -6348     tgtacagtcaCAGCAAGAGATGGAAAACAAccaaagtaat     -6309     Mouse
                              ||| ||||||| | ||||||                              
Human     -6776     tggacatggcCAGAAAGAGATTGGAAACAAtctaaatatc     -6737     Human
                    -40       |         -20                                     
                                  AAGAGat                                       
                                  IRF1_Q6(-)0.924                               


                                                              HFH3_01(+)0.931                                                              
                                                              ataTCTTTaattt                                                                
                                    LRF_Q2(-)0.981            CRX_Q4(-)0.9           GATA2_01(-)1                                          
                                    GGGGTggaa                 atatCTTTAattt          gtCTATCaaa                                            
                                   LRF_Q2(-)0.923       CRX_Q4(+)0.948               GATA1_01(-)1                                          
                                   TGGGGtgga            aaaaTAATAtctt                gtCTATCaaa                                            
                             |         -80       |         -60       |         -40       |         -20                                     
Mouse     -7307     atttttcaatTTTTCTGGGGTGGAAAAGATTCAAGAAAAATAATATCTTTAATTTATCAGTATCTGTCTATCAAACTTAGAAATAGACAtaatcagggc     -7209     Mouse
                              ||| |||||||||||  ||  ||  ||||||||| ||||||||||  || || |||||||||||| ||| ||||| |||                              
Human     -6929     atccttgcaaTTTACTGGGGTGGAAGGGACCCACCAAAAATAATGTCTTTAATTTGGCAATACCTGTCTATCAAAGTTACAAATACACAcatttctgac     -6831     Human
                             |         -80       |         -60       |         -40       |         -20                                     
                                   TGGGGtgga            aaaaTAATGtctt                gtCTATCaaa                                            
                                   LRF_Q2(-)0.923       CRX_Q4(+)0.952               GATA1_01(-)1                                          
                                    GGGGTggaa                 atgtCTTTAattt          gtCTATCaaa                                            
                                    LRF_Q2(-)0.981            CRX_Q4(-)0.9           GATA2_01(-)1                                          
                                                              atgTCTTTaattt                                                                
                                                              HFH3_01(+)0.931                                                              


                                                                                                   TEF1_Q6(-)0.972                                                    
                                                                                                   cATCCC                                                             
                                                                                                  PEA3_Q6(+)1                                                         
                                                                                                  tCATCCc                                                             
                                             SOX17_01(+)1                                       GATA2_01(-)0.979                                                      
                                             aACAAT                                             agTCATCcca                                                            
                                     PEA3_Q6(+)1                                                GATA1_01(-)0.988                                                      
                                     gCTTCCa                                                    agTCATCcca                                                            
                                    CEBPB_01(-)0.95                                                TEF1_Q6(-)0.972                                                    
                                    ggCTTCCaaaacaa                                                 cATCCC                                                             
                         -120      |         -100      |         -80       |          -60       |         -40       |         -20                                     
Mouse     -7501     attcttgtgcCTCTAGGGCTTCCAAAACAATGGGCAATTAGGCCCACAAAGACAGCTCA-CATCCTGTTCCAAGCTAGTCATCCCAAGTAATTTCAAGGTCACCTCTTACTCAGCCtctttcctgt     -7377     Mouse
                              ||| |||||||||| |||||||   ||| |||||||||  | ||||||| |||||  |||||||  | ||||||||   | |||||||| || ||| ||||| |||                              
Human     -7128     acatccatgtCTCCAGGGCTTCCAGAACAATGACTAATCAGGCCCACAGTGGCAGCTCAGCATCCCTTTCCAAGTCAATCATCCCATACATTTTCAAGGCCAGCTCATACTCCGCCcagttctgtc     -7003     Human
                          -120      |         -100      |         -80       |         -60       |         -40       |         -20                                     
                                    ggCTTCCagaacaa                              cATCCC          aaTCATCcca                                                            
                                    CEBPB_01(-)0.95                             TEF1_Q6(-)0.972 GATA1_01(-)0.988                                                      
                                     gCTTCCa                                                    aaTCATCcca                                                            
                                     PEA3_Q6(+)1                                                GATA2_01(-)0.979                                                      
                                             aACAAT                                               tCATCCc                                                             
                                             SOX17_01(+)1                                         PEA3_Q6(+)1                                                         
                                                                                                   cATCCC                                                             
                                                                                                   TEF1_Q6(-)0.972                                                    


                            GATA2_01(+)0.987                                            
                            attGATGGct                                                  
                            GATA1_01(+)1                                                
                            attGATGGct                                                  
                            -40       |         -20                                     
Mouse     -7636     ctcagttgatTGATGGCTTCAACATCCCAACGTGGATAggaagacaaa     -7589     Mouse
                              ||||||||   | ||| ||| |||||||                              
Human     -7303     atcagctaacTGATGGCTCTGAAATCTCAATGTGGATAattttcatga     -7256     Human
                            -40       |         -20                                     
                            actGATGGct                                                  
                            GATA1_01(+)1                                                
                            actGATGGct                                                  
                            GATA2_01(+)0.987                                            
