# Supplementary material for: Transcriptional double-autorepression feedforward circuits act for multicellularity and nervous system development
Source: BMC Genomics. 2011 May 11;12:228. doi: 10.1186/1471-2164-12-228 (PMC3116505; doi:10.1186/1471-2164-12-228)
Supplement: Additional file 4 — Alignments of conserved blocks for 5169 human-mouse orthologs with conserved TFBSs. The location and motif information for 386237 TFBSs are displayed in a character-based alignment-embedded layout. Each file name stands for a gene symbol and the file contains the alignments of conserved blocks with TFBS information for the corresponding gene. Each alignment is not interleaved. The graphical alignments with TFBS information for the 5169 human-mouse ortholog pairs are provided in a browsable format at our website http://genet.med.kagawa-u.ac.jp/pub/HMO_5169/List.htm, together with the character-based alignments with TFBSs and raw sequences contained in Additional files 4 and 2 respectively. [file 1471-2164-12-228-S4.ZIP › Additional_file_4/Text-based_Alignments/ADAMTS8.aln.txt]

---------- ADAMTS8 ----------

                                                                                                                                          SP   1_0 1(-)0.924                                                                                                                                                     
                                                                                                                                          gc   cGC GCCtg                                                                                                                                                         
                                                         E2F1_Q3(-)0.982                                                                                                                                                                   SP1_01(-)0.972                                                        
                                                         gCGCCAgc                                                                                                                                                                          cacCTGCCcg                                                            
                                                             MYOGENIN_Q6(-)1                                                                                                                                                               MYOGENIN_Q6(-)1                                                       
                                                             cAGCTGct                                                                                                                                                                      cACCTGcc                                                              
                                                           MYOGENIN_Q6(+)1                             SP1_01(+)0.962                                                                                                                   MYOD_01(-)1                                                              
                                                           gcCAGCTg                                    cgGGCTGcgc                                                                                                                       cagcACCTGccc                                                             
                                                          MYOD_01(-)0.905                              SP1_01(+)0.962    VDR_Q3(+)0.956                                            GATA2_01(+  )0.979                                  EN1_01(-)0.917                CKROX_Q2(+)1                                
                                                          cgccAGCTGctc                                 cgGGCTGcgc        GGGGCcgccagggga                                           tccGATTGat                                          ccAGCAC                       tCCCTCtcc                                   
                                                          MYOD_01(+)0.905                          CKROX_Q2(-)0.945      LRF_Q2(-)0.943                                            GATA1_01(+  )0.997                                 E47_01(-)1                  PEA3_Q6(+)1                                    
                                                          cgcCAGCTgctc                             ggaGCGGGc             GGGGCcgcc                                                 tccGATTGat                                         accagcACCTGcccg             tCTTCCc                                        
                               PEA3_Q6(-)0.937          E47_01(-)0.943                          ETS1_B(+)0.907          LRF_Q2(-)0.911                               SP1_01(-)0.943               ELF1_Q6(-)1                        PAX4_03(+)0.903             IK2_01(-)0.969                                  
                               cGGAGGa                  ggcgccAGCTGctcg                         ggAGGAGcgggctgc         AGGGGccgc                                    agtCGGCCtc                   ttTTCCTggaca                       caccagCACCTg                ttctTCCCTctc                                    
                           |         -240      |         -220      |         -200       |         -180      |         -160      |         -140          |         -120      |         -100        |         -80       |          -60       |         -40       |         -20                                     
Mouse     -266      acgggacgccGCGGAGGACGCGCGCTCGCGGCCCGGGGCGCCAGCTGCTCGAGTTCTGCTAGGTTG-GCTGGCGCAGGAGGAGCGGGCTGCGCGATCCAGAGGGGCCGCCAGGGGACCGC---CGC-GCCTGCTGCCGCTAGCCGAGTCGGCCTCCCCATCCGATTGAT--CATTTTTCCTGGACAGAGCGGCCCGGCCGC-CTCGGGCCACCAGCACCTGCCCGCGCGCGGCGATCTTCTTCCCTCTCCCGCGCtccgcagcac       -10     Mouse
                              |||||||||| |||| ||||| |||||||  |||||||||| | || ||| ||  | |  ||||| ||||||||||||||||| | |||||||||||||| ||||| |||   ||| ||| |   ||||  |||||||||||||  | | |||||||||  |  |||||||||| ||||||||| |||||| |||||||| |||||||||||||||||  ||||  |||||||||||||| ||||                              
Human     -273      gcgggcagggGCGGAGGACGGGCGCACGCGGGCCGGGGC--CAGCTGCTCGCGCTCGGCTCGGGGGCGGCGGCGCGGGAGGAGCGGGCTGCGCCAGCCAGAGGGGCCGCCGGGGGAGCGCTCCCGCCGCCGGGCCCCGCGGGCCGAGTCGGCCTTGC-ACCCGATTGATTCCGCTTTTCCTGGAGAGAGCGGCCGGGCCGCGCTCGGGCCGCCAGCACCTGCCCGCGCCTGGCGGGCTTCTTCCCTCTCCTGCGCgcagccaccg       -12     Human
                      -260      |         -240      |           -220      |         -200      |         -180      |         -160      |         -140      |         -120      |          -100      |         -80       |         -60       |         -40       |         -20                                     
                               cGGAGGa                ggggc  cAGCTGctcg                         ggAGGAGcgggctgc         AGGGGccgc                                    agtCGGCCtt                   ttTTCCTggaga       cgGGCCGcgc      cgccagCACCTg                ttctTCCCTctc                                    
                               PEA3_Q6(-)0.937        E47_0  1(-)0.943                          ETS1_B(+)0.907          LRF_Q2(-)0.911                               SP1_01(-)0.9 43              ELF1_Q6(-)1        SP1_01(+)0.943  PAX4_03(+)0.903             IK2_01(-)0.969                                  
                                                        ggc  CAGCTgctc                             ggaGCGGGc             GGGGCcgcc                                                 cccGATTGat                                         gccagcACCTGcccg             tCTTCCc                                        
                                                        MYO  D_01(+)0.905                          CKROX_Q2(-)0.945      LRF_Q2(-)0.943                                            GATA1_01(+)0.997                                   E47_01(-)1                  PEA3_Q6(+)1                                    
                                                        ggc  cAGCTGctc                                 cgGGCTGcgc        GGGGCcgccggggga                                           cccGATTGat                                          ccAGCAC                       tCCCTCtcc                                   
                                                        MYO  D_01(-)0.905                              SP1_01(+)0.962    VDR_Q3(+)0.956                                            GATA2_01(+)0.979                                    EN1_01(-)0.917                CKROX_Q2(+)1                                
                                                         gc  CAGCTg                                          gCGCCAgc                                                                                                                   cagcACCTGccc                                                             
                                                         MY  OGENIN_Q6(+)1                                   E2F1_Q3(-)0.982                                                                                                            MYOD_01(-)1                                                              
                                                             cAGCTGct                                                                                                                                                                      cACCTGcc                                                              
                                                             MYOGENIN_Q6(-)1                                                                                                                                                               MYOGENIN_Q6(-)1                                                       
                                                                                                                                                                                                                                           cacCTGCCcg                                                            
                                                                                                                                                                                                                                           SP1_01(-)0.972                                                        
                                                                                                                                                                                                                                                 cccGCGCCtg                                                      
                                                                                                                                                                                                                                                 SP1_01(-)0.924                                                  


                                                                   E2F1_Q3(-)0.943                                                                                                               
                                                                   aCGGGAat                                                                                                                      
                                                                 IK2_01(+)0.978                                         HFH3_01(-)0.981                                                          
                                                                 aaaCGGGAatag                                           agtatAAATAcga                                                            
                                                             VDR_Q3(+)0.953                                           FREAC7_01(+)1                                                              
                                                             GGGGAaacgggaata                                          gaagtATAAAtacgaa                                                           
                                                             LRF_Q2(-)0.952                                         PEA3_Q6(-)1                                                                  
                                                             GGGGAaacg                                              aGGAAGt                                                                      
                                                            LRF_Q2(-)0.911                                         NKX3A_01(+)1                                                                  
                                                            AGGGGaaac                                              aaggAAGTAtaa                                                                  
                                                           ICSBP_Q6(+)1                CRX_Q4(+)0.948             P300_01(+)0.95                                                                 
                                                           gagggGAAACgg                aaaaTAAACctct              gaagGAAGTataaa                                                                 
                                                          IK2_01(+)0.956             FREAC7_01(+)1                ETS1_B(+)1                                                                     
                                                          ggaGGGGAaacg               caaaaATAAAcctctt             gaAGGAAgtataaat                                                                
                                                         PEA3_Q6(-)0.937           HFH3_01(-)0.981               ETS2_B(+)1                                                                      
                                                         gGGAGGg                   atcaaAAATAaac                 ggaAGGAAgtataa                                                                  
                                                        LRF_Q2(-)0.952         GATA2_01(-)0.979                 PEA3_Q6(-)1                            HSF2_01(-)0.995                           
                                                        GGGGAgggg              agCGATCaaa                       gGGAAGg                                cggtgTTTCC                                
                                                        CKROX_Q2(-)1           GATA2_01(+)0.971                ELF1_Q6(+)1                             CREL_01(+)1                               
                                                        gggGAGGGg              agcGATCAaa                      cgggaAGGAAgt                            cggtgTTTCC                                
                                                       LRF_Q2(-)0.911          GATA1_01(-)0.995               E2F1_Q3(-)0.943                         PAX4_03(-)0.92                             
                                                       AGGGGaggg               agCGATCaaa                     cCGGGAag                                tCGGTGtttccc                               
                                                     IK2_01(+)0.956            GATA1_01(+)0.983             IK2_01(+)0.978                    HES1_Q2(-)0.92                                     
                                                     ccaGGGGAgggg              agcGATCAaa                   agcCGGGAagga                      cagccCACTCggtgt                                    
                       |         -140      |         -120      |         -100      |         -80       |         -60       |         -40       |         -20                                     
Mouse     -426      ccctcctctcCTTTTCTGTTTCTGTCTCTGACCCCAGGGGAGGGGAAACGGGAATAGTGAGCGATCAAAAATAAACCTCTTATGTCAAAGCCGGGAAGGAAGTATAAATACGAAGGGCTCGGCAGCCCACTCGGTGTTTCCCGaggaaggagg      -274     Mouse
                              |||||| |||||| ||||||| ||||||||||||||||||||||||||||| |||||||||||||||||||||||| ||||||||||||||||||||||| ||||||||||||||||||||||||| ||||||                              
Human     -454      ctctctccctCTTTTCAGTTTCTCTCTCTGATCCCAGGGGAGGGGAAACGGGAATAGTGAGAGATCAAAAATAAACCTCTTATGTC-AAGCCGGGAAGGAAGTATAAATAAGAAGGGCTCGGCAGCCCACTCGGTGCTTCCCGgggtggggag      -303     Human
                      |         -140      |         -120      |         -100      |         -80       |          -60       |         -40       |         -20                                     
                                                     ccaGGGGAgggg              agaGATCAaa                   agcCGGGAagga                      cagccCACTCggtgc                                    
                                                     IK2_01(+)0.956            GATA1_01(+)0.983             IK2_01(+)0.978                    HES1_Q2(-)0.92                                     
                                                       AGGGGaggg               agAGATCaaa                     cCGGGAag                                tCGGTGcttccc                               
                                                       LRF_Q2(-)0.911          GATA1_01(-)0.985               E2F1_Q3(-)0.943                         PAX4_03(-)0.92                             
                                                        gggGAGGGg              agaGATCAaa                      cgggaAGGAAgt                            cggtgCTTCC                                
                                                        CKROX_Q2(-)1           GATA2_01(+)0.971                ELF1_Q6(+)1                             CREL_01(+)0.952                           
                                                        GGGGAgggg              agAGATCaaa                       gGGAAGg                                cggtgCTTCC                                
                                                        LRF_Q2(-)0.952         GATA2_01(-)0.972                 PEA3_Q6(-)1                            HSF2_01(-)0.997                           
                                                         gGGAGGg                   atcaaAAATAaac                 ggaAGGAAgtataa                                                                  
                                                         PEA3_Q6(-)0.937           HFH3_01(-)0.981               ETS2_B(+)1                                                                      
                                                          ggaGGGGAaacg               caaaaATAAAcctctt             gaAGGAAgtataaat                                                                
                                                          IK2_01(+)0.956             FREAC7_01(+)1                ETS1_B(+)1                                                                     
                                                           gagggGAAACgg                aaaaTAAACctct              gaagGAAGTataaa                                                                 
                                                           ICSBP_Q6(+)1                CRX_Q4(+)0.948             P300_01(+)0.95                                                                 
                                                            AGGGGaaac                                              aaggAAGTAtaa                                                                  
                                                            LRF_Q2(-)0.911                                         NKX3A_01(+)1                                                                  
                                                             GGGGAaacg                                              aGGAAGt                                                                      
                                                             LRF_Q2(-)0.952                                         PEA3_Q6(-)1                                                                  
                                                             GGGGAaacgggaata                                          gaagtATAAAtaagaa                                                           
                                                             VDR_Q3(+)0.953                                           FREAC7_01(+)1                                                              
                                                                 aaaCGGGAatag                                           agtatAAATAaga                                                            
                                                                 IK2_01(+)0.978                                         HFH3_01(-)0.981                                                          
                                                                   aCGGGAat                                                                                                                      
                                                                   E2F1_Q3(-)0.943                                                                                                               


                                              GATA2_01(-)0.979                       
                                              ttTCATCcct                             
                                              GATA1_01(-)0.988                       
                                              ttTCATCcct                             
                                            TEF1_Q6(-)0.972                          
                                            cATTTC                                   
                                      YY1_01(+)0.906                                 
                                      gtttTACATttcatccc                              
                              GATA2_01(+)0.979   TEF1_Q6(-)0.972                     
                              cctGATTGgt         cATCCC                              
                              GATA1_01(+)0.997  PEA3_Q6(+)1                          
                              cctGATTGgt        tCATCCc                              
                         -40       |         -20                                     
Mouse     -470      ctcactgactCCTGATTGGTTTTACATTTCATCCCttttttttcc      -426     Mouse
                              ||||||||||||| |||||||||||                              
Human     -507      ggtctcgctgCCTGATTGGTTTTGCATTTCATCCCaatttttttt      -463     Human
                         -40       |         -20                                     
                              cctGATTGgt        tCATCCc                              
                              GATA1_01(+)0.997  PEA3_Q6(+)1                          
                              cctGATTGgt         cATCCC                              
                              GATA2_01(+)0.979   TEF1_Q6(-)0.972                     
                                      gtttTGCATttcatccc                              
                                      YY1_01(+)0.906                                 
                                            cATTTC                                   
                                            TEF1_Q6(-)0.972                          
                                              ttTCATCcca                             
                                              GATA1_01(-)0.988                       
                                              ttTCATCcca                             
                                              GATA2_01(-)0.979                       


                               EN1_01(+)0.996                             
                               GTAGTtg                                    
                           P300_01(+)0.957                                
                           agctGTAGTtgaca                                 
                        |         -20                                     
Mouse     -517      aaaaaaaagcTGTAGTTGACACTTaactacttaa      -484     Mouse
                              ||||||||||||||                              
Human     -552      ggaaagaagtTGTAGTTGACACTTcaggggggcg      -519     Human
                        |         -20                                     
                           agttGTAGTtgaca                                 
                           P300_01(+)0.957                                
                               GTAGTtg                                    
                               EN1_01(+)0.996                             


                                                               HSF2_01(-)0.997                        
                                                               ggaacCTTCC                             
                                                               HSF2_01(+)0.996                        
                                                               GGAACcttcc                             
                                                               CREL_01(-)0.952                        
                                                               GGAACcttcc                             
                      -60       |         -40       |         -20                                     
Mouse     -777      gactttcctaCCTCTCACTTTGTATTTGACCATTAAAGGCTTTGGAACCTTCccacaaacct      -716     Mouse
                              |||||| |||| |  || || || ||| |||  |||||||||                              
Human     -842      accttttcctCCTCTCCCTTTATGCTTTACAATGAAAAGCTCAGGAACCTTCtccccacaca      -781     Human
                      -60       |         -40       |         -20                                     
                                                               GGAACcttct                             
                                                               CREL_01(-)0.952                        
                                                               GGAACcttct                             
                                                               HSF2_01(+)0.996                        
                                                               ggaacCTTCT                             
                                                               HSF2_01(-)0.998                        


                              MYOGENIN_Q6(+)1                        
                              acCAGGTg                               
                             -20                                     
Mouse     -845      aacaaccttgACCAGGTGGcatttttaaa      -817     Mouse
                              |||||||||                              
Human     -961      cttagggttaACCAGGTGGgttgtttttt      -933     Human
                             -20                                     
                              acCAGGTg                               
                              MYOGENIN_Q6(+)1                        


                                 EN1_01(+)0.926                             
                                 GTGGTct                                    
                          |         -20                                     
Mouse     -1154     aagattgtggTTTGTGGTCTTAAGACggtcatcact     -1119     Mouse
                              ||||||||||| ||||                              
Human     -1286     gggatgcagtTTTGTGGTCTTGAGACcatgtcatcc     -1251     Human
                          |         -20                                     
                                 GTGGTct                                    
                                 EN1_01(+)0.926                             


                                     IRF1_Q6(+)0.924                                   
                                     tcCTCTT                                           
                           -40       |         -20                                     
Mouse     -1459     aagttaatttAAGAGACTCCTCTTTGTAGGTAACAAGtcccaaggag     -1413     Mouse
                              ||||| |||||||||| ||||||||||                              
Human     -1615     tcccctgggcAAGAGCCTCCTCTTTGGAGGTAACAAGccctgagagt     -1569     Human
                           -40       |         -20                                     
                                     tcCTCTT                                           
                                     IRF1_Q6(+)0.924                                   


                                    SP1_01(-)0.962                           
                                    ggcCAGCCtg                               
                           |         -20                                     
Mouse     -1879     gcacatacctGTTTGAGGCCAGCCTGGgctatgcagt     -1843     Mouse
                              ||| ||| |||||||||                              
Human     -2261     gaggtcaggaGTTGGAGACCAGCCTGGccaaaatggt     -2225     Human
                           |         -20                                     
                                    gacCAGCCtg                               
                                    SP1_01(-)0.962                           


                                CRX_Q4(+)0.907                                             
                                gaccTAACTacta                                              
                     |         -40       |         -20                                     
Mouse     -1942     gcacacgtgaAGGACCTAACTACTATGGAAAACCAGAAGTTgaaagccagg     -1892     Mouse
                              ||||||||||| |||  ||||| ||| ||||                              
Human     -2367     gaaaacccacAGGACCTAACTGCTACTGAAAATCAGGAGTTagctggcaca     -2317     Human
                     |         -40       |         -20                                     
                                gaccTAACTgcta                                              
                                CRX_Q4(+)0.907                                             


                                                         YY1_01(+)0.906                                                       
                                                         tggtTGCATtgcgaatg                                                    
                                                        EN1_01(+)0.926                                                        
                                                        GTGGTtg                                                               
                                                 SF1_Q6(+)1                                                                   
                                                 acaCCTTG                                                                     
                                                 HES1_Q2(+)0.989                                                              
                                                 acaccTTGTGgttgc                                                              
                                                 CMYB_01(+)0.989                                                              
                                                 acaccttgtgGTTGCatt                                                           
                                                LRH1_Q5(+)1    TEF1_Q6(-)0.915         PEA3_Q6(-)1                            
                                                gacaCCTTGtgg   cATTGC                  tGGAAGt                                
                          -80       |         -60       |         -40       |         -20                                     
Mouse     -2347     ttggattaagCATAACTAAGGTACGGATGACACCTTGTGGTTGCATTGCGAATGGCAGGCATTTCCCTGGAAGTTAccacaggggc     -2262     Mouse
                              |||| | |||||| |  ||||||||||||||||||||||||| ||||||   | || |||||||||                              
Human     -3191     ctgggtttaaCATAGCCAAGGTAAGCCTGACACCTTGTGGTTGCATTGCGAACGGCAGGAGCTACCTTGGAAGTTAgcagcactgc     -3106     Human
                          -80       |         -60       |         -40       |         -20                                     
                                                gacaCCTTGtgg   cATTGC                  tGGAAGt                                
                                                LRH1_Q5(+)1    TEF1_Q6(-)0.915         PEA3_Q6(-)1                            
                                                 acaccttgtgGTTGCatt                                                           
                                                 CMYB_01(+)0.989                                                              
                                                 acaccTTGTGgttgc                                                              
                                                 HES1_Q2(+)0.989                                                              
                                                 acaCCTTG                                                                     
                                                 SF1_Q6(+)1                                                                   
                                                        GTGGTtg                                                               
                                                        EN1_01(+)0.926                                                        
                                                         tggtTGCATtgcgaacg                                                    
                                                         YY1_01(+)0.906                                                       


                                   EN1_01(+)0.922                         
                                   GTTTTgc                                
                               HFH3_01(+)1                                
                               gttTGTTTtgctg                              
                        |         -20                                     
Mouse     -2436     gctgggatagTGTTTGTTTTGCTGtatggacttc     -2403     Mouse
                              ||||||||||||||                              
Human     -3403     ggtttgttgaTGTTTGTTTTGCTGcactgttttc     -3370     Human
                        |         -20                                     
                               gttTGTTTtgctg                              
                               HFH3_01(+)1                                
                                   GTTTTgc                                
                                   EN1_01(+)0.922                         


                                    NKX25_01(-)1                           
                                    CACTTaa                                
                                    MSX1_01(-)0.988                        
                                    cACTTAaaa                              
                                 CRX_Q4(-)0.911                            
                                 taccACTTAaaat                             
                                EN1_01(-)0.926                             
                                ttACCAC                                    
                         |         -20                                     
Mouse     -2609     ttttttttacATTTACCACTTAAAAtatgtaaaac     -2575     Mouse
                              |||||||||||||||                              
Human     -3598     aatttttttaATTTACCACTTAAAAatataaaaac     -3564     Human
                         |         -20                                     
                                ttACCAC                                    
                                EN1_01(-)0.926                             
                                 taccACTTAaaaa                             
                                 CRX_Q4(-)0.911                            
                                    cACTTAaaa                              
                                    MSX1_01(-)0.988                        
                                    CACTTaa                                
                                    NKX25_01(-)1                           


                                CRX_Q4(+)0.904                                    
                                tgggTAAATcact                                     
                      -40       |         -20                                     
Mouse     -3867     tctacacaacTTTGGGTAAATCACTGAAACCTgcatttgccc     -3826     Mouse
                              ||||||||| ||||||||||||                              
Human     -4287     gttatgtcatTTTGGGTAAGTCACTGAAACCTctgaatttct     -4246     Human
                      -40       |         -20                                     
                                tgggTAAGTcact                                     
                                CRX_Q4(+)0.911                                    


                                            GATA2_01(+)0.987                             
                                            aaaGATGGca                                   
                                            GATA1_01(+)1                                 
                                            aaaGATGGca                                   
                                        YY1_01(-)0.998                                   
                                        ctcaaaagATGGCagct                                
                                  EN1_01(-)0.917                                         
                                  caAGCAC                                                
                             -40       |         -20                                     
Mouse     -4092     gtgcttagcaACAGCAAGCACTCAAAAGATGGCAGCTATctctagtaag     -4044     Mouse
                              |||||||||||||||||||||| ||||||                              
Human     -4797     tgcctagtgcACAGCAAGCACTCAAAAGATGGAAGCTATtattactgag     -4749     Human
                             -40       |         -20                                     
                                  caAGCAC                                                
                                  EN1_01(-)0.917                                         
                                        ctcaaaagATGGAagct                                
                                        YY1_01(-)1                                       
                                            aaaGATGGaa                                   
                                            GATA1_01(+)1                                 
                                            aaaGATGGaa                                   
                                            GATA2_01(+)0.987                             


                               ELF1_Q6(+)1                              
                               agaacAGGAAca                             
                      |         -20                                     
Mouse     -5216     gggtggccttGAGAACAGGAACaaatggtttt     -5185     Mouse
                              ||||||||||||                              
Human     -6168     tgtatcttggGAGAACAGGAACcatctcttct     -6137     Human
                      |         -20                                     
                               agaacAGGAAcc                             
                               ELF1_Q6(+)1                              


                                                   POU1F1_Q6(-)0.987                         
                                                   gtggATGCAt                                
                                                   GATA2_01(+)0.982                          
                                                   gtgGATGCat                                
                                EN1_01(+)1         GATA1_01(+)0.993                          
                                GTAATca            gtgGATGCat                                
                                            PITX2_Q2(+)1                                     
                                            tgTAATCgtgg                                      
                                            GATA2_01(-)0.971                                 
                                            tgTAATCgtg                                       
                                            GATA1_01(-)0.985                                 
                                            tgTAATCgtg                                       
                                          SOX17_01(-)1                                       
                                          ATTGTa                                             
                                          CRX_Q4(+)1                                         
                                          attgTAATCgtgg                                      
                                        SOX5_01(-)1 PEA3_Q6(-)1                              
                                        agATTGTaat  tGGATGc                                  
                                      GATA2_01(+)0.979                                       
                                      acaGATTGta                                             
                                      GATA1_01(+)0.997 POU1F1_Q6(+)0.987                     
                                      acaGATTGta       aTGCATtcta                            
                       |         -40       |         -20                                     
Mouse     -5514     gtcaattacaTAGTAATCACAGATTGTAATCGTGGATGCATTCtatctggaac     -5462     Mouse
                              |||||| |||||||||||||| |||||||||||                              
Human     -6267     ccaggtactgTAGTAAGCACAGATTGTAATCATGGATGCATTCcacatggagt     -6215     Human
                       |         -40       |         -20                                     
                                      acaGATTGta       aTGCATtcca                            
                                      GATA1_01(+)0.997 POU1F1_Q6(+)0.987                     
                                      acaGATTGta                                             
                                      GATA2_01(+)0.979                                       
                                        agATTGTaat  tGGATGc                                  
                                        SOX5_01(-)1 PEA3_Q6(-)1                              
                                          attgTAATCatgg                                      
                                          CRX_Q4(+)1                                         
                                          ATTGTa                                             
                                          SOX17_01(-)1                                       
                                            tgTAATCatg                                       
                                            GATA1_01(-)0.985                                 
                                            tgTAATCatg                                       
                                            GATA2_01(-)0.971                                 
                                            tgTAATCatgg                                      
                                            PITX2_Q2(+)1                                     
                                             GTAATca                                         
                                             EN1_01(+)1                                      
                                                   atgGATGCat                                
                                                   GATA1_01(+)0.993                          
                                                   atgGATGCat                                
                                                   GATA2_01(+)0.982                          
                                                   atggATGCAt                                
                                                   POU1F1_Q6(-)0.987                         


                              TFIII_Q6(-)1                           
                              CCTCCttca                              
                             -20                                     
Mouse     -5751     gggcagtttaCCTCCTTCAatgaatggct     -5723     Mouse
                              |||||||||                              
Human     -6586     caggacagagCCTCCTTCAgctggctccg     -6558     Human
                             -20                                     
                              CCTCCttca                              
                              TFIII_Q6(-)1                           


                                       AP2REP_01(-)1                          
                                       ggCACTG                                
                            |         -20                                     
Mouse     -5862     tgcttcccttGAGTTGAGAGGCACTGGTcttaatgaag     -5825     Mouse
                              ||||||||||||||||||                              
Human     -6694     gagatcattaGAGTTGAGAGGCACTGGTgtcatgaaga     -6657     Human
                            |         -20                                     
                                       ggCACTG                                
                                       AP2REP_01(-)1                          


                               SOX17_01(-)1                                             
                               ATTGTt                                                   
                            -40       |         -20                                     
Mouse     -6078     gaaatgagacCATTGTTTAAGGAGGTTTCAGACCCTCTtgtagcagct     -6031     Mouse
                              ||||||| | || | |||||||||||||                              
Human     -6920     tagtgagatgCATTGTTGAGGGCGTTTTCAGACCCTCTccttccagga     -6873     Human
                            -40       |         -20                                     
                               ATTGTt                                                   
                               SOX17_01(-)1                                             


                                  EN1_01(+)0.917                                 
                                  GTTCTgc                                        
                     -40       |         -20                                     
Mouse     -6771     attaaaattaCAAAGTTCTGCCCAGAAGCAAtaggcagccc     -6731     Mouse
                              |||||||||||  ||| ||||                              
Human     -7655     tctccctgtgCAAAGTTCTGCAGAGATGCAAgcagggacgg     -7615     Human
                     -40       |         -20                                     
                                  GTTCTgc                                        
                                  EN1_01(+)0.917                                 


                                         PEA3_Q6(+)1                          
                                         aCTTCCa                              
                            |         -20                                     
Mouse     -6806     atctcttcttATTGTTTGAATACTTCCActggcttatt     -6769     Mouse
                              |||| || || |||||||                              
Human     -7696     tacccgtgtcATTGCTTAAACACTTCCAggaatgaaaa     -7659     Human
                            |         -20                                     
                                         aCTTCCa                              
                                         PEA3_Q6(+)1                          


                                       GATA2_01(-)0.974                                                     
                                       caGAATCaaa                                                           
                                       GATA1_01(-)0.99                                                      
                                       caGAATCaaa                                                           
                            -60       |         -40       |         -20                                     
Mouse     -6939     aaaactagatTTTCCTACCCAGAATCAAAGGAATGTCCCACTATTCAACAGTATTTGAtaagtccaac     -6872     Mouse
                              |||| || |||||||| ||  |||   |||||| |||| | |||||||                              
Human     -8000             gtTTTCTTATCCAGAATCCAAATAATCCTCCACTACTCAAGACTATTTGAagattaggcc     -7942     Human
                            -60       |         -40       |         -20                                     
                                       caGAATCcaa                                                           
                                       GATA1_01(-)0.99                                                      
                                       caGAATCcaa                                                           
                                       GATA2_01(-)0.974                                                     
