# Supplementary material for: Transcriptional double-autorepression feedforward circuits act for multicellularity and nervous system development
Source: BMC Genomics. 2011 May 11;12:228. doi: 10.1186/1471-2164-12-228 (PMC3116505; doi:10.1186/1471-2164-12-228)
Supplement: Additional file 4 — Alignments of conserved blocks for 5169 human-mouse orthologs with conserved TFBSs. The location and motif information for 386237 TFBSs are displayed in a character-based alignment-embedded layout. Each file name stands for a gene symbol and the file contains the alignments of conserved blocks with TFBS information for the corresponding gene. Each alignment is not interleaved. The graphical alignments with TFBS information for the 5169 human-mouse ortholog pairs are provided in a browsable format at our website http://genet.med.kagawa-u.ac.jp/pub/HMO_5169/List.htm, together with the character-based alignments with TFBSs and raw sequences contained in Additional files 4 and 2 respectively. [file 1471-2164-12-228-S4.ZIP › Additional_file_4/Text-based_Alignments/ADAMTSL2.aln.txt]

---------- ADAMTSL2 ----------

                                EN1_01(-)0.93                           
                                agATAAC                                 
                               MSX1_01(-)0.928                          
                               cAGATAacc                                
                              GATA2_01(+)0.992                          
                              ccaGATAAcc                                
                              GATA1_01(+)0.988                          
                              ccaGATAAcc                                
                      |         -20                                     
Mouse     -105      ccataggatgCCAGATAACCTTaccacttgaa       -74     Mouse
                              ||||||||||||                              
Human     -130      ccaactagtcCCAGATAACCTTgaggcctggg       -99     Human
                      |         -20                                     
                              ccaGATAAcc                                
                              GATA1_01(+)0.988                          
                              ccaGATAAcc                                
                              GATA2_01(+)0.992                          
                               cAGATAacc                                
                               MSX1_01(-)0.928                          
                                agATAAC                                 
                                EN1_01(-)0.93                           


                                          PAX4_03(-)1                                               
                                          aGGGTGgctcag                                              
                    -60       |         -40       |         -20                                     
Mouse     -255      cttggcagagGCCCTCAGATGAAGGGTGGCTCAGACTTGGCATTCACACCatccctttgt      -196     Mouse
                              |||||  ||| ||||||||| ||| ||| |||  ||||||                              
Human     -299      ttccctgcatGCCCTTGGATCAAGGGTGGCACAGGCTTAGCACGCACACCgccgctgggt      -240     Human
                    -60       |         -40       |         -20                                     
                                          aGGGTGgcacag                                              
                                          PAX4_03(-)1                                               


                                AP2REP_01(-)0.907                                  
                                tcCACAG                                            
                       -40       |         -20                                     
Mouse     -293      ttgtctctgtTCTCCACAGACATTCTCCAGGGGcaaagcttgg      -251     Mouse
                              ||||||||| | ||||| |||||                              
Human     -364      aggctggctgTCTCCACAGCCCTTCTCTAGGGGgcttgaggac      -322     Human
                       -40       |         -20                                     
                                tcCACAG                                            
                                AP2REP_01(-)0.907                                  


                              IK2_01(-)1                                
                              aaacTCCCAagg                              
                      |         -20                                     
Mouse     -405      aaagcaggtaAAACTCCCAAGGcgatccaaac      -374     Mouse
                              ||| ||||||||                              
Human     -475      tgagccagttAAAATCCCAAGGtgctcctgcc      -444     Human
                      |         -20                                     
                              aaaaTCCCAagg                              
                              IK2_01(-)1                                


                                  PEA3_Q6(+)0.937                             
                                  aCCTCCt                                     
                            |         -20                                     
Mouse     -1155     caggtgcaggCTGTACCTCCTTCTGCCCctcctccata     -1118     Mouse
                              ||| ||||||| ||||||                              
Human     -723      ctggcacaaaCTGCACCTCCTCCTGCCCtgcccctccc      -686     Human
                            |         -20                                     
                                  aCCTCCt                                     
                                  PEA3_Q6(+)0.937                             


                                        PAX4_03(-)0.907                               
                                        tGTGTGgctttg                                  
                               SF1_Q6(+)1                                             
                               ctaCCTTG                                               
                              LRH1_Q5(+)1                                             
                              gctaCCTTGttg                                            
                          -40       |         -20                                     
Mouse     -1418     ggggcagtagGCTACCTTGTTGTGTGGCTTTGGGCAagctgcctct     -1373     Mouse
                              ||||||||| |||||||||||| |||                              
Human     -1065     ttgctagtgtGCTACCTTGCTGTGTGGCTTTGAGCAggttggctcc     -1020     Human
                          -40       |         -20                                     
                              gctaCCTTGctg                                            
                              LRH1_Q5(+)1                                             
                               ctaCCTTG                                               
                               SF1_Q6(+)1                                             
                                        tGTGTGgctttg                                  
                                        PAX4_03(-)0.907                               


                               PEA3_Q6(+)1                                   
                               tCTTCCc                                       
                               LRF_Q2(+)0.911                                
                               tcttCCCCT                                     
                              LRF_Q2(+)0.952                                 
                              ttctTCCCC                                      
                              IK2_01(-)0.956                                 
                              ttctTCCCCtgg                                   
                           |         -20                                     
Mouse     -1507     tttccagactTTCTTCCCCTGGAATTGctgggtgcga     -1471     Mouse
                              |||||||||||||||||                              
Human     -1120     cctccatgccTTCTTCCCCTGGAATTGgccaggcgtg     -1084     Human
                           |         -20                                     
                              ttctTCCCCtgg                                   
                              IK2_01(-)0.956                                 
                              ttctTCCCC                                      
                              LRF_Q2(+)0.952                                 
                               tcttCCCCT                                     
                               LRF_Q2(+)0.911                                
                               tCTTCCc                                       
                               PEA3_Q6(+)1                                   


                                                                                                  MSX1_01(+  )0.908                                                           
                                                                                                  gccTTAATg                                                                   
                                                                                                  IPF1_Q4(+  )1                                                               
                                                                                                  gcctTAATG  aaa                                                              
                                             GATA2_01(+)0.987                                     CRX_Q4(+)  0.952  TFIII_Q6(+)0.9 MYOD_01(-)1                                
                                             agaGATGGat                                           gcctTAATG  aaaa   agtgTGAGG      gggcACCTGtct                               
                                             GATA1_01(+)1                                      CRX_Q4(-)0.9  07     PAX4_03(-)0.907   MYOGENIN_Q6(-)1                         
                                             agaGATGGat                                        ggagCCTTAatg  a      aGTGTGaggctg      cACCTGtc                                
                      |         -120      |         -100      |         -80       |         -60       |           -40       |         -20                                     
Mouse     -1887     ctgttgaaggTTTTGGACCCTAGGGAGAGATGGATCCTGTTTGAGCTGGACTTGGCTGGAATCCAGCAGTGTCTGGGAGCCTTAATG--AAAACCAAGTGTGAGGCTGACTGGGCACCTGTCTTtggcagcagc     -1756     Mouse
                              |||||||||| |||||| |||||||||   | ||||  | | ||||  ||| ||||  |||||||| ||||||||||  |||| |||||||||||| | || ||||||||||||                              
Human     -1566     cagccgctgcTTTTGGACCCCAGGGAGGGATGGATCCCCGT-GAGCGAGGCCTGGCCAGAAGCCAGTGGTGTCTGGAAGCCTTAATGAAAAAAGCAAGTGTGAGGCCGGCT-GGCACCTGTCTTcagccggcag     -1435     Human
                      |         -120      |         -100       |         -80       |         -60       |         -40       |          -20                                     
                                             aggGATGGat                                        gaagCCTTAatga        aGTGTGaggccg      cACCTGtc                                
                                             GATA1_01(+)1                                      CRX_Q4(-)0.907       PAX4_03(-)0.907   MYOGENIN_Q6(-)1                         
                                             aggGATGGat                                           gcctTAATGaaaa     agtgTGAGG                                                 
                                             GATA2_01(+)0.987                                     CRX_Q4(+)0.952    TFIII_Q6(+)0.9                                            
                                                                                                  gcctTAATGaaa                    t ggcACCTGtct                               
                                                                                                  IPF1_Q4(+)1                     M YOD_01(-)1                                
                                                                                                  gccTTAATg                                                                   
                                                                                                  MSX1_01(+)0.908                                                             


                                   VDR_Q3(-)1                                                    
                                   acaacctgctGACCC                                               
                                 EN1_01(-)0.926                                                  
                                 ggACAAC                                                         
                                E47_01(-)1                                                       
                                aggacaACCTGctga                                                  
                                CMYB_01(-)0.988                                                  
                                aggACAACctgctgaccc                                               
                           |         -40       |         -20                                     
Mouse     -2169     ttctctaaaaGGAGGACAACCTGCTGACCCTGGGTGAGGTAGGCCACtacatacttg     -2113     Mouse
                              ||||||||||||||||||||   |  |||||||||||                              
Human     -1833     cctttctctgGGAGGACAACCTGCTGACCCGAAGCCAGGTAGGCCACctcgtccccg     -1777     Human
                           |         -40       |         -20                                     
                                aggACAACctgctgaccc                                               
                                CMYB_01(-)0.988                                                  
                                aggacaACCTGctga                                                  
                                E47_01(-)1                                                       
                                 ggACAAC                                                         
                                 EN1_01(-)0.926                                                  
                                   acaacctgctGACCC                                               
                                   VDR_Q3(-)1                                                    


                                      MYOGENIN_Q6(-)1                       
                                      cACCTGgc                              
                          |         -20                                     
Mouse     -2211     tcaccttcctGCACCGTGCACCTGGCagtagctctc     -2176     Mouse
                              |||| | |||||||||                              
Human     -1885     gcccccgcacGCACAGCGCACCTGGCgccgtctgcc     -1850     Human
                          |         -20                                     
                                      cACCTGgc                              
                                      MYOGENIN_Q6(-)1                       


                                                                                                                                                                                                                                       LRF_Q2(+)0.911                                                           
                                                                                                                                                                                                                                       gaacCCCCT                                                                
                                                                                                                                                                                                                                      LRF_Q2(+)1                                                                
                                                                                                                                                                                                                                      ggaaCCCCC                                                                 
                                                                                                                                                                                                                                      HSF2_01(+)0.996                   TFIII_Q6(+)1                            
                                                                                                                                                                                                                                      GGAACcccct                        agagGGAGG                               
                                                                                           PAX4_03(-)0.907                                               L  RF_Q2(+)0.952                                                             CREL_01(-)0.952                 CKROX_Q2(-)1                              
                                                                                           aGTGTGcgcccg                                                  t  tccTCCCC                                                                  GGAACcccct                      ggaGAGGGa                                 
                                                                                        NKX25_01(+)1                                          NKX25_01(+)1                                                                           LRF_Q2(+)0.981              IK2_01(+)1                                     
                                                                                        taAAGTG                                               ggAAGTG                                                                                gggaACCCC                   aagTGGGAgagg                                   
                                                                                    VDR_Q3(+)0.991                                         P300_01(+)0.95   PEA3_Q6(+)0.937                                                      IK2_01(+)1                    NKX25_01(+)1                                     
                                                                                    GGGTTaaagtgtgcg                                        gtggGAAGTgtgag   tCCTCCc                                                              tccTGGGAaccc                  tgAAGTG                                          
                                           MYOGENIN_Q6(+ )1                         CRX_Q4(+)0.9                           IK2_01(+)0.95  6  PEA3_Q6(-)1 I  K2_01(-)0.956                                                      VDR_Q3(-)0.947              TCF4_Q5(+)1 IK2_01(+)0.969                           
                                           ggCAGCTg                                 gggtTAAAGtgtg                          gcgGGGGAgcag      gGGAAGt     t  tccTCCCCgtc                                                        cctcctgggaACCCC             tCTTTGaa    gagAGGGAggca                             
                                          MYOD_01(-)0.90 5                       CRX_Q4(-)0.952                         SP1_01(+)1     I  K2_01(+)1    ELF  1_Q6(-)1            CRX_Q4(+)0.9                                  STAT5A_01(+)0.997            CEBPGAMMA_Q6(-)0.907                                 
                                          aggcAGCTGgac                           agcgGGTTAaagt                          tgGGCGGggg     c  ggTGGGAagtg  agT  TCCTccccg           gctaTAAAGgcag                                 ccctcctgGGAACcc              tctttGAAGTggg                                        
                                          MYOD_01(+)0.90 5                                                                                                                              MYOGENIN_Q6(+)1      AP2REP_01(-)1                  PEA3_Q6(+)0.937 P300_01(+)0.95 PEA3_Q6(-)0.937                      
                                          aggCAGCTggac                                                                                                                                  ggCAGCTg             gcCACTG                        cCCTCCc         ctttGAAGTgggag gGGAGGc                              
                             |         -240      |          -220      |         -200      |         -180      |         -160      |           -140      |           -120      |         -100      |         -80       |         -60       |         -40       |         -20                                     
Mouse     -2509     gactgtggcaGCAGCAGCCAGCAGGCAGCTGGACAG-CCTGGCCATACTCCAGAGGAGCAGAGCGGGTTAAAGTGTGCGCCCGGCCAGCCGCCAGCAGGCTGGGCGGGGGAGCAGC--GGTGGGAAGTGTGAGT--TCCTCCCCGTCTGCCTGACAGCTATAAAGGCAGCTGCGGCCACAGAGCAGCCACTGGGCTGAGAGCCCCTCCTGGGAACCCCCTCCCTTGAATGCTCTTTGAAGTGGGAGAGGGAGGCagctggggaa     -2251     Mouse
                              |||||||||| ||||||||||| | | |||||||   ||||||||| |||||||||||||||||||||||| |||| |||| |     || |||||||||||| ||  ||||||||||||||||  ||||||||||||||||||||||||||||||| || || | | |||||| |||||||||||  | |||||||| |||||||||||| |||| |||||||||||||||||||||||||||                              
Human     -2191     gccgccgccgGCAGCAGCCAACAGGCAGCTGGGCCGGCCTGGCCGGGCTCCAGAGGCGCAGAGCGGGTTAAAGTGTGCGCCAGGCCGGCCGGC-----GC-GGGCGGGGGAGCGGCCTGGTGGGAAGTGTGAGTGTTCCTCCCCGTCTGCCTGACAGCTATAAAGGCGGCCGCCGGCGCAGAGCCGCCACTGGGCT--GCGCCCCTCCCGGGAACCCCCTCTCTTGGATGCTCTTTGAAGTGGGAGAGGGAGGCggcgcggggg     -1936     Human
                          |         -240      |         -220      |         -200      |         -180      |               -160      |         -140      |         -120      |         -100      |         -80       |           -60       |         -40       |         -20                                     
                                          aggCAGCTgggc                           agcgGGTTAaagt                         c gGGCGGggg       tggTGGGAagtg    tgTTCCTccccg           gctaTAAAGgcgg                gcCACTG          cCCTCCc                      tctttGAAGTggg                                        
                                          MYOD_01(+)0.905                        CRX_Q4(-)0.952                        S P1_01(+)1       IK2_01(+)1      ELF1_Q6(-)1            CRX_Q4(+)0.9                 AP2REP_01(-  )1  PEA3_Q6(+)0.937              CEBPGAMMA_Q6(-)0.907                                 
                                          aggcAGCTGggc                              gggtTAAAGtgtg                          gcgGGGGAgcgg    gtggGAAGTgtgag  ttccTCCCCgtc                                                       ccctcccgGGAACcc              tCTTTGaa    gagAGGGAggcg                             
                                          MYOD_01(-)0.905                           CRX_Q4(+)0.9                           IK2_01(+)0.956  P300_01(+)0.95  IK2_01(-)0.956                                                     STAT5A_01(+)0.997            TCF4_Q5(+)1 IK2_01(+)0.969                           
                                           ggCAGCTg                                 GGGTTaaagtgtgcg                                          gGGAAGt       ttccTCCCC                                                           cctcccgggaACCCC              ctttGAAGTgggag gGGAGGc                              
                                           MYOGENIN_Q6(+)1                          VDR_Q3(+)0.991                                           PEA3_Q6(-)1   LRF_Q2(+)0.952                                                      VDR_Q3(-)0.947               P300_01(+)0.95 PEA3_Q6(-)0.937                      
                                           ggCAGCTg                                     taAAGTG                                               ggAAGTG       tCCTCCc                                                              tccCGGGAaccc                  tgAAGTG                                          
                                           MYOGENIN_Q6(+)1                              NKX25_01(+)1                                          NKX25_01(+)1  PEA3_Q6(+)0.937                                                      IK2_01(+)0.978                NKX25_01(+)1                                     
                                                                                           aGTGTGcgccag                                                                                                                              gggaACCCC                   aagTGGGAgagg                                   
                                                                                           PAX4_03(-)0.907                                                                                                                           LRF_Q2(+)0.981              IK2_01(+)1                                     
                                                                                                                                                                                                                                      GGAACcccct                      ggaGAGGGa                                 
                                                                                                                                                                                                                                      CREL_01(-)0.952                 CKROX_Q2(-)1                              
                                                                                                                                                                                                                                      GGAACcccct                        agagGGAGG                               
                                                                                                                                                                                                                                      HSF2_01(+)0.996                   TFIII_Q6(+)1                            
                                                                                                                                                                                                                                      ggaaCCCCC                                                                 
                                                                                                                                                                                                                                      LRF_Q2(+)1                                                                
                                                                                                                                                                                                                                       gaacCCCCT                                                                
                                                                                                                                                                                                                                       LRF_Q2(+)0.911                                                           


                                   MYOGENIN_Q6(-)0.964                    
                                   cATCTGgt                               
                                GATA2_01(-)0.98                           
                                agACATCtgg                                
                                GATA1_01(-)0.99                           
                                agACATCtgg                                
                        |         -20                                     
Mouse     -2875     gacgatcttcCTAGACATCTGGTCgataggctgt     -2842     Mouse
                              |||| |||||||||                              
Human     -2605     cctggctgctCTAGCCATCTGGTCagcaggccac     -2572     Human
                        |         -20                                     
                                agCCATCtgg                                
                                GATA1_01(-)1                              
                                agCCATCtgg                                
                                GATA2_01(-)0.987                          
                                   cATCTGgt                               
                                   MYOGENIN_Q6(-)0.964                    


                                               MYOGENIN_Q6(-)0.964                       
                                               cATCTGca                                  
                             -40       |         -20                                     
Mouse     -2924     gtggggtccaGCCAAGCTGGTACCAAACATCTGCAGAATaccccgtgcc     -2876     Mouse
                              |||||| |||| |   |||||||||||||                              
Human     -2666     gccaggggctGCCAAGTTGGTGCTGGACATCTGCAGAATccctgagcct     -2618     Human
                             -40       |         -20                                     
                                               cATCTGca                                  
                                               MYOGENIN_Q6(-)0.964                       


                                      PEA3_Q6(-)1                            
                                      tGGATGa                                
                                     POU1F1_Q6(+)0.985                       
                                     aTGGATgaaa                              
                                     GATA2_01(+)0.979                        
                                     atgGATGAaa                              
                                     GATA1_01(+)0.988                        
                                     atgGATGAaa                              
                                  TEF1_Q6(+)0.915                            
                                  GGCATg                                     
                                SP1_01(+)0.921                               
                                gaGGCATgga                                   
                              YY1_01(+)0.904                                 
                              cagaGGCATggatgaaa                              
                           |         -20                                     
Mouse     -3160     actacagggaCAGAGGCATGGATGAAAtggctcagcc     -3124     Mouse
                              ||| |||||||||||||                              
Human     -2948     tgcatggaggCAGGGGCATGGATGAAAagacacagat     -2912     Human
                           |         -20                                     
                              caggGGCATggatgaaa                              
                              YY1_01(+)0.904                                 
                                ggGGCATgga                                   
                                SP1_01(+)0.921                               
                                  GGCATg                                     
                                  TEF1_Q6(+)0.915                            
                                     atgGATGAaa                              
                                     GATA1_01(+)0.988                        
                                     atgGATGAaa                              
                                     GATA2_01(+)0.979                        
                                     aTGGATgaaa                              
                                     POU1F1_Q6(+)0.985                       
                                      tGGATGa                                
                                      PEA3_Q6(-)1                            


                                 MYOGENIN_Q6(-)1                        
                                 cAGCTGaa                               
                               MYOGENIN_Q6(+)1                          
                               ggCAGCTg                                 
                              MYOD_01(-)0.905                           
                              aggcAGCTGaag                              
                              MYOD_01(+)0.905                           
                              aggCAGCTgaag                              
                      |         -20                                     
Mouse     -3253     cagcccaaagAGGCAGCTGAAGaagcttatca     -3222     Mouse
                              ||||||||||||                              
Human     -3053     tttctcatgaAGGCAGCTGAAGgaactcacaa     -3022     Human
                      |         -20                                     
                              aggCAGCTgaag                              
                              MYOD_01(+)0.905                           
                              aggcAGCTGaag                              
                              MYOD_01(-)0.905                           
                               ggCAGCTg                                 
                               MYOGENIN_Q6(+)1                          
                                 cAGCTGaa                               
                                 MYOGENIN_Q6(-)1                        


                               EN1_01(+)0.926                             
                               GTGGTca                                    
                              SMAD4_Q6(+)0.99                             
                              ggtggtcAGACAcaa                             
                        |         -20                                     
Mouse     -3304     gctgcggtctGGTGGTCAGACACAagacttcccc     -3271     Mouse
                              ||||||||||||||                              
Human     -3086     ctttctggtgGGTGGTCAGACACAgggcagaact     -3053     Human
                        |         -20                                     
                              ggtggtcAGACAcag                             
                              SMAD4_Q6(+)0.99                             
                               GTGGTca                                    
                               EN1_01(+)0.926                             


                                SP1_01(-)0.962                         
                                tccCAGCCtc                             
                     |         -20                                     
Mouse     -3431     gaccactccaCTTCCCAGCCTcagtttctcc     -3401     Mouse
                              |||||||||||                              
Human     -3105     ggtggctttcCTTCCCAGCCTttctggtggg     -3075     Human
                     |         -20                                     
                                tccCAGCCtt                             
                                SP1_01(-)0.962                         


                                          PAX4_03(-)0.903                          
                                          cTGGTGgcttta                             
                       -40       |         -20                                     
Mouse     -3468     cctgtatctgTCACAACTTTGACTGGTGGCTTTagcagaccac     -3426     Mouse
                              |||| ||| | ||||||||||||                              
Human     -3129     attatcgcttTCACTACTATTACTGGTGGCTTTccttcccagc     -3087     Human
                       -40       |         -20                                     
                                          cTGGTGgctttc                             
                                          PAX4_03(-)0.903                          


                                    PAX4_03(-)0.907                                    
                                    aGTGTGagcctg                                       
                                   AP2REP_01(+)1                                       
                                   CAGTGtg                                             
                               SP1_01(+)0.972                                          
                               ggGGCAGtgt                                              
                               LRF_Q2(-)0.943                                          
                               GGGGCagtg                                               
                              P300_01(+)0.944                                          
                              ggggGCAGTgtgag                                           
                              LRF_Q2(-)1                                               
                              GGGGGcagt                                                
                           -40       |         -20                                     
Mouse     -3684     ttggccccagGGGGGCAGTGTGAGCCTGGATAAGGGTcatgggaggt     -3638     Mouse
                              |||||||||||| |||||| | |||||                              
Human     -3478     agcgaccccaGGGGGCAGTGTGGGCCTGGGTTAGGGTtagggttagt     -3432     Human
                           -40       |         -20                                     
                              GGGGGcagt                                                
                              LRF_Q2(-)1                                               
                              ggggGCAGTgtggg                                           
                              P300_01(+)0.944                                          
                               GGGGCagtg                                               
                               LRF_Q2(-)0.943                                          
                               ggGGCAGtgt                                              
                               SP1_01(+)0.972                                          
                                   CAGTGtg                                             
                                   AP2REP_01(+)1                                       
                                    aGTGTGggcctg                                       
                                    PAX4_03(-)0.907                                    


                                                CMYB_01(+)0.906                                             
                                                aagggaaactGTTAGtca                                          
                                               SF1_Q6(-)1                                                   
                                               CAAGGgaa                                                     
                                               ICSBP_Q6(+)1                                                 
                                               caaggGAAACtg                                                 
                                              IK2_01(+)0.969                                                
                                              ccaAGGGAaact                                                  
                                             BLIMP1_Q6(+)1                                                  
                                             cccaAGGGAaactg                                                 
                                         PEA3_Q6(+)0.937                                                    
                                         cCCTCCc                                                            
                                        IK2_01(-)1                                                          
                                        tcccTCCCAagg                                                        
                                        CKROX_Q2(+)1                                                        
                                        tCCCTCcca                                                           
                                    LRF_Q2(-)0.981                                                          
                                    GGGGTccct                                                               
                                    IK2_01(-)0.969                                                          
                                    ggggTCCCTccc                                                            
                                   LRF_Q2(-)0.923                                                           
                                   TGGGGtccc                                                                
                                AP2REP_01(+)0.907    CRX_Q4(-)0.9                                           
                                CTGTGgg              aaacTGTTAgtca                                          
                            SP1_01(+)0.962  LRH1_Q5(-)1   PAX4_03(+)1                                       
                            ttGGCTGtgg      tccCAAGGgaaa  gttagtCACCCc                                      
                            -60       |         -40       |         -20                                     
Mouse     -3952     catgtcagttGGCTGTGGGGTCCCTCCCAAGGGAAACTGTTAGTCACCCCGGCGCTGGagcatgtgga     -3885     Mouse
                              ||||||||||||||||||||||||||| ||||||||||| ||||||||                              
Human     -3760     tgtgttggtcGGCTGTGGGGTCCCTCCCAAGGGAAACCGTTAGTCACCCTGGCGCTGGctggatgtga     -3693     Human
                            -60       |         -40       |         -20                                     
                            tcGGCTGtgg      tccCAAGGgaaa  gttagtCACCCt                                      
                            SP1_01(+)0.962  LRH1_Q5(-)1   PAX4_03(+)1                                       
                                CTGTGgg              aaacCGTTAgtca                                          
                                AP2REP_01(+)0.907    CRX_Q4(-)0.904                                         
                                   TGGGGtccc                                                                
                                   LRF_Q2(-)0.923                                                           
                                    ggggTCCCTccc                                                            
                                    IK2_01(-)0.969                                                          
                                    GGGGTccct                                                               
                                    LRF_Q2(-)0.981                                                          
                                        tCCCTCcca                                                           
                                        CKROX_Q2(+)1                                                        
                                        tcccTCCCAagg                                                        
                                        IK2_01(-)1                                                          
                                         cCCTCCc                                                            
                                         PEA3_Q6(+)0.937                                                    
                                             cccaAGGGAaaccg                                                 
                                             BLIMP1_Q6(+)1                                                  
                                              ccaAGGGAaacc                                                  
                                              IK2_01(+)0.969                                                
                                               caaggGAAACcg                                                 
                                               ICSBP_Q6(+)1                                                 
                                               CAAGGgaa                                                     
                                               SF1_Q6(-)1                                                   
                                                aagggaaaccGTTAGtca                                          
                                                CMYB_01(+)0.906                                             


                                  PAX4_03(+)0.907                            
                                  gagagtCACACa                               
                           |         -20                                     
Mouse     -4060     gaagccagtaCCTAGAGAGTCACACACtcgtgggcat     -4024     Mouse
                              ||| ||| |||||||||                              
Human     -3899     ggagctggggCCTGGAGGGTCACACACctgcaggagg     -3863     Human
                           |         -20                                     
                                  gagggtCACACa                               
                                  PAX4_03(+)0.907                            


                             SP1_01(-)0.962                           
                             agaCAGCCac                               
                              -20                                     
Mouse     -5513     ggctaaaagaGACAGCCACAgcctaggttc     -5484     Mouse
                              ||||||||||                              
Human     -7264     actgagagggGACAGCCACAcctgggtcag     -7235     Human
                              -20                                     
                             ggaCAGCCac                               
                             SP1_01(-)0.962                           


                                                                                                    LRF_Q2(+)0.923                           
                                                                                                    gtcaCCCCA                                
                                                                                                   LRF_Q2(+)0.981                            
                                                                                                   ggtcACCCC                                 
                                                                                                 LRF_Q2(-)0.904                              
                                                                                                 TGGGTcacc                                   
                                                                                                PAX4_03(+)1                                  
                                                                                                gtgggtCACCCc                                 
                     -100      |         -80       |         -60       |         -40       |         -20                                     
Mouse     -5929     tgtctgcctaGCCCAGGAGTGCTGTGCCAGCTGCTGTATTGGCCTCCTCCAAATTTTAAACACCCGGCCCACAGTAGTGGGTCACCCCAGAacgcagaggc     -5829     Mouse
                              ||||||||| |||| ||| |||||||  || || ||||| | ||||| |||||| | || |||| | ||||||||||||||                              
Human     -8000         gcccggGCCCAGGAGGGCTG-GCCGGCTGCTGCGTTTGCGTCCTCTACATTTTGAACACCTGACCTACAGCACTGGGTCACCCCAGAgcacagcagt     -7906     Human
                    -100      |         -80        |         -60       |         -40       |         -20                                     
                                                                                                ctgggtCACCCc                                 
                                                                                                PAX4_03(+)1                                  
                                                                                                 TGGGTcacc                                   
                                                                                                 LRF_Q2(-)0.904                              
                                                                                                   ggtcACCCC                                 
                                                                                                   LRF_Q2(+)0.981                            
                                                                                                    gtcaCCCCA                                
                                                                                                    LRF_Q2(+)0.923                           
