# Supplementary material for: Transcriptional double-autorepression feedforward circuits act for multicellularity and nervous system development
Source: BMC Genomics. 2011 May 11;12:228. doi: 10.1186/1471-2164-12-228 (PMC3116505; doi:10.1186/1471-2164-12-228)
Supplement: Additional file 4 — Alignments of conserved blocks for 5169 human-mouse orthologs with conserved TFBSs. The location and motif information for 386237 TFBSs are displayed in a character-based alignment-embedded layout. Each file name stands for a gene symbol and the file contains the alignments of conserved blocks with TFBS information for the corresponding gene. Each alignment is not interleaved. The graphical alignments with TFBS information for the 5169 human-mouse ortholog pairs are provided in a browsable format at our website http://genet.med.kagawa-u.ac.jp/pub/HMO_5169/List.htm, together with the character-based alignments with TFBSs and raw sequences contained in Additional files 4 and 2 respectively. [file 1471-2164-12-228-S4.ZIP › Additional_file_4/Text-based_Alignments/ADAMTSL5.aln.txt]

---------- ADAMTSL5 ----------

Alingment line lengths differ!


                                      EN1_01(-)0.926                        
                                      taACAAC                               
                          |         -20                                     
Mouse     -188      attaattttaAAACCAAATAACAACAcatacagttc      -153     Mouse
                              |||| || ||||||||                              
Human     -256      tctcaaaaacAAACTAACTAACAACAataataattg      -221     Human
                          |         -20                                     
                                      taACAAC                               
                                      EN1_01(-)0.926                        


                                         LRF_Q2(-)0.923                                                                            
                                         TGGGGaaac                                                                                 
                                       IK2_01(+)0.956                                                                              
                                       gatGGGGAaacc                                                                                
                                      CEBPB_01(+)0.966                                                                             
                                      agatgggGAAACcg                                                                               
                                    GATA2_01(+)0.987                                                                               
                                    acaGATGGgg                                                                                     
                                    GATA1_01(+)1                                                                                   
                                    acaGATGGgg                                                                                     
                                   MYOGENIN_Q6(+)0.964                                                                             
                                   caCAGATg                                                                                        
                                 E47_01(+)0.934                                                                                    
                                 tgcaCAGATggggaa                                                                                   
                                 AP2REP_01(-)0.907                                                                                 
                                 tgCACAG                                                                                           
                                YY1_01(-)0.996                                                                                     
                                ctgcacagATGGGgaaa                                                                                  
                     |         -80       |         -60       |         -40       |         -20                                     
Mouse     -1713     cgcgggttttCACTGCACAGATGGGGAAACCGAGGCCTGGAGAAATGGAATGGTTGGTTCCTGGCCACCCAGGAAGGTAGAtgaaaggggt     -1623     Mouse
                              |||||||||||||||||||| |||||||||   | |||| ||| |||   | |||||| | | ||||||||                              
Human     -757      acttggccccCACTGCACAGATGGGGAAACTGAGGCCTGGGAGAGTGGAGTGGCTGGCCTCAGGCCACACGGAAAGGTAGAagcagtgatg      -667     Human
                     |         -80       |         -60       |         -40       |         -20                                     
                                ctgcacagATGGGgaaa                                                                                  
                                YY1_01(-)0.996                                                                                     
                                 tgCACAG                                                                                           
                                 AP2REP_01(-)0.907                                                                                 
                                 tgcaCAGATggggaa                                                                                   
                                 E47_01(+)0.934                                                                                    
                                   caCAGATg                                                                                        
                                   MYOGENIN_Q6(+)0.964                                                                             
                                    acaGATGGgg                                                                                     
                                    GATA1_01(+)1                                                                                   
                                    acaGATGGgg                                                                                     
                                    GATA2_01(+)0.987                                                                               
                                      agatgggGAAACtg                                                                               
                                      CEBPB_01(+)0.966                                                                             
                                       gatGGGGAaact                                                                                
                                       IK2_01(+)0.956                                                                              
                                         TGGGGaaac                                                                                 
                                         LRF_Q2(-)0.923                                                                            


                              SP1_01(+)0.962                                     
                              caGGCTGgga                                         
                     -40       |         -20                                     
Mouse     -2103     ctggtcttgcCAGGCTGGGATCACGAGGAGGagggcgtcgg     -2063     Mouse
                              ||||||||| ||| |||||||                              
Human     -1149     tttccccctgCAGGCTGGGGTCATGAGGAGGgtgtggatgg     -1109     Human
                     -40       |         -20                                     
                              caGGCTGggg                                         
                              SP1_01(+)0.962                                     


                                 PEA3_Q6(+)1                              
                                 cCTTCCc                                  
                                IK2_01(-)0.969                            
                                ccctTCCCTcct                              
                           IK2_01(-)0.969                                 
                           tggtTCCCTtcc                                   
                        |         -20                                     
Mouse     -2129     ttcatcttggTTCCCTTCCCTCCTggctggtctt     -2096     Mouse
                              |||||||||| |||                              
Human     -1174     tggcggctgcTTCCCTTCCCCCCTctttccccct     -1141     Human
                        |         -20                                     
                           tgctTCCCTtcc                                   
                           IK2_01(-)0.969                                 
                                ccctTCCCCcct                              
                                IK2_01(-)0.956                            
                                 cCTTCCc                                  
                                 PEA3_Q6(+)1                              


                               SP1_01(+)0.943                          
                               cgGGCCGggg                              
                     |         -20                                     
Mouse     -2261     ctggttccagCCGGGCCGGGGtacttttgtc     -2231     Mouse
                              |||||||||||                              
Human     -1246     cagctggtgcCCGGGCCGGGGctcacccacc     -1216     Human
                     |         -20                                     
                               cgGGCCGggg                              
                               SP1_01(+)0.943                          


                                PEA3_Q6(+)1     SP1_01(-)0.962                           
                                tCTTCCt         ggaCAGCCca                               
                             -40       |         -20                                     
Mouse     -2428     ccccagcctcCTTCTTCCTTCCTTCCCGGGACAGCCCAGtttctgggcc     -2380     Mouse
                              |||||||| | ||||| ||| ||||||||                              
Human     -1433     ctggtgcagaCTTCTTCC-TGCTTCCTGGGCCAGCCCAGgctctaggct     -1386     Human
                            -40        |         -20                                     
                                tCTTCC t        ggcCAGCCca                               
                                PEA3_Q 6(+)1    SP1_01(-)0.962                           


                                                                                                    PEA3_Q6(-)0.937                       
                                                                                                    gGGAGGg                               
                                                                                                   CKROX_Q2(-)1                           
                                                                                                   tggGAGGGa                              
                                                                             SP1_01(-) 0.924     TFIII_Q6(+)1                             
                                                                             ggcGCGCCt a         ggtgGGAGG                                
                                                                           SP1_01(+)0. 924      IK2_01(+)1                                
                                                                           tgGGCGCgcc           gggTGGGAggga                              
                           |         -80       |         -60       |         -40        |         -20                                     
Mouse     -2902     gccctctcctGCCGCACGAGGGCGCCCTTGGCCTGCGCCCTCGGTGACCCCAGCCTGGGCGCGCCT-AGGAGGCCCGGGTGGGAGGGAtcgaccgagt     -2806     Mouse
                              ||||| |||||||||||  ||||  |||||    ||||||  ||||||||||||||  |||||||  |||||||||||                              
Human     -2213     atccgcgcccGCCGCGCGAGGGCGCCCGGGGCCGCCGCCCCTCCTGACCCGGGCCTGGGCGCGCCTGCGGAGGCCGCGGTGGGAGGGAccgtcccagg     -2116     Human
                            |         -80       |         -60       |         -40       |         -20                                     
                                                                           tgGGCGCgcc           cggTGGGAggga                              
                                                                           SP1_01(+)0.924       IK2_01(+)1                                
                                                                             ggcGCGCCtg          ggtgGGAGG                                
                                                                             SP1_01(-)0.924      TFIII_Q6(+)1                             
                                                                                                   tggGAGGGa                              
                                                                                                   CKROX_Q2(-)1                           
                                                                                                    gGGAGGg                               
                                                                                                    PEA3_Q6(-)0.937                       


                                    TFIII_Q6(-)0.919                                  
                                    CCTGCcgca                                         
                                    E2F1_Q3(+)0.925                                   
                                    ccTGCCGc                                          
                                  SP1_01(-)0.972                                      
                                  cccCTGCCgc                                          
                          -40       |         -20                                     
Mouse     -2947     cacagtaggtCAGCCCCCTGCCGCAGGTCCGGGCCCaacgcgtgcg     -2902     Mouse
                              ||| |||||||||||| |||| ||||                              
Human     -2239     gtccgccgggCAGTCCCCTGCCGCAGATCCGCGCCCgccgcgcgag     -2194     Human
                          -40       |         -20                                     
                                  cccCTGCCgc                                          
                                  SP1_01(-)0.972                                      
                                    ccTGCCGc                                          
                                    E2F1_Q3(+)0.925                                   
                                    CCTGCcgca                                         
                                    TFIII_Q6(-)0.919                                  


                                 TEF1_Q6(-)1                                                        
                                 cATTCC                                                             
                                IK2_01(-)0.969            TST1_01(+)0.929                           
                                acatTCCCTggc              ccgGAATAgcagtcc                           
                    -60       |         -40       |         -20                                     
Mouse     -3097     ccagcgctagGCACATTCCCTGGCCCTGAGCGCGGCGCCCGGAATAGCAGtccagtcacc     -3038     Mouse
                              |||||||||| |||||||||||||||||||||||||||||                              
Human     -2405     ctcggttcgcGCACATTCCCGGGCCCTGAGCGCGGCGCCCGGAATAGCAGccccggggca     -2346     Human
                    -60       |         -40       |         -20                                     
                                acatTCCCGggc              ccgGAATAgcagccc                           
                                IK2_01(-)0.978            TST1_01(+)0.929                           
                                 cATTCC                                                             
                                 TEF1_Q6(-)1                                                        


                               TEF1_Q6(+)0.972                         
                               GGGATg                                  
                              GATA2_01(+)0.979                         
                              gggGATGAgg                               
                              GATA1_01(+)0.988                         
                              gggGATGAgg                               
                     |         -20                                     
Mouse     -3215     agtgggtgatGGGGATGAGGAgaggaaatct     -3185     Mouse
                              ||||||| |||                              
Human     -2501     ggctgtgaccGGGGATGGGGAcgccggtggg     -2471     Human
                     |         -20                                     
                              gggGATGGgg                               
                              GATA1_01(+)1                             
                              gggGATGGgg                               
                              GATA2_01(+)0.987                         
                               GGGATg                                  
                               TEF1_Q6(+)0.972                         


                                                                         LRF_Q2(+)1                                     
                                                                         tccgCCCCC                                      
                                                                        LRF_Q2(+)0.943                                  
                                                                        ctccGCCCC                                       
                                                TEF1_Q6(+) 1           SP1_01(-)1                                       
                                                GGAATg                 cctCCGCCcc                                       
                                      SP1_01(-)0.924          PEA3_Q6(-)0.937                                           
                                      gcaGCGCCtg              gGGAGGg                                                   
                             |         -60       |          -40       |         -20                                     
Mouse     -3513     ggtggagcatTGGTGACGGCAGCGCCTGGGAATGTGGG-GCAGGGAGGGTCCCTCCGCCCCCAGCGGGCGcgcggggcct     -3435     Mouse
                              ||||||| |||||||| ||||||| |   || ||||||||| |||||||||| ||| |||                              
Human     -2735     gcgcgtccccTGGTGACAGCAGCGCCCGGGAATGCGCCAGCTGGGAGGGTCTCTCCGCCCCCCGCGCGCGgcccacgggg     -2656     Human
                    -80       |         -60       |         -40       |         -20                                     
                                      gcaGCGCCcg              gGGAGGg                                                   
                                      SP1_01(-)0.924          PEA3_Q6(-)0.937                                           
                                                GGAATg                 tctCCGCCcc                                       
                                                TEF1_Q6(+)1            SP1_01(-)1                                       
                                                                        ctccGCCCC                                       
                                                                        LRF_Q2(+)0.943                                  
                                                                         tccgCCCCC                                      
                                                                         LRF_Q2(+)1                                     


                                   PEA3_Q6(+)1                                  
                                   gCTTCCt                                      
                                   ELF1_Q6(-)1                                  
                                   gcTTCCTagagg                                 
                                  STAT5A_01(-)0.995                             
                                  ggCTTCCtagaggag                               
                                  CEBPB_01(-)0.95                               
                                  ggCTTCCtagagga                                
                               ETS2_B(-)1                                       
                               gtgggcTTCCTaga                                   
                               CREL_01(+)0.952                                  
                               gtgggCTTCC                                       
                    -40       |         -20                                     
Mouse     -3762     aggtcagccaGGTGGGCTTCCTAGAGGAGGcgagttcagc     -3723     Mouse
                              |||||||||||| |||||||                              
Human     -3205     gggacagcagGGTGGGCTTCCTGGAGGAGGgggtgctcag     -3166     Human
                    -40       |         -20                                     
                               gtgggCTTCC                                       
                               CREL_01(+)0.952                                  
                               gtgggcTTCCTgga                                   
                               ETS2_B(-)1                                       
                                  ggCTTCCtggagga                                
                                  CEBPB_01(-)0.95                               
                                  ggCTTCCtggaggag                               
                                  STAT5A_01(-)0.995                             
                                   gcTTCCTggagg                                 
                                   ELF1_Q6(-)1                                  
                                   gCTTCCt                                      
                                   PEA3_Q6(+)1                                  


                                  AP2REP_01(-)0.907                     
                                  caCACAG                               
                      |         -20                                     
Mouse     -3986     gccatagctgTGTGCACACAGTgacttgcata     -3955     Mouse
                              ||||||||||||                              
Human     -3351     tgttcacagcTGTGCACACAGTaggtgctcaa     -3320     Human
                      |         -20                                     
                                  caCACAG                               
                                  AP2REP_01(-)0.907                     


                               TEF1_Q6(-)0.915                         
                               cATGCC                                  
                             SP1_01(-)0.921                            
                             cccATGCCtg                                
                     |         -20                                     
Mouse     -4099     tcctcacagcCCATGCCTGGCcttagcatct     -4069     Mouse
                              |||||||||||                              
Human     -3687     gcactcaccgCCATGCCTGGCtaagttttat     -3657     Human
                     |         -20                                     
                             gccATGCCtg                                
                             SP1_01(-)0.921                            
                               cATGCC                                  
                               TEF1_Q6(-)0.915                         


                                  AP2REP_01(-)0.932                                                
                                  ccTACTG                                                          
                             |         -40       |         -20                                     
Mouse     -4580     tgcacagcaaAGTGCCTACTGTATGCTATCCCTGCAAGGGAGAGGGCCTattgtacata     -4522     Mouse
                              ||||||||||||||||  |||||||| | || || ||||                              
Human     -4298     catagaactcAGTGCCTACTGTATGCGCTCCCTGCAGGAGACAGCGCCTtatgtatacc     -4240     Human
                             |         -40       |         -20                                     
                                  ccTACTG                                                          
                                  AP2REP_01(-)0.932                                                


                               AP2REP_01(+)1                           
                               CAGTGgc                                 
                     |         -20                                     
Mouse     -4598     tctactgtagGCAGTGGCTGCacagcaaagt     -4568     Mouse
                              |||||||||||                              
Human     -4364     cacgcagggtGCAGTGGCTGCggtatgcact     -4334     Human
                     |         -20                                     
                               CAGTGgc                                 
                               AP2REP_01(+)1                           


                              HFH3_01(-)1                                 
                              aactcAAACAtcc                               
                        |         -20                                     
Mouse     -5188     gcttgtgccaAACTCAAACATCCTatgcagctgg     -5155     Mouse
                              |||||||||| |||                              
Human     -6378     tcaatccaggAACTCAAACAACCTtctcagaaat     -6345     Human
                        |         -20                                     
                              aactcAAACAacc                               
                              HFH3_01(-)1                                 


                                 PEA3_Q6(-)0.937                      
                                 gGGAGGc                              
                              -20                                     
Mouse     -5492     ccccagtgtcCTTGGGAGGCagaagggaac     -5463     Mouse
                              ||||||||||                              
Human     -6571     gtccgagctaCTTGGGAGGCtgatcccaga     -6542     Human
                              -20                                     
                                 gGGAGGc                              
                                 PEA3_Q6(-)0.937                      


                                                   HFH3_01(+)0.931                             
                                                   gtcTTTTTgctaa                               
                                                 HFH3_01(+)0.931                               
                                                 gggTCTTTttgct                                 
                                                LRF_Q2(-)0.904                                 
                                                TGGGTcttt                                      
                         |         -40       |         -20                                     
Mouse     -6348     tgcaggagcgATCCGTTTTTTGTCTGCGTGGGTCTTTTTGCTAATggcagtgtca     -6294     Mouse
                              |||| |||||  ||||| ||||||||||| |||||                              
Human     -7318     cacagaaataATCCATTTTTAATCTGCATGGGTCTTTTTACTAATtatgagacaa     -7264     Human
                         |         -40       |         -20                                     
                                                TGGGTcttt                                      
                                                LRF_Q2(-)0.904                                 
                                                 gggTCTTTttact                                 
                                                 HFH3_01(+)0.931                               
                                                   gtcTTTTTactaa                               
                                                   HFH3_01(+)0.931                             


                                  EN1_01(+)0.917                       
                                  GTGCTgt                              
                     |         -20                                     
Mouse     -7897     tggatagcagGCATGTGCTGTcacacctggc     -7867     Mouse
                              |||||||||||                              
Human     -7709     cagggcctttGCATGTGCTGTtccctctgcc     -7679     Human
                     |         -20                                     
                                  GTGCTgt                              
                                  EN1_01(+)0.917                       
