# Supplementary material for: Transcriptional double-autorepression feedforward circuits act for multicellularity and nervous system development
Source: BMC Genomics. 2011 May 11;12:228. doi: 10.1186/1471-2164-12-228 (PMC3116505; doi:10.1186/1471-2164-12-228)
Supplement: Additional file 4 — Alignments of conserved blocks for 5169 human-mouse orthologs with conserved TFBSs. The location and motif information for 386237 TFBSs are displayed in a character-based alignment-embedded layout. Each file name stands for a gene symbol and the file contains the alignments of conserved blocks with TFBS information for the corresponding gene. Each alignment is not interleaved. The graphical alignments with TFBS information for the 5169 human-mouse ortholog pairs are provided in a browsable format at our website http://genet.med.kagawa-u.ac.jp/pub/HMO_5169/List.htm, together with the character-based alignments with TFBSs and raw sequences contained in Additional files 4 and 2 respectively. [file 1471-2164-12-228-S4.ZIP › Additional_file_4/Text-based_Alignments/ADARB1.aln.txt]

---------- ADARB1 ----------

                              AP2REP_01(+)0.932                     
                              CAGTAca                               
                            -20                                     
Mouse     -128      atgtggtggtCAGTACAGaaagactctg      -101     Mouse
                              ||||||||                              
Human     -153      atggacaaggCAGTACAGtagaatttgg      -126     Human
                            -20                                     
                              CAGTAca                               
                              AP2REP_01(+)0.932                     


                             PAX4_03(-)0.907                           
                             aGTGTGtgccca                              
                     |         -20                                     
Mouse     -1570     gctgtgtaaaGTGTGTGCCCAgatactatta     -1540     Mouse
                              |||||||||||                              
Human     -639      cgcccgctggGTGTGTGCCCAacagtggtgt      -609     Human
                     |         -20                                     
                             gGTGTGtgccca                              
                             PAX4_03(-)0.907                           


                               IRF1_Q6(+)0.904                                
                               ttCTGTT                                        
                            |         -20                                     
Mouse     -5130     gctcctctgtATTCTGTTCCTGGCAGTGccttgttctc     -5093     Mouse
                              ||||||||||| | ||||                              
Human     -1650     tgagcccctgATTCTGTTCCTTGAAGTGtcaggagtta     -1613     Human
                            |         -20                                     
                               ttCTGTT                                        
                               IRF1_Q6(+)0.904                                


                                     AP2REP_01(+)0.918                    
                                     CAGTCag                              
                        |         -20                                     
Mouse     -5961     tggtgatgctAAAGCAGCAGTCAGaatggtagct     -5928     Mouse
                              |||||  |||||||                              
Human     -1847     acaatcttccAAAGCCACAGTCAGcgtttccctg     -1814     Human
                        |         -20                                     
                                     CAGTCag                              
                                     AP2REP_01(+)0.918                    


                             POU1F1_Q6(-)0.987                              
                             aaagATACAt                                     
                             GATA2_01(+)0.995                               
                             aaaGATACat                                     
                             GATA1_01(+)0.993                               
                             aaaGATACat                                     
                          |         -20                                     
Mouse     -6338     tctttttaaaAAGATACATAACAAAAatcattgact     -6303     Mouse
                              ||||||||||| ||||                              
Human     -3664     agagaaactgAAGATACATAATAAAAtagttttcta     -3629     Human
                          |         -20                                     
                             gaaGATACat                                     
                             GATA1_01(+)0.993                               
                             gaaGATACat                                     
                             GATA2_01(+)0.995                               
                             gaagATACAt                                     
                             POU1F1_Q6(-)0.987                              


                              GATA2_01(+)0.982                           
                              tcaGATGCcc                                 
                              GATA1_01(+)0.993                           
                              tcaGATGCcc                                 
                       |         -20                                     
Mouse     -6476     tgtaatgaggTCAGATGCCCTCTtctggtgcat     -6444     Mouse
                              |||||||||||||                              
Human     -5262     ccactgggccTCAGATGCCCTCTgggcatggca     -5230     Human
                       |         -20                                     
                              tcaGATGCcc                                 
                              GATA1_01(+)0.993                           
                              tcaGATGCcc                                 
                              GATA2_01(+)0.982                           
