# Supplementary material for: Transcriptional double-autorepression feedforward circuits act for multicellularity and nervous system development
Source: BMC Genomics. 2011 May 11;12:228. doi: 10.1186/1471-2164-12-228 (PMC3116505; doi:10.1186/1471-2164-12-228)
Supplement: Additional file 4 — Alignments of conserved blocks for 5169 human-mouse orthologs with conserved TFBSs. The location and motif information for 386237 TFBSs are displayed in a character-based alignment-embedded layout. Each file name stands for a gene symbol and the file contains the alignments of conserved blocks with TFBS information for the corresponding gene. Each alignment is not interleaved. The graphical alignments with TFBS information for the 5169 human-mouse ortholog pairs are provided in a browsable format at our website http://genet.med.kagawa-u.ac.jp/pub/HMO_5169/List.htm, together with the character-based alignments with TFBSs and raw sequences contained in Additional files 4 and 2 respectively. [file 1471-2164-12-228-S4.ZIP › Additional_file_4/Text-based_Alignments/ADC.aln.txt]

---------- ADC ----------

                                                        PEA3_Q6(+)0.937                       
                                                        tCCTCCt                               
                        |         -40       |         -20                                     
Mouse     -50       gtgctccaagGCAGCGGTTTCCTCCAGCCCCTGGGCTCCTCCTGCtcagc            -1     Mouse
                              ||||||| | | |||||||| |  ||||||||||                              
Human     -50       ggcggctgcaGCAGCGGCTCCATCCAGCCCGTCAGCTCCTCCTGCaaggc            -1     Human
                        |         -40       |         -20                                     
                                                        tCCTCCt                               
                                                        PEA3_Q6(+)0.937                       


                                                                        NKX3A_01(-)1                                        
                                                                        gcaTACTTtcta                                        
                                                                      POU1F1_Q6(+)0.987                                     
                                                                      tTGCATactt                                            
                                                                   YY1_01(+)0.906                                           
                                                                   gtgtTGCATactttcta                                        
                                                                   EN1_01(+)0.922                                           
                                                                   GTGTTgc                                                  
                                              TEF1_Q6( -)0.943  PAX4_03(-)0.907                                             
                                              cATCTC            aGTGTGttgcat                                                
                                           GATA2_01(-) 0.987   AP2REP_01(+)1       SP1_01(+)1                               
                                           ctCCATCtcc          CAGTGtg             aaGGCGGtgg                               
                                           GATA1_01(-) 1   CMYB_01(+)0.989    CRX_Q4(+)0.907                                
                                           ctCCATCtcc      cccacagtgtGTTGCata tttcTAAGGcggt                                 
                       -80       |         -60       |          -40       |         -20                                     
Mouse     -137      gcagcctgttCCCCAGCGGTTTCCTCCATCTCCC-TCTCCCCACAGTGTGTTGCATACTTTCTAAGGCGGTGGCcaaggcagcc       -55     Mouse
                              ||||||||||| ||| |||||||| || |||| ||||||||||||||||||||||||||| |||                              
Human     -118      agagccggccCCCCAGCGGTTCCCTTCATCTCCCCTCGCCCCGCAGTGTGTTGCATACTTTCTAAGGCGGCGGCtgcagcagcg       -35     Human
                        -80       |         -60       |         -40       |         -20                                     
                                           ctTCATCtcc          CAGTGtg        tttcTAAGGcggc                                 
                                           GATA1_01(-)0.988    AP2REP_01(+)1  CRX_Q4(+)0.907                                
                                           ctTCATCtcc           aGTGTGttgcat       aaGGCGGcgg                               
                                           GATA2_01(-)0.979     PAX4_03(-)0.907    SP1_01(+)1                               
                                              cATCTC               GTGTTgc                                                  
                                              TEF1_Q6(-)0.943      EN1_01(+)0.922                                           
                                                           cccgcagtgtGTTGCata                                               
                                                           CMYB_01(+)0.989                                                  
                                                                   gtgtTGCATactttcta                                        
                                                                   YY1_01(+)0.906                                           
                                                                      tTGCATactt                                            
                                                                      POU1F1_Q6(+)0.987                                     
                                                                        gcaTACTTtcta                                        
                                                                        NKX3A_01(-)1                                        


                                    AP2REP_01(-)0.918                                        
                                    agAACTG                                                  
                                  EN1_01(-)0.917                                             
                                  tcAGAAC                                                    
                             CEBPB_01(-)0.996                                                
                             aaATTTCagaactg                                                  
                       |         -40       |         -20                                     
Mouse     -317      tccaatttcaAATTTCAGAACTGGAAAAGAACTCCAAACCAATcccatttaac      -265     Mouse
                              |||||||||||||| || |  ||||||| ||||                              
Human     -349      tgaaatccagAATTTCAGAACTGGGAAGGCTCTCCAAAACAATtcatccattt      -297     Human
                       |         -40       |         -20                                     
                             gaATTTCagaactg                                                  
                             CEBPB_01(-)0.996                                                
                                  tcAGAAC                                                    
                                  EN1_01(-)0.917                                             
                                    agAACTG                                                  
                                    AP2REP_01(-)0.918                                        


                                  PEA3_Q6(+)1                                            
                                  aCTTCCc                                                
                                  LRF_Q2(+)0.923                                         
                                  acttCCCCA                                              
                              HSF2_01(-)0.997                                            
                              ggagaCTTCC                                                 
                              CREL_01(+)0.952                                            
                              ggagaCTTCC                                                 
                             -40       |         -20                                     
Mouse     -377      tcaattggaaGGAGACTTCCCCAACTAGGTTTCTCAGATctgtccccac      -329     Mouse
                              ||| ||||||||| | | |||||||||||                              
Human     -418      ggggcgccctGGAAACTTCCCCACCCAAGTTTCTCAGATtttctgttcc      -370     Human
                             -40       |         -20                                     
                              ggaaaCTTCC                                                 
                              CREL_01(+)0.952                                            
                              ggaaaCTTCC                                                 
                              HSF2_01(-)0.997                                            
                                  acttCCCCA                                              
                                  LRF_Q2(+)0.923                                         
                                  aCTTCCc                                                
                                  PEA3_Q6(+)1                                            


                                          AP2REP_01(-)0.918                    
                                          gaAACTG                              
                                       LRF_Q2(-)0.952                          
                                       GGGGAaact                               
                                      LRF_Q2(-)0.923                           
                                      TGGGGaaac                                
                                    IK2_01(+)0.956                             
                                    aatGGGGAaact                               
                                   CEBPB_01(+)0.966                            
                                   aaatgggGAAACtg                              
                             |         -20                                     
Mouse     -511      ggaccaacctTTTATAAATGGGGAAACTGacccaaggtc      -473     Mouse
                              |||| || |||||||||||                              
Human     -579      ccagcccccaTTTACAATTGGGGAAACTGcggctccgaa      -541     Human
                             |         -20                                     
                                   aattgggGAAACtg                              
                                   CEBPB_01(+)0.966                            
                                    attGGGGAaact                               
                                    IK2_01(+)0.956                             
                                      TGGGGaaac                                
                                      LRF_Q2(-)0.923                           
                                       GGGGAaact                               
                                       LRF_Q2(-)0.952                          
                                          gaAACTG                              
                                          AP2REP_01(-)0.918                    


                                                                                                                                                                                                                                                         SP1_01(-)0.909                                                                                                                  
                                                                                                                                                                                                                                                         accCCCCCta                                                                                                                      
                                                                                                                                                                                                                                                         LRF_Q2(+)0.911                                                                                                                  
                                                                                                                                                                                                                                                         acccCCCCT                                                                                                                       
                                                                                                                                                                                                                                                         CKROX_Q2(+)0.904                                                                                                                
                                                                                                                                                                                                                                                         aCCCCCcct                                                                                                                       
                                                                                                                                                                                                                                                        SP1_01(-)0.909                                                                                                                   
                                                                                                                                                                                                                                                        gacCCCCCct                                                                                                                       
                                                                                                                                                                                                                             HES1_Q2(-)0.989            LRF_Q2(+)1                                                                                                                       
                                                                                                                                                                                                                             tgttgCACAAgtttc            gaccCCCCC                                                                                                                        
                                             NFKAPPAB50_01(+)1                EN1_01(+)0.922                                                                                                                                EN1_01(+)0.922             LRF_Q2(+)1                                                                                                                        
                                             GGGGAgacct                       GTTTTaa                                                                                                                                       GTGTTgc                    cgacCCCCC                                                                                                                         
                                             LRF_Q2(-)0.952                   CRX_Q4(+)0.907                                                                                                                             PAX4_03(-)1                  LRF_Q2(+)1                                                                                                                         
                                             GGGGAgacc                        gtttTAAGGcgag                                                                                                                              gGGGTGttgcac                 gcgaCCCCC                                                                                                                          
                                            LRF_Q2(-)0.923               WHN_B(-)0.96                                                                                                                               CMYB_01(+)0.989                  LRF_Q2(+)0.981                         TFIII_Q6(+)1                                                                                 
                                            TGGGGagac                    aatGCGTTtta                                                                                                                                tcctcggggtGTTGCaca               ggcgACCCC                              cgaaGGAGG                                                                                    
                                          IK2_01(+)0.956            MSX1_01(+)0.996                                   LRF_Q2(-)0.952                                                                             PEA3_Q6(+)0.937           PAX4_03(+)0.92                         LRF_Q2(+)1   PEA3_Q6(-)0.937                                                                           
                                          gctGGGGAgacc              gtgTAAATg                                         GGGGAgcgg                                                                                  tCCTCCt                   cgaggtCACCGg                           ctggCCCCC    aGGAGGa                                                                                   
                               BLIMP1_Q6(-)0.987                   CRX_Q4(+)0.904  SP1_01(+)0.911                  IK2_01(+)0.956                                                                          ETS1_B(-)0.907   CEBPB_01(-)0.97     VDR_Q3(-)0.956                   LRF_Q2(+)0.943   PEA3_Q6(-)0.937                                                                        
                               ccgatTCACTcgct                      cgtgTAAATgcgt   aaGGCGAgtg                      ctcGGGGAgcgg                                                                            tgccactcCTCCTcg  gtGTTGCacaagtt      tcaccggcgaCCCCC                  tctgGCCCC        aGGACGg                                                                                
                              GATA2_01(+)0.974                    YY1_01(-)0.902                            VDR_Q3(+)0.953                                                PEA3_Q6(+)0.937                 P300_01(-)1    LRF_Q2(-)0.981    ER_Q6(-)1                 SP1_01(-)0.924      E2F1_Q3(-)1                       LRF_Q2(-)0.981                                                
                              tccGATTCac                          ccgtgtaaATGCGtttt                         GGGGAgcctcgggga                                               gCCTCCt                         ttgccACTCCtcct GGGGTgttg         cgaGGTCAccggcgacccc       agcGCGCCtg          cCGCGAag                          GGGGTtggg                                                     
                              GATA1_01(+)0.99  YY1_01(-)0.996     AP2REP_01(+)0.907                         LRF_Q2(-)0.952                                                                                                                                                                                                                  SP1_01(-)1                                   
                              tccGATTCac       ggagacctATGGGccga  CCGTGta                                   GGGGAgcct                                                                                                                                                                                                                       cccCCGCCct                                   
                           |         -320      |         -300      |         -280      |         -260      |         -240      |         -220      |         -200      |         -180      |         -160      |         -140      |         -120      |         -100      |         -80       |         -60       |         -40       |         -20                                     
Mouse     -899      gcgccgaggaTCCGATTCACTCGCTGGGGAGACCTATGGGCCGAAGCCGTGTAAATGCGTTTTAAGGCGAGTGCAGGAGATGGCTNNNNNNNAGCCTCGGGGAGCGGGCGTCCTCGGCTTTGGGCGCTGACCCTTNNNNNNNNNNNNNTTGCCTCCTCTCAGCAGGGGCCTCGGCTCCGCAATTGCCACTCCTCCTCGGGGTGTTGCACAAGTTTCGAGGTCACCGGCGANNNNNNNTAGCAGCGCGCCTGGCTCTGGCCCCCGCGAAGGAGGACGGGGCTTGGTAAGGAGGCCTGGGGTTGGGGTGCGGGACCCCCGCCCTGCACTtgagagagcc      -563     Mouse
                              |||||||||||| ||||||||||||||||||||||||||||||||||||||||||||||||||| | |  ||||        ||||||||||||||| || |||| ||  |||  |||||||                 |||||||| ||||||| |||||||||||||||| |||||||||||||||||||||||||||||||||||||||||||||||       |||||||||||||||||||||||||||||||||||||||| | ||||||||| | ||||||| | |||   |||||| | ||||||||||                              
Human     -1021     gcgccgaggaTCCGATTCACTCCCTGGGGAGACCTATGGGCCGAAGCCGTGTAAATGCGTTTTAAGGCGAGTGCGGAAAGTGGC--CTGGGGAGCCTCGGGGAGCGGACGCCCTCCGCCCTGGT-GCTGACCTGCCTCCCTGCCCCTTCTGCCTCCTGTCAGCAGAGGCCTCGGCTCCGCAACTGCCACTCCTCCTCGGGGTGTTGCACAAGTTTCGAGGTCACCGGCGACCCCCCCTAGCAGCGCGCCTGGCTCTGGCCCCCGCGAAGGAGGACGGAGTTTGGTAAGGGGCCCTGGGGGTTGGG---GGGACCTCAGCCCTGCACTctgtaggagt      -691     Human
                     |         -320      |         -300      |         -280      |         -260      |           -240      |         -220      |          -200      |         -180      |         -160      |         -140      |         -120      |         -100      |         -80       |         -60       |         -40       |            -20                                     
                              tccGATTCac       ggagacctATGGGccga  CCGTGta                                   GGGGAgcct              cctCCGCCct                             gCCTCCt                         ctgccACTCCtcct GGGGTgttg         cgaGGTCAccggcgacccc       agcGCGCCtg          cCGCGAag                           GGGGTtggg                                                    
                              GATA1_01(+)0.99  YY1_01(-)0.996     AP2REP_01(+)0.907                         LRF_Q2(-)0.952         SP1_01(-)1                             PEA3_Q6(+)0.937                 P300_01(-)1    LRF_Q2(-)0.981    ER_Q6(-)1                 SP1_01(-)0.924      E2F1_Q3(-)1                        LRF_Q2(-)   0.981                                            
                              tccGATTCac                          ccgtgtaaATGCGtttt                         GGGGAgcctcgggga                                                                                tgccactcCTCCTcg  gtGTTGCacaagtt      tcaccggcgaCCCCC                  tctgGCCCC        aGGACGg                                                                                
                              GATA2_01(+)0.974                    YY1_01(-)0.902                            VDR_Q3(+)0.953                                                                                 ETS1_B(-)0.907   CEBPB_01(-)0.97     VDR_Q3(-)0.956                   LRF_Q2(+)0.943   PEA3_Q6(-)0.937                                                                        
                               ccgatTCACTccct                      cgtgTAAATgcgt   aaGGCGAgtg                      ctcGGGGAgcgg                                                                                  tCCTCCt                   cgaggtCACCGg                           ctggCCCCC    aGGAGGa                                                                                   
                               BLIMP1_Q6(-)0.987                   CRX_Q4(+)0.904  SP1_01(+)0.911                  IK2_01(+)0.956                                                                                PEA3_Q6(+)0.937           PAX4_03(+)0.92                         LRF_Q2(+)1   PEA3_Q6(-)0.937                                                                           
                                          cctGGGGAgacc              gtgTAAATg                                         GGGGAgcgg                                                                                     tcctcggggtGTTGCaca               ggcgACCCC                              cgaaGGAGG                                                                                    
                                          IK2_01(+)0.956            MSX1_01(+)0.996                                   LRF_Q2(-)0.952                                                                                CMYB_01(+)0.989                  LRF_Q2(+)0.981                         TFIII_Q6(+)1                                                                                 
                                            TGGGGagac                    aatGCGTTtta                                                                                                                                     gGGGTGttgcac                 gcgaCCCCC                                                                                                                          
                                            LRF_Q2(-)0.923               WHN_B(-)0.96                                                                                                                                    PAX4_03(-)1                  LRF_Q2(+)1                                                                                                                         
                                             GGGGAgacc                        gtttTAAGGcgag                                                                                                                                 GTGTTgc                    cgacCCCCC                                                                                                                         
                                             LRF_Q2(-)0.952                   CRX_Q4(+)0.907                                                                                                                                EN1_01(+)0.922             LRF_Q2(+)1                                                                                                                        
                                             GGGGAgacct                       GTTTTaa                                                                                                                                        tgttgCACAAgtttc            gaccCCCCC                                                                                                                        
                                             NFKAPPAB50_01(+)1                EN1_01(+)0.922                                                                                                                                 HES1_Q2(-)0.989            LRF_Q2(+)1                                                                                                                       
                                                                                                                                                                                                                                                        gacCCCCCct                                                                                                                       
                                                                                                                                                                                                                                                        SP1_01(-)0.909                                                                                                                   
                                                                                                                                                                                                                                                         aCCCCCcct                                                                                                                       
                                                                                                                                                                                                                                                         CKROX_Q2(+)0.904                                                                                                                
                                                                                                                                                                                                                                                         acccCCCCT                                                                                                                       
                                                                                                                                                                                                                                                         LRF_Q2(+)0.911                                                                                                                  
                                                                                                                                                                                                                                                         accCCCCCta                                                                                                                      
                                                                                                                                                                                                                                                         SP1_01(-)0.909                                                                                                                  


                                                   GATA2_01(-)0.974                                                            
                                                   ccGAATCgac                                                                  
                                            CEBPGAMMA_Q6(+)0.907                                                               
                                            tttATGTCcgaat                                                                      
                                       YY1_01(-)0.904                                                                          
                                       aatgctttATGTCcgaa                                                                       
                                       CRX_Q4(-)0.9                    E2F1_Q3(-)0.925                                         
                                       aatgCTTTAtgtc                   gCGGCAcc                                                
                                      POU6F1_01(+)1 HSF2_01(+)0.997   HES1_Q2(-)0.93                                           
                                      gaatgcTTTAT   CGAATcgacc        ggcggCACCCggttg                                          
                                      FREAC7_01(-)1    YY1_01(-)0.996                                                          
                                      gaatgcTTTATgtccg atcgaccaATGGGctgg                                                       
                                YY1_01(-)0.906     GATA1_01(-)0.99   PAX4_03(+)1                                               
                                agggctgaATGCTttat  ccGAATCgac        tggcggCACCCg                                              
                           -80       |         -60       |         -40       |         -20                                     
Mouse     -1130     gagcagcctcGCAGGGCTGAATGCTTTATGTCCGAATCGACCAATGGGCTGGCGGCACCCGGTTGCCCTGGCTACGGagcaggcagg     -1044     Mouse
                              |||| ||||||||||||||||| ||||||||||||||| ||||||||||||||||||  ||||||||                              
Human     -1252     gtaagggcgaGCAGAGCTGAATGCTTTATGTCGGAATCGACCAATGGGATGGCGGCACCCGGTTGCCAGGGCTACGGccaagcggag     -1166     Human
                           -80       |         -60       |         -40       |         -20                                     
                                agagctgaATGCTttat  cgGAATCgac        tggcggCACCCg                                              
                                YY1_01(-)0.906     GATA1_01(-)0.99   PAX4_03(+)1                                               
                                      gaatgcTTTATgtcgg atcgaccaATGGGatgg                                                       
                                      FREAC7_01(-)1    YY1_01(-)0.996                                                          
                                      gaatgcTTTAT   GGAATcgacc        ggcggCACCCggttg                                          
                                      POU6F1_01(+)1 HSF2_01(+)0.999   HES1_Q2(-)0.93                                           
                                       aatgCTTTAtgtc                   gCGGCAcc                                                
                                       CRX_Q4(-)0.9                    E2F1_Q3(-)0.925                                         
                                       aatgctttATGTCggaa                                                                       
                                       YY1_01(-)0.904                                                                          
                                            tttATGTCggaat                                                                      
                                            CEBPGAMMA_Q6(+)0.907                                                               
                                                   cgGAATCgac                                                                  
                                                   GATA2_01(-)0.974                                                            


                                                                 HLF_01(+)0.939                         
                                                                 ATTACaaaat                             
                      -60       |         -40       |           -20                                     
Mouse     -1413     ggagtttaaaATGCCTAGAAGAGGCGATTAAGTAAAAGG--TCATATTACAAAAtaagacagga     -1352     Mouse
                              |||||| |||||||| ||||| ||||| |  |  ||||||||||                              
Human     -1546     gtcggggaagATGCCTGGAAGAGGCAATTAAATAAAAAGAATTTTATTACAAAAgtaatacaag     -1483     Human
                        -60       |         -40       |         -20                                     
                                                                 ATTACaaaag                             
                                                                 HLF_01(+)0.939                         


                                      SF1_Q6(+)1                             
                                      tgcCCTTG                               
                           |         -20                                     
Mouse     -1787     agcccggctcTCAGTCCCTGCCCTTGGagtgcacaaa     -1751     Mouse
                              ||||||| |||||||||                              
Human     -1960     agcagggtatTCAGTCCTTGCCCTTGGgaaatcacaa     -1924     Human
                           |         -20                                     
                                      tgcCCTTG                               
                                      SF1_Q6(+)1                             


                                 HSF2_01(-)0.997                          
                                 tggctGTTCT                               
                        |         -20                                     
Mouse     -2995     tctaagaacaTCTTGGCTGTTCTTcaggagatgt     -2962     Mouse
                              ||||| ||||||||                              
Human     -2085     aaaaagagtgTCTTGACTGTTCTTgtacacttac     -2052     Human
                        |         -20                                     
                                 tgactGTTCT                               
                                 HSF2_01(-)0.997                          


                               GATA2_01(+)0.995                                            
                               ggaGATACtg                                                  
                               GATA1_01(+)0.993                                            
                               ggaGATACtg                                                  
                     |         -40       |         -20                                     
Mouse     -3329     atacgtcttgGGGAGATACTGAGGTTGGACAGGATGTGCCTttgtcttcag     -3279     Mouse
                              |||||||||| |||  ||||| || ||||||                              
Human     -2902     cagtgtcctaGGGAGATACTAAGGCGGGACAAGAAGTGCCTctgatttaaa     -2852     Human
                     |         -40       |         -20                                     
                               ggaGATACta                                                  
                               GATA1_01(+)0.993                                            
                               ggaGATACta                                                  
                               GATA2_01(+)0.995                                            


                                                      AP2REP_01(-)0.907                                        
                                                      ttCACAG                                                  
                     |         -60       |         -40       |         -20                                     
Mouse     -3504     ctagacctcaAGAAAGCAGTGTGAACCCAATTGGTTCACAGGGGTAATGGAGGCCAGGCAGcctgctcagt     -3434     Mouse
                              ||||| |||| |||| ||  |  ||||||||||| ||   | |||||||||                              
Human     -3110     aagggcccagAGAAATCAGTCTGAAACCTCTCAGTTCACAGGGGGAAATCAAGCCAGGCAGaagtgaccca     -3040     Human
                     |         -60       |         -40       |         -20                                     
                                                      ttCACAG                                                  
                                                      AP2REP_01(-)0.907                                        


                              IRF1_Q6(-)0.975                               
                              AAATGca                                       
                          |         -20                                     
Mouse     -4198     acggtacccaAAATGCAGTCAGCTCAacgaacactt     -4163     Mouse
                              |||||||| |||||||                              
Human     -3678     catgacatccAAATGCAGACAGCTCAgagaatgatt     -3643     Human
                          |         -20                                     
                              AAATGca                                       
                              IRF1_Q6(-)0.975                               


                              YY1_01(-)0.902                                 
                              tacctactATGTGccta                              
                           |         -20                                     
Mouse     -4249     tgctaaatgtTACCTACTATGTGCCTAttaatcccag     -4213     Mouse
                              |||||| ||||||||||                              
Human     -3742     atattgaatgTACCTATTATGTGCCTActaggtgatg     -3706     Human
                           |         -20                                     
                              tacctattATGTGccta                              
                              YY1_01(-)0.902                                 


                                                 HSF2_01(- )0.995                                                                          
                                                 agattTTTC C                                                                               
                                               GATA2_01(+) 0.972                                                                           
                                               gtaGATTTtt                                                                                  
                                               GATA1_01(+) 0.987                                   GATA2_01(+)0.974                        
                                               gtaGATTTtt                                          ctaGATTCtg                              
                                          PAX4_03(-)1                                              GATA1_01(+)0.99                         
                                          aGGGTGtagatt                                             ctaGATTCtg                              
                            |         -80       |          -60       |         -40       |         -20                                     
Mouse     -4356     gcagactaatTGTACCTAGTCCAGGGTGTAGATTTTTC-CTTCTCATAACTAATCCTTTACAGATTACAGATGGATAGACTAGATTCTGatttgttcat     -4259     Mouse
                              |||||  ||||||||||| |||||||||   ||| || ||| |  ||| | ||||| || ||||| ||||| |||||||                              
Human     -3870     acagcctatcTGTACTCAGTCCAGGGTGCAGATTTTTCTGCTCTGATTACTTACTCTTGATAGATTCCAAATGGACAGACTGGATTCTGgctcgtttct     -3772     Human
                             |         -80       |         -60       |         -40       |         -20                                     
                                          aGGGTGcagatt                                             ctgGATTCtg                              
                                          PAX4_03(-)1                                              GATA1_01(+)0.99                         
                                               gcaGATTTtt                                          ctgGATTCtg                              
                                               GATA1_01(+)0.987                                    GATA2_01(+)0.974                        
                                               gcaGATTTtt                                                                                  
                                               GATA2_01(+)0.972                                                                            
                                                 agattTTTCT                                                                                
                                                 HSF2_01(-)0.996                                                                           


                                             PEA3_Q6(-)1                          
                                             aGGATGa                              
                                            GATA2_01(+)0.979                      
                                            cagGATGAat                            
                                            GATA1_01(+)0.988                      
                                            cagGATGAat                            
                                  PEA3_Q6(-)1                                     
                                  tGGATGc                                         
                      -40       |         -20                                     
Mouse     -5429     agaggagctcGGGCTGGATGCCAGCAGGATGAattcccagcc     -5388     Mouse
                              ||| |||||||  |||||||||                              
Human     -4162     accagcttttGGGTTGGATGCTGGCAGGATGAgtgtgtaact     -4121     Human
                      -40       |         -20                                     
                                  tGGATGc                                         
                                  PEA3_Q6(-)1                                     
                                            cagGATGAgt                            
                                            GATA1_01(+)0.988                      
                                            cagGATGAgt                            
                                            GATA2_01(+)0.979                      
                                             aGGATGa                              
                                             PEA3_Q6(-)1                          


                                        POU1F1_Q6(+)1                          
                                        cTGAATaaat                             
                                 PEA3_Q6(-)1                                   
                                 gGGAAGc                                       
                             IK2_01(+)1                                        
                             attTGGGAagcc                                      
                             |         -20                                     
Mouse     -5548     tcaggctcaaTTTGGGAAGCCTGAATAAAtaaacatttt     -5510     Mouse
                              |||||||||||||||||||                              
Human     -4437     ctggtggaatTTTGGGAAGCCTGAATAAAatgatgaaca     -4399     Human
                             |         -20                                     
                             tttTGGGAagcc                                      
                             IK2_01(+)1                                        
                                 gGGAAGc                                       
                                 PEA3_Q6(-)1                                   
                                        cTGAATaaaa                             
                                        POU1F1_Q6(+)1                          


                                EN1_01(+)0.93                        
                                GTGATgc                              
                             -20                                     
Mouse     -5744     cactatgctaGAGTGATGCgcccacaagc     -5716     Mouse
                              |||||||||                              
Human     -4668     catgtgactgGAGTGATGCattacgagcc     -4640     Human
                             -20                                     
                                GTGATgc                              
                                EN1_01(+)0.93                        


                              EN1_01(-)0.926                            
                              ttACAAC                                   
                      |         -20                                     
Mouse     -6774     ctgtcaagctTTACAACCTAAGtttgaccctt     -6743     Mouse
                              |||||||| |||                              
Human     -5488     gggtattaaaTTACAACCCAAGctttttgaga     -5457     Human
                      |         -20                                     
                              ttACAAC                                   
                              EN1_01(-)0.926                            


                                                         PAX4_03(-)0.903                               
                                                         cTGGTGttgaca                                  
                       -60       |         -40       |         -20                                     
Mouse     -7520     aactgcggtcCAGGTCTCCTGCTTGTTTGCTCCTGGTCTGGTGTTGACATTCTctgctttggc     -7458     Mouse
                              |||||||||||| ||||||||| ||| ||||||||| ||||||                              
Human     -6149     agccactgctCAGGTCTCCTGC-TGTTTGCTCTTGGCCTGGTGTTGGCATTCTttgttctgag     -6088     Human
                      -60       |          -40       |         -20                                     
                                                         cTGGTGttggca                                  
                                                         PAX4_03(-)0.903                               


                               GATA2_01(-)1                                  
                               ttCTATCctt                                    
                               GATA1_01(-)1                                  
                               ttCTATCctt                                    
                           |         -20                                     
Mouse     -7715     ctattattggTTTCTATCCTTAACTTGtgaacctctc     -7679     Mouse
                              |||| |||||||| |||                              
Human     -6337     ttacgattcaTTTCCATCCTTAATTTGcaagtagctc     -6301     Human
                           |         -20                                     
                               ttCCATCctt                                    
                               GATA1_01(-)1                                  
                               ttCCATCctt                                    
                               GATA2_01(-)0.987                              
