# Supplementary material for: Transcriptional double-autorepression feedforward circuits act for multicellularity and nervous system development
Source: BMC Genomics. 2011 May 11;12:228. doi: 10.1186/1471-2164-12-228 (PMC3116505; doi:10.1186/1471-2164-12-228)
Supplement: Additional file 4 — Alignments of conserved blocks for 5169 human-mouse orthologs with conserved TFBSs. The location and motif information for 386237 TFBSs are displayed in a character-based alignment-embedded layout. Each file name stands for a gene symbol and the file contains the alignments of conserved blocks with TFBS information for the corresponding gene. Each alignment is not interleaved. The graphical alignments with TFBS information for the 5169 human-mouse ortholog pairs are provided in a browsable format at our website http://genet.med.kagawa-u.ac.jp/pub/HMO_5169/List.htm, together with the character-based alignments with TFBSs and raw sequences contained in Additional files 4 and 2 respectively. [file 1471-2164-12-228-S4.ZIP › Additional_file_4/Text-based_Alignments/ADCK2.aln.txt]

---------- ADCK2 ----------

                              SP1_01(+)0.972                         
                              tgGGCAGaga                             
                             -20                                     
Mouse     -462      gagcatgtcgTGGGCAGAGagggcggaac      -434     Mouse
                              |||||||||                              
Human     -1122     cgcgggacacTGGGCAGAGtttttaagga     -1094     Human
                             -20                                     
                              tgGGCAGagt                             
                              SP1_01(+)0.972                         


                              AP2REP_01(-)1                         
                              ctCACTG                               
                            -20                                     
Mouse     -1004     caaccagctcCTCACTGCttctgtggcc      -977     Mouse
                              ||||||||                              
Human     -2177     gccatcctggCTCACTGCaacctctgcc     -2150     Human
                            -20                                     
                              ctCACTG                               
                              AP2REP_01(-)1                         


                                                                        SP1_01(+)0.972                             
                                                                        agGGCAGgca                                 
                                                            AP2REP_01(+)0.907                                      
                                                            CTGTGgt                                                
                         |         -60       |         -40       |         -20                                     
Mouse     -1283     tttccacacaGGGACAAAAGCTGTTGATAGGTAGTAGGGACTGTGGTGCCCCAGGGCAGGCAGCTttttaagttc     -1209     Mouse
                              |||| |||  ||||  ||| ||||  | ||||||||| || || |||||||||||                              
Human     -2601     ctctcacttgGGGATAAAGCCTGTCTATATGTAGAGGTGACTGTGGTCCCTCAAGGCAGGCAGCTgcaaaaatct     -2527     Human
                         |         -60       |         -40       |         -20                                     
                                                            CTGTGgt                                                
                                                            AP2REP_01(+)0.907                                      
                                                                        aaGGCAGgca                                 
                                                                        SP1_01(+)0.972                             


                                       IRF1_Q6(+)0.924                       
                                       ttCTCTT                               
                           |         -20                                     
Mouse     -1376     accctggcctTGTCCTTGTTTCTCTTTttctataatc     -1340     Mouse
                              ||| |||| ||||||||                              
Human     -2691     tgcataggccTGTTCTTGCTTCTCTTTccttagcgcc     -2655     Human
                           |         -20                                     
                                       ttCTCTT                               
                                       IRF1_Q6(+)0.924                       


                              SF1_Q6(+)1                                 
                              ttaCCTTG                                   
                       |         -20                                     
Mouse     -2863     agagagggtcTTACCTTGTATCCctgactgacc     -2831     Mouse
                              |||||||| ||||                              
Human     -6757     tgcaggtgttTTACCTTGGATCCaccacagttg     -6725     Human
                       |         -20                                     
                              ttaCCTTG                                   
                              SF1_Q6(+)1                                 


                                   TFIII_Q6(-)0.973                          
                                   CCTACtcca                                 
                                 P300_01(-)1                                 
                                 cacctACTCCaata                              
                                EGR2_01(-)0.97                               
                                acaCCTACtcca                                 
                           |         -20                                     
Mouse     -3305     aagtccaagcCCACACCTACTCCAATAgggacacacc     -3269     Mouse
                              |||||||||||||||||                              
Human     -7842     cagcaccacaCCACACCTACTCCAATAttgaccacat     -7806     Human
                           |         -20                                     
                                acaCCTACtcca                                 
                                EGR2_01(-)0.97                               
                                 cacctACTCCaata                              
                                 P300_01(-)1                                 
                                   CCTACtcca                                 
                                   TFIII_Q6(-)0.973                          
