# Supplementary material for: Transcriptional double-autorepression feedforward circuits act for multicellularity and nervous system development
Source: BMC Genomics. 2011 May 11;12:228. doi: 10.1186/1471-2164-12-228 (PMC3116505; doi:10.1186/1471-2164-12-228)
Supplement: Additional file 4 — Alignments of conserved blocks for 5169 human-mouse orthologs with conserved TFBSs. The location and motif information for 386237 TFBSs are displayed in a character-based alignment-embedded layout. Each file name stands for a gene symbol and the file contains the alignments of conserved blocks with TFBS information for the corresponding gene. Each alignment is not interleaved. The graphical alignments with TFBS information for the 5169 human-mouse ortholog pairs are provided in a browsable format at our website http://genet.med.kagawa-u.ac.jp/pub/HMO_5169/List.htm, together with the character-based alignments with TFBSs and raw sequences contained in Additional files 4 and 2 respectively. [file 1471-2164-12-228-S4.ZIP › Additional_file_4/Text-based_Alignments/ADCY1.aln.txt]

---------- ADCY1 ----------

                                 SP1_01(+)0.924                          
                                 atGGCGCtga                              
                                E2F1_Q3(+)0.982                          
                                caTGGCGc                                 
                         YY1_01(-)0.998                                  
                         gccgctgcATGGCgctg                               
                       |         -20                                     
Mouse     -24       ccgcggccgcTGCATGGCGCTGAG                 -1     Mouse
                              |||||||||||||                              
Human     -24       ccgcggccgcTGCATGGCGCTGAG                 -1     Human
                       |         -20                                     
                         gccgctgcATGGCgctg                               
                         YY1_01(-)0.998                                  
                                caTGGCGc                                 
                                E2F1_Q3(+)0.982                          
                                 atGGCGCtga                              
                                 SP1_01(+)0.924                          


                                                                                                                                                  EN1_01(-)0.926                       
                                                                                                                                                  ggACCAC                              
                     -140      |         -120      |         -100       |          -80       |         -60       |         -40       |         -20                                     
Mouse     -350      gtggtgcccaAGGTCACGTGGCCCCTTGGGCGTGCGGGATCCCGGG-CGCTGAGTTGGG-CGCGGACTCTGTCCGCCCAGGATCGGGGCTCTTGGGGCTCGCCTGTCGCAGCACGGTCGCCGCAGAGGACCACtgccggggcg      -210     Mouse
                              |||||||| ||| |||  |||| |||||| | | || ||| |||||||| ||||| || ||  |||||||| ||| |||||  |||||||| |||||||||| |||||||||| |||||||||                              
Human     -358      aaggtactcgAGGTCACGCGGCTCCTCCGGCGGGCGGGAACGCAGGACGCGGAGTTGGGGCGCGGGCTGTGCGCGCCCAGGTTCGCGGCTCCCGGGGCTCGGCTGTCGCAGCGCGGTCGCCGCCGAGGACCACggtcggggcg      -216     Human
                       -140      |         -120      |         -100      |         -80       |         -60       |         -40       |         -20                                     
                                                                                                                                                  ggACCAC                              
                                                                                                                                                  EN1_01(-)0.926                       


                              HSF2_01(-)0.996                        
                              gggaaTTTCT                             
                             -20                                     
Mouse     -455      tccctctactGGGAATTTCtgcgtttttt      -427     Mouse
                              |||||||||                              
Human     -470      ccccgcaacaGGGAATTTCgcaggatttc      -442     Human
                             -20                                     
                              gggaaTTTCG                             
                              HSF2_01(-)0.993                        


                              EN1_01(-)0.917                              
                              tgAGCAC                                     
                        |         -20                                     
Mouse     -915      ccatcctgagTGAGCACCGAATGAaattctgtcc      -882     Mouse
                              |||||||| |||||                              
Human     -1123     aggggccgtcTGAGCACCAAATGAcatcatgtac     -1090     Human
                        |         -20                                     
                              tgAGCAC                                     
                              EN1_01(-)0.917                              


                              AP2REP_01(+)0.918                        
                              CAGTTcc                                  
                     |         -20                                     
Mouse     -1040     ttgtgagagaCAGTTCCTGGTgcacccgtgg     -1010     Mouse
                              |||||||||||                              
Human     -1281     catgggatccCAGTTCCTGGTctatccatat     -1251     Human
                     |         -20                                     
                              CAGTTcc                                  
                              AP2REP_01(+)0.918                        


                                         IRF1_Q6(-)0.975                                                        
                                         AAATGag                                                                
                      |         -60       |         -40       |         -20                                     
Mouse     -1490     acggagagagAAATGACCAGAAAATGAGGCTGCAGAGCAGTAGGTGTGAACCTTCATGGAAGgagcagggac     -1419     Mouse
                              |||||| |||||||||||||| |||||  || ||| ||||  |||| |||||                              
Human     -1830     ggaggaaggcAAATGAACAGAAAATGAGGCTACAGAGTGGTGGGTATGAATTTTCACGGAAGactgggactg     -1759     Human
                      |         -60       |         -40       |         -20                                     
                                         AAATGag                                                                
                                         IRF1_Q6(-)0.975                                                        


                                               CRX_Q4(+)0.948                           
                                               tcttTAATAaaat                            
                                            HFH3_01(+)0.931                             
                                            tgtTCTTTaataa                               
                                            CRX_Q4(-)0.9                                
                                            tgttCTTTAataa                               
                            -40       |         -20                                     
Mouse     -1741     catgtagtcaGGATATTTTTCAGATGTTCTTTAATAAAatcattaggg     -1694     Mouse
                              ||||||| ||||| | ||||||||||||                              
Human     -2086     gatcctttttGGATATTATTCAGCTTTTCTTTAATAAAttgttaggat     -2039     Human
                            -40       |         -20                                     
                                            ttttCTTTAataa                               
                                            CRX_Q4(-)0.9                                
                                            tttTCTTTaataa                               
                                            HFH3_01(+)0.931                             
                                               tcttTAATAaatt                            
                                               CRX_Q4(+)0.948                           


                                AP2REP_01(-) 0.918                                       
                                caAACTG                                                  
                            -40       |          -20                                     
Mouse     -2229     tgtttgtgtcTGCAAACTGTCCAT-TGAAGCCCTTCTTCcaacctggca     -2182     Mouse
                              ||||||||| |||| ||||| ||||||||                              
Human     -3013     ttatgcctggTGCAAACTGCCCATCTGAAGGCCTTCTTCttccaacctg     -2965     Human
                             -40       |         -20                                     
                                caAACTG                                                  
                                AP2REP_01(-)0.918                                        


                                        SP1_01(+)0.962                         
                                        tgGGCTGagc                             
                                   GATA2_01(+)0.987                            
                                   tcaGATGGgc                                  
                                   GATA1_01(+)1                                
                                   tcaGATGGgc                                  
                                  MYOGENIN_Q6(+)0.964                          
                                  gtCAGATg                                     
                                VDR_Q3(+)1                                     
                                GGGTCagatgggctg                                
                                E47_01(+)0.934                                 
                                gggtCAGATgggctg                                
                               YY1_01(-)0.996                                  
                               tgggtcagATGGGctga                               
                               LRF_Q2(-)0.904                                  
                               TGGGTcaga                                       
                              ER_Q6(-)1                                        
                              ctgGGTCAgatgggctgag                              
                             |         -20                                     
Mouse     -2987     tgaactcgggCTGGGTCAGATGGGCTGAGccttcactgg     -2949     Mouse
                              |||||||||||||||||||                              
Human     -4322     tggctatgaaCTGGGTCAGATGGGCTGAGgctccaggat     -4284     Human
                             |         -20                                     
                              ctgGGTCAgatgggctgag                              
                              ER_Q6(-)1                                        
                               TGGGTcaga                                       
                               LRF_Q2(-)0.904                                  
                               tgggtcagATGGGctga                               
                               YY1_01(-)0.996                                  
                                gggtCAGATgggctg                                
                                E47_01(+)0.934                                 
                                GGGTCagatgggctg                                
                                VDR_Q3(+)1                                     
                                  gtCAGATg                                     
                                  MYOGENIN_Q6(+)0.964                          
                                   tcaGATGGgc                                  
                                   GATA1_01(+)1                                
                                   tcaGATGGgc                                  
                                   GATA2_01(+)0.987                            
                                        tgGGCTGagg                             
                                        SP1_01(+)0.962                         


                              CEBPB_01(-)0.985                                
                              aaCTTGCtaaaagt                                  
                            |         -20                                     
Mouse     -3104     caggatgctgAACTTGCTAAAAGTCACAtagctagcaa     -3067     Mouse
                              ||||||||||||||||||                              
Human     -4442     gaggttgagtAACTTGCTAAAAGTCACAgctgggaggg     -4405     Human
                            |         -20                                     
                              aaCTTGCtaaaagt                                  
                              CEBPB_01(-)0.985                                


                                            ETS2_B(+)1                                   
                                            tagAGGAAaagttg                               
                                          ELF1_Q6(+)1                                    
                                          ggtagAGGAAaa                                   
                               AP2REP_01(-)1                                             
                               aaCACTG                                                   
                             -40       |         -20                                     
Mouse     -3242     tatgtatatgGAACACTGACTTGGTAGAGGAAAAGTTGTctttattttg     -3194     Mouse
                              ||||||||| ||| |||||||||| ||||                              
Human     -4617     tgtctacccaGAACACTGAATTGTTAGAGGAAAAATTGTtgacagggct     -4569     Human
                             -40       |         -20                                     
                               aaCACTG                                                   
                               AP2REP_01(-)1                                             
                                          gttagAGGAAaa                                   
                                          ELF1_Q6(+)1                                    
                                            tagAGGAAaaattg                               
                                            ETS2_B(+)1                                   


                               CRX_Q4(-)0.9                                               
                               ttaaCTTTAcgga                                              
                              -40       |         -20                                     
Mouse     -3539     acataaaatcATTAACTTTACGGAGCATCCTATAGTCACAgagctggcaa     -3490     Mouse
                              ||||||||||| ||  ||||||||| ||||                              
Human     -4959     ctgtgacaaaATTAACTTTACTGACTATCCTATAGACACAaatcagcaac     -4910     Human
                              -40       |         -20                                     
                               ttaaCTTTActga                                              
                               CRX_Q4(-)0.9                                               


                                EN1_01(-)1                           
                                tgATTAC                              
                              GATA2_01(+)0.971                       
                              tttGATTAct                             
                              GATA1_01(+)0.985                       
                              tttGATTAct                             
                             -20                                     
Mouse     -3594     tgtcaaacacTTTGATTACtccactattc     -3566     Mouse
                              |||||||||                              
Human     -4988     gtgtgaatcaTTTGATTACctagaaattg     -4960     Human
                             -20                                     
                              tttGATTAcc                             
                              GATA1_01(+)0.985                       
                              tttGATTAcc                             
                              GATA2_01(+)0.971                       
                                tgATTAC                              
                                EN1_01(-)1                           


                                            HFH3_01(-)1                                
                                            gtcctAAACAgat                              
                                            CRX_Q4(+)0.948                             
                                            gtccTAAACagat                              
                           -40       |         -20                                     
Mouse     -4226     gcttttgtccTTTTGAAAGAAAGAGTCCTAAACAGATgtatgggagg     -4180     Mouse
                              ||||||  | |||||||||||||||||                              
Human     -5280     ttctgtcactTTTTGACTGGAAGAGTCCTAAACAGATatacatgcca     -5234     Human
                           -40       |         -20                                     
                                            gtccTAAACagat                              
                                            CRX_Q4(+)0.948                             
                                            gtcctAAACAgat                              
                                            HFH3_01(-)1                                


                               E2F1_Q3(-)0.943                        
                               gCGGGAgt                               
                              -20                                     
Mouse     -4358     ggcaggtggcAGCGGGAGTCccatatgtag     -4329     Mouse
                              ||||||||||                              
Human     -5462     atgggccagtAGCGGGAGTCaccacccagt     -5433     Human
                              -20                                     
                               gCGGGAgt                               
                               E2F1_Q3(-)0.943                        


                                      GATA2_01(-)0.98                         
                                      ggACATCagt                              
                                      GATA1_01(-)0.99                         
                                      ggACATCagt                              
                            |         -20                                     
Mouse     -5529     tgcatggctgAGAAGCTGGGACATCAGTcagtctggaa     -5492     Mouse
                              |||||||||| |||||||                              
Human     -7257     tggaagttaaAGAAGCTGGGGCATCAGTaggcctgaaa     -7220     Human
                            |         -20                                     
                                      ggGCATCagt                              
                                      GATA1_01(-)0.993                        
                                      ggGCATCagt                              
                                      GATA2_01(-)0.982                        
