# Supplementary material for: Transcriptional double-autorepression feedforward circuits act for multicellularity and nervous system development
Source: BMC Genomics. 2011 May 11;12:228. doi: 10.1186/1471-2164-12-228 (PMC3116505; doi:10.1186/1471-2164-12-228)
Supplement: Additional file 4 — Alignments of conserved blocks for 5169 human-mouse orthologs with conserved TFBSs. The location and motif information for 386237 TFBSs are displayed in a character-based alignment-embedded layout. Each file name stands for a gene symbol and the file contains the alignments of conserved blocks with TFBS information for the corresponding gene. Each alignment is not interleaved. The graphical alignments with TFBS information for the 5169 human-mouse ortholog pairs are provided in a browsable format at our website http://genet.med.kagawa-u.ac.jp/pub/HMO_5169/List.htm, together with the character-based alignments with TFBSs and raw sequences contained in Additional files 4 and 2 respectively. [file 1471-2164-12-228-S4.ZIP › Additional_file_4/Text-based_Alignments/ADCY6.aln.txt]

---------- ADCY6 ----------

                                    EN1_01(-)0.991                             
                                    ttAATAC                                    
                                 EN1_01(+)0.991                                
                                 GTATTaa                                       
                                 CRX_Q4(+)0.948                                
                                 gtatTAATAccat                                 
                              EN1_01(+)0.926                                   
                              GTGGTat                                          
                              CRX_Q4(-)0.948                                   
                              gtggTATTAatac                                    
                             |         -20                                     
Mouse     -49       tggccacgcaGTGGTATTAATACCATTCCctgtctctcc       -11     Mouse
                              ||||||||||||||| |||                              
Human     -75       ggctgtgatgGTGGTATTAATACCACTCCtactggatgg       -37     Human
                             |         -20                                     
                              gtggTATTAatac                                    
                              CRX_Q4(-)0.948                                   
                              GTGGTat                                          
                              EN1_01(+)0.926                                   
                                 gtatTAATAccac                                 
                                 CRX_Q4(+)0.948                                
                                 GTATTaa                                       
                                 EN1_01(+)0.991                                
                                    ttAATAC                                    
                                    EN1_01(-)0.991                             


                                                           SP1_01(+)0.962                           
                                                           gtGGCTGtgg                               
                             |         -40       |          -20                                     
Mouse     -94       cagagttgtaGGAAGCGCTCAGGTCACAGGCTACTA-TGGTGGCTGTGGCcacgcagtgg       -36     Mouse
                              ||||| ||| |||| |   ||||||| ||||||| |||||                              
Human     -122      cttgtcagtgGGAAGTGCTTAGGTAATGAGCTACTAGTGGTGGCAGTGGCtgtgatggtg       -63     Human
                    -60       |         -40       |         -20                                     
                                                           gtGGCAGtgg                               
                                                           SP1_01(+)0.972                           


                                  PEA3_Q6(+)0.937                               
                                  cCCTCCt                                       
                                 CKROX_Q2(+)1                                   
                                 tCCCTCctt                                      
                               TFIII_Q6(-)1                                     
                               CCTCCctcc                                        
                              PEA3_Q6(+)0.937                                   
                              cCCTCCc                                           
                             IK2_01(-)0.969                                     
                             ccccTCCCTcct                                       
                    -40       |         -20                                     
Mouse     -1214     agccgcactcCCCTCCCTCCTTTCCTCCTTattgtttgct     -1175     Mouse
                              |||||||||||||  |||||                              
Human     -857      ctctctccctCCCTCCCTCCTTTTTTCCTTccttcctttt      -818     Human
                    -40       |         -20                                     
                             tcccTCCCTcct                                       
                             IK2_01(-)0.969                                     
                              cCCTCCc                                           
                              PEA3_Q6(+)0.937                                   
                               CCTCCctcc                                        
                               TFIII_Q6(-)1                                     
                                 tCCCTCctt                                      
                                 CKROX_Q2(+)1                                   
                                  cCCTCCt                                       
                                  PEA3_Q6(+)0.937                               


                                             GATA2_01(+)0.992                                                                                                       
                                             gctGATAAga                                                                                                             
                                             GATA1_01(+)0.988                                                                                                       
                                             gctGATAAga                                                                                                             
                                        AP2REP_01(+)0.918                                                                                                           
                                        CAGTTgc                                                                                                                     
                                      MYOGENIN_Q6(+)0.973                                                                                                           
                                      ggCAGTTg                                                                                                                      
                                    E47_01(+)0.924                                                         CMYB_01(+)0.989                                          
                                    acggCAGTTgctgat                                                        aggaaagggaGTTGCtat                                       
                                   P300_01(+)0.944                                                       ETS1_B(+)1                                                 
                                   aacgGCAGTtgctg                                                        ccAGGAAagggagtt                                            
                                CMYB_01(+)0.989                                                       ELF1_Q6(+)1                                                   
                                tagaacggcaGTTGCtga                                                    gccccAGGAAag                                                  
                        -120      |         -100      |         -80       |         -60       |         -40       |         -20                                     
Mouse     -1647     aaaggaaaatTATAGAACGGCAGTTGCTGATAAGAGCTGCGGGGAGAGAGAAAAATTATAAAGCTGGGGAGGGAGATACGGAGCCCCAGGAAAGGGAGTTGCTATTTTAAAAGGctgtgagaga     -1524     Mouse
                              ||||||| ||||||||||||| ||||||  ||      |||||||  ||||||||||| |   |||||  |||| ||||||||||| ||||||||||||| |||                              
Human     -1782     aagaaaaataTATAGAATGGCAGTTGCTGATTAGAGCTATGG------AGAAAAAGCATAAAGCTGGGAAAA-AGATAGAGAGCTCCAGGAAAGGGGGTTGCTATTTTAATAGGgtggtcagag     -1666     Human
                           |         -100      |         -80             |         -60        |         -40       |         -20                                     
                                tagaatggcaGTTGCtga                                                    gctccAGGAAag                                                  
                                CMYB_01(+)0.989                                                       ELF1_Q6(+)1                                                   
                                   aatgGCAGTtgctg                                                        ccAGGAAagggggtt                                            
                                   P300_01(+)0.944                                                       ETS1_B(+)1                                                 
                                    atggCAGTTgctgat                                                        aggaaaggggGTTGCtat                                       
                                    E47_01(+)0.924                                                         CMYB_01(+)0.989                                          
                                      ggCAGTTg                                                                                                                      
                                      MYOGENIN_Q6(+)0.973                                                                                                           
                                        CAGTTgc                                                                                                                     
                                        AP2REP_01(+)0.918                                                                                                           
                                             gctGATTAga                                                                                                             
                                             GATA1_01(+)0.985                                                                                                       
                                             gctGATTAga                                                                                                             
                                             GATA2_01(+)0.971                                                                                                       


                              PEA3_Q6(+)1                             
                              cCATCCa                                 
                              PEA3_Q6(+)1                             
                              cCATCCa                                 
                            GATA2_01(-)0.987                          
                            ggCCATCcat                                
                            GATA1_01(-)1                              
                            ggCCATCcat                                
                              -20                                     
Mouse     -1778     tagtggccggCCATCCATCCgctcagcaaa     -1749     Mouse
                              ||||||||||                              
Human     -2253     tatcattcgtCCATCCATCCagtcatccat     -2224     Human
                              -20                                     
                            gtCCATCcat                                
                            GATA1_01(-)1                              
                            gtCCATCcat                                
                            GATA2_01(-)0.987                          
                              cCATCCa                                 
                              PEA3_Q6(+)1                             
                                  cCATCCa                             
                                  PEA3_Q6(+)1                         


                                                                                  GATA2_01(+)0.994                        
                                                                                  aaaGATATtg                              
                                                                                  GATA1_01(+)0.99                         
                                                                                  aaaGATATtg                              
                      -80       |         -60       |         -40       |         -20                                     
Mouse     -1883     gggaggccgtAGGACAAGCTTCACGGGCCTTTGGTGAAGAAGACATGAAATTAGGCATGTGAAAAGATATTGgaagtttacg     -1802     Mouse
                              ||||| || ||| | ||  |||||||||||  | ||| ||||||| |||||||||||| |||                              
Human     -2357     agggggcaacAGGACCAGTTTCTCAGGGTTTTGGTGAAGATCAGATGGAATTAGGGATGTGAAAAGATCTTGaacagtttaa     -2276     Human
                      -80       |         -60       |         -40       |         -20                                     
                                                                                  aaaGATCTtg                              
                                                                                  GATA1_01(+)0.985                        
                                                                                  aaaGATCTtg                              
                                                                                  GATA2_01(+)0.972                        


                              AP2REP_01(-)0.918                     
                              aaAACTG                               
                            -20                                     
Mouse     -1972     tgaaacatggAAAACTGCtctggatgtc     -1945     Mouse
                              ||||||||                              
Human     -2432     ccagccatatAAAACTGCcatggacctc     -2405     Human
                            -20                                     
                              aaAACTG                               
                              AP2REP_01(-)0.918                     


                                    SP1_01(-)0.962                             
                                    gctCAGCCgg                                 
                             |         -20                                     
Mouse     -2110     cacactctcaACCTGGGCTCAGCCGGGAGacgtggtaag     -2072     Mouse
                              |||||||||||||| ||||                              
Human     -2570     tcttattctgACCTGGGCTCAGCCAGGAGtcacattaaa     -2532     Human
                             |         -20                                     
                                    gctCAGCCag                                 
                                    SP1_01(-)0.962                             


                                                                                         AP2REP_01(+)1                                                                                         
                                                                                         CAGTGct                                                                                               
                                 MYOGENIN_Q6(-)1                             YY1_01(-)0.904                                                                                                    
                                 cACCTGgg                                    gagtacaaATGTCagtg                                                                                                 
                              MYOD_01(-)1                                   EN1_01(-)0.987 EN1_01(+)0.917                                                                                      
                              ggccACCTGggg                                  tgAGTAC        GTGCTgc                                                                                             
                          -140      |         -120      |         -100      |         -80       |             -60       |         -40       |          -20                                     
Mouse     -2287     ctggctctggGGCCACCTGGGGCAGTTGCTGTGTAAGCTTCTCTCTAGTTCCCTAGTGAGTACAAATGTCAGTGCTGCCAGCTCA----GTGTAAGGACAAGGGCCCCCTCAGGGTGCCCTG-AAGCATGGAGGAGTTTGGttctgatggt     -2142     Mouse
                              ||||||||||||||  ||||| |||  | ||  ||  || ||| |||||||||||||||||||||||| ||||||    || |||  ||||||| ||||||||||| | |||  ||||| ||||||| |||                              
Human     -2759     ctcattctatGGCCACCTGGGGCAAGTGCTGAGTATTCCTCCATCCTGTCCCCGAGTGAGTACAAATGTCAGTGCTGCTAGCTCAGCAGGTTTAATTACAAGGGACCCCTCAGGGTACTCTGTGAGCATAGAGGAGTGTGGccctggtggg     -2609     Human
                     |         -140      |         -120      |         -100      |         -80       |         -60       |         -40       |         -20                                     
                              ggccACCTGggg                                  tgAGTAC        GTGCTgc                                                                                             
                              MYOD_01(-)1                                   EN1_01(-)0.987 EN1_01(+)0.917                                                                                      
                                 cACCTGgg                                    gagtacaaATGTCagtg                                                                                                 
                                 MYOGENIN_Q6(-)1                             YY1_01(-)0.904                                                                                                    
                                                                                         CAGTGct                                                                                               
                                                                                         AP2REP_01(+)1                                                                                         


                                                TFIII_Q6(+)0.9                                        
                                                tggcTGAGG                                             
                                               SP1_01(+)0.962                                         
                                               gtGGCTGagg                                             
                      -60       |         -40       |         -20                                     
Mouse     -2421     tggatgtagtAGGGGCGCTGGCAGAACGTGGCTGAGGGAGACCTAGAGATGGagtgtgaaga     -2360     Mouse
                              ||||| |||| |||| | |||||||||| |||  || |||||                              
Human     -2903     atataggagaAGGGGTGCTGACAGATCTTGGCTGAGGGTGACTCAGGGATGGgaggtttggg     -2842     Human
                      -60       |         -40       |         -20                                     
                                               ttGGCTGagg                                             
                                               SP1_01(+)0.962                                         
                                                tggcTGAGG                                             
                                                TFIII_Q6(+)0.9                                        


                                                                                                  GATA2_01(+)0.987                                                    
                                                                                                  caaGATGGtg                                                          
                                                YY1_01(-)0.904                                    GATA1_01(+)1                                                        
                                                ttttccaaATGCCagcc                                 caaGATGGtg                                                          
                                              CEBPB_01(-)0.972                      GATA2_01(-)0.971                                                                  
                                              ccTTTTCcaaatgc                        tcTGATCtgt                                                                        
                                       PAX4_03(-)0.903                              GATA2_01(+)0.972                                                                  
                                       tTGGTGaccttt                                 tctGATCTgt                                                                        
                                 HFH3_01(+)0.931                                    GATA1_01(-)0.983                                                                  
                                 cttTCTTTggtga                                      tcTGATCtgt                                                                        
                                ER_Q6(+)1                SP1_01(-)0.962             GATA1_01(+)0.985  PAX4_03(-)0.9   03                                              
                                gctttctttggTGACCttt      tgcCAGCCtg                 tctGATCTgt        aTGGTGctattg                                                    
                       -120      |         -100      |         -80       |         -60       |         -40       |            -20                                     
Mouse     -2546     tcttgcttccAGGCTTTCTTTGGTGACCTTTTCCAAATGCCAGCCTGACCTGAAATCTTGTACTTCTGATCTGTCCTTCAAGATGGTGCTATTGG---TGTTAAGAAGTTGAAGGGcatgctgccc     -2424     Mouse
                              ||||||||||||||||||||||||||||||||||||||||  || ||||||| | |||||||||||||| |||||||||| ||||   |||||||| |||||||||                              
Human     -3343     ttgaagagcaAGGCTTTCTTTGGTGACCTTTTCCAAATGCCAGCCTGACCAAAAGTCTTGTATTCCTGATCTGTCCTTCCAGATGGTGCTGTTGGTGATGTTAAGAGGTTGAAGGGgccaggcatg     -3218     Human
                          -120      |         -100      |         -80       |         -60       |         -40       |         -20                                     
                                gctttctttggTGACCttt      tgcCAGCCtg                 cctGATCTgt        aTGGTGctgttg                                                    
                                ER_Q6(+)1                SP1_01(-)0.962             GATA1_01(+)0.985  PAX4_03(-)0.903                                                 
                                 cttTCTTTggtga                                      ccTGATCtgt                                                                        
                                 HFH3_01(+)0.931                                    GATA1_01(-)0.983                                                                  
                                       tTGGTGaccttt                                 cctGATCTgt                                                                        
                                       PAX4_03(-)0.903                              GATA2_01(+)0.972                                                                  
                                              ccTTTTCcaaatgc                        ccTGATCtgt                                                                        
                                              CEBPB_01(-)0.972                      GATA2_01(-)0.971                                                                  
                                                ttttccaaATGCCagcc                                 ccaGATGGtg                                                          
                                                YY1_01(-)0.904                                    GATA1_01(+)1                                                        
                                                                                                  ccaGATGGtg                                                          
                                                                                                  GATA2_01(+)0.987                                                    


                                 EN1_01(+)0.922                                                                                                                                                                               
                                 GTGTTct                                                                                                                                                                                      
                                                                                                   AP2REP_01(-)0.918                                                                                                          
                                                                                                   ctGACTG                                                                                                                    
                                                                                                 SMAD4_Q6(-)0.959                                                                                                             
                                                                                                 atcTGACTggctgga                                                                                                              
                                                                                                MYOGENIN_Q6(-)0.964                                   IRF1_Q6(+)0.924                                                         
                                                                                                cATCTGac                                              atCTCTT                                                                 
                                                                                             GATA2_01(-)0.982                                        TEF1_Q6(-)0.943                                                          
                                                                                             agGCATCtga                                              cATCTC                                                                   
                                                                                             GATA1_01(-)0.993                                     GATA2_01(-)0.987                                                            
                                                                                             agGCATCtga                                           ttCCATCtct                                                                  
                                                                                         E  47_01(-)0.934                                         GATA1_01(-)1                                                                
                                                                                         g  caggcATCTGactg                                        ttCCATCtct                                                                  
                            |         -160      |         -140      |         -120      |           -100      |         -80       |           -60       |         -40       |         -20                                     
Mouse     -2910     gaatctgcatTCTGTGTTCTGTCTCCAGCAGCTCTGGAGACTGACAGCAGGGGACATGGGGCCTGATAGG--CAGGCATCTGACTGGCTGGAGGGATACACGTTCTTACTCATGACT--GTTGTCTTTCCATCTCTTGGACACTGACAGAGATTTGCATTCAAAGGTTTGTAcggcgagaga     -2733     Mouse
                              |||| | |||||||||||||||||||| ||||||||||   |||||  ||| |||||||   ||||||||||||||||| ||  ||     |||||| ||||||| |   |  |||||||||||||| |||  |||||||| ||||  || ||||  |||||                              
Human     -3729     acctgctcacTCTGGGCTCTGTCTCCAGCAGCTCTGGGGACTGACAGCCAAGGACACAGGGACTGATAGAACCAGGCATCTGACTGGCTAGAAAGACGTGTGTTCTTGCTCATGATTTCCTCATCTTTCCATCTCTT-GACGATGACAGAGGTTTGGGTTTAAAGTGTTGTAgagtgaggag     -3549     Human
                     -180      |         -160      |         -140      |         -120      |         -100      |         -80       |         -60       |          -40       |         -20                                     
                                                                                           ccaggcATCTGactg             GTGTTct                    ttCCATCtct                                                                  
                                                                                           E47_01(-)0.934              EN1_01(+)0.922             GATA1_01(-) 1                                                               
                                                                                             agGCATCtga                                           ttCCATCtct                                                                  
                                                                                             GATA1_01(-)0.993                                     GATA2_01(-) 0.987                                                           
                                                                                             agGCATCtga                                              cATCTC                                                                   
                                                                                             GATA2_01(-)0.982                                        TEF1_Q6( -)0.943                                                         
                                                                                                cATCTGac                                              atCTCTT                                                                 
                                                                                                MYOGENIN_Q6(-)0.964                                   IRF1_Q6 (+)0.924                                                        
                                                                                                 atcTGACTggctaga                                                                                                              
                                                                                                 SMAD4_Q6(-)0.959                                                                                                             
                                                                                                   ctGACTG                                                                                                                    
                                                                                                   AP2REP_01(-)0.918                                                                                                          


                                            IK2_01(+)0.956                                                        
                                            gaaGGGGActgg                                                          
                                          PEA3_Q6(-)1                                                             
                                          gGGAAGg                                                                 
                                      IK2_01(+)0.956                                                              
                                      aacGGGGAaggg                                                                
                                  EN1_01(-)0.917                                                                  
                                  taAGAAC                                                                         
                              CRX_Q4(+)0.904    AP2REP_01(-)0.918                                                 
                              gagaTAAGAacgg     ggGACTG                                                           
                             GATA2_01(+)0.992  LRF_Q2(-)0.952                                                     
                             cgaGATAAga        GGGGActgg                                                          
                             GATA1_01(+)0.988 LRF_Q2(-)0.911                                                      
                             cgaGATAAga       AGGGGactg                                                           
                        |         -60       |         -40       |         -20                                     
Mouse     -3042     tagtggtggcGAGATAAGAACGGGGAAGGGGACTGGAGAATGGGAAGAGGCGGAAGAGAAATGTcatgatgtgt     -2969     Mouse
                              ||||||||||| |||||||||||||| |||| ||| ||||| ||||  ||||||                              
Human     -3817     tgtgttggggGAGATAAGAACAGGGAAGGGGACTGGTGAAT-GGAGGAGGCTGAAGCAAAATGTtgtgggtggt     -3745     Human
                       |         -60       |         -40        |         -20                                     
                             ggaGATAAga       AGGGGactg                                                           
                             GATA1_01(+)0.988 LRF_Q2(-)0.911                                                      
                             ggaGATAAga        GGGGActgg                                                          
                             GATA2_01(+)0.992  LRF_Q2(-)0.952                                                     
                              gagaTAAGAacag     ggGACTG                                                           
                              CRX_Q4(+)0.904    AP2REP_01(-)0 .918                                                
                                  taAGAAC                                                                         
                                  EN1_01(-)0.917                                                                  
                                      aacAGGGAaggg                                                                
                                      IK2_01(+)0.969                                                              
                                          gGGAAGg                                                                 
                                          PEA3_Q6(-)1                                                             
                                            gaaGGGGActgg                                                          
                                            IK2_01(+)0.956                                                        


                                                                                                        GATA2_01(+)0.982                                                                            
                                                                                                        ccaGATGCaa                                                                                  
                                                                                                        GATA1_01(+)0.993                                                                            
                                                                                                        ccaGATGCaa                                                                                  
                                                                                                       MYOGENIN_Q6(+)0.964                                                                          
                                                                                                       gcCAGATg                                                                                     
                                                                                                    YY1_01(-)0.906                                                                                  
                                                                                                    tgagccagATGCAagga                                                                               
                                                                                           YY1_01(-)0.918                                                                                           
                                                                                           ctgtgagtATGAGccag                                                                                        
                                      HSF2_01(-)0.9 97                                     AP2REP_01(+)0.907     PEA3_Q6(-)1    SP1_01(+)0.962                                                      
                                      agagtGTTCT                                           CTGTGag               aGGATGt        ggGGCTGgga                                                          
                        |         -140      |          -120      |          -100      |         -80       |         -60       |         -40       |         -20                                     
Mouse     -3205     ttatccccttGGGGAGTCAGAGTGTTCTTGA-AGGGTCATATGTTTCCCTG-ATAGCGTCTGCCCCTTCCTCTGTGAGTATGAGCCAGATGCAAGGATGTGCTTCCAGGGGGCTGGGAACACAGCCAGAAACAGGTCCTCTGGGAAtagagatctg     -3052     Mouse
                              |||| |||||||||||| ||  ||||||||   ||  |||| ||||| | |||||||| ||||||||||||||||||||||| |||||||| |||||||||||| ||||||  |||||||||  ||||| ||||||                              
Human     -3992     atccccttggGGGGGGTCAGAGTGTTCCTGGGAGGGTCATGCATTCTCCTGGATAGCATTTGCCCCTTTCTCTGTGAGTATGAGCCAGATGCTAGGATGTGTTTCCAGGGGGCTTGGAACATGGCCAGAAACTAGTCCTTTGGGAAcaggtccggg     -3837     Human
                          |         -140      |         -120      |         -100      |         -80       |         -60       |         -40       |         -20                                     
                                      agagtGTTCC                                           CTGTGag               aGGATGt        ggGGCTTgga                                                          
                                      HSF2_01(-)0.996                                      AP2REP_01(+)0.907     PEA3_Q6(-)1    SP1_01(+)0.912                                                      
                                                                                           ctgtgagtATGAGccag                                                                                        
                                                                                           YY1_01(-)0.918                                                                                           
                                                                                                    tgagccagATGCTagga                                                                               
                                                                                                    YY1_01(-)0.906                                                                                  
                                                                                                       gcCAGATg                                                                                     
                                                                                                       MYOGENIN_Q6(+)0.964                                                                          
                                                                                                        ccaGATGCta                                                                                  
                                                                                                        GATA1_01(+)0.993                                                                            
                                                                                                        ccaGATGCta                                                                                  
                                                                                                        GATA2_01(+)0.982                                                                            


                                       SP1_01(+)0.912                                 
                                       gtGGCTTgga                                     
                                HES1_Q2(+)0.989                                       
                                aagttTTGTGgcttg                                       
                          -40       |         -20                                     
Mouse     -3357     cggggaacatAGAAGTTTTGTGGCTTGGAACAATGCcttctgtttt     -3312     Mouse
                              |||| ||||||||||||||||| |||                              
Human     -4174     gaccatatagAGAAATTTTGTGGCTTGGAACAGTGCtctaccctgt     -4129     Human
                          -40       |         -20                                     
                                aaattTTGTGgcttg                                       
                                HES1_Q2(+)0.989                                       
                                       gtGGCTTgga                                     
                                       SP1_01(+)0.912                                 


                                                       LRH1_Q5(-)1                                     
                                                       gcaCAAGGctca                                    
                                IK2_01(+)0.956     HES1_Q2(-)0.989                                     
                                tcaGGGGAgaag       agaggCACAAggctc                                     
                       -60       |         -40       |         -20                                     
Mouse     -3448     agagcaaaggACTCAGGGGAGAAGGGGGTCAAGAGGCACAAGGCTCAAGAGCCcagaggcaga     -3386     Mouse
                              ||||||||||| ||  |||  |||||||||||||| | |||||                              
Human     -4301     atggaccaacACTCAGGGGAGGAGAAGGT--AGAGGCACAAGGCTTAGGAGCCtgactctggg     -4241     Human
                     -60       |         -40         |         -20                                     
                                tcaGGGGAggag       agaggCACAAggctt                                     
                                IK2_01(+)0.956     HES1_Q2(-)0.989                                     
                                                       gcaCAAGGctta                                    
                                                       LRH1_Q5(-)1                                     


                                                                  AP2REP_01(+)0.907                      
                                                                  CTGTGag                                
                                                            GATA2_01(-)0.98                              
                                                            gcACATCtgt                                   
                                                            GATA1_01(-)0.99                              
                                                            gcACATCtgt                                   
                         -60       |         -40       |         -20                                     
Mouse     -3503     ggatatgattTGGTTGTGGGAGCTGGTTGTATATGCAATAGCACATCTGTGAGAGagagcaaagg     -3439     Mouse
                              ||| ||||||||| ||| ||||    || |||| |||||||||||                              
Human     -4361     gacatggctgTGGCTGTGGGAGCCGGTGGTATGAAGAACAGCAGATCTGTGAGAGtgcaaatgga     -4297     Human
                         -60       |         -40       |         -20                                     
                                                            gcAGATCtgt                                   
                                                            GATA1_01(-)0.985                             
                                                            gcAGATCtgt                                   
                                                            GATA2_01(-)0.972                             
                                                                  CTGTGag                                
                                                                  AP2REP_01(+)0.907                      


                                      PEA3_Q6(-)0.937                                   
                                      gGGAGGg                                           
                                      IK2_01(+)0.969                                    
                                      gggAGGGActtg                                      
                                     CKROX_Q2(-)1                                       
                                     tggGAGGGa                                          
                                  IK2_01(+)1                                            
                                  attTGGGAggga                                          
                            -40       |         -20                                     
Mouse     -3570     gcggaaggacCAGGATTTGGGAGGGACTTGAGGTCTGGccctgggact     -3523     Mouse
                              |||| |||||||||||||||||||||||                              
Human     -4433     tcagcctgatCAGGGTTTGGGAGGGACTTGAGGTCTGGgaggcactga     -4386     Human
                            -40       |         -20                                     
                                  gttTGGGAggga                                          
                                  IK2_01(+)1                                            
                                     tggGAGGGa                                          
                                     CKROX_Q2(-)1                                       
                                      gggAGGGActtg                                      
                                      IK2_01(+)0.969                                    
                                      gGGAGGg                                           
                                      PEA3_Q6(-)0.937                                   


                               SP1_01(+)0.972                            
                               tgGGCAGagc                                
                       |         -20                                     
Mouse     -3621     gggcaaagtcGTGGGCAGAGCCAagccttgact     -3589     Mouse
                              |||||||||||||                              
Human     -4501     tggcaaggcaGTGGGCAGAGCCAtccttagggc     -4469     Human
                       |         -20                                     
                               tgGGCAGagc                                
                               SP1_01(+)0.972                            


                                                                TEF1_Q6(+)0.972                                              
                                                                GGGATg                                                       
                                         SP1_01(+)0.972     IK2_01(+)0.956      PAX4_03(-)0.903                              
                                         agGGCAGagg         cctGGGGAtgtg        gAGGTGgccaga                                 
                         -80       |         -60       |         -40       |         -20                                     
Mouse     -3705     ttttaaatcaTTTTGCCAACAAGGGCAGAGGTGGAAAGACCCTGGGGATGTGGTGGCTGAGAGGTGGCCAGAAAGatgagggttg     -3621     Mouse
                              |||||||||  ||||||| ||  ||  | ||||||||||| | | |    ||||||||||| |||                              
Human     -4579     tggagcctccTTTTGCCAAGGAGGGCAGGGGCAGATGGGCCCTGGGGATGGGATAGACAGGAGGTGGCCAGGAAGgcttggcaag     -4495     Human
                         -80       |         -60       |         -40       |         -20                                     
                                         agGGCAGggg         cctGGGGAtggg        gAGGTGgccagg                                 
                                         SP1_01(+)0.972     IK2_01(+)0.956      PAX4_03(-)0.903                              
                                                                GGGATg                                                       
                                                                TEF1_Q6(+)0.972                                              


                                  CEBPB_01(-)0.981                          
                                  aaCTTTCtgaagac                            
                                HSF2_01(-)0.996                             
                                tgaacTTTCT                                  
                                HSF2_01(+)0.991                             
                                TGAACtttct                                  
                          |         -20                                     
Mouse     -3733     taatcttcagCATGAACTTTCTGAAGacttttaaat     -3698     Mouse
                              ||||||||||||||||                              
Human     -4620     tgcctcttacCATGAACTTTCTGAAGtcgtttttaa     -4585     Human
                          |         -20                                     
                                TGAACtttct                                  
                                HSF2_01(+)0.991                             
                                tgaacTTTCT                                  
                                HSF2_01(-)0.996                             
                                  aaCTTTCtgaagtc                            
                                  CEBPB_01(-)0.981                          


                                                                    MYOGENIN_Q6(-)0.964                         
                                                                    cATCTGga                                    
                                      GATA2_01(+)0.995        G   ATA2_01(-)0.98                                
                                      acaGATACaa              c   tACATCtgg                                     
                                      GATA1_01(+)0.993        G   ATA1_01(-)0.99                                
                                      acaGATACaa              c   tACATCtgg                                     
                             -60       |         -40       |            -20                                     
Mouse     -3856     gaaggctgccCTGAACCTACAGATACAAGCCCTGGGGAAGTTC---TACATCTGGAAGGGCCtggaaattaa     -3788     Mouse
                              ||| ||| ||||||||| |||||||| | | ||   ||||||||||| ||||                              
Human     -4755     gcagcgggcaCTGGACCGACAGATACAGGCCCTGGGTAGGCTCCTCTACATCTGGAAAGGCCcagaattgaa     -4684     Human
                      |         -60       |         -40       |         -20                                     
                                      acaGATACag                 ctACATCtgg                                     
                                      GATA1_01(+)0.993           GATA1_01(-)0.99                                
                                      acaGATACag                 ctACATCtgg                                     
                                      GATA2_01(+)0.995           GATA2_01(-)0.98                                
                                                                    cATCTGga                                    
                                                                    MYOGENIN_Q6(-)0.964                         


                                POU1F1_Q6(-)1                                                               
                                ctttATTCAg                                                                  
                            CRX_Q4(-)0.9                                                                    
                            cagaCTTTAttca                                                                   
                            -60       |         -40       |         -20                                     
Mouse     -4061     ggtgtgggcaGACTTTATTCAGTGTAGGCCCAGCGGCCTGCCTGAAAGACCAGAGGTGctaagattag     -3994     Mouse
                              |||||||||||  | || | | | |||  | ||||||| | |||||||                              
Human     -4966     caggggagctGACTTTATTCAAAGCAGACTCTGGGGCTCGACTGAAAGGCTAGAGGTGgaatcaggcg     -4899     Human
                            -60       |         -40       |         -20                                     
                            ctgaCTTTAttca                                                                   
                            CRX_Q4(-)0.9                                                                    
                                ctttATTCAa                                                                  
                                POU1F1_Q6(-)1                                                               


                                 SF1_Q6(-)1                                               
                                 CAAGGcct                                                 
                              LRH1_Q5(-)1         SP1_01(+)0.972                          
                              cccCAAGGcctg        tgGGCAGggg                              
                              -40       |         -20                                     
Mouse     -4109     atgcctacttCCCCAAGGCCTGTTGCGAGGTGGGCAGGGGtggggtgggg     -4060     Mouse
                              ||||||||||||  ||  ||||||||||||                              
Human     -5000     tccccacatcCCCCAAGGCCTGCCGCAGGGTGGGCAGGGGagctgacttt     -4951     Human
                              -40       |         -20                                     
                              cccCAAGGcctg        tgGGCAGggg                              
                              LRH1_Q5(-)1         SP1_01(+)0.972                          
                                 CAAGGcct                                                 
                                 SF1_Q6(-)1                                               


                                                           TEF1_Q6(+)1                               
                                                           GGAATg                                    
                                                      YY1_01(-)0.922                                 
                                                      cctttggaATGAAaggg                              
                     -60       |         -40       |         -20                                     
Mouse     -4168     agagggaggcCCCTCGCCCTGCCCTCGCCCTGAACCTTTGGAATGAAAGGGtagtgtcaat     -4108     Mouse
                              ||||| || | ||||| |||  |||||| ||||||||||||                              
Human     -5062     ctgcgggagtCCCTCTCCTTCCCCTCACCCAAAACCTTGGGAATGAAAGGGgtggggtcgg     -5002     Human
                     -60       |         -40       |         -20                                     
                                                      ccttgggaATGAAaggg                              
                                                      YY1_01(-)0.922                                 
                                                           GGAATg                                    
                                                           TEF1_Q6(+)1                               


                              SP1_01(+)0.943                         
                              cgGGCCGgcg                             
                             -20                                     
Mouse     -4387     cggggctctgCGGGCCGGCgggggggggg     -4359     Mouse
                              |||||||||                              
Human     -5492     ggcgcggagcCGGGCCGGCaggtgagcgc     -5464     Human
                             -20                                     
                              cgGGCCGgca                             
                              SP1_01(+)0.943                         


                                                                                          GATA2_01(-)0.974                                                
                                                                                          ctGGATCcgg                                                      
                                                                                          GATA2_01(+)0.974                                                
                                                                                          ctgGATCCgg                                                      
                                                                                  LRF_Q2(-)0.952                                                          
                                                                                  GGGGActtc                                                               
                                                          VDR_Q3(+)0.953          HSF2_01(-)0.998                                                         
                                                          GGGGAgtccgggagc         ggggaCTTCT                                                              
                                                          NFKAPPAB50_01(+)1      P300_01(-)0.95                                                           
                                                          GGGGAgtccg             aggggACTTCtgga                                                           
                                                          LRF_Q2(-)0.952       IK2_01(+)0.956                                                             
                                                          GGGGAgtcc            ggaGGGGActtc                                                               
                                                        P300_01(+)1          LRF_Q2(-)0.952              SP1_01(+)1                                       
                                                        gcggGGAGTccggg       GGGGAgggg                   agGGCGGctg                                       
                                                CRX_Q4(+)0.907               CKROX_Q2(-)1 GATA1_01(-)0.988                                                
                                                ccttTAAGGcggg                gggGAGGGg    ctGGATCcgg                                                      
                                             CRX_Q4(-)0.9      IK2_01(+)0.978 PEA3_Q6(-)0.937     VDR_Q3(+)0.947                                          
                                             gtgcCTTTAaggc     gtcCGGGAgccg   gGGAGGg             GGGGTagagggcggc                                         
                                      HES1_Q2(+)0.989  IK2_01(+)0.956     IK2_01(+)0.956  GATA1_01(+)0.988  SP1_01(+)0.962                                
                                      ggagcTTGTGccttt  ggcGGGGAgtcc       ggcGGGGAgggg    ctgGATCCgg        gcGGCTGcgc                                    
                                   ETS1_B(+)0.907    SP1_01(+)1  E2F1_Q3(-)0.943 LRF_Q2(-)0.911   LRF_Q2(-)0.981                                          
                                   aaAGGAGcttgtgcc   aaGGCGGgga  cCGGGAgc        AGGGGactt        GGGGTagag                                               
                        |         -100      |         -80       |         -60       |         -40       |         -20                                     
Mouse     -4762     gggggtgcccAGACAAAAGGAGCTTGTGCCTTTAAGGCGGGGAGTCCGGGAGCCGGCGGGGAGGGGACTTCTGGATCCGGGGTAGAGGGCGGCTGCGCTGGACAacaagggagg     -4649     Mouse
                              |||||||||||||||||||||||||||||||||||||||||||| |||||||||||||||||||||||||||||||||||||||||||||||||                              
Human     -5738     ggggatgcccAGACAAAAGGAGCTTGTGCCTTTAAGGCGGGGAGTCCGGGAGCCAGCGGGGAGGGGACTTCTGGATCCGGGGTAGAGGGCGGCTGCGCTGGACAgctcgggagg     -5625     Human
                        |         -100      |         -80       |         -60       |         -40       |         -20                                     
                                   aaAGGAGcttgtgcc   aaGGCGGgga  cCGGGAgc        AGGGGactt        GGGGTagag                                               
                                   ETS1_B(+)0.907    SP1_01(+)1  E2F1_Q3(-)0.943 LRF_Q2(-)0.911   LRF_Q2(-)0.981                                          
                                      ggagcTTGTGccttt  ggcGGGGAgtcc       agcGGGGAgggg    ctgGATCCgg        gcGGCTGcgc                                    
                                      HES1_Q2(+)0.989  IK2_01(+)0.956     IK2_01(+)0.956  GATA1_01(+)0.988  SP1_01(+)0.962                                
                                             gtgcCTTTAaggc     gtcCGGGAgcca   gGGAGGg             GGGGTagagggcggc                                         
                                             CRX_Q4(-)0.9      IK2_01(+)0.978 PEA3_Q6(-)0.937     VDR_Q3(+)0.947                                          
                                                ccttTAAGGcggg                gggGAGGGg    ctGGATCcgg                                                      
                                                CRX_Q4(+)0.907               CKROX_Q2(-)1 GATA1_01(-)0.988                                                
                                                        gcggGGAGTccggg       GGGGAgggg                   agGGCGGctg                                       
                                                        P300_01(+)1          LRF_Q2(-)0.952              SP1_01(+)1                                       
                                                          GGGGAgtcc            ggaGGGGActtc                                                               
                                                          LRF_Q2(-)0.952       IK2_01(+)0.956                                                             
                                                          GGGGAgtccg             aggggACTTCtgga                                                           
                                                          NFKAPPAB50_01(+)1      P300_01(-)0.95                                                           
                                                          GGGGAgtccgggagc         ggggaCTTCT                                                              
                                                          VDR_Q3(+)0.953          HSF2_01(-)0.998                                                         
                                                                                  GGGGActtc                                                               
                                                                                  LRF_Q2(-)0.952                                                          
                                                                                          ctgGATCCgg                                                      
                                                                                          GATA2_01(+)0.974                                                
                                                                                          ctGGATCcgg                                                      
                                                                                          GATA2_01(-)0.974                                                


                                  SP1_01(+)0.924                           
                                  ggGGCGCgcg                               
                                  LRF_Q2(-)0.943                           
                                  GGGGCgcgc                                
                                 LRF_Q2(-)1                                
                                 GGGGGcgcg                                 
                                LRF_Q2(-)0.911                             
                                AGGGGgcgc                                  
                         |         -20                                     
Mouse     -4863     ggcggacaggGGAGGGGGCGCGCGGgacgctggcc     -4829     Mouse
                              |||||||||||||||                              
Human     -5856     ccggaggagaGGAGGGGGCGCGCGGagggaggggt     -5822     Human
                         |         -20                                     
                                AGGGGgcgc                                  
                                LRF_Q2(-)0.911                             
                                 GGGGGcgcg                                 
                                 LRF_Q2(-)1                                
                                  GGGGCgcgc                                
                                  LRF_Q2(-)0.943                           
                                  ggGGCGCgcg                               
                                  SP1_01(+)0.924                           


                                               EN1_01(-)0.917                                    
                                               ccAGAAC                                           
                           |         -40       |         -20                                     
Mouse     -4934     caccgaccctCCCGCGGGGTCTGAAGCCCAGAACAGTGGTCGCTTGTtcgtcggaga     -4878     Mouse
                              ||||||||||||  | ||||||||||| |  ||||||                              
Human     -5929     aggtcccctcCCCGCGGGGTCTTGATCCCAGAACAGTAGCTGCTTGTcttcccagga     -5873     Human
                           |         -40       |         -20                                     
                                               ccAGAAC                                           
                                               EN1_01(-)0.917                                    


                                      PEA3_Q6(-)1                                                     
                                      aGGAAGg                                                         
                                        ETS1_B(+)1                                                    
                                        gaAGGAAgccgaccc                                               
                                       ETS2_B(+)1                                                     
                                       ggaAGGAAgccgac                                                 
                                      PEA3_Q6(-)1                                                     
                                      aGGAAGg                                                         
                                     ELF1_Q6(+)1                                                      
                                     caggaAGGAAgc                                                     
                                    ETS1_B(+)1                                                        
                                    acAGGAAggaagccg                                                   
                                   ETS2_B(+)1              SP1_01(+)1                                 
                                   gacAGGAAggaagc          tgGGCGGggc                                 
                                 ELF1_Q6(+)1               CKROX_Q2(-)0.945                           
                                 ccgacAGGAAgg              tggGCGGGg                                  
                    -60       |         -40       |           -20                                     
Mouse     -5106     ggcgcagggcACCCCGACAGGAAGGAAGCCGACCCTC--TGGGCGGGGCGGGcatcttcgcc     -5047     Mouse
                              |||| ||||||||||||| ||||||||  |||||||||||||                              
Human     -6094     aacccctgggACCCTGACAGGAAGGAAGGCGACCCTCGGTGGGCGGGGCGGGggatgtagcc     -6033     Human
                      -60       |         -40       |         -20                                     
                                 ctgacAGGAAgg              tggGCGGGg                                  
                                 ELF1_Q6(+)1               CKROX_Q2(-)0.945                           
                                   gacAGGAAggaagg          tgGGCGGggc                                 
                                   ETS2_B(+)1              SP1_01(+)1                                 
                                    acAGGAAggaaggcg                                                   
                                    ETS1_B(+)1                                                        
                                     caggaAGGAAgg                                                     
                                     ELF1_Q6(+)1                                                      
                                      aGGAAGg                                                         
                                      PEA3_Q6(-)1                                                     
                                       ggaAGGAAggcgac                                                 
                                       ETS2_B(+)1                                                     
                                        gaAGGAAggcgaccc                                               
                                        ETS1_B(+)1                                                    
                                          aGGAAGg                                                     
                                          PEA3_Q6(-)1                                                 


                                                                                                                                                   CRX_Q4(+)0.948                                    
                                                                                                                                                   ttatTAAACtcag                                     
                                                                                                                       SF1_Q6(+)1               CRX_Q4(-)0.948                                       
                                                                                                                       gcgCCTTG                 taatTATTAaact                                        
                                                                                                                       HES1_Q2(+)0.989       CRX_Q4(-)0.955                                          
                                                                                                                       gcgccTTGTGgaatg       aattAATTAttaa                                           
                                                                                                                      LRH1_Q5(+)1           S8_01(-)1                                                
                                                                                                                      ggcgCCTTGtgg          taatTAATTattaaac                                         
                                                                                                                   E2F1_Q3(+)0.982          POU6F1_01(+)0.982                                        
                                                                                                                   ccTGGCGc                 taattaATTAT                                              
                                                                                                                 MYOGENIN_Q6(-)1         CRX_Q4(-)0.955                                              
                                                                                                                 cACCTGgc                tcttAATTAatta                                               
                                                                                                              MYOD_01(-)1               S8_01(-)1                                                    
                                                                                                              acacACCTGgcg              atctTAATTaattatt                                             
                                                                                                            E47_01(-)1                  CRX_Q4(+)0.955                                               
                                                                                                            gcacacACCTGgcgc             atctTAATTaatt                                                
                                                                            NKX25_01(+)1                   PAX4_03(+)0.903      TEF1_Q6(+)1 CRX_Q4(+)0.955                                           
                                                                            agAAGTG                        cgcacaCACCTg         GGAATg      taatTAATTatta                                            
                                                                         P300_01(+)0.95                  PAX4_03(+)0.907 CEBPB_01(+)0.965 S8_01(+)1                                                  
                                                                         gaaaGAAGTggggt                  ggcgcaCACACc    gccttgtGGAATga   cttaattAATTAttaa                                           
                          |         -140      |         -120      |          -100      |         -80       |         -60       |         -40       |         -20                                     
Mouse     -5328     tgtgcgcagcAGGTTTGCGTCGGGCCCGGCGCCCCAGAGGGTTGGGG-AAGCGGAAAGAAGTGGGGTGCGGGCGAGCGGGTGCCAGGCGCACACACCTGGCGCCTTGTGGAATGAAATCTTAATTAATTATTAAACTCAGCTCCCGCtggggcccgc     -5173     Mouse
                              ||||| || ||||| |||  |||||||||  | |||| ||| |||||||||||| |||||||| ||| ||       |||||||||||||||||||||||||||| | ||||||||||||||||||| || ||||||                              
Human     -6346     ctgggccccgAGGTTCGCCTCGGGGCCGCTGCCCCAGAGACTGGGGGGAAGAGGAAAGAAGTGGTGTGCGGGCAAGCAGGC------CGCACACACCTGGCGCCTTGTGGAATGAGAGCTTAATTAATTATTAAACTGAGTTCCCGCgggagggcgc     -6196     Human
                     |         -140      |         -120      |         -100      |         -80             |         -60       |         -40       |         -20                                     
                                                                         gaaaGAAGTggtgt            gc      cgcaCACACc    gccttgtGGAATga   cttaattAATTAttaa                                           
                                                                         P300_01(+)0.95            PA      X4_03(+)0.907 CEBPB_01(+)0.965 S8_01(+)1                                                  
                                                                            agAAGTG                        cgcacaCACCTg         GGAATg      taatTAATTatta                                            
                                                                            NKX25_01(+)1                   PAX4_03(+)0.903      TEF1_Q6(+)1 CRX_Q4(+)0.955                                           
                                                                                                            gcacacACCTGgcgc             agctTAATTaatt                                                
                                                                                                            E47_01(-)1                  CRX_Q4(+)0.955                                               
                                                                                                              acacACCTGgcg              agctTAATTaattatt                                             
                                                                                                              MYOD_01(-)1               S8_01(-)1                                                    
                                                                                                                 cACCTGgc                gcttAATTAatta                                               
                                                                                                                 MYOGENIN_Q6(-)1         CRX_Q4(-)0.955                                              
                                                                                                                   ccTGGCGc                 taattaATTAT                                              
                                                                                                                   E2F1_Q3(+)0.982          POU6F1_01(+)0.982                                        
                                                                                                                      ggcgCCTTGtgg          taatTAATTattaaac                                         
                                                                                                                      LRH1_Q5(+)1           S8_01(-)1                                                
                                                                                                                       gcgccTTGTGgaatg       aattAATTAttaa                                           
                                                                                                                       HES1_Q2(+)0.989       CRX_Q4(-)0.955                                          
                                                                                                                       gcgCCTTG                 taatTATTAaact                                        
                                                                                                                       SF1_Q6(+)1               CRX_Q4(-)0.948                                       
                                                                                                                                                   ttatTAAACtgag                                     
                                                                                                                                                   CRX_Q4(+)0.948                                    


                                                                                                                                                                                                                               PEA3_Q6(-)0.937                                                       
                                                                                                                                                                                                                               gGGAGGg                                                               
                                                                                                                                                                                                                             LRF_Q2(-)1                                                              
                                                                                                                                                                                                                             GGGGGaggg                                                               
                                                                          TEF1_Q6(-)0.943                                                                                                                                   TFIII_Q6(+)1                                                             
                                                                          cATCTC                                                                                                                                            cgggGGAGG                                                                
                                                                          IK2_01(-)1                                                                                                                                                                     IK2_01(+)0.956                              
                                                                          catcTCCCAggt                                                                                                                                                                   gcgGGGGAaggg                                
                                                                       GATA2_01(-)0.987                                                                                                                                                               CKROX_Q2(-)0.945                               
                                                                       tcCCATCtcc                                                                                                                                                                     ggtGCGGGg                                      
                                                                       GATA1_01(-)1           MYOGENIN_ Q6(-)1                                                                                                                                      PAX4_03(-)0.903                                  
                                                                       tcCCATCtcc             cAGCTGct                                                                                                                                              cAGGTGcggggg                                     
                                                                    YY1_01(+)0.996          MYOGENIN_Q6 (+)1                                                   LRF_Q2(+   )0.92      3                                                            MYOGENIN_Q6(+)1                                    
                                                                    ttttCCCATctcccagg       ggCAGCTg                                                           tgcaCCCC   A                                                                       ggCAGGTg                                           
                                                                   IK2_01(-)1              MYOD_01(-)0. 905                                                   LRF_Q2(+)   0.981                                                                  MYOD_01(+)1                                         
                                                                   atttTCCCAtct            gggcAGCTGctt                                                       atgcACCCC                                                                          tggCAGGTgcgg                                        
                                                               GATA2_01(+)0.972            MYOD_01(+)0. 905                                                TEF1_Q6(+)0.   915                                                                   SP1_01(+)0.972                                       
                                                               catGATTTtc                  gggCAGCTgctt                                                    GCAATg                                                                               ttGGCAGgtg                                           
                                       TCF4_Q5(-)1             GATA1_01(+)0.987  CRX_Q4(+)0.907                                                            PAX4_03(+)1                                    CEBPB_01(+)0.956                      E47_01(+)1                                           
                                       ctCAAAGg                catGATTTtc        caggTAACTtggg                                                             gcaatgCACCCc                                   cctttagGTAAAag                        ttggCAGGTgcgggg                                      
                       -240      |         -220      |         -200      |         -180      |          -160      |         -140      |         -120      |         -100               |         -80       |         -60       |         -40       |         -20                                     
Mouse     -5627     tggttccaccACTCTACCCCTCAAAGGGTTAAAGTAGCTTTCACATGATTTTCCCATCTCCCAGGTAACTTGGGCAGCTGCTT-GCGAGGGAAATAAATAAACATCCCGGAACAATTTTTCAGTTCATGAACCTGGCAATGCACCCC---AGCCC------CCCACATCAAAGGAGCACAACCCTTTAGGTAAAAGGTGCCGGGGGAGGGACTTTGCCAGTTGGCAGGTGCGGGGGAAGGGCTgcccctgaga     -5385     Mouse
                              ||||||  ||||||||||||||   |||||||||| ||||||||||||||||||||||||||||||||||||  | |  |||||||| |||| | || |      ||| ||||||| || || | ||||||||||||   |||||      ||| || || || |||||| |||||| |||||||| |||| |||| | ||   ||| ||||||||||||||||||| |||||                              
Human     -6646     ttccaccattACTCTAATCCTCAAAGGGTTAACC-AGCTTTCACACGATTTTCCCATCTCCCAGGTAACTTGGGCAGCTGCTCCGTGCTGGAAATAACTAAAGACCCAG------TTTCTCAGTTCGTGCACTTAGCAATGCACCCCAGTAGCCCCTCCAACCCCCAGCAGAGAAGCACAGCCCTTTGGGTAAAAGATGCCTGGGG-GTGAGGCTGCAAGTTGGCAGGTGCGGGGGAGGGGCTcccagagagt     -6402     Human
                         -240      |         -220       |         -200      |         -180      |         -160      |         -140            |         -120      |         -100      |         -80       |         -60       |          -40       |         -20                                     
                                       ctCAAAGg                cacGATTTtc        caggTAACTtggg                                                             gcaatgCACCCc                                   cctttggGTAAAag                        ttggCAGGTgcgggg                                      
                                       TCF4_Q5(-)1             GATA1_01(+)0.987  CRX_Q4(+)0.907                                                            PAX4_03(+)1                                    CEBPB_01(+)0.956                      E47_01(+)1                                           
                                                               cacGATTTtc                  gggCAGCTgctc                                                    GCAATg                                                                               ttGGCAGgtg                                           
                                                               GATA2_01(+)0.972            MYOD_01(+)0.905                                                 TEF1_Q6(+)0.915                                                                      SP1_01(+)0.972                                       
                                                                   atttTCCCAtct            gggcAGCTGctc                                                       atgcACCCC                                                                          tggCAGGTgcgg                                        
                                                                   IK2_01(-)1              MYOD_01(-)0.905                                                    LRF_Q2(+)0.981                                                                     MYOD_01(+)1                                         
                                                                    ttttCCCATctcccagg       ggCAGCTg                                                           tgcaCCCCA                                                                          ggCAGGTg                                           
                                                                    YY1_01(+)0.996          MYOGENIN_Q6(+)1                                                    LRF_Q2(+)0.923                                                                     MYOGENIN_Q6(+)1                                    
                                                                       tcCCATCtcc             cAGCTGct                                                                                                                                              cAGGTGcggggg                                     
                                                                       GATA1_01(-)1           MYOGENIN_Q6(-)1                                                                                                                                       PAX4_03(-)0.903                                  
                                                                       tcCCATCtcc                                                                                                                                                                     ggtGCGGGg                                      
                                                                       GATA2_01(-)0.987                                                                                                                                                               CKROX_Q2(-)0.945                               
                                                                          catcTCCCAggt                                                                                                                                                                   gcgGGGGAgggg                                
                                                                          IK2_01(-)1                                                                                                                                                                     IK2_01(+)0.956                              
                                                                          cATCTC                                                                                                                                                                          cgggGGAGG                                  
                                                                          TEF1_Q6(-)0.943                                                                                                                                                                 TFIII_Q6(+)1                               
                                                                                                                                                                                                                                                           GGGGGaggg                                 
                                                                                                                                                                                                                                                           LRF_Q2(-)1                                
                                                                                                                                                                                                                                                             gGGAGGg                                 
                                                                                                                                                                                                                                                             PEA3_Q6(-)0.937                         
