# Supplementary material for: Transcriptional double-autorepression feedforward circuits act for multicellularity and nervous system development
Source: BMC Genomics. 2011 May 11;12:228. doi: 10.1186/1471-2164-12-228 (PMC3116505; doi:10.1186/1471-2164-12-228)
Supplement: Additional file 4 — Alignments of conserved blocks for 5169 human-mouse orthologs with conserved TFBSs. The location and motif information for 386237 TFBSs are displayed in a character-based alignment-embedded layout. Each file name stands for a gene symbol and the file contains the alignments of conserved blocks with TFBS information for the corresponding gene. Each alignment is not interleaved. The graphical alignments with TFBS information for the 5169 human-mouse ortholog pairs are provided in a browsable format at our website http://genet.med.kagawa-u.ac.jp/pub/HMO_5169/List.htm, together with the character-based alignments with TFBSs and raw sequences contained in Additional files 4 and 2 respectively. [file 1471-2164-12-228-S4.ZIP › Additional_file_4/Text-based_Alignments/ADCY7.aln.txt]

---------- ADCY7 ----------

                               PAX4_03(-)0.903                                 
                               aTGGTGgctcat                                    
                             |         -20                                     
Mouse     -3167     ccagcacccaCATGGTGGCTCATGGCTGTctgtaactcc     -3129     Mouse
                              |||||||||||||| ||||                              
Human     -777      agtggctgggCATGGTGGCTCATGCCTGTtatcccagca      -739     Human
                             |         -20                                     
                               aTGGTGgctcat                                    
                               PAX4_03(-)0.903                                 


                                TFIII_Q6(+)0.9                         
                                aggtTGAGG                              
                     |         -20                                     
Mouse     -3757     ttctccttttGGAGGTTGAGGagttagcctg     -3727     Mouse
                              |||||||||||                              
Human     -1834     ctgagccctgGGAGGTTGAGGctgcagcggg     -1804     Human
                     |         -20                                     
                                aggtTGAGG                              
                                TFIII_Q6(+)0.9                         


                                         MYOGENIN_Q6(-)1                           
                                         cAGCTGtc                                  
                       -40       |         -20                                     
Mouse     -3823     gtctcttccaTGGGAATAGAGCAGCTGTCTCCAggtggaatct     -3781     Mouse
                              ||||||||  ||||||||| |||                              
Human     -2454     aggttcctgcTGGGAATATGGCAGCTGTCCCCAagtccccatt     -2412     Human
                       -40       |         -20                                     
                                         cAGCTGtc                                  
                                         MYOGENIN_Q6(-)1                           


                                   YY1_01(+)0.998                                
                                   gctgGCCATttgtgcct                             
                     -40       |         -20                                     
Mouse     -3962     aagttttgatTGGCAGCTGGCCATTTGTGCCtttgtgacct     -3922     Mouse
                              |||| ||||||||||||||||                              
Human     -2623     aagcttctgcTGGCGGCTGGCCATTTGTGCCctgtgactgc     -2583     Human
                     -40       |         -20                                     
                                   gctgGCCATttgtgccc                             
                                   YY1_01(+)0.998                                


                              LRF_Q2(-)0.952                           
                              GGGGAccct                                
                     |         -20                                     
Mouse     -4029     gcgggctcccGGGGACCCTGGgctttagcca     -3999     Mouse
                              |||||||||||                              
Human     -2718     ttggggacttGGGGACCCTGGatatcctgct     -2688     Human
                     |         -20                                     
                              GGGGAccct                                
                              LRF_Q2(-)0.952                           


                                   AP2REP_01(-)0.907                    
                                   agCACAG                              
                                 EN1_01(-)0.917                         
                                 acAGCAC                                
                              AP2REP_01(-)0.907                         
                              ccCACAG                                   
                      |         -20                                     
Mouse     -4394     tattctgcagCCCACAGCACAGtgctgggcac     -4363     Mouse
                              ||||||||||||                              
Human     -3179     tttggcaaccCCCACAGCACAGggttggatgt     -3148     Human
                      |         -20                                     
                              ccCACAG                                   
                              AP2REP_01(-)0.907                         
                                 acAGCAC                                
                                 EN1_01(-)0.917                         
                                   agCACAG                              
                                   AP2REP_01(-)0.907                    


                                  IK2_01(-)1                                                                                                           
                                  tgaaTCCCAgcc                                                                                                         
                                 GATA2_01(-)0.974                                                                                                      
                                 ttGAATCcca                                                                                                            
                                 GATA1_01(-)0.99                                                                                                       
                                 ttGAATCcca                                                                                                            
                     |         -100      |         -80       |         -60       |         -40       |         -20                                     
Mouse     -4582     caggtgctgtGGTTTGAATCCCAGCCCTTCTGGCACGCCACCTCCGGCTGGGTGATGTTAGGGAAGCTACTGTGCGTCTCTGGGTTCAGCTCTGCATTTGTtcggaaatgg     -4472     Mouse
                              |||||| |||||||||  |||| | | ||| |||| || | ||||| ||||| || | ||| ||| |||||||| |||| ||||||| |||                              
Human     -3440     ggcagacctgGGTTTGCATCCCAGCCTATCTGTC-CACCAGCTCCAGCAGTGTGATCTTAGGCAA-CCACTCTGCCTCTCTGGGCTCAGTTCTGCATCTGTgagacggtgg     -3332     Human
                             -100      |         -80        |         -60       |          -40       |         -20                                     
                                 ttGCATCcca                                                                                                            
                                 GATA1_01(-)0.993                                                                                                      
                                 ttGCATCcca                                                                                                            
                                 GATA2_01(-)0.982                                                                                                      
                                  tgcaTCCCAgcc                                                                                                         
                                  IK2_01(-)1                                                                                                           


                                EN1_01(+)0.922                                                               
                                GTGTTtg                                                                      
                              HFH3_01(+)1                         HFH3_01(+)1                                
                              tggTGTTTggcac                       tgcTGTTTgtgtg                              
                             PAX4_03(-)0.903                                EN1_01(+)0.92                    
                             tTGGTGtttggc                                   GTGTTtg                          
                             -60       |         -40       |         -20                                     
Mouse     -4692     tccagcccatTGGTGTTTGGCACTGAGCCAGAGGGTCAGGCAAGCCTGCTGTTTGTGTGtttgtggcgt     -4624     Mouse
                              ||||||||||||    ||||| ||||||||   |  |||||||||||||                              
Human     -3570     cctggtgcacTGGTGTTTGGCAGCAGGCCAG-GGGTCAGGTGGGTTTGCTGTTTGTGTGctgtggcatc     -3503     Human
                            -60       |         -40        |         -20                                     
                             cTGGTGtttggc                         tgcTGTTTgtgtg                              
                             PAX4_03(-)0.903                      HFH3_01(+)1                                
                              tggTGTTTggcag                                                                  
                              HFH3_01(+)1                                                                    
                                GTGTTtg                                                                      
                                EN1_01(+)0.922                                                               
                                GTGTTtg                                                                      
                                EN1_01(+)0.922                                                               


                                                 AP2REP_01(-)0.907                       
                                                 ccCACGG                                 
                             -40       |         -20                                     
Mouse     -4928     caaaaaaaaaTGTTTACCAGGCCTGATTTCCCACGGGCCtgggggtagg     -4880     Mouse
                              |||||||||||||||  ||||||||||||                              
Human     -3824     ttgagaggcgTGTTTACCAGGCCTGTGTTCCCACGGGCCcttgggactc     -3776     Human
                             -40       |         -20                                     
                                                 ccCACGG                                 
                                                 AP2REP_01(-)0.907                       


                                    PEA3_Q6(-)1                           
                                    gGGAAGt                               
                                IK2_01(+)0.969                            
                                cagAGGGAagta                              
                        |         -20                                     
Mouse     -5823     ttgcttcttgGGCAGAGGGAAGTAtctgatgacc     -5790     Mouse
                              ||||||||||||||                              
Human     -5650     gctcctgcaaGGCAGAGGGAAGTAattcgatggg     -5617     Human
                        |         -20                                     
                                cagAGGGAagta                              
                                IK2_01(+)0.969                            
                                    gGGAAGt                               
                                    PEA3_Q6(-)1                           


                                      PEA3_Q6(+)1                             
                                      gCTTCCt                                 
                                      ELF1_Q6(-)1                             
                                      gcTTCCTggatg                            
                            |         -20                                     
Mouse     -5874     aagtgtgtgcCTCAGAGGGCTTCCTGGAtgtggcaccc     -5837     Mouse
                              |||||  |||||||||||                              
Human     -5714     tgtggggttgCTCAGCAGGCTTCCTGGAggaggaggcc     -5677     Human
                            |         -20                                     
                                      gcTTCCTggagg                            
                                      ELF1_Q6(-)1                             
                                      gCTTCCt                                 
                                      PEA3_Q6(+)1                             


                                 AP2REP_01(-)0.918                      
                                 tgGACTG                                
                      |         -20                                     
Mouse     -6132     ttgctgaggaAGCTGGACTGGGcttcctgctg     -6101     Mouse
                              ||||||||||||                              
Human     -5904     ctgccagatcAGCTGGACTGGGgaaggatttt     -5873     Human
                      |         -20                                     
                                 tgGACTG                                
                                 AP2REP_01(-)0.918                      


                                        PEA3_Q6(+)1                                                   
                                        aCTTCCc                                                       
                                       NKX25_01(-)1           LRF_Q2(+)0.923                          
                                       CACTTcc                agggCCCCA                               
                                       IK2_01(-)0.969        LRF_Q2(+)0.943                           
                                       cactTCCCTttt          caggGCCCC                                
                      -60       |         -40       |         -20                                     
Mouse     -6203     cctcatgcctCAAGGCCCCCACTTCCCTTTTCTGAGGACACCAGGGCCCCAAtcctcctgca     -6142     Mouse
                              ||||| ||||||||||| ||| ||||| || |||||||||||                              
Human     -6113     cccctcactcCAAGGTCCCCACTTCCCCTTTTTGAGGCCAACAGGGCCCCAAagcagccctg     -6052     Human
                      -60       |         -40       |         -20                                     
                                       cactTCCCCttt          caggGCCCC                                
                                       IK2_01(-)0.956        LRF_Q2(+)0.943                           
                                       CACTTcc                agggCCCCA                               
                                       NKX25_01(-)1           LRF_Q2(+)0.923                          
                                        aCTTCCc                                                       
                                        PEA3_Q6(+)1                                                   


                               SP1_01(+)0.972                           
                               caGGCAGggt                               
                      |         -20                                     
Mouse     -6274     gagtagattgCCAGGCAGGGTGgagctggggc     -6243     Mouse
                              ||||||||||||                              
Human     -6183     gcgtggcgtcCCAGGCAGGGTGtgggcccagg     -6152     Human
                      |         -20                                     
                               caGGCAGggt                               
                               SP1_01(+)0.972                           


                               CKROX_Q2(+)0.904                        
                               cCCCACcct                               
                     |         -20                                     
Mouse     -6685     aggccctgtaTCCCCACCCTGagctgttcta     -6655     Mouse
                              |||||||||||                              
Human     -6688     tctgcgtgctTCCCCACCCTGggcctggtgc     -6658     Human
                     |         -20                                     
                               cCCCACcct                               
                               CKROX_Q2(+)0.904                        


                               IK2_01(+)0.956                          
                               agaGGGGAaatt                            
                     |         -20                                     
Mouse     -7286     tttttttggaAAGAGGGGAAAttgaagccca     -7256     Mouse
                              |||||||||||                              
Human     -7378     cctcctttgcAAGAGGGGAAActaaggcaca     -7348     Human
                     |         -20                                     
                               agaGGGGAaact                            
                               IK2_01(+)0.956                          


                                PEA3_Q6(+)0.937                       
                                gCCTCCa                               
                              -20                                     
Mouse     -7557     tgctttcttcCAGCCTCCACaggcgtccca     -7528     Mouse
                              ||||||||||                              
Human     -7451     ttaactgattCAGCCTCCACccccagccca     -7422     Human
                              -20                                     
                                gCCTCCa                               
                                PEA3_Q6(+)0.937                       


                                 AP2REP_01(+)0.918                    
                                 CAGTTgc                              
                               MYOGENIN_Q6(+)0.973                    
                               tcCAGTTg                               
                               IRF1_Q6(+)0.98                         
                               tcCAGTT                                
                              -20                                     
Mouse     -7589     ctacctgtaaCTCCAGTTGCaatgagattc     -7560     Mouse
                              ||||||||||                              
Human     -7483     ctcagtttttCTCCAGTTGCctatcctttt     -7454     Human
                              -20                                     
                               tcCAGTT                                
                               IRF1_Q6(+)0.98                         
                               tcCAGTTg                               
                               MYOGENIN_Q6(+)0.973                    
                                 CAGTTgc                              
                                 AP2REP_01(+)0.918                    
