# Supplementary material for: Transcriptional double-autorepression feedforward circuits act for multicellularity and nervous system development
Source: BMC Genomics. 2011 May 11;12:228. doi: 10.1186/1471-2164-12-228 (PMC3116505; doi:10.1186/1471-2164-12-228)
Supplement: Additional file 4 — Alignments of conserved blocks for 5169 human-mouse orthologs with conserved TFBSs. The location and motif information for 386237 TFBSs are displayed in a character-based alignment-embedded layout. Each file name stands for a gene symbol and the file contains the alignments of conserved blocks with TFBS information for the corresponding gene. Each alignment is not interleaved. The graphical alignments with TFBS information for the 5169 human-mouse ortholog pairs are provided in a browsable format at our website http://genet.med.kagawa-u.ac.jp/pub/HMO_5169/List.htm, together with the character-based alignments with TFBSs and raw sequences contained in Additional files 4 and 2 respectively. [file 1471-2164-12-228-S4.ZIP › Additional_file_4/Text-based_Alignments/ADCYAP1.aln.txt]

---------- ADCYAP1 ----------

                                   CRX_Q4(-)0.907                                     
                                   ggctAGTTActgg                                      
                          -40       |         -20                                     
Mouse     -229      tttagttcaaGGTCTGGCTAGTTACTGGGTGCTGGGcacacacaaa      -184     Mouse
                              |||||||||||||| |||| || |||                              
Human     -240      ccttcagccgGGTCTGGCTAGTTATTGGGCGCCGGGtagatgcata      -195     Human
                          -40       |         -20                                     
                                   ggctAGTTAttgg                                      
                                   CRX_Q4(-)0.907                                     


                                                                              PEA3_Q6(+)0.937                                                                                                                                                                                                                 
                                                                              cCCTCCt                                                                                                                                                                                                                         
                                                                         IK2_01(-)0.969                                                                                                                                                                                                                       
                                                                         acgcTCCCTcct                                                                                                                                                                                                                         
                                                                        ETS1_B(-)0.907                                                                                                                                                                                                                        
                                                                        cacgctccCTCCTag                                                                                                                                                                                                                       
                                                                     WHN_B(+)0.967                                                                                                                                                                                                                            
                                                                     tgtCACGCtcc                                                                                                                                                                                                                              
                                                                   HES1_Q2(-)0.962        WHN_B(-)1                          E2F1_Q3(-)0.9       25                        HSF2_01(-)0.998                                                                                                                    
                                                                   ggtgtCACGCtccct        tgtGCGTCtac                        tCGGCAaa                                      cgcggCTTCT                                                                                                                         
                       |         -240      |         -220      |         -200      |         -180      |         -160      |         -140              |         -120      |         -100      |         -80       |         -60       |         -40       |          -20                                     
Mouse     -658      gctcgcctacTCTCTCTTCTACATCTCTCTCCTCGCCCACTTCCTTCGGTGTCACGCTCCCTCCTAGTTTTGTGCGTCTACAAAGTTTTGAGCGGAATTTTAGCCTCGGCAAACAAGT-------CTCC-CCAGCTCCTTCAGCTAATTCCCGCGGCTTCTCTCCAGACACCAGCTCCAGACAGTGACTGATGCTTCTCGGGTTGTGATTCCAGCGCAGAAACTCGAAGGAGC-CTTTGCCCGCTGTCCTACttagtcaacc      -406     Mouse
                              ||| |||||| | ||||||||  ||||| ||||  || ||||||||||||||||| ||| || ||||||||||| |||||||| |||    ||||||||||||| |||       |||| || ||| || | |||  |||| |||||||||   ||||||||| | |||||| |     ||||| |||||||| |||| |||||||||| |||| |||| ||| |||||||||| |||||||                              
Human     -609      gccccctcttTCTTTCTTCTGCCTCTCTCTCTGCGCCCCCTTCTCTCCGTGTCACGCTCCCTCCTGGTTCTGCGCGTCTACAAACTTTTGAGCAGAACACGAGCCTCGGCAAACGAGTCCCGCAGCTCCTCCTGCTGCTCCCGCTGGTTCCTGCGGCTTCTGCTCAGACACCAACGCCAGACGG----CGATGCCTCTCGGGTGGTGACTCCAGCGCAGGAACTTGAAGAAGCGCTTTGCCCGCCGTCCTACctggcagctc      -352     Human
                            |         -240      |         -220      |         -200      |         -180      |         -160      |         -140      |         -120      |         -100      |         -80           |         -60       |         -40       |         -20                                     
                                                                   cgtgtCACGCtccct        tgcGCGTCtac                        tCGGCAaa                                      tgcggCTTCT                                                                                                                         
                                                                   HES1_Q2(-)0.962        WHN_B(-)1                          E2F1_Q3(-)0.925                               HSF2_01(-)0.998                                                                                                                    
                                                                     tgtCACGCtcc                                                                                                                                                                                                                              
                                                                     WHN_B(+)0.967                                                                                                                                                                                                                            
                                                                        cacgctccCTCCTgg                                                                                                                                                                                                                       
                                                                        ETS1_B(-)0.907                                                                                                                                                                                                                        
                                                                         acgcTCCCTcct                                                                                                                                                                                                                         
                                                                         IK2_01(-)0.969                                                                                                                                                                                                                       
                                                                              cCCTCCt                                                                                                                                                                                                                         
                                                                              PEA3_Q6(+)0.937                                                                                                                                                                                                                 


                                                                                                                                                                                       AP2REP_01(-)0.907                                                                                                                                                                                                                                                                                                          
                                                                                                                                                                                       tgCACAG                                                                                                                                                                                                                                                                                                                    
                                                                                                                                                                                                                                                              AP2REP_01(-)0.918                                                                                                                                                                                                                                   
                                                                                                                                                                                                                                                              gtGACTG                                                                                                                                                                                                                                             
                                                                                                                                                                                                                                                          CREBP1_01(+)1                                                                                                                                                                                                                                           
                                                                                                                                                                                                                                                          TTACGtga                                                                                                                                                                                                                                                
                                                                                                                                                                                                                                                         HLF_01(+)0.939                                                                                                                                                                                                                                           
                                                                                                                                                                                                                                                         ATTACgtgac                                                                                                                                                                                                                                               
                                                                                                                                                                                                                                                        TEF1_Q6(-)0.915                                                                                                                                                                                                                                           
                                                                                                                                                                                                                                                        cATTAC                                                                                                                                                                                                                                                    
                                                                                                                                                                                                                                                       EN1_01(-)1                       YY1_01(+)0.922                                                                                                                                                                                                            
                                                                                                                                                                                                                                                       tcATTAC                          tcatATCATgaataaaa                                                                                                                                                                                                         
                                                                                                  IRF1_Q6(-)0.959                                                   GATA2_01(-)0.992                                                                   CEBPB_01(-)0.981                YY1_01(-)0.922                                                                                                                                                                                                             
                                                                                                  AATTGga                                                           tcTTATCatc                                                                         tcATTACgtgactg                  gtcatatcATGAAtaaa                                                                                                                                                                                                          
                                                                                                       STAT5A_01(-)0.906    BLIMP1_Q6(+)0.987                       GATA1_01(-)0.988                      SF1_Q6(+)1           E4F1_Q6(-)1            XBP1_01(+)1                  YY1_01(+)0.92                                                                                                                                                                                                                  
                                                                                                       gaCTTCTtaaaaatt      tgtgAGTGAaaggt                          tcTTATCatc                            gttCCTTG             cTGACGtctt             atcattACGTGactggg            ggaaGTCATatcatgaa                                                                                                                                                                                                              
                                                                                                  IRF1_Q6(-)0.959   GATA2_01(+)0.979                            CRX_Q4(-)0.904                           LRH1_Q5(+)1         ATF3_Q6(+)1             IPF1_Q4(-)1                  PEA3_Q6(-)1        GATA2_01(-)0.972          AR_Q2(+)0.939                                                                                                                                                                      
                                                                                                  AATTGga           ttgGATTGtg                                  cggaTCTTAtcat                            tgttCCTTGagg        tgcTGACGtctttt          gatCATTAcgtg                 aGGAAGt            aaAAATCgga                aaaatattctGTACT                                                                                                                                                                    
                                                                                              TST1_01(+)0.902       GATA1_01(+)0.997    EN1_01(+)0.922         GATA2_01(-)0.974                          ELF1_Q6(-)1    GATA2_01(+)0.982            CRX_Q4(-)0.952              P300_01(+)0.95       GATA1_01(-)0.987          AR_Q2(+)0.939                                                                                                                                                                      
                                                                                              aaaTAATTggacttc       ttgGATTGtg          GTGTTta                ccGGATCtta                                tgTTCCTtgagg   tagGATGCtg                  ggatCATTAcgtg               aaagGAAGTcatat       aaAAATCgga                aaaatattctGTACT                                                                                                                                                                    
                                                                                         HFH3_01(-)0.981      TST1_01(+)0.926         HFH3_01(+)1              GATA2_01(+)0.972                         CEBPB_01(-)0.935 PEA3_Q6(-)1              YY1_01(+)0.922                ETS1_B(+)1      TST1_01(-)0.929                AR_Q2(+)0.939                                                                                                                                                                      
                                                                                         catcaAAATAatt        taaAAATTggattgt         aggTGTTTatcag            ccgGATCTta                               atGTTCCttgaggg   aGGATGc                  ccggATCATtacgtgac             aaAGGAAgtcatatc tgaataaAAATCgga                aaaatattctGTACT                                                                                                                                                                    
                                                                                      GATA2_01(-)0.987 CRX_Q4(-)0.904 SOX5_01(-)1     CRX_Q4(-)0.948           GATA1_01(-)0.988                    ETS1_B(-)1           GATA1_01(+)0.993          GATA2_01(-)0.974             ETS2_B(+)1       HFH3_01(-)0.931                AR_Q2(+)0.939                                                                                                                                                                      
                                                                                      aaCCATCaaa       gactTCTTAaaaa  ggATTGTgtg      aggtGTTTAtcag            ccGGATCtta                          ttaatatgTTCCTtg      tagGATGCtg                ccGGATCatt                   aaaAGGAAgtcata   tgaatAAAAAtcg                  aaaatattctGTACT                                                                                                                                                                    
                                                                                      GATA1_01(-)1 P300_01(-)0.95 IRF1_Q6(-)0.959    PAX4_03(-)0.903           GATA1_01(+)0.985                 YY1_01(-)0.906         ETS1_B(+)0.943             GATA2_01(+)0.971           ELK1_01(+)1       POU1F1_Q6(+)1                   AR_Q2(+)0.939                                                                                                                                                                      
                                                                                      aaCCATCaaa   attggACTTCttaa AATTGga            aAGGTGtttatc              ccgGATCTta                       tagttaatATGTTcctt      ctAGGATgctgacgt            ccgGATCAtt                 aaaaaaGGAAGtcata  aTGAATaaaa                      aaaatattctGTACT                                                                                                                                                                    
                                                                                   YY1_01(+)1                     IRF1_Q6(-)0.959    FREAC7_01(-)1     P300_01(-)1                              CRX_Q4(+)0.948      YY1_01(-)0.906                GATA1_01(-)0.988           ELF1_Q6(+)1      TST1_01(+)0.929                  AR_Q2(+)0.939                                                                                                     PAX4_03(+)0.903                                                  
                                                                                   gaaaACCATcaaaataa              AATTGga            aaggtgTTTATcagaa  ggatgACTCCggat                           tagtTAATAtgtt       ggactaggATGCTgacg             ccGGATCatt                 aaaaaAGGAAgt     catGAATAaaaatcg                  aaaatattctGTACT                                                                                                   gccagtCACCTc                                                     
                                                                                                                                                                         PEA3_Q6(+)1         CRX_Q4(-)0.907    IK2_01(+)0.969 CREB_Q2(+)1         GATA1_01(+)0.983       HFH3_01(-)0.931      FREAC7_01(+)1          AP2REP_01(+)1     NKX3A_01(-       )1           HFH3_01(-)0.931                                  IRF1_Q6(-)0.98     TFIII_Q6(+)0.919              HSF2_01(+)0.998                            
                                                                                                                                                                         tCATCCt             gaatAGTTAatat     ttgAGGGActag   gcTGACGtcttt        ccgGATCAtt             agaaaAAAAAgga        catgaATAAAaatcgg       CAGTGca           ctgTACTTga       ag           ttgacAAAGAggt                                    AACTGca            agcaGAAGG                     AGAAGcagca                                 
                     |         -440      |         -420      |         -400      |         -380      |         -360      |         -340      |         -320      |         -300      |         -280      |         -260      |         -240      |         -220      |         -200      |         -180      |         -160      |         -140             |         -120      |         -100      |         -80       |         -60       |         -40       |         -20                                     
Mouse     -1292     atgacttcacCATTCTCTAAATTCTACGAGTTCTTTACTTGTCTTTGAGAAATCAGTGAAATCGAAAACCATCAAAATAATTGGACTTCTTAAAAATTGGATTGTGTGAGTGAAAGGTGTTTATCAGAAGCGGATGACTCCGGATCTTATCATCCTGGAGGACTGCACAGAATAGTTAATATGTTCCTTGAGGGACTAGGATGCTGACGTCTTTTACTGATACCGGATCATTACGTGACTGGGGGAGNNNNNNNNGGAAGTCATATCATGAATAAAAATCGGAGTGCAACAGTGCAACCAAAATATTCTGTACTTGA-------AGGCAGAAAGATGTTGACAAAGAGGTGTCTCCTGAAACCACGTTCGGACAGCTTATTTTGTTAACTGCATATATAAAAACGAGCAGAAGGCCAGTCACCTCTGTCAGCAGCAGAAGCAGCAGCAtcttcagacg      -842     Mouse
                              ||| ||| ||||||||  | |||||||| |||| ||||||||   ||||||| |||||||||||||| ||||||||||||||||||||||||||| |||||||||||||||||| |||||  |||||||||||||||||||||||  |||||| ||||||||||||||||||||||||||||||||||||||||||||||||||| |||||||| ||||||||||||||| | | |         ||||||||| ||||||||||||||||||| |||||||||||| ||||||||||||||||| |       ||||||  |||||||||||||||||  |||||  |||||| ||||||| || |  |||||  ||||||| | ||||| | |||||||||||| ||||||||||| | |||| | ||||||||||                              
Human     -1276     taacttttgtCATCCTCAAAATTCTAAAAATTCTTTACCTGTCCTTGAGAAACGGGTGAAATTGAAAACCATCAAAACAATTGGACTTCTTAAAAATTGGATTGTATGAGTGAAAGGTGTTTATGAGAAGTCGATGACTCCGGATCTTATCATCCAAGAGGACAGCACAGAATAGTTAATATGTTCCTTGAGGGACTAGGATGCTGACGTCTTTTTCTGATACCCGATCATTACGTGACT-GAGAAAAAAAAAAAGGAAGTCATTTCATGAATAAAAATCGGAGCGCAACAGTGCAA-CAAAATATTCTGTACTTAAAGGCAACAGGCAGGCAGATGTTGACAAAGAGGGCTCTCCAAAAACCATGTTCGGATAGAT--TTTTGCGAACTGCACAGATAAATAGGAGCAGAAGGCCGGTCACCTCTGTAACCAGCGGTAGCAGCAGCAgaagccgcag      -823     Human
                        |         -440      |         -420      |         -400      |         -380      |         -360      |         -340      |         -320      |         -300      |         -280      |         -260      |         -240      |         -220       |         -200      |         -180      |         -160       |         -140      |         -120      |         -100      |         -80         |         -60       |         -40       |         -20                                     
                             tCATCCt                                               gaaaACCATcaaaacaa   gactTCTTAaaaa  ggATTGTatg     aaggtgTTTATgagaa  cgatgACTCCggat                        gaatAGTTAatat     ttgAGGGActag   gcTGACGtcttt        cccGATCAtt             aaaaaAAAAAgga        catgaATAAAaatcgg       CAGTGca           ctgTACTTaaag                  ttgacAAAGAggg                                    AACTGca            agcaGAAGG                                 AGAAGccgca                     
                             PEA3_Q6(+)1                                           YY1_01(+)1          CRX_Q4(-)0.904 SOX5_01(-)1    FREAC7_01(-)1     P300_01(-)1                           CRX_Q4(-)0.907    IK2_01(+)0.969 CREB_Q2(+)1         GATA1_01(+)0.983       HFH3_01(-)0.931      FREAC7_01(+)1          AP2REP_0 1(+)1    NKX3A_01(-)1                  HFH3_01(-)0.931                                  IRF1_Q6(-)0.98     TFIII_Q6(+)0.919                          HSF2_01(+)0                    
                                                                                      aaCCATCaaa   attggACTTCttaa AATTGga            aAGGTGtttatg              ccgGATCTta                       tagtTAATAtgtt       ggactaggATGCTgacg             ccCGATCatt                 aaaaaAGGAAgt     catGAATAaaaatcg                  aaaatattctGTACT                                                                           tgCACAG                 gccggtCACCTc                                                     
                                                                                      GATA1_01(-)1 P300_01(-)0.95 IRF1_Q6(-)0.959    PAX4_03(-)0.903           GATA1_01(+)0.985                 CRX_Q4(+)0.948      YY1_01(-)0.906                GATA1_01(-)0.995           ELF1_Q6(+)1      TST1_01(+)0.929                  AR_Q2(+)0.939                                                                             AP2REP_01(-)0.907       PAX4_03(+)0.903                                                  
                                                                                      aaCCATCaaa       gaCTTCTtaaaaatt      tatgAGTGAaaggt                     ccGGATCtta                       tagttaatATGTTcctt      ctAGGATgctgacgt            cccGATCAtt                 aaaaaaGGAAGtcatt  aTGAATaaaa                      aaaatattctGTACT                                                                                                                                                                    
                                                                                      GATA2_01(-)0.987 STAT5A_01(-)0.906    BLIMP1_Q6(+)0.987                  GATA1_01(-)0.988                 YY1_01(-)0.906         ETS1_B(+)0.943             GATA2_01(+)0.971           ELK1_01(+)1       POU1F1_Q6(+)1                   AR_Q2(+)0.939                                                                                                                                                                      
                                                                                         catcaAAACAatt        taaAAATTggattgt         aggtGTTTAtgag            ccgGATCTta                          ttaatatgTTCCTtg      tagGATGCtg                ccCGATCatt                   aaaAGGAAgtcatt   tgaatAAAAAtcg                  aaaatattctGTACT                                                                                                                                                                    
                                                                                         HFH3_01(-)1          TST1_01(+)0.926         CRX_Q4(-)0.948           GATA2_01(+)0.972                    ETS1_B(-)1           GATA1_01(+)0.993          GATA2_01(-)0.979             ETS2_B(+)1       HFH3_01(-)0.931                AR_Q2(+)0.939                                                                                                                                                                      
                                                                                              aaaCAATTggacttc     AATTGga             aggTGTTTatgag            ccGGATCtta                               atGTTCCttgaggg   aGGATGc                  cccgATCATtacgtgac             aaAGGAAgtcatttc tgaataaAAATCgga                aaaatattctGTACT                                                                                                                                                                    
                                                                                              TST1_01(+)0.926     IRF1_Q6(-)0.959     HFH3_01(+)1              GATA2_01(-)0.974                         CEBPB_01(-)0.935 PEA3_Q6(-)1              YY1_01(+)0.922                ETS1_B(+)1      TST1_01(-)0.929                AR_Q2(+)0.939                                                                                                                                                                      
                                                                                                  AATTGga           ttgGATTGta          GTGTTta                 cggaTCTTAtcat                            tgTTCCTtgagg   tagGATGCtg                  cgatCATTAcgtg               aaagGAAGTcattt       aaAAATCgga                aaaatattctGTACT                                                                                                                                                                    
                                                                                                  IRF1_Q6(-)0.959   GATA1_01(+)0.997    EN1_01(+)0.922          CRX_Q4(-)0.904                           ELF1_Q6(-)1    GATA2_01(+)0.982            CRX_Q4(-)0.952              P300_01(+)0.95       GATA1_01(-)0.987          AR_Q2(+)0.939                                                                                                                                                                      
                                                                                                  AATTGga           ttgGATTGta                                      tcTTATCatc                           tgttCCTTGagg        tgcTGACGtctttt          gatCATTAcgtg                 aGGAAGt            aaAAATCgga                aaaatattctGTACT                                                                                                                                                                    
                                                                                                  IRF1_Q6(-)0.959   GATA2_01(+)0.979                                GATA1_01(-)0.988                     LRH1_Q5(+)1         ATF3_Q6(+)1             IPF1_Q4(-)1                  PEA3_Q6(-)1        GATA2_01(-)0.972          AR_Q2(+)0.939                                                                                                                                                                      
                                                                                                                                                                    tcTTATCatc                            gttCCTTG             cTGACGtctt             atcattACGTGact gag           ggaaGTCATttcatgaa                                                                                                                                                                                                              
                                                                                                                                                                    GATA2_01(-)0.992                      SF1_Q6(+)1           E4F1_Q6(-)1            XBP1_01(+)1                  YY1_01(+)0.92                                                                                                                                                                                                                  
                                                                                                                                                                                                                                                       tcATTACgtgact g                 gtcatttcATGAAtaaa                                                                                                                                                                                                          
                                                                                                                                                                                                                                                       CEBPB_01(-)0. 981               YY1_01(-)0.922                                                                                                                                                                                                             
                                                                                                                                                                                                                                                       tcATTAC                          tcatTTCATgaataaaa                                                                                                                                                                                                         
                                                                                                                                                                                                                                                       EN1_01(-)1                       YY1_01(+)0.922                                                                                                                                                                                                            
                                                                                                                                                                                                                                                        cATTAC                                                                                                                                                                                                                                                    
                                                                                                                                                                                                                                                        TEF1_Q6(-)0. 915                                                                                                                                                                                                                                          
                                                                                                                                                                                                                                                         ATTACgtgac                                                                                                                                                                                                                                               
                                                                                                                                                                                                                                                         HLF_01(+)0. 939                                                                                                                                                                                                                                          
                                                                                                                                                                                                                                                          TTACGtga                                                                                                                                                                                                                                                
                                                                                                                                                                                                                                                          CREBP1_01( +)1                                                                                                                                                                                                                                          
                                                                                                                                                                                                                                                              gtGACT G                                                                                                                                                                                                                                            
                                                                                                                                                                                                                                                              AP2REP _01(-)0.918                                                                                                                                                                                                                                  


                                                                                       GATA2_01(-)0.972                                                                                                                                                                                     
                                                                                       gaAAATCctt                                                                                                                                                                                           
                                                                                       GATA1_01(-)0.987                                                                                                                                                                                     
                                                                                       gaAAATCctt                                                                                                                                                                                           
                                                                                      HSF2_01(+)0.99                                                                                                                                                                                        
                                                                                      TGAAAatcct                                                                                                                                                                                            
                                                                                  TST1_01(-)0.929                                                                                                                                                                                           
                                                                                  ttactgaAAATCctt                                                                                                                                                                                           
                                                                                 AP2REP_01(-)0.932                                                                                                                                                                                          
                                                                                 ttTACTG                                                                                                                                                                                                    
                                                                                CEBPB_01(+)0.972                                                                                             CRX_Q4(+)0.948                                                                                 
                                                                                atttactGAAAAtc                                                                                               ttatTAATAggag                                                                                  
                               GATA2_01(-)0.979                                CEBPB_01(-)0.956                              PEA3_Q6(+)1                                                  CRX_Q4(-)0.948    GATA2_01(+)0.987                                                                
                               atCAATCtat                                      taTTTACtgaaaat                                aCTTCCa                                                      aaatTATTAatag     cttGATGGtg                                                                      
                               GATA1_01(-)0.997                             CRX_Q4(-)0.904                           EN1_01(-)0.922                                                    CRX_Q4(-)0.955       GATA1_01(+)1                                                                    
                               atCAATCtat                                   agatATTTActga                            acAAAAC                                                           ttaaAATTAttaa        cttGATGGtg                                                                      
                       -240      |         -220      |          -200      |         -180      |         -160      |         -140      |         -120      |         -100      |         -80       |         -60       |         -40       |         -20                                     
Mouse     -1561     tagtctcatcCATCAATCTATTCAGAGACAGACTGTCAACC-CAGCCAGACTCATTAGATATTTACTGAAAATCCTTATAATTCTTTCCTTTAAAACACAAAACGACTTCCATGTTTAGTAGCCTATTTGAAAAAGCATATGCAAGGAATTGAGAGATCAAAATTAAAATTATTAATAGGAGATCTTGATGGTGCTTAAATCTAGAGATCAGAGTTGTCATTGGTGGGGGTTGAgtgaaaatta     -1319     Mouse
                              |||||||||| ||| || |  |||||||||  ||||||||||||  ||| ||||||||||||||| |  ||  ||| ||||||||| |||||||||||||||  |||| | | |||| ||||| | |||| ||||| ||||  |||||| |||||||| |||||||||||||| ||||||| ||||||| || ||||| ||||| | | ||||||| || ||||                              
Human     -1549     catgagctctCATCAATCTACTCATAGCCCTACTGTCAACGGCAGCCAGACTCAGGAGAGATTTACTGAAAATCC-TCCAAGACTTCCCTTTAAAA-ACAAAACGACTTCCACATTTAATGGTCTATCTGAAAGAACATACGCAAGAAATTAGGAGATCTAAATTAAATTTATTAATAGGAGAGCTTGATGATGCTTAATTCCAGAGACCAGAGCTCTGATTGGTGAGGCTTGAtgaaaaagta     -1308     Human
                      -240      |         -220      |         -200      |         -180      |          -160      |          -140      |         -120      |         -100      |         -80       |         -60       |         -40       |         -20                                     
                               atCAATCtac                                   agagATTTActga                            acAAAAC                                                           ttaaATTTAttaa        cttGATGAtg                                                                      
                               GATA1_01(-)0.997                             CRX_Q4(-)0.904                           EN1_01(-)0.922                                                    CRX_Q4(-)0.904       GATA1_01(+)0.988                                                                
                               atCAATCtac                                      gaTTTACtgaaaat                                aCTTCCa                                                      aattTATTAatag     cttGATGAtg                                                                      
                               GATA2_01(-)0.979                                CEBPB_01(-)0.956                              PEA3_Q6(+)1                                                  CRX_Q4(-)0.948    GATA2_01(+)0.979                                                                
                                                                                atttactGAAAAtc                                                                                               ttatTAATAggag                                                                                  
                                                                                CEBPB_01(+)0.97 2                                                                                            CRX_Q4(+)0.948                                                                                 
                                                                                 ttTACTG                                                                                                                                                                                                    
                                                                                 AP2REP_01(-)0. 932                                                                                                                                                                                         
                                                                                  ttactgaAAATCc tc                                                                                                                                                                                          
                                                                                  TST1_01(-)0.9 29                                                                                                                                                                                          
                                                                                      TGAAAatcc t                                                                                                                                                                                           
                                                                                      HSF2_01(+ )0.99                                                                                                                                                                                       
                                                                                       gaAAATCc tc                                                                                                                                                                                          
                                                                                       GATA1_01 (-)0.987                                                                                                                                                                                    
                                                                                       gaAAATCc tc                                                                                                                                                                                          
                                                                                       GATA2_01 (-)0.972                                                                                                                                                                                    


                                 EN1_01(+)0.93                                                                                                                                                                            
                                 GTGATtt                                                                                                                                                                                  
                                GATA2_01(+)0.972                                                                                                                                                                          
                                ggtGATTTag                                                                                                                                                                                
                                GATA1_01(+)0.987                                                                                                                                                                          
                                ggtGATTTag                                                                                                                                                                                
                              PAX4_03(-)1                                                                                                                                                                                 
                              gGGGTGatttag                                                                                                                                                                                
                              LRF_Q2(-)0.981                                 TST1_01(-)0.926                                                                                                                              
                              GGGGTgatt                                      agcttcaAATTTaga                                                                                                                              
                             GFI1B_01(-)1                       P300_01(-)0.944  CRX_Q4(-)0.904         CRX_Q4(+)0.948                                      EN1_01(-)0.917                                                
                             cggggTGATTta                       gcaccACTGCcaaa   tcaaATTTAgagg          aaatTAAACcagt                                       tcAGCAC                                                       
                           |         -160      |         -140      |         -120      |         -100       |         -80       |         -60       |         -40       |         -20                                     
Mouse     -1736     tatgaacagcGGGGTGATTTAGACAATGAACTCCCACAGTAAGAGCACCACTGCCAAAGCTTCAAATTTAGAGGCTGTGGTG-AAAATTAAACCAGTGGCAAATTTCAACATTTGCAGCATCTGCGCCCAAATAGTTCAGCACCAAGAGCCTGGACAGCACCACAGGCtctcatccta     -1560     Mouse
                              |||||||||||| | |||||   ||||  ||| ||||| ||||||||| ||||||||||||||||| ||||| ||||||||||| ||||||| ||||||| |||| ||||||||   ||  | | |||||||||  ||| ||||||||| || |||||                              
Human     -1733     ctgaacggtgGGGGTGATTTAGGCGATGAATCGCCACGTTAATAGCACTACTGCCAAATCTTCAAATTTAGAGGCTCTGGTGAAAAATTAAACCGGTGGCAATTTTCAACGTTTGTAGCATCTGTTACCCTACACTTCAGCACCCGGAGTCTGGACAGCTCCGCAGGCcgcgctccgg     -1556     Human
                            |         -160      |         -140      |         -120      |         -100      |         -80       |         -60       |         -40       |         -20                                     
                             gggggTGATTta                       gcactACTGCcaaa   tcaaATTTAgagg          aaatTAAACcggt                                       tcAGCAC                                                       
                             GFI1B_01(-)1                       P300_01(-)0.944  CRX_Q4(-)0.904         CRX_Q4(+)0.948                                      EN1_01(-)0.917                                                
                              GGGGTgatt                                      atcttcaAATTTaga                                                                                                                              
                              LRF_Q2(-)0.981                                 TST1_01(-)0.926                                                                                                                              
                              gGGGTGatttag                                                                                                                                                                                
                              PAX4_03(-)1                                                                                                                                                                                 
                                ggtGATTTag                                                                                                                                                                                
                                GATA1_01(+)0.987                                                                                                                                                                          
                                ggtGATTTag                                                                                                                                                                                
                                GATA2_01(+)0.972                                                                                                                                                                          
                                 GTGATtt                                                                                                                                                                                  
                                 EN1_01(+)0.93                                                                                                                                                                            


                             SP1_01(+)0.972                           
                             gaGGCAGgga                               
                              -20                                     
Mouse     -1812     ctttgcactgAGGCAGGGATtaagcaggtt     -1783     Mouse
                              ||||||||||                              
Human     -1810     cctcaaatccAGGCAGGGATggggagcatt     -1781     Human
                              -20                                     
                             caGGCAGgga                               
                             SP1_01(+)0.972                           


                                                                                                                                                                                                                                                                                           SOX17_01(+)1                                                                                                           
                                                                                                                                                                                                                                                                                           cACAAT                                                                                                                 
                                                                                                                               HFH3_01(-)0.981                                                                                                                                                                         EN1_01(-)0.922                                                                             
                                                                                                                               gttaaAAATAtta                                                                                                                                                                           aaAACAC                                                                                    
                                       HSF2_01(-)0.998                                                                    CRX_Q4(-)0.907                                                                                                                                                                             HSF2_01(+)0.996                                                                              
                                       tgaatCTTCT                                                                         ttttAGTTAaaaa                                                                                                                                                                              AGAAAacaca                                                                                   
                                       HSF2_01(+)0.994                                                                                                                                                                                                                                                   IRF1_Q6(+)0.959                 IRF1_Q6(+)0.959                                                          
                                       TGAATcttct                                                                                                                                                                                                                                                        ttCAATT                         ttCAATT                                                                  
                             |         -340      |         -320      |         -300      |         -280      |         -260      |         -240      |         -220      |         -200      |         -180      |         -160         |         -140      |         -120      |         -100      |         -80       |         -60       |         -40       |         -20                                     
Mouse     -2219     ctagtggaccAGAAATTTCTGAATCTTCTGAAATTACTCAGGTGCTTAGAAGGTCCCCAGTGAATGTGATCTTTTCTCATTGCTTTCTTCTTTTCATTTTATTTTTAGTTAAAAATATTAACTATCCCCCAGGGAAGGGTTCCTGGTAGCAACCTTTATCAAGACAACTTGTGCAGGGAATCCTCCTGCATTCCGAGTCTATAT---TTCCCTAAACAGAATTCAACATGTAAGAGAAATTCAAGAGACACACGTCACACCCTCACAATCTTAAATTTTCAATTATTGCAGAAAACACAGTGACATGGTTTCAATTTTTAAAACTAGTAAGAGCCACGGAGAGTGTGAAAGTgtgtagacag     -1861     Mouse
                              |||||| | |||| |||||  |||||| ||||   || ||||   |   ||| || || ||||  || ||||||||| ||||  ||  | ||||| ||||||||| ||||||| |  ||    || || |||||| ||| |||||| |||| |  ||||||| | ||||| |||| ||| |||| ||||| | |   |  || |||||||  | ||  ||||| | ||| |  | | ||| |  || | ||| || | ||||||| ||||| || |||  ||||||||| |  ||     |||||||||||||   ||||||||||| ||  ||||||||||                              
Human     -2221     ttactggagtAGAAATATATGAACCTTCTTCAATTACCCAGGAAATTGGAAGCCTCTGGGTGGATATGGTCTTCCCTTATTGCTTTCCTCTTCCCACATCATTTTCAGTTAAAAAAATTAACTGTTTCCAGCAGAGGGATTCCTGTTAGAAACCTTCATCAGGTGAACTTGTACTGGGAACCCTCATGCTTTCCCAGTCTGTCTGTGTCTCCCAAACAGAGCTGAAGTTGTAA-ACAAAGTGGAAAAACATATTTCTCGCCCCCAAATTCTTAAAATTTCACTTCTTGTGGAAAACACAATTTCACAACATCAATTTTTAAAATCTGTAAGAGCCACAGAAGGTGTGAAAGTagccaaacag     -1861     Human
                     -360      |         -340      |         -320      |         -300      |         -280      |         -260      |         -240      |         -220      |         -200      |         -180      |         -160      |         -140      |          -120      |         -100      |         -80       |         -60       |         -40       |         -20                                     
                                       TGAACcttct                                                                         tttcAGTTAaaaa                                                                                                                                                                              GGAAAacaca                                                                                   
                                       HSF2_01(+)0.991                                                                    CRX_Q4(-)0.907                                                                                                                                                                             HSF2_01(+)0.995                                                                              
                                       tgaacCTTCT                                                                              gttaaAAAAAtta                                                                                                                                                                           aaAACAC                                                                                    
                                       HSF2_01(-)0.998                                                                         HFH3_01(-)0.931                                                                                                                                                                         EN1_01(-)0.922                                                                             
                                                ttCAATT                                                                                                                                                                                                                                                                    cACAAT                                                                                 
                                                IRF1_Q6(+)0.959                                                                                                                                                                                                                                                            SOX17_01(+)1                                                                           
                                                ttCAATT                                                                                                                                                                                                                                                                                                                                                           
                                                IRF1_Q6(+)0.959                                                                                                                                                                                                                                                                                                                                                   


                                              EN1_01(+)0.93                                      
                                              GTTATtg                                            
                               IRF1_Q6(-)0.975                                                   
                               AAATGca                                                           
                           |         -40       |         -20                                     
Mouse     -2294     tcagatagtaAAAATGCACACTAACTGTTATTGATGCTTCTATTTTCccttgaaaag     -2238     Mouse
                              ||||||||| ||||  ||||||||||  |||||||||                              
Human     -2325     ccaaataattAAAATGCACTCTAATGGTTATTGATGGCTCTATTTTCtttctttctt     -2269     Human
                           |         -40       |         -20                                     
                               AAATGca                                                           
                               IRF1_Q6(-)0.975                                                   
                                              GTTATtg                                            
                                              EN1_01(+)0.93                                      


                                EN1_01(+)0.991                                                                                                             
                                GTATTaa                                                                                                                    
                                CRX_Q4(+)0.948                                                                                                             
                                gtatTAAACctca                                                                                                              
                       |         -100      |         -80       |         -60       |         -40       |           -20                                     
Mouse     -2545     taattggggaAAGTATTAAACCTCAAACAAAGGTGATAATAGCATTAAAAGTGAGAAATACTGTGGCTTGGAAAAAGTACTCAGGACTAACA--GCTTATTTAAActtatttaaa     -2433     Mouse
                              |||||||||| |||||| ||  |    || |||||| | |  ||||||||   |  ||||||||||| |  ||| ||||| |  |||||||||||                              
Human     -2502     aagaaggaggAAGTATTAAATCTCAAATAAGAGCAGGAACAGCATTTAGAAGGAGAAATATAATATCTTGGAAAAAGCATGCAGAACTAATATAGCTTATTTAAAtgtgagatcc     -2388     Human
                         |         -100      |         -80       |         -60       |         -40       |         -20                                     
                                gtatTAAATctca                                                                                                              
                                CRX_Q4(+)0.904                                                                                                             
                                GTATTaa                                                                                                                    
                                EN1_01(+)0.991                                                                                                             


                                   IRF1_Q6(-)0.924                                                       
                                   AAGAGga                                                               
                              CRX_Q4(+)0.904                                                             
                              aaacTAAGAggag                                                              
                         -60       |         -40       |         -20                                     
Mouse     -2617     agctaggaggAAACTAAGAGGAGACAGGCAGCTTTGGATCATTCAAAGTCAGGAAataaggaaaa     -2553     Mouse
                              ||||||||||||  ||| ||| ||| | |||||||  | ||||||                              
Human     -2582     ggccaggaatAAACTAAGAGGAAGCAGACAGTTTTCGGTCATTCATGGCCAGGAAtaaacaaaac     -2518     Human
                         -60       |         -40       |         -20                                     
                              aaacTAAGAggaa                                                              
                              CRX_Q4(+)0.904                                                             
                                   AAGAGga                                                               
                                   IRF1_Q6(-)0.924                                                       


                                         HFH3_01(+)0.931                            
                                         agcTCTTTgtgtg                              
                        -40       |         -20                                     
Mouse     -2788     ttatctttccTGTTCACTGCAAGCTCTTTGTGTGagggccagga     -2745     Mouse
                              ||||||| ||| ||||||||||||                              
Human     -2766     tatctggtagTGTTCACCGCAGGCTCTTTGTGTGcgagcttgct     -2723     Human
                        -40       |         -20                                     
                                         ggcTCTTTgtgtg                              
                                         HFH3_01(+)0.931                            


                                                                                                              PAX4_03(+)0.903                               
                                                                                                              ggagttCACCTt                                  
                                                                                                      MSX1_01(+)0.908                                       
                                                                                                      attTTAATg                                             
                                                        GATA2_01(+)0.987                              IPF1_Q4(+)1                                           
                                                        ccaGATGGaa                                    atttTAATGgag                                          
                                                        GATA1_01(+)1                                  CRX_Q4(+)0.952  TCF4_Q5(+)1                           
                                                        ccaGATGGaa                                    atttTAATGgagt   cCTTTGac                              
                          |         -100      |         -80       |         -60       |         -40       |         -20                                     
Mouse     -2964     ttaaatgcgtAGTCCTGGAGATTTTTAAATGTCTTTCCAGATGGAACTCATTTCAGAATTCAAGTGGGAGGCAAAAGTGGGAATTTTAATGGAGTTCACCTTTGACtcaaaagtca     -2849     Mouse
                              |||| |||| ||||| |||| | | ||||||| |||||||  |||||||||  |||||||| || |||  | |||||||||| |||||||||||||                              
Human     -2952     ttgtacaaggAGTCTTGGAAATTTTCAAATATTTCTCCAGATTGAACTCAACTCAGAATTCGTGTGGGAGGAAAGAGTAAGGATTTTAATGGGGTTCACCTTTGACgtgaagcaag     -2837     Human
                          |         -100      |         -80       |         -60       |         -40       |         -20                                     
                                                        ccaGATTGaa                                    atttTAATGgggt   cCTTTGac                              
                                                        GATA1_01(+)0.997                              CRX_Q4(+)0.952  TCF4_Q5(+)1                           
                                                        ccaGATTGaa                                    atttTAATGggg                                          
                                                        GATA2_01(+)0.979                              IPF1_Q4(+)1                                           
                                                                                                      attTTAATg                                             
                                                                                                      MSX1_01(+)0.908                                       
                                                                                                              ggggttCACCTt                                  
                                                                                                              PAX4_03(+)0.903                               


                                                                  PAX4_03(-)0.903                                    
                                                                  aTGGTGgctctc                                       
                                                              HES1_Q2(+)0.968                                        
                                                              ccacaTGGTGgctct                                        
                                                            MYOD_01(-)0.905                                          
                                                            ccccACATGgtg                                             
                                                           YY1_01(+)0.902                                            
                                                           tcccCACATggtggctc                                         
                                                          YY1_01(-)1                                                 
                                                          ctccccacATGGTggct                                          
                                                        LRF_Q2(+)0.923                                               
                                                        aactCCCCA                                                    
                                                       LRF_Q2(+)0.952                                                
                                                       aaacTCCCC                                                     
                                                       IK2_01(-)0.956                                                
                                                       aaacTCCCCaca                                                  
                                                    P300_01(-)1                                                      
                                                    accaaACTCCccac                                                   
                           |         -60       |         -40       |         -20                                     
Mouse     -3055     gtgggttttgCCTTTAACAGACCTTGAAGTCAACCAAACTCCCCACATGGTGGCTCTCTTGACTAAAaagttgggca     -2979     Mouse
                              |||||||  | || |||||||| | ||||||||||||||||||||| ||| ||||||                              
Human     -3031     tggttttcccCCTTTAATGGGCCGTGAAGTCAGC-AAACTCCCCACATGGTGGCTCCCTTTACTAAAgttgagtagt     -2956     Human
                          |         -60       |          -40       |         -20                                     
                                                   agc aaACTCCccac                                                   
                                                   P30 0_01(-)1                                                      
                                                       aaacTCCCCaca                                                  
                                                       IK2_01(-)0.956                                                
                                                       aaacTCCCC                                                     
                                                       LRF_Q2(+)0.952                                                
                                                        aactCCCCA                                                    
                                                        LRF_Q2(+)0.923                                               
                                                          ctccccacATGGTggct                                          
                                                          YY1_01(-)1                                                 
                                                           tcccCACATggtggctc                                         
                                                           YY1_01(+)0.902                                            
                                                            ccccACATGgtg                                             
                                                            MYOD_01(-)0.905                                          
                                                              ccacaTGGTGgctcc                                        
                                                              HES1_Q2(+)0.968                                        
                                                                  aTGGTGgctccc                                       
                                                                  PAX4_03(-)0.903                                    


                                               GATA2_01(-)0.971                                                           
                                               aaTAATCtca                                                                 
                                               GATA1_01(-)0.985                                                           
                                               aaTAATCtca                                                                 
                      -80       |         -60       |         -40       |         -20                                     
Mouse     -3426     agacaaggtcTCTGGAGTTTACTCACCAATAATCTCAAATTCTCTACTGAGTTTTTCACTCTACTGAATGGGattgacttca     -3345     Mouse
                              ||||||||| | | ||||| |||||||| ||||||  | ||| |||||||||  ||||||||                              
Human     -3278     agcttgatttTCTGGAGTTCAGTGACCAAGAATCTCAAGTTCTCTGTTTAGTCTTTCACTCTCGTGAATGGGttcaggtctg     -3197     Human
                      -80       |         -60       |         -40       |         -20                                     
                                               aaGAATCtca                                                                 
                                               GATA1_01(-)0.99                                                            
                                               aaGAATCtca                                                                 
                                               GATA2_01(-)0.974                                                           


                            SP1_01(+)0.972                           
                            taGGCAGggc                               
                             -20                                     
Mouse     -3471     tagtcctctaGGCAGGGCTaggtggactt     -3443     Mouse
                              |||||||||                              
Human     -3340     ggctgctgtgGGCAGGGCTgtgtgggtct     -3312     Human
                             -20                                     
                            tgGGCAGggc                               
                            SP1_01(+)0.972                           


                               GATA2_01(-)0.994                         
                               aaATATCtgt                               
                               GATA1_01(-)0.99                          
                               aaATATCtgt                               
                      |         -20                                     
Mouse     -3522     attggccatgAAAATATCTGTGaaacgagcct     -3491     Mouse
                              |||| |||||||                              
Human     -3391     catgagcaacAAAAGATCTGTGggtgatcctg     -3360     Human
                      |         -20                                     
                               aaAGATCtgt                               
                               GATA1_01(-)0.985                         
                               aaAGATCtgt                               
                               GATA2_01(-)0.972                         


                                           EN1_01(+)0.922                                  
                                           GTGTTgg                                         
                     |         -40       |         -20                                     
Mouse     -4254     aggatgaagaGAAAGGAGTATGGGTGTTGGACAGAAGGCTTtccattcttc     -4204     Mouse
                              ||| |||||| |||||||||| ||||| |||                              
Human     -4205     agcactgaggGAAGGGAGTAGGGGTGTTGGAAAGAAGACTTgaaattcctt     -4155     Human
                     |         -40       |         -20                                     
                                           GTGTTgg                                         
                                           EN1_01(+)0.922                                  


                                    EN1_01(+)0.922                                               
                                    GTTTTca                                                      
                                HFH3_01(+)1                                                      
                                actTGTTTtcaga                                                    
                           |         -40       |         -20                                     
Mouse     -4570     ttttggattaAAACTTGTTTTCAGATCTAAAGGACTAACAGGACAAAcaggagctaa     -4514     Mouse
                              ||||||||||||| |||| |||||| ||||||| |||                              
Human     -4531     tttcttacccAAACTTGTTTTCACATCTGAAGGACCAACAGGATAAAagttgataca     -4475     Human
                           |         -40       |         -20                                     
                                actTGTTTtcaca                                                    
                                HFH3_01(+)1                                                      
                                    GTTTTca                                                      
                                    EN1_01(+)0.922                                               


                                    NKX25_01(+)1                               
                                    ccAAGTG                                    
                              IK2_01(-)1                                       
                              aattTCCCAagt                                     
                             CEBPB_01(-)0.996                                  
                             aaATTTCccaagtg                                    
                             |         -20                                     
Mouse     -4867     ccattcaacaAATTTCCCAAGTGGAGATGatttcaagag     -4829     Mouse
                              |||||||||||||| ||||                              
Human     -4835     agggaaagccAATTTCCCAAGTGGTGATGgtccaaaggc     -4797     Human
                             |         -20                                     
                             caATTTCccaagtg                                    
                             CEBPB_01(-)0.996                                  
                              aattTCCCAagt                                     
                              IK2_01(-)1                                       
                                    ccAAGTG                                    
                                    NKX25_01(+)1                               


                              IK2_01(-)1                                  
                              agatTCCCAttc                                
                        |         -20                                     
Mouse     -4883     tgctggatccAGATTCCCATTCAAcaaatttccc     -4850     Mouse
                              |||||||||| |||                              
Human     -4862     aagatgctgaAGATTCCCATGCAAgagagggaaa     -4829     Human
                        |         -20                                     
                              agatTCCCAtgc                                
                              IK2_01(-)1                                  


                                 AP2REP_01(-)1                              
                                 ttCACTG                                    
                              NKX25_01(-)1                                  
                              CACTTca                                       
                          |         -20                                     
Mouse     -4941     aactgagctcCACTTCACTGGTCTGCacaagagcag     -4906     Mouse
                              ||||||||||| ||||                              
Human     -4956     ccagaagccgCACTTCACTGGGCTGCttaaaggcaa     -4921     Human
                          |         -20                                     
                              CACTTca                                       
                              NKX25_01(-)1                                  
                                 ttCACTG                                    
                                 AP2REP_01(-)1                              


                                             TEF1_Q6(+)0. 915                                                   
                                             GTAATg                                                             
                                             EN1_01(+)1                                                         
                                             GTAATgg                                                            
                     |         -60       |         -40        |         -20                                     
Mouse     -5078     ggagaagtgcATAGAGACAGTGGTGGTAATGGGCAAT-GTGGAGAGCTAAGTAGTTAAGGAAtgggaaaagg     -5008     Mouse
                              ||||||| |||||| ||||  || ||| ||| |||| || |||  |||||||                              
Human     -5096     gttgtaggatATAGAGATAGTGGTAGTAAAAGGTAATGGTGTAGAGATATGTACCTAAGGAAagagaatgtc     -5025     Human
                      |         -60       |         -40       |         -20                                     
                                                    GTAATgg                                                     
                                                    EN1_01(+)1                                                  
                                                    GTAATg                                                      
                                                    TEF1_Q6(+)0.915                                             


                                                                                                                                                                                                                                                                          IK2_01(-)0.969                                                                                                                                                                                                                     
                                                                                                                                                                                                                                                                          ggttTCCCTaca                                                                                                                                                                                                                       
                                                                                                                                                                                                                                                                         CEBPB_01(-)0.966                                                                                                                                                                                                                    
                                                                                                                                                                                                                                                                         ggGTTTCcctacag                                                                                                                                                                                                                      
                                                                                                                                                                                                                                                                        LRF_Q2(-)0.904                                                                                                                                                                                                                       
                                                                                                                                                                                                                                                                        TGGGTttcc                                                                                                                                                                                                                            
                                                                                                                                                                                                                                                                       CREL_01(+)1                                                                                                                                                                                                                           
                                                                                                                                                                                                                                                                       ttgggTTTCC                                                                                                                                                                                                                            
                                                                                                                                                                                                                                                                AR_Q2(-)1                                                                                                                                                                                                                                    
                                                                                                                                                                                                                                                                AGAACatttgggttt                                                                                                                                                                                                                              
                                                                                                                                                                                                                                                                AR_Q2(-)1                                     YY1_01(+)0.92                                                                                                                                                                                  
                                                                                                                                                                                                                                                                AGAACatttgggttt                               attaGTCATtgcatttt                                                                                                                                                                              
                                                                                                                                                                                                                                                                AR_Q2(-)1                                 IPF1_Q4(-)1                                                                                         GATA2_01(+)0.98                                                                                
                                                                                                                                                                                                                                                                AGAACatttgggttt                           agtCATTAgtca                                                                                        gatGATGTtc                                                                                     
                                                                                                 ELF1_Q6(-)1                                                 IPF1_Q4(-)1                                                                                        AR_Q2(-)1                                CRX_Q4(-)0.952                                                                                       GATA1_01(+)0.99                                                                                
                                                                                                 ctTTCCTagttg                                                acaCATTAtggg                                                                                       AGAACatttgggttt                          gagtCATTAgtca                                                                                        gatGATGTtc                                                                                     
                                                                                            PEA3_Q6(+)1                                                     CRX_Q4(-)0.952                                                                                      AR_Q2(-)1         MYOGENIN_Q6(+)1      YY1_01(+)0.92                                                                 IRF1_Q6(+)1            PEA3_Q6(-)1                                                                                      
                                                                                            gCTTCCt                                                         gacaCATTAtggg                                                                                       AGAACatttgggttt   taCAGGTg             gtgaGTCATtagtcatt                                                             ttCACTT                aGGATGa                                                                                          
                                                   GATA2_01(+)0.971            EN1_01(+)0.926  CMYB_01(+)0.988                                     YY1_01(+)0.92                                                                                                AR_Q2(-)1        MYOD_01(+)1         IRF1_Q6(-)1       IRF1_Q6(+)0.975                                          POU1F1_Q6(-)1              GATA2_01(+)0.979                                                                                  
                                                   ttgGATTAga                  GTGGTtt         tcctttcctaGTTGTttt                                  agaaGTCATgacacatt                                                                                            AGAACatttgggttt  ctaCAGGTggaa        AAGTGag           tgCATTT                                                  tataATTCAc                 gagGATGAtg                                                                                        
                                                   GATA1_01(+)0.985      MYOD_01(+)0.905    ELF1_Q6(-)1  EN1_01(+)0.926                           YY1_01(-)0.92                         CEBPGAMMA_Q6(+)0.907                                                  YY1_01(+)0.906    E47_01(+)1      P300_01(+)0.95      TEF1_Q6(-)0.915                                           CRX_Q4(+)0.955               GATA1_01(+)0.988                                                                                  
                                                   ttgGATTAga            actCATGTggtt       gcTTCCTttcct GTTGTtt                                  gagaagtcATGACacat                     cttACTTCacaat                                                         gcagAACATttgggttt cctaCAGGTggaatc gtagGAAGTgagtc      cATTGC                                                    cttaTAATTcact                gagGATGAtg                                                                                        
                                                  PITX2_Q2(-)1        YY1_01(+)0.918       ETS1_B(-)1       EN1_01(+)0.922                      P300_01(+)0.95              GATA2_01(-)0.979                      GATA2_01(+)0.982              GATA2_01(+)0.98                                                                                                                                               GATA2_01(+)0.98                                   EN1_01(+)0.917                               
                                                  cttgGATTAga         tttaCTCATgtggtttg    ggcttcctTTCCTag  GTTTTca                             cagaGAAGTcatga              gcTCATCatc                            catGATGCag                    catGATGTtc                                                                                                                                                    gatGATGTtc                                        GTTCTta                                      
                                                  CRX_Q4(-)1         YY1_01(-)0.902     ETS2_B(-)1      HFH3_01(+)1                       ER_Q6(-)1                         GATA1_01(-)0.988                      GATA1_01(+)0.993              GATA1_01(+)0.99                                                                                                                                               GATA1_01(+)0.99                                 CRX_Q4(-)0.904                                 
                                                  cttgGATTAgaga      ctttactcATGTGgttt  aaaggcTTCCTttc  agtTGTTTtcaga                     gaaGGTCAgagaagtcatg               gcTCATCatc                            catGATGCag                    catGATGTtc                                                                                                                                                    gatGATGTtc                                      tggtTCTTAtgct                                  
                                      IRF1_Q6(+)0.959                                                                                                                                                                                                                                                                                                                                                                                                           EN1_01(+)0.917                               
                                      tgCAATT                                                                                                                                                                                                                                                                                                                                                                                                                   GTTCTta                                      
                     |         -440      |         -420      |         -400      |         -380      |         -360      |           -340      |         -320      |         -300      |         -280      |         -260      |         -240      |         -220      |         -200      |         -180      |         -160      |         -140      |         -120      |         -100      |         -80       |         -60       |         -40       |         -20                                     
Mouse     -5647     ttttttgccaTGTGAGCATGCAATTCGTTTCTTGGATTAGAGAGAAGTGCTTTACTCATGTGGTTTGGAAAGGCTTCCTTTCCTAGTTGTTTTCAGAGTGGGAG--GCACTCCAGTCTGAAGGTCAGAGAAGTCATGACACATTATGGGCAAGCTCATCATCTCCTTACTTCACAATGATTTCAGAAGAGCATGATGCAGGCAGCAATGTAAGTCTTGGTCATGATGTTCGGTGGCAGAACATTTGGGTTTCCCTACAGGTGGAATCAGTAGGAAGTGAGTCATTAGTCATTGCATTTTTTGAAAAAGTAAGAAGAGAAAAAGTTTAGAGTGAAATTGAATACAGGCTTATAATTCACTTCTGTCATCCACAAGGGAGGATGATGTTCTGCATTAAGCTTGTTCACCAAAAAGGCTCACAAGAGCATGGTTCTTATGCTAAGTgccaattaga     -5197     Mouse
                              |||||  |||||||||  ||||| |||||||||||||  ||||||||||||||||||||| ||||||||||||||||||||||||| ||| |||  ||||| || | ||||||||||||||||||||||||||||| || |||||||||| || ||||||||||| ||| ||| |||  |||||||||| ||||    ||||||  |||||||||||||| |   ||||||||||||||||||||||||||| |||| ||| ||||||||||||||||||||||||||| || ||||||  | |||| ||||||||| ||||||||  |||||||  ||||||||||||| |||||  |||| | |||||||||||| ||||| | ||||||| ||  |||| ||| |  | ||| |||||||||||||||||                              
Human     -5957     ttcttggctcTGTGAATATGCAATTCTGTTCTTAGATTAGAGAGAAG--CTTTACTCATGTGGTTTGGAA-GGCTTCCTTTCCTAGTTGTTTTCAGTGTGTGAGAAGCACTACATTTTGAAGGTCAGAGAAGTCATGACACATTATAGGTAAGCTCATCAGCTTCTTACTTCACAGTGAGTTCTGAAAGGCATGATGCATGCAGTCCAGTAAGTGATGGTCATGATGTTCTGGTTCAGAACATTTGGGTTTCCCTACAGGTGTAATCGGTATGAAGTGAGTCATTAGTCATTGCATTTTCTGGAAAAGTCGGTAGAG-AAAAGTTTA-AGTGAAATGTAATACAGTGTTATAATTCACTTTTGTCACTCACAGGAGAGGATGATGTTTTGCATCAGGCTTGTTTACTGAAAAAGCTTATTATAGCCTGGTTCTTATGCTAAGTactggctaaa     -5510     Human
                            -440      |         -420      |           -400      |          -380      |         -360      |         -340      |         -320      |         -300      |         -280      |         -260      |         -240      |         -220      |         -200      |         -180      |         -160      |         -140       |          -120      |         -100      |         -80       |         -60       |         -40       |         -20                                     
                                      tgCAATT                        ctttactcATGTGgttt gaa ggcTTCCTttc  agtTGTTTtcagt                     gaaGGTCAgagaagtcatg               gcTCATCagc                            catGATGCat                    catGATGTtc      AGAACatttgggttt cctaCAGGTgtaatc gtatGAAGTgagtc      cATTGC                                                    gttaTAATTcact                gagGATGAtg                                         tggtTCTTAtgct                                  
                                      IRF1_Q6(+)0.959                YY1_01(-)0.902    ETS 2_B(-)1      HFH3_01(+)1                       ER_Q6(-)1                         GATA1_01(-)0.988                      GATA1_01(+)0.993              GATA1_01(+)0.99 AR_Q2(-)1       E47_01(+)1      P300_01(+)0.95      TEF1_Q6(-)0.915                                           CRX_Q4(+)0.955               GATA1_01(+)0.988                                   CRX_Q4(-)0.904                                 
                                               GTTCTta                tttaCTCATgtggtttg    ggcttcctTTCCTag  GTTTTca                             cagaGAAGTcatga              gcTCATCagc                            catGATGCat                    catGATGTtc      AGAACatttgggttt  ctaCAGGTgtaa        AAGTGag           tgCATTT                                                  tataATTCAc                 gagGATGAtg                                           GTTCTta                                      
                                               EN1_01(+)0.917         YY1_01(+)0.918       ETS1_B(-)1       EN1_01(+)0.922                      P300_01(+)0.95              GATA2_01(-)0.979                      GATA2_01(+)0.982              GATA1_01(+)0.99 AR_Q2(-)1        MYOD_01(+)1         IRF1_Q6(-)1       IRF1_Q6(+)0.975                                          POU1F1_Q6(-)1              GATA2_01(+)0.979                                     EN1_01(+)0.917                               
                                                  cttaGATTAgaga          actCATGTggtt       gcTTCCTttcct GTTGTtt                                  gagaagtcATGACacat                     cttACTTCacagt                                           catGATGTtc      AGAACatttgggttt   taCAGGTg             gtgaGTCATtagtcatt                                                             ttCACTT                aGGATGa                                                                                          
                                                  CRX_Q4(-)1             MYOD_01(+)0.905    ELF1_Q6(-)1  EN1_01(+)0.926                           YY1_01(-)0.92                         CEBPGAMMA_Q6(+)0.907                                    GATA2_01(+)0.98 AR_Q2(-)1         MYOGENIN_Q6(+)1      YY1_01(+)0.92                                                                 IRF1_Q6(+)1            PEA3_Q6(-)1                                                                                      
                                                  cttaGATTAga                  GTGGTtt         tcctttcctaGTTGTttt                                  agaaGTCATgacacatt                                                                            catGATGTtc      AGAACatttgggttt                          gagtCATTAgtca                                                                                        gatGATGTtt                                                                                     
                                                  PITX2_Q2(-)1                 EN1_01(+)0. 926 CMYB_01(+)0.988                                     YY1_01(+)0.92                                                                                GATA2_01(+)0.98 AR_Q2(-)1                                CRX_Q4(-)0.952                                                                                       GATA1_01(+)0.99                                                                                
                                                   ttaGATTAga                               gCTTCCt                                                         gacaCATTAtagg                                                                                     tcagAACATttgggttt                           agtCATTAgtca                                                                                        gatGATGTtt                                                                                     
                                                   GATA1_01(+)0.985                         PEA3_Q6(+)1                                                     CRX_Q4(-)0.952                                                                                    YY1_01(+)0.906                              IPF1_Q4(-)1                                                                                         GATA2_01(+)0.98                                                                                
                                                   ttaGATTAga                                    ctTTCCTagttg                                                acaCATTAtagg                                                                                       AGAACatttgggttt                               attaGTCATtgcatttt                                                                                                                                                                              
                                                   GATA2_01(+)0.971                              ELF1_Q6(-)1                                                 IPF1_Q4(-)1                                                                                        AR_Q2(-)1                                     YY1_01(+)0.92                                                                                                                                                                                  
                                                                                                                                                                                                                                                                AGAACatttgggttt                                                                                                                                                                                                                              
                                                                                                                                                                                                                                                                AR_Q2(-)1                                                                                                                                                                                                                                    
                                                                                                                                                                                                                                                                       ttgggTTTCC                                                                                                                                                                                                                            
                                                                                                                                                                                                                                                                       CREL_01(+)1                                                                                                                                                                                                                           
                                                                                                                                                                                                                                                                        TGGGTttcc                                                                                                                                                                                                                            
                                                                                                                                                                                                                                                                        LRF_Q2(-)0.904                                                                                                                                                                                                                       
                                                                                                                                                                                                                                                                         ggGTTTCcctacag                                                                                                                                                                                                                      
                                                                                                                                                                                                                                                                         CEBPB_01(-)0.966                                                                                                                                                                                                                    
                                                                                                                                                                                                                                                                          ggttTCCCTaca                                                                                                                                                                                                                       
                                                                                                                                                                                                                                                                          IK2_01(-)0.969                                                                                                                                                                                                                     


                                                 P300_01(+)0.95                                                     
                                                 tagtGAAGTctggg                                                     
                         |         -60       |         -40       |          -20                                     
Mouse     -5869     aatctctggaGAATTTGCCAGGAGCCACATAGTGAAGTCTGGGTTACA-ATTTTTGGTTTCCAGTAgatttgtgct     -5795     Mouse
                              |||||||  ||  || ||| ||||||||||||| || | |||||||||  ||||||                              
Human     -6161     aggtgctctgGAATTTGGAAGATGCTACACAGTGAAGTCTGGGATATACATTTTTGGTACCCAGTAaactcatgtt     -6086     Human
                          |         -60       |         -40       |         -20                                     
                                                 cagtGAAGTctggg                                                     
                                                 P300_01(+)0.95                                                     


                                 GATA2_01(+)0.994                                 CRX_Q4(-)0.907                                    
                                 tagGATATtg                                       taagCCTTAtgtg                                     
                                 GATA1_01(+)0.99                              CRX_Q4(+)0.955                                        
                                 tagGATATtg                                   tattTAAGCctta                                         
                      |         -80       |         -60       |         -40       |         -20                                     
Mouse     -6005     ttagaaactcATTTAGGATATTGAGTTTCCTGGATATTATTAAACCTTTTTACTCCTATATTTAAGCCTTATGTGAGCAGAGtatggagctg     -5914     Mouse
                              |||||||||||||  ||||||||||  | |  || |||||  || ||  ||||||||||||||| |||||||                              
Human     -6292     tcaaaagcttATTTAGGATATTGGTTTTCCTGGATCCTGTCCAAGCTTTTC-CTTCTGCATTTAAGCCTTATGTCAGCAGAGgatttagact     -6202     Human
                     |         -80       |         -60       |          -40       |         -20                                     
                                 tagGATATtg                                   cattTAAGCctta                                         
                                 GATA1_01(+)0.99                              CRX_Q4(+)0.955                                        
                                 tagGATATtg                                       taagCCTTAtgtc                                     
                                 GATA2_01(+)0.994                                 CRX_Q4(-)0.907                                    


                                         EN1_01(+)0.917                                         
                                         GTGCTag                                                
                                       AP2REP_01(+)1                                            
                                       CAGTGct                                                  
                          |         -40       |         -20                                     
Mouse     -6363     ttacagaaatATTACTACACAGTGCTAGCAGTAAGGATATTAAAAAgcacatttaa     -6308     Mouse
                              ||||| | |||||||||| | ||| |||| ||||||                              
Human     -6518     caaagccgtgATTACCATACAGTGCTAGTAATAATGATAATAAAAAcaaaggctcc     -6463     Human
                          |         -40       |         -20                                     
                                       CAGTGct                                                  
                                       AP2REP_01(+)1                                            
                                         GTGCTag                                                
                                         EN1_01(+)0.917                                         


                                       TST1_01(+)0.929                                                                                  
                                       aagGATTTaaaacaa                                                                                  
                                       GATA2_01(+)0.972                                                                                 
                                       aagGATTTaa                                                                                       
                                       GATA1_01(+)0.987                                                                                 
                                       aagGATTTaa                                                                                       
                                       CRX_Q4(-)0.904                                                                                   
                                       aaggATTTAaaac                                                                                    
                                      ETS1_B(+)0.943                                                                                    
                                      gaAGGATttaaaaca                                                                                   
                                    PEA3_Q6(-)1                                                                                         
                                    aGGAAGg                                                                                             
                                  ETS1_B(+)1                                                                                            
                                  gaAGGAAggatttaa                                                                                       
                                 ETS2_B(+)1                                                                                             
                                 ggaAGGAAggattt                                                                                         
                                PEA3_Q6(-)1                                                                                             
                                tGGAAGg                                                                                                 
                               ELF1_Q6(+)1                                                         IRF1_Q6(-)0.975                      
                               ttggaAGGAAgg                                                        AAATGta                              
                      |         -80       |         -60       |             -40       |         -20                                     
Mouse     -6613     atatagccatTTTGGAAGGAAGGATTTAAAACAATTTAAGAAAATAA----TAAAAATATCAAAGAGTAAACTCATGACAAATGTAgctttttttc     -6522     Mouse
                              ||||||||||||||||||||| |||||||  ||||||    ||||||| ||||  |||| | | ||||||||||||                              
Human     -7013     atacagtcccTTTGGAAGGAAGGATTTAAAATAATTTAAACAAATAATCACTAAAAATTTCAACCAGTACATTTATGACAAATGTAatagtattcc     -6918     Human
                          |         -80       |         -60       |         -40       |         -20                                     
                               ttggaAGGAAgg                                                        AAATGta                              
                               ELF1_Q6(+)1                                                         IRF1_Q6(-)0.975                      
                                tGGAAGg                                                                                                 
                                PEA3_Q6(-)1                                                                                             
                                 ggaAGGAAggattt                                                                                         
                                 ETS2_B(+)1                                                                                             
                                  gaAGGAAggatttaa                                                                                       
                                  ETS1_B(+)1                                                                                            
                                    aGGAAGg                                                                                             
                                    PEA3_Q6(-)1                                                                                         
                                      gaAGGATttaaaata                                                                                   
                                      ETS1_B(+)0.943                                                                                    
                                       aaggATTTAaaat                                                                                    
                                       CRX_Q4(-)0.904                                                                                   
                                       aagGATTTaa                                                                                       
                                       GATA1_01(+)0.987                                                                                 
                                       aagGATTTaa                                                                                       
                                       GATA2_01(+)0.972                                                                                 
                                       aagGATTTaaaataa                                                                                  
                                       TST1_01(+)0.929                                                                                  


                                                    CRX_Q4(+)0.948                                           
                                                    aaatTAATAagga                                            
                                                 CRX_Q4(-)0.955                                              
                                                 ggaaAATTAataa                                               
                                              S8_01(+)1                                                      
                                              attggaaAATTAataa                                               
                                         MSX1_01(+)1                                                         
                                         tttTAATTg                                                           
                             -60       |         -40       |         -20                                     
Mouse     -7766     ctagtcatttTTATACATGACTTTTAATTGGAAAATTAATAAGGAGTTGACTTTTTTCTtacatcaagt     -7698     Mouse
                              ||| |||||  ||||||||| |||||||||||| |  ||| ||| ||||                              
Human     -7724     ccctattacaTTAAACATGCTTTTTAATTGAAAAATTAATAAGAAACTGATTTTATTCTcagttgagta     -7656     Human
                             -60       |         -40       |         -20                                     
                                         tttTAATTg                                                           
                                         MSX1_01(+)1                                                         
                                              attgaaaAATTAataa                                               
                                              S8_01(+)1                                                      
                                                 gaaaAATTAataa                                               
                                                 CRX_Q4(-)0.955                                              
                                                    aaatTAATAagaa                                            
                                                    CRX_Q4(+)0.948                                           
