# Supplementary material for: Transcriptional double-autorepression feedforward circuits act for multicellularity and nervous system development
Source: BMC Genomics. 2011 May 11;12:228. doi: 10.1186/1471-2164-12-228 (PMC3116505; doi:10.1186/1471-2164-12-228)
Supplement: Additional file 4 — Alignments of conserved blocks for 5169 human-mouse orthologs with conserved TFBSs. The location and motif information for 386237 TFBSs are displayed in a character-based alignment-embedded layout. Each file name stands for a gene symbol and the file contains the alignments of conserved blocks with TFBS information for the corresponding gene. Each alignment is not interleaved. The graphical alignments with TFBS information for the 5169 human-mouse ortholog pairs are provided in a browsable format at our website http://genet.med.kagawa-u.ac.jp/pub/HMO_5169/List.htm, together with the character-based alignments with TFBSs and raw sequences contained in Additional files 4 and 2 respectively. [file 1471-2164-12-228-S4.ZIP › Additional_file_4/Text-based_Alignments/ADCYAP1R1.aln.txt]

---------- ADCYAP1R1 ----------

                                        POU1F1_Q6(+)0.987                                  
                                        aTGCATatgc                                         
                               PAX4_03(-)0.903                                             
                               tAGGTGggcatg                                                
                     |         -40       |         -20                                     
Mouse     -398      aatgtcactgCTAGGTGGGCATGCATATGCCAGCCAAAACTctgcttctgt      -348     Mouse
                              ||||||| |||||||| ||||||| ||||||                              
Human     -445      aatatcatctCTAGGTGAGCATGCATGTGCCAGCTAAAACTttgtcactgt      -395     Human
                     |         -40       |         -20                                     
                               tAGGTGagcatg                                                
                               PAX4_03(-)0.903                                             
                                        aTGCATgtgc                                         
                                        POU1F1_Q6(+)0.987                                  


                              PAX4_03(+)0.903                          
                              ggtcccCACCAt                             
                     |         -20                                     
Mouse     -817      gtgtgagctcGGTCCCCACCAtttctctggt      -787     Mouse
                              |||||||||||                              
Human     -995      ctgtctctctGGTCCCCACCAgtggccccag      -965     Human
                     |         -20                                     
                              ggtcccCACCAg                             
                              PAX4_03(+)0.903                          


                                GATA2_01(+)0.98                               
                                ttgGATGTct                                    
                                GATA1_01(+)0.99                               
                                ttgGATGTct                                    
                            |         -20                                     
Mouse     -1246     ttcttccttaTTTTGGATGTCTGTTTATtacccaattg     -1209     Mouse
                              ||||||||| ||| ||||                              
Human     -1573     tatttctgctTTTTGGATGCCTGCTTATctccagctta     -1536     Human
                            |         -20                                     
                                ttgGATGCct                                    
                                GATA1_01(+)0.993                              
                                ttgGATGCct                                    
                                GATA2_01(+)0.982                              


                                         NKX25_01(+)1                                    
                                         tcAAGTG                                         
                             -40       |         -20                                     
Mouse     -2121     cagatgatcaTATTGATGCTTTCAAGTGGAAGCCCTGGGataaaggtgc     -2073     Mouse
                              ||||||| | |||||||||  ||||||||                              
Human     -2696     tgggagtttgTATTGATACCTTCAAGTGGTGGCCCTGGGgataaatgtc     -2648     Human
                             -40       |         -20                                     
                                         tcAAGTG                                         
                                         NKX25_01(+)1                                    


                                 PEA3_Q6(-)0.937                        
                                 tGGAGGt                                
                              TFIII_Q6(+)1                              
                              gggtGGAGG                                 
                             PAX4_03(-)1                                
                             aGGGTGgaggtg                               
                      |         -20                                     
Mouse     -3023     atgtgatacaGGGTGGAGGTGAttgtgcagtg     -2992     Mouse
                              ||||||||||||                              
Human     -4170     ggtgctgtggGGGTGGAGGTGAcagcaacagg     -4139     Human
                      |         -20                                     
                             gGGGTGgaggtg                               
                             PAX4_03(-)1                                
                              gggtGGAGG                                 
                              TFIII_Q6(+)1                              
                                 tGGAGGt                                
                                 PEA3_Q6(-)0.937                        


                              AP2REP_01(+)0.907                                    
                              CTGTGtg                                              
                       -40       |         -20                                     
Mouse     -3223     gggatgctctCTGTGTGACCTTGGAGAAGTTGCacagactttc     -3181     Mouse
                              ||||||||  |||| ||||||||                              
Human     -4396     cagggacttgCTGTGTGATTTTGGGGAAGTTGCttaccctctc     -4354     Human
                       -40       |         -20                                     
                              CTGTGtg                                              
                              AP2REP_01(+)0.907                                    


                                     TEF1_Q6(-)1                                               
                                     cATTCC                                                    
                                 ETS2_B(-)1                                                    
                                 atcccaTTCCTgct                                                
                                TEF1_Q6(-)0.972                                                
                                cATCCC                                                         
                               PEA3_Q6(+)1                                                     
                               aCATCCc                                                         
                               ETS1_B(-)1                                                      
                               acatcccaTTCCTgc                                                 
                              IK2_01(-)1                                                       
                              cacaTCCCAttc                                                     
                             GATA2_01(-)0.98                                                   
                             ccACATCcca                                                        
                             GATA1_01(-)0.99                                                   
                             ccACATCcca                                                        
                         |         -40       |         -20                                     
Mouse     -3570     cagtccagtcCACATCCCATTCCTGCTTGGCACATCTCTAGGCTCgctatcccat     -3516     Mouse
                              ||||||||||||||||  ||||   ||| ||||||                              
Human     -4770     gtatctgtaaCACATCCCATTCCTGCCAGGCAAGCCTCCAGGCTCtatattgtgt     -4716     Human
                         |         -40       |         -20                                     
                             acACATCcca                                                        
                             GATA1_01(-)0.99                                                   
                             acACATCcca                                                        
                             GATA2_01(-)0.98                                                   
                              cacaTCCCAttc                                                     
                              IK2_01(-)1                                                       
                               acatcccaTTCCTgc                                                 
                               ETS1_B(-)1                                                      
                               aCATCCc                                                         
                               PEA3_Q6(+)1                                                     
                                cATCCC                                                         
                                TEF1_Q6(-)0.972                                                
                                 atcccaTTCCTgcc                                                
                                 ETS2_B(-)1                                                    
                                     cATTCC                                                    
                                     TEF1_Q6(-)1                                               


                                TEF1_Q6(+)0.915                              
                                GGCATg                                       
                              SP1_01(+)0.921                                 
                              agGGCATgtg                                     
                           |         -20                                     
Mouse     -4026     gctctagtggAGGGCATGTGTGGAATCcaagtctgta     -3990     Mouse
                              |||||||| |||| |||                              
Human     -5759     tgcgaaatgcAGGGCATGAGTGGGATCatcactgggg     -5723     Human
                           |         -20                                     
                              agGGCATgag                                     
                              SP1_01(+)0.921                                 
                                GGCATg                                       
                                TEF1_Q6(+)0.915                              


                                NKX25_01(-)1                             
                                CACTTtc                                  
                       |         -20                                     
Mouse     -4252     cagaattctgCCCACTTTCCATCaacctagtcc     -4220     Mouse
                              |||||||||||||                              
Human     -6683     gattctgtccCCCACTTTCCATCccaaccgcct     -6651     Human
                       |         -20                                     
                                CACTTtc                                  
                                NKX25_01(-)1                             


                                 STAT5B_01(+)0.951                               
                                 ggCTTCCaggaggtg                                 
                                 STAT5A_01(-)0.995                               
                                 ggCTTCCaggaggtg                                 
                                 CEBPB_01(-)0.95                                 
                                 ggCTTCCaggaggt                                  
                              STAT1_01(+)0.912                                   
                              gtgggcttcCAGGAggtggtg                              
                              ELK1_01(-)1                                        
                              gtgggCTTCCaggagg                                   
                              CREL_01(+)0.952                                    
                              gtgggCTTCC                                         
                     -40       |         -20                                     
Mouse     -4554     aagtgcactgGTGGGCTTCCAGGAGGTGGTGttccaaggct     -4514     Mouse
                              |||||||||| ||||||||||                              
Human     -7043     tgctgcctgaGTGGGCTTCCTGGAGGTGGTGgtgggggttt     -7003     Human
                     -40       |         -20                                     
                              gtgggCTTCC                                         
                              CREL_01(+)0.952                                    
                              gtgggCTTCCtggagg                                   
                              ELK1_01(-)1                                        
                              gtgggcttcCTGGAggtggtg                              
                              STAT1_01(+)0.912                                   
                                 ggCTTCCtggaggt                                  
                                 CEBPB_01(-)0.95                                 
                                 ggCTTCCtggaggtg                                 
                                 STAT5A_01(-)0.995                               
                                 ggCTTCCtggaggtg                                 
                                 STAT5B_01(+)0.951                               


                                           EN1_01(-)0.917                            
                                           ctAGAAC                                   
                              EN1_01(+)0.922                                         
                              GTGTTgc                                                
                         -40       |         -20                                     
Mouse     -5263     tgtatacactGTGTTGCAGGAGCCTAGAACATGGGatgtgactcc     -5219     Mouse
                              ||||||||  ||||||||||| |||                              
Human     -7908     gtgcacgcgcGTGTTGCATAAGCCTAGAACAAGGGtaggcaacct     -7864     Human
                         -40       |         -20                                     
                              GTGTTgc                                                
                              EN1_01(+)0.922                                         
                                           ctAGAAC                                   
                                           EN1_01(-)0.917                            
