# Supplementary material for: Transcriptional double-autorepression feedforward circuits act for multicellularity and nervous system development
Source: BMC Genomics. 2011 May 11;12:228. doi: 10.1186/1471-2164-12-228 (PMC3116505; doi:10.1186/1471-2164-12-228)
Supplement: Additional file 4 — Alignments of conserved blocks for 5169 human-mouse orthologs with conserved TFBSs. The location and motif information for 386237 TFBSs are displayed in a character-based alignment-embedded layout. Each file name stands for a gene symbol and the file contains the alignments of conserved blocks with TFBS information for the corresponding gene. Each alignment is not interleaved. The graphical alignments with TFBS information for the 5169 human-mouse ortholog pairs are provided in a browsable format at our website http://genet.med.kagawa-u.ac.jp/pub/HMO_5169/List.htm, together with the character-based alignments with TFBSs and raw sequences contained in Additional files 4 and 2 respectively. [file 1471-2164-12-228-S4.ZIP › Additional_file_4/Text-based_Alignments/ADD1.aln.txt]

---------- ADD1 ----------

                                                              GATA2_01(+)0.972                                                                        
                                                              attGATTTga                                                                              
                                                              GATA1_01(+)0.987       HFH3_01(+)0.981                                                  
                                                              attGATTTga             tttTATTTtcatt                                                    
                                                           GFI1B_01(-)1         HFH3_01(+)0.931                                                       
                                                           ggcatTGATTtg         atgTCTTTtattt                                                         
                              -100      |         -80       |         -60       |         -40       |         -20                                     
Mouse     -104      cacttctcagGCTGATGTTCTCATAATGAAATCCGAATGGGCATTGATTTGAACACAAAAATGTCTTTTATTTTCATTCTGTAGGACCCTAGGAAAATTGTgca              -1     Mouse
                              ||| |||| ||||| ||||||  |   | | |||||||||||| |||| ||| ||||||||||| ||||||||||| ||||| || ||||                              
Human     -104      tgtttaccaaGCTCATGTGCTCATCATGAAACACTGTTAGACATTGATTTGAAAACAATAATTTCTTTTATTTTGATTCTGTAGGAACCTAGAAAGATTGTaca              -1     Human
                              -100      |         -80       |         -60       |         -40       |         -20                                     
                                                           gacatTGATTtg         attTCTTTtattt                                                         
                                                           GFI1B_01(-)1         HFH3_01(+)0.931                                                       
                                                              attGATTTga             tttTATTTtgatt                                                    
                                                              GATA1_01(+)0.987       HFH3_01(+)0.981                                                  
                                                              attGATTTga                                                                              
                                                              GATA2_01(+)0.972                                                                        


                              SOX17_01(+)1            CRX_Q4(-)1                                 
                              aACAAT                  cattGATTAgtgg                              
                           |         -40       |         -20                                     
Mouse     -224      tgctctaataAACAATGGCTAGAACAAAATACAGCATTGATTAGTGGcgggagggaa      -168     Mouse
                              |||||||||||| |||||| ||||||||| |||||||                              
Human     -259      tcctctttggAACAATGGCTAGGACAAAACACAGCATTGGTTAGTGGgagggtggga      -203     Human
                           |         -40       |         -20                                     
                              aACAAT                  cattGGTTAgtgg                              
                              SOX17_01(+)1            CRX_Q4(-)0.952                             


                              GATA2_01(-)0.992                         
                              tcTTATCttt                               
                              GATA1_01(-)0.988                         
                              tcTTATCttt                               
                     |         -20                                     
Mouse     -545      ccagatgtctTCTTATCTTTAaaaatgagga      -515     Mouse
                              |||||||||||                              
Human     -1273     catatttttaTCTTATCTTTAcatttagaac     -1243     Human
                     |         -20                                     
                              tcTTATCttt                               
                              GATA1_01(-)0.988                         
                              tcTTATCttt                               
                              GATA2_01(-)0.992                         


                                 SP1_01(+)0.972                                       
                                 gaGGCAGagg                                           
                                 SP1_01(+)0.972                                       
                                 gaGGCAGagg                                           
                               PEA3_Q6(-)0.937                                        
                               aGGAGGc                                                
                          -40       |         -20                                     
Mouse     -1461     ttccagcactCAGGAGGCAGAGGCAGCAGGATTGCTatgagttcga     -1416     Mouse
                              |||||||| |||||||  |||| |||                              
Human     -1820     ctcagctatgCAGGAGGCTGAGGCAGTGGGATGGCTtgagagccca     -1775     Human
                          -40       |         -20                                     
                               aGGAGGc                                                
                               PEA3_Q6(-)0.937                                        
                                 gaGGCTGagg                                           
                                 SP1_01(+)0.962                                       
                                       gaGGCAGtgg                                     
                                       SP1_01(+)0.972                                 


                                 POU6F1_01(-)1                           
                                 ATAAAtttttg                             
                              CRX_Q4(+)0.904                             
                              aacaTAAATtttt                              
                       |         -20                                     
Mouse     -1565     agagccacagAACATAAATTTTTgttgcagaac     -1533     Mouse
                              |||||||||||||                              
Human     -4475     attaaataaaAACATAAATTTTTtaaaaaggga     -4443     Human
                       |         -20                                     
                              aacaTAAATtttt                              
                              CRX_Q4(+)0.904                             
                                 ATAAAtttttt                             
                                 POU6F1_01(-)1                           


                                            PEA3_Q6 (+)0.937                                                   
                                            gCCTCCc                                                            
                                       SP1_01(-)0.9 72                                                         
                                       cctCTGCCtc                                                              
                              -60       |         -40        |         -20                                     
Mouse     -6162     gaactcagaaATCCACCTGCCTCTGCCTCCC-AAGTGCTGGGATTAAAGGCTTGCGCCACCaccacccggc     -6093     Mouse
                              |||||||  |||| ||||||| |||||||| ||||| |||| || ||||||                              
Human     -4716     tcacctcgtgATCCACCCTCCTCGGCCTCCCAAAGTGCTGTGATTACAGGCGTGAGCCACCgtgcctggcc     -4646     Human
                     |         -60       |         -40       |         -20                                     
                                       cctCGGCCtc                                                              
                                       SP1_01(-)0.943                                                          
                                            gCCTCCc                                                            
                                            PEA3_Q6(+)0.937                                                    


                              EN1_01(+)0.987                         
                              GTACTtc                                
                             -20                                     
Mouse     -7720     gaccctttatGTACTTCTGactgtcctgg     -7692     Mouse
                              |||||||||                              
Human     -5646     cagggctgcaGTACTTCTGctaagaaaga     -5618     Human
                             -20                                     
                              GTACTtc                                
                              EN1_01(+)0.987                         
