# Supplementary material for: Transcriptional double-autorepression feedforward circuits act for multicellularity and nervous system development
Source: BMC Genomics. 2011 May 11;12:228. doi: 10.1186/1471-2164-12-228 (PMC3116505; doi:10.1186/1471-2164-12-228)
Supplement: Additional file 4 — Alignments of conserved blocks for 5169 human-mouse orthologs with conserved TFBSs. The location and motif information for 386237 TFBSs are displayed in a character-based alignment-embedded layout. Each file name stands for a gene symbol and the file contains the alignments of conserved blocks with TFBS information for the corresponding gene. Each alignment is not interleaved. The graphical alignments with TFBS information for the 5169 human-mouse ortholog pairs are provided in a browsable format at our website http://genet.med.kagawa-u.ac.jp/pub/HMO_5169/List.htm, together with the character-based alignments with TFBSs and raw sequences contained in Additional files 4 and 2 respectively. [file 1471-2164-12-228-S4.ZIP › Additional_file_4/Text-based_Alignments/ADD2.aln.txt]

---------- ADD2 ----------

                                             NKX25_01(+)1                          
                                             gaAAGTG                               
                                            HSF2_01(+)0.99                         
                                            TGAAAgtgct                             
                                        TCF4_Q5(+)1                                
                                        gCTTTGaa                                   
                                     SP1_01(+)0.912                                
                                     agGGCTTtga                                    
                       -40       |         -20                                     
Mouse     -1080     aaaaacatccAAGGTTCAGGGCTTTGAAAGTGCtgtggagatt     -1038     Mouse
                              |||||||||||||||||||||||                              
Human     -3708     aataatataaAAGGTTCAGGGCTTTGAAAGTGCcaaagagaat     -3666     Human
                       -40       |         -20                                     
                                     agGGCTTtga                                    
                                     SP1_01(+)0.912                                
                                        gCTTTGaa                                   
                                        TCF4_Q5(+)1                                
                                            TGAAAgtgcc                             
                                            HSF2_01(+)0.99                         
                                             gaAAGTG                               
                                             NKX25_01(+)1                          


                                      LRF_Q2(+)0.904                                         
                                      ttgaACCCA                                              
                                GATA2_01(+)0.972                                             
                                tgaGATTTga                                                   
                                GATA1_01(+)0.987                                             
                                tgaGATTTga                                                   
                       |         -40       |         -20                                     
Mouse     -1503     aagtggtgttGCTGAGATTTGAACCCAGGTGGTTTTATTTCAGtattgctccc     -1451     Mouse
                              |||||||||||||||||||| || || || |||                              
Human     -4297     aagtggcacaGCTGAGATTTGAACCCAGGTAGTCTTGTTCCAGagtctgtgct     -4245     Human
                       |         -40       |         -20                                     
                                tgaGATTTga                                                   
                                GATA1_01(+)0.987                                             
                                tgaGATTTga                                                   
                                GATA2_01(+)0.972                                             
                                      ttgaACCCA                                              
                                      LRF_Q2(+)0.904                                         


                                                    PAX4_03(-)0.907                               
                                                    aGTGTGctcctg                                  
                                               MSX1_01(+)0.9                                      
                                               tatTTAGTg                                          
                                             EN1_01(+)0.93                                        
                                             GTTATtt                                              
                                            HFH3_01(+)0.981                                       
                                            ggtTATTTagtgt                                         
                                            CRX_Q4(-)0.904                                        
                                            ggttATTTAgtgt                                         
                            |         -40       |         -20                                     
Mouse     -1747     ttcttgagctAAACACTTCATTATGGTTATTTAGTGTGCTCCTGCTTActgatgaatc     -1690     Mouse
                              |||||| | ||||  |||||||||||||| |||| |||                              
Human     -4600     ttttagactaAAACACATAATTACAGTTATTTAGTGTGCACCTGTTTAtaattgaatc     -4543     Human
                            |         -40       |         -20                                     
                                            agttATTTAgtgt                                         
                                            CRX_Q4(-)0.904                                        
                                            agtTATTTagtgt                                         
                                            HFH3_01(+)0.981                                       
                                             GTTATtt                                              
                                             EN1_01(+)0.93                                        
                                               tatTTAGTg                                          
                                               MSX1_01(+)0.9                                      
                                                    aGTGTGcacctg                                  
                                                    PAX4_03(-)0.907                               


                              IRF1_Q6(+)0.975                                                 
                              atCATTT                                                         
                        |         -40       |         -20                                     
Mouse     -2169     agatgcgtggATCATTTGTCCTTTGACGGAACTCAGTCTCTAGCggggagagag     -2116     Mouse
                              |||||||| |  ||| | | ||||| ||||||||                              
Human     -5100     gagtggttaaATCATTTGCCACTTGTCTGGACTCAATCTCTAGCccctctcccc     -5047     Human
                        |         -40       |         -20                                     
                              atCATTT                                                         
                              IRF1_Q6(+)0.975                                                 


                                   TEF1_Q6(+)0.943                      
                                   GAGATg                               
                                 IRF1_Q6(-)0.924                        
                                 AAGAGat                                
                              PEA3_Q6(-)1                               
                              tGGAAGa                                   
                      |         -20                                     
Mouse     -2290     ggacagctggTGGAAGAGATGCgcacacaggg     -2259     Mouse
                              ||||||||||||                              
Human     -5341     aacacccacaTGGAAGAGATGCatccataggt     -5310     Human
                      |         -20                                     
                              tGGAAGa                                   
                              PEA3_Q6(-)1                               
                                 AAGAGat                                
                                 IRF1_Q6(-)0.924                        
                                   GAGATg                               
                                   TEF1_Q6(+)0.943                      


                                SF1_Q6(+)1                            
                                aggCCTTG                              
                              -20                                     
Mouse     -3961     aagcgttttgGGAGGCCTTGggcaggagtt     -3932     Mouse
                              ||||||||||                              
Human     -7323     cgctttccctGGAGGCCTTGccagccagca     -7294     Human
                              -20                                     
                                aggCCTTG                              
                                SF1_Q6(+)1                            


                                  PAX4_03(-)1                              
                                  tGGGTGagacac                             
                                  LRF_Q2(-)0.904                           
                                  TGGGTgaga                                
                         |         -20                                     
Mouse     -4351     ggggaggttgGCCCTGGGTGAGACAccaaagcacc     -4317     Mouse
                              |||||||||||||||                              
Human     -7865     gatgctgccaGCCCTGGGTGAGACAgcccccagca     -7831     Human
                         |         -20                                     
                                  TGGGTgaga                                
                                  LRF_Q2(-)0.904                           
                                  tGGGTGagacag                             
                                  PAX4_03(-)1                              
