# Supplementary material for: Transcriptional double-autorepression feedforward circuits act for multicellularity and nervous system development
Source: BMC Genomics. 2011 May 11;12:228. doi: 10.1186/1471-2164-12-228 (PMC3116505; doi:10.1186/1471-2164-12-228)
Supplement: Additional file 4 — Alignments of conserved blocks for 5169 human-mouse orthologs with conserved TFBSs. The location and motif information for 386237 TFBSs are displayed in a character-based alignment-embedded layout. Each file name stands for a gene symbol and the file contains the alignments of conserved blocks with TFBS information for the corresponding gene. Each alignment is not interleaved. The graphical alignments with TFBS information for the 5169 human-mouse ortholog pairs are provided in a browsable format at our website http://genet.med.kagawa-u.ac.jp/pub/HMO_5169/List.htm, together with the character-based alignments with TFBSs and raw sequences contained in Additional files 4 and 2 respectively. [file 1471-2164-12-228-S4.ZIP › Additional_file_4/Text-based_Alignments/ADD3.aln.txt]

---------- ADD3 ----------

                                                                PITX2_Q2(+)1                             
                                                                taTAATCtaag                              
                                                                GATA2_01(-)0.971                         
                                                                taTAATCtaa                               
                                                                GATA1_01(-)0.985                         
                                                                taTAATCtaa                               
                                                              CRX_Q4(+)1                                 
                                                              attaTAATCtaag                              
                                                        I  PF1_Q4(-)1                                    
                                                        c  agCATTAtaat                                   
                       -60       |         -40       |           -20                                     
Mouse     -606      tgaattttcaTTAGCTCTGAAAATAGTAATTTCTAAC--AGCATTATAATCTAAGttttattttc      -544     Mouse
                              |||||||||||||||  |||| | ||   ||||||||||||||||                              
Human     -249      tgagtttctgTTAGCTCTGAAAATATCAATTACAAATCGAGCATTATAATCTAAGatctttttat      -185     Human
                         -60       |         -40       |         -20                                     
                                                          gagCATTAtaat                                   
                                                          IPF1_Q4(-)1                                    
                                                              attaTAATCtaag                              
                                                              CRX_Q4(+)1                                 
                                                                taTAATCtaa                               
                                                                GATA1_01(-)0.985                         
                                                                taTAATCtaa                               
                                                                GATA2_01(-)0.971                         
                                                                taTAATCtaag                              
                                                                PITX2_Q2(+)1                             


                               AP2REP_01(-)0.907                    
                               gaCACAG                              
                            -20                                     
Mouse     -1301     gtcccacagaTGACACAGgacagatggc     -1274     Mouse
                              ||||||||                              
Human     -336      ccagcctgggTGACACAGtgagactcca      -309     Human
                            -20                                     
                               gaCACAG                              
                               AP2REP_01(-)0.907                    


                               PAX4_03(+)0.903                            
                               gaaagcCACCAt                               
                        |         -20                                     
Mouse     -5335     tcaaaggatcTGAAAGCCACCATTttagaatatc     -5302     Mouse
                              ||||||||||||||                              
Human     -1032     ataaaatgttTGAAAGCCACCATTctggagtgtt      -999     Human
                        |         -20                                     
                               gaaagcCACCAt                               
                               PAX4_03(+)0.903                            


                                      EN1_01(-)0.991                                  
                                      tgAATAC                                         
                                     POU1F1_Q6(+)1                                    
                                     gTGAATacag                                       
                          -40       |         -20                                     
Mouse     -5399     tatcctaatgTTTTTATGTGAATACAGCAGAAAATGttttttttta     -5354     Mouse
                              ||| ||||||||||||  | ||||||                              
Human     -1060     atcttatataTTTGTATGTGAATACAATATAAAATGtttgaaagcc     -1015     Human
                          -40       |         -20                                     
                                     gTGAATacaa                                       
                                     POU1F1_Q6(+)1                                    
                                      tgAATAC                                         
                                      EN1_01(-)0.991                                  


                                         GATA2_01(-)0.994                          
                                         aaATATCaga                                
                                         GATA1_01(-)0.99                           
                                         aaATATCaga                                
                                    HFH3_01(-)0.981                                
                                    atagaAAATAtca                                  
                       -40       |         -20                                     
Mouse     -5471     ggagaaagacATTAACATAGAAAATATCAGAATgaccatcaaa     -5429     Mouse
                              ||||| |||||||||||| ||||                              
Human     -1141     aatgaagtagATTAAAATAGAAAATATCGGAATataccacata     -1099     Human
                       -40       |         -20                                     
                                    atagaAAATAtcg                                  
                                    HFH3_01(-)0.981                                
                                         aaATATCgga                                
                                         GATA1_01(-)0.99                           
                                         aaATATCgga                                
                                         GATA2_01(-)0.994                          


                                            AP2REP_01(-)0.907                           
                                            gtCACAG                                     
                            -40       |         -20                                     
Mouse     -6244     taccccagcaTGGTTTTTCATGTTGTCACAGAATTGTAtggttatcat     -6197     Mouse
                              |||||||| || | |||||||| |||||                              
Human     -5388     tacaattcagTGGTTTTTAATATAGTCACAGAGTTGTAcaactatcac     -5341     Human
                            -40       |         -20                                     
                                            gtCACAG                                     
                                            AP2REP_01(-)0.907                           


                                               CEBPB_01(+)0.981                          
                                               aagtttgGAAAGgt                            
                                     TST1_01(+)1                                         
                                     caaGAATTtgaagtt                                     
                               STAT5B_01(-)0.949                                         
                               aactaccaAGAATtt                                           
                               STAT5A_01(+)0.908                                         
                               aactaccaAGAATtt                                           
                             -40       |         -20                                     
Mouse     -6732     aaaacagttaAAACTACCAAGAATTTGAAGTTTGGAAAGgtgatttcta     -6684     Mouse
                              ||||| |||||||||| ||||||||||||                              
Human     -5700     aaagctattcAAACTGCCAAGAATTTTAAGTTTGGAAAGatttttttgt     -5652     Human
                             -40       |         -20                                     
                               aactgccaAGAATtt                                           
                               STAT5A_01(+)0.908                                         
                               aactgccaAGAATtt                                           
                               STAT5B_01(-)0.949                                         
                                     caaGAATTttaagtt                                     
                                     TST1_01(+)1                                         
                                               aagtttgGAAAGat                            
                                               CEBPB_01(+)0.981                          


                              GATA2_01(+)0.971                                     
                              tttGATTAtt                                           
                              GATA1_01(+)0.985                                     
                              tttGATTAtt                                           
                             PITX2_Q2(-)1                                          
                             gtttGATTAtt                                           
                       -40       |         -20                                     
Mouse     -6817     tcttgacgcgTTTGATTATTATTCCAAGTGTGGgacagcaggc     -6775     Mouse
                              |||||||||| ||  ||||||||                              
Human     -5785     ttggcatatcTTTGATTATTCTTTGAAGTGTGGaaaaataggt     -5743     Human
                       -40       |         -20                                     
                             ctttGATTAtt                                           
                             PITX2_Q2(-)1                                          
                              tttGATTAtt                                           
                              GATA1_01(+)0.985                                     
                              tttGATTAtt                                           
                              GATA2_01(+)0.971                                     


                                                            EN1_01(+)0.922                                   
                                                            GTTTTct                                          
                                                           CEBPB_01(-)0.972                                  
                                                           tgTTTTCtacaact                                    
                                                         EN1_01(+)0.926                                      
                                                         GTTGTtt                                             
                                                        HFH3_01(+)1                                          
                                                        agtTGTTTtctac                                        
                                                  CRX_Q4(+)0.911 P300_01(-)0.95                              
                                                  ggtcTAAGTtgtt  ctacaACTTCaaat                              
                                               CMYB_01(+)0.988                                               
                                               cagggtctaaGTTGTttt                                            
                             -60       |         -40       |         -20                                     
Mouse     -6956     taaggatatgGCTTGTCACAGTTTGTGCAGGGTCTAAGTTGTTTTCTACAACTTCAAATctcctcatga     -6888     Mouse
                              |||||||| |||||||| |||||||||||||||||||| ||||||||||                              
Human     -5934     aaggatagtaGCTTGTCATAGTTTGTGTAGGGTCTAAGTTGTTTTCTAGAACTTCAAATaactttaaaa     -5866     Human
                             -60       |         -40       |         -20                                     
                                               tagggtctaaGTTGTttt                                            
                                               CMYB_01(+)0.988                                               
                                                  ggtcTAAGTtgtt  ctagaACTTCaaat                              
                                                  CRX_Q4(+)0.911 P300_01(-)0.95                              
                                                        agtTGTTTtctag                                        
                                                        HFH3_01(+)1                                          
                                                         GTTGTtt                                             
                                                         EN1_01(+)0.926                                      
                                                           tgTTTTCtagaact                                    
                                                           CEBPB_01(-)0.972                                  
                                                            GTTTTct                                          
                                                            EN1_01(+)0.922                                   


                                    POU1F1_Q6(+)0.987                                     
                                    tTGTATatca                                            
                                   EN1_01(+)0.926                                         
                                   GTTGTat                                                
                                 AP2REP_01(+)0.918                                        
                                 CAGTTgt                                                  
                               MYOGENIN_Q6(+)0.973                                        
                               gtCAGTTg                                                   
                               IRF1_Q6(+)0.98                                             
                               gtCAGTT                                                    
                             E47_01(+)0.924                                               
                             gtgtCAGTTgtatat                                              
                              -40       |         -20                                     
Mouse     -7025     ctgactgctgTGTCAGTTGTATATCAAACTGTGTCTAGCAgatggaagca     -6976     Mouse
                              |||||||||||||| ||| | || ||||||                              
Human     -6032     tcaatttccaTGTCAGTTGTATATAAAATTTTGGCTAGCAtttaaaagca     -5983     Human
                              -40       |         -20                                     
                             atgtCAGTTgtatat                                              
                             E47_01(+)0.924                                               
                               gtCAGTT                                                    
                               IRF1_Q6(+)0.98                                             
                               gtCAGTTg                                                   
                               MYOGENIN_Q6(+)0.973                                        
                                 CAGTTgt                                                  
                                 AP2REP_01(+)0.918                                        
                                   GTTGTat                                                
                                   EN1_01(+)0.926                                         
                                    tTGTATataa                                            
                                    POU1F1_Q6(+)0.987                                     


                                          P300_01(+)0.95                               
                                          tgaaGAAGTaaatt                               
                           -40       |         -20                                     
Mouse     -7389     gcccttttcaCTTAAATTTCATTGAAGAAGTAAATTTagaccatgga     -7343     Mouse
                              |||| |||||||||||| |||||||||                              
Human     -6431     tgttttctttCTTATATTTCATTGAAGGAGTAAATTTtgattatggg     -6385     Human
                           -40       |         -20                                     
                                          tgaaGGAGTaaatt                               
                                          P300_01(+)1                                  


                                TEF1_Q6(-)0.943                           
                                cATCTC                                    
                             GATA2_01(-)0.987                             
                             ccCCATCtcc                                   
                             GATA1_01(-)1                                 
                             ccCCATCtcc                                   
                        |         -20                                     
Mouse     -7929     tccttaatccCCCATCTCCTAATAgtgtctgtcc     -7896     Mouse
                              ||||||||||||||                              
Human     -6931     tcttcatctgCCCATCTCCTAATActctttgtct     -6898     Human
                        |         -20                                     
                             gcCCATCtcc                                   
                             GATA1_01(-)1                                 
                             gcCCATCtcc                                   
                             GATA2_01(-)0.987                             
                                cATCTC                                    
                                TEF1_Q6(-)0.943                           
