# Supplementary material for: Transcriptional double-autorepression feedforward circuits act for multicellularity and nervous system development
Source: BMC Genomics. 2011 May 11;12:228. doi: 10.1186/1471-2164-12-228 (PMC3116505; doi:10.1186/1471-2164-12-228)
Supplement: Additional file 4 — Alignments of conserved blocks for 5169 human-mouse orthologs with conserved TFBSs. The location and motif information for 386237 TFBSs are displayed in a character-based alignment-embedded layout. Each file name stands for a gene symbol and the file contains the alignments of conserved blocks with TFBS information for the corresponding gene. Each alignment is not interleaved. The graphical alignments with TFBS information for the 5169 human-mouse ortholog pairs are provided in a browsable format at our website http://genet.med.kagawa-u.ac.jp/pub/HMO_5169/List.htm, together with the character-based alignments with TFBSs and raw sequences contained in Additional files 4 and 2 respectively. [file 1471-2164-12-228-S4.ZIP › Additional_file_4/Text-based_Alignments/ADFP.aln.txt]

---------- ADFP ----------

                               EN1_01(+)0.917                                       
                               GTTCTga                                              
                        -40       |         -20                                     
Mouse     -66       tggtcctcaaTGTTCTGAAACCAGTTTCTTTTCTctccaggcgt       -23     Mouse
                              ||||||||||  ||| ||||||||                              
Human     -60       cttatcccggTGTTCTGAAATAAGTCTCTTTTCTgcagatttct       -17     Human
                        -40       |         -20                                     
                               GTTCTga                                              
                               EN1_01(+)0.917                                       


                                PAX4_03(-)1                               
                                tGGGTGtgggtc                              
                                LRF_Q2(-)0.904                            
                                TGGGTgtgg                                 
                             RREB1_01(-)0.901                             
                             atgtgggtGTGGGt                               
                        |         -20                                     
Mouse     -747      ggcagtttcaTGTGGGTGTGGGTCactggggata      -714     Mouse
                              ||||||||||||||                              
Human     -211      agtggggttgTGTGGGTGTGGGTCtttcaggagg      -178     Human
                        |         -20                                     
                             gtgtgggtGTGGGt                               
                             RREB1_01(-)0.901                             
                                TGGGTgtgg                                 
                                LRF_Q2(-)0.904                            
                                tGGGTGtgggtc                              
                                PAX4_03(-)1                               


                                          SP1_01(+)0.912                          
                                          gaGGCTTggg                              
                                        PEA3_Q6(-)0.937                           
                                        cGGAGGc                                   
                      -40       |         -20                                     
Mouse     -1395     agctgggctaTCACGTGGCTCGGAGGCTTGGGcggggcagtc     -1354     Mouse
                              |||||||   ||||||||||||                              
Human     -1146     ctgccgcgggTCACGTGCTGCGGAGGCTTGGGgaggggcggc     -1105     Human
                      -40       |         -20                                     
                                        cGGAGGc                                   
                                        PEA3_Q6(-)0.937                           
                                          gaGGCTTggg                              
                                          SP1_01(+)0.912                          


                               LRF_Q2(+)0.981                         
                               caggACCCC                              
                              -20                                     
Mouse     -1618     aatgcagcttTCAGGACCCCtgacctaagt     -1589     Mouse
                              ||||||||||                              
Human     -1431     cccgggcctcTCAGGACCCCgaccacaggc     -1402     Human
                              -20                                     
                               caggACCCC                              
                               LRF_Q2(+)0.981                         


                                                LRF_Q2(+)0.923                          
                                                aaaaCCCCA                               
                                               LRF_Q2(+)0.981                           
                                               caaaACCCC                                
                                         CEBPB_01(-)0.941                               
                                         atTTTCCaaaaccc                                 
                                      IRF1_Q6(+)0.975                                   
                                      tgCATTT                                           
                            -40       |         -20                                     
Mouse     -1674     gactctggttAATTTGTCTGCATTTTCCAAAACCCCAAgacgccctgc     -1627     Mouse
                              ||||||| |||||||| |||||||||||                              
Human     -1497     agttggtgtgAATTTGTTTGCATTTTTCAAAACCCCAAagccggcctg     -1450     Human
                            -40       |         -20                                     
                                      tgCATTT                                           
                                      IRF1_Q6(+)0.975                                   
                                         atTTTTCaaaaccc                                 
                                         CEBPB_01(-)0.972                               
                                               caaaACCCC                                
                                               LRF_Q2(+)0.981                           
                                                aaaaCCCCA                               
                                                LRF_Q2(+)0.923                          


                                             HSF2_01(+)0.99                         
                                             TGAAAgggca                             
                                         PAX4_03(-)0.903                            
                                         tAGGTGaaaggg                               
                        -40       |         -20                                     
Mouse     -3346     atgtaaaaaaGAGGCCTTTTGTAGGTGAAAGGGCaaagaaagag     -3303     Mouse
                              ||||| ||||||||||||||||||                              
Human     -3444     ggaaaagatgGAGGCATTTTGTAGGTGAAAGGGCgagagtcttc     -3401     Human
                        -40       |         -20                                     
                                         tAGGTGaaaggg                               
                                         PAX4_03(-)0.903                            
                                             TGAAAgggcg                             
                                             HSF2_01(+)0.99                         


                                HSF2_01(+)0.997                                      
                                GGAAGtgact                                           
                                CREL_01(-)0.952    TEF1_Q6(+)0.97                    
                                GGAAGtgact         GAAATg                            
                         -40       |         -20                                     
Mouse     -3380     tctttaacaaGAGGAAGTGACTCACTGGCTTGAAAtgtaaaaaag     -3336     Mouse
                              |||||| |||||||| || || |||                              
Human     -3486     agccttaagtGAGGAAATGACTCACAGGTTTAAAAcaaaaaagga     -3442     Human
                         -40       |         -20                                     
                                GGAAAtgact                                           
                                CREL_01(-)1                                          
                                GGAAAtgact                                           
                                HSF2_01(+)0.995                                      
                                 GAAATg                                              
                                 TEF1_Q6(+)0.972                                     


                                GATA2_01(+)0.98                                  
                                tttGATGTgg                                       
                                GATA1_01(+)0.99                                  
                                tttGATGTgg                                       
                     -40       |         -20                                     
Mouse     -3496     gaaacagattAATTTGATGTGGTCCAACCTTcgcaggttag     -3456     Mouse
                              ||||||||||| | || ||||                              
Human     -3604     ggggatgcagAATTTGATGTGCTTCATCCTTtgtgggcttg     -3564     Human
                     -40       |         -20                                     
                                tttGATGTgc                                       
                                GATA1_01(+)0.99                                  
                                tttGATGTgc                                       
                                GATA2_01(+)0.98                                  


                                                                                                      GATA2_01(-)0.974                                                                                               
                                                                                                      tgGGATCtaa                                                                                                     
                                                                                                      GATA2_01(+)0.972                                                                                               
                                                                                                      tggGATCTaa                                                                                                     
                                                                                                      GATA1_01(-)0.988                                                                                               
                                                                                                      tgGGATCtaa                                                                                                     
                            GATA2_01(-)0.992                                                          GATA1_01(+)0.985                                                                                               
                            tgTTATCtcc                                                                tggGATCTaa                                                                                                     
                            GATA1_01(-)0.988                                                       IK2_01(+)1                                                                                                        
                            tgTTATCtcc                                                             cctTGGGAtcta                                                                                                      
                      |         -160      |         -140      |         -120      |         -100      |         -80       |         -60       |          -40       |         -20                                     
Mouse     -4072     ggaagcagtgTTATCTCCATTTCACAGGTGAGAAAGCCAAGGCAAAAACAAGTTAAGCAACCAGCTCAGGCCATCATCGCCTTGGGATCTAATCTTGGTCAAGTTGCTGCTTGGTCTTTAGACTAT-GGCAGATCAGGTGACTTCCCCGAGGCGGTTTCTTTAtaaaaaggtc     -3901     Mouse
                              ||||||||| || |||  |||| || | ||| |||||| || ||| | ||| ||| ||||   ||||  || ||||||||||| |||   |  ||||||||| ||| | | ||||| | |||||||  | ||||  | ||| | |||||||||                              
Human     -7385     agagctattaTTATCTCCACTTTACATATGAGGAAACTAAGACAAAAAGAAATTAGGTAACTAGCCCAGG---TCATGCCCCTGGGATCTAATTTTGCCTAGCTTGCTGCTTAGTCATAAAACTATAGCCAGATCATATAACTTATCTGAGACTGTTTCTTTActgttaagat     -7216     Human
                              -160      |         -140      |         -120      |            -100      |         -80       |         -60       |         -40       |         -20                                     
                            taTTATCtcc                                                             cccTGGGAtcta                                                                                                      
                            GATA1_01(-)0.988                                                       IK2_01(+)1                                                                                                        
                            taTTATCtcc                                                                tggGATCTaa                                                                                                     
                            GATA2_01(-)0.992                                                          GATA1_01(+)0.985                                                                                               
                                                                                                      tgGGATCtaa                                                                                                     
                                                                                                      GATA1_01(-)0.988                                                                                               
                                                                                                      tggGATCTaa                                                                                                     
                                                                                                      GATA2_01(+)0.972                                                                                               
                                                                                                      tgGGATCtaa                                                                                                     
                                                                                                      GATA2_01(-)0.974                                                                                               


                              ETS1_B(-)0.907                               
                              gtcctgaaCTCCTgg                              
                         |         -20                                     
Mouse     -4741     ctcactaggaGTCCTGAACTCCTGGcagtcctctt     -4707     Mouse
                              ||| |||||||||||                              
Human     -7505     gcctgggttgGTCTTGAACTCCTGGgctcaagcaa     -7471     Human
                         |         -20                                     
                              gtcttgaaCTCCTgg                              
                              ETS1_B(-)0.907                               
