# Supplementary material for: Transcriptional double-autorepression feedforward circuits act for multicellularity and nervous system development
Source: BMC Genomics. 2011 May 11;12:228. doi: 10.1186/1471-2164-12-228 (PMC3116505; doi:10.1186/1471-2164-12-228)
Supplement: Additional file 4 — Alignments of conserved blocks for 5169 human-mouse orthologs with conserved TFBSs. The location and motif information for 386237 TFBSs are displayed in a character-based alignment-embedded layout. Each file name stands for a gene symbol and the file contains the alignments of conserved blocks with TFBS information for the corresponding gene. Each alignment is not interleaved. The graphical alignments with TFBS information for the 5169 human-mouse ortholog pairs are provided in a browsable format at our website http://genet.med.kagawa-u.ac.jp/pub/HMO_5169/List.htm, together with the character-based alignments with TFBSs and raw sequences contained in Additional files 4 and 2 respectively. [file 1471-2164-12-228-S4.ZIP › Additional_file_4/Text-based_Alignments/ADH4.aln.txt]

---------- ADH4 ----------

                                 SP1_01(+)0.962                          
                                 agGGCTGtga                              
                            SP1_01(+)0.972                               
                            caGGCAGggc                                   
                       |         -20                                     
Mouse     -147      gcataggacaGGCAGGGCTGTGAttggagaagc      -115     Mouse
                              |||||||||||||                              
Human     -183      gtaagaggccGGCAGGGCTGTGAattacagcaa      -151     Human
                       |         -20                                     
                            ccGGCAGggc                                   
                            SP1_01(+)0.972                               
                                 agGGCTGtga                              
                                 SP1_01(+)0.962                          


                                                                                          GATA2_01(-)0.992                          
                                                                                          taTTATCagg                                
                            CRX_Q4(+)0.948                         EN1_01(-)0.926         GATA1_01(-)0.988                          
                            aaatTAAACtatt                          aaACCAC                taTTATCagg                                
                      |         -80       |         -60       |         -40       |         -20                                     
Mouse     -435      aataaacaaaATTAAACTATTTGATGGGAAAGCACAAATAGGTCGCAAAACCACAAATGTGCAAGGAAATTATTATCAGGGTgtaaaacagg      -344     Mouse
                              ||||||||||| ||| |  ||||  |||||||| | ||| |   |||| ||||||||| | |||||||||||                              
Human     -480      gctttgctagATTAAACTATTGGATAGAGAAGCTTAAATAGGTAGTAAACCACTAAATATGCAAGGAAGTGATTATCAGGGTtgtgaaggag      -389     Human
                      |         -80       |         -60       |         -40       |         -20                                     
                            agatTAAACtatt                         aaACCAC                 gaTTATCagg                                
                            CRX_Q4(+)0.948                        EN1_01(-)0.926          GATA1_01(-)0.988                          
                                                                                          gaTTATCagg                                
                                                                                          GATA2_01(-)0.992                          


                              EN1_01(+)0.987                         
                              GTACTgg                                
                             -20                                     
Mouse     -731      gcaattaagaGTACTGGCTtactcttcta      -703     Mouse
                              |||||||||                              
Human     -780      ttcatagtggGTACTGGCTgaatatcagc      -752     Human
                             -20                                     
                              GTACTgg                                
                              EN1_01(+)0.987                         


                              EN1_01(+)0.917                          
                              GTGCTta                                 
                              -20                                     
Mouse     -1206     agaccccaaaGTGCTTATCCccagtgacca     -1177     Mouse
                              ||||||||||                              
Human     -1388     tacaggactgGTGCTTATCCttattaataa     -1359     Human
                              -20                                     
                              GTGCTta                                 
                              EN1_01(+)0.917                          


                                  EN1_01(-)0.991                       
                                  agAATAC                              
                     |         -20                                     
Mouse     -1631     aacttttaatACACAGAATACggaactttca     -1601     Mouse
                              |||||||||||                              
Human     -1729     aacacatggaACACAGAATACttgcatgcac     -1699     Human
                     |         -20                                     
                                  agAATAC                              
                                  EN1_01(-)0.991                       


                               SF1_Q6(-)1                             
                               CAAGGaga                               
                              -20                                     
Mouse     -2042     tttgattgttACAAGGAGATactaacaact     -2013     Mouse
                              ||||||||||                              
Human     -1946     tttcaatagaACAAGGAGATggaaatcaaa     -1917     Human
                              -20                                     
                               CAAGGaga                               
                               SF1_Q6(-)1                             


                                     HFH3_01(-)0.981                             
                                     catgtAAATAaaa                               
                                     CRX_Q4(+)0.904                              
                                     catgTAAATaaaa                               
                     -40       |         -20                                     
Mouse     -3122     ctctaggaaaGATATAACATGTAAATAAAATgccatttcag     -3082     Mouse
                              ||||| | |||||||||||||                              
Human     -2296     tactcttcagGATATGAAATGTAAATAAAATacaatctcta     -2256     Human
                     -40       |         -20                                     
                                     aatgTAAATaaaa                               
                                     CRX_Q4(+)0.904                              
                                     aatgtAAATAaaa                               
                                     HFH3_01(-)0.981                             


                                                               SP1_01(+)1                              
                                                               caGGCGGatc                              
                                         EN1_01(-)0.9 17   SP1_01(+)0.972                              
                                         ccAGCAC           aaGGCAGgcg                                  
                      -60       |         -40       |          -20                                     
Mouse     -3406     ctgtaatacaTGCCTTTAACCCCAGCACTCAGG-AGGAAAAGGCAGGCGGATCtctgagagct     -3345     Mouse
                              ||||| ||| |||||||||  || |||   |||||||||||||                              
Human     -3718     aatggtgactTGCCTGTAATCCCAGCACTTTGGGAGGCCGAGGCAGGCGGATCacctgaggtc     -3656     Human
                       -60       |         -40       |         -20                                     
                                         ccAGCAC           gaGGCAGgcg                                  
                                         EN1_01(-)0.917    SP1_01(+)0.972                              
                                                               caGGCGGatc                              
                                                               SP1_01(+)1                              


                              GFI1B_01(+)1                                            
                              aaAATCAaaata                                            
                             GATA2_01(-)0.972                                         
                             gaAAATCaaa                                               
                             GATA1_01(-)0.987                                         
                             gaAAATCaaa                                               
                          -40       |         -20                                     
Mouse     -5540     tttaagaacgAAAATCAAAATATTATGAAGGAAAGAcatgggaggc     -5495     Mouse
                              ||||||||| |||  || ||||||||                              
Human     -7332     ccaagagtacAAAATCAAATTATACTGGAGGAAAGAattgcttctc     -7287     Human
                          -40       |         -20                                     
                             caAAATCaaa                                               
                             GATA1_01(-)0.987                                         
                             caAAATCaaa                                               
                             GATA2_01(-)0.972                                         
                              aaAATCAaatta                                            
                              GFI1B_01(+)1                                            
