# Supplementary material for: Transcriptional double-autorepression feedforward circuits act for multicellularity and nervous system development
Source: BMC Genomics. 2011 May 11;12:228. doi: 10.1186/1471-2164-12-228 (PMC3116505; doi:10.1186/1471-2164-12-228)
Supplement: Additional file 4 — Alignments of conserved blocks for 5169 human-mouse orthologs with conserved TFBSs. The location and motif information for 386237 TFBSs are displayed in a character-based alignment-embedded layout. Each file name stands for a gene symbol and the file contains the alignments of conserved blocks with TFBS information for the corresponding gene. Each alignment is not interleaved. The graphical alignments with TFBS information for the 5169 human-mouse ortholog pairs are provided in a browsable format at our website http://genet.med.kagawa-u.ac.jp/pub/HMO_5169/List.htm, together with the character-based alignments with TFBSs and raw sequences contained in Additional files 4 and 2 respectively. [file 1471-2164-12-228-S4.ZIP › Additional_file_4/Text-based_Alignments/ADH5.aln.txt]

---------- ADH5 ----------

                                  PEA3_Q6(+)1                            
                                  cCTTCCg                                
                           SP1_01(-)1                                    
                           gccCCGCCct                                    
                       |         -20                                     
Mouse     -207      aacgcgggccCCGCCCTTCCGGTattaggcccg      -175     Mouse
                              |||||||||||||                              
Human     -147      agctcgagcaCCGCCCTTCCGGTtggagccatt      -115     Human
                       |         -20                                     
                           gcaCCGCCct                                    
                           SP1_01(-)1                                    
                                  cCTTCCg                                
                                  PEA3_Q6(+)1                            


                               CRX_Q4(-)0.904                                          
                               tataCGTTAaaag                                           
                           -40       |         -20                                     
Mouse     -971      cctattaattATATACGTTAAAAGCCAGGGTGTGAGTtagtgtgaag      -925     Mouse
                              ||| |||||||||||||  ||||||||                              
Human     -1253     ctttccataaATAGACGTTAAAAGCCAAAGTGTGAGTgagagagtgg     -1207     Human
                           -40       |         -20                                     
                               tagaCGTTAaaag                                           
                               CRX_Q4(-)0.904                                          


                                 P300_01(+)1                                 
                                 gcctGGAGTttagg                              
                           |         -20                                     
Mouse     -1035     cttggtacttCAAGCCTGGAGTTTAGGaacactaccc      -999     Mouse
                              |||| ||||||||||||                              
Human     -1318     gttacatgtcCAAGTCTGGAGTTTAGGggagccatcc     -1282     Human
                           |         -20                                     
                                 gtctGGAGTttagg                              
                                 P300_01(+)1                                 


                              GATA2_01(+)0.995                            
                              tgaGATACcc                                  
                              GATA1_01(+)0.993                            
                              tgaGATACcc                                  
                        |         -20                                     
Mouse     -1068     ttttaagcacTGAGATACCCTAATacacactggc     -1035     Mouse
                              ||||||| ||||||                              
Human     -1364     cattcgattgTGAGATATCCTAATggagacagaa     -1331     Human
                        |         -20                                     
                              tgaGATATcc                                  
                              GATA1_01(+)0.99                             
                              tgaGATATcc                                  
                              GATA2_01(+)0.994                            


                              POU1F1_Q6(+)1                            
                              tTGAATattt                               
                     |         -20                                     
Mouse     -1161     gcttgtatatTTGAATATTTTaatcaccaga     -1131     Mouse
                              |||||||||||                              
Human     -1812     ttgttctcccTTGAATATTTTtaaatagaag     -1782     Human
                     |         -20                                     
                              tTGAATattt                               
                              POU1F1_Q6(+)1                            


                                                 EN1_01(-)0.917                        
                                                 taAGAAC                               
                           -40       |         -20                                     
Mouse     -1818     gtcaagtcatTTTTGAGGGCAAGCCTCCTTAAGAACAcacatgttta     -1772     Mouse
                              |||||  |||||| ||  |||||||||                              
Human     -2617     aaatagtttcTTTTGTTGGCAAGTCTTGTTAAGAACAaaatgcacta     -2571     Human
                           -40       |         -20                                     
                                                 taAGAAC                               
                                                 EN1_01(-)0.917                        


                                                  NFE2_01(+)0.917                            
                                                  tACTGAgtaaa                                
                                         CRX_Q4(+)0.955                                      
                                         gataTAATTtact                                       
                       |         -40       |         -20                                     
Mouse     -2363     aattttttttATTAAAAGACAGATATAATTTACTGAGTAAAAGgggaaaatgt     -2311     Mouse
                              ||| |||| | |||||||| |||||||| ||||                              
Human     -2912     gtaattttgtATTGAAAGGCGGATATAATATACTGAGTCAAAGaaattgcagt     -2860     Human
                       |         -40       |         -20                                     
                                         gataTAATAtact                                       
                                         CRX_Q4(+)0.948                                      
                                                  tACTGAgtcaa                                
                                                  NFE2_01(+)0.917                            


                                 TEF1_Q6(+)0.943                       
                                 GAGATg                                
                                GATA2_01(+)0.987                       
                                tgaGATGGgc                             
                                GATA1_01(+)1                           
                                tgaGATGGgc                             
                     |         -20                                     
Mouse     -3175     gtaagagctaGGTGAGATGGGcaacatgaaa     -3145     Mouse
                              |||||||||||                              
Human     -4557     gaaaaggaatGGTGAGATGGGacaccttttt     -4527     Human
                     |         -20                                     
                                tgaGATGGga                             
                                GATA1_01(+)1                           
                                tgaGATGGga                             
                                GATA2_01(+)0.987                       
                                 GAGATg                                
                                 TEF1_Q6(+)0.943                       


                                EN1_01(-)0.93                        
                                tcATCAC                              
                              GATA2_01(-)0.979                       
                              caTCATCacg                             
                              GATA1_01(-)0.988                       
                              caTCATCacg                             
                             -20                                     
Mouse     -3346     cttgctccgcCATCATCACggaagcttct     -3318     Mouse
                              |||||||||                              
Human     -6002     aaaaaatgctCATCATCACtggccatcag     -5974     Human
                             -20                                     
                              caTCATCact                             
                              GATA1_01(-)0.988                       
                              caTCATCact                             
                              GATA2_01(-)0.979                       
                                tcATCAC                              
                                EN1_01(-)0.93                        


                                 AP2REP_01(-)0.918                        
                                 aaAACTG                                  
                               EN1_01(-)0.922                             
                               ggAAAAC                                    
                        |         -20                                     
Mouse     -3443     aggtacctagGGGAAAACTGACTAcgacttcttg     -3410     Mouse
                              |||||||||| |||                              
Human     -6479     aaatcctgctGGGAAAACTGGCTAgccacatgta     -6446     Human
                        |         -20                                     
                               ggAAAAC                                    
                               EN1_01(-)0.922                             
                                 aaAACTG                                  
                                 AP2REP_01(-)0.918                        


                                EN1_01(-)0.926                         
                                ctACAAC                                
                     |         -20                                     
Mouse     -3930     agggagggatATCTACAACTAagggtcattt     -3900     Mouse
                              |||||||||||                              
Human     -6558     aataccacacATCTACAACTAtctgatcttt     -6528     Human
                     |         -20                                     
                                ctACAAC                                
                                EN1_01(-)0.926                         


                                                    PEA3_Q6(-)1                              
                                                    aGGAAGt                                  
                                                 ETS2_B(+)1                                  
                                                 aggAGGAAgtcaaa                              
                                               ELK1_01(+)1                                   
                                               aaaggaGGAAGtcaaa                              
                                               ELF1_Q6(+)1                                   
                                               aaaggAGGAAgt                                  
                       |         -40       |         -20                                     
Mouse     -5828     tgactaagacAAGGGGATGCAAATTAGAAAGGAGGAAGTCAAAgtatcactac     -5776     Mouse
                              ||||| || ||| |  |||| ||||||||||||                              
Human     -7233     gaaagaaataAAGGGTATTCAATTAGGAAAAGAGGAAGTCAAAtagtccctgt     -7181     Human
                       |         -40       |         -20                                     
                                               aaaagAGGAAgt                                  
                                               ELF1_Q6(+)1                                   
                                               aaaagaGGAAGtcaaa                              
                                               ELK1_01(+)1                                   
                                                 aagAGGAAgtcaaa                              
                                                 ETS2_B(+)1                                  
                                                    aGGAAGt                                  
                                                    PEA3_Q6(-)1                              
