# Supplementary material for: Transcriptional double-autorepression feedforward circuits act for multicellularity and nervous system development
Source: BMC Genomics. 2011 May 11;12:228. doi: 10.1186/1471-2164-12-228 (PMC3116505; doi:10.1186/1471-2164-12-228)
Supplement: Additional file 4 — Alignments of conserved blocks for 5169 human-mouse orthologs with conserved TFBSs. The location and motif information for 386237 TFBSs are displayed in a character-based alignment-embedded layout. Each file name stands for a gene symbol and the file contains the alignments of conserved blocks with TFBS information for the corresponding gene. Each alignment is not interleaved. The graphical alignments with TFBS information for the 5169 human-mouse ortholog pairs are provided in a browsable format at our website http://genet.med.kagawa-u.ac.jp/pub/HMO_5169/List.htm, together with the character-based alignments with TFBSs and raw sequences contained in Additional files 4 and 2 respectively. [file 1471-2164-12-228-S4.ZIP › Additional_file_4/Text-based_Alignments/ADH7.aln.txt]

---------- ADH7 ----------

Alingment line lengths differ!


                               EN1_01(+)0.991                           
                               GTATTtc                                  
                             HFH3_01(+)0.981                            
                             ttgTATTTctttt                              
                      |         -20                                     
Mouse     -221      taatgtgtatTGTATTTCTTTTcaccacttga      -190     Mouse
                              ||||||||||||                              
Human     -186      tagtagttacTGTATTTCTTTTtataagttgg      -155     Human
                      |         -20                                     
                             ctgTATTTctttt                              
                             HFH3_01(+)0.981                            
                               GTATTtc                                  
                               EN1_01(+)0.991                           


                                  EN1_01(+)0.922                                      
                                  GTTTTta                                             
                          -40       |         -20                                     
Mouse     -337      aactaacacgACCTGTTTTTATATTCTCTAAAATAAaatgggtaag      -292     Mouse
                              ||| |||||||||| ||  |||||||                              
Human     -302      aagtaacctaACCCGTTTTTATATCCTTCAAAATAAggtggatagg      -257     Human
                          -40       |         -20                                     
                                  GTTTTta                                             
                                  EN1_01(+)0.922                                      


                               MSX1_01(-)0.996                            
                               cATTTAtat                                  
                        |         -20                                     
Mouse     -501      accacaacccTCATTTATATTTAAccacactttc      -468     Mouse
                              ||||||||||||||                              
Human     -472      ggctctgtttTCATTTATATTTAAttccagaaac      -439     Human
                        |         -20                                     
                               cATTTAtat                                  
                               MSX1_01(-)0.996                            


                                    MSX1_01(-)0.901                        
                                    cAAGTAgat                              
                            CEBPB_01(-)0.985                               
                            tgCTTGCccaagta                                 
                         |         -20                                     
Mouse     -926      cagctaaatgCTTGCCCAAGTAGATtcctttagga      -892     Mouse
                              |||||||||||||||                              
Human     -793      gacctaggtaCTTGCCCAAGTAGATgaaaaccctc      -759     Human
                         |         -20                                     
                            taCTTGCccaagta                                 
                            CEBPB_01(-)0.985                               
                                    cAAGTAgat                              
                                    MSX1_01(-)0.901                        


                                                      EN1_01(-)0.922                                  
                                                      agAAAAC                                         
                    -60       |         -40       |           -20                                     
Mouse     -1154     tatttcaggaTTGAAGAGTTTTGTCTAAAGAC--AGAAAACCTGCCTCACTGtgtcaccccg     -1095     Mouse
                              ||||| || ||||||| |||||  ||||||||||| ||||||                              
Human     -1070     acttcatagcTTGAACAGCTTTGTCTGAAGACTTAGAAAACCTGCTTCACTGgatcacttaa     -1009     Human
                      -60       |         -40       |         -20                                     
                                                      agAAAAC                                         
                                                      EN1_01(-)0.922                                  


                                  EN1_01(-)1                                               
                                  taATTAC                                                  
                     |         -40       |         -20                                     
Mouse     -1348     agactcactgATTATAATTACCACTTCTGAATTAGATATAAatatgtgtga     -1298     Mouse
                              ||| ||||||| | ||||||||| || ||||                              
Human     -1267     gtagtaacaaATTCTAATTACAAATTCTGAATTTGACATAAtatatgttaa     -1217     Human
                     |         -40       |         -20                                     
                                  taATTAC                                                  
                                  EN1_01(-)1                                               


                                  TEF1_Q6(+)0.915                                              
                                  GCAATg                                                       
                         |         -40       |         -20                                     
Mouse     -1403     agcctggtccACTGGCAATGCTTTTACCTACTGGGTTTACTTTGGccagtgcagt     -1349     Mouse
                              |||||||||| |||| |||  ||| |||  |||||                              
Human     -1322     agccaaatcaACTGGCAATGGTTTTTCCTGGTGGATTTGATTTGGttaatgagtt     -1268     Human
                         |         -40       |         -20                                     
                                  GCAATg                                                       
                                  TEF1_Q6(+)0.915                                              


                                                                            GATA2_01(-)0.992                       
                                                                            gtTTATCaac                             
                                                                            GATA1_01(-)0.988                       
                                                                            gtTTATCaac                             
                                                                     CR   X_Q4(-)0.948                             
                                                                     ag   gaGTTTAtcaa                              
                      |         -60       |         -40       |            -20                                     
Mouse     -1719     atagtttactTTTCAGACTAATATGTTATGAAGTCTTGCAAAACCCTTAAG---GAGTTTATCAActgagaaact     -1648     Mouse
                              ||| ||| ||||||| ||  |||| |||| || ||||||||   |||||||||||                              
Human     -1586     tgtaaaaaaaTTTTAGATTAATATGATACAAAGTTTTGCCAAGCCCTTAAGAGGGAGTTTATCAAttcagcgctt     -1512     Human
                         |         -60       |         -40       |         -20                                     
                                                                        gggaGTTTAtcaa                              
                                                                        CRX_Q4(-)0.948                             
                                                                            gtTTATCaat                             
                                                                            GATA1_01(-)0.988                       
                                                                            gtTTATCaat                             
                                                                            GATA2_01(-)0.992                       


                              ELF1_Q6(-)1                                 
                              agTTCCTctagg                                
                        |         -20                                     
Mouse     -2548     tgatttgtccAGTTCCTCTAGGTTtagcttatac     -2515     Mouse
                              |||||||||| |||                              
Human     -1968     cacttttcaaAGTTCCTCTAAGTTcccctgtatc     -1935     Human
                        |         -20                                     
                              agTTCCTctaag                                
                              ELF1_Q6(-)1                                 


                             P300_01(+)1                                   
                             gactGGAGTcaagt                                
                         |         -20                                     
Mouse     -4255     aaactatgtgACTGGAGTCAAGTTAtgaccaacat     -4221     Mouse
                              |||||||||||||||                              
Human     -2200     caagcagccaACTGGAGTCAAGTTAataataatga     -2166     Human
                         |         -20                                     
                             aactGGAGTcaagt                                
                             P300_01(+)1                                   


                                         STAT5B_01(+)0.919                             
                                         ggCTTCTaggacctc                               
                           -40       |         -20                                     
Mouse     -4368     tggaaaattcGAAATTCCGGAGGCTTCTAGGACCTCAtagctaagct     -4322     Mouse
                              ||||||| || |||||| |||||||||                              
Human     -2348     aaactcttagGAAATTCTGGCGGCTTCCAGGACCTCAcagtcgattg     -2302     Human
                           -40       |         -20                                     
                                         ggCTTCCaggacctc                               
                                         STAT5B_01(+)0.951                             


                                         POU1F1_Q6(+)0.985                           
                                         aTGGATcata                                  
                                         GATA2_01(-)0.974                            
                                         atGGATCata                                  
                                         GATA2_01(+)0.971                            
                                         atgGATCAta                                  
                                         GATA1_01(-)0.988                            
                                         atGGATCata                                  
                                         GATA1_01(+)0.983                            
                                         atgGATCAta                                  
                         -40       |         -20                                     
Mouse     -4470     tgatgagtgaTCAACTCATGTATGGATCATAGTTTatctatctct     -4426     Mouse
                              ||||| | ||| ||||||||| |||                              
Human     -2443     caatggctggTCAACACCTGTGTGGATCATATTTTgcctcttagg     -2399     Human
                         -40       |         -20                                     
                                         gtgGATCAta                                  
                                         GATA1_01(+)0.983                            
                                         gtGGATCata                                  
                                         GATA1_01(-)0.988                            
                                         gtgGATCAta                                  
                                         GATA2_01(+)0.971                            
                                         gtGGATCata                                  
                                         GATA2_01(-)0.974                            
                                         gTGGATcata                                  
                                         POU1F1_Q6(+)0.985                           


                              EN1_01(-)0.917                          
                              taAGCAC                                 
                              -20                                     
Mouse     -5047     gctgggtgacTAAGCACTTCtgtgcccttc     -5018     Mouse
                              ||||||||||                              
Human     -2877     gacagtttaaTAAGCACTTCcgcacttgtg     -2848     Human
                              -20                                     
                              taAGCAC                                 
                              EN1_01(-)0.917                          


                                           SF1_Q6(-)1                                              
                                           CAAGGttt                                                
                                        LRH1_Q5(-)1                                                
                                        cctCAAGGtttg                                               
                               PAX4_03(+)1                                                         
                               aaagccCACCCt                                                        
                             |         -40       |         -20                                     
Mouse     -5124     aaccaaggcaGAAAGCCCACCCTCAAGGTTTGGTGATTAATAAGGTGGAtcaaaattca     -5066     Mouse
                              |||| |||||||||||||||||  | ||| ||| |||||                              
Human     -3097     tggcaagaatGAAACCCCACCCTCAAGGTTTGTAGTTTACTAAAGTGGAgtgtaaatga     -3039     Human
                             |         -40       |         -20                                     
                               aaacccCACCCt                                                        
                               PAX4_03(+)1                                                         
                                        cctCAAGGtttg                                               
                                        LRH1_Q5(-)1                                                
                                           CAAGGttt                                                
                                           SF1_Q6(-)1                                              


                              GATA2_01(+)0.987                                   
                              aagGATGGgt                                         
                              GATA1_01(+)1                                       
                              aagGATGGgt                                         
                     -40       |         -20                                     
Mouse     -5206     gaaaggaggcAAGGATGGGTTTCAGCTTGCAgctgtttgcc     -5166     Mouse
                              ||||||| |||||||||||||                              
Human     -3189     gatggtatgaAAGGATGAGTTTCAGCTTGCAtctagccata     -3149     Human
                     -40       |         -20                                     
                              aagGATGAgt                                         
                              GATA1_01(+)0.988                                   
                              aagGATGAgt                                         
                              GATA2_01(+)0.979                                   


                                   PAX4_03(-)0.907                                            
                                   gGTGTGcgtgca                                               
                        |         -40       |         -20                                     
Mouse     -5394     ctcttgagttAGTTGGGTGTGCGTGCAAAGGCAGATGTGCTGAAgctgccaagc     -5341     Mouse
                              ||| |||||||| |||| | ||| || | |||||                              
Human     -3389     tcttttcttgAGTAGGGTGTGCATGCAGAAGCAAATTTTCTGAAactactaggc     -3336     Human
                        |         -40       |         -20                                     
                                   gGTGTGcatgca                                               
                                   PAX4_03(-)0.907                                            


                                     HFH3_01(+)0.981                                                                        
                                     gttTATTTttctc                                                                          
                                  LRF_Q2(-)0.904                                                                            
                                  TGGGTttat                                                                                 
                                 CRX_Q4(-)0.948                                                                             
                                 ttggGTTTAtttt                                                                              
                                FREAC7_01(-)1                                                                               
                                cttgggTTTATttttc                                                                            
                        -80       |         -60       |         -40       |         -20                                     
Mouse     -5559     aagaaaaaccAACTTGGGTTTATTTTTCTCCACTCTACTTGACCTTCTCAAATTGAAATTCCCATCAAACAGCAgtcaattgga     -5476     Mouse
                              ||||||||||||||||| | |||  | |||||||| ||  || |||||||| |||||  |||||                              
Human     -3546     aaaagaaaaaAACTTGGGTTTATTTTT-TTCACAATCCTTGACCTCCTTGAAATGAAATTCTCATCAGCCAGCAcaccgatttc     -3464     Human
                       -80       |         -60        |         -40       |         -20                                     
                                cttgggTTTATtttt t                                                                           
                                FREAC7_01(-)1                                                                               
                                 ttggGTTTAtttt                                                                              
                                 CRX_Q4(-)0.948                                                                             
                                  TGGGTttat                                                                                 
                                  LRF_Q2(-)0.90 4                                                                           
                                     gttTATTTtt ttc                                                                         
                                     HFH3_01(+) 0.981                                                                       


                                                     AP2REP_01(+)0.918                      
                                                     CAGTCtc                                
                      |         -40       |         -20                                     
Mouse     -5755     ctttttttttCTGCAAGAAGCAGCTTCCAGGCTCAGTCTCTGaagtaactgt     -5704     Mouse
                              |||| |||| |||| |  ||||||||||||||                              
Human     -3706     cggtccttccCTGCCAGAAACAGCCTTTAGGCTCAGTCTCTGtaaagaactg     -3655     Human
                      |         -40       |         -20                                     
                                                     CAGTCtc                                
                                                     AP2REP_01(+)0.918                      
