# Supplementary material for: Transcriptional double-autorepression feedforward circuits act for multicellularity and nervous system development
Source: BMC Genomics. 2011 May 11;12:228. doi: 10.1186/1471-2164-12-228 (PMC3116505; doi:10.1186/1471-2164-12-228)
Supplement: Additional file 4 — Alignments of conserved blocks for 5169 human-mouse orthologs with conserved TFBSs. The location and motif information for 386237 TFBSs are displayed in a character-based alignment-embedded layout. Each file name stands for a gene symbol and the file contains the alignments of conserved blocks with TFBS information for the corresponding gene. Each alignment is not interleaved. The graphical alignments with TFBS information for the 5169 human-mouse ortholog pairs are provided in a browsable format at our website http://genet.med.kagawa-u.ac.jp/pub/HMO_5169/List.htm, together with the character-based alignments with TFBSs and raw sequences contained in Additional files 4 and 2 respectively. [file 1471-2164-12-228-S4.ZIP › Additional_file_4/Text-based_Alignments/ADIPOQ.aln.txt]

---------- ADIPOQ ----------

                               PEA3_Q6(-)1                                   
                               tGGATGt                                       
                              GATA2_01(+)0.98                                
                              ttgGATGTgc                                     
                              GATA1_01(+)0.99                                
                              ttgGATGTgc                                     
                           |         -20                                     
Mouse     -73       caggtcctgaTTGGATGTGCCATGTGAgtctgccttt       -37     Mouse
                              |||||||||||| ||||                              
Human     -2092     gaaagatgagTTGGATGTGCCACGTGAagagggtagt     -2056     Human
                           |         -20                                     
                              ttgGATGTgc                                     
                              GATA1_01(+)0.99                                
                              ttgGATGTgc                                     
                              GATA2_01(+)0.98                                
                               tGGATGt                                       
                               PEA3_Q6(-)1                                   


                               HFH3_01(-)0.931                         
                               gacttAAAAAcgt                           
                     |         -20                                     
Mouse     -1940     tctttttaaaAGACTTAAAAAcgtttaggtg     -1910     Mouse
                              |||||||||||                              
Human     -2596     atgtatcaggAGACTTAAAAAtgtgcatacc     -2566     Human
                     |         -20                                     
                               gacttAAAAAtgt                           
                               HFH3_01(-)0.931                         


                              PEA3_Q6(-)0.937                                 
                              gGGAGGc                                         
                            |         -20                                     
Mouse     -2958     tcccacatcaGGGAGGCCAACGCACGAGgagtaccctg     -2921     Mouse
                              ||||||| || ||| |||                              
Human     -2906     tcagctacttGGGAGGCTAAGGCATGAGaatcgcttga     -2869     Human
                            |         -20                                     
                              gGGAGGc                                         
                              PEA3_Q6(-)0.937                                 


                                 AP2REP_01(+)0.932                            
                                 CAGTAga                                      
                            |         -20                                     
Mouse     -3663     atcactccagATTCAGTAGATGGCGACAgaggcactca     -3626     Mouse
                              |||||||||| |||||||                              
Human     -3525     aattcttcaaATTCAGTAGAGGGCGACAaatgtacata     -3488     Human
                            |         -20                                     
                                 CAGTAga                                      
                                 AP2REP_01(+)0.932                            


                              PEA3_Q6(+)1                                 
                              tCTTCCa                                     
                             STAT5A_01(-)0.995                            
                             gtCTTCCaacaaaca                              
                             CEBPB_01(-)0.95                              
                             gtCTTCCaacaaac                               
                        |         -20                                     
Mouse     -5152     tgtcgcttagTCTTCCAACAAACAcataaagggc     -5119     Mouse
                              ||||||||||||||                              
Human     -5906     caccatttgaTCTTCCAACAAACAgaacactgaa     -5873     Human
                        |         -20                                     
                             atCTTCCaacaaac                               
                             CEBPB_01(-)0.95                              
                             atCTTCCaacaaaca                              
                             STAT5A_01(-)0.995                            
                              tCTTCCa                                     
                              PEA3_Q6(+)1                                 


                                                   SP1_01(+)0.972                                 
                                                   aaGGCAGggt                                     
                            |         -40       |         -20                                     
Mouse     -5398     ctcaccctttCCCCATGGGGAAGGGTACTAAAAGGCAGGGTATGTGACggtagtatgt     -5341     Mouse
                              ||||||||||  |  || | ||||||||| | ||||||                              
Human     -6178     gtatccctcaCCCCATGGGGTGGCATATTGAAAGGCAGGATGTGTGACcacgatactt     -6121     Human
                            |         -40       |         -20                                     
                                                   aaGGCAGgat                                     
                                                   SP1_01(+)0.972                                 


                                  AP2REP_01(+)0.918                GATA2_01(+)0.974                                                                     
                                  CAGTCcc                          caaGATTCtg                                                                           
                                 IK2_01(-)1                        GATA1_01(+)0.99                                                                      
                                 ccagTCCCAgag                      caaGATTCtg                                                                           
                      |         -100      |         -80       |         -60       |         -40       |         -20                                     
Mouse     -6088     agcctaatctCTGCCAGTCCCAGAGGAAACTCCAGTCTTGAATTTCACAAGATTCTGGATGTTGGTGCTAAAATGCCAGCAGGTCAAAGAGGAATTTCACATccccttcact     -5977     Mouse
                              ||||||||||||||||  || |    |||| |||||||| |||||| | |||||   || |||| |||| ||||||||| | |||||| |||                              
Human     -6451     gctctgcctcCTGCCAGTCCCAGAGGGGACCCTGTCCTTGCATTTCACAGGATTCT-GCTGTTGCAACTGAAATTCCAGTAGGTCAAAGTGAAATTTCTCATacactttaac     -6341     Human
                     |         -100      |         -80       |         -60        |         -40       |         -20                                     
                                 ccagTCCCAgag                      cagGATTCt g                                                                          
                                 IK2_01(-)1                        GATA1_01( +)0.99                                                                     
                                  CAGTCcc                          cagGATTCt g                                                                          
                                  AP2REP_01(+)0.918                GATA2_01( +)0.974                                                                    
