# Supplementary material for: Transcriptional double-autorepression feedforward circuits act for multicellularity and nervous system development
Source: BMC Genomics. 2011 May 11;12:228. doi: 10.1186/1471-2164-12-228 (PMC3116505; doi:10.1186/1471-2164-12-228)
Supplement: Additional file 4 — Alignments of conserved blocks for 5169 human-mouse orthologs with conserved TFBSs. The location and motif information for 386237 TFBSs are displayed in a character-based alignment-embedded layout. Each file name stands for a gene symbol and the file contains the alignments of conserved blocks with TFBS information for the corresponding gene. Each alignment is not interleaved. The graphical alignments with TFBS information for the 5169 human-mouse ortholog pairs are provided in a browsable format at our website http://genet.med.kagawa-u.ac.jp/pub/HMO_5169/List.htm, together with the character-based alignments with TFBSs and raw sequences contained in Additional files 4 and 2 respectively. [file 1471-2164-12-228-S4.ZIP › Additional_file_4/Text-based_Alignments/ADIPOR1.aln.txt]

---------- ADIPOR1 ----------

                                                               LRF_Q2(-)0.923                                                                              
                                                               TGGGGctga                                                                                   
                                                    SP1_01(-)0.972                                                                                         
                                                    tctCTGCCct                                                                                             
                                               GATA2_01(-)0.972         LRF_Q2(+)0.923                                                                     
                                               gaAGATCtct               gagaCCCCA                                                                          
                                               GATA2_01(+)0.972        LRF_Q2(+)0.981                                                                      
                                               gaaGATCTct              agagACCCC                                                                           
                                               GATA1_01(-)0.985 SP1_01(+)0.962                                                                             
                                               gaAGATCtct       ggGGCTGaga                                                                                 
                                               GATA1_01(+)0.985 LRF_Q2(-)0.943                 HSF2_01(+)0.992      SP1_01(-)0.962                         
                                               gaaGATCTct       GGGGCtgag                      TGAAGctgcc           tacCAGCCag                             
                         |         -100      |         -80       |         -60       |         -40       |         -20                                     
Mouse     -106      ttgtatctgcAGTGTCCACCATCACAGGAAGATCTCTGCCCTCTGGGGCTGAGAGACCCCAACCTTTCTTCAAGCTGAAGCTGCCAGGCACTGAGGTACCAGCCAG                 -1     Mouse
                              |||||| ||||||| ||| |||||||||||| ||||||||||||||||||||||||||  ||||||||||||||  || | ||||||||||||||                              
Human     -106      attttcttttAGTGTCTACCATCAGAGGGAGATCTCTGCCCCCTGGGGCTGAGAGACCCCAACCTTTCCCCAAGCTGAAGCTGCAGGGTATTGAGGTACCAGCCAG                 -1     Human
                         |         -100      |         -80       |         -60       |         -40       |         -20                                     
                                               ggaGATCTct       GGGGCtgag                      TGAAGctgca           tacCAGCCag                             
                                               GATA1_01(+)0.985 LRF_Q2(-)0.943                 HSF2_01(+)0.992      SP1_01(-)0.962                         
                                               ggAGATCtct       ggGGCTGaga                                                                                 
                                               GATA1_01(-)0.985 SP1_01(+)0.962                                                                             
                                               ggaGATCTct              agagACCCC                                                                           
                                               GATA2_01(+)0.972        LRF_Q2(+)0.981                                                                      
                                               ggAGATCtct               gagaCCCCA                                                                          
                                               GATA2_01(-)0.972         LRF_Q2(+)0.923                                                                     
                                                    tctCTGCCcc                                                                                             
                                                    SP1_01(-)0.972                                                                                         
                                                               TGGGGctga                                                                                   
                                                               LRF_Q2(-)0.923                                                                              


                                                                                              POU1F1_Q6(-)1                                               
                                                                                              tcatATTCAg                                                  
                                                                                GATA2_01(+)0.971                     IRF1_Q6(-)0.975                      
                                                                                gctGATTAgc                           AAATGaa                              
                                                                                GATA1_01(+)0.985                    TEF1_Q6(+)0.972                       
                                                                                gctGATTAgc                          GAAATg                                
                      |         -100      |         -80       |         -60         |         -40       |         -20                                     
Mouse     -224      gaagacagtgGATTTTATTTAAACAATGAGCTAGCCTTTACAGTTAGAGGCAGGGTA--AGCTGATTAGCTATGTCATATTCAGTATAGCATTACAGAAATGAAtccggtgttg      -113     Mouse
                              ||||| |||||| |||| | || ||||||| | || | | |||| ||  || |||||||||   || ||||||||||   | || |||||||||                              
Human     -245      gacaggaataGATTTCATTTAAGCAATTAACTGGCCTTTAGAATTGGGGACAGGATATGAGTTGATTAGCT---TCTTATTCAGTATTAGAGTATAGAAATGAAactgtaagag      -135     Human
                     |         -100      |         -80       |         -60       |            -40       |         -20                                     
                                                                                gttGATTAgc                          GAAATg                                
                                                                                GATA1_01(+)   0.985                 TEF1_Q6(+)0.972                       
                                                                                gttGATTAgc                           AAATGaa                              
                                                                                GATA2_01(+)   0.971                  IRF1_Q6(-)0.975                      
                                                                                              tcttATTCAg                                                  
                                                                                              POU1F1_Q6(-)1                                               


                                HSF2_01(-)0.99                                                  
                                aggccTTTCA                                                      
                          |         -40       |         -20                                     
Mouse     -710      agttgcgcgtCTAGGCCTTTCATGGGGGGAATGGGCTTGAGGAGTGgtgggcgtcg      -655     Mouse
                              ||||||||||| ||||  || || ||||  ||||||                              
Human     -484      ggtctcagagCTAGGCCTTTCTTGGGCAGAGTGAGCTTTGGGAGTGatagatgaga      -429     Human
                          |         -40       |         -20                                     
                                aggccTTTCT                                                      
                                HSF2_01(-)0.996                                                 


                                                                                        GATA2_01(+)0.98                             
                                                                                        ccaGATGTgg                                  
                                                                                        GATA1_01(+)0.99                             
                                                                                        ccaGATGTgg                                  
                                                                                       MYOGENIN_Q6(+)0.964                          
                                                                                       gcCAGATg                                     
                     |         -80       |         -60       |         -40        |         -20                                     
Mouse     -1058     aaaggccaaaTGAGTACAGTTGACACTTAATCCATTCCTAAGCCTGTATGCTCTCTCAATA-TTGTAGCCAGATGTGGGCTTcacttaaaga      -968     Mouse
                              ||||| |||||| || ||||| |||| ||||||||| ||| |||   | || ||| |||||||||| |||||                              
Human     -582      aaggtctaacTGAGTTCAGTTGGCATTTAATTCATTTCTAAGCCTGGATGATCTTGTAGTAATTGCAGCCAGATGTTGGCTTtatattttta      -491     Human
                      |         -80       |         -60       |         -40       |         -20                                     
                                                                                       gcCAGATg                                     
                                                                                       MYOGENIN_Q6(+)0.964                          
                                                                                        ccaGATGTtg                                  
                                                                                        GATA1_01(+)0.99                             
                                                                                        ccaGATGTtg                                  
                                                                                        GATA2_01(+)0.98                             


                                                                                                        PAX4_03(-)0.907                                                                                          
                                                                                                        tGTGTGgcaaag                                                                                             
                                     SP1_01(+)0.912         EN1_01(+)0.926                             CEBPB_01(+)0.976           PEA3_Q6(+)0.937      TFIII_Q6(-)0.919                                          
                                     ggGGCTTaga             GTGGTtg                                    gtgtgtgGCAAAgg             gCCTCCt              CCTGCttcc                                                 
                                    CRX_Q4(-)0.955       EN1_01(+)0.926                               PAX4_03(-)0.907             LRH1_Q5(+)1      ELF1_Q6(-)1                                                   
                                    tgggGCTTAgatt        GTGGTgg                                      tGTGTGtggcaa                gcctCCTTGtct     acTTCCTgcttc                                                  
                             -160      |         -140      |         -120      |         -100      |         -80       |         -60       |         -40       |         -20                                     
Mouse     -1355     tacaaagtatTTTGAGTGGGGCTTAGATTTATGGGCTGTGGTGGTTGGGACGCGCTCTTGCAGAGCCGGTGATTTAGGGGTGTGTGTGTGGCAAAGGGCGGACTTGGGGAGCCTCCTTGTCTTTTAAACTTCCTGCTTCCGGGTAGATCATTGCTTGCTgtgaggagtg     -1187     Mouse
                              ||||||| ||||||||| ||||||| |||||||||||  ||  | | |||  |||| ||| |||    ||| ||||||||||||||||   | | |||  |||||||||||  || | |||||||||||| ||||  |  |||||||||                              
Human     -898      gaaatactcaTTTGAGTAGGGCTTAGA-TTATGGGTTGTGGTGGTTGAAACAAGTTATTGTGGAGCTGGTTATT---AGGTATGTGTGTGGCAAAGGGTAAATTGGGGCTGCCTCCTTGTC--TTCACCTTCCTGCTTCCAGGTAAGTTCTTGCTTGCTtgcaggacag      -736     Human
                       -160      |         -140       |         -120      |         -100         |         -80       |         -60       |           -40       |         -20                                     
                                    taggGCTTAga tt       GTGGTgg                                      tGTGTGtggcaa                gcctCCTTGtc  t   ccTTCCTgcttc                                                  
                                    CRX_Q4(-)0. 955      EN1_01(+)0.926                               PAX4_03(-)0.907             LRH1_Q5(+)1      ELF1_Q6(-)1                                                   
                                     agGGCTTaga             GTGGTtg                                    gtgtgtgGCAAAgg             gCCTCCt              CCTGCttcc                                                 
                                     SP1_01(+)0 .912        EN1_01(+)0.926                             CEBPB_01(+)0.976           PEA3_Q6(+)0  .937    TFIII_Q6(-)0.919                                          
                                                                                                        tGTGTGgcaaag                                                                                             
                                                                                                        PAX4_03(-)0.907                                                                                          


                                IK2_01(-)0.969                                                         
                                ataaTCCCTgag                                                           
                               PITX2_Q2(+)1        GATA2_01(+)0.971                                    
                               taTAATCcctg         tgaGATTAct                                          
                               GATA2_01(-)0.971    GATA1_01(+)0.985                                    
                               taTAATCcct          tgaGATTAct                                          
                               GATA1_01(-)0.985   PITX2_Q2(-)1                                         
                               taTAATCcct         ttgaGATTAct                                          
                             CRX_Q4(+)1           CRX_Q4(-)1                                           
                             attaTAATCcctg        ttgaGATTActct                                        
                       -60       |         -40       |         -20                                     
Mouse     -1820     atatacctaaTTATAATCCCTGAGAGGGAATTGAGATTACTCTTGGGTAAAAActagtccaga     -1758     Mouse
                              ||||||||||||||| ||||||| |||||||||| | ||||||                              
Human     -1458     agaaagagatTTATAATCCCTGAGAAGGAATTGTGATTACTCTTAGATAAAAAagaactgaca     -1396     Human
                       -60       |         -40       |         -20                                     
                             tttaTAATCcctg        ttgtGATTActct                                        
                             CRX_Q4(+)1           CRX_Q4(-)1                                           
                               taTAATCcct         ttgtGATTAct                                          
                               GATA1_01(-)0.985   PITX2_Q2(-)1                                         
                               taTAATCcct          tgtGATTAct                                          
                               GATA2_01(-)0.971    GATA1_01(+)0.985                                    
                               taTAATCcctg         tgtGATTAct                                          
                               PITX2_Q2(+)1        GATA2_01(+)0.971                                    
                                ataaTCCCTgag                                                           
                                IK2_01(-)0.969                                                         


                               GATA2_01(+)0.979                               
                               gagGATTGcc                                     
                               GATA1_01(+)0.997                               
                               gagGATTGcc                                     
                            |         -20                                     
Mouse     -2460     atggcttgtaTGAGGATTGCCTTCACCTcagggcagat     -2423     Mouse
                              ||||||||||| | ||||                              
Human     -1806     tttagaagctTGAGGATTGCCCTTACCTgatgtgttag     -1769     Human
                            |         -20                                     
                               gagGATTGcc                                     
                               GATA1_01(+)0.997                               
                               gagGATTGcc                                     
                               GATA2_01(+)0.979                               


                                  SOX17_01(-)1                                   
                                  ATTGTt                                         
                                 HFH3_01(+)1                                     
                                 tatTGTTTgtgtc                                   
                                SOX5_01(-)1                                      
                                ttATTGTttg                                       
                               EN1_01(+)0.93                                     
                               GTTATtg                                           
                     -40       |         -20                                     
Mouse     -2616     ttgggtaatgAGTTATTGTTTGTGTCTCTCTggagtctaga     -2576     Mouse
                              ||||||||||| |||||||||                              
Human     -1901     ctgtatagcaAGTTATTGTTTTTGTCTCTCTtggactagat     -1861     Human
                     -40       |         -20                                     
                               GTTATtg                                           
                               EN1_01(+)0.93                                     
                                ttATTGTttt                                       
                                SOX5_01(-)1                                      
                                 tatTGTTTttgtc                                   
                                 HFH3_01(+)1                                     
                                  ATTGTt                                         
                                  SOX17_01(-)1                                   


                                       HSF2_01(+)0.996                             
                                       GGAACtgtct                                  
                                       CREL_01(-)0.952                             
                                       GGAACtgtct                                  
                                       AP2REP_01(-)0.918                           
                                       ggAACTG                                     
                                   ETS2_B(+)1                                      
                                   aggAGGAActgtct                                  
                                 ELF1_Q6(+)1     EN1_01(+)0.922                    
                                 ggaggAGGAAct    GTGTTga                           
                       -40       |         -20                                     
Mouse     -2664     ttgtgcactaAAAGGAGGAGGAACTGTCTGTGTtgacataaag     -2622     Mouse
                              |||||| |||||||||||| |||                              
Human     -1956     ttgcacatttAAAGGAAGAGGAACTGTCTATGTgttgacacca     -1914     Human
                       -40       |         -20                                     
                                 ggaagAGGAAct      GTGTTga                         
                                 ELF1_Q6(+)1       EN1_01(+)0.9                    
                                   aagAGGAActgtct                                  
                                   ETS2_B(+)1                                      
                                       ggAACTG                                     
                                       AP2REP_01(-)0.918                           
                                       GGAACtgtct                                  
                                       CREL_01(-)0.952                             
                                       GGAACtgtct                                  
                                       HSF2_01(+)0.996                             


                                      ELF1_Q6(-)1                                                              
                                      gtTTCCTgttct                                                             
                                  ETS2_B(-)1                              AP2REP_01(+)0.907                    
                                  tccagtTTCCTgtt                          CTGTGtg                              
                             -60       |         -40         |         -20                                     
Mouse     -2748     gcttcccaggGGCCTCCAGTTTCCTGTTCT--TGAGCTCAAGTGTTGATTGTGACTGTGTGtgttaacaaa     -2680     Mouse
                              ||| ||||| ||||||||||  | ||||||| |||| | | ||||||||||                              
Human     -2036     ggttttcataGGCTTCCAGCTTCCTGTTCTCCTTAGCTCAATTGTTCACTATGACTGTGTGctggcatctc     -1966     Human
                     |         -60       |         -40       |         -20                                     
                                  tccagcTTCCTgtt                          CTGTGtg                              
                                  ETS2_B(-)1                              AP2REP_01(+)0.907                    
                                      gcTTCCTgttct                                                             
                                      ELF1_Q6(-)1                                                              


                                                                    EN1_01(+)0.922                              
                                                                    GTTTTga                                     
                      |         -60       |         -40       |         -20                                     
Mouse     -2859     tttgtctgggAGCTGTTTATTCAGTAAGACTTCCCTTTGAGGAAGGATGTTTTGAGGTCAGCtgttaagatt     -2788     Mouse
                              ||||| | ||||||||  ||||| ||||||||||  ||||||||||||||||                              
Human     -2150     tttttagtaaAGCTGCTGATTCAGTAGTACTTCACTTTGAGGAAATATGTTTTGAGGTCAGCctattgagaa     -2079     Human
                      |         -60       |         -40       |         -20                                     
                                                                    GTTTTga                                     
                                                                    EN1_01(+)0.922                              


                                                               GATA2_01(+)0.992                          
                                                               aagGATAAga                                
                                                               GATA1_01(+)0.988                          
                                                               aagGATAAga                                
                         -60       |         -40       |         -20                                     
Mouse     -3194     attcattatgTATTCAGTGAGTGAATTGGCTTACTCTGGAGGAAAGGATAAGAGAtagctccatg     -3130     Mouse
                              |||||| ||| ||  ||| |||||||||| | || ||||||||||                              
Human     -2574     acttgctaaaTATTCAATGAATGTGTTGACTTACTCTGGGGAAAGGGATAAGAGAagccaccaca     -2510     Human
                         -60       |         -40       |         -20                                     
                                                               aggGATAAga                                
                                                               GATA1_01(+)0.988                          
                                                               aggGATAAga                                
                                                               GATA2_01(+)0.992                          


                                                  AP2REP_01(-)0.907                    
                                                  tgCACAG                              
                           -40       |         -20                                     
Mouse     -3251     acagggacagAACTTGTTCAACTTCTGTTTTGCACAGgaccttatag     -3205     Mouse
                              |||||||||||||| | ||||||||||                              
Human     -2666     acaatactatAACTTGTTCAACTTGTATTTTGCACAGtgtcttgtat     -2620     Human
                           -40       |         -20                                     
                                                  tgCACAG                              
                                                  AP2REP_01(-)0.907                    


                                         HSF2_01(-)1                                                                    
                                         tgaccATTCT                                                                     
                                     PAX4_03(-)0.907        EN1_01(+)0.917                                              
                                     tGTGTGaccatt           GTTCTct                                                     
                            |         -60       |           -40       |         -20                                     
Mouse     -3365     gcacccagtgAATTAAATGTGTGACCATTCTGCTT--AGAGTTCTCTTCCTACACTGCCTTGCTGGAGCAgtgagatcat     -3288     Mouse
                              |||| | ||||||||||||||  ||   | ||||||| ||| ||||||| | ||||||||                              
Human     -2800     aaagttactaAATTTAGTGTGTGACCATTCTAGTTGAGGGGTTCTCTCCCTCCACTGCCCTCCTGGAGCAatcaaattgt     -2721     Human
                    -80       |         -60       |         -40       |         -20                                     
                                     tGTGTGaccatt           GTTCTct                                                     
                                     PAX4_03(-)0.907        EN1_01(+)0.917                                              
                                         tgaccATTCT                                                                     
                                         HSF2_01(-)1                                                                    


                                                     ETS2_B(-)1                                    
                                                     cttcctTTCCTgtc                                
                                                   ETS1_B(-)1                                      
                                                   ctcttcctTTCCTgt                                 
                                       GATA2_01(-)0.972                                            
                                       tcAGATCcct                                                  
                                       GATA2_01(+)0.974                                            
                                       tcaGATCCct                                                  
                                       GATA1_01(-)0.985                                            
                                       tcAGATCcct                                                  
                                       GATA1_01(+)0.988  ELF1_Q6(-)1                               
                                       tcaGATCCct        ctTTCCTgtctc                              
                             |         -40       |         -20                                     
Mouse     -3539     ctctctcctcTGCCAGACCTCAGATCCCTCCCTCTTCCTTTCCTGTCTCaacttttcgt     -3481     Mouse
                              |||||||| || |||||||  |||| |||||||||||||                              
Human     -3299     tcttctttctTGCCAGACGTCCGATCCCTATCTCTCCCTTTCCTGTCTCtgtgttacta     -3241     Human
                             |         -40       |         -20                                     
                                       tccGATCCct        ctTTCCTgtctc                              
                                       GATA1_01(+)0.988  ELF1_Q6(-)1                               
                                       tcCGATCcct                                                  
                                       GATA1_01(-)0.995                                            
                                       tccGATCCct                                                  
                                       GATA2_01(+)0.974                                            
                                       tcCGATCcct                                                  
                                       GATA2_01(-)0.979                                            
                                                   ctctccctTTCCTgt                                 
                                                   ETS1_B(-)1                                      
                                                     ctccctTTCCTgtc                                
                                                     ETS2_B(-)1                                    


                                                                                                                         EN1_01(+)0.93                                                                                                                                                                                                                                                                                      
                                                                                                                         GTGATta                                                                                                                                                                                                                                                                                            
                                                                                                                        GATA2_01(+)0.971                                                                                                                                                                                                                                                                                    
                                                                                                                        ggtGATTAaa                                                                                                                                                                                                                                                                                          
                                                                                                                        GATA1_01(+)0.985                                                                                                                                                                                                                                                                                    
                                                                                                                        ggtGATTAaa                                                                                                                                                                                                                                                                                          
                                                                                                                       PITX2_Q2(-)1                                 HFH3_01(+)0.981                                                                         CRX_Q4(-)0.948                                                                                                                                                  
                                                                                                                       tggtGATTAaa                                  tctTATTTgtagg                                                                           aaaaGTTTAttag                                                                                                                                                   
                                                                                                                       CRX_Q4(-)1                               CRX_Q4(-)0.904                                                                         EN1_01(+)0.926                                                                                                                                                       
                                                                                                                       tggtGATTAaaac                            attaTCTTAtttg                                                                          GTGGTaa                                                                                                                                                              
                                                                                                                      PAX4_03(-)0.903                          GATA2_01(-)0.992                                                                  MSX1_01(+)0.9                                                                                                                                                              
                                                                                                                      cTGGTGattaaa                             gaTTATCtta                                                                        agcTTAGTg                                                                                                                                                                  
                                                                                                                  SP1_01(+)0.962                               GATA1_01(-)0.988                                                                 HES1_Q2(+)0.957                    HSF2_01(+)0.996                                                                                                                          
                                                                                                                  ttGGCTGgtg                                   gaTTATCtta                                                                       aagctTAGTGgtaaa                    AGAAAtccca                                                                                                                               
                                                                                                                  HES1_Q2(+)0.968                           GATA2_01(+)0.971                                                                  CRX_Q4(-)0.955   CRX_Q4(-)0.948      GATA2_01(-)0.972                                         LRF_Q2(-)0.904              ELF1_Q6(-)1                                         
                                                                                                                  ttggcTGGTGattaa                           cggGATTAtc                                                                        ggaaGCTTAgtgg    agttTATTAgctt       agAAATCcca                                               TGGGTgtgg                   gtTTCCTctaaa                                        
                                           EN1_01(-)0.922                                                  CRX_Q4(+)0.955                                   GATA1_01(+)0.985                                                            AP2REP_01(+)0.918  FREAC7_01(-)1           GATA1_01(-)0.987                                                                               IRF1_Q6(-)0.975                           
                                           ggAAAAC                                                         cagcTAATTggct                                    cggGATTAtc                                                                  CAGTTgg            taaaagTTTATtagct        agAAATCcca                                                                                     AAATGca                                   
                           -360      |         -340      |         -320      |         -300      |            -280      |         -260      |         -240      |         -220      |         -200      |         -180      |         -160      |         -140      |         -120      |         -100        |         -80       |         -60       |         -40       |         -20                                     
Mouse     -4058     agggaaagtaTGTGTCATAGCCTGGAAAACTTGGAAACTGCTTCAGAGAATAAATTATCTTCAGAATCTCTAAGGGCAA---CTCTCCAGCTAATTGGCTGGTGATTAAAACTCAACTTTTTCTCCAAGTTTAGTGCGGGATTATCTTATTTGTAGGAACACAAACGCCTCTCCTTCTCCACGGCTTTAGTCTATAACAGCTTACATTTATCCAGTTGGGAAGCTTAGTGGTAAAAGTTTATTAGCTTGAGTGGAAGAAATCCCAGCAAAAATGCCCTC--TTGGGTTTGGCCCAGTCATAATTTGCTGTGCTGGGTGTGGCCCATTTGAGAGGAAAGGTGTTTCCTCTAAAATGCATAAGGgtttagaggc     -3692     Mouse
                              |||| | ||||||||||||||||| || || |||| |  ||||||  ||| || || || |||| | ||   |||||||||||| |||||||||||||||| ||||  ||||| ||| |||| |  | |||||||||||||| |||||  ||||||  |   ||| |||||| |||||| ||| ||| | | ||  |||| |||||||| ||||||||||||||| |||||||||||||||| ||||||||| || ||||||||| |||  | | ||||||| ||   ||||||||| ||  ||||||||||    ||||| |||||||  ||||||||||||| | |||||                              
Human     -3822     ccaggaaaggTGTGCCGTAGCCTGGAAAACTTGGGAATTGGTTCACAATATAAATG-TCTCCAAAAACTATAAGTGAAATAACTCTCCAGCTAACTGGCTGGTGATTAAAAATCAATCTTTTCCCCATGTTTGGCACAGGATTATCTTATTTATAGGAGTACAAACAACCTCCCTGCTCCACAGCTTTACTCTCTAATATCCTAGGTTTACCCAGTTGGAAAGCTTAGTGGTAAAGGTTTATTAGCTTGAGTTGAAGAAATCTCATCAAAAATGCACTCAGTCGAGTTTGGCTCAAATATAATTTGCAGTATTGGGTGTGGCAAGCTTGAGGGGAAAGGCATTTCCTCTAAAATACGTAAGGacatagaaag     -3452     Human
                     |         -360      |         -340      |         -320       |         -300      |         -280      |         -260      |         -240      |         -220      |         -200      |         -180      |         -160      |         -140      |         -120      |         -100      |         -80       |         -60       |         -40       |         -20                                     
                                           ggAAAAC                                                         cagcTAACTggct                                    cagGATTAtc                                                                  CAGTTgg            taaaggTTTATtagct        agAAATCtca                                               TGGGTgtgg                   atTTCCTctaaa                                        
                                           EN1_01(-)0.922                                                  CRX_Q4(+)0.907                                   GATA1_01(+)0.985                                                            AP2REP_01(+)0.918  FREAC7_01(-)1           GATA1_01(-)0.987                                         LRF_Q2(-)0.904              ELF1_Q6(-)1                                         
                                                                                                                  ctggcTGGTGattaa                           cagGATTAtc                                                                        gaaaGCTTAgtgg    ggttTATTAgctt       agAAATCtca                                                                                                                               
                                                                                                                  HES1_Q2(+)0.968                           GATA2_01(+)0.971                                                                  CRX_Q4(-)0.955   CRX_Q4(-)0.948      GATA2_01(-)0.972                                                                                                                         
                                                                                                                  ctGGCTGgtg                                   gaTTATCtta                                                                       aagctTAGTGgtaaa                    AGAAAtctca                                                                                                                               
                                                                                                                  SP1_01(+)0.962                               GATA1_01(-)0.988                                                                 HES1_Q2(+)0.957                    HSF2_01(+)0.996                                                                                                                          
                                                                                                                      cTGGTGattaaa                             gaTTATCtta                                                                        agcTTAGTg                                       AAATGca                                                                                                                    
                                                                                                                      PAX4_03(-)0.903                          GATA2_01(-)0.992                                                                  MSX1_01(+)0.9                                   IRF1_Q6(-)0.975                                                                                                            
                                                                                                                       tggtGATTAaaaa                            attaTCTTAttta                                                                          GTGGTaa                                                                                                                                                              
                                                                                                                       CRX_Q4(-)1                               CRX_Q4(-)0.904                                                                         EN1_01(+)0.926                                                                                                                                                       
                                                                                                                       tggtGATTAaa                                  tctTATTTatagg                                                                           aaagGTTTAttag                                                                                                                                                   
                                                                                                                       PITX2_Q2(-)1                                 HFH3_01(+)0.981                                                                         CRX_Q4(-)0.948                                                                                                                                                  
                                                                                                                        ggtGATTAaa                                                                                                                                                                                                                                                                                          
                                                                                                                        GATA1_01(+)0.985                                                                                                                                                                                                                                                                                    
                                                                                                                        ggtGATTAaa                                                                                                                                                                                                                                                                                          
                                                                                                                        GATA2_01(+)0.971                                                                                                                                                                                                                                                                                    
                                                                                                                         GTGATta                                                                                                                                                                                                                                                                                            
                                                                                                                         EN1_01(+)0.93                                                                                                                                                                                                                                                                                      


                                    GATA2_01(-)0.982                          
                                    tgGCATCaag                                
                                    GATA1_01(-)0.993                          
                                    tgGCATCaag                                
                            |         -20                                     
Mouse     -4316     cggaggcagtGACACTTGGCATCAAGTAaagttcccat     -4279     Mouse
                              ||| ||||||||| ||||                              
Human     -4108     cagagtctggGACGCTTGGCATCGAGTAggagagctga     -4071     Human
                            |         -20                                     
                                    tgGCATCgag                                
                                    GATA1_01(-)0.993                          
                                    tgGCATCgag                                
                                    GATA2_01(-)0.982                          


                                        PEA3_Q6(-)1                                  
                                        aGGAAGt                                      
                                     ETS2_B(+)1                                      
                                     caaAGGAAgttaga                                  
                         -40       |         -20                                     
Mouse     -4371     ttgagataggAGAGCCTCAAAGGAAGTTAGATTGTgacttgtctc     -4327     Mouse
                              |||||  |||||||||| ||| |||                              
Human     -4153     ctgttggggaAGAGCTACAAAGGAAGTCAGACTGTttttccactt     -4109     Human
                         -40       |         -20                                     
                                     caaAGGAAgtcaga                                  
                                     ETS2_B(+)1                                      
                                        aGGAAGt                                      
                                        PEA3_Q6(-)1                                  


                                    SF1_Q6(-)1                             
                                    CAAGGccc                               
                                 LRH1_Q5(-)1                               
                                 aagCAAGGccct                              
                         |         -20                                     
Mouse     -5581     aatgctagatATAAAGCAAGGCCCTctggaaaagc     -5547     Mouse
                              ||| |||||||||||                              
Human     -4755     accctgggggATAGAGCAAGGCCCTtgtctccaaa     -4721     Human
                         |         -20                                     
                                 gagCAAGGccct                              
                                 LRH1_Q5(-)1                               
                                    CAAGGccc                               
                                    SF1_Q6(-)1                             


                                 TEF1_Q6(+)1                              
                                 GGAATg                                   
                                 HSF2_01(+)0.999                          
                                 GGAATgccct                               
                                 CREL_01(-)0.973                          
                                 GGAATgccct                               
                        |         -20                                     
Mouse     -6038     caactgtaccCCTGGAATGCCCTGcctcagatgt     -6005     Mouse
                              ||||||||||||||                              
Human     -5617     catataccctCCTGGAATGCCCTGtttccatctc     -5584     Human
                        |         -20                                     
                                 GGAATgccct                               
                                 CREL_01(-)0.973                          
                                 GGAATgccct                               
                                 HSF2_01(+)0.999                          
                                 GGAATg                                   
                                 TEF1_Q6(+)1                              


                               IRF1_Q6(-)0.975                       
                               AAATGaa                               
                             -20                                     
Mouse     -6170     tcagcaccttAAAATGAATggtaggctaa     -6142     Mouse
                              |||||||||                              
Human     -5681     actctatggaAAAATGAATtgtttactgc     -5653     Human
                             -20                                     
                               AAATGaa                               
                               IRF1_Q6(-)0.975                       


                                                   TEF1_Q6(+)0.915                                              
                                                   GCAATg                                                       
                      |         -60       |         -40       |         -20                                     
Mouse     -6551     ctcagtcagaTAGGATGGCGCTAAGTGGATTGCAATGTCAGGGTTCCCGGCCTGCAGCCACTgcatttcttt     -6480     Mouse
                              |||| ||| |||||   |||||||||||||||| | ||||| |||||| |||                              
Human     -6068     gccaggaattTAGGGTGGTGCTAAACAGATTGCAATGTCAGGG-TACCGGCTTGCAGCTACTaaatgtattt     -5998     Human
                     |         -60       |         -40       |          -20                                     
                                                   GCAATg                                                       
                                                   TEF1_Q6(+)0. 915                                             


                                                                                    ELF1_Q6(+)1                             
                                                                                    ctgccAGGAAct                            
                        -80       |         -60       |         -40       |         -20                                     
Mouse     -6625     tgataatgcaGGGCAGGCTGTGATGGTGCAGTCGCAGTTCCTGAGAGTTTATAGCATCAGTCCACTGCCAGGAActcagtcaga     -6542     Mouse
                              ||| |||||  |||||||||    | |||||||||  | ||||  ||| ||  |||||||||||                              
Human     -6134     cctagtagttGGGTAGGCTACGATGGTGCAACTTCGGTTCCTGAGGTTGTATACTATCTGTATACTGCCAGGAAtttagggtgg     -6051     Human
                        -80       |         -60       |         -40       |         -20                                     
                                                                                    ctgccAGGAAtt                            
                                                                                    ELF1_Q6(+)1                             


                                EN1_01(+)0.917                       
                                GTTCTtt                              
                             -20                                     
Mouse     -6697     tggcaataggTGGTTCTTTgcagaaccaa     -6669     Mouse
                              |||||||||                              
Human     -6199     ttgtaatggcTGGTTCTTTtctgaaatga     -6171     Human
                             -20                                     
                                GTTCTtt                              
                                EN1_01(+)0.917                       


                                                 GATA2_01(+)0.98                                               
                                                 tcaGATGTca                                                    
                                   AP2REP_01(+)0.918                                                           
                                   CAGTTta                                                                     
                                 IRF1_Q6(+)0.98  GATA1_01(+)0.99                                               
                                 ttCAGTT         tcaGATGTca                                                    
                              IRF2_01(-)0.93    MYOGENIN_Q6(+)0.964                                            
                              aatttcagTTTAC     ttCAGATg                                                       
                     |         -60       |         -40       |         -20                                     
Mouse     -6854     aagctggacaAATTTCAGTTTACATAGTTTCAGATGTCAGCGGAGCACTAAGAGACCATGGgatcttctat     -6784     Mouse
                              ||||||||||||||  |||||||||||||  ||||| ||| ||| ||||||                              
Human     -6361     tgacaaggccAATTTCAGTTTACACCGTTTCAGATGTCAAAGGAGCGCTAGGAGGCCATGGtactttacta     -6291     Human
                     |         -60       |         -40       |         -20                                     
                              aatttcagTTTAC     ttCAGATg                                                       
                              IRF2_01(-)0.93    MYOGENIN_Q6(+)0.964                                            
                                 ttCAGTT         tcaGATGTca                                                    
                                 IRF1_Q6(+)0.98  GATA1_01(+)0.99                                               
                                   CAGTTta                                                                     
                                   AP2REP_01(+)0.918                                                           
                                                 tcaGATGTca                                                    
                                                 GATA2_01(+)0.98                                               


                             CRX_Q4(+)0.904                              
                             ctttTAAGAaaat                               
                             CEBPB_01(+)0.972                            
                             cttttaaGAAAAta                              
                       |         -20                                     
Mouse     -6917     tcgcacttgcTTTTAAGAAAATAaagtggctcg     -6885     Mouse
                              |||||||||||||                              
Human     -6437     agccttcgatTTTTAAGAAAATAgataagtgtt     -6405     Human
                       |         -20                                     
                             tttttaaGAAAAta                              
                             CEBPB_01(+)0.972                            
                             ttttTAAGAaaat                               
                             CRX_Q4(+)0.904                              


                                             PEA3_Q6(+)0.937                                       
                                             cCCTCCc                                               
                                            IK2_01(-)1                                             
                                            ccccTCCCAccg                                           
                                            CKROX_Q2(+)1                                           
                                            cCCCTCcca                                              
                                        LRF_Q2(+)0.911                                             
                                        ccggCCCCT                                                  
                                       LRF_Q2(+)0.943                                              
                                       tccgGCCCC                                                   
                                      SP1_01(-)0.943                                               
                                      ttcCGGCCcc                                                   
                                   TEF1_Q6(-)0.972            PEA3_Q6(+)0.937                      
                                   cATTTC                     gCCTCCg                              
                             YY1_01(+)0.906              SP1_01(-)1                                
                             cgtaAACATttccggcc           gcaCCGCCtc                                
                             |         -40       |         -20                                     
Mouse     -7325     aaggtcctccGTAAACATTTCCGGCCCCTCCCACCGCGCACCGCCTCCGttcggggggc     -7267     Mouse
                              |||||||||||||||||||||||| |||| |||||||||                              
Human     -6946     cggtcaggttGTAAACATTTCCGGCCCCTCCCACTGCGCGCCGCCTCCGaggcggccta     -6888     Human
                             |         -40       |         -20                                     
                             tgtaAACATttccggcc           gcgCCGCCtc                                
                             YY1_01(+)0.906              SP1_01(-)1                                
                                   cATTTC                     gCCTCCg                              
                                   TEF1_Q6(-)0.972            PEA3_Q6(+)0.937                      
                                      ttcCGGCCcc                                                   
                                      SP1_01(-)0.943                                               
                                       tccgGCCCC                                                   
                                       LRF_Q2(+)0.943                                              
                                        ccggCCCCT                                                  
                                        LRF_Q2(+)0.911                                             
                                            cCCCTCcca                                              
                                            CKROX_Q2(+)1                                           
                                            ccccTCCCActg                                           
                                            IK2_01(-)1                                             
                                             cCCTCCc                                               
                                             PEA3_Q6(+)0.937                                       


                                E4F1_Q6(-)1                                                                                               TEF1_Q6(+)0.972                                                                                  
                                gTGACGcggc                                                                                                GGGATg                                                                                           
                               WHN_B(+)1                                                                                                  PEA3_Q6(-)1                                                                                      
                               ggtGACGCggc                                                                                                gGGATGt                                                                                          
                             PAX4_03(-)0.903                                                                                             GATA2_01(+)0.98                                                                                   
                             aAGGTGacgcgg                                                                                                cggGATGTag                                                                                        
                                     SP1_01(+)0.962                                            GATA2_01(-)0.974                          GATA1_01(+)0.99                                                                                   
                                     gcGGCTGcgg                                                gaGGATCggg                                cggGATGTag                                                                                        
                                E4F1_Q6(-)1                             PEA3_Q6(+)1            GATA2_01(+)0.979                         E2F1_Q3(-)0.943        LRF_Q2(+)0.923                                                              
                                gTGACGcggc                              cCTTCCg                gagGATCGgg                               gCGGGAtg               cggcCCCCA                                                                   
                               WHN_B(+)1      PAX4_03(-)0.903       HSF2_01(-)0.997            GATA1_01(-)0.988        SP1_01(-)1     IK2_01(+)0.978          LRF_Q2(+)1                                                                   
                               ggtGACGCggc    gAGGTGacgccg          cggccCTTCC                 gaGGATCggg              aggCCGCCtc     ccgCGGGAtgta            gcggCCCCC                                                                    
                               CREB_Q2(+)1  PEA3_Q6(-)0.937  E2F1_Q3(+)1    SP1_01(+)0.924     GATA1_01(+)0.995  TFIII_Q6(+)0.919    YY1_01(-)0.906          LRF_Q2(+)0.943                                                                
                               ggTGACGcggct cGGAGGt          ggTCGCGc       ccGGCGCggg         gagGATCGgg        ggccGCAGG           gccgcgggATGTAgcgc       cgcgGCCCC                                                                     
                             PAX4_03(-)0.903  PAX4_03(-)0.903       CREL_01(+)0.952    SP1_01(+)0.924        SP1_01(-)0.943 PEA3_Q6(+)0.937                 SP1_01(-)0.943                                                                 
                             aAGGTGacgcgg     gAGGTGacgccg          cggccCTTCC         agGGCGCtga            cctCGGCCgc     gCCTCCa                         ccgCGGCCcc                                                                     
                         |         -180      |         -160      |         -140      |         -120      |         -100      |         -80       |         -60       |         -40       |         -20                                     
Mouse     -7598     agcgccgggaAGGTGACGCGGCTGCGGAGGTGACGCCGTGCGGTCGCGCGGCCCTTCCGGCGCGGGCAGGGCGCTGAGGATCGGGCGCCCCTCGGCCGCAGGCCGCCTCCAGTGCCGCGGGATGTAGCGCCCGGGCCCGCGGCCCCCAGCAGAGGCAGCCAGCCAGGCCGTAAGTGTCCCGGGGGtgggcggggc     -7404     Mouse
                              ||||||||||||||||||||||||| || | ||||||||| ||||||||||||||| |||||||||| ||||||| ||| |||||||||||||||||||||| |||||||||||||||||  ||| |||||||||||||||||| | ||| ||| ||| |||||| |||| ||||                              
Human     -7281     gcccgcgaggAGGTGACGCGGCTGCGGAGGTGACG-CGGGAGGTCGCGCGCCCCTTCCGGCGCGGGGAGGGCGCTGAAGATCGGG-GCCGCTCGGCCGCAGGCCGCCTCCAGCGCCGCGGGATGTAGCGCGGGGGACCGCGGCCCCCAGCAGAGCCCGCCTGCCCGGCTGTAAGTCTCCCAGGGGctgcgcggtg     -7089     Human
                       |         -180      |         -160       |         -140      |         -120      |          -100      |         -80       |         -60       |         -40       |         -20                                     
                             gAGGTGacgcgg     gAGGTGacg cgg         cgcccCTTCC         agGGCGCtga            gctCGGCCgc     gCCTCCa                         ccgCGGCCcc                                                                     
                             PAX4_03(-)0.903  PAX4_03(- )0.903      CREL_01(+)0.952    SP1_01(+)0.924        SP1_01(-)0.943 PEA3_Q6(+)0.937                 SP1_01(-)0.943                                                                 
                             gAGGTGacgcgg     gAGGTGacg cgg         cgcccCTTCC                 gaaGATCGgg        ggccGCAGG           gccgcgggATGTAgcgc       cgcgGCCCC                                                                     
                             PAX4_03(-)0.903  PAX4_03(- )0.903      HSF2_01(-)0.997            GATA1_01(+ )0.995 TFIII_Q6(+)0.919    YY1_01(-)0.906          LRF_Q2(+)0.943                                                                
                               ggTGACGcggct cGGAGGt          ggTCGCGc       ccGGCGCggg         gaAGATCggg              aggCCGCCtc     ccgCGGGAtgta            gcggCCCCC                                                                    
                               CREB_Q2(+)1  PEA3_Q6(-)0 .937 E2F1_Q3(+)1    SP1_01(+)0.924     GATA1_01(- )0.985       SP1_01(-)1     IK2_01(+)0.978          LRF_Q2(+)1                                                                   
                               ggtGACGCggc      ggtGACG Cggg            cCTTCCg                gaaGATCGgg                               gCGGGAtg               cggcCCCCA                                                                   
                               WHN_B(+)1        WHN_B(+ )1              PEA3_Q6(+)1            GATA2_01(+ )0.979                        E2F1_Q3(-)0.943        LRF_Q2(+)0.923                                                              
                                gTGACGcggc       gTGACG cggg                                   gaAGATCggg                                cggGATGTag                                                                                        
                                E4F1_Q6(-)1      E4F1_Q 6(-)1                                  GATA2_01(- )0.972                         GATA1_01(+)0.99                                                                                   
                                     gcGGCTGcgg                                                                                          cggGATGTag                                                                                        
                                     SP1_01(+)0.962                                                                                      GATA2_01(+)0.98                                                                                   
                                                                                                                                          gGGATGt                                                                                          
                                                                                                                                          PEA3_Q6(-)1                                                                                      
                                                                                                                                          GGGATg                                                                                           
                                                                                                                                          TEF1_Q6(+)0.972                                                                                  


                              EN1_01(+)0.922                                 
                              GTGTTtc                                        
                           |         -20                                     
Mouse     -7864     gaaaaaaaaaGTGTTTCGGAGCTGAAAagcgaggccg     -7828     Mouse
                              ||||||| ||| |||||                              
Human     -7628     agattaagaaGTGTTTCAGAGGTGAAAcgactagcct     -7592     Human
                           |         -20                                     
                              GTGTTtc                                        
                              EN1_01(+)0.922                                 
