# Supplementary material for: Transcriptional double-autorepression feedforward circuits act for multicellularity and nervous system development
Source: BMC Genomics. 2011 May 11;12:228. doi: 10.1186/1471-2164-12-228 (PMC3116505; doi:10.1186/1471-2164-12-228)
Supplement: Additional file 4 — Alignments of conserved blocks for 5169 human-mouse orthologs with conserved TFBSs. The location and motif information for 386237 TFBSs are displayed in a character-based alignment-embedded layout. Each file name stands for a gene symbol and the file contains the alignments of conserved blocks with TFBS information for the corresponding gene. Each alignment is not interleaved. The graphical alignments with TFBS information for the 5169 human-mouse ortholog pairs are provided in a browsable format at our website http://genet.med.kagawa-u.ac.jp/pub/HMO_5169/List.htm, together with the character-based alignments with TFBSs and raw sequences contained in Additional files 4 and 2 respectively. [file 1471-2164-12-228-S4.ZIP › Additional_file_4/Text-based_Alignments/ADM.aln.txt]

---------- ADM ----------

                               GATA2_01(+)0.992                                            
                               ggaGATAAgc                                                  
                               GATA1_01(+)0.988                                            
                               ggaGATAAgc                                                  
                     |         -40       |         -20                                     
Mouse     -160      gcgccagtggGGGAGATAAGCAGCTGAGCCAGGAAGAGCGCtgccaagcgg      -110     Mouse
                              |||||||||||  |||||||||| | |||||                              
Human     -166      tctgcgcggaGGGAGATAAGCGTCTGAGCCAGGGAAAGCGCgggctaaacc      -116     Human
                     |         -40       |         -20                                     
                               ggaGATAAgc                                                  
                               GATA1_01(+)0.988                                            
                               ggaGATAAgc                                                  
                               GATA2_01(+)0.992                                            


                               SP1_01(-)0.943                             
                               accCGGCCag                                 
                        |         -20                                     
Mouse     -205      gcttgtcaccCACCCGGCCAGCGCaaaaatctcc      -172     Mouse
                              ||||||||| ||||                              
Human     -212      cggggcctgtCACCCGGCCGGCGCgtgcaaacgc      -179     Human
                        |         -20                                     
                               accCGGCCgg                                 
                               SP1_01(-)0.943                             


                                          MYOGENIN_Q6(-)1                        
                                          cAGCTGga                               
                                        MYOGENIN_Q6(+)1                          
                                        caCAGCTg                                 
                                       MYOD_01(-)0.905                           
                                       gcacAGCTGgag                              
                                       MYOD_01(+)0.905                           
                                       gcaCAGCTggag                              
                     -40       |         -20                                     
Mouse     -333      gcccaggtctAGCTCATGCGCACAGCTGGAGctctcttgag      -293     Mouse
                              ||||| ||| |||||||||||                              
Human     -339      tcctgggcccAGCTCGTGCACACAGCTGGAGgtccagagac      -299     Human
                     -40       |         -20                                     
                                       acaCAGCTggag                              
                                       MYOD_01(+)0.905                           
                                       acacAGCTGgag                              
                                       MYOD_01(-)0.905                           
                                        caCAGCTg                                 
                                        MYOGENIN_Q6(+)1                          
                                          cAGCTGga                               
                                          MYOGENIN_Q6(-)1                        


                                  LRF_Q2(+)0.904                             
                                  aacaACCCA                                  
                                 EN1_01(-)0.926                              
                                 gaACAAC                                     
                                HSF2_01(+)0.996                              
                                GGAACaaccc                                   
                                CREL_01(-)0.952                              
                                GGAACaaccc                                   
                              LRF_Q2(-)0.952                                 
                              GGGGAacaa                                      
                           |         -20                                     
Mouse     -389      gctggacaagGGGGAACAACCCACTTTagggtatcca      -353     Mouse
                              |||||||||||||||||                              
Human     -399      cgctgggtgaGGGGAACAACCCACTTTggagggttct      -363     Human
                           |         -20                                     
                              GGGGAacaa                                      
                              LRF_Q2(-)0.952                                 
                                GGAACaaccc                                   
                                CREL_01(-)0.952                              
                                GGAACaaccc                                   
                                HSF2_01(+)0.996                              
                                 gaACAAC                                     
                                 EN1_01(-)0.926                              
                                  aacaACCCA                                  
                                  LRF_Q2(+)0.904                             


                                         PAX4_03(-)0.903                                            
                                         tTGGTGacacta                                               
                                 EN1_01(+)0.926                                                     
                                 GTGGTtt                                                            
                                HSF2_01(-)0.996                                                     
                                agtggTTTCT                                                          
                               AP2REP_01(+)1                                                        
                               CAGTGgt                                                              
                    -60       |         -40       |         -20                                     
Mouse     -630      tgctcactagTCAGTGGTTTCTTGGTGACACTAGACAGAGCAACTCCAGCgttaccgctc      -571     Mouse
                              |||||||||||||||||||||| || ||| || ||| |||                              
Human     -636      agctggccacTCAGTGGTTTCTTGGTGACACTGGATAGAACAGCTCAAGCcttgccactt      -577     Human
                    -60       |         -40       |         -20                                     
                               CAGTGgt                                                              
                               AP2REP_01(+)1                                                        
                                agtggTTTCT                                                          
                                HSF2_01(-)0.996                                                     
                                 GTGGTtt                                                            
                                 EN1_01(+)0.926                                                     
                                         tTGGTGacactg                                               
                                         PAX4_03(-)0.903                                            


                                                                 SP1_01(+)0.924                                                          
                                                                 ggGGCGCggt                                                              
                                                                 LRF_Q2(-)0.943                                                          
                                                                 GGGGCgcgg                                                               
                                                                LRF_Q2(-)1               LRF_Q2(+)0.923                                  
                                                                GGGGGcgcg                agctCCCCA                                       
                                                         SP1_01 (+)0.972                LRF_Q2(+)0.952                                   
                                                         ccGGCA Gggg                    cagcTCCCC                                        
                                                         E2F1_Q 3(-)0.925               IK2_01(-)0.956                                   
                                                         cCGGCA gg                      cagcTCCCCaag                                     
                          |         -80       |         -60        |         -40       |         -20                                     
Mouse     -1097     ggcacagatgGGGGTCGAGGCTCAGTCAGGTGCTAAGCCGGCA-GGGGGCGCGGTCCATTTGAGGTCACAGCTCCCCAAGTCCGGGGttttggttat     -1002     Mouse
                              ||||||| ||| | |||||| || ||||||||| |||||||||||||| |||||| |||||||||||| |||| |||                              
Human     -1116     gcgggagtctGGGGTCGCGGCCCGGTCAGGCGCCAAGCCGGCAGGGGGGCGCGGTCCACTTGAGGCCACAGCTCCCCAGGTCCAGGGctcgggccat     -1020     Human
                           |         -80       |         -60       |         -40       |         -20                                     
                                                         cCGGCAgg                       cagcTCCCCagg                                     
                                                         E2F1_Q3(-)0.925                IK2_01(-)0.956                                   
                                                         ccGGCAGggg                     cagcTCCCC                                        
                                                         SP1_01(+)0.972                 LRF_Q2(+)0.952                                   
                                                                GGGGGcgcg                agctCCCCA                                       
                                                                LRF_Q2(-)1               LRF_Q2(+)0.923                                  
                                                                 GGGGCgcgg                                                               
                                                                 LRF_Q2(-)0.943                                                          
                                                                 ggGGCGCggt                                                              
                                                                 SP1_01(+)0.924                                                          


                                                                                                                       YY1_01(-)0.922                                                                                                                                                                                                                 
                                                                                                                       atggatgaATGAAggca                                                                                                                                                                                                              
                                                                                                                       POU1F1_Q6(+)0.985                                                                                                                                                                                                              
                                                                                                                       aTGGATgaat                                                                                                                                                                                                                     
                                                                                                                       GATA2_01(+)0.979                                                                                                                                                                                                               
                                                                                                                       atgGATGAat                                                                                                                                                                                                                     
                                                                                                                       GATA1_01(+)0.988                                                                                                                                                                                                               
                                                                                                                       atgGATGAat                                                                                                                                                                                                                     
                                                                                                                   GATA2_01(+)0.987                                                                                                                                       GATA2_01(+)0.992                                                            
                                                                                                                   tatGATGGat                                                                                                                                             tcaGATAAct                                                                  
                                                                                              AP2REP_01(+)0.918    GATA1_01(+)1                                                                                               HSF2_01(-)0.999                             GATA1_01(+)0.988                                                            
                                                                                              CAGTCag              tatGATGGat                                                                                                 tggctATTCC                                  tcaGATAAct                                                                  
                              GATA2_01(+)0.972                                         EN1_01(+)0.917       CRX_Q4(-)0.948                                                                                                    CREL_01(+)0.973                      HSF2_01(-)0.99                                                                     
                              tggGATCTgg                                               GTGCTcc              tcacGTTTAtgat                                                                                                     tggctATTCC                           tgaatTTTCA                                                                         
                              GATA1_01(+)0.985      IRF1_Q6(-)0.98                  PAX4_03(-)0.907                                   AP2REP_01(+)0.918                                                             CRX_Q4(+)0.955          HFH3_01(-)0.981        HSF2_01(+)0.994                                                                    
                              tggGATCTgg            AACTGta                         aGTGTGctccca                                      CAGTCag                                                                       ttccTAATTttgg           tttccAAATAgga          TGAATtttca                                                                         
                             |         -280      |         -260      |         -240      |         -220      |         -200      |         -180      |         -160      |         -140      |          -120        |         -100      |         -80       |         -60       |         -40       |         -20                                     
Mouse     -1490     caaaagcgatTGGGATCTGGCTGGGATTTGTCAACTGTAAAGTGATTAACATATGTGAGGCATTAGTGTGCTCCCAGTCAGTCAATCCTCACGTTTATGATGGATGAATGAAGGCAGTCAGGTCAACTCGCAGGTCATAGCCTTATAAGGGATAATAGTATCACAAGGAAG-AAAACAAAAC--TATCTCTCTTCCTAATTTTGGCTATTCCTGTATTTCCAAATAGGAATGTGAGTTCTGAATTTTCAGATAACTACCCTCTCCAAACCCCAATTTCCAATTCAGCTGTTCccagttctgc     -1192     Mouse
                              |||||| |||| | | || || ||||||||| |||||| |||| |||| || ||||||||||||| | |||||| |||||||||||| ||||||| ||||||||||| ||||   | || ||||| ||  |||||||||| ||||||| || ||||||| | ||||  ||||  ||| | || |||||||||||| ||||||| | ||||||||||| ||||  | ||||||| |||||||||| | ||| ||||||| |||||||  ||||| |||| |||                              
Human     -1530     caaagtagacTGGGATGTGGCCGTGCTTGGTAAACTGTAAAATGATTAGCATACGTGAAGCGTTAGTGTGCTCCCTGGCAGTCAGTCCTCACGTTTACGATGGATTAATGAAGGCAGCCAGGCACAATCTCAGGTTATGACCTTATAAGGCATAATAGGATTACAAGGAGGCAAAATGAAACAGTATATTTCCTCCTAATTTTGGTTATTCCTATGTTTCCAAATAGAAATGAAAATTCTGAAATTTCAGATAATTCCCCCCTCCAAATCCCAATTCTCAATTTAGCTTTTCtgagccttgt     -1229     Human
                      -300      |         -280      |         -260      |         -240      |         -220      |         -200      |         -180      |         -160      |         -140      |         -120      |         -100      |         -80       |         -60       |         -40       |         -20                                     
                              tggGATGTgg            AACTGta                         aGTGTGctccct            tcacGTTTAcgat                                                                                           ctccTAATTttgg           tttccAAATAgaa          TGAAAtttca                                                                         
                              GATA1_01(+)0.99       IRF1_Q6(-)0.98                  PAX4_03(-)0.907         CRX_Q4(-)0.948                                                                                          CRX_Q4(+)0.955          HFH3_01(-)0.981        HSF2_01(+)0.99                                                                     
                              tggGATGTgg                                               GTGCTcc                     tacGATGGat                                                                                                 tggttATTCC                           tgaaaTTTCA                                                                         
                              GATA2_01(+)0.98                                          EN1_01(+)0.917              GATA1_01(+)1                                                                                               CREL_01(+)0.973                      HSF2_01(-)0.99                                                                     
                                                                                                  CAGTCag              atgGATTAat                                                                                             tggttATTCC                                  tcaGATAAtt                                                                  
                                                                                                  AP2REP_01(+)0.918    GATA1_01(+)0.985                                                                                       HSF2_01(-)0.999                             GATA1_01(+)0.988                                                            
                                                                                                  CAGTCag              atgGATTAat                                                                                                                                         tcaGATAAtt                                                                  
                                                                                                  AP2REP_01(+)0.918    GATA2_01(+)0.971                                                                                                                                   GATA2_01(+)0.992                                                            
                                                                                                                   tacGATGGat                                                                                                                                                                                                                         
                                                                                                                   GATA2_01(+)0.987                                                                                                                                                                                                                   
                                                                                                                       aTGGATtaat                                                                                                                                                                                                                     
                                                                                                                       POU1F1_Q6(+)0.985                                                                                                                                                                                                              
                                                                                                                       atggattaATGAAggca                                                                                                                                                                                                              
                                                                                                                       YY1_01(-)0.922                                                                                                                                                                                                                 


                                LRF_Q2(+)0.923                            
                                gtgaCCCCA                                 
                               LRF_Q2(+)0.981                             
                               ggtgACCCC                                  
                             PAX4_03(-)0.903                              
                             aTGGTGacccca                                 
                        |         -20                                     
Mouse     -1652     ctgatgagaaTGGTGACCCCAGCCagaaaaccga     -1619     Mouse
                              ||||||||||||||                              
Human     -1748     cttgagaagtTGGTGACCCCAGCCtagaggaatc     -1715     Human
                        |         -20                                     
                             tTGGTGacccca                                 
                             PAX4_03(-)0.903                              
                               ggtgACCCC                                  
                               LRF_Q2(+)0.981                             
                                gtgaCCCCA                                 
                                LRF_Q2(+)0.923                            


                                GATA2_01(-)0.979                          
                                atTCATCgtg                                
                                GATA1_01(-)0.988                          
                                atTCATCgtg                                
                        |         -20                                     
Mouse     -1723     gtgttcgaacTGATTCATCGTGAAttagcacata     -1690     Mouse
                              ||||||||| ||||                              
Human     -1816     gtgtctagcgTGATTCATCATGAAcaggcacaaa     -1783     Human
                        |         -20                                     
                                atTCATCatg                                
                                GATA1_01(-)0.988                          
                                atTCATCatg                                
                                GATA2_01(-)0.979                          


                               EN1_01(-)0.917                                          
                               agAGCAC                                                 
                           -40       |         -20                                     
Mouse     -1756     cggatctgtgAAGAGCACCAGCCCGTGGCAAACGTGTtcgaactgat     -1710     Mouse
                              |||||||| | |  ||| |||||||||                              
Human     -1849     gctgtgatgaAAGAGCACAAACGGGTGACAAACGTGTctagcgtgat     -1803     Human
                           -40       |         -20                                     
                               agAGCAC                                                 
                               EN1_01(-)0.917                                          


                                AP2REP_01(+)0.918                        
                                CAGTTtg                                  
                       |         -20                                     
Mouse     -1802     acgcctgtcgCCCAGTTTGGCCCtagaagggaa     -1770     Mouse
                              |||||||||||||                              
Human     -1899     gcctttccttCCCAGTTTGGCCCccaggagaga     -1867     Human
                       |         -20                                     
                                CAGTTtg                                  
                                AP2REP_01(+)0.918                        


                                                PAX4_03(-)0.903                              
                                                cAGGTGcaatgt                                 
                                              MYOGENIN_Q6(+)1                                
                                              ccCAGGTg                                       
                                             MYOD_01(+)1                                     
                                             cccCAGGTgcaa                                    
                                            E47_01(+)1                                       
                                            ccccCAGGTgcaatg                                  
                                     TEF1_Q6(-)0.972                                         
                                     cATTTC                                                  
                                  HSF2_01(-)0.996                                            
                                  ggccaTTTCT                                                 
                               YY1_01(+)0.998        TEF1_Q6(+)0.915                         
                               cgcgGCCATttctcccc     GCAATg                                  
                       |         -40       |         -20                                     
Mouse     -2116     agtaatctcgGCGCGGCCATTTCTCCCCCAGGTGCAATGTCCAtggttgtctg     -2064     Mouse
                              |||||||||||||| ||||||||||||||||||                              
Human     -2316     aataacttccGCGCGGCCATTTCTTCCCCAGGTGCAATGTCCActgttgagtc     -2264     Human
                       |         -40       |         -20                                     
                               cgcgGCCATttcttccc     GCAATg                                  
                               YY1_01(+)0.998        TEF1_Q6(+)0.915                         
                                  ggccaTTTCT                                                 
                                  HSF2_01(-)0.996                                            
                                     cATTTC                                                  
                                     TEF1_Q6(-)0.972                                         
                                            tcccCAGGTgcaatg                                  
                                            E47_01(+)1                                       
                                             cccCAGGTgcaa                                    
                                             MYOD_01(+)1                                     
                                              ccCAGGTg                                       
                                              MYOGENIN_Q6(+)1                                
                                                cAGGTGcaatgt                                 
                                                PAX4_03(-)0.903                              


                             GATA2_01(-)0.974                          
                             ggGAATCtgt                                
                             GATA1_01(-)0.99                           
                             ggGAATCtgt                                
                     |         -20                                     
Mouse     -2179     gcagaacctgGGAATCTGTCCcctgcccaag     -2149     Mouse
                              |||||||||||                              
Human     -2395     gtcagggcccGGAATCTGTCCtccgtcctca     -2365     Human
                     |         -20                                     
                             cgGAATCtgt                                
                             GATA1_01(-)0.99                           
                             cgGAATCtgt                                
                             GATA2_01(-)0.974                          


                                AP2REP_01(-)0.918                    
                                gtGACTG                              
                             -20                                     
Mouse     -2282     agggctgctgCGGTGACTGtcccacggcc     -2254     Mouse
                              |||||||||                              
Human     -2505     caggccacttCGGTGACTGccctgcgccc     -2477     Human
                             -20                                     
                                gtGACTG                              
                                AP2REP_01(-)0.918                    


                                       EN1_01(-)0.922                          
                                       gtAAAAC                                 
                                 NKX3A_01(+)1                                  
                                 atgaAAGTAaaa                                  
                               IRF1_Q6(-)0.975                                 
                               AAATGaa                                         
                              TEF1_Q6(+)0.972                                  
                              GAAATg                                           
                             |         -20                                     
Mouse     -2511     ctgggccaggGAAATGAAAGTAAAACCTGatgtgacccc     -2473     Mouse
                              |||||||||||||||||||                              
Human     -2766     gcgcgcgggaGAAATGAAAGTAAAACCTGtcctggcgcg     -2728     Human
                             |         -20                                     
                              GAAATg                                           
                              TEF1_Q6(+)0.972                                  
                               AAATGaa                                         
                               IRF1_Q6(-)0.975                                 
                                 atgaAAGTAaaa                                  
                                 NKX3A_01(+)1                                  
                                       gtAAAAC                                 
                                       EN1_01(-)0.922                          


                               LRF_Q2(+)1                                                               
                               cccaCCCCC                                                                
                              LRF_Q2(+)0.981                                                            
                              ccccACCCC                                                                 
                              CKROX_Q2(+)0.9 04                                                         
                              cCCCACccc                                                                 
                       -60       |         -40        |         -20                                     
Mouse     -2621     agacagacctCCCCACCCCCAAGG-CTGGTAGAGACTAGAGCCAAGGAGTCCAGctcaggagac     -2559     Mouse
                              |||||||||| ||| ||||| |||||| ||   || ||||||||                              
Human     -2887     ccccgccgcgCCCCACCCCCCAGGACTGGTGGAGACTGGAAGGAACGAGTCCAGaccacgggac     -2824     Human
                        -60       |         -40       |         -20                                     
                              cCCCACccc                                                                 
                              CKROX_Q2(+)0.904                                                          
                              ccccACCCC                                                                 
                              LRF_Q2(+)0.981                                                            
                               cccaCCCCC                                                                
                               LRF_Q2(+)1                                                               


                                  PEA3_Q6(-)0.937                              
                                  aGGAGGc                                      
                                ETS1_B(+)0.907                                 
                                cgAGGAGgcaacgag                                
                             |         -20                                     
Mouse     -2676     tcaaagaggaAGCGAGGAGGCAACGAGGTccagcccagg     -2638     Mouse
                              |||||||||||| ||||||                              
Human     -2958     tgtaaagggcAGCGAGGAGGCAGCGAGGTggcagcgagg     -2920     Human
                             |         -20                                     
                                cgAGGAGgcagcgag                                
                                ETS1_B(+)0.907                                 
                                  aGGAGGc                                      
                                  PEA3_Q6(-)0.937                              


                                  IRF1_Q6(-)0.924                      
                                  AAGAGga                              
                              TCF4_Q5(-)1                              
                              ctCAAAGa                                 
                     |         -20                                     
Mouse     -2687     actgagtttcCTCAAAGAGGAagcgaggagg     -2657     Mouse
                              |||||||||||                              
Human     -3058     ctgcctgcagCTCAAAGAGGAgtttgaacca     -3028     Human
                     |         -20                                     
                              ctCAAAGa                                 
                              TCF4_Q5(-)1                              
                                  AAGAGga                              
                                  IRF1_Q6(-)0.924                      


                                                                                                                   MYOGENIN_Q6(+)1                                        
                                                                                                                   ctCAGGTg                                               
                                         EN1_01(+)0.917                                                TEF1_Q6(-)0.915   HSF2_01(-)1                                      
                                         GTTCTca                                                       cATGCC            tggggATTCT                                       
                           TST1_01(+)1                                                               SP1_01(-)0.921  PAX4_03(-)0.903                                      
                           aaaGAATTggcttgg                                                           cgcATGCCaa      cAGGTGgggatt                                         
                             -120      |         -100       |         -80       |         -60       |         -40       |         -20                                     
Mouse     -3133     cctaaaaaaaGAATTGGCTTGGTTCTCAGGCAACA-ATCTCTTAAGTGCCACCACGGCAAAGAGCACCCAGTCTGATAAGGCGCATGCCAAGGCGCTCAGGTGGGGATTCTTGGCACAGCgccctatact     -3005     Mouse
                              |||||| ||||||||||| |  ||| ||||| |||||||||   |||||||| ||| |||| ||||||| | |||||||||| | |||||||||| ||||||| ||||||                              
Human     -3264     tttacttaaaGAATTGACTTGGTTCTCAAGTGACAGATCTC-TAAGTGCCAGAGCGGCAAAGTGCA-CCAGGCTGATAAAGTGCATGCCAAGACTCTCAGGTGGGAATTCTTGTCACAGCcaagaggttg     -3137     Human
                            -120      |         -100      |          -80       |          -60       |         -40       |         -20                                     
                           aaaGAATTgacttgg                                                           tgcATGCCaa      cAGGTGggaatt                                         
                           TST1_01(+)1                                                               SP1_01(-)0.921  PAX4_03(-)0.903                                      
                                         GTTCTca                                                       cATGCC            tgggaATTCT                                       
                                         EN1_01(+)0.917                                                TEF1_Q6(-)0.915   HSF2_01(-)1                                      
                                                                                                                   ctCAGGTg                                               
                                                                                                                   MYOGENIN_Q6(+)1                                        


                                    EN1_01(-)0.917                       
                                    ggAGCAC                              
                                  LRF_Q2(-)0.952                         
                                  GGGGAgcac                              
                                 LRF_Q2(-)0.923                          
                                 TGGGGagca                               
                               IK2_01(+)0.956                            
                               tttGGGGAgcac                              
                       |         -20                                     
Mouse     -3253     ccctttagcaCTTTGGGGAGCACattggcagag     -3221     Mouse
                              |||||||||||||                              
Human     -3397     acccacgaagCTTTGGGGAGCACtctagcccct     -3365     Human
                       |         -20                                     
                               tttGGGGAgcac                              
                               IK2_01(+)0.956                            
                                 TGGGGagca                               
                                 LRF_Q2(-)0.923                          
                                  GGGGAgcac                              
                                  LRF_Q2(-)0.952                         
                                    ggAGCAC                              
                                    EN1_01(-)0.917                       


                                       HSF2_01(+)0.994                                            
                                       TGAATttaca                                                 
                           |         -40       |          -20                                     
Mouse     -3478     cttcctttctTGCTCAATGTGAATTTACAGTCACTGA-ACTTGAATGGgcgtaaaagc     -3422     Mouse
                              ||||||| |||||| |||| ||||||  ||||||||||                              
Human     -3643     gtactgtcctTGCTCAACGTGAATCTACAATCACTGCCACTTGAATGGatgcaactta     -3586     Human
                            |         -40       |         -20                                     
                                       TGAATctaca                                                 
                                       HSF2_01(+)0.994                                            


                                  PEA3_Q6(+)1                          
                                  tCTTCCt                              
                              HSF2_01(-)0.997                          
                              tgtctCTTCC                               
                              CREL_01(+)0.952                          
                              tgtctCTTCC                               
                     |         -20                                     
Mouse     -3663     cccaggtctcTGTCTCTTCCTggagatgtcc     -3633     Mouse
                              ||| |||||||                              
Human     -3682     aatttaaagaTGTTTCTTCCTtcacttcctt     -3652     Human
                     |         -20                                     
                              tgtttCTTCC                               
                              CREL_01(+)0.952                          
                              tgtttCTTCC                               
                              HSF2_01(-)0.997                          
                                  tCTTCCt                              
                                  PEA3_Q6(+)1                          


                                           CEBPB_01(-)0.985                           
                                           ttCTTGCcagaaag                             
                                    HFH3_01(+)1                                       
                                    ttcTGTTTtcttg                                     
                          -40       |         -20                                     
Mouse     -4644     accgggattaTTTCCTTTCTGTTTTCTTGCCAGAAAggttttaaac     -4599     Mouse
                              |||| ||||| |||||||||||||||                              
Human     -3716     tttttttcttTTTCTTTTCTCTTTTCTTGCCAGAAAtttaaagatg     -3671     Human
                          -40       |         -20                                     
                                    ttcTCTTTtcttg                                     
                                    HFH3_01(+)0.931                                   
                                           ttCTTGCcagaaat                             
                                           CEBPB_01(-)0.985                           


                                                                                     TEF1_Q6(+)1                                 
                                                                                     GGAATg                                      
                             -80       |         -60       |         -40       |         -20                                     
Mouse     -4852     aaaacaaaacCTCCAAATATTGCAAAGAATTAAGTTCAGATTTAGGGCCTAAAAATAATTCAGTTGGAATGTGAGGAAGacattgaagt     -4764     Mouse
                              |||||||  || | |||||| | | |  ||| |||||||||||||| ||||| ||||||||||| ||||                              
Human     -3956     tttttttaaaCTCCAAACTTTACTAAGAATCAGGCTTGGATATAGGGCCTAAAAATCATTCAATTGGAATGTGAAGAAGttgaaacacc     -3868     Human
                             -80       |         -60       |         -40       |         -20                                     
                                                                                     GGAATg                                      
                                                                                     TEF1_Q6(+)1                                 


                                                                                                                                                                                                                                  POU1F1_Q6(+)0.987                                                                                                                                                           
                                                                                                                                                                                                                                  aTGCATcttg                                                                                                                                                                  
                                                                                                                                                                                                                                  GATA2_01(-)0.982                                                                                                                                                            
                                                                                                                                                                                                                                  atGCATCttg                                                                                                                                                                  
                                                                                                                                                                                                                                  GATA1_01(-)0.993                                                                                                                                                            
                                                                                                                                                                                                                                  atGCATCttg                                                                                                                                                                  
                                                                                                                                                                                                                               YY1_01(+)0.906                                                                                                                                                                 
                                                                                                                                                                                                                               aggaTGCATcttgaacc                                                                                                                                                              
                                                                                                                                                                                                                               PEA3_Q6(-)1                                                                                  ETS2_B(-)1                                                                        
                                                                                                                                                                                                                               aGGATGc                                                                                      taaaatTTCCTgtc                                                                    
                                                                                                                                                                                                                              GATA2_01(+)0.982                                                                            ETS1_B(-)1                                                                          
                                                                                                                                                                                                                              cagGATGCat                                                                                  cataaaatTTCCTgt                                                                     
                                                                                                                                       GATA2_01(-)0.982                                 SOX17_01(-)1                          GATA1_01(+)0.993                                                                      YY1_01(+)0.922                                                                            
                                                                                                                                       ttGCATCctg                                       ATTGTg                                cagGATGCat                                                                            gtgcATCATaaaatttc                                                                         
                                                                        GATA2_01(-)0.974                                               GATA1_01(-)0.993                               SOX5_01(-)1                            ETS1_B(+)0.943                                                                         POU1F1_Q6(+)0.987                                                                         
                                                                        aaGAATCtat                                                     ttGCATCctg                                     tgATTGTgtc                             tcAGGATgcatcttg                                                                        gTGCATcata                                                                                
                                                                        GATA1_01(-)0.99                                            ETS1_B(-)0.943                                   GATA2_01(+)0.979                      YY1_01(-)0.906                                                                            GATA2_01(-)0.982                  MYOGENIN_Q6(-)0.964                                     
                                                                        aaGAATCtat                                                 ggctttgcATCCTgc                                  gctGATTGtg                            acttcaggATGCAtctt                                                                         gtGCATCata                        cATCTGag                                                
                                                              CEBP B_01(+)0.981    CRX_Q4(-)0.952                                SP1_01(+)0.912                                     GATA1_01(+)0.997                 P300_01(-)0.95               EN1_01(+)0.922                                                    GATA1_01(-)0.993               GATA2_01(-)0.982                                           
                                                              tttt ctgGAAAGaa      ttttCATTAggtc                                 tgGGCTTtgc                                         gctGATTGtg                       ttatgACTTCagga               GTTTTca                                                           gtGCATCata                     agGCATCtga                                                 
                                                          IRF1_Q6( +)0.975    HFH3_01(+)0.981                                                                                                                                                                                                                  NK X25_01(+)1    ELF1_Q6(-)1        GATA1_01(-)0.993                                           
                                                          ttCATTT             ctaTATTTtcatt                                                                                                                                                                                                                    aa AAGTG         atTTCCTgtctg       agGCATCtga                                                 
                              -340      |         -320      |          -300      |         -280      |           -260      |         -240      |         -220        |         -200      |         -180      |         -160      |         -140      |         -120      |         -100      |         -80        |         -60       |           -40       |         -20                                     
Mouse     -5329     gtttacccacTTTATACTTAGTTGGTTTTATGTGCACATTCATTTT-CTGGAAAGAATCTATATTTTCATTAGGTCCTATGAGAAGTCAGA--TCCCTGGAAAATGCCCTGGGCTTTGCATCCTGCCTTACTTATTCCT--AGGAGACCAAGTCTGCAAAGCTGATTGTGTCCTCTTTGTAAACCACTTGGTATTATGACTTCAGGATGCATCTTGAACCTTGTTTTCAAGAGAATGTTGTAAACAAGCCCTAAGCGCAACAGGCATTTTGTGCCTCATGAATAA-AAGTGCATCATAAAATTTCCTGTCTG--AAAAGAGGCATCTGAGAACACTGTGCAGTGCACTcagttgctct     -4980     Mouse
                              |||||||||   | | ||||||| ||  |||||||| |||||||| ||||||||||| ||||||||||  |||||||||||  ||||   ||| |||||||||||||| ||||||| |||||| | | |  | | || ||| ||  ||| ||||||||||| || | | |||| ||||| || |||||||||||||||||||||||||| ||||||||||| |||  ||||||||||| ||| |||  || || |||||||  |   || ||||| || |||||||||||||||||||| ||  ||| |||||||||||||  | | |||| ||||||                              
Human     -4444     gtatgcctatTTTATACTTTAATCGGTTTATGTACATGTTCATTTTTCTGGAAAGGATCTATATTTTTATTAGGTCCTTAGAGAAGTCAGAGATCCCAAAAAAGTGCCCTGGGCTTTGTATCCTGCTTTACTTCTCCTTGTAAGTGATCAAATCCACAAGGCTGATTGTGTTCTTTCTCTAAATCACTTTGTGTTATGACTTCAGGATGCATCTTGAACTTTGTTTTCAAGTGAACTTTGTAAACAAGTCCTCAGCTTAAAAGACATTTTGAACTATATTAATAATAAATGCATCATAAAATTTCCTGTTTGATAAAGGAGGCATCTGAGATAATTATGCAATGCACTtagctactca     -4087     Human
                            |         -340      |         -320      |         -300      |         -280      |         -260      |         -240      |         -220      |         -200      |         -180      |         -160      |         -140      |         -120      |         -100      |         -80       |         -60       |         -40       |         -20                                     
                                                          ttCATTT             ctaTATTTttatt                            aaAAGTG         ttGTATCctg                                   gctGATTGtg                       ttatgACTTCagga               GTTTTca                                                           atGCATCata                     agGCATCtga                                                 
                                                          IRF1_Q6(+)0.975     HFH3_01(+)0.981                          NKX25_01(+)1    GATA1_01(-)0.993                             GATA1_01(+)0.997                 P300_01(-)0.95               EN1_01(+)0.922                                                    GATA1_01(-)0.993               GATA1_01(-)0.993                                           
                                                               ttttctgGAAAGga      ttttTATTAggtc                                 tgGGCTTtgt                                         gctGATTGtg                            acttcaggATGCAtctt                                                                         atGCATCata                     agGCATCtga                                                 
                                                               CEBPB_01(+)0.981    CRX_Q4(-)0.948                                SP1_01(+)0.912                                     GATA2_01(+)0.979                      YY1_01(-)0.906                                                                            GATA2_01(-)0.982               GATA2_01(-)0.982                                           
                                                                        aaGGATCtat                                                 ggctttgtATCCTgc                                    tgATTGTgtt                             tcAGGATgcatcttg                                                                        aTGCATcata                        cATCTGag                                                
                                                                        GATA1_01(-)0.988                                           ETS1_B(-)0.943                                     SOX5_01(-)1                            ETS1_B(+)0.943                                                                         POU1F1_Q6(+)0.987                 MYOGENIN_Q6(-)0.964                                     
                                                                        aaGGATCtat                                                     ttGTATCctg                                       ATTGTg                                cagGATGCat                                                                            atgcATCATaaaatttc                                                                         
                                                                        GATA2_01(-)0.974                                               GATA2_01(-)0.995                                 SOX17_01(-)1                          GATA1_01(+)0.993                                                                      YY1_01(+)0.922                                                                            
                                                                                                                                                                                                                              cagGATGCat                                                                                  cataaaatTTCCTgt                                                                     
                                                                                                                                                                                                                              GATA2_01(+)0.982                                                                            ETS1_B(-)1                                                                          
                                                                                                                                                                                                                               aGGATGc                                                                                      taaaatTTCCTgtt                                                                    
                                                                                                                                                                                                                               PEA3_Q6(-)1                                                                                  ETS2_B(-)1                                                                        
                                                                                                                                                                                                                               aggaTGCATcttgaact                                                                                atTTCCTgtttg                                                                  
                                                                                                                                                                                                                               YY1_01(+)0.906                                                                                   ELF1_Q6(-)1                                                                   
                                                                                                                                                                                                                                  atGCATCttg                                                                                                                                                                  
                                                                                                                                                                                                                                  GATA1_01(-)0.993                                                                                                                                                            
                                                                                                                                                                                                                                  atGCATCttg                                                                                                                                                                  
                                                                                                                                                                                                                                  GATA2_01(-)0.982                                                                                                                                                            
                                                                                                                                                                                                                                  aTGCATcttg                                                                                                                                                                  
                                                                                                                                                                                                                                  POU1F1_Q6(+)0.987                                                                                                                                                           


                                          CEBPB_01(-)0.972                           
                                          acTTTTCtttatgt                             
                                      TEF1_Q6(-)0.915                                
                                      cATTAC                                         
                                      NKX3A_01(-)1                                   
                                      catTACTTttct                                   
                                     EN1_01(-)1                                      
                                     gcATTAC                                         
                                   IPF1_Q4(-)1                                       
                                   acgCATTActtt                                      
                                  CRX_Q4(-)0.952                                     
                                  aacgCATTActtt                                      
                               WHN_B(+)0.96 HFH3_01(+)0.931                          
                               gcaAACGCatt  tttTCTTTatgtt                            
                         -40       |         -20                                     
Mouse     -5489     gaggaagagaAGCAAACGCATTACTTTTCTTTATGttctgcctta     -5445     Mouse
                              |||||||||||||||||||||||||                              
Human     -4628     aaaatgaggcAGCAAACGCATTACTTTTCTTTATGctgatgctct     -4584     Human
                         -40       |         -20                                     
                               gcaAACGCatt  tttTCTTTatgct                            
                               WHN_B(+)0.96 HFH3_01(+)0.931                          
                                  aacgCATTActtt                                      
                                  CRX_Q4(-)0.952                                     
                                   acgCATTActtt                                      
                                   IPF1_Q4(-)1                                       
                                     gcATTAC                                         
                                     EN1_01(-)1                                      
                                      catTACTTttct                                   
                                      NKX3A_01(-)1                                   
                                      cATTAC                                         
                                      TEF1_Q6(-)0.915                                
                                          acTTTTCtttatgc                             
                                          CEBPB_01(-)0.972                           


                                  AP2REP_01(-)0.907                             
                                  agCACAG                                       
                    -40       |         -20                                     
Mouse     -5978     tgtgttcaagACTCAGCACAGTATTGGGTAcctaattcac     -5939     Mouse
                              ||| ||||||||  ||||||                              
Human     -5430     tatgttgagaACTTAGCACAGTGCTGGGTAtataatatat     -5391     Human
                    -40       |         -20                                     
                                  agCACAG                                       
                                  AP2REP_01(-)0.907                             


                             PITX2_Q2(+)1                             
                             acTAATCtatc                              
                             GATA2_01(-)0.971                         
                             acTAATCtat                               
                             GATA1_01(-)0.985                         
                             acTAATCtat                               
                              -20                                     
Mouse     -7706     caggtgcacaCTAATCTATCccgggggcta     -7677     Mouse
                              ||||||||||                              
Human     -5904     ttgcacctttCTAATCTATCtaccacattc     -5875     Human
                              -20                                     
                             tcTAATCtat                               
                             GATA1_01(-)0.985                         
                             tcTAATCtat                               
                             GATA2_01(-)0.971                         
                             tcTAATCtatc                              
                             PITX2_Q2(+)1                             


                                              EN1_01(+)0.987                                                                                                                          
                                              GTACTgt                                                                                                                                 
                                             AP2REP_01(-)0.932        NKX3A_01(-)1                                                                                                    
                                             ggTACTG                  tttTACTTagat                                                                                                    
                                  AP2REP_01(+)0.932                   CRX_Q4(-)0.911                                                                                                  
                                  CAGTAta                             ttttACTTAgatt                                                                                                   
                      -140      |         -120      |         -100      |         -80       |         -60       |         -40       |         -20                                     
Mouse     -8000            tggGCTGCAGTATAAATAGGTACTGTGAGCTTTTACAGGCTGCTTTTACTTAGATTGCATGTTTGCTAAACAAGCCTTGGCTACATAATTTCTCAGAGTCCAATGCAAAACGAAAGTGAAGGACTttcaaaagtt     -7867     Mouse
                              ||| ||||||| ||||||||||| ||  |||||| ||| |||||||||||||  |||||||| | | || | | |||||||||||| | |  ||||||| ||||||| |||| || ||||||                              
Human     -6267     gacattagcaGCTACAGTATATATAGGTACTGTAAGAGTTTACAAGCTACTTTTACTTAGATCACATGTTTGATGAGCAGGAC-TGGCTACATAATATGT-GGAGTCCAGTGCAAAATGAAAATGTAGGACTgcctgttcag     -6128     Human
                    -140      |         -120      |         -100      |         -80       |         -60        |          -40       |         -20                                     
                                  CAGTAta                             ttttACTTAgatc                                                                                                   
                                  AP2REP_01(+)0.932                   CRX_Q4(-)0.911                                                                                                  
                                             ggTACTG                  tttTACTTagat                                                                                                    
                                             AP2REP_01(-)0.932        NKX3A_01(-)1                                                                                                    
                                              GTACTgt                                                                                                                                 
                                              EN1_01(+)0.987                                                                                                                          
