# Supplementary material for: Transcriptional double-autorepression feedforward circuits act for multicellularity and nervous system development
Source: BMC Genomics. 2011 May 11;12:228. doi: 10.1186/1471-2164-12-228 (PMC3116505; doi:10.1186/1471-2164-12-228)
Supplement: Additional file 4 — Alignments of conserved blocks for 5169 human-mouse orthologs with conserved TFBSs. The location and motif information for 386237 TFBSs are displayed in a character-based alignment-embedded layout. Each file name stands for a gene symbol and the file contains the alignments of conserved blocks with TFBS information for the corresponding gene. Each alignment is not interleaved. The graphical alignments with TFBS information for the 5169 human-mouse ortholog pairs are provided in a browsable format at our website http://genet.med.kagawa-u.ac.jp/pub/HMO_5169/List.htm, together with the character-based alignments with TFBSs and raw sequences contained in Additional files 4 and 2 respectively. [file 1471-2164-12-228-S4.ZIP › Additional_file_4/Text-based_Alignments/ADORA3.aln.txt]

---------- ADORA3 ----------

                                 EN1_01(+)1                           
                                 GTAATcc                              
                                GATA2_01(-)0.971                      
                                tgTAATCcca                            
                                GATA1_01(-)0.985                      
                                tgTAATCcca                            
                              -20                                     
Mouse     -583      agggcttgaaCCTGTAATCCcactgcctta      -554     Mouse
                              ||||||||||                              
Human     -848      gtggctcacgCCTGTAATCCtagcactttg      -819     Human
                              -20                                     
                                tgTAATCcta                            
                                GATA1_01(-)0.985                      
                                tgTAATCcta                            
                                GATA2_01(-)0.971                      
                                 GTAATcc                              
                                 EN1_01(+)1                           


                                 SOX17_01(+)1                        
                                 cACAAT                              
                             -20                                     
Mouse     -1024     ttaaagtgtgCATCACAATtgtctctatc      -996     Mouse
                              |||||||||                              
Human     -1029     gtttatttttCATCACAATgtccatcacc     -1001     Human
                             -20                                     
                                 cACAAT                              
                                 SOX17_01(+)1                        


                                EN1_01(-)0.922                        
                                acAAAAC                               
                              -20                                     
Mouse     -1664     cttttcaatgTAACAAAACAtggaccgtca     -1635     Mouse
                              ||||||||||                              
Human     -1816     acatgagcacTAACAAAACAatcatgaaat     -1787     Human
                              -20                                     
                                acAAAAC                               
                                EN1_01(-)0.922                        


                               TEF1_Q6(-)0.972                          
                               cATTTC                                   
                      |         -20                                     
Mouse     -1828     aaaagaacggACATTTCTCCTTcgaagagaag     -1797     Mouse
                              ||||||||||||                              
Human     -2793     aaccccaagtACATTTCTCCTTtcctgagatt     -2762     Human
                      |         -20                                     
                               cATTTC                                   
                               TEF1_Q6(-)0.972                          


                                 AP2REP_01(+)0.918                    
                                 CAGTCca                              
                              -20                                     
Mouse     -2572     aggttcagagGTTCAGTCCAttatcaaggt     -2543     Mouse
                              ||||||||||                              
Human     -3571     gggggacacaGTTCAGTCCAcaataggatt     -3542     Human
                              -20                                     
                                 CAGTCca                              
                                 AP2REP_01(+)0.918                    


                                NKX25_01(-)1                             
                                CACTTtg                                  
                              IRF1_Q6(+)1                                
                              gtCACTT                                    
                       |         -20                                     
Mouse     -3595     ctggactcggGTCACTTTGTCAGactggaaact     -3563     Mouse
                              |||||||||||||                              
Human     -3855     cttacagagaGTCACTTTGTCAGtatgttctgg     -3823     Human
                       |         -20                                     
                              gtCACTT                                    
                              IRF1_Q6(+)1                                
                                CACTTtg                                  
                                NKX25_01(-)1                             


                                  POU1F1_Q6(+)1                            
                                  tTGAATcatg                               
                                  GATA2_01(-)0.974                         
                                  ttGAATCatg                               
                                  GATA1_01(-)0.99                          
                                  ttGAATCatg                               
                         |         -20                                     
Mouse     -4357     tcacttgggcGTGGTTGAATCATGGtagctaaggt     -4323     Mouse
                              ||| ||| |||||||                              
Human     -4556     ctggtgggaaGTGATTGGATCATGGgggtggatcc     -4522     Human
                         |         -20                                     
                                  ttGGATCatg                               
                                  GATA1_01(-)0.988                         
                                  ttGGATCatg                               
                                  GATA2_01(-)0.974                         
                                  tTGGATcatg                               
                                  POU1F1_Q6(+)0.985                        


                                 GFI1B_01(+)1                              
                                 taAATCAtaagg                              
                                GATA2_01(-)0.972                           
                                atAAATCata                                 
                                GATA1_01(-)0.987                           
                                atAAATCata                                 
                         |         -20                                     
Mouse     -4555     attgttactgTTATAAATCATAAGGtgtgtatcat     -4521     Mouse
                              ||| |||||||||||                              
Human     -4997     gaaaatgttaTTAAAAATCATAAGGaagagaaaat     -4963     Human
                         |         -20                                     
                                aaAAATCata                                 
                                GATA1_01(-)0.987                           
                                aaAAATCata                                 
                                GATA2_01(-)0.972                           
                                 aaAATCAtaagg                              
                                 GFI1B_01(+)1                              


                               HLF_01(+)0.939                           
                               ATTACacaaa                               
                      |         -20                                     
Mouse     -7974     ttatttttagAATTACACAAATccctatgggt     -7943     Mouse
                              ||||||| ||||                              
Human     -7926     agcctttttaAATTACAAAAATagccaaaaat     -7895     Human
                      |         -20                                     
                               ATTACaaaaa                               
                               HLF_01(+)0.939                           
