# Supplementary material for: Transcriptional double-autorepression feedforward circuits act for multicellularity and nervous system development
Source: BMC Genomics. 2011 May 11;12:228. doi: 10.1186/1471-2164-12-228 (PMC3116505; doi:10.1186/1471-2164-12-228)
Supplement: Additional file 4 — Alignments of conserved blocks for 5169 human-mouse orthologs with conserved TFBSs. The location and motif information for 386237 TFBSs are displayed in a character-based alignment-embedded layout. Each file name stands for a gene symbol and the file contains the alignments of conserved blocks with TFBS information for the corresponding gene. Each alignment is not interleaved. The graphical alignments with TFBS information for the 5169 human-mouse ortholog pairs are provided in a browsable format at our website http://genet.med.kagawa-u.ac.jp/pub/HMO_5169/List.htm, together with the character-based alignments with TFBSs and raw sequences contained in Additional files 4 and 2 respectively. [file 1471-2164-12-228-S4.ZIP › Additional_file_4/Text-based_Alignments/ADPGK.aln.txt]

---------- ADPGK ----------

                                                           SP1_01(+)0.924                                     
                                                           gaGGCGCgag                                         
                              -60       |         -40       |         -20                                     
Mouse     -92       cgttacgcacGTCTACGTCAGCACGCGCCCAGCTGGGAGGAGGCGCGAGCCGAGAAAGGAtcctgtagcc       -23     Mouse
                              ||| || || || |||||| |||  ||| |||||||| ||   |||||||                              
Human     -93       tagcgcttgtGTCGACATCGGCGCGCGCCGAGCCCGGAAGAGGCGCGGGCTAGGAAAGGAgttggttcgc       -24     Human
                              -60       |         -40       |         -20                                     
                                                           gaGGCGCggg                                         
                                                           SP1_01(+)0.924                                     


                                     PEA3_Q6(-)0.937                                   
                                     cGGAGGg                                           
                                     IK2_01(+)0.969                                    
                                     cggAGGGAcgga                                      
                                    CKROX_Q2(-)1                                       
                                    gcgGAGGGa                                          
                                 SP1_01(+)1                                            
                                 ctGGCGGagg                                            
                           -40       |         -20                                     
Mouse     -522      tggaggtcaaACACTGGCGGAGGGACGGATTAAGAGAcaacagcgtg      -476     Mouse
                              |||| |||||||||| ||||||| |||                              
Human     -449      aaatgaggggACACGGGCGGAGGGAGGGATTAAAAGAtgggggtgtg      -403     Human
                           -40       |         -20                                     
                                 cgGGCGGagg                                            
                                 SP1_01(+)1                                            
                                    gcgGAGGGa                                          
                                    CKROX_Q2(-)1                                       
                                     cggAGGGAggga                                      
                                     IK2_01(+)0.969                                    
                                     cGGAGGg                                           
                                     PEA3_Q6(-)0.937                                   


                               GATA2_01(-)0.972                                  
                               caAGATCaaa                                        
                               GATA2_01(+)0.971                                  
                               caaGATCAaa                                        
                               GATA1_01(-)0.985                                  
                               caAGATCaaa                                        
                               GATA1_01(+)0.983                                  
                               caaGATCAaa                                        
                     -40       |         -20                                     
Mouse     -1104     gagataacgtCCAAGATCAAAGCCAGGGAAAcacatttcta     -1064     Mouse
                              ||||||||||||  |||||||                              
Human     -1054     agactaatgcCCAAGATCAAAGTTAGGGAAAtaaagtttcg     -1014     Human
                     -40       |         -20                                     
                               caaGATCAaa                                        
                               GATA1_01(+)0.983                                  
                               caAGATCaaa                                        
                               GATA1_01(-)0.985                                  
                               caaGATCAaa                                        
                               GATA2_01(+)0.971                                  
                               caAGATCaaa                                        
                               GATA2_01(-)0.972                                  


                               MYOGENIN_Q6(-)1                       
                               cAGCTGag                              
                             -20                                     
Mouse     -1164     tggccagttaACAGCTGAGagccataaca     -1136     Mouse
                              |||||||||                              
Human     -1346     gggaaacctgACAGCTGAGggttgtgaga     -1318     Human
                             -20                                     
                               cAGCTGag                              
                               MYOGENIN_Q6(-)1                       


                                      HFH3_01(-)0.981                            
                                      atgagAAATAaac                              
                                     CEBPGAMMA_Q6(-)1                            
                                     catgaGAAATaaa                               
                               CEBPB_01(-)0.956                                  
                               ctTTTACatgagaa                                    
                              YY1_01(-)0.918                                     
                              acttttacATGAGaaat                                  
                     -40       |         -20                                     
Mouse     -1835     ccacagctgtACTTTTACATGAGAAATAAACttagatttaa     -1795     Mouse
                              |||||||||||||||||||||                              
Human     -1810     ccccatttagACTTTTACATGAGAAATAAACatccactttg     -1770     Human
                     -40       |         -20                                     
                              acttttacATGAGaaat                                  
                              YY1_01(-)0.918                                     
                               ctTTTACatgagaa                                    
                               CEBPB_01(-)0.956                                  
                                     catgaGAAATaaa                               
                                     CEBPGAMMA_Q6(-)1                            
                                      atgagAAATAaac                              
                                      HFH3_01(-)0.981                            


                                                                                                                                                         SRF_Q6(-)0.943                                                                
                                                                                                                                                         ggccatgTCTGGaa                                                                
                                                                                 HSF2_01(+)0.994                   IRF1_Q6(+)0.975                    YY1_01(+)0.998                                                                   
                                                                                 TGAATtctct                        ctCATTT                            aaagGCCATgtctggaa                                                                
                     |         -180      |         -160      |         -140      |         -120      |         -100      |         -80       |         -60       |         -40       |         -20                                     
Mouse     -2522     tgcttttataGCCTTCTGGGTCAGGGTCTTGGGTGGAACACCTGGGGCCTGTGCTGCTCTCTGAATTCTCTGGAATGAAATTGCTTTTTCGCTCTCTCATTTTAAGGTCCTAGGAGAGAAAACCAATAGCAAAGGCCATGTCTGGAAGTAATTTGGGTTGGGGGAGGGGTAGTCATGAGGCtcctgctgct     -2332     Mouse
                              ||||||  ||||||| ||||||||||  ||||||| ||||    |   ||||||||| ||| |||  |||||||||||    |||||||||| |||||||||||||||| ||||||||| |||||||||||||||||| ||||||||| ||||  ||||  ||| ||||||                              
Human     -2511     ctgctccctgGCCTTCCAGGTCAGGATCTTGGGTGGGGCACCTGGAGCCTCCATTTGCCTCTGAATTTTCTAGAACCAAATTGCTTTTCT--TCTCTCATTTCAAGGTCCTAGGAGAGAGAACCAATAGGAAAGGCCATGTCTGGAAGCAATTTGGGTGGGGGCGGGGGGTGTCTTGAGGCctgcccagcc     -2323     Human
                             -180      |         -160      |         -140      |         -120      |         -100        |         -80       |         -60       |         -40       |         -20                                     
                                                                                 TGAATtttct                        ctCATTT                            aaagGCCATgtctggaa                                                                
                                                                                 HSF2_01(+)0.994                   IRF1_Q6(+)0.975                    YY1_01(+)0.998                                                                   
                                                                                                                                                         ggccatgTCTGGaa                                                                
                                                                                                                                                         SRF_Q6(-)0.943                                                                


                                GATA2_01(-)0.982                           
                                tgGCATCagc                                 
                                GATA1_01(-)0.993                           
                                tgGCATCagc                                 
                         |         -20                                     
Mouse     -2762     tggcagggctCCTGGCATCAGCAAAcacctgatta     -2728     Mouse
                              |||||||||| ||||                              
Human     -2797     gggctgtgtcCCTGGCATCAACAAAggctttgaca     -2763     Human
                         |         -20                                     
                                tgGCATCaac                                 
                                GATA1_01(-)0.993                           
                                tgGCATCaac                                 
                                GATA2_01(-)0.982                           


                                 IRF1_Q6(-)1                                      
                                 AAGTGaa                                          
                               NKX25_01(+)1                                       
                               caAAGTG                                            
                      -40       |         -20                                     
Mouse     -3141     gtaattcatcCCAAAGTGAAAGTCCTGGGCCAgtgcctcatc     -3100     Mouse
                              ||||||||||| | | ||||||                              
Human     -3201     cagttaatttCCAAAGTGAAAATTCCGGGCCActatgttgtc     -3160     Human
                      -40       |         -20                                     
                               caAAGTG                                            
                               NKX25_01(+)1                                       
                                 AAGTGaa                                          
                                 IRF1_Q6(-)1                                      


                              PEA3_Q6(+)1                             
                              gCTTCCt                                 
                              -20                                     
Mouse     -3648     accatgcccaGCTTCCTTTTtaaaaagtac     -3619     Mouse
                              ||||||||||                              
Human     -3649     agatgtttttGCTTCCTTTTatttattttt     -3620     Human
                              -20                                     
                              gCTTCCt                                 
                              PEA3_Q6(+)1                             


                                   TEF1_Q6(+)0.972                        
                                   GAAATg                                 
                                  HSF2_01(+)0.996                         
                                  AGAAAtggct                              
                        |         -20                                     
Mouse     -4845     agtcttggggCTGGAGAAATGGCTtcctgggtaa     -4812     Mouse
                              ||| ||||||||||                              
Human     -4346     tgtttctaccCTGAAGAAATGGCTatacacgtgt     -4313     Human
                        |         -20                                     
                                  AGAAAtggct                              
                                  HSF2_01(+)0.996                         
                                   GAAATg                                 
                                   TEF1_Q6(+)0.972                        


                               EN1_01(+)0.917                       
                               GTTCTcc                              
                            -20                                     
Mouse     -4892     cctgagctgtAGTTCTCCattccccaaa     -4865     Mouse
                              ||||||||                              
Human     -6898     attgttggggAGTTCTCCttcaatgagt     -6871     Human
                            -20                                     
                               GTTCTcc                              
                               EN1_01(+)0.917                       


                                                                    IRF1_Q6(-)0.904                           
                                                                    AACAGaa                                   
                                                                EN1_01(-)0.917                                
                                                                aaAGAAC                                       
                              -60       |         -40       |         -20                                     
Mouse     -4990     aaaatacttcTGATTTTTGTAAGATACCGTAGGCAAAAATTAGCAAAGAACAGAATAAAAtgccaatgtg     -4921     Mouse
                              |||| ||||||| | ||| |  |||| ||| | |||||||||||| ||||                              
Human     -6980     aggagaattaTGATATTTGTAACACACCATGAGCAAGAATGAACAAAGAACAGAAAAAAAaaattccagc     -6911     Human
                              -60       |         -40       |         -20                                     
                                                                aaAGAAC                                       
                                                                EN1_01(-)0.917                                
                                                                    AACAGaa                                   
                                                                    IRF1_Q6(-)0.904                           


                              IK2_01(+)1                               
                              tgaTGGGAgacg                             
                     |         -20                                     
Mouse     -5062     ccatagcctaTGATGGGAGACgggggacggc     -5032     Mouse
                              |||||||||||                              
Human     -7025     catcactcctTGATGGGAGACtgagagacaa     -6995     Human
                     |         -20                                     
                              tgaTGGGAgact                             
                              IK2_01(+)1                               


                              TCF4_Q5(+)1                                 
                              gCTTTGac                                    
                        |         -20                                     
Mouse     -5102     gctgcttagcGCTTTGACTCTGAAccaaaacatt     -5069     Mouse
                              |||||||||| |||                              
Human     -7119     aacaactcagGCTTTGACTCAGAAatggaacgat     -7086     Human
                        |         -20                                     
                              gCTTTGac                                    
                              TCF4_Q5(+)1                                 


                               PEA3_Q6(-)1                             
                               aGGATGt                                 
                              GATA2_01(+)0.98                          
                              gagGATGTga                               
                              GATA1_01(+)0.99                          
                              gagGATGTga                               
                     |         -20                                     
Mouse     -7772     tcagaaagtaGAGGATGTGAAtcagtgaggc     -7742     Mouse
                              |||||||||||                              
Human     -7331     aagtgctggtGAGGATGTGAAgaaactggat     -7301     Human
                     |         -20                                     
                              gagGATGTga                               
                              GATA1_01(+)0.99                          
                              gagGATGTga                               
                              GATA2_01(+)0.98                          
                               aGGATGt                                 
                               PEA3_Q6(-)1                             
