# Supplementary material for: Transcriptional double-autorepression feedforward circuits act for multicellularity and nervous system development
Source: BMC Genomics. 2011 May 11;12:228. doi: 10.1186/1471-2164-12-228 (PMC3116505; doi:10.1186/1471-2164-12-228)
Supplement: Additional file 4 — Alignments of conserved blocks for 5169 human-mouse orthologs with conserved TFBSs. The location and motif information for 386237 TFBSs are displayed in a character-based alignment-embedded layout. Each file name stands for a gene symbol and the file contains the alignments of conserved blocks with TFBS information for the corresponding gene. Each alignment is not interleaved. The graphical alignments with TFBS information for the 5169 human-mouse ortholog pairs are provided in a browsable format at our website http://genet.med.kagawa-u.ac.jp/pub/HMO_5169/List.htm, together with the character-based alignments with TFBSs and raw sequences contained in Additional files 4 and 2 respectively. [file 1471-2164-12-228-S4.ZIP › Additional_file_4/Text-based_Alignments/ADPRH.aln.txt]

---------- ADPRH ----------

                              SP1_01(-)0.962                          
                              tccCAGCCct                              
                              -20                                     
Mouse     -266      tgtgatagagTCCCAGCCCTccccgctagc      -237     Mouse
                              ||||||||||                              
Human     -311      tatgttgggaTCCCAGCCCTgccacttatt      -282     Human
                              -20                                     
                              tccCAGCCct                              
                              SP1_01(-)0.962                          


                               SP1_01(+)0.912                        
                               ctGGCTTgac                            
                             -20                                     
Mouse     -366      agatggcaggCCTGGCTTGacctgtgggt      -338     Mouse
                              |||||||||                              
Human     -653      taccaagcatCCTGGCTTGgctggaatca      -625     Human
                             -20                                     
                               ctGGCTTggc                            
                               SP1_01(+)0.912                        


                                       POU1F1_Q6(+)0.985                             
                                       aTGGATaata                                    
                         -40       |         -20                                     
Mouse     -700      cttatagaatTGGTTGTAGATGGATAATAAAAATAatcacaaagt      -656     Mouse
                              |||||||| ||| |||||| |||||                              
Human     -1182     ccattttcccTGGTTGTATATGAATAATACAAATAtgtcaaaaat     -1138     Human
                         -40       |         -20                                     
                                       aTGAATaata                                    
                                       POU1F1_Q6(+)1                                 


                                                 GATA2_01(+)0.972                                       
                                                 aagGATTTca                                             
                              PEA3_Q6(-)1        GATA1_01(+)0.987                                       
                              gGGAAGc            aagGATTTca                                             
                        -60       |         -40       |         -20                                     
Mouse     -1048     tgtgtacaccGGGAAGCCAGGGCTTTAGCAAGGATTTCATTTGTGGTGGGAATAgcatttgcag      -985     Mouse
                              |||||||||| |||||| || ||||||||||  ||||||| |||                              
Human     -1355     tgcaccaacaGGGAAGCCAGCGCTTTACCAGGGATTTCATTCATGGTGGGTATAttattaatag     -1292     Human
                        -60       |         -40       |         -20                                     
                              gGGAAGc            aggGATTTca                                             
                              PEA3_Q6(-)1        GATA1_01(+)0.987                                       
                                                 aggGATTTca                                             
                                                 GATA2_01(+)0.972                                       


                                 POU1F1_Q6(+)0.987                       
                                 tTGTATagtt                              
                       |         -20                                     
Mouse     -1878     acttcggcttTGATTGTATAGTTtgatggcttt     -1846     Mouse
                              ||| |||||||||                              
Human     -2157     atcttagttcTGAATGTATAGTTcgggtacgag     -2125     Human
                       |         -20                                     
                                 aTGTATagtt                              
                                 POU1F1_Q6(+)0.987                       


                                 PEA3_Q6(+)0.937                       
                                 cCCTCCc                               
                                LRF_Q2(+)0.952                         
                                ccccTCCCC                              
                                CKROX_Q2(+)1                           
                                cCCCTCccc                              
                     |         -20                                     
Mouse     -1963     gcatcgcggcCTCCCCTCCCCtcatcccctc     -1933     Mouse
                              |||||||||||                              
Human     -2299     cggccccgcgCTCCCCTCCCCcgcccctggc     -2269     Human
                     |         -20                                     
                                cCCCTCccc                              
                                CKROX_Q2(+)1                           
                                ccccTCCCC                              
                                LRF_Q2(+)0.952                         
                                 cCCTCCc                               
                                 PEA3_Q6(+)0.937                       


                                            PEA3_Q6 (+)0.937                                                   
                                            gCCTCCc                                                            
                                 SP1_01(-)0.972                                                                
                                 cgcCTGCCtt                                                                    
                              -60       |         -40        |         -20                                     
Mouse     -4687     aaactcagaaATCCGCCTGCCTTTGCCTCCC-GAGTGCTGAGATTAAAGGTGTGTGCCACCaccatgccga     -4618     Mouse
                              |||| |||||||| |||||||  ||||||| ||||| ||| ||| ||||||                              
Human     -5202     tgacctcatgATCCACCTGCCTTGGCCTCCCAAAGTGCTGGGATTACAGGCGTGAGCCACCgtgcctggcc     -5132     Human
                     |         -60       |         -40       |         -20                                     
                                 cacCTGCCtt                                                                    
                                 SP1_01(-)0.972                                                                
                                            gCCTCCc                                                            
                                            PEA3_Q6(+)0.937                                                    


                               EN1_01(+)0.922                           
                               GTGTTtt                                  
                      |         -20                                     
Mouse     -6799     tttggtggggAGTGTTTTCTGTctactccatc     -6768     Mouse
                              |||||||| |||                              
Human     -5448     tactcaagctAGTGTTTTTTGTttgtttgttt     -5417     Human
                      |         -20                                     
                               GTGTTtt                                  
                               EN1_01(+)0.922                           
