# Supplementary material for: Transcriptional double-autorepression feedforward circuits act for multicellularity and nervous system development
Source: BMC Genomics. 2011 May 11;12:228. doi: 10.1186/1471-2164-12-228 (PMC3116505; doi:10.1186/1471-2164-12-228)
Supplement: Additional file 4 — Alignments of conserved blocks for 5169 human-mouse orthologs with conserved TFBSs. The location and motif information for 386237 TFBSs are displayed in a character-based alignment-embedded layout. Each file name stands for a gene symbol and the file contains the alignments of conserved blocks with TFBS information for the corresponding gene. Each alignment is not interleaved. The graphical alignments with TFBS information for the 5169 human-mouse ortholog pairs are provided in a browsable format at our website http://genet.med.kagawa-u.ac.jp/pub/HMO_5169/List.htm, together with the character-based alignments with TFBSs and raw sequences contained in Additional files 4 and 2 respectively. [file 1471-2164-12-228-S4.ZIP › Additional_file_4/Text-based_Alignments/ADRA1D.aln.txt]

---------- ADRA1D ----------

                                                  E2F1_Q3(-)0.943                                     
                                                  aCGGGAcc                                            
                                                IK2_01(+)0.978                                        
                                                cgaCGGGAccgg                                          
                                    SP1_01(+)  0.972                                                  
                                    tgGGCAGga  c                                                      
                    -60       |         -40         |         -20                                     
Mouse     -140      ctctgccgcgGGAACTTGGGCAGGA--CCGACGGGACCGGCGCGCGGGGCTGgctcgggcgc       -81     Mouse
                              |||||||||||||||  ||||||||||| | |||||| ||||                              
Human     -144      ccgcgtcacaGGAACTTGGGCAGGACCCCGACGGGACCCGTGCGCGGAGCTGcatctggagc       -83     Human
                      -60       |         -40       |         -20                                     
                                    tgGGCAGgac                                                        
                                    SP1_01(+)0.972                                                    
                                                cgaCGGGAcccg                                          
                                                IK2_01(+)0.978                                        
                                                  aCGGGAcc                                            
                                                  E2F1_Q3(-)0.943                                     


                                                                 IK2_01(+)0.978                                       
                                                                 agcCGGGAgccc                                         
                                                     E2F1_Q3(+)0.982                                                  
                                                     tcTGGCGg                                                         
                            |         -60       |         -40       |         -20                                     
Mouse     -703      cctgaacccaCAGATCCTGGGCTCTTGCTGCTCTCTGGCGGCAGAAGCCGGGAGCCCGGAGTCCCGGGgaatcgcacc      -626     Mouse
                              |||||||  ||| |||||||||||||||||||  ||||||||| |||| || ||||||                              
Human     -767      ccgcagtccgCAGATCCCAGGCGCTTGCTGCTCTCTGGCGGCCAAAGCCGGGATCCCGAAGACCCGGGactcacgcct      -690     Human
                            |         -60       |         -40       |         -20                                     
                                                     tcTGGCGg                                                         
                                                     E2F1_Q3(+)0.982                                                  
                                                                 agcCGGGAtccc                                         
                                                                 IK2_01(+)0.978                                       


                                                         GATA2_01(+)0.982                                                 
                                                         tctGATGCag                                                       
                                                         GATA1_01(+)0.993                                                 
                                                         tctGATGCag                                                       
                      -80       |         -60       |         -40       |         -20                                     
Mouse     -1018     agtacttcgaGTAGCAACAGGAAGATTTATTCTGACTTCTGATGCAGAGTAGAGTTGCAGGGCCAAAGTTGGtattattcag      -937     Mouse
                              ||||| | || ||| |||||||   | |||||| ||| | | |||  ||| |  ||||||||                              
Human     -1087     cttatttaggGTAGCTATAGAAAGGTTTATTCCCGCATCTGATACAGGGAAAAGTAACAGTGGGAAAGTTGGcgtatgtaga     -1006     Human
                      -80       |         -60       |         -40       |         -20                                     
                                                         tctGATACag                                                       
                                                         GATA1_01(+)0.993                                                 
                                                         tctGATACag                                                       
                                                         GATA2_01(+)0.995                                                 


                                  CKROX_Q2(+)0.904                        
                                  tCCCACcct                               
                               PAX4_03(+)1                                
                               ctttccCACCCt                               
                              IK2_01(-)1                                  
                              ccttTCCCAccc                                
                        |         -20                                     
Mouse     -1077     cctgcagtaaCCTTTCCCACCCTCcagaacgtga     -1044     Mouse
                              ||||||||||||||                              
Human     -1160     tgccaagtgcCCTTTCCCACCCTCtggcacttaa     -1127     Human
                        |         -20                                     
                              ccttTCCCAccc                                
                              IK2_01(-)1                                  
                               ctttccCACCCt                               
                               PAX4_03(+)1                                
                                  tCCCACcct                               
                                  CKROX_Q2(+)0.904                        


                                       GATA2_01(+)0.979                                
                                       aatGATGAag                                      
                                       GATA1_01(+)0.988                                
                                       aatGATGAag                                      
                           -40       |         -20                                     
Mouse     -1550     caagtcaaggAAAGGAAGAAATGATGAAGAATGAAAGgtagtgtttt     -1504     Mouse
                              |||| ||| |||||||||| ||| |||                              
Human     -3740     caggccagccAAAGTAAGGAATGATGAAGGATGGAAGataactcttg     -3694     Human
                           -40       |         -20                                     
                                       aatGATGAag                                      
                                       GATA1_01(+)0.988                                
                                       aatGATGAag                                      
                                       GATA2_01(+)0.979                                


                                HSF2_01(+)0.999                         
                                GGAATaaacc                              
                                CREL_01(-)0.973                         
                                GGAATaaacc                              
                      |         -20                                     
Mouse     -1643     catctgcaacAAGGAATAAACCaggcaccaag     -1612     Mouse
                              ||||||||||||                              
Human     -4165     attttacccaAAGGAATAAACCcaacagtatc     -4134     Human
                      |         -20                                     
                                GGAATaaacc                              
                                CREL_01(-)0.973                         
                                GGAATaaacc                              
                                HSF2_01(+)0.999                         


                                     GATA2_01(-)0.987                      
                                     ttCCATCtca                            
                                     GATA1_01(-)1                          
                                     ttCCATCtca                            
                                   PEA3_Q6(+)1                             
                                   tCTTCCa                                 
                         |         -20                                     
Mouse     -2195     ataacatgaaCTTCGTCTTCCATCTcaaaggaagt     -2161     Mouse
                              ||| |||||||||||                              
Human     -5123     aatgcaggtgCTTAGTCTTCCATCTaaactgggcg     -5089     Human
                         |         -20                                     
                                   tCTTCCa                                 
                                   PEA3_Q6(+)1                             
                                     ttCCATCtaa                            
                                     GATA1_01(-)1                          
                                     ttCCATCtaa                            
                                     GATA2_01(-)0.987                      


                                                                                AP2REP_01(-)0.918                                                   
                                                                                atAACTG                                                             
                                                                              MSX1_01(+)0.988                                                       
                                                                              tcaTAACTg                                                             
                                                                              EN1_01(-)0.93                                                         
                                                                              tcATAAC                                                               
                                                                          GFI1B_01(+)1                                                              
                                                                          caAATCAtaact                                                              
                                                                         GATA2_01(-)0.972                                                           
                                                                         ccAAATCata                                                                 
                                                                         GATA1_01(-)0.987                                                           
                                                                         ccAAATCata                                                                 
                            -100      |         -80       |         -60       |         -40       |         -20                                     
Mouse     -5207     atggtagtttATTTCTAACTCCATTGACTTTAGTCAAATATCATCAGAAACAACCAAATCATAACTGGAGTCAAGTTTCCTCCAGCTCCTGTTGACATgactagaaat     -5100     Mouse
                              ||||| ||||| ||| | ||||| ||||||| | || |||  | ||||||||||||||  ||||||| ||||||||  ||| ||||||                              
Human     -6631     atttctattaATTTCCAACTCTATTAATTTTAGGCAAATATTAGCACAAATCATCAAATCATAACTGG-CTCAAGTTCCCTCCAGCCTCTGCTGACATagagatggag     -6525     Human
                           -100      |         -80       |         -60       |         -40        |         -20                                     
                                                                         tcAAATCata                                                                 
                                                                         GATA1_01(-)0.98 7                                                          
                                                                         tcAAATCata                                                                 
                                                                         GATA2_01(-)0.97 2                                                          
                                                                          caAATCAtaact                                                              
                                                                          GFI1B_01(+)1                                                              
                                                                              tcATAAC                                                               
                                                                              EN1_01(-)0 .93                                                        
                                                                              tcaTAACTg                                                             
                                                                              MSX1_01(+) 0.988                                                      
                                                                                atAACTG                                                             
                                                                                AP2REP_0 1(-)0.918                                                  


                                                                                                                                                                      EN1_01(-)0.917                                        
                                                                                                                                                                      ccAGAAC                                               
                                                      PEA3_Q6(+)1                                                                                                 PR_01(-)1                                                 
                                                      gCTTCCc                                                                                                     gtccccaGAACAgtggactgcttgcca                               
                                                   TFIII_Q6(-)0.919                                                                                            IK2_01(-)0.956                                               
                                                   CCTGCttcc                                                                                                   aaggTCCCCaga                                                 
                          |         -160      |         -140      |         -120      |         -100      |         -80       |         -60       |             -40       |         -20                                     
Mouse     -5424     ttctactgaaTCTTCCCACTTTGTCCCATATCCTGCTTCCCAGACTATTTGCTCTTCTGAAGAAAATAAAAGGAAATAAAAGAATGTCTCTTAAGAGCAGAGGAAAACACACAAAGCTGCAAACCAAA----CTCCCTAAAGGTCCCCAGAACAGTGGACTGCTTGCCAGctgaaagcat     -5249     Mouse
                              |||||| ||||||| |  |||||||||||||||  ||| | |||| ||||||||| ||||| |||| |||||||| | |||||  |||||| | ||| |||    |||||||| ||||    | ||| || ||||||||||||||||| ||||| |||||                              
Human     -6836     ctccagtgtgTCTTCCAACTTTGTTCACTATCCTGCTTCCCAGCTTATCTCCTCTCCTGAAGAAAGTAAAAAGAAACAAAAGAATATATCTTAGAAGCAGAAGCAAATACA----GCTGCAAAGCAAAGAGCCACCCCAAGGGTCCCCAGAACAGTGGGCTGCTAGCCAGgttctgagtg     -6661     Human
                          |         -160      |         -140      |         -120      |         -100      |         -80       |             -60       |         -40       |         -20                                     
                                                   CCTGCttcc                                                                                                   agggTCCCCaga                                                 
                                                   TFIII_Q6(-)0.919                                                                                            IK2_01(-)0.956                                               
                                                      gCTTCCc                                                                                                     gtccccaGAACAgtgggctgctagcca                               
                                                      PEA3_Q6(+)1                                                                                                 PR_01(-)1                                                 
                                                                                                                                                                      ccAGAAC                                               
                                                                                                                                                                      EN1_01(-)0.917                                        


                                      IRF1_Q6(-)0.975                        
                                      AAATGag                                
                                 CRX_Q4(+)0.904                              
                                 tgaaTAAATgaga                               
                           |         -20                                     
Mouse     -5521     tcctaccagaCTTTGAATAAATGAGAAtcttgctgca     -5485     Mouse
                              |||||| ||||||||||                              
Human     -6957     tcacgttggcCTTTGAGTAAATGAGAAatgaagtttt     -6921     Human
                           |         -20                                     
                                 tgagTAAATgaga                               
                                 CRX_Q4(+)0.904                              
                                      AAATGag                                
                                      IRF1_Q6(-)0.975                        


                               EN1_01(+)0.917                                    
                               GTGCTtg                                           
                     -40       |         -20                                     
Mouse     -5722     cttagaccaaTGTGCTTGGCTCCTAAAATATttgtgtcatc     -5682     Mouse
                              ||||||||  | |||||||||                              
Human     -7177     acacaactgtTGTGCTTGATTTCTAAAATATccatgtaatt     -7137     Human
                     -40       |         -20                                     
                               GTGCTtg                                           
                               EN1_01(+)0.917                                    


                                       TEF1_Q6(-)1                                    
                                       cATTCC                                         
                                       TEF1_Q6(-)1                                    
                                       cATTCC                                         
                                      IK2_01(-)1                                      
                                      acatTCCCAaat                                    
                                      CEBPB_01(-)0.965                                
                                      acATTCCcaaatga                                  
                                   HSF2_01(-)0.999                                    
                                   agcacATTCC                                         
                                   CREL_01(+)0.973                                    
                                   agcacATTCC                                         
                                 YY1_01(+)0.902                                       
                                 acagCACATtcccaaat                                    
                          -40       |         -20                                     
Mouse     -5976     gctggaaccaTCAACAGCACATTCCCAAATGACATTtcccattgtg     -5931     Mouse
                              ||| ||||||||||||||||| ||||                              
Human     -7550     tcaccaactgTCACCAGCACATTCCCAAATGGCATTcccaattcta     -7505     Human
                          -40       |         -20                                     
                                 ccagCACATtcccaaat  cATTCC                            
                                 YY1_01(+)0.902     TEF1_Q6(-)1                       
                                   agcacATTCC                                         
                                   CREL_01(+)0.973                                    
                                   agcacATTCC                                         
                                   HSF2_01(-)0.999                                    
                                      acATTCCcaaatgg                                  
                                      CEBPB_01(-)0.965                                
                                      acatTCCCAaat                                    
                                      IK2_01(-)1                                      
                                       cATTCC                                         
                                       TEF1_Q6(-)1                                    


                                        TEF1_Q6(+)0.915                     
                                        GGCATg                              
                          |         -20                                     
Mouse     -6096     gcagggtggtGATTCCCACTGGCATGgattagatcc     -6061     Mouse
                              |||||||| |||||||                              
Human     -7697     gaaggtaagaGATTCCCATTGGCATGaggtagattc     -7662     Human
                          |         -20                                     
                                        GGCATg                              
                                        TEF1_Q6(+)0.915                     


                                    SOX17_01(+)1                          
                                    cACAAT                                
                                  SOX5_01(+)1                             
                                  ctcACAATgg                              
                        |         -20                                     
Mouse     -6220     tctcaaacccCCATCTCACAATGGggagtcaact     -6187     Mouse
                              ||||| ||||||||                              
Human     -7865     tcctagttcaCCATCCCACAATGGctaagcagat     -7832     Human
                        |         -20                                     
                                  cccACAATgg                              
                                  SOX5_01(+)1                             
                                    cACAAT                                
                                    SOX17_01(+)1                          
