# Supplementary material for: Transcriptional double-autorepression feedforward circuits act for multicellularity and nervous system development
Source: BMC Genomics. 2011 May 11;12:228. doi: 10.1186/1471-2164-12-228 (PMC3116505; doi:10.1186/1471-2164-12-228)
Supplement: Additional file 4 — Alignments of conserved blocks for 5169 human-mouse orthologs with conserved TFBSs. The location and motif information for 386237 TFBSs are displayed in a character-based alignment-embedded layout. Each file name stands for a gene symbol and the file contains the alignments of conserved blocks with TFBS information for the corresponding gene. Each alignment is not interleaved. The graphical alignments with TFBS information for the 5169 human-mouse ortholog pairs are provided in a browsable format at our website http://genet.med.kagawa-u.ac.jp/pub/HMO_5169/List.htm, together with the character-based alignments with TFBSs and raw sequences contained in Additional files 4 and 2 respectively. [file 1471-2164-12-228-S4.ZIP › Additional_file_4/Text-based_Alignments/ADRA2A.aln.txt]

---------- ADRA2A ----------

                                                                                                                                                                                      MYOGENIN_Q6(-)1                                                                                                                                                                                                                                                                                             
                                                                                                                                                                                      cAGCTGgc                                                                                                                                                                                                                                                                                                    
                                                                                                                                                                                                                                                                              PEA3_Q6(-)1                                                                                                                                                         MYOGENIN_Q6(-)1                                 
                                                                                                                                                                                                                                                                              cGGAAGg                                                                                                                                                             cAGCTGgc                                        
                                                                                                                                                                                                                                                                                                                                                                                                                    PEA3_Q6(-)0.937             MYOGENIN_Q6(+)1                                   
                                                                                                                                                                                                                                                                                                                                                                                                                    aGGAGGa                     ggCAGCTg                                          
                                                                                                                                                                                                                                                                                                                                                                                                                  ETS1_B(+)0.907               MYOD_01(-)0.905                                    
                                                                                                                                                                                                                                                                                                                                                                                                                  agAGGAGgacccacg              aggcAGCTGgca                                       
                                                                                                                                                                                                                                                                                                                                                                                                                 IRF1_Q6(-)0.924               MYOD_01(+)0.905                                    
                                                                                                                                                                                                                                                                                                                                                                                                                 AAGAGga                       aggCAGCTggca                                       
                                                                                                                                                                                                                                                                                                                                                                                                               ELK1_01(+)0.9                  E47_01(+)0.943                                      
                                                                                                                                                                                                                                                                                                                                                                                                               ggaagaGGAGGaccca               aaggCAGCTggcagc                                     
                                                                                                                                                                                                                      EN1_01(-)0.922                                                                                                                                                                          PEA3_Q6(-)1                  PEA3_Q6(-)1                                            
                                                                                                                                                                                                                      atAAAAC                                                                                                                                                                                 aGGAAGa                      cGGAAGg                                                
                                                                                                                                                                                                                 FREAC7_01(+)1                                                                                                                                                                              ETS1_B(+)1                  SMAD4_Q6(+)0.949                                          
                                                                                                                                                                                                                 tagaaATAAAacttgg                                                                                                                                                                           ggAGGAAgaggagga             ggccggaAGGCAgct                                           
                                                                                                                                   GATA2_01(+)0.992                                                            HFH3_01(-)0.981                                                                   AP2REP_01(+)0.918                                                                                         PEA3_Q6(-)0.937            SP1_01(+)0.943                                              
                                                                                                                                   accGATAAtt                                                                  cttagAAATAaaa                                                                     CAGTTcg                                                                                                   cGGAGGa                    ggGGCCGgaa                                                  
                                                                                                                                   GATA1_01(+)0.988                                                           CEBPGAMMA_Q6(-)1                                                                     E2F1_Q3(+)1                                                                                             ETS2_B(+)1      AP2REP_01(-)0.907 E47_01(-)0.943                                       
                                                                                                                                   accGATAAtt                                                                 gcttaGAAATaaa                                                                        gtTCGCGg                                                                                                cggAGGAAgaggag  ccCACGG           gaaggcAGCTGgcag                                      
                                                                                                                            PAX4_03(+)0.92                                                                CRX_Q4(-)0.955     SP1_01(+)0.962                                                      AP2REP_01(+)0.918                                         TFIII_Q6(-)0.919                              ELF1_Q6(+)1  LRF_Q2(+)0.904  ELK1_01(+)1      TFIII_Q6(+)0.919                           
                                                                                                                            tcaggcCACCGa                                                                  tgccGCTTAgaaa      ttGGCTGtgt                                                          CAGTTcg                                                   CCTGCggcc                                     accggAGGAAga gaggACCCA       ggggccGGAAGgcagc ggcaGCAGG                                  
                           |         -420      |          -400      |         -380      |         -360      |         -340      |         -320      |         -300         |         -280      |         -260      |         -240      |         -220      |         -200      |         -180      |         -160      |         -140       |         -120      |         -100      |         -80       |         -60       |         -40       |         -20                                     
Mouse     -448      tgcctcttggGGTAAGACTTCATGCTTTCGCTCAG-CTTAAGAATCAAGGTATAGATGACTAGCTAAATGCATTTGTATAAATTTCTGACATCTTTCCAAATCATCAGGCCACCGATAATTTCTTTTCTCTTTTCTTGAAGAATAAAA---TCTCTAACCACCAGCTGGCCCTACTCGATCCTGCCGCTTAGAAATAAAACTTGGCTGTGTTTGAGGAGCTGGGAGAGAGAAAGCACCCACCCGGAGCGTCGGAAGGACGAACCGGTGCCAGTTCGCGGGCTCCAGTCCATGGACCACTAGCGGTCC-CCAGCTTGGGCCCGAGCTCCCTGCGGCCCTCTTCCTTATGTGAGGCGCGGCGGGACGAACCCCGCACCGGAGGAAGAGGAGGACCCACGGACGCGGGGCCGGAAGGCAGCTGGCAGCAGGCCCAcgagaaccag       -12     Mouse
                              |||||||| || ||||||||||||| || |||| ||||| || ||||    |  |  ||  || | | ||| || ||| |||| |||||| | |||||||||||||| |||| | |||||  |||||||||||||||    ||| || ||| | |||  ||||||||  ||| |||||||||||||||||||||||||| ||  ||||||| ||||  |||| || ||||||  ||||||| ||||  ||| || |   |||||||||||  || | |||||| || |||||||||| |||| | |||||||  ||||||||||||| || ||| ||||||| ||| ||  | ||| |   || |||||||||||||||||||||||| ||| |||||||||||||||||||||||||||||                              
Human     -495      ccccgcacacGGTAAGACCTCTTGCTTTCGCTCAGGCTCAAGATTCAAGATACAGATATTGATATGTATATATATATTTAATTTCCTGTCATCCTTCCAAGTTATCAGGCCACCGATGATTTTTGTTCTCCCTTCTTGAAGAATAAATCTCTCTTTACCCATCGGCTCTCCCTACTCTCTCCCGCCGCTTAGAAATAAAACTTGGCTGTATT--AGGAGCTCGGAGCAAGAAGGCGCCCACCGAGAGCGTCTGAAGCGCGAGCCAGGCGCAGTTCGCGGGACCCGGGCCATGGGCCGCTAGCGGTCCTCCAGTTCGGGCCCGGCCTCCCTGCGGCCCCCTCCCT-ATGTGAGCCGCAGCCAGGCGAGCGGGGCGCCGGAGGAAGAGGAGGACCCACGGGCGCCGGGCCGGAAGGCAGCTGGCAGCAGGCCCAggccagcggg       -57     Human
                             |         -420      |         -400      |         -380      |         -360      |         -340      |         -320      |         -300      |         -280      |         -260      |         -240      |           -220      |         -200      |         -180      |         -160      |         -140      |         -120      |         -100       |         -80       |         -60       |         -40       |         -20                                     
                                                                                                                            tcaggcCACCGa                                                                  cgccGCTTAgaaa      ttGGCTGtat                                                          CAGTTcg                                 CAGTTcg           CCTGCggcc                                     gccggAGGAAga gaggACCCA       cgggccGGAAGgcagc ggcaGCAGG                                  
                                                                                                                            PAX4_03(+)0.92                                                                CRX_Q4(-)0.955     SP1_01(+)0.  962                                                    AP2REP_01(+)0.918                       AP2REP_01(+)0.918 TFIII_Q6(-)0.919                              ELF1_Q6(+)1  LRF_Q2(+)0.904  ELK1_01(+)1      TFIII_Q6(+)0.919                           
                                                                                                                                   accGATGAtt                                                                 gcttaGAAATaaa                                                                        gtTCGCGg                                                                                                cggAGGAAgaggag  ccCACGG           gaaggcAGCTGgcag                                      
                                                                                                                                   GATA1_01(+)0.988                                                           CEBPGAMMA_Q6(-)1                                                                     E2F1_Q3(+)1                                                                                             ETS2_B(+)1      AP2REP_01(-)0.907 E47_01(-)0.943                                       
                                                                                                                                   accGATGAtt                                                                  cttagAAATAaaa                                                                                                                                                                               cGGAGGa                    cgGGCCGgaa                                                  
                                                                                                                                   GATA2_01(+)0.979                                                            HFH3_01(-)0.981                                                                                                                                                                             PEA3_Q6(-)0.937            SP1_01(+)0.943                                              
                                                                                                                                                                                                                 tagaaATAAAacttgg                                                                                                                                                                           ggAGGAAgaggagga             ggccggaAGGCAgct                                           
                                                                                                                                                                                                                 FREAC7_01(+)1                                                                                                                                                                              ETS1_B(+)1                  SMAD4_Q6(+)0.949                                          
                                                                                                                                                                                                                      atAAAAC                                                                                                                                                                                 aGGAAGa                      cGGAAGg                                                
                                                                                                                                                                                                                      EN1_01(-)0.922                                                                                                                                                                          PEA3_Q6(-)1                  PEA3_Q6(-)1                                            
                                                                                                                                                                                                                                                                                                                                                                                                               ggaagaGGAGGaccca            cGGAAGg                                                
                                                                                                                                                                                                                                                                                                                                                                                                               ELK1_01(+)0.9               PEA3_Q6(-)1                                            
                                                                                                                                                                                                                                                                                                                                                                                                                 AAGAGga                      aaggCAGCTggcagc                                     
                                                                                                                                                                                                                                                                                                                                                                                                                 IRF1_Q6(-)0.924              E47_01(+)0.943                                      
                                                                                                                                                                                                                                                                                                                                                                                                                  agAGGAGgacccacg              aggCAGCTggca                                       
                                                                                                                                                                                                                                                                                                                                                                                                                  ETS1_B(+)0.907               MYOD_01(+)0.905                                    
                                                                                                                                                                                                                                                                                                                                                                                                                    aGGAGGa                    aggcAGCTGgca                                       
                                                                                                                                                                                                                                                                                                                                                                                                                    PEA3_Q6(-)0.937            MYOD_01(-)0.905                                    
                                                                                                                                                                                                                                                                                                                                                                                                                                                ggCAGCTg                                          
                                                                                                                                                                                                                                                                                                                                                                                                                                                MYOGENIN_Q6(+)1                                   
                                                                                                                                                                                                                                                                                                                                                                                                                                                  cAGCTGgc                                        
                                                                                                                                                                                                                                                                                                                                                                                                                                                  MYOGENIN_Q6(-)1                                 
                                                                                                                                                                                                                                                                                                                                                                                                                                                  cAGCTGgc                                        
                                                                                                                                                                                                                                                                                                                                                                                                                                                  MYOGENIN_Q6(-)1                                 


                                                                                              WHN_B(+)1                                                                                                                                                                                                                                                                                                                    
                                                                                              gctGACGCcgg                                                                                                                                                                                                                                                                                                                  
                                                                                              CREB_Q2(+)1                                                                                                                                                                                                                                                                                                                  
                                                                                              gcTGACGccggc                                                                                                                                                                                                                                                                                                                 
                                                                                           SP1_01(+)0.962                                                                                                                                                                                                                                                                                                                  
                                                                                           ggGGCTGacg                                                                                                                                                                                                                                                                                                                      
                                                                                          LRF_Q2(-)1                                                                                                                                                                                                                                                                                                                       
                                                                                          GGGGGctga                                                                                                                                                                                                                                                                                                                        
                                                                                         LRF_Q2(-)0.923                                                                                                                                                                                                                                                                                                                    
                                                                                         TGGGGgctg                                                                                                                                                                                                                                                                                                                         
                                                                                  CMYC_01(-)1                                                                                                                                                                                                                                                                                                                              
                                                                                  tcccACGTGggg                                                                                                                                                                                                                                                                                                                             
                                                                                  CMYC_01(+)1                                                                                                                                                                                                                                                                                                                              
                                                                                  tccCACGTgggg                                                                                                                                                                                                                                                                                                                             
                                                                                 HES1_Q2(+)0.906                                         EN1_01(-)0.922                                                                                                                                                                                                                                                                    
                                                                                 ttcccACGTGggggc                                         atAAAAC                                                                                                                                                                                                                                                                           
                                                                                XBP1_01(+)1                                        LRF_Q2(-)0.943                                                                                                                                                                                                                                                                          
                                                                                cttcccACGTGggggct                                  GGGGCtata                                                                                                                                                                                                                                                                               
                                                                                HES1_Q2(-)0.906                                   LRF_Q2(-)0.923                                                                                                                                                                                                                                                                           
                                                                                cttccCACGTggggg                                   TGGGGctat                                                                                                                                                                                                                                                                                
                                                                               XBP1_01(-)1                                GATA2_01(-)0.979                                                    WHN_B(+)1                                                                                                                                                                                                                    
                                                                               acttccCACGTgggggc                          ctTCATCctg                                                          gcaGACGCcca                                                                                                                                                                                                                  
                                                              SP1_01(+)1      IK2_01(-)1   LRF_Q2(-)0.943                 GATA1_01(-)0.988                                                                                SP1_01(-)0 .962                                                                         SP1_01(-)0.924                            ETS1_B(-)0.907                                                 
                                                              ggGGCGGagg      gactTCCCAcgt GGGGCtgac                      ctTCATCctg                                                                                      gccCAGCCac                                                                              tcaGCGCCca                                cgccgcggCTCCTgg                                                
                            -360      |         -340      |         -320      |         -300      |         -280      |         -260      |         -240       |         -220      |         -200      |         -180       |          -160      |         -140      |         -120      |         -100      |         -80       |         -60       |         -40       |         -20                                     
Mouse     -1101     cgactcgggtGCGGGCTCTAGACCTAAGGAGGGGAGGCGCGAGGGGCGGAGGAGGGTCGACTTCCCACGTGGGGGCTGACGCCGGCTGCTCGGCAACGCCGGCTTCATCCTGGGGCTATAAAACCAGTCCAGCGT-AGAGCGGCGGAGCAGCCTCGGCTCCCGCTTCCGTGCAGACGCCCAGCAGCCGGCG-CACACCGCCCAGCCAC-CCAGCGCCTCCAGCTCCAAGTCCTGCGGTCCTGCGAAAACTCACGCGGCCCTCCGACCCCCGCCGGGTCTGTGGCGCTCAGCGCCCACCCAGATCGCGGCTAGCAGCCACCCTTGGCTCCGCCGCGGCTCCTGGAGAGCCGGTCGCTCACCTagcttggccc      -734     Mouse
                              |||||| ||||||    ||||||| || ||||||||||| ||||||||| ||||||||||||||||||||||||||||||| |||||||  |||| |||||||||||||||||| |||||| ||| || || ||||||||||  | ||||| || || ||||||| |||||||||||||||   | |||||| ||||| ||||||||| |   |||  | | |||| ||||||   ||||| ||| | | || |||||| |||    | |  |||||| |||||||||  |    || | || ||  |||| || ||||| ||||||||||||||||| | ||| ||||||                              
Human     -1158     agcgctaggcGCGGGCGCTAGACTGGCGGAGGGGTGGTGCGAGGGGCGGGGGAGGGTCGGCTTCCCACGTGGGGGCTGACGCCGGCTGCTCAGCAACGCTTGCTTGATCCTGGGGCTATAAAACGAGTCCACCGTGAGCGCAGCGGAGCAGCAGCAGCTCCAGC-TCGGTGCAGAAGCCCAGCAGCCGGCGTGCCGCCGCCCGGCCACTCCAGCGCCTTC--TTCCCCGCCTTGCGCTCCTGCCCCAACTCGCGCTGTCGTCGGACCCCGGCCCATCCAGCAGCGCTCGGCGCCCACCAGGCGGACGCCCAGGAG-AACCCCTGCCTCCGTCGCGGCTCCTGGAGAGCTGATCGTTCACCTgccccggccc      -792     Human
                           -360      |         -340      |         -320      |         -300      |         -280      |         -260      |         -240      |         -220      |          -200      |         -180      |         -160      |           -140      |         -120      |         -100      |         -80       |         -60        |         -40       |         -20                                     
                                                              ggGGCGGggg      ggctTCCCAcgt GGGGCtgac                      ctTGATCctg                                                                                      gccCGGCCac                                                                              tcgGCGCCca                                cgtcgcggCTCCTgg                                                
                                                              SP1_01(+)1      IK2_01(-)1   LRF_Q2(-)0.943                 GATA1_01(-)0.983                                                                                SP1_01(-)0.943                                                                          SP1_01(-)0.924                            ETS1_B(-)0.907                                                 
                                                                               gcttccCACGTgggggc                          ctTGATCctg                                                                                                                                                                                            gcgGACGCcca                                                                                
                                                                               XBP1_01(-)1                                GATA2_01(-)0.971                                                                                                                                                                                      WHN_B(+)1                                                                                  
                                                                                cttccCACGTggggg                                   TGGGGctat                                                                                                                                                                                                                                                                                
                                                                                HES1_Q2(-)0.906                                   LRF_Q2(-)0.923                                                                                                                                                                                                                                                                           
                                                                                cttcccACGTGggggct                                  GGGGCtata                                                                                                                                                                                                                                                                               
                                                                                XBP1_01(+)1                                        LRF_Q2(-)0.943                                                                                                                                                                                                                                                                          
                                                                                 ttcccACGTGggggc                                         atAAAAC                                                                                                                                                                                                                                                                           
                                                                                 HES1_Q2(+)0.906                                         EN1_01(-)0.922                                                                                                                                                                                                                                                                    
                                                                                  tccCACGTgggg                                                                                                                                                                                                                                                                                                                             
                                                                                  CMYC_01(+)1                                                                                                                                                                                                                                                                                                                              
                                                                                  tcccACGTGggg                                                                                                                                                                                                                                                                                                                             
                                                                                  CMYC_01(-)1                                                                                                                                                                                                                                                                                                                              
                                                                                         TGGGGgctg                                                                                                                                                                                                                                                                                                                         
                                                                                         LRF_Q2(-)0.923                                                                                                                                                                                                                                                                                                                    
                                                                                          GGGGGctga                                                                                                                                                                                                                                                                                                                        
                                                                                          LRF_Q2(-)1                                                                                                                                                                                                                                                                                                                       
                                                                                           ggGGCTGacg                                                                                                                                                                                                                                                                                                                      
                                                                                           SP1_01(+)0.962                                                                                                                                                                                                                                                                                                                  
                                                                                              gcTGACGccggc                                                                                                                                                                                                                                                                                                                 
                                                                                              CREB_Q2(+)1                                                                                                                                                                                                                                                                                                                  
                                                                                              gctGACGCcgg                                                                                                                                                                                                                                                                                                                  
                                                                                              WHN_B(+)1                                                                                                                                                                                                                                                                                                                    


                                            LRF_Q2(-)0.911                            
                                            AGGGGccgc                                 
                                 IK2_01(-)1                                           
                                 caacTCCCAgca                                         
                              P300_01(-)1    LRF_Q2(-)0.943                           
                              ggccaACTCCcagc GGGGCcgct                                
                             CMYB_01(-)1                                              
                             cggCCAACtcccagcagg                                       
                          -40       |         -20                                     
Mouse     -1225     gtagccgaacGGCCAACTCCCAGCAGGGGCCGCTCCccactcctta     -1180     Mouse
                              ||||||||||||||||||||||||||                              
Human     -1297     ggagctgcatGGCCAACTCCCAGCAGGGGCCGCTCCtcccctaccc     -1252     Human
                          -40       |         -20                                     
                             tggCCAACtcccagcagg                                       
                             CMYB_01(-)1                                              
                              ggccaACTCCcagc GGGGCcgct                                
                              P300_01(-)1    LRF_Q2(-)0.943                           
                                 caacTCCCAgca                                         
                                 IK2_01(-)1                                           
                                            AGGGGccgc                                 
                                            LRF_Q2(-)0.911                            


                                                                                                              MYOGENIN_Q6(-)1                       
                                                                                                              cACCTGcg                              
                                 TEF1_Q6(-)1                                                            PAX4_03(+)0.903                             
                                 cATTCC                                                                 cagaagCACCTg                                
                            -100      |         -80       |         -60       |         -40       |         -20                                     
Mouse     -1472     gtggatgctgGTCCATTCCGCTCCAGTGGTTCCTTAGGAACCCGCACACGCTTACCTCTCCGGGATCCCTTTCATCCCAGTCACCAGAAGCACCTGCGcttgacctgg     -1365     Mouse
                              ||||||||||| |||| |||||| |  ||| |||| |   | | ||||||| ||| |||||||  ||||| | |||| ||||||||||                              
Human     -1567     cgtgggtgctGTCCATTCCGCCCCAGGGGTTCCATCCGAAGCCGCGCCTTCCTCCCTCTCCAGGACCCCTTTCTCCCCAGCCTCCAGGAGCACCTGCGgaccgcgtcg     -1460     Human
                            -100      |         -80       |         -60       |         -40       |         -20                                     
                                 cATTCC                                                                 caggagCACCTg                                
                                 TEF1_Q6(-)1                                                            PAX4_03(+)0.903                             
                                                                                                              cACCTGcg                              
                                                                                                              MYOGENIN_Q6(-)1                       


                                                                     AP2REP_01(+)1                        
                                                                     CAGTGcg                              
                                                              PAX4_03(-)0.903                             
                                                              cAGGTGtcagtg                                
                                                           MYOD_01(+)1                                    
                                                           cagCAGGTgtca                                   
                                                          E47_01(+)1                                      
                                                          ccagCAGGTgtcagt                                 
                                          AP2REP_01(+)0.907 MYOGENIN_Q6(+)1                               
                                          CCGTGac           agCAGGTg                                      
                          -60       |         -40       |         -20                                     
Mouse     -1690     gagcccttaaGTCGCTTTCCAGCCGTGACGACCAGCGGCCAGCAGGTGTCAGTGCGctctcgttct     -1625     Mouse
                              |||||||  |||||||||| || |||||||||||||||||||||||                              
Human     -1793     gcgtcagcggGTCGCTTCTCAGCCGTGACCACGAGCGGCCAGCAGGTGTCAGTGCGtcctcgcttt     -1728     Human
                          -60       |         -40       |         -20                                     
                                          CCGTGac           agCAGGTg                                      
                                          AP2REP_01(+)0.907 MYOGENIN_Q6(+)1                               
                                                          ccagCAGGTgtcagt                                 
                                                          E47_01(+)1                                      
                                                           cagCAGGTgtca                                   
                                                           MYOD_01(+)1                                    
                                                              cAGGTGtcagtg                                
                                                              PAX4_03(-)0.903                             
                                                                     CAGTGcg                              
                                                                     AP2REP_01(+)1                        


                                CEBPB_01(-)0.996                         
                                agATTTCtgcatca                           
                              GATA2_01(+)0.972                           
                              gaaGATTTct                                 
                              GATA1_01(+)0.987                           
                              gaaGATTTct                                 
                       |         -20                                     
Mouse     -1841     tatacaacctGAAGATTTCTGCAtcatgacata     -1809     Mouse
                              |||||||||||||                              
Human     -1935     tctgctttagGAAGATTTCTGCAacacggcagg     -1903     Human
                       |         -20                                     
                              gaaGATTTct                                 
                              GATA1_01(+)0.987                           
                              gaaGATTTct                                 
                              GATA2_01(+)0.972                           
                                agATTTCtgcaaca                           
                                CEBPB_01(-)0.996                         


                                EN1_01(-)0.917                               
                                agAGAAC                                      
                           |         -20                                     
Mouse     -2374     ttctcaccagAGAGAGAACATAGAAAAcaccctttct     -2338     Mouse
                              ||||||||||| |||||                              
Human     -2260     tattcttatcAGAGAGAACATGGAAAAtattctactc     -2224     Human
                           |         -20                                     
                                agAGAAC                                      
                                EN1_01(-)0.917                               


                                             IRF1_Q6(-)0.975                             
                                             AAATGag                                     
                             -40       |         -20                                     
Mouse     -2798     gttgcagggtAAAGGTGCTGAATTCAAATGAGACATCTGagatgtactc     -2750     Mouse
                              |||||| ||||| ||||||||||| ||||                              
Human     -2758     attgggagacAAAGGTACTGAAGTCAAATGAGACTTCTGtgaaatactt     -2710     Human
                             -40       |         -20                                     
                                             AAATGag                                     
                                             IRF1_Q6(-)0.975                             


                            SP1_01(-)0.972                                          
                            ctcCTGCCaa                                              
                        -40       |         -20                                     
Mouse     -2952     tggccctgctCCTGCCAAGAGGCTCGGAGCAGAGggttaagaca     -2909     Mouse
                              ||||||||||| ||| ||||||||                              
Human     -2935     gtccaaagccCCTGCCAAGAGCCTCAGAGCAGAGactttagtag     -2892     Human
                        -40       |         -20                                     
                            cccCTGCCaa                                              
                            SP1_01(-)0.972                                          


                                  GATA2_01(-)0.987                       
                                  ggCCATCaat                             
                                  GATA1_01(-)1                           
                                  ggCCATCaat                             
                       |         -20                                     
Mouse     -3175     gcaaatctccCTCAGGCCATCAAtgacaacatc     -3143     Mouse
                              |||||||||||||                              
Human     -4061     atgactccttCTCAGGCCATCAAacccaaactc     -4029     Human
                       |         -20                                     
                                  ggCCATCaaa                             
                                  GATA1_01(-)1                           
                                  ggCCATCaaa                             
                                  GATA2_01(-)0.987                       


                                            AP2REP_01(-)0.918                                
                                            taAACTG                                          
                       |         -40       |         -20                                     
Mouse     -3304     ttagacaaagTAATGTATAGCTTATAAACTGCTTAGCACTGTGgctgacctat     -3252     Mouse
                              |||| |||||   ||||||||||| ||| ||||                              
Human     -4189     gggaattataTAATATATAGTACATAAACTGCTTGGCATTGTGcctagcatgt     -4137     Human
                       |         -40       |         -20                                     
                                            taAACTG                                          
                                            AP2REP_01(-)0.918                                


                                                           GATA2_01(+)0.982                             
                                                           aggGATGCtc                                   
                                                           GATA1_01(+)0.993                             
                                                           aggGATGCtc                                   
                        -60       |         -40       |         -20                                     
Mouse     -3954     ctctgccttgAGAAATGTGATTTGTAAGCATCCCTCTTCAGGGATGCTCAAGGAttaaaagatg     -3891     Mouse
                              |||||| |||||| |||  | ||   || || ||||||| ||||                              
Human     -4824     agtaggtactAGAAATATGATTTTTAAAAAGCCTGTTTTAGAGATGCTCTAGGAatagagatga     -4761     Human
                        -60       |         -40       |         -20                                     
                                                           agaGATGCtc                                   
                                                           GATA1_01(+)0.993                             
                                                           agaGATGCtc                                   
                                                           GATA2_01(+)0.982                             


                                        CEBPB_01(+)0.941                            
                                        cttttagGGAAAaa                              
                        -40       |         -20                                     
Mouse     -4637     ctctgttgatTTAAATATTTCTTTTAGGGAAAAAcaacaacaac     -4594     Mouse
                              ||| ||||| |||||||| |||||                              
Human     -5168     cttcctctacTTACATATTCCTTTTAGGAAAAAAgagaatgaga     -5125     Human
                        -40       |         -20                                     
                                        cttttagGAAAAaa                              
                                        CEBPB_01(+)0.972                            


                                                               GATA2_01(-)0.971                                                                                                     
                                                               gtTGATCctg                                                                                                           
                                               PEA3_Q6(+)1     GATA2_01(+)0.974                                                                                                     
                                               gCATCCt         gttGATCCtg                                                                                                           
                                             GATA2_01(-)0.982  GATA1_01(-)0.983                                                 MYOGENIN_Q6(-)1                                     
                                             tgGCATCctt        gtTGATCctg                                                       cACCTGgc                                            
                                             GATA1_01(-)0.993  GATA1_01(+)0.988                                              MYOD_01(-)1                                            
                                             tgGCATCctt        gttGATCCtg                                                    aaccACCTGgct                                           
                            |         -120      |         -100      |         -80       |         -60         |         -40       |         -20                                     
Mouse     -5440     agtttgcagaGAGCCCAACCTTCCTTGGCATCCTTGGAGTAGAGTTGATCCTGGCACCCACTGATATCTTCCTGGTCTTGGCTGGAGG--CTTTCACAGATAGGAAACCACCTGGCTCTAGTTTCCAGGCcaggaaagac     -5303     Mouse
                              |||||||| ||| |||||||||||    || ||||||||||| | ||| | || | ||||  |||| |||||  || |  ||| || ||||| |||| |||||||||  | |||||||||                              
Human     -6096     agccagctggGAGCCCAATCTTTCTTGGCATCCTCAAGGTTGAGTTGATCCTAGTACCAAGTGCTGTCTTTTTGGTATTGGCCAGAAGCCCTTGCAGAGATA-GAAAACACCTGGCTTAATTTTCCAGGCtggggcagga     -5958     Human
                             |         -120      |         -100      |         -80       |         -60       |         -40        |         -20                                     
                                             tgGCATCctc        gttGATCCta                                                    aaacACCTGgct                                           
                                             GATA1_01(-)0.993  GATA1_01(+)0.988                                              MYOD_01(-)1                                            
                                             tgGCATCctc        gtTGATCcta                                                       cACCTGgc                                            
                                             GATA2_01(-)0.982  GATA1_01(-)0.983                                                 MYOGENIN_Q6(-)1                                     
                                               gCATCCt         gttGATCCta                                                                                                           
                                               PEA3_Q6(+)1     GATA2_01(+)0.974                                                                                                     
                                                               gtTGATCcta                                                                                                           
                                                               GATA2_01(-)0.971                                                                                                     


                                PAX4_03(+)0.907                           
                                tgtgtaCACACa                              
                              PAX4_03(-)0.907                             
                              tGTGTGtacaca                                
                        |         -20                                     
Mouse     -5531     ttatgctttgTGTGTGTACACACAcaaactcttc     -5498     Mouse
                              ||||||||||||||                              
Human     -6185     tgttaaacttTGTGTGTACACACAagctctcaaa     -6152     Human
                        |         -20                                     
                              tGTGTGtacaca                                
                              PAX4_03(-)0.907                             
                                tgtgtaCACACa                              
                                PAX4_03(+)0.907                           


                                                                                    CEBPB_01(+)0.965                                                                            
                                                                                    gattaatGGAATgt                                                                              
                                                                                   STAT5A_01(+)0.997                                                                            
                                                                                   agattaatGGAATgt                                                                              
                                                                                   MSX1_01(+)0.908                                                                              
                                                                                   agaTTAATg                                                                                    
                                                                                   IPF1_Q4(+)1                                                                                  
                                                                                   agatTAATGgaa                                                                                 
                                                                                   CRX_Q4(+)0.952                                                                               
                                                                                   agatTAATGgaat                                                                                
                                                                                 YY1_01(-)1                                                                                     
                                                                                 ttagattaATGGAatgt                                                                              
                                                                                 GATA2_01(+)0.971                                                                               
                                                                                 ttaGATTAat                                                                                     
                                                                                 GATA1_01(+)0.985                                                                               
                                                                                 ttaGATTAat                                                                                     
                                                                           TST1_01(+)0.902                                                                                      
                                                                           accTAATTagattaa                                                                                      
                                                                           CRX_Q4(-)0.955                                                                                       
                                                                           acctAATTAgatt                                                                                        
                                                                          S8_01(-)1                                                                                             
                                                                          taccTAATTagattaa                                                                                      
                                                                          CRX_Q4(+)0.955                                                                                        
                                                                          taccTAATTagat                                                                                         
                                                                        S8_01(+)1                           EN1_01(+)0.93                                                       
                                                                        tttacctAATTAgatt                    GTTATta                                                             
                                                                      CEBPB_01(-)0.956     CRX_Q4(-)0.9   CRX_Q4(-)0.948                                                        
                                                                      acTTTACctaatta       ggaaTGTTAgctt  gagtTATTActgt                                                         
                                                              GATA2_01(+)0.974  PITX2_Q2(-)1           CRX_Q4(-)0.907                                                           
                                                              ggtGATTCac        attaGATTAat            taagAGTTAttac                                                            
                             YY1_01(+)1                       GATA1_01(+)0.99   CRX_Q4(-)1      CRX_Q4(-)0.955        PAX4_03(-)0.903                                           
                             tgtcTCCATggtttctt                ggtGATTCac        attaGATTAatgg   gttaGCTTAagag         tAGGTGacaaat                                              
                          |         -120      |         -100      |         -80       |         -60       |         -40       |         -20                                     
Mouse     -5837     caggcatattGTCTCCATGGTTTCTTTAAGCAAACATGAAGGGGTGATTCACTTTACCTAATTAGATTAATGGAATGTTAGCTTAAGAGTTATTACTGTAGGTGACAAATGTCTCCTTTGTACCCAcgggctggtg     -5702     Mouse
                              ||||||||||||||||| || |||  |||| || ||||| || ||||||||||||||||||||||| |||||||||||||||||| ||| |||||||||| |||||||  ||||||                              
Human     -6483     caggcgtggcGTCTCCATGGTTTCTTTGAGTAAATGTGAAAGG-TGATTTACCTTACCTAATTAGATTAATGGAATATTAGCTTAAGAGTTATTAATGTTGGTGACAAATATCTCCTTCATACCCAgtggctctag     -6349     Human
                         |         -120      |         -100       |         -80       |         -60       |         -40       |         -20                                     
                             cgtcTCCATggtttctt               gg tGATTTac        attaGATTAatgg   attaGCTTAagag         tTGGTGacaaat                                              
                             YY1_01(+)1                      GA TA1_01(+)0.987  CRX_Q4(-)1      CRX_Q4(-)0.955        PAX4_03(-)0.903                                           
                                                             gg tGATTTac        attaGATTAat            taagAGTTAttaa                                                            
                                                             GA TA2_01(+)0.972  PITX2_Q2(-)1           CRX_Q4(-)0.907                                                           
                                                                      acCTTACctaatta       ggaaTATTAgctt  gagtTATTAatgt                                                         
                                                                      CEBPB_01(-)0.965     CRX_Q4(-)0.948 CRX_Q4(-)0.948                                                        
                                                                        cttacctAATTAgatt                    GTTATta                                                             
                                                                        S8_01(+)1                           EN1_01(+)0.93                                                       
                                                                          taccTAATTagat                                                                                         
                                                                          CRX_Q4(+)0.955                                                                                        
                                                                          taccTAATTagattaa                                                                                      
                                                                          S8_01(-)1                                                                                             
                                                                           acctAATTAgatt                                                                                        
                                                                           CRX_Q4(-)0.955                                                                                       
                                                                           accTAATTagattaa                                                                                      
                                                                           TST1_01(+)0.902                                                                                      
                                                                                 ttaGATTAat                                                                                     
                                                                                 GATA1_01(+)0.985                                                                               
                                                                                 ttaGATTAat                                                                                     
                                                                                 GATA2_01(+)0.971                                                                               
                                                                                 ttagattaATGGAatat                                                                              
                                                                                 YY1_01(-)1                                                                                     
                                                                                   agatTAATGgaat                                                                                
                                                                                   CRX_Q4(+)0.952                                                                               
                                                                                   agatTAATGgaa                                                                                 
                                                                                   IPF1_Q4(+)1                                                                                  
                                                                                   agaTTAATg                                                                                    
                                                                                   MSX1_01(+)0.908                                                                              
                                                                                   agattaatGGAATat                                                                              
                                                                                   STAT5A_01(+)0.997                                                                            
                                                                                    gattaatGGAATat                                                                              
                                                                                    CEBPB_01(+)0.965                                                                            


                                   IRF1_Q6(+)0.975                      
                                   atCATTT                              
                               GATA2_01(-)0.972                         
                               aaAGATCatt                               
                               GATA2_01(+)0.971                         
                               aaaGATCAtt                               
                               GATA1_01(-)0.985                         
                               aaAGATCatt                               
                               GATA1_01(+)0.983                         
                               aaaGATCAtt                               
                      |         -20                                     
Mouse     -5963     ggagagtgggAAAAGATCATTTtagtaatagt     -5932     Mouse
                              ||||||||||||                              
Human     -6598     aatggggaaaAAAAGATCATTTccagggagca     -6567     Human
                      |         -20                                     
                               aaaGATCAtt                               
                               GATA1_01(+)0.983                         
                               aaAGATCatt                               
                               GATA1_01(-)0.985                         
                               aaaGATCAtt                               
                               GATA2_01(+)0.971                         
                               aaAGATCatt                               
                               GATA2_01(-)0.972                         
                                   atCATTT                              
                                   IRF1_Q6(+)0.975                      


                                                                                                    EN1_01(-)0.917                        
                                                                                                    ccAGAAC                               
                                                                                          TFIII_Q6(+)0.919                                
                                                                                          agaaGCAGG                                       
                            |         -80       |         -60       |         -40       |         -20                                     
Mouse     -6166     actatttcctTTTTTCCACATGTGGAAACTAGGGCTCAGCAAAGTCAAATAAATAAAATTATTAAATGGCAGAAGCAGGGCCAGAACTtctgcctttt     -6069     Mouse
                              |||||||| ||| |||||||   |   ||  |||| || |||||| | |||| |||||||||||||||| ||||||||                              
Human     -6808     ttatttccccTTTTTCCATATGAGGAAACTGAAGTCTAGAGAAGTTAAGTAAATATAGTTATGAAATGGCAGAAGCAGGACCAGAACTcaggtttctc     -6711     Human
                            |         -80       |         -60       |         -40       |         -20                                     
                                                                                          agaaGCAGG                                       
                                                                                          TFIII_Q6(+)0.919                                
                                                                                                    ccAGAAC                               
                                                                                                    EN1_01(-)0.917                        


                                                   GATA2_01(-)0.971                      
                                                   ttTAATCtct                            
                                                   GATA1_01(-)0.985                      
                                                   ttTAATCtct                            
                                                 MSX1_01(-)0.996                         
                                                 cATTTAatc                               
                                           YY1_01(+)0.902                                
                                           ttcaCACATttaatctc                             
                                       PAX4_03(+)0.907                                   
                                       tgcattCACACa                                      
                                      POU1F1_Q6(+)0.987                                  
                                      aTGCATtcac                                         
                             -40       |         -20                                     
Mouse     -6235     ctaagctgaaTATTGTCTATGCATTCACACATTTAATCTctatttaaaa     -6187     Mouse
                              |||| || ||| |||||||||||||||||                              
Human     -6874     ctgtcttatgTATTTTCCATGTATTCACACATTTAATCTttgaggatat     -6826     Human
                             -40       |         -20                                     
                                      aTGTATtcac                                         
                                      POU1F1_Q6(+)0.987                                  
                                       tgtattCACACa                                      
                                       PAX4_03(+)0.907                                   
                                           ttcaCACATttaatctt                             
                                           YY1_01(+)0.902                                
                                                 cATTTAatc                               
                                                 MSX1_01(-)0.996                         
                                                   ttTAATCttt                            
                                                   GATA1_01(-)0.985                      
                                                   ttTAATCttt                            
                                                   GATA2_01(-)0.971                      


                                PEA3_Q6(+)1                                     
                                gCATCCa                                         
                              GATA2_01(-)0.982                                  
                              ctGCATCcac                                        
                              GATA1_01(-)0.993                                  
                              ctGCATCcac                                        
                    -40       |         -20                                     
Mouse     -6897     gtatgaaatgCTGCATCCACCTTGCCCAAAatctatctct     -6858     Mouse
                              ||||||||| ||||||||||                              
Human     -7344     tactgagttaCTGCATCCATCTTGCCCAAAgccagctctg     -7305     Human
                    -40       |         -20                                     
                              ctGCATCcat                                        
                              GATA1_01(-)0.993                                  
                              ctGCATCcat                                        
                              GATA2_01(-)0.982                                  
                                gCATCCa                                         
                                PEA3_Q6(+)1                                     


                                    PAX4_03(-)0.907                         
                                    tGTGTGggctgt                            
                          |         -20                                     
Mouse     -7161     tagagaaggtAGTAGCTGTGTGGGCTgtggagtcac     -7126     Mouse
                              ||||| ||||||||||                              
Human     -7605     taaaaggggaAGTAGTTGTGTGGGCTctgaaatctc     -7570     Human
                          |         -20                                     
                                    tGTGTGggctct                            
                                    PAX4_03(-)0.907                         
