# Supplementary material for: Transcriptional double-autorepression feedforward circuits act for multicellularity and nervous system development
Source: BMC Genomics. 2011 May 11;12:228. doi: 10.1186/1471-2164-12-228 (PMC3116505; doi:10.1186/1471-2164-12-228)
Supplement: Additional file 4 — Alignments of conserved blocks for 5169 human-mouse orthologs with conserved TFBSs. The location and motif information for 386237 TFBSs are displayed in a character-based alignment-embedded layout. Each file name stands for a gene symbol and the file contains the alignments of conserved blocks with TFBS information for the corresponding gene. Each alignment is not interleaved. The graphical alignments with TFBS information for the 5169 human-mouse ortholog pairs are provided in a browsable format at our website http://genet.med.kagawa-u.ac.jp/pub/HMO_5169/List.htm, together with the character-based alignments with TFBSs and raw sequences contained in Additional files 4 and 2 respectively. [file 1471-2164-12-228-S4.ZIP › Additional_file_4/Text-based_Alignments/ADRA2C.aln.txt]

---------- ADRA2C ----------

                                                   LRF_Q2(+)0.943                                                                                                                                                                                                                                                                                                                                                                                                                                                                                                                            
                                                   ctgcGCCCC                                                                                                                                                                                                                                                                                                                                                                                                                                                                                                                                 
                                                  SP1_01(-)0.924                                                                                                                                                                                                                                                                                                                                                                                                                                                                                                                             
                                                  cctGCGCCcc                                                                                                                                                                                                                                                                                                                                                                                                                                                                                                                                 
                                                                                                                                                                                                                                                                                                                                                   NFKAPPAB50_01(+)1                                                                                                                                                                                                                         
                                                                                                                                                                                                                                                                                                                                                   GGGGAgcccg                                                                                                                                                                                                                                
                                                                                                                                                                                                                                                                                                                                                   LRF_Q2(-)0.952                                                                                                                                                                                                                            
                                                                                                                                                                                                                                                                                                                                                   GGGGAgccc                                                                                                                                                                                                                                 
                                                                                                                                                                                                                                                                                                                                                IK2_01(+)0.956                                                                                                                                                                                                                               
                                                                                                                                                                                                                                                                                                                                                tgcGGGGAgccc                                                                                                                                                                                                                                 
                                                                                                                                                                                                                                                                                                                                            MYOGENIN_Q6(-)1               SP1_01(+)0.924                                                                                                                                                                                                     
                                                                                                                                                                                                                                                                                                                                            cAGCTGcg                      ccGGCGCgcc                                                                                                                                                                                                         
                                                   LRF_Q2(+)0.943                                                                                                                                                                     SP1_01(+)1                                                                                         MYOD_01(-)0.905                                             SP1_01(-)0.943                                                                                                                                                                          
                                                   ctgcGCCCC                                                                                                                                                                          agGGCGGggc                                                                                         cggcAGCTGcgg                                                ccaCGGCCga                                                                                                                                                                              
                                                  TFIII_Q6(-)0.919                                                                                                                          AP2REP_01(+)0.907                         CKROX_Q2(-)0.945                                                                                  E47_01(+)0.943         WHN_B(+)0.967                        AP2REP_01(-)0.907                          SP1_01(-)0.924                                                                                                                                
                                                  CCTGCgccc                                                                                                                                 CCGTGgg                                   aggGCGGGg                                                                                         gcggCAGCTgcgggg        agcCACGCtct                          acCACGG                                    ggcGCGCCgg                                                                                                                                    
                                                  SP1_01(-)0.924                                                                                                                                                                           LRF_Q2(-)0.943  E2 F1_Q3(-)0.943             WHN_B(-)1                            NKX25_01(-)1 MYOGENIN_Q6(+)1    HES1_Q2(-)0.962   SP1_01(-)1         EN1_01(-)0.926                             SP1_01(+)0.924                                                                                                                                  
                                                  cctGCGCCcc                                                                                                                                                                               GGGGCcgct       cC GGGAcc                    gccGCGTCgcc                          CACTTac      ggCAGCTg           gcagcCACGCtctcc   gcgCCGCCcg         ccACCAC                                    ccGGCGCgcc                                                                                                                                      
                                                                                                          SP1_01(-   )1                                                                                                                                    E2 F1_Q3(-)0.943             WHN_B(-)1                          IRF1_Q6(+)1 E47_01(-)0.943   SMAD4_Q6(+)1        SP1_01(-)0.924                                                     SP1_01(-)0.924      GATA2_01(+)0.982                                                                                                          
                                                                                                          ccgCCGCC   tg                                                                                                                                    cC GGGAcc                    gccGCGTCgcc                        tgCACTT     cgcggcAGCTGcggg  gcccggcAGCCAcgc     ggcGCGCCgc                                                         ggcGCGCCgg          ggcGATGCgg                                                                                                                
                                                                                                       SP1_01(-)1                                                                                                                                                                  SP1_01(-)1                             CRX_Q4(-)0.911 MYOD_01(+)0.905  E2F1_Q3(-)0.925 SP1_01(+)0.924                                                     SP1_01(+)0.924        GATA1_01(+)0.993                                                                                                          
                                                                                                       gggCCGCCgc                                                                                                                                                                  ccaCCGCCgc                             ctgcACTTAcgcg  cggCAGCTgcgg     cCGGCAgc        ccGGCGCgcc                                                         ccGGCGCgcc            ggcGATGCgg                                                                                                                
                                                                                                                                                                                                                                                                                                                                                                            SP1_01(-)0.924                                                     SP1_01(-)0.924    SP1_01(+)0.911                                   SP1_01(-)0.924                                                             
                                                                                                                                                                                                                                                                                                                                                                            ggcGCGCCgc                                                         ggcGCGCCgg        gcGGCGAtgc                                       gctGCGCCcg                                                                 
                                                  SP1_01(-)0.924                                                                                                                                                                                                                                                                                                          SP1_01(+)0.924                                                     SP1_01(+)0.924   SP1_01(+)1                               MYOGENIN_Q6(-)1                             IK2_01(+)0.978                            
                                                  cctGCGCCcc                                                                                                                                                                                                                                                                                                              ccGGCGCgcc                                                         ccGGCGCgcc       caGGCGGcga                               gAGCTGcc                                    tctCGGGAggac                              
                                                                                                                                                                                                                                                                                                                                                                                                                                                      PEA3_Q6(-)0.937                         LRF_Q2(-)0.943   SP1_01(+)0.962            WHN_B(-)0.957 PEA3_Q6(-)0.937                       
                                                                                                                                                                                                                                                                                                                                                                                                                                                      cGGAGGa                                 GGGGCgccc        gaGGCTGcgc                accGCGTAgct   gGGAGGa                               
                             -520      |         -500      |         -480      |         -460      |         -440         |         -420      |         -400      |         -380      |         -360      |         -340      |         -320      |         -300       |         -280      |         -260      |         -240      |         -220      |         -200      |         -180      |         -160      |         -140      |         -120      |         -100      |         -80       |         -60       |         -40       |         -20                                     
Mouse     -520      taaagttgcaGGGACCCGGAAGAACGGCAACCTGCGCCCCGGCTCGCTTAGCCCCAGCCAGCCCGTTGGGAAGCAGAGTGTCCGGGCCGCCGCC---TGCAGCCTGCAGCCCAGTCGGGCACCCGGACCGTGGAGCCGCTTGCGTGCACCAGCTTGGACACCGCATCTCCGTGGGCTGGCGGCCGGGACGCTCCCACTGAACCCAGGCCGAGGGCGGGGCCGCTCGAGGACCC-GGGACCTACCCCCATTNNNNNNNACCGCCGCGTCGCCGCGCTCTCTGGGCACCTCCAGCTCTGCACTTACGCGCGCGGCAGCTGCGGGGAGCCCGGCAGCCACGCTCTCCGGCGCGCCGCCCGCCCGCCGGGCCACCACGGCCGAGAGCCGGCTGCGGGGCTTCGTGGCCCCCAGCCGGCGCGCCGGAGGAGCAGGCGGCGATGCGGACGCCGACCCTGGCTGTGGGGCGCCCGAGCTGCCGAGGCTGCGCCCGGGCTCCTGGCAGGACCGCGTAGCTCTCGGGAGGACC                 -1     Mouse
                              ||| |||||| || ||||  || |||||||||| |||  ||||| |||| ||| | ||||| || ||| | |||||||||||||   ||  ||||||  ||| |  |||| || |||||| || ||||||   |  | || ||| || | |||| || ||||||||| |  |||||| |||||||  ||| ||  |||||||||||||||||| ||||||||| ||||||| ||||| |        |  ||||||||||||| | ||| |||| ||||| ||||||||||||| ||| |||||||||||||||||||||||||||||||||||||||||||||||||     | ||||||||||||||| ||||||||| ||||  || || |||| || |||||||| ||| ||||||||||||||||| ||||||||| ||||| |||||||||||||||||| |||||||||| |||||| ||  |||| ||||||||| |||||||||                              
Human     -517      cgcgggcgcgGGGGCCCGGAGGAGCGGCGGCCGGCGCCCCGGCGCGCCGAGCCCTAGCCGGCCGGATGGGAGGCGGAGCGCCCGGGCCGCCGCCGCCTGTCGCCTGCGCCCCGGCTGGGCTCCGGGACCGCGGGGCCGCTCAGGCACGCCCGCTCGGGCGCCGCGTCGCCGTGGGCTCGACGCCGGGGCGCTCCCCGTGAGCCG-GGCCGAGGGCGGGGCCGCGCGAGGACCCCGGGACCTGCCCCCCTCCCCCCGCA--GCCGCGTCGCCGCTCGCTCCGGGCGCCTCCTGCTCTGCACTTACACGCTCGGCAGCTGCGGGGAGCCCGGCAGCCACGCTCTCCGGCGCGCCGCCCGCG----GAGCCACCACGGCCGAGGGCCGGCTGCTGGGCGCCGCGGTCCCCGGCGGGCGCGCCCGAGCAGCAGGCGGCGATGCGGGCGCCGACCCCGGCTGGGGGGCGCCCGAGCTGCCGCGGCTGCGCCCCGGCTCCAGGAGGGACGGCGTAGCTCGCGGGAGGACC                 -1     Human
                          -520      |         -500      |         -480      |         -460      |         -440      |         -420      |         -400      |         -380      |         -360      |         -340      |          -320      |         -300      |         -280      |           -260      |         -240      |         -220      |         -200      |         -180          |         -160      |         -140      |         -120      |         -100      |         -80       |         -60       |         -40       |         -20                                     
                                    cGGAGGa               ccGGCGCgcc                                   gggCCGCCgc         cctGCGCCcc         cCGGGAcc                              gccGCGTCgcc                                        aggGCGGGg             cCGGGAcc                    gccGCGTCgcc                       ctgcACTTAcacg  cggCAGCTgcgg     cCGGCAgc        ccGGCGCgcc              ccACCAC                                    cgGGCGCgcc       caGGCGGcga                      GGGGCgccc        gcGGCTGcgc                acgGCGTAgct   gGGAGGa                               
                                    PEA3_Q6(-)0.937       SP1_01(+)0.924                               SP1_01(-)1         SP1_01(-)0.924     E2F1_Q3(-)0.943                       WHN_B(-)1                                          CKROX_Q2(-)0.945      E2F1_Q3(-)0.943             WHN_B(-)1                         CRX_Q4(-)0.911 MYOD_01(+)0.905  E2F1_Q3(-)0.925 SP1_01(+)0.924          EN1_01(-)0.926                             SP1_01(+)0.924   SP1_01(+)1                      LRF_Q2(-)0.943   SP1_01(+)0.962            WHN_B(-)0.957 PEA3_Q6(-)0.937                       
                                                  ccgGCGCCcc                                              ccgCCGCCgc      CCTGCgccc                    GGGGCcgct                            CCGTGgg                                   agGGCGGggc                                                                           tgCACTT     ctcggcAGCTGcggg  gcccggcAGCCAcgc   ccGGCGCgcc                acCACGG                                  cgGGCGCgcc          gcGGCGAtgc                            gAGCTGcc                                    tcgCGGGAggac                              
                                                  SP1_01(-)0.924                                          SP1_01(-)1      TFIII_Q6(-)0.919             LRF_Q2(-)0.943                       AP2REP_01(+)0.907                         SP1_01(+)1                                                                           IRF1_Q6(+)1 E47_01(-)0.943   SMAD4_Q6(+)1      SP1_01(+)0.924            AP2REP_01(-)0.907                        SP1_01(+)0.924      SP1_01(+)0.911                        MYOGENIN_Q6(-)1                             IK2_01(+)0.978                            
                                                          ccGGCGCgcc                                         ccgCCGCCtg    ctgcGCCCC                                                                                                                                                                                         CACTTac      ggCAGCTg           gcagcCACGCtctcc   gcgCCGCCcg            ccaCGGCCga                                ggcGCGCCcg          ggcGATGCgg                                     gctGCGCCcc                                                                 
                                                          SP1_01(+)0.924                                     SP1_01(-)1    LRF_Q2(+)0.943                                                                                                                                                                                    NKX25_01(-)1 MYOGENIN_Q6(+)1    HES1_Q2(-)0.962   SP1_01(-)1            SP1_01(-)0.943                            SP1_01(-)0.924      GATA1_01(+)0.993                               SP1_01(-)0.924                                                             
                                                            ggcGCGCCga                                                                                                                                                                                                                                                                  tcggCAGCTgcgggg        agcCACGCtct                                                                                         ggcGATGCgg                                     gctGCGCCcc                                                                 
                                                            SP1_01(-)0.924                                                                                                                                                                                                                                                              E47_01(+)0.943         WHN_B(+)0.967                                                                                       GATA2_01(+)0.982                               SP1_01(-)0.924                                                             
                                                            ggcGCGCCga                                                                                                                                                                                                                                                                   cggcAGCTGcgg                       ggcGCGCCgc                                                                                                                             ctgcGCCCC                                                                 
                                                            SP1_01(-)0.924                                                                                                                                                                                                                                                               MYOD_01(-)0.905                    SP1_01(-)0.924                                                                                                                         LRF_Q2(+)0.943                                                            
                                                                                                                                                                                                                                                                                                                                            cAGCTGcg                        ggcGCGCCgc                                                                                                                                                                                                       
                                                                                                                                                                                                                                                                                                                                            MYOGENIN_Q6(-)1                 SP1_01(-)0.924                                                                                                                                                                                                   
                                                                                                                                                                                                                                                                                                                                                tgcGGGGAgccc                                                                                                                                                                                                                                 
                                                                                                                                                                                                                                                                                                                                                IK2_01(+)0.956                                                                                                                                                                                                                               
                                                                                                                                                                                                                                                                                                                                                   GGGGAgccc                                                                                                                                                                                                                                 
                                                                                                                                                                                                                                                                                                                                                   LRF_Q2(-)0.952                                                                                                                                                                                                                            
                                                                                                                                                                                                                                                                                                                                                   GGGGAgcccg                                                                                                                                                                                                                                
                                                                                                                                                                                                                                                                                                                                                   NFKAPPAB50_01(+)1                                                                                                                                                                                                                         


                                                                                     SP1_01(+)1                                                                                                                                                                     
                                                                                     gcGGCGGcgg                                                                                                                                                                     
                                                                                     SP1_01(+)1                                                                                                                                                                     
                                                                                     gcGGCGGcgg                                                                                                                                                                     
                                                                                     SP1_01(+)1                                                                                                                                                                     
                                                                                     gcGGCGGcgg                                                                                                                                                                     
                                                                                     SP1_01(+)1                                                                                                                                                                     
                                                                                     gcGGCGGcgg                                                                                                                                                                     
                                                                                     SP1_01(+)1                            SP1_01(+)1                                                                                                                               
                                                                                     gcGGCGGcgg                            gaGGCGGcgc                                                                                                                               
                                                                                     SP1_01(+)1                                                               LRF_Q2(-)0.943                                                                                        
                                                                                     gcGGCGGcgg                                                               GGGGCgccc                                                                                             
                                                                                     SP1_01(+)1          SP1_01(+)0.911    SP1_01(+)1  SP1_01(-)0.943        LRF_Q2(-)1                                                                                             
                                                                                     gcGGCGGcgg          ccGGCGAgcg        gaGGCGGcgc  gcaCGGCCga            GGGGGcgcc                                                                                              
                                           PEA3_Q6(-)1                               SP1_01(+)1                            SP1_01(+)1 AP2REP_01(-)0.907     LRF_Q2(-)1                                                    CRX_Q4(+)0.9                              
                                           tGGAAGc                                   gcGGCGGcgg                            gaGGCGGcgc cgCACGG               GGGGGgcgc                                                     aaagTAAAGttgc                             
                           |         -200      |         -180      |         -160      |         -140      |         -120      |         -100      |         -80       |         -60       |            -40       |         -20                                     
Mouse     -719      ccgctgcgctACTGGACTCAAGTTGGAAGCCGAGCCCGGGCGACAGCACTTGCGCCAAGCGCTCCGCGGCGGCGGAGACGCTGCACCGGCGAGCGGGGAGGGCGAGGCGGCGCCCGCACGGCCGAACGCGGACCTTGGGGGGCGCCCGCACTCGGGAGCAGCAGGAGGAC-CGCG--GGTGTCGGCGCCCAGCCCCGCAAAGTAAAGTTGcagggacccg      -503     Mouse
                              ||| ||| ||||||||||||||| | | |||| | ||||| ||||| |||||   |||||||||| | ||  |   | ||   ||| |||  |||||||||| |||||||||| | || |||||  ||||||||||||| | |||||||||| ||||||| ||||  || | |||||||| |||| | ||||||||||||                              
Human     -739      ccgctgcgcaACTCGACCCAAGTTGGAAGCCGATCGCAGGCGGCCGCACTCGCGCCCAGCGCAGGGCGGCGGCGGCGGCGGCGGCGCAGCTC-CGGCGAG--CGAGGCGGCGGCCGCACGGCCAAGCGTGGACCGCGGGGGGCGCCCGCGCCCGGGAGCAGCCGGAGGACTCGCGGCGGCGCCGGCGCCCCGCCCGGGAAAGTAAAGTTGgagacggagg      -523     Human
                           |         -200      |         -180      |         -160      |         -140      |          -120        |         -100      |         -80       |         -60       |         -40       |         -20                                     
                                           tGGAAGc                                   gcGGCGGcgg  gcGGCGGcgc    c cGGCGAg  cg          cgCACGG               GGGGGgcgc                           gcGGCGGcgc                aaagTAAAGttgg                             
                                           PEA3_Q6(-)1                               SP1_01(+)1  SP1_01(+)1    S P1_01(+  )0.911      AP2REP_01(-)0.907     LRF_Q2(-)1                          SP1_01(+)1                CRX_Q4(+)0.9                              
                                                                                        gcGGCGGcgg                         gaGGCGGcgg  gcaCGGCCaa            GGGGGcgcc                          gcGGCGGcgc                                                          
                                                                                        SP1_01(+)1                         SP1_01(+)1  SP1_01(-)0.943        LRF_Q2(-)1                         SP1_01(+)1                                                          
                                                                                           gcGGCGGcgg                      gaGGCGGcgg                         GGGGCgccc                                                                                             
                                                                                           SP1_01(+)1                      SP1_01(+)1                         LRF_Q2(-)0.943                                                                                        
                                                                                              gcGGCGGcgg                      gcGGCGGccg                                                                                                                            
                                                                                              SP1_01(+)1                      SP1_01(+)1                                                                                                                            
                                                                                                 gcGGCGGcgc                                                                                                                                                         
                                                                                                 SP1_01(+)1                                                                                                                                                         


                                                                                                                         SP1_01(-)0.911                                                          
                                                                                                                         cccTCGCCga                                                              
                                                                                                                        CKROX_Q2(+)1                                                             
                                                                                                                        gCCCTCgcc                                                                
                                                                                                                   SP1_01(+)0.924                                                                
                                                                                                                   ggGGCGCcct                                                                    
                                                                                                                   LRF_Q2(-)0.943                                                                
                                                                                                                   GGGGCgccc                                                                     
                                                                                                                  LRF_Q2(-)1                                                                     
                                                                                                                  GGGGGcgcc                                                                      
                                                                                                                 LRF_Q2(-)0.911                                                                  
                                                                                                                 AGGGGgcgc                                                                       
                                  HSF2_01(+)0.996                                                             PEA3_Q6(-)0.937                                                                    
                                  AGAAAgagca                                                                  tGGAGGg                                                                            
                               HFH3_01(-)0.931     HSF2_01(+)0.997                                           CKROX_Q2(-)1                     SP1_01(-)1      LRF_Q2(+)0.952                     
                               cttagAAAGAgca       AGAACtcacc                                                ctgGAGGGg                        gcgCCGCCgc      ctccTCCCC                          
                       |         -140      |         -120      |         -100      |         -80       |         -60       |         -40       |         -20                                     
Mouse     -979      gagactacgaTCTTAGAAAGAGCAGGCTTCTAGAACTCACCGCTCAGGCCAGCCCGCGCTCAGCCGGGCCCCGCAGGCTGCAGTTGGCCCTGGAGGGGGCGCCCTCGCCGAGTGCGCGCCCTGCGCCGCCGCCTAGGGCTCCTccccggcgcc      -827     Mouse
                              ||||||||||||||| ||||| ||||||||| | |||||| |||  ||||| |||  | ||||||||||||||  ||||||||||||||||||||||||||| |||||||| |||||||||||  || |||||                              
Human     -980      gaggctccagTCTTAGAAAGAGCAG-CTTCTGGAACTCACCACCCAGGCCGGCCGCCGCTCGGCCCCGTCCCGCAGGCTGCAGGCGGCCCTGGAGGGGGCGCCCTCGCCGAGCGCGCGCCCCGCGCCGCCGCCCCGGACTCCTccccggcgcc      -829     Human
                      |         -140      |          -120      |         -100      |         -80       |         -60       |         -40       |         -20                                     
                               cttagAAAGAgca       GGAACtcacc                                                ctgGAGGGg                        gcgCCGCCgc      ctccTCCCC                          
                               HFH3_01(-)0.93 1    HSF2_01(+)0.996                                           CKROX_Q2(-)1                     SP1_01(-)1      LRF_Q2(+)0.952                     
                                  AGAAAgagca                                                                  tGGAGGg                                                                            
                                  HSF2_01(+)0 .996                                                            PEA3_Q6(-)0.937                                                                    
                                                                                                                 AGGGGgcgc                                                                       
                                                                                                                 LRF_Q2(-)0.911                                                                  
                                                                                                                  GGGGGcgcc                                                                      
                                                                                                                  LRF_Q2(-)1                                                                     
                                                                                                                   GGGGCgccc                                                                     
                                                                                                                   LRF_Q2(-)0.943                                                                
                                                                                                                   ggGGCGCcct                                                                    
                                                                                                                   SP1_01(+)0.924                                                                
                                                                                                                        gCCCTCgcc                                                                
                                                                                                                        CKROX_Q2(+)1                                                             
                                                                                                                         cccTCGCCga                                                              
                                                                                                                         SP1_01(-)0.911                                                          


                                                                                                            POU1F1_Q6(-)1                                          
                                                                                                            tatgATTCAc                                             
                                                                                                            GATA2_01(+)0.974                                       
                                                                                                            tatGATTCac                                             
                                                                                                            GATA1_01(+)0.99                                        
                                                                                                            tatGATTCac                                             
                                                                                                          EN1_01(+)0.93                                            
                                                                                                          GTTATga                                                  
                                                                 IK2_01(+)1                              GFI1B_01(-)1                                              
                                                                 gctTGGGAgctt                            ggttaTGATTca                                              
                             |         -100      |         -80       |         -60       |         -40           |         -20                                     
Mouse     -1302     acagcattaaGATTCAACTTCAACAATTGCCAACATGGGTATAGAGCTTGGGAGCTTGATCTGGGCCTCGACTGACACCG----TGGTTATGATTCACGATCCCGCAGCGCTGagaggtactc     -1184     Mouse
                              |||| ||||||||  | ||| |||||||||  ||||||||||||||||  | |||| || || |||||||    | ||||||||||| | ||| |||||||||                              
Human     -1339     agagcctaagGATTAAACTTCAATCACTGCTAACATGGGTGCAGAGCTTGGGAGCTTGCCCAGGGCTTCCACAGACACCGCCGTTAGTTATGATTCATGCTCCAGCAGCGCTGggaagtgggc     -1217     Human
                       -120      |         -100      |         -80       |         -60       |         -40       |         -20                                     
                                                                 gctTGGGAgctt                            agttaTGATTca                                              
                                                                 IK2_01(+)1                              GFI1B_01(-)1                                              
                                                                                                          GTTATga                                                  
                                                                                                          EN1_01(+)0.93                                            
                                                                                                            tatGATTCat                                             
                                                                                                            GATA1_01(+)0.99                                        
                                                                                                            tatGATTCat                                             
                                                                                                            GATA2_01(+)0.974                                       
                                                                                                            tatgATTCAt                                             
                                                                                                            POU1F1_Q6(-)1                                          


                                     PEA3_Q6(-)0.937                         
                                     tGGAGGc                                 
                           |         -20                                     
Mouse     -1527     gcagacctggGGCTGCCTGGAGGCAGAgaccagtgcc     -1491     Mouse
                              |||||||||||||||||                              
Human     -1591     acagaccccaGGCTGCCTGGAGGCAGAagccagcacc     -1555     Human
                           |         -20                                     
                                     tGGAGGc                                 
                                     PEA3_Q6(-)0.937                         


                                 PEA3_Q6(+)0.937                        
                                 aCCTCCt                                
                      |         -20                                     
Mouse     -2284     gatacatgctGTCACCTCCTCCtttgcttcta     -2253     Mouse
                              ||||||||||||                              
Human     -2571     gcacagtttgGTCACCTCCTCCaggaaggctt     -2540     Human
                      |         -20                                     
                                 aCCTCCt                                
                                 PEA3_Q6(+)0.937                        


                                                                    GATA2_01(+)0.982                         
                                                                    gcaGATGCcc                               
                              TEF1_Q6(-)0.972                       GATA1_01(+)0.993                         
                              cATCCC                                gcaGATGCcc                               
                            -60       |         -40       |          -20                                     
Mouse     -2771     atgtagccatCATCCCCAAGAGCCTAGGTCACTCAGTAGCGA-GCCCTGCAGATGCCCTtgcaggcttc     -2704     Mouse
                              |||||||||| |||| || | |||| | || | || || ||||||||||                              
Human     -3028     tgttggctgcCATCCCCAAGGGCCTGGGCCGCTCACTGGCCAGGCACTCCAGATGCCCTcagcctggcc     -2960     Human
                             -60       |         -40       |         -20                                     
                              cATCCC                                ccaGATGCcc                               
                              TEF1_Q6(-)0.972                       GATA1_01(+)0.993                         
                                                                    ccaGATGCcc                               
                                                                    GATA2_01(+)0.982                         


                               SF1_Q6(-)1                                     
                               CAAGGagc                                       
                            |         -20                                     
Mouse     -3347     ccagggtgatTCAAGGAGCCCAGCTCCCgtcagcccat     -3310     Mouse
                              |||||||||| | |||||                              
Human     -3749     gggagggggcTCAAGGAGCCAAACTCCCctccacccga     -3712     Human
                            |         -20                                     
                               CAAGGagc                                       
                               SF1_Q6(-)1                                     


                                   PAX4_03(-)0.907                         
                                   tGTGTGgacatt                            
                                 PAX4_03(-)0.907                           
                                 tGTGTGtggaca                              
                         |         -20                                     
Mouse     -3780     cacaaacaacATATGTGTGTGGACAtttatgctta     -3746     Mouse
                              |||||||||||||||                              
Human     -3813     gtggatacatATATGTGTGTGGACActgtacatct     -3779     Human
                         |         -20                                     
                                 tGTGTGtggaca                              
                                 PAX4_03(-)0.907                           
                                   tGTGTGgacact                            
                                   PAX4_03(-)0.907                         


                                                IRF1_Q6(-)0.98                          
                                                AACTGag                                 
                           -40       |          -20                                     
Mouse     -3928     gcaatgtgttCATTTCACAGACAGGA-AAACTGAGGCCtgagaatgag     -3882     Mouse
                              ||||| |||||||||  |||||||||||                              
Human     -5183     ccaatgctccCATTTTACAGACAGGGGAAACTGAGGCCctggaagcca     -5136     Human
                            -40       |         -20                                     
                                                AACTGag                                 
                                                IRF1_Q6(-)0.98                          


                                                 SP1_01(+)0.972                         
                                                 tgGGCAGgcc                             
                            -40       |         -20                                     
Mouse     -4032     cagctccaggCACCAGCCAAAGGCAAAGCTGGGCAGGCcagatgcgac     -3985     Mouse
                              ||||| || | |||| || |||||||||                              
Human     -5307     cccctgcggaCACCAACCGAGGGCAGAGATGGGCAGGCaggcgccacc     -5260     Human
                            -40       |         -20                                     
                                                 tgGGCAGgca                             
                                                 SP1_01(+)0.972                         


                                                                                                     SP1_01(+)0.972                                                                                             
                                                                                                     ggGGCAGaga                                                                                                 
                                                                                                 PEA3_Q6(-)0.937                                                                                                
                                                                                                 gGGAGGg                                                                                                        
                                                                                                CKROX_Q2(-)1                                                            IK2_01(+)0.969                          
                                                                                                aggGAGGGg                                                               catAGGGAaaaa                            
                                                                                              TFIII_Q6(+)1                                                      HFH3_01(-)1                                     
                                                                                              tcagGGAGG                                                         cacatAAACAtag                                   
                                SP1_01(-)0.962                                               IK2_01(+)0.969                                CRX_Q4(-)0.9         CRX_Q4(+)0.948                                  
                                agcCAGCCcg                                                   ttcAGGGAgggg                                  tcatCTTTAaaaa        cacaTAAACatag                                   
                            -160      |         -140      |         -120      |         -100      |         -80       |         -60       |         -40       |         -20                                     
Mouse     -4325     tggggcgccaAGAGCCAGCCCGGCTGCCGGATCCTTGCCACGTTCTGACAAGACAGATCAGTCTTTGGAATTCTTCAGGGAGGGGCAGAGAGGGAAACAAGCCTTGGTTTTCCCTTGGCTCATCTTTAAAAATGAGATCGCACATAAACATAGGGAAAaatcctcagc     -4158     Mouse
                              ||||||||||| |    ||| ||| |||||| | ||||||||||| |||||  | ||||||||||||||||||||||| ||| ||| |||||||   ||||||| || ||| ||||||||||||| ||  || |||||||||||||||                              
Human     -5603     aacagctcagAGAGCCAGCCCAGGCCACGGCTCCCTGCCACATCCTGACAAGACAAATCAGCTTCTGGAATTCTTCAGGGAGGGGCAGGGAGAGAAGCAAGCCTCATTTTTCCC-TGACTCGTCTTTAAAAATGAAATTTCAAATAAACATAGGGAAAgaaagctcag     -5437     Human
                           -160      |         -140      |         -120      |         -100      |         -80       |         -60        |         -40       |         -20                                     
                                agcCAGCCca                                                   ttcAGGGAgggg                                  tcgtCTTTAaaaa        caaaTAAACatag                                   
                                SP1_01(-)0.962                                               IK2_01(+)0.969                                CRX_Q4(-)0.9         CRX_Q4(+)0.948                                  
                                                                                              tcagGGAGG                                                         caaatAAACAtag                                   
                                                                                              TFIII_Q6(+)1                                                      HFH3_01(-)1                                     
                                                                                                aggGAGGGg                                                               catAGGGAaaga                            
                                                                                                CKROX_Q2(-)1                                                            IK2_01(+)0.969                          
                                                                                                 gGGAGGg                                                                                                        
                                                                                                 PEA3_Q6(-)0.937                                                                                                
                                                                                                     ggGGCAGgga                                                                                                 
                                                                                                     SP1_01(+)0.972                                                                                             


                                  POU1F1_Q6(-)0.987                       
                                  caatATGCAa                              
                            GATA2_01(-)0.971                              
                            gaTGATCaat                                    
                            GATA2_01(+)0.971                              
                            gatGATCAat                                    
                            GATA1_01(-)0.983                              
                            gaTGATCaat                                    
                            GATA1_01(+)0.983                              
                            gatGATCAat                                    
                        |         -20                                     
Mouse     -4367     gccaaatcgaTGATCAATATGCAAtggattcagt     -4334     Mouse
                              ||||||||||||||                              
Human     -5625     ccatcaatgcTGATCAATATGCAAcagctcagag     -5592     Human
                        |         -20                                     
                            gctGATCAat                                    
                            GATA1_01(+)0.983                              
                            gcTGATCaat                                    
                            GATA1_01(-)0.983                              
                            gctGATCAat                                    
                            GATA2_01(+)0.971                              
                            gcTGATCaat                                    
                            GATA2_01(-)0.971                              
                                  caatATGCAa                              
                                  POU1F1_Q6(-)0.987                       


                                                         AP2REP_01(+)0.918                         
                                                         CAGTCcc                                   
                               EN1_01(-)1               IK2_01(-)0.969                             
                               ctATTAC                  ccagTCCCTgaa                               
                             |         -40       |         -20                                     
Mouse     -4449     ccctctgtttTCTATTACACCCCATGCCAATCCCAGCCAGTCCCTGAAGagggcttcgc     -4391     Mouse
                              |||||||||| |  ||| ||||  |||||||||| ||||                              
Human     -5731     actgctttaaTCTATTACACTCATTGCAAATCAAAGCCAGTCCCCGAAGcagttctttc     -5673     Human
                             |         -40       |         -20                                     
                               ctATTAC                  ccagTCCCCgaa                               
                               EN1_01(-)1               IK2_01(-)0.956                             
                                                         CAGTCcc                                   
                                                         AP2REP_01(+)0.918                         


                                                              MYOGENIN_Q6(-)1                                               
                                                              cAGCTGct                                                      
                                                            MYOGENIN_Q6(+)1     EN1_01(-)0.93                               
                                                            gaCAGCTg            gcATCAC                                     
                        -80       |         -60       |         -40       |         -20                                     
Mouse     -5123     agtgacttgtATCCTTGTCCTCATCTCCTCTTGGTCACGGGACAGCTGCTATGGCTCTCAGCATCACAGCCTCAtacacacata     -5040     Mouse
                              |||||  |||||| |||||| |||||||  ||||||||||   ||||   |||||||| |||||                              
Human     -6450     catggttttcATCCTCATCCTCAGCTCCTCCTGGTCACATGACAGCTGCTGCTGCTCCGGGCATCACATCCTCAcatgtgccca     -6367     Human
                        -80       |         -60       |         -40       |         -20                                     
                                                            gaCAGCTg            gcATCAC                                     
                                                            MYOGENIN_Q6(+)1     EN1_01(-)0.93                               
                                                              cAGCTGct                                                      
                                                              MYOGENIN_Q6(-)1                                               


                                   EN1_01(+)0.93                          
                                   GTGATga                                
                                  GATA2_01(+)0.979                        
                                  agtGATGAtg                              
                                  GATA1_01(+)0.988                        
                                  agtGATGAtg                              
                                 AP2REP_01(+)1                            
                                 CAGTGat                                  
                              YY1_01(-)0.922                              
                              caacagtgATGATggta                           
                        |         -20                                     
Mouse     -6051     agatgcaggaCAACAGTGATGATGgtagtgctgg     -6018     Mouse
                              ||||||||||||||                              
Human     -7968     ggagcagatcCAACAGTGATGATGataatgatga     -7935     Human
                        |         -20                                     
                              caacagtgATGATgata                           
                              YY1_01(-)0.922                              
                                 CAGTGat                                  
                                 AP2REP_01(+)1                            
                                  agtGATGAtg                              
                                  GATA1_01(+)0.988                        
                                  agtGATGAtg                              
                                  GATA2_01(+)0.979                        
                                   GTGATga                                
                                   EN1_01(+)0.93                          
