# Supplementary material for: Transcriptional double-autorepression feedforward circuits act for multicellularity and nervous system development
Source: BMC Genomics. 2011 May 11;12:228. doi: 10.1186/1471-2164-12-228 (PMC3116505; doi:10.1186/1471-2164-12-228)
Supplement: Additional file 4 — Alignments of conserved blocks for 5169 human-mouse orthologs with conserved TFBSs. The location and motif information for 386237 TFBSs are displayed in a character-based alignment-embedded layout. Each file name stands for a gene symbol and the file contains the alignments of conserved blocks with TFBS information for the corresponding gene. Each alignment is not interleaved. The graphical alignments with TFBS information for the 5169 human-mouse ortholog pairs are provided in a browsable format at our website http://genet.med.kagawa-u.ac.jp/pub/HMO_5169/List.htm, together with the character-based alignments with TFBSs and raw sequences contained in Additional files 4 and 2 respectively. [file 1471-2164-12-228-S4.ZIP › Additional_file_4/Text-based_Alignments/ADRB2.aln.txt]

---------- ADRB2 ----------

Alingment line lengths differ!


                                                                                                                                                                                                                 STAT5A_01(-)0.997                                                                                                                                                  PEA3_Q6(+)1                                                                           
                                                                                                                                                                                                                 caATTCCcctaaagt                                                                                                                                                    gCTTCCa                                                                               
                                                                                                                                                                                                                 IK2_01(-)0.956                                                                                                                                                 HSF2_01(-)0.997                                                                           
                                                                                                                                                                                                                 caatTCCCCtaa                                                                                                                                                   tgaagCTTCC                                                                                
                                                                                                                                                   LRF_Q2(+)0.911                                                CEBPB_01(-)0.965      EN1_01(-)0.93                                                                                                                            CREL_01(+)0.952                                                                           
                                                                                                                                                   ctcgCCCCT                                                     caATTCCcctaaag        acATAAC                                                                                                                                  tgaagCTTCC                                                                                
                                                                                    CKROX_Q2(+)0.945                         PEA3_Q6(-)0.937      LRF_Q2(+)0.943                                          H    SF2_01(-)0.999         MSX1_01(-)0.928                                                 E2F1_Q3(-)1                                                        NFE2_01(+)1                                                                                      
                                                                                    cCCCGCccg                                gGGAGGg              cctcGCCCC                                               g    ggcaATTCC              cACATAacg                                                       cCGCGAgc                                                           cGCTGAatgaa                                                                                      
                                                                                   SP1_01(-)1                                PEA3_Q6(-)0.937     SP1_01(-)0.911                                           C    REL_01(+)0.973         CRX_Q4(+)0.904  AP2REP_01(-)1                          PA X4_03(+)0.92                      PAX4_03(-)0.9 07                     YY1_01(-)0.922                                                                                     
                                                                                   gccCCGCCcg                                gGGAGGg             gccTCGCCcc                                               g    ggcaATTCC              cacaTAACGggca   cgCACTG                                tg caggCACCGc                        aGTGTGcaggac                         gccgctgaATGAAgctt                                                                                  
                           -400      |         -380      |         -360      |         -340      |         -320      |           -300      |          -280      |         -260      |         -240      |             -220      |         -200      |         -180      |         -160      |          -140      |          -120      |          -100      |          -80       |         -60       |         -40       |         -20                                     
Mouse     -446      ctctggtgccCCAGCTAGGGTAGCTGGAAGGGAGCGGTGGCCTGGCCTCCGGGGAGCCGCTGGGCCCCGCCCGGGCTAACCCCAGGAGGAGGCGGGCTAG--GCTGGGAGGGTTGGCCCTTG-GTGCCTCGCCCCTCCGGGCATCCGGCCGTGCCATTGGCCCAAAGTTGTTGCACGTCACTG----GGCAATTCCCCTAAAGTCTGGTGCACATAACGGGCAGGGCGCACTGCAAGGCTGCTTCTCAGGCATTCAGGCTGCGGCTG-CAGGCACCGCGAGCCCGGAGCACCC-ACGAGCTGAGTGTGCAGGACG-CACCCCAGCACAGCCAC-CTACGGCCGCTGAATGAAGCTTCCAGGAGTCCGCCCCCGGCCGGCTGCGCCCCGTCGGAGGTGCACCCGCTGAGagcgcctggg       -40     Mouse
                              ||||| |||||||| || | | || ||||||| | ||||| |||||| | |||||||||||||||| | ||||||||| ||| |||| ||  |  |||||||   |     | ||||||||||||| || |  | | | ||||||||||||| ||||||   | ||||||| |    |||| |||||||||||||  |||||||||||||||||  |||||||| | || ||||||   |    | |||||   ||| ||||||||||||||||  ||||||| || ||||||||||||||||||   ||||| |||| |||| | || |||||||||||| ||||||||| |||||| | ||||| || | |||||| ||  ||| | |||||||||                              
Human     -448      ccctctggggCCAGCCAGGGTAGCCGGGAAGCAGTGGTGGCCCGCCCTCCAGGGAGCAGTTGGGCCCCGCCCGGGCCAGCCCCAGGAGAAGGAGGGCGAGGGGAGGGGAGGGAAAGGGGAGGAGTGCCTCGCCCCTTCGCGGCTGCCGGCGTGCCATTGGCCGAAAGTTCCCGTACGTCACGGCGAGGGCAGTTCCCCTAAAGTCCTGTGCACATAACGGGCAGAACGCACTGCGAAGCGGCTTCTTCAGAGCACGGGCTGGAACTGGCAGGCACCGCGAGCCCCTAGCACCCGACAAGCTGAGTGTGCAGGACGAGTCCCCACCACACCCACACCACAGCCGCTGAATGAGGCTTCCAGGCGTCCGCTCGCGGCCCGCAGAGCCCCGCCGTGGGTCCGCCCGCTGAGgcgcccccag       -31     Human
                            |         -400      |         -380      |         -360      |         -340      |         -320      |         -300      |         -280      |         -260      |         -240      |         -220      |         -200      |         -180      |         -160      |         -140      |         -120      |         -100      |         -80       |         -60       |         -40       |         -20                                     
                                                                                   gccCCGCCcg                           gGGAGGg                  gccTCGCCcc                                                   gggcaGTTCC              cacaTAACGggca   cgCACTG                                 ggcaggCACCGc                        aGTGTGcaggac                         gccgctgaATGAGgctt                                                                                  
                                                                                   SP1_01(-)1                           PEA3_Q6(-)0.937          SP1_01(-)0.911                                               CREL_01(+)0.952         CRX_Q4(+)0.904  AP2REP_01(-)1                           PAX4_03(+)0.92                      PAX4_03(-)0.907                      YY1_01(-)0.918                                                                                     
                                                                                    cCCCGCccg                                gGGAGGg              cctcGCCCC                                                   gggcaGTTCC              cACATAacg                                                       cCGCGAgc                                                           cGCTGAatgag                                                                                      
                                                                                    CKROX_Q2(+)0.945                         PEA3_Q6(-)0.937      LRF_Q2(+)0.943                                              HSF2_01(-)0.996         MSX1_01(-)0.928                                                 E2F1_Q3(-)1                                                        NFE2_01(+)1                                                                                      
                                                                                                                                                   ctcgCCCCT                                                     caGTTCCcctaaag        acATAAC                                                                                                                                  tgaggCTTCC                                                                                
                                                                                                                                                   LRF_Q2(+)0.911                                                CEBPB_01(-)0.935      EN1_01(-)0.93                                                                                                                            CREL_01(+)0.952                                                                           
                                                                                                                                                                                                                 cagtTCCCCtaa                                                                                                                                                   tgaggCTTCC                                                                                
                                                                                                                                                                                                                 IK2_01(-)0.956                                                                                                                                                 HSF2_01(-)0.997                                                                           
                                                                                                                                                                                                                 caGTTCCcctaaagt                                                                                                                                                    gCTTCCa                                                                               
                                                                                                                                                                                                                 STAT5A_01(-)0.997                                                                                                                                                  PEA3_Q6(+)1                                                                           


                                                      EN1_01(+)0.926                                                                                
                                                      GTGGTtc                                                                                       
                                                    AP2REP_01(+)0.907                                                                               
                                                    CTGTGgt                                                                                         
                               PAX4_03(-)0.907  SP1_01(+)0.962                                                                                      
                               gGTGTGtctccg     gtGGCTGtgg                                                                                          
                             PAX4_03(-)1  SP1_01(+)0.962     CRX_Q4(+)0.911                                                                         
                             cGGGTGtgtctc gtGGCTGtgg         ggcaTAAGTctga                                                                          
                            -100      |         -80       |         -60       |         -40       |         -20                                     
Mouse     -700      gagcgggcgcGGGTGTGTCTCCGTGGCTGTGGCTGTGGTTCGGCATAAGTCTGAGCATGTCCTGGTCGTCAGGGTGCGTTTGTGCCTGTGTGTGCGTGtccgggtgag      -593     Mouse
                              ||||||||||| ||| || |||||||||||||| |||||||||||||||||      | |||||||  ||||||||||| ||||||||                              
Human     -706      tgagctgggaGGGTGTGTCTCAGTGTCTATGGCTGTGGTTCGGTATAAGTCTGAGCATGTC-----TGCCAGGGTGTATTTGTGCCTGTATGTGCGTGcctcggtggg      -604     Human
                       -100      |         -80       |         -60       |              -40       |         -20                                     
                             aGGGTGtgtctc       atGGCTGtgg                                                                                          
                             PAX4_03(-)1        SP1_01(+)0.962                                                                                      
                               gGTGTGtctcag     atGGCTGtgg                                                                                          
                               PAX4_03(-)0.907  SP1_01(+)0.962                                                                                      
                                                    CTGTGgt                                                                                         
                                                    AP2REP_01(+)0.907                                                                               
                                                      GTGGTtc                                                                                       
                                                      EN1_01(+)0.926                                                                                
                                                             ggtaTAAGTctga                                                                          
                                                             CRX_Q4(+)0.911                                                                         


                                 EN1_01(+)0.917                       EN1_01(+)0.917                                                    
                                 GTGCTga                              GTGCTct                                                           
                              PAX4_03(-)0.907                       AP2REP_01(+)0.907             AP2REP_01(-)1                         
                              aGTGTGctgaga                          CTGTGct                       taCACTG                               
                          |         -80       |         -60       |         -40       |         -20                                     
Mouse     -985      tttttcacaaAGTGTGCTGAGAAACTCTGTAGCTGTTGGAGTCATCTCCTGTGCTCTTGCCAAATAACTGAAAGGGGATACACTGGatgtctgtga      -890     Mouse
                              ||||||||||| || || | |||||||| ||||| ||||||||||||||||||||   |||||||| |||||||||                              
Human     -1050     cttgacagcgAGTGTGCTGAGGAAATCAGCAGCTGTTGAAGTCACCTCCTGTGCTCTTGCCAAATGTTTGAAAGGGAATACACTGGgttaccgggt      -955     Human
                          |         -80       |         -60       |         -40       |         -20                                     
                              aGTGTGctgagg                          CTGTGct                       taCACTG                               
                              PAX4_03(-)0.907                       AP2REP_01(+)0.907             AP2REP_01(-)1                         
                                 GTGCTga                              GTGCTct                                                           
                                 EN1_01(+)0.917                       EN1_01(+)0.917                                                    


                              PAX4_03(+)0.907                                       
                              tgatgcCACACt                                          
                            GATA2_01(+)0.982                                        
                            aatGATGCca                                              
                            GATA1_01(+)0.993                                        
                            aatGATGCca                                              
                        -40       |         -20                                     
Mouse     -1135     aacaagaaaaTGATGCCACACTCCCAAGAATTAAgaattacacc     -1092     Mouse
                              ||||||||||||| ||||| ||||                              
Human     -1232     aatgagtgagTGATGCCACACTCTCAAGAGTTAAaaacaaaaca     -1189     Human
                        -40       |         -20                                     
                            agtGATGCca                                              
                            GATA1_01(+)0.993                                        
                            agtGATGCca                                              
                            GATA2_01(+)0.982                                        
                              tgatgcCACACt                                          
                              PAX4_03(+)0.907                                       


                                         SOX17_01(-)1                            
                                         ATTGTt                                  
                                       SOX5_01(-)1                               
                                       aaATTGTttg                                
                               CEBPB_01(+)0.996                                  
                               tactaaaGAAATtg                                    
                     -40       |         -20                                     
Mouse     -1480     taaaacagagTTACTAAAGAAATTGTTTGAAaagaaaatta     -1440     Mouse
                              ||||| |||||||||||||||                              
Human     -1291     ttcattgggtTTACTGAAGAAATTGTTTGAAttctcattgc     -1251     Human
                     -40       |         -20                                     
                               tactgaaGAAATtg                                    
                               CEBPB_01(+)0.996                                  
                                       aaATTGTttg                                
                                       SOX5_01(-)1                               
                                         ATTGTt                                  
                                         SOX17_01(-)1                            


                                                           GATA2_01(+)0.971                                    
                                                           aaaGATTAgc                                          
                                                           GATA1_01(+)0.985                                    
                                                           aaaGATTAgc                                          
                              -60       |          -40       |         -20                                     
Mouse     -1577     aaatagcccaATGGTGGCACATTCAC-TGACACAGCCTAAAAGATTAGCAAATTACCCAGCcaacacatac     -1508     Mouse
                              |||||||||  ||||| || |||| ||  |||||||| |||| || |||||                              
Human     -1374     cagacgccagATGGTGGCAATTTCACATGGCACAACCCGAAAGATTAACAAACTATCCAGCagatgaaagg     -1304     Human
                     |         -60       |         -40       |         -20                                     
                                                           aaaGATTAac                                          
                                                           GATA1_01(+)0.985                                    
                                                           aaaGATTAac                                          
                                                           GATA2_01(+)0.971                                    


                                                                                                                             EN1_01(+)1                                                                                                                      
                                                                                                                             GTAATct                                                                                                                         
                                                                                                                            PITX2_Q2(+)1                                                                                                                     
                                                                                                                            tgTAATCtaca                                                                                                                      
                                                                                                                            GATA2_01(-)0.971                                                                                                                 
                                                                                                                            tgTAATCtac                                                                                                                       
                                                                                                                            GATA1_01(-)0.985                                                                                                                 
                                                                                                                            tgTAATCtac                                                                                                                       
                                                 GATA2_01(+)0.971                                                       HLF_01(-)0.939                                                                                                                       
                                                 aagGATTAaa                                                             attatGTAAT                                                                                                                           
                                                 GATA1_01(+)0.985                                                     CEBPB_01(+)0.981                                                                         S8_01(+)1                                     
                                                 aagGATTAaa                                                           gtattatGTAATct                                                                           ccttgaaAATTAattt                              
                                                PITX2_Q2(-)1                                                       YY1_01(-)0.906                                                                     GFI1B_01(+)1                                           
                                                gaagGATTAaa                                                        atggtattATGTAatct                                                                  gaAATCAaacct                                           
                                                CRX_Q4(-)1                                                         CRX_Q4(-)0.948  NKX3A_01(+)1                                                      GATA2_01(-)0.972                                        
                                                gaagGATTAaatg                                                      atggTATTAtgta   tacaAAGTAtgt                                                      tgAAATCaaa                                              
                                              PEA3_Q6(-)1                                                    SOX17_01(-)1 CRX_Q4(+)1                                                                 GATA1_01(-)0.987                                        
                                              gGGAAGg                                                        ATTGTt       tatgTAATCtaca                                                              tgAAATCaaa                                              
                                          IK2_01(+)1          POU1F1_Q6(-)0.987                            SOX5_01(-)1  CEBPGAMMA_Q6(-)0.907                                                    TST1_01(-)0.929   CRX_Q4(-)0.955                             
                                          ttgTGGGAagga        aataATGCAc                                   ccATTGTtat   attatGTAATcta                                                           acatgtgAAATCaaa   tgaaAATTAattt                              
                           -200      |         -180      |         -160      |         -140      |         -120      |         -100      |         -80       |         -60       |               -40       |         -20                                     
Mouse     -1978     agctaaaaatACCACCATGGAATTGTGGGAAGGATTAAATGCAATAATGCACAAAAGGCACATAGCAGAATGTGCCCTAAATGTCAGCCATTGTTATGGTATTATGTAATCTACAAAGTATGTTTGCTTACTCCGTGTGAAAGACTTTCAGTCTATCAAACA------TAATACATGTGAAATCAAACCTTGAAAATTAATTTtttcccaaca     -1772     Mouse
                              ||| |||||| | |||||||||||||||||  |||||||||  ||| ||| |||||||||||  || ||||||| | ||||||||||| ||||||||||||||||||||| ||||  |||| |    ||||| ||||||||| | ||||| |      ||||||||| ||||||||||| |||||||||||||                              
Human     -1999     aatagtccccACCCCCATGGGACTGTGGGAAGGATTAAATAGAATAATGCATGAAAAGCAAATAGCAGAATGGTCCATAAATGTTAACCATTGTTATGTTATTATGTAATCTACAAAGTACGTTTAGTTACACTTCATGAAATACTTTCAGTTTTTCAAAGACACCACTAATACATGGGAAATCAAACCCTGAAAATTAATTTcactttagca     -1787     Human
                       |         -200      |         -180      |         -160      |         -140      |         -120      |         -100      |         -80       |         -60       |         -40       |         -20                                     
                                          ctgTGGGAagga        aataATGCAt                                   ccATTGTtat   attatGTAATcta                                                           acatgggAAATCaaa   tgaaAATTAattt                              
                                          IK2_01(+)1          POU1F1_Q6(-)0.987                            SOX5_01(-)1  CEBPGAMMA_Q6(-)0.907                                                    TST1_01(-)0.929   CRX_Q4(-)0.955                             
                                              gGGAAGg                                                        ATTGTt       tatgTAATCtaca                                                              ggAAATCaaa                                              
                                              PEA3_Q6(-)1                                                    SOX17_01(-)1 CRX_Q4(+)1                                                                 GATA1_01(-)0.987                                        
                                                gaagGATTAaata                                                      atgtTATTAtgta   tacaAAGTAcgt                                                      ggAAATCaaa                                              
                                                CRX_Q4(-)1                                                         CRX_Q4(-)0.948  NKX3A_01(+)1                                                      GATA2_01(-)0.972                                        
                                                gaagGATTAaa                                                        atgttattATGTAatct                                                                  gaAATCAaaccc                                           
                                                PITX2_Q2(-)1                                                       YY1_01(-)0.906                                                                     GFI1B_01(+)1                                           
                                                 aagGATTAaa                                                           ttattatGTAATct                                                                           ccctgaaAATTAattt                              
                                                 GATA1_01(+)0.985                                                     CEBPB_01(+)0.981                                                                         S8_01(+)1                                     
                                                 aagGATTAaa                                                             attatGTAAT                                                                                                                           
                                                 GATA2_01(+)0.971                                                       HLF_01(-)0.939                                                                                                                       
                                                                                                                            tgTAATCtac                                                                                                                       
                                                                                                                            GATA1_01(-)0.985                                                                                                                 
                                                                                                                            tgTAATCtac                                                                                                                       
                                                                                                                            GATA2_01(-)0.971                                                                                                                 
                                                                                                                            tgTAATCtaca                                                                                                                      
                                                                                                                            PITX2_Q2(+)1                                                                                                                     
                                                                                                                             GTAATct                                                                                                                         
                                                                                                                             EN1_01(+)1                                                                                                                      


                                EN1_01(-)0.922                        
                                taAACAC                               
                              -20                                     
Mouse     -2431     ccatttctcaAGTAAACACCgcacctactt     -2402     Mouse
                              ||||||||||                              
Human     -2508     ttgcttccagAGTAAACACCcaacttactt     -2479     Human
                              -20                                     
                                taAACAC                               
                                EN1_01(-)0.922                        


                                                                                                                                                                                                                                                      S8_01(-)1                                                        
                                                                                                                                                                                                                                                      tcttTAATTgatattt                                                 
                                                                                                                                                                                                                                                      CRX_Q4(+)0.955                                                   
                                                                                                                                                                                                                                                      tcttTAATTgata                                                    
                                                                                                                                                              PEA3_Q6(+)1                                                                           TST1_01(-)0.926                                                    
                                                                                                                                                              tCTTCCt                                                                               gatctttAATTGata                                                    
                                                                                                                                       EN1_01(+)0.926         ELF1_Q6(-)1                                                                          HFH3_01(+)0.931                                                     
                                                                                                                                       GTTGTtg                tcTTCCTaaaat                                                                         agaTCTTTaattg                                                       
                                                                        ETS1_B(+)1                                              CMYB_01(+)0.989              STAT5A_01(-)0.9          95                                                           CRX_Q4(-)0.9                                                        
                                                                        acAGGAAgtaggttt                                         aagaaaggttGTTGCata           ctCTTCCtaaaatgc                                                                       agatCTTTAattg                                                       
                                                                       ETS2_B(+)1                                            CMYB_01(+)0.988                 CEBPB_01(-)0.95                                                                     GATA2_01(-)0.972                                                      
                                                                       aacAGGAAgtaggt                                        ttaaagaaagGTTGTtgc              ctCTTCCtaaaatg                                                                      agAGATCttt                                                            
                                                                     ELK1_01(+)1                      SOX17_01(+)1         CEBPB_01(+)0.981             H  SF2_01(-)0.997                                                                        GATA2_01(+)0.972                                                      
                                                                     caaacaGGAAGtaggt                 cACAAT               atttaaaGAAAGgt               a  gcctCTTCC                                                                             agaGATCTtt                                                            
                                                                     ELF1_Q6(+)1                    SOX5_01(+)1           HFH3_01(-)0.931               E  TS2_B(-)1                            HSF2_01(+)0.      995                            GATA1_01(-)0.985                                                      
                                                                     caaacAGGAAgt                   tccACAATtc            tatttAAAGAaag                 a  gcctcTTCCTaaa                        GGAAAataca                                       agAGATCttt                                                            
                                                                 HFH3_01(-)1                    CEBPB_01(-)0.935          CRX_Q4(+)0.9     POU1F1_Q6(+)0.  987        IRF1_Q          6(-)0.975 CREL_01(-)1                                      GATA1_01(+)0.985            IK2_01(+)0.956                            
                                                                 ttcacAAACAgga                  taGTTCCacaattc            tattTAAAGaaag    tTGCATaaca                 AAATGc          a         GGAAAataca                                       agaGATCTtt                  ttaGGGGAaata                              
                       |         -240      |         -220      |         -200      |         -180      |         -160      |         -140      |           -120      |                   -100      |               -80       |         -60       |         -40       |         -20                                     
Mouse     -2748     tgttgttaggGGAAGATTAAACTTCGTGCTTATATATTCCATACCTTCACAAACAGGAAGTAGGTTTCAAGTGTTTTAGTTCCACAATTCTGAGTAGATGTGTATTTAAAGAAAGGTTGTTGCATAACACAAA--GCCTCTTCCTAAAATGC----------ACCCAGTTTTGGAAAATACAAA------GTGGGTGTGCTTTGAAAATTGTGTGAACAGAAGAGATCTTTAATTGATATTTGTGGGGTTTAGGGGAAATAtttttgaggc     -2496     Mouse
                              ||||| ||||||    ||||||| ||| ||||| |||||||||||||||| |||||| || || ||||||||||||||| ||||||||||  |||||||||||| |||||||||||| | | |  |||||||||||||||||          | ||| |||||||||| |||||      ||| ||||  |||||||| | |||||| | || |||||||||||| ||||||||||  |||| ||||||||                              
Human     -2860     tcttattataGGAAGGTTAAACAATATGCTTATTTATGCCATAGCTTCACAAACAGGAAGGAGGTTTTAAATGGTTTAGTTCCACAATT-TGAGTAGATGCATATTTAAAGAAACGTTGTTGCATAATAAATACTGCCTCTTCCTAAAATGCATCATGCCACAGCCAATTTTGGAAAACACAAATATGAGGTGAGTGTATTTTGAAAACTATGTGAATATAATAGATCTTTAATTCATATTTGTGGATTTTATGGGAAATActtgttttct     -2591     Human
                              -260      |         -240      |         -220      |         -200      |          -180      |         -160      |         -140      |         -120      |         -100      |         -80       |         -60       |         -40       |         -20                                     
                                                                 ttcacAAACAgga                  taGTTCCacaatt t           tattTAAAGaaac    tTGCATaata        ctCTTCCtaaaatg                     GGAAAacaca                                       ataGATCTtt                  ttaTGGGAaata                              
                                                                 HFH3_01(-)1                    CEBPB_01(-)0. 935         CRX_Q4(+)0.9     POU1F1_Q6(+)0.987 CEBPB_01(-)0.95                    CREL_01(-)1                                      GATA1_01(+)0.985            IK2_01(+)1                                
                                                                     caaacAGGAAgg                   tccACAATt t           tatttAAAGAaac                   tgcctcTTCCTaaa                        GGAAAacaca                                       atAGATCttt                                                            
                                                                     ELF1_Q6(+)1                    SOX5_01(+ )1          HFH3_01(-)0.931                 ETS2_B(-)1                            HSF2_01(+)0.995                                  GATA1_01(-)0.985                                                      
                                                                     caaacaGGAAGgaggt                 cACAAT               atttaaaGAAACgt                 tgcctCTTCC                                                                             ataGATCTtt                                                            
                                                                     ELK1_01(+)1                      SOX17_0 1(+)1        CEBPB_01(+)0.966               HSF2_01(-)0.997                                                                        GATA2_01(+)0.972                                                      
                                                                       aacAGGAAggaggt                                        ttaaagaaacGTTGTtgc              ctCTTCCtaaaatgc                                                                     atAGATCttt                                                            
                                                                       ETS2_B(+)1                                            CMYB_01(+)0.988                 STAT5A_01(-)0.995                                                                   GATA2_01(-)0.972                                                      
                                                                        acAGGAAggaggttt                                         aagaaacgttGTTGCata            tcTTCCTaaaat                                                                         agatCTTTAattc                                                       
                                                                        ETS1_B(+)1                                              CMYB_01(+)0.989               ELF1_Q6(-)1                                                                          CRX_Q4(-)0.9                                                        
                                                                                                                                       GTTGTtg                tCTTCCt                                                                              agaTCTTTaattc                                                       
                                                                                                                                       EN1_01(+)0.926         PEA3_Q6(+)1                                                                          HFH3_01(+)0.931                                                     
                                                                                                                                                                      AAATGca                                                                       gatctttAATTCata                                                    
                                                                                                                                                                      IRF1_Q6(-)0.975                                                               TST1_01(-)1                                                        
                                                                                                                                                                                                                                                      tcttTAATTcata                                                    
                                                                                                                                                                                                                                                      CRX_Q4(+)0.955                                                   
                                                                                                                                                                                                                                                      tcttTAATTcatattt                                                 
                                                                                                                                                                                                                                                      S8_01(-)1                                                        


                                                                        NKX25_01(+)1                         
                                                                        ttAAGTG                              
                             -60       |         -40       |         -20                                     
Mouse     -2872     tgaggcttttAAAAGATGTTTCCCAAATTATATAGCTAAAGTTCGGGGTGACTTAAGTGcacagcaaat     -2804     Mouse
                              |||||  |||||||||| |||  || |||| ||    |||||||| |||                              
Human     -2976     tgggttttaaAAAAGGAGTTTCCCAAAATATTCAGTTAAACTTTTAAGTGACTTACGTGtatatctaaa     -2908     Human
                             -60       |         -40       |         -20                                     
                                                               ttAAGTG                                       
                                                               NKX25_01(+)1                                  


                                                                                                 PEA3_Q6(- )0.937                                 
                                                                                                 aGGAGGt                                          
                         -100      |         -80       |         -60       |         -40       |         -20                                      
Mouse     -3092     tcaaactaaaGGAAATAAACAAAATCCTCTACTAAGCTTTTCCCTATTTTAATTGTGTCTAGACTTAGAATCCTAAAAGGAGGTCA-GAGAAAAGAtaacattctg     -2988     Mouse
                              |||||||||  || |  | || |||||| || || | | ||| | | |||| || || ||||  |||||||||||| |||||||||                              
Human     -4759     caaacttgggGGAAATAAATTAACTGATATATTAAGCTCTTTCCCAGTCTAACTTTCTCTAAACCTAAAATCACAAAAGGAGGTCAGGAGAAAAGActcttagtta     -4654     Human
                          -100      |         -80       |         -60       |         -40       |         -20                                     
                                                                                                 aGGAGGt                                          
                                                                                                 PEA3_Q6(-)0.937                                  


                                                                           GATA2_01(+)0.979                   FREAC7_01(+)1                                                        
                                                                           aggGATTGac                         tcaccATAAAagagct                                                     
                                                                        IK2_01(+)0.969                     EN1_01(-)0.93                                                           
                                                                        ttaAGGGAttga                       caATCAC                                                                 
                                                                  CRX_Q4(-)0.904         CRX_Q4(+)0.955   GFI1B_01(+)1                      GATA2_01(+)0.992                       
                                                                  agtgTCTTAaggg          tatgTAATTagac    tcAATCAccata                      tcaGATAAac                             
                                                                 AP2REP_01(+)1         TST1_01(-)0.902   PAX4_03(+)0.903                    GATA1_01(+)0.988                       
                                                                 CAGTGtc               aatatgtAATTAgac   atcaatCACCAt                       tcaGATAAac                             
                                                            GFI1B_01(+)1   GATA1_01(+)0.997 EN1_01(+)1   GATA2_01(-)0.979              GATA2_01(-)0.98                             
                                                            caAATCAgtgtc   aggGATTGac       GTAATta      atCAATCacc                    ttACATCaga                                  
                                    HFH3_01(+)1            GATA2_01(-)0.972            CEBPGAMMA_Q6(-)0.907 YY1_01(+)1                 GATA1_01(-)0.99                             
                                    tccTGTTTggcag          gcAAATCagt                  aatatGTAATtag        aatcACCATaaaagagc          ttACATCaga                                  
                                 ELF1_Q6(-)1               GATA1_01(-)0.987       YY1_01(-)0.906         GATA1_01(-)0.997           CEBPB_01(-)0.965                               
                                 gaTTCCTgtttg              gcAAATCagt             gacaaaatATGTAatta      atCAATCacc                 ttCTTACatcagat                                 
                             |         -120      |         -100      |         -80       |         -60       |         -40       |         -20                                     
Mouse     -3428     tcaaactgttTTTGATTCCTGTTTGGCAGGCAGGAAATGGCAAATCAGTGTCTTAAGGGATTGACAAAATATGTAATTAGACACTATCAATCACCATAAAAGAGCTCGGTTTTTCTTACATCAGATAAAcgcagcttag     -3290     Mouse
                              ||| ||||||||||| ||||| || || | |||||||||||||||||||||||||||||||||||||||||  ||||||||||||||||||||||  | ||||||||||||||||||||                              
Human     -5110     agatatgaggTTTTATTCCTGTTTGACAGGCTGGGAACGACAAATCAGTGTCTTAAGGGATTGACAAAATATGTAATTAGATGCTATCAATCACCATAAAAGAGCCTGCTTTTTCTTACATCAGATAAAggtgcgttta     -4972     Human
                             |         -120      |         -100      |         -80       |         -60       |         -40       |         -20                                     
                                 taTTCCTgtttg              acAAATCagt             gacaaaatATGTAatta      atCAATCacc                 ttCTTACatcagat                                 
                                 ELF1_Q6(-)1               GATA1_01(-)0.987       YY1_01(-)0.906         GATA1_01(-)0.997           CEBPB_01(-)0.965                               
                                    tccTGTTTgacag          acAAATCagt                  aatatGTAATtag        aatcACCATaaaagagc          ttACATCaga                                  
                                    HFH3_01(+)1            GATA2_01(-)0.972            CEBPGAMMA_Q6(-)0.907 YY1_01(+)1                 GATA1_01(-)0.99                             
                                                            caAATCAgtgtc   aggGATTGac       GTAATta      atCAATCacc                    ttACATCaga                                  
                                                            GFI1B_01(+)1   GATA1_01(+)0.997 EN1_01(+)1   GATA2_01(-)0.979              GATA2_01(-)0.98                             
                                                                 CAGTGtc               aatatgtAATTAgat   atcaatCACCAt                       tcaGATAAag                             
                                                                 AP2REP_01(+)1         TST1_01(-)0.902   PAX4_03(+)0.903                    GATA1_01(+)0.988                       
                                                                  agtgTCTTAaggg          tatgTAATTagat    tcAATCAccata                      tcaGATAAag                             
                                                                  CRX_Q4(-)0.904         CRX_Q4(+)0.955   GFI1B_01(+)1                      GATA2_01(+)0.992                       
                                                                        ttaAGGGAttga                       caATCAC                                                                 
                                                                        IK2_01(+)0.969                     EN1_01(-)0.93                                                           
                                                                           aggGATTGac                         tcaccATAAAagagcc                                                     
                                                                           GATA2_01(+)0.979                   FREAC7_01(+)1                                                        


                              CRX_Q4(+)0.911             IRF1_Q6(+)0.975                                                            
                              atgcTAAGTactt              ctCATTT                                                                    
                      |         -80       |         -60       |         -40       |         -20                                     
Mouse     -3698     tggtggtagcATGCTAAGTACTTCATGTGCTTTTAACCTCATTTAACATAAACATAGTGAGATAATTCTGCCCAGAGATATTatcaaaagat     -3607     Mouse
                              |||||||| |||| |  ||| ||||| |||||||||  ||||  || || |||||| |||  |||||| |||                              
Human     -5391     ctacggcagtATGCTAAGCACTTGACATGCATTTAATCTCATTTAATGTAAATTTAATGGGATAATGCTGTACAGAGACATTtttaaagaca     -5300     Human
                      |         -80       |         -60       |         -40       |         -20                                     
                              atgcTAAGCactt              ctCATTT                                                                    
                              CRX_Q4(+)0.955             IRF1_Q6(+)0.975                                                            


                                            GATA2_01(-)0.994                       
                                            ctATATCtag                             
                                            GATA1_01(-)0.99                        
                                            ctATATCtag                             
                                     POU1F1_Q6(+)0.987                             
                                     aTGCATtcta                                    
                                  YY1_01(+)0.906                                   
                                  aataTGCATtctatatc                                
                                 POU1F1_Q6(-)0.987                                 
                                 aaatATGCAt                                        
                       -40       |         -20                                     
Mouse     -3777     gatatggcgaGACAAATATGCATTCTATATCTAgcttttaatg     -3735     Mouse
                              ||| |||||||||||||||||||                              
Human     -5467     gattagatagGACCAATATGCATTCTATATCTAttttttgatt     -5425     Human
                       -40       |         -20                                     
                                 caatATGCAt                                        
                                 POU1F1_Q6(-)0.987                                 
                                  aataTGCATtctatatc                                
                                  YY1_01(+)0.906                                   
                                     aTGCATtcta                                    
                                     POU1F1_Q6(+)0.987                             
                                            ctATATCtat                             
                                            GATA1_01(-)0.99                        
                                            ctATATCtat                             
                                            GATA2_01(-)0.994                       


                                  GATA2_01(-)0.974                           
                                  aaGGATCctt                                 
                                  GATA2_01(+)0.974                           
                                  aagGATCCtt                                 
                                  GATA1_01(-)0.988                           
                                  aaGGATCctt                                 
                                  GATA1_01(+)0.988                           
                                  aagGATCCtt                                 
                              TCF4_Q5(-)1                                    
                              ttCAAAGg                                       
                           |         -20                                     
Mouse     -3809     attactcgtaTTCAAAGGATCCTTTCAcacctgatat     -3773     Mouse
                              ||||||||||||| |||                              
Human     -5510     attatccatgTTCAAAGGATCCTATCAtacatttcat     -5474     Human
                           |         -20                                     
                              ttCAAAGg                                       
                              TCF4_Q5(-)1                                    
                                  aagGATCCta                                 
                                  GATA1_01(+)0.988                           
                                  aaGGATCcta                                 
                                  GATA1_01(-)0.988                           
                                  aagGATCCta                                 
                                  GATA2_01(+)0.974                           
                                  aaGGATCcta                                 
                                  GATA2_01(-)0.974                           


                              EN1_01(-)1                             
                              atATTAC                                
                             -20                                     
Mouse     -3821     aacaaattgcATATTACTCgtattcaaag     -3793     Mouse
                              |||||||||                              
Human     -5635     ccatctagctATATTACTCaatgataata     -5607     Human
                             -20                                     
                              atATTAC                                
                              EN1_01(-)1                             


                                                     CRX_Q4(-)0.911                            
                                                     gcagACTTAagag                             
                                                  SP1_01(+)0.972                               
                                                  ggGGCAGact                                   
                                                  LRF_Q2(-)0.943                               
                                                  GGGGCagac                                    
                                                 LRF_Q2(-)1                                    
                                                 GGGGGcaga                                     
                                                LRF_Q2(-)0.911                                 
                                                AGGGGgcag                                      
                                           LRH1_Q5(-)1                                         
                                           cctCAAGGgggc                                        
                         |         -40       |         -20                                     
Mouse     -4154     agagaggtgaTTGTTTTGAGTGGCCTCAAGGGGGCAGACTTAAGAgtcatgcaca     -4100     Mouse
                              |||||||  ||||||||||||||||||||||||||                              
Human     -5860     gagaagagacTTGTTTTCGGTGGCCTCAAGGGGGCAGACTTAAGAtccatgggta     -5806     Human
                         |         -40       |         -20                                     
                                           cctCAAGGgggc                                        
                                           LRH1_Q5(-)1                                         
                                                AGGGGgcag                                      
                                                LRF_Q2(-)0.911                                 
                                                 GGGGGcaga                                     
                                                 LRF_Q2(-)1                                    
                                                  GGGGCagac                                    
                                                  LRF_Q2(-)0.943                               
                                                  ggGGCAGact                                   
                                                  SP1_01(+)0.972                               
                                                     gcagACTTAagat                             
                                                     CRX_Q4(-)0.911                            


                                                                                                                          GATA2_01(-)0.979                                                                                                  
                                                                                                                          atTCATCtgg                                                                                                        
                                                                                                                       YY1_01(+)0.922                                                                                                       
                                                                                                                       taaaTTCATctggcata                                                                                                    
                                                                                                                      POU1F1_Q6(-)1                                                                                                         
                                                                                                                      ttaaATTCAt                                                                                                            
                                                                                                                     TST1_01(+)0.926                                                                                                        
                                                                                                                     attAAATTcatctgg                                                                                                        
                                                                                                                   CRX_Q4(+)0.904                                                                                                           
                                                                                                                   aaatTAAATtcat                                                                                                            
                                                                                                                  TST1_01(-)1                                                                                                               
                                                                                                                  gaaattaAATTCatc                                                                                                           
                                                                                                                TST1_01(+)0.926                                                                                                             
                                                                                                                aggAAATTaaattca                                                                                                             
                                                                                                                CRX_Q4(-)0.955                                                                                                              
                                                                                                                aggaAATTAaatt                                                                                                               
                                                                                                              ETS1_B(+)1                                                                                                                    
                                                                                                              gcAGGAAattaaatt                                                                                                               
                                                                                                             S8_01(+)1                                                                                                                      
                                                                                                             agcaggaAATTAaatt                                                                                                               
                                                                                                             ETS2_B(+)1                                                                    SF1_Q6(-)1                                       
                                                                                                             agcAGGAAattaaa                                                                CAAGGtga                                         
                                                                      CRX_Q4(-)0.904                       ELF1_Q6(+)1    GATA1_01(-)0.988                                              LRH1_Q5(-)1                                         
                                                                      gaggATTTAttag                        atagcAGGAAat   atTCATCtgg                                                    tgcCAAGGtgat                                        
                          |         -180      |         -160      |         -140      |         -120      |         -100      |         -80       |         -60       |         -40       |         -20                                     
Mouse     -4499     ttgttctaatTTTAATGCCTTCTCCTTTTGTCCAAGGCCTCTGGGATGCAGAGGATTTATTAGCGTGTCTCTCATAAAAACCGGAGCATAGCAGGAAATTAAATTCATCTGGCATAAGCACCTGTTTGGAGAGCTTTGCTGGTTGCGCTGCTCCACTTCACGGTTGCCAAGGTGATGGCGAAGTGActggcagctt     -4304     Mouse
                              ||||||||| ||||||||||| ||  || |||  ||||  ||| |||||||||  ||||||  ||||||  |  ||  |||||||||||||||||||||||| |||| || ||||||||| || |||||||||||| |||||| |  | | ||||||||||||||| || || |||                              
Human     -6238     tctgctttaaTTTAATGCCGTCTCCTTTTGTTCAGTGCTTCTAAGATGTGGAGAATTTATTAGTATGTCTC--ATAAAACTCT-AGTGTAGCAGGAAATTAAATTCATCTGGTATAATCAGCTGTTTGGAAAGATTTGCTGGTTGCTCTGCTCTAAGTTATGGTTGCCAAGGTGATTGCAAATTGAttgtttgatg     -6046     Human
                       |         -180      |         -160      |         -140      |           -120       |         -100      |         -80       |         -60       |         -40       |         -20                                     
                                                                      gagaATTTAttag                        gtagcAGGAAat   atTCATCtgg                                                    tgcCAAGGtgat                                        
                                                                      CRX_Q4(-)0.904                       ELF1_Q6(+)1    GATA1_01(-)0.988                                              LRH1_Q5(-)1                                         
                                                                                                             agcAGGAAattaaa                                                                CAAGGtga                                         
                                                                                                             ETS2_B(+)1                                                                    SF1_Q6(-)1                                       
                                                                                                             agcaggaAATTAaatt                                                                                                               
                                                                                                             S8_01(+)1                                                                                                                      
                                                                                                              gcAGGAAattaaatt                                                                                                               
                                                                                                              ETS1_B(+)1                                                                                                                    
                                                                                                                aggaAATTAaatt                                                                                                               
                                                                                                                CRX_Q4(-)0.955                                                                                                              
                                                                                                                aggAAATTaaattca                                                                                                             
                                                                                                                TST1_01(+)0.926                                                                                                             
                                                                                                                  gaaattaAATTCatc                                                                                                           
                                                                                                                  TST1_01(-)1                                                                                                               
                                                                                                                   aaatTAAATtcat                                                                                                            
                                                                                                                   CRX_Q4(+)0.904                                                                                                           
                                                                                                                     attAAATTcatctgg                                                                                                        
                                                                                                                     TST1_01(+)0.926                                                                                                        
                                                                                                                      ttaaATTCAt                                                                                                            
                                                                                                                      POU1F1_Q6(-)1                                                                                                         
                                                                                                                       taaaTTCATctggtata                                                                                                    
                                                                                                                       YY1_01(+)0.922                                                                                                       
                                                                                                                          atTCATCtgg                                                                                                        
                                                                                                                          GATA2_01(-)0.979                                                                                                  


                                                     CEBPB_01(-)0.985                                
                                                     ctCTTGCaaaatgc                                  
                                                   IRF1_Q6(+)0.924                                   
                                                   ttCTCTT                                           
                                                   CEBPB_01(+)0.976                                  
                                                   ttctcttGCAAAat                                    
                                            S8_01(-)1                                                
                                            ggttTAATTctcttgc                                         
                                            CRX_Q4(+)0.955                                           
                                            ggttTAATTctct                                            
                     -60       |         -40       |         -20                                     
Mouse     -4665     atttagtcagATAATTTTCTATGGGGTTTAATTCTCTTGCAAAATGCCAATcgagaaagct     -4605     Mouse
                              |||||||||| | ||| |||||||||||||||||| |||||                              
Human     -6375     tttgggaaaaATAATTTTCTGTAGGGCTTAATTCTCTTGCAAAATCCCAATttgagaaaag     -6315     Human
                     -60       |         -40       |         -20                                     
                                            ggctTAATTctct                                            
                                            CRX_Q4(+)0.955                                           
                                            ggctTAATTctcttgc                                         
                                            S8_01(-)1                                                
                                                   ttctcttGCAAAat                                    
                                                   CEBPB_01(+)0.976                                  
                                                   ttCTCTT                                           
                                                   IRF1_Q6(+)0.924                                   
                                                     ctCTTGCaaaatcc                                  
                                                     CEBPB_01(-)0.985                                


                                 NKX25_01(+)1                         
                                 aaAAGTG                              
                              -20                                     
Mouse     -5230     gtatttgagcTTTAAAAGTGggccagtgat     -5201     Mouse
                              ||||||||||                              
Human     -7315     tcataaaagtTTTAAAAGTGagtcaataat     -7286     Human
                              -20                                     
                                 aaAAGTG                              
                                 NKX25_01(+)1                         


                                                                                                   CRX_Q4(-)0.911                                                        
                                                                                                   ttctACTTAtggc                                                         
                                                                                        CRX_Q4(-)0.952                                                                   
                                                                                        tcatGGTTActtt                                                                    
                                                                                   YY1_01(+)0.922                                                                        
                                                                                   tgttTTCATggttactt                                                                     
                                                                                  YY1_01(-)1                                                                             
                                                                                  ttgttttcATGGTtact                                                                      
                             -120      |         -100      |         -80       |         -60       |         -40       |         -20                                     
Mouse     -5383     tcagtagagaGCTCAGGACTTCAGCAGGCAGCAAAATCAAACGATATCTCACTAGCATTGCTTTGTTTTCATGGTTACTTTCTACTTATGGCAAGTGATACTAGTTCTCCATATGTGGTtaggactgaa     -5255     Mouse
                              |||||| ||||  ||| ||| ||||||| | | |    | |||| ||||| ||||| ||||||||||||||||| ||||||||| ||| || |||| ||||  ||||||                              
Human     -7507     caggcctaagGCTCAGAACTTTGGCAAGCAACAAAATCTAGCTAGCATTTACTAACATTGTTTTGTCTTCATGGTTACTTTCTATTTATGGCAAATGACACGAGTTTTCCACGTGTGGTaatggcagtc     -7379     Human
                             -120      |         -100      |         -80       |         -60       |         -40       |         -20                                     
                                                                                  ttgtcttcATGGTtact                                                                      
                                                                                  YY1_01(-)1                                                                             
                                                                                   tgtcTTCATggttactt                                                                     
                                                                                   YY1_01(+)0.922                                                                        
                                                                                        tcatGGTTActtt                                                                    
                                                                                        CRX_Q4(-)0.952                                                                   
                                                                                                   ttctATTTAtggc                                                         
                                                                                                   CRX_Q4(-)0.904                                                        
