# Supplementary material for: Transcriptional double-autorepression feedforward circuits act for multicellularity and nervous system development
Source: BMC Genomics. 2011 May 11;12:228. doi: 10.1186/1471-2164-12-228 (PMC3116505; doi:10.1186/1471-2164-12-228)
Supplement: Additional file 4 — Alignments of conserved blocks for 5169 human-mouse orthologs with conserved TFBSs. The location and motif information for 386237 TFBSs are displayed in a character-based alignment-embedded layout. Each file name stands for a gene symbol and the file contains the alignments of conserved blocks with TFBS information for the corresponding gene. Each alignment is not interleaved. The graphical alignments with TFBS information for the 5169 human-mouse ortholog pairs are provided in a browsable format at our website http://genet.med.kagawa-u.ac.jp/pub/HMO_5169/List.htm, together with the character-based alignments with TFBSs and raw sequences contained in Additional files 4 and 2 respectively. [file 1471-2164-12-228-S4.ZIP › Additional_file_4/Text-based_Alignments/ADRB3.aln.txt]

---------- ADRB3 ----------

                                  GATA2_01(+)0.987                                                                          
                                  gaaGATGGcc                                                                                
                                  GATA1_01(+)1                                                                              
                                  gaaGATGGcc                                                                                
                              YY1_01(-)0.998                             LRF_Q2(+)0.911                                     
                              tagggaagATGGCccag                          ctgtCCCCT                                          
                        -80       |         -60       |         -40       |         -20                                     
Mouse     -122      ccccagcaatTAGGGAAGATGGCCCAGGCTGGAAGAGTCGCTCCCAAGCCCTACTGTCCCCTTCCCTAAGCCAGcgggtctggg       -39     Mouse
                              ||| ||||||||||||||||||   |||||||| || ||| | ||||||||| |||| ||||||                              
Human     -132      ctgggacagcTAGAGAAGATGGCCCAGGCTGGGGAAGTCGCTCTCATGCCTTGCTGTCCCCTCCCCTGAGCCAGgtgatttggg       -49     Human
                        -80       |         -60       |         -40       |         -20                                     
                              tagagaagATGGCccag                          ctgtCCCCT                                          
                              YY1_01(-)0.998                             LRF_Q2(+)0.911                                     
                                  gaaGATGGcc                                                                                
                                  GATA1_01(+)1                                                                              
                                  gaaGATGGcc                                                                                
                                  GATA2_01(+)0.987                                                                          


                                                                PEA3_Q6(+)0.937                      
                                                                tCCTCCc                              
                     -60       |         -40       |         -20                                     
Mouse     -224      cctctcttgtGACTATTGGACGCTGTTCCTTTAAAAGCAGCCACTCCTCCCggcaactagg      -164     Mouse
                              |||||| ||  ||||  |||||||  |  || |||||||||                              
Human     -236      ggcccctccaGACTATAGGCAGCTGCCCCTTTAAGCGTCGCTACTCCTCCCccaagagcgg      -176     Human
                     -60       |         -40       |         -20                                     
                                                                tCCTCCc                              
                                                                PEA3_Q6(+)0.937                      


                                         IRF1_Q6(+)0.959                       
                                         tcCAATT                               
                             |         -20                                     
Mouse     -263      acaggacgccCCTCTCCACCCTCCAATTCccaccagagg      -225     Mouse
                              |||| |||| |||||||||                              
Human     -274      cattggccatCCTCCCCACTCTCCAATTCggctccagag      -236     Human
                             |         -20                                     
                                         tcCAATT                               
                                         IRF1_Q6(+)0.959                       


                                           ELF1_Q6(+)1                                               
                                           gctccAGGAAac                                              
                     -60       |         -40       |         -20                                     
Mouse     -319      ttctgccaggAAGGAGCTGCTGAGCTCCAGGAAACCGGTGCTGAGGGAGTGtcaagacagg      -259     Mouse
                              |||||| ||| | |||||||||| || ||||  ||||||||                              
Human     -431      acttctgggaAAGGAGGTGCAGGGCTCCAGGAAGCCAGTGCCCAGGGAGTGctatgctgag      -371     Human
                     -60       |         -40       |         -20                                     
                                           gctccAGGAAgc                                              
                                           ELF1_Q6(+)1                                               


                                           GATA2_01(-)0.974                        
                                           acGGATCtca                              
                                           GATA2_01(+)0.972                        
                                           acgGATCTca                              
                                           GATA1_01(-)0.988                        
                                           acGGATCtca                              
                                           GATA1_01(+)0.985                        
                                           acgGATCTca                              
                       -40       |         -20                                     
Mouse     -684      cgaaattgagGAAAGGGAAGGGGACGGATCTCAtcagctggga      -642     Mouse
                              ||| || |||||||| |||||||                              
Human     -662      aactgaaacaGAAGGGAAAGGGGACAGATCTCAccaagctgag      -620     Human
                       -40       |         -20                                     
                                           acaGATCTca                              
                                           GATA1_01(+)0.985                        
                                           acAGATCtca                              
                                           GATA1_01(-)0.985                        
                                           acaGATCTca                              
                                           GATA2_01(+)0.972                        
                                           acAGATCtca                              
                                           GATA2_01(-)0.972                        


                                  TEF1_Q6(-)0.972                             
                                  cATCCC                                      
                                 PEA3_Q6(+)1                                  
                                 gCATCCc                                      
                               GATA2_01(-)0.982                               
                               caGCATCcca                                     
                               GATA1_01(-)0.993                               
                               caGCATCcca                                     
                            |         -20                                     
Mouse     -811      ccagaagcccTCAGCATCCCAAGCTACAcgatgccatg      -774     Mouse
                              |||||||||||  |||||                              
Human     -1255     ttgaaattctTCAGCATCCCAGACTACAtagtgccaaa     -1218     Human
                            |         -20                                     
                               caGCATCcca                                     
                               GATA1_01(-)0.993                               
                               caGCATCcca                                     
                               GATA2_01(-)0.982                               
                                 gCATCCc                                      
                                 PEA3_Q6(+)1                                  
                                  cATCCC                                      
                                  TEF1_Q6(-)0.972                             


                                                                    AP2REP_01(+)1                         
                                                                    CAGTGca                               
                                                                SP1_01(+)0.972                            
                                                                tgGGCAGtgc                                
                         -60       |         -40        |         -20                                     
Mouse     -880      aagggactttTCTAGAAATTTTCTAGGAG-AAAGGTGTGTGGACTGGGCAGTGCAGgaggaagatg      -816     Mouse
                              |||||||| | |||||| | |||||||  ||||  |||||||||||                              
Human     -1330     gaaggggctaTCTAGAAAATCTCTAGGTGGAAAGGTGCATGGAAGGGGCAGTGCAGagtggggaag     -1265     Human
                          -60       |         -40       |         -20                                     
                                                                ggGGCAGtgc                                
                                                                SP1_01(+)0.972                            
                                                                    CAGTGca                               
                                                                    AP2REP_01(+)1                         


                              GATA2_01(+)0.994                       
                              tctGATATgc                             
                              GATA1_01(+)0.99                        
                              tctGATATgc                             
                             -20                                     
Mouse     -1139     gatgtaaataTCTGATATGcaggatatct     -1111     Mouse
                              |||||||||                              
Human     -1688     ttttttttttTCTGATATGgagtttcgct     -1660     Human
                             -20                                     
                              tctGATATgg                             
                              GATA1_01(+)0.99                        
                              tctGATATgg                             
                              GATA2_01(+)0.994                       


                                TEF1_Q6(+)0.943                        
                                GAGATg                                 
                               GATA2_01(+)0.987                        
                               ggaGATGGca                              
                               GATA1_01(+)1                            
                               ggaGATGGca                              
                     |         -20                                     
Mouse     -1663     cgagggccccGGGAGATGGCAcagtaagtaa     -1633     Mouse
                              |||||||||||                              
Human     -1928     cttaccattgGGGAGATGGCAatggaagagt     -1898     Human
                     |         -20                                     
                               ggaGATGGca                              
                               GATA1_01(+)1                            
                               ggaGATGGca                              
                               GATA2_01(+)0.987                        
                                GAGATg                                 
                                TEF1_Q6(+)0.943                        


                                HSF2_01(-)0.992                                             
                                agaaaCTTCA                                                  
                               P300_01(-)0.95                                               
                               aagaaACTTCagag                                               
                      |         -40       |         -20                                     
Mouse     -1736     tcttactgtaTAAGAAACTTCAGAGGCATTAAAATACCAGGCttatcctttt     -1685     Mouse
                              ||||| ||||||||||| || ||| |||||||                              
Human     -2406     tggaaccgccTAAGAGACTTCAGAGGCTTTGAAACACCAGGCctgccaccac     -2355     Human
                      |         -40       |         -20                                     
                               aagagACTTCagag                                               
                               P300_01(-)0.95                                               
                                agagaCTTCA                                                  
                                HSF2_01(-)0.992                                             


                                                                                         EN1_01(+)0.917                                                                                                                                                                       
                                                                                         GTTCTct                                                                                                                                                                              
                                                                            S8_01(-)1                                                                                                                                                HSF2_01(-)0.995                          
                                                                            gggaTAATTttaggtt                                                                                                                                         ggcatTTTCC                               
                                                                            CRX_Q4(+)0.955                                                                                                                                           CREL_01(+)1                              
                                                                            gggaTAATTttag                                                                                                                                            ggcatTTTCC                               
                                                                           GATA2_01(+)0.992                                             PEA3_Q6(+)0.937                                                                            SP1_01(+)0.921                             
                                                                           aggGATAAtt                                                   gCCTCCc                                                                                    gaGGCATttt                                 
                                       IK2_01(-)0.969                      GATA1_01(+)0.988                                        SP1_01(-)0.962                                                                                PEA3_Q6(-)0.937                              
                                       tgagTCCCTggg                        aggGATAAtt                                              gttCAGCCtc                                                                                    tGGAGGc                                      
                             -220      |         -200       |         -180      |         -160      |         -140      |         -120      |         -100      |         -80       |         -60       |         -40       |         -20                                     
Mouse     -2288     tcatgggtgaGTGAGCTGCTGAGTCCCTGGGAGCCCAG-CTGGCCCTTTTTCCTCAGGGATAATTTTAGGTTCTCTCTTCCCCTTCCAACCTTTCTGACTCCCAACCCCTGGTTCAGCCTCCCGTGGGGATTGCCTGGACCAGTGGCTATAGAGGACACTTTTAAAATATTGAGCTACTCAAAAGAACATGCCAGGGGGGTACCCTGGAGGCATTTTCCActatatttgt     -2060     Mouse
                              |||||| |||| ||||||||||| | || ||||  |||||||||  ||||||||||||||||||   ||||||| | |||||| || ||||||| ||||  | ||||||||||   |||||||     ||||||| ||||| ||    || |  |||||| |||||  ||| |   || ||||||||     ||||||||||||||||||                              
Human     -2888     ctgctcatggGTGAGCAGCTGGGTCCCTGGGAGACGAGGCTGGTTCTTTTTCCTTGGGGATAATTTTAGGTTCTGAATTCCCCTGC-AACCTTCCTAACTCCCAGCCCCCAGCTCAGCCTCCCAGAGGGATTGTTCATACCAGTGACTATAAAGTGTTCTCTCGAAATATAGAGCTGTTCAGAG--ACCTGCCAGGGCATAGCCCTGGAGGCATTTTCCAtgataatttt     -2662     Human
                           -220      |         -200      |         -180      |         -160      |          -140      |         -120      |         -100      |         -80       |         -60       |           -40       |         -20                                     
                                       tgggTCCCTggg                        gggGATAAtt                                              gctCAGCCtc                                  GTTCTct                                           tGGAGGc                                      
                                       IK2_01(-)0.969                      GATA1_01(+)0.988                                        SP1_01(-)0.962                              EN1_01(+)0.917                                    PEA3_Q6(-)0.937                              
                                                                           gggGATAAtt                                                   gCCTCCc                                                                                    gaGGCATttt                                 
                                                                           GATA2_01(+)0.992                                             PEA3_Q6(+)0.937                                                                            SP1_01(+)0.921                             
                                                                            gggaTAATTttag                                                                                                                                            ggcatTTTCC                               
                                                                            CRX_Q4(+)0.955                                                                                                                                           CREL_01(+)1                              
                                                                            gggaTAATTttaggtt                                                                                                                                         ggcatTTTCC                               
                                                                            S8_01(-)1                                                                                                                                                HSF2_01(-)0.995                          


                                                                                        AP2REP_01(-)0   .918                                                                                              
                                                                                        atAACTG                                                                                                           
                                                                                     CRX_Q4(+)0.907                 EN1_01(-)0.922                                SP1_01(-)0.962                          
                                                                                     gcgaTAACTggca                  gcAAAAC                                       ccaCAGCCaa                              
                                 TEF1_Q6(+)0.915               GATA2_01(-)0.974     GATA2_01(+)0.992         CEBPB_01(+)0.976                                    AP2REP_01(-)0.907                        
                                 GGCATg                        gaGAATCtta           tgcGATAAct               gggtgttGCAAAac                                      gcCACAG                                  
                               SP1_01(+)0.921                  GATA1_01(-)0.99      GATA1_01(+)0.988        PAX4_03(-)1                                      HSF2_01(+)0.998                              
                               atGGCATgta                      gaGAATCtta           tgcGATAAct              gGGGTGttgcaa                                     AGAAGccaca                                   
                             |         -140      |         -120      |         -100      |         -80          |         -60       |         -40       |         -20                                     
Mouse     -2564     ggaagagccaAATGGCATGTATTTGTTTTAGAGATTGCTTGCTGAGAATCTTATGACACCCCTTTGCGATAACTGGCAGCG---CTCTGGGGTGTTGCAAAACCCTGACTTGGGTGCAATCACCCTGATGACCAGCAAGAAGCCACAGCCAAaggcagcctt     -2406     Mouse
                              ||||||||| |||  |||| |||||| |||  || ||||||||||| | ||||||| ||||||||||| |    |||||||||| ||||||||||| ||||||| |  |   || || ||  || || ||||||||||||||                              
Human     -3219     aaaattgctgAATGGCATGCATTGATTTTGGAGATTACTTTTTGGGAATCTTATGATATCCCTTTGAGATAACTGGCAACAACACTCTGGGGTGCTGCAAAACCCT-ACTTGGGAGTGACTGCCTTGCTGGTCAACAGGAAGCCACAGCCAAgactctgtgc     -3059     Human
                     -160      |         -140      |         -120      |         -100      |         -80       |         -60        |         -40       |         -20                                     
                               atGGCATgca                      ggGAATCtta           tgaGATAAct              gGGGTGctgcaa                                     GGAAGccaca                                   
                               SP1_01(+)0.921                  GATA1_01(-)0.99      GATA1_01(+)0.988        PAX4_03(-)1                                      HSF2_01(+)0.997                              
                                 GGCATg                        ggGAATCtta           tgaGATAAct               gggtgctGCAAAac                                      gcCACAG                                  
                                 TEF1_Q6(+)0.915               GATA2_01(-)0.974     GATA2_01(+)0.992         CEBPB_01(+)0.976                                    AP2REP_01(-)0.907                        
                                                                                     gagaTAACTggca                  gcAAAAC                                       ccaCAGCCaa                              
                                                                                     CRX_Q4(+)0.907                 EN1_01(-)0 .922                               SP1_01(-)0.962                          
                                                                                        atAACTG                                                                                                           
                                                                                        AP2REP_01(-)0.918                                                                                                 


                                           GATA2_01(+)0.98                          
                                           tctGATGTcc                               
                                           GATA1_01(+)0.99                          
                                           tctGATGTcc                               
                                         ETS1_B(-)0.907                             
                                         attctgatGTCCTgg                            
                        -40       |         -20                                     
Mouse     -2621     ggagatatctTTCCCCAACCTATTCTGATGTCCTgggggtaggg     -2578     Mouse
                              ||||||  || || ||||||||||                              
Human     -3258     cccctttcccTTCCCCCTCCAATGCTGATGTCCTggaaaaaaat     -3215     Human
                        -40       |         -20                                     
                                         atgctgatGTCCTgg                            
                                         ETS1_B(-)0.907                             
                                           gctGATGTcc                               
                                           GATA1_01(+)0.99                          
                                           gctGATGTcc                               
                                           GATA2_01(+)0.98                          


                                              HFH3_01(+)0.931                            
                                              acaTTTTTgcaca                              
                             -40       |         -20                                     
Mouse     -2725     actcttgctcTTTTTCAAAACTATAAACATTTTTGCACAttttcttcaa     -2677     Mouse
                              ||||| ||||   ||||||||||| ||||                              
Human     -3363     aatcctgtctTTTTTGAAAATGTTAAACATTTTTACACActtcttccaa     -3315     Human
                             -40       |         -20                                     
                                              acaTTTTTacaca                              
                                              HFH3_01(+)0.931                            


                                          GATA2_01(-)0.971                        
                                          acTAATCatt                              
                                          GATA1_01(-)0.985                        
                                          acTAATCatt                              
                      -40       |         -20                                     
Mouse     -2789     tctcacaataTTTGGTTACAGGACTAATCATTtgccacacac     -2748     Mouse
                              ||||||||  || |||||||||                              
Human     -3428     tacagtgtcgTTTGGTTATTGGCCTAATCATTccccaaactc     -3387     Human
                      -40       |         -20                                     
                                          ccTAATCatt                              
                                          GATA1_01(-)0.985                        
                                          ccTAATCatt                              
                                          GATA2_01(-)0.971                        


                                                     GATA2_01(+)0.987                           
                                                     tgtGATGGtt                                 
                                                     GATA1_01(+)1                               
                                                     tgtGATGGtt                                 
                                                 YY1_01(-)1                                     
                                                 atattgtgATGGTtgaa                              
                          |         -40       |         -20                                     
Mouse     -3057     gaagtcacttTCTGTTATCTACATTTTCTATATTGTGATGGTTGAAcaagatgact     -3002     Mouse
                              ||| |||| | |||||  |||||| |||||||||||                              
Human     -3724     aaggcaagtcTCTATTATATGCATTTGTTATATTTTGATGGTTGAAtaatgtgcac     -3669     Human
                          |         -40       |         -20                                     
                                                 atattttgATGGTtgaa                              
                                                 YY1_01(-)1                                     
                                                     tttGATGGtt                                 
                                                     GATA1_01(+)1                               
                                                     tttGATGGtt                                 
                                                     GATA2_01(+)0.987                           


                                           GATA2_01(-)0.979                      
                                           caTCATCtat                            
                                           GATA1_01(-)0.988                      
                                           caTCATCtat                            
                                        GATA2_01(-)0.98                          
                                        caACATCatc                               
                                        GATA1_01(-)0.99                          
                                        caACATCatc                               
                     -40       |         -20                                     
Mouse     -3370     agggtattaaTTATACACTGCAACATCATCTatggataaag     -3330     Mouse
                              |||| || |||||||||||||                              
Human     -4392     tgtgtttaagTTATTCATTGCAACATCATCTgttagtaaag     -4352     Human
                     -40       |         -20                                     
                                        caACATCatc                               
                                        GATA1_01(-)0.99                          
                                        caACATCatc                               
                                        GATA2_01(-)0.98                          
                                           caTCATCtgt                            
                                           GATA1_01(-)0.988                      
                                           caTCATCtgt                            
                                           GATA2_01(-)0.979                      


                                               TCF4_Q5(-)1                                    TEF1_Q6(+)0.915                              TEF1_Q6(+)0.915                                                             
                                               aaCAAAGg                                       GCAATg                                       GCAATg                                                                      
                                    SF1_Q6(-)1                                                                                    EN1_01(-)0.917                                                                       
                                    CAAGGgca                                                                                      acAGAAC                                                                              
                      |         -160      |         -140       |           -120      |         -100      |         -80       |         -60       |         -40       |         -20                                     
Mouse     -3716     tcactatgatTGCCTCCAAGGGCATAAAACAAAGGTCATG-GGGGACTG--GGCCTGAGCAACGCTCTCTCTGGGCAATGTATGTGTCTATCCAGAGTTGGACGACCTCTACAGAACAGGCAATGCTAATTCCCGGAGGCCTAGCCATTAGGATGGCTTCCCAGAggcatcaggc     -3545     Mouse
                              ||| |||||||||| | ||||||||||||  |||| |||  |||| | |||  |||||||||||||||||||    ||||||| |||||||| ||||||| | |  |||||| | |||||||||   || | || |||||||| | |||||||||                              
Human     -4734     agacgctgccTGCTTCCAAGGGCACAGAACAAAGGTCATCTGGGGGCTGAGGGCCAGCGCAGTGCTCTCTCTGGGCAATGTACACTTCTATCCCGAGTTGGATGACCTCTCCGGCCCAGGCAGTACTAATTCCCCTCGGGCCAGTCATTAGGACGACTTCCCAGAacagtaggcc     -4560     Human
                         |         -160      |         -140      |         -120      |         -100      |         -80       |         -60       |         -40       |         -20                                     
                                    CAAGGgca   aaCAAAGg                                       GCAATg                                                                                                                   
                                    SF1_Q6(-)1 TCF4_Q5(-)1                                    TEF1_Q6(+)0.915                                                                                                          
                                           acAGAAC                                            GCAATg                                                                                                                   
                                           EN1_01(-)0.917                                     TEF1_Q6(+)0.915                                                                                                          


                              POU1F1_Q6(-)0.987                             
                              acatATACAa                                    
                          |         -20                                     
Mouse     -3922     tcgtgtaaatACATATACAAGCACCCcgtgtcaatg     -3887     Mouse
                              ||||||||| ||||||                              
Human     -4954     atacagacacACATATACATGCACCCaatcatgatg     -4919     Human
                          |         -20                                     
                              acatATACAt                                    
                              POU1F1_Q6(-)0.987                             


                           CRX_Q4(-)0.904                                  
                           gtggTCTTAgaca                                   
                         |         -20                                     
Mouse     -3992     aacatacgtgGTCTTAGACAAGGTAccgggccaca     -3958     Mouse
                              |||||||||| ||||                              
Human     -5036     tacgcatgtaGTCTTAGACAGGGTAtaaggctgcg     -5002     Human
                         |         -20                                     
                           gtagTCTTAgaca                                   
                           CRX_Q4(-)0.904                                  


                                           GATA2_01(+)0.972                                        
                                           gtgGATTTga                                              
                                           GATA1_01(+)0.987                                        
                                           gtgGATTTga                                              
                             |         -40       |         -20                                     
Mouse     -4580     tataactataTAAGGTGTTGCTAGTGGATTTGATCTTTAATGACTGTTTgagaggcgag     -4522     Mouse
                              ||| |||||| |  ||||||||| | |||| ||||||||                              
Human     -5344     ttcaattctgTAAAGTGTTGGTGCTGGATTTGACCGTTAA-GACTGTTTttagcgctta     -5287     Human
                            |         -40       |         -20                                      
                                           ctgGATTTga                                              
                                           GATA1_01(+)0.987                                        
                                           ctgGATTTga                                              
                                           GATA2_01(+)0.972                                        


                              CRX_Q4(-)0.9                                
                              taccTGTTAggaa                               
                        |         -20                                     
Mouse     -4655     tgtgtgctaaTACCTGTTAGGAATtagcttttgc     -4622     Mouse
                              |||||||||| |||                              
Human     -5810     gatgcctgtgTACCTGTTAGAAATgaacctttac     -5777     Human
                        |         -20                                     
                              taccTGTTAgaaa                               
                              CRX_Q4(-)0.9                                


                                      IK2_01(+)1                                
                                      ggcTGGGAatga                              
                                    SP1_01(+)0.962                              
                                    ttGGCTGgga                                  
                    -40       |         -20                                     
Mouse     -4723     gtattgctggCACAGTTTGGCTGGGAATGAggacacatgc     -4684     Mouse
                              |||||  ||||||||| |||                              
Human     -5874     tggcaccagcCACAGCCTGGCTGGGAGTGAaggaagttgt     -5835     Human
                    -40       |         -20                                     
                                    ctGGCTGgga                                  
                                    SP1_01(+)0.962                              
                                      ggcTGGGAgtga                              
                                      IK2_01(+)1                                


                                          PEA3_Q6(+)1                                              
                                          tCTTCCa                                                  
                                       TFIII_Q6(-)0.919                                            
                                       CCTTCttcc                                                   
                                 IK2_01(-)0.969                                                    
                                 ttgaTCCCTtct                                                      
                             |         -40       |         -20                                     
Mouse     -5141     agaagaccaaTTCTTGATCCCTTCTTCCATGGATGATCAAGACCTGAAAaggaagaacc     -5083     Mouse
                              |||||| |||||||||||||  |||| || || || |||                              
Human     -6246     aaagaagcatTTCTTGGTCCCTTCTTCCATTTATGACCAGGAGCTAAAAgagaaggcac     -6188     Human
                             |         -40       |         -20                                     
                                 ttggTCCCTtct                                                      
                                 IK2_01(-)0.969                                                    
                                       CCTTCttcc                                                   
                                       TFIII_Q6(-)0.919                                            
                                          tCTTCCa                                                  
                                          PEA3_Q6(+)1                                              


                               IRF1_Q6(+)0.924                         
                               ttCTCTT                                 
                     |         -20                                     
Mouse     -7822     tagaatgccaTTTCTCTTTCCtgtggcctta     -7792     Mouse
                              |||||||||||                              
Human     -6552     gcgtcactgcTTTCTCTTTCCccctctggct     -6522     Human
                     |         -20                                     
                               ttCTCTT                                 
                               IRF1_Q6(+)0.924                         
