# Supplementary material for: Transcriptional double-autorepression feedforward circuits act for multicellularity and nervous system development
Source: BMC Genomics. 2011 May 11;12:228. doi: 10.1186/1471-2164-12-228 (PMC3116505; doi:10.1186/1471-2164-12-228)
Supplement: Additional file 4 — Alignments of conserved blocks for 5169 human-mouse orthologs with conserved TFBSs. The location and motif information for 386237 TFBSs are displayed in a character-based alignment-embedded layout. Each file name stands for a gene symbol and the file contains the alignments of conserved blocks with TFBS information for the corresponding gene. Each alignment is not interleaved. The graphical alignments with TFBS information for the 5169 human-mouse ortholog pairs are provided in a browsable format at our website http://genet.med.kagawa-u.ac.jp/pub/HMO_5169/List.htm, together with the character-based alignments with TFBSs and raw sequences contained in Additional files 4 and 2 respectively. [file 1471-2164-12-228-S4.ZIP › Additional_file_4/Text-based_Alignments/ADRBK1.aln.txt]

---------- ADRBK1 ----------

                                            PEA3_Q6(+)0.937                        
                                            gCCTCCc                                
                                       SP1_01(-)0.962                              
                                       cctCAGCCtc                                  
                                 SP1_01(-)0.972                                    
                                 cgcCTGCCtc                                        
                       -40       |         -20                                     
Mouse     -384      gaactcagaaATCCGCCTGCCTCAGCCTCCCAAgtgctgggtt      -342     Mouse
                              ||||||| ||||| |||||||||                              
Human     -5535     acctcaggtgATCCGCCCGCCTCGGCCTCCCAAagtgctggaa     -5493     Human
                       -40       |         -20                                     
                                 cgcCCGCCtc gCCTCCc                                
                                 SP1_01(-)1 PEA3_Q6(+)0.937                        
                                       cctCGGCCtc                                  
                                       SP1_01(-)0.943                              


                                   IRF1_Q6(-)0.924                       
                                   AAGAGga                               
                                 ELF1_Q6(+)1                             
                                 agaagAGGAAgg                            
                             SRF_Q6(+)0.943                              
                             gcCCAGAagaggaa                              
                       |         -20                                     
Mouse     -1624     gtgcaagtggCCCAGAAGAGGAAggtggagaca     -1592     Mouse
                              |||||||||||||                              
Human     -5919     ccttgaaagaCCCAGAAGAGGAAaggcaaagag     -5887     Human
                       |         -20                                     
                             acCCAGAagaggaa                              
                             SRF_Q6(+)0.943                              
                                 agaagAGGAAag                            
                                 ELF1_Q6(+)1                             
                                   AAGAGga                               
                                   IRF1_Q6(-)0.924                       


                              TEF1_Q6(-)0.915                       
                              cATACC                                
                            -20                                     
Mouse     -2292     tcctaagggcCATACCTTcagactgtgc     -2265     Mouse
                              ||||||||                              
Human     -5933     gggagagaaaCATACCTTgaaagaccca     -5906     Human
                            -20                                     
                              cATACC                                
                              TEF1_Q6(-)0.915                       


                                CRX_Q4(+)0.955                                      
                                cctgTAATTccag                                       
                              MYOGENIN_Q6(-)1                                       
                              cACCTGta                                              
                        -40       |         -20                                     
Mouse     -4637     gcttgtggctCACCTGTAATTCCAGGACTTGGGGtctcgggcaa     -4594     Mouse
                              |||||||||| |||| |||| |||                              
Human     -6613     cggtggctcaCACCTGTAATCCCAGCACTTTGGGaggccaaggc     -6570     Human
                        -40       |         -20                                     
                              cACCTGta                                              
                              MYOGENIN_Q6(-)1                                       
                                cctgTAATCccag                                       
                                CRX_Q4(+)1                                          


                                 HFH3_01(+)1                                
                                 ggaTGTTTacagg                              
                                PEA3_Q6(-)1                                 
                                tGGATGt                                     
                               POU1F1_Q6(+)0.985                            
                               tTGGATgttt                                   
                               GATA2_01(+)0.98                              
                               ttgGATGTtt                                   
                               GATA1_01(+)0.99                              
                               ttgGATGTtt                                   
                          |         -20                                     
Mouse     -5753     ctcaaagccaTTTGGATGTTTACAGGcttactgtgg     -5718     Mouse
                              ||||||||||| ||||                              
Human     -7542     tgtggccatgTTTGGATGTTTCCAGGgaaggaaaag     -7507     Human
                          |         -20                                     
                               ttgGATGTtt                                   
                               GATA1_01(+)0.99                              
                               ttgGATGTtt                                   
                               GATA2_01(+)0.98                              
                               tTGGATgttt                                   
                               POU1F1_Q6(+)0.985                            
                                tGGATGt                                     
                                PEA3_Q6(-)1                                 
                                 ggaTGTTTccagg                              
                                 HFH3_01(+)1                                


                                 GATA2_01(-)0.982                        
                                 ttGCATCact                              
                                 GATA1_01(-)0.993                        
                                 ttGCATCact                              
                       |         -20                                     
Mouse     -6624     catcttgtctGGCTTGCATCACTgcttactgaa     -6592     Mouse
                              ||||| |||||||                              
Human     -7716     agcctgagcaGGCTTCCATCACTacctccaaag     -7684     Human
                       |         -20                                     
                                 ttCCATCact                              
                                 GATA1_01(-)1                            
                                 ttCCATCact                              
                                 GATA2_01(-)0.987                        


                                  PEA3_Q6(-)0.937                      
                                  aGGAGGg                              
                     |         -20                                     
Mouse     -7986     ctggcttctcTCTCAGGAGGGgcgctgtatg     -7956     Mouse
                              |||||||||||                              
Human     -7756     gactgctgagTCTCAGGAGGGctgcagtccc     -7726     Human
                     |         -20                                     
                                  aGGAGGg                              
                                  PEA3_Q6(-)0.937                      
