# Supplementary material for: Transcriptional double-autorepression feedforward circuits act for multicellularity and nervous system development
Source: BMC Genomics. 2011 May 11;12:228. doi: 10.1186/1471-2164-12-228 (PMC3116505; doi:10.1186/1471-2164-12-228)
Supplement: Additional file 4 — Alignments of conserved blocks for 5169 human-mouse orthologs with conserved TFBSs. The location and motif information for 386237 TFBSs are displayed in a character-based alignment-embedded layout. Each file name stands for a gene symbol and the file contains the alignments of conserved blocks with TFBS information for the corresponding gene. Each alignment is not interleaved. The graphical alignments with TFBS information for the 5169 human-mouse ortholog pairs are provided in a browsable format at our website http://genet.med.kagawa-u.ac.jp/pub/HMO_5169/List.htm, together with the character-based alignments with TFBSs and raw sequences contained in Additional files 4 and 2 respectively. [file 1471-2164-12-228-S4.ZIP › Additional_file_4/Text-based_Alignments/ADSS.aln.txt]

---------- ADSS ----------

                                         MYOD_01(+)0.905                                             
                                         ccgCATGTggct                                                
                                      YY1_01(+)0.902                                                 
                                      cctcCGCATgtggctgg                                              
                                  PEA3_Q6(+)1                                                        
                                  tCTTCCt                                                            
                                  ELF1_Q6(-)1                                                        
                                  tcTTCCTccgca                                                       
                               TFIII_Q6(-)0.919                                                      
                               CCTTCttcc                                                             
                              ETS2_B(-)1                                                             
                              tccttcTTCCTccg                                                         
                            ETS1_B(-)1         SP1_01(+)0.962                                        
                            gctccttcTTCCTcc    gtGGCTGgtg                                            
                     -60       |         -40       |         -20                                     
Mouse     -111      ggcctctggcTCCTTCTTCCTCCGCATGTGGCTGGTGGCGGCGCAGCAGTTgggttcacgt       -51     Mouse
                              |||||||||||| |||||||||||| ||| ||  |||||||                              
Human     -111      ggcctctggcTCCTTCTTCCTCTGCATGTGGCTGGCGGCCGCAGAGCAGTTcagttcgctc       -51     Human
                     -60       |         -40       |         -20                                     
                            gctccttcTTCCTct    gtGGCTGgcg                                            
                            ETS1_B(-)1         SP1_01(+)0.962                                        
                              tccttcTTCCTctg                                                         
                              ETS2_B(-)1                                                             
                               CCTTCttcc                                                             
                               TFIII_Q6(-)0.919                                                      
                                  tcTTCCTctgca                                                       
                                  ELF1_Q6(-)1                                                        
                                  tCTTCCt                                                            
                                  PEA3_Q6(+)1                                                        
                                      cctcTGCATgtggctgg                                              
                                      YY1_01(+)0.906                                                 
                                         ctgCATGTggct                                                
                                         MYOD_01(+)0.905                                             


                                LRF_Q2(+)0.943                                                                     E2F1_Q3(+)0.982                             
                                ccccGCCCC                                                                          ggTGGCGg                                    
                                CKROX_Q2(+)0.945                                                                 PAX4_03(-)1                                   
                                cCCCGCccc                                                                        gGGGTGgcggca                                  
                               SP1_01(-)1                                                                        LRF_Q2(-)0.981                                
                               gccCCGCCcc                                                                        GGGGTggcg                                     
                             |         -100      |         -80       |         -60       |         -40       |         -20                                     
Mouse     -353      actctccgttAGCCCCGCCCCCTGGCCTCCGCTCTCGCGCGGTTCTCCCCGGAGCAGCGCGCCAAGCCGGGGATGGGGTGTGGCCTCCGCCCTGGGGTGGCGGCAGTTGaggccgtggc      -235     Mouse
                              |||||||||||    | |   | |||||| ||||  | | ||||  |||||||| |||| ||| |||| |||||||| | || ||||||||||| ||||                              
Human     -364      gcgctctcgaAGCCCCGCCCCTGACCTTTTCCGCTCGCGAGGTTTGCACGGGAGTGGCGCGCCAGGCCGCGGAAGGGGCGTGGCCTCGGTCC-GGGGTGGCGGCCGTTGccgccaccag      -247     Human
                            |         -100      |         -80       |         -60       |         -40       |          -20                                     
                               gccCCGCCcc                                                                        GGGGTggcg                                     
                               SP1_01(-)1                                                                        LRF_Q2(-)0.981                                
                                cCCCGCccc                                                                        gGGGTGgcggcc                                  
                                CKROX_Q2(+)0.945                                                                 PAX4_03(-)1                                   
                                ccccGCCCC                                                                          ggTGGCGg                                    
                                LRF_Q2(+)0.943                                                                     E2F1_Q3(+)0.982                             


                                          IK2_01(+)1                                    
                                          tgcTGGGAattg                                  
                                 YY1_01(-)0.906                                         
                                 agcattgcATGCTggga                                      
                            -40       |         -20                                     
Mouse     -465      ggccatctcaCAGAGCATTGCATGCTGGGAATTGTAGTtccacactct      -418     Mouse
                              |||||| ||||||||||||| |||||||                              
Human     -482      cgccgcagccCAGAGCGTTGCATGCTGGGATTTGTAGTccgacgctcc      -435     Human
                            -40       |         -20                                     
                                 agcgttgcATGCTggga                                      
                                 YY1_01(-)0.906                                         
                                          tgcTGGGAtttg                                  
                                          IK2_01(+)1                                    


                                    GATA2_01(+)0.971                        
                                    gggGATCAaa                              
                                    GATA1_01(+)0.983                        
                                    gggGATCAaa                              
                                 IK2_01(+)0.956                             
                                 tgtGGGGAtcaa                               
                               EN1_01(+)0.926                               
                               GTTGTgg                                      
                          |         -20                                     
Mouse     -799      taaactttaaGGTTGTGGGGATCAAAtaacccaggt      -764     Mouse
                              |||||||||||| |||                              
Human     -873      taccttatatGGTTGTGGGGATTAAAaaataaagaa      -838     Human
                          |         -20                                     
                               GTTGTgg                                      
                               EN1_01(+)0.926                               
                                 tgtGGGGAttaa                               
                                 IK2_01(+)0.956                             
                                    gggGATTAaa                              
                                    GATA1_01(+)0.985                        
                                    gggGATTAaa                              
                                    GATA2_01(+)0.971                        


                              MSX1_01(-)0.936                          
                              cATATAcaa                                
                             POU1F1_Q6(-)0.987                         
                             gcatATACAa                                
                     |         -20                                     
Mouse     -2743     cagggcccagCATATACAAACcatcacagag     -2713     Mouse
                              |||||||||||                              
Human     -2274     atcccttccaCATATACAAACgcacacaaag     -2244     Human
                     |         -20                                     
                             acatATACAa                                
                             POU1F1_Q6(-)0.987                         
                              cATATAcaa                                
                              MSX1_01(-)0.936                          


                              GATA2_01(-)0.972                       
                              tgAGATCcca                             
                              GATA2_01(+)0.974                       
                              tgaGATCCca                             
                              GATA1_01(-)0.985                       
                              tgAGATCcca                             
                              GATA1_01(+)0.988                       
                              tgaGATCCca                             
                             -20                                     
Mouse     -4813     ttcaattttaTGAGATCCCatttgtcaat     -4785     Mouse
                              |||||||||                              
Human     -2288     caacctcttcTGAGATCCCttccacatat     -2260     Human
                             -20                                     
                              tgaGATCCct                             
                              GATA1_01(+)0.988                       
                              tgAGATCcct                             
                              GATA1_01(-)0.985                       
                              tgaGATCCct                             
                              GATA2_01(+)0.974                       
                              tgAGATCcct                             
                              GATA2_01(-)0.972                       


                              GATA2_01(-)0.987                          
                              ttCCATCagc                                
                              GATA1_01(-)1                              
                              ttCCATCagc                                
                      |         -20                                     
Mouse     -6196     aagcgcttctTTCCATCAGCAAtagtgactgg     -6165     Mouse
                              ||||||||||||                              
Human     -2307     tctgctggacTTCCATCAGCAAcctcttctga     -2276     Human
                      |         -20                                     
                              ttCCATCagc                                
                              GATA1_01(-)1                              
                              ttCCATCagc                                
                              GATA2_01(-)0.987                          
