# Supplementary material for: Transcriptional double-autorepression feedforward circuits act for multicellularity and nervous system development
Source: BMC Genomics. 2011 May 11;12:228. doi: 10.1186/1471-2164-12-228 (PMC3116505; doi:10.1186/1471-2164-12-228)
Supplement: Additional file 4 — Alignments of conserved blocks for 5169 human-mouse orthologs with conserved TFBSs. The location and motif information for 386237 TFBSs are displayed in a character-based alignment-embedded layout. Each file name stands for a gene symbol and the file contains the alignments of conserved blocks with TFBS information for the corresponding gene. Each alignment is not interleaved. The graphical alignments with TFBS information for the 5169 human-mouse ortholog pairs are provided in a browsable format at our website http://genet.med.kagawa-u.ac.jp/pub/HMO_5169/List.htm, together with the character-based alignments with TFBSs and raw sequences contained in Additional files 4 and 2 respectively. [file 1471-2164-12-228-S4.ZIP › Additional_file_4/Text-based_Alignments/AEBP1.aln.txt]

---------- AEBP1 ----------

                                WHN_B(-)0.967                          
                                cgcGCGTGccc                            
                     |         -20                                     
Mouse     -29       ccgcccggctCCCGCGCGTGCCcagagcc          -1     Mouse
                              |||||||||||                              
Human     -28       cccggagcccCCCGCGCGTGCCgcggcc           -1     Human
                     |         -20                                     
                                cgcGCGTGccg                            
                                WHN_B(-)0.967                          


                              HSF2_01(-)0.995                          
                              cgcccTTTCC                               
                              CREL_01(+)1                              
                              cgcccTTTCC                               
                     |         -20                                     
Mouse     -97       acgttcctcgCGCCCTTTCCCgcccctacgc       -67     Mouse
                              |||||||||||                              
Human     -82       atcccctctcCGCCCTTTCCCagagacccag       -52     Human
                     |         -20                                     
                              cgcccTTTCC                               
                              CREL_01(+)1                              
                              cgcccTTTCC                               
                              HSF2_01(-)0.995                          


                                     SP1_01(+)0.972                              
                                     ggGGCAGgag                                  
                             WHN_B(+)0.967                                       
                             agcCACGCggg                                         
                     -40       |         -20                                     
Mouse     -227      gtgagagccaGCCACGCGGGGCAGGAGCGCCcagttgctgc      -187     Mouse
                              |||||||||||| ||||||||                              
Human     -294      gcgggagtgcGCCACGCGGGGCCGGAGCGCCtattagccgc      -254     Human
                     -40       |         -20                                     
                             cgcCACGCggg                                         
                             WHN_B(+)0.967                                       
                                     ggGGCCGgag                                  
                                     SP1_01(+)0.943                              


                                          GATA2_01(-)0.979                        
                                          gtCAATCatc                              
                                          GATA1_01(-)0.997                        
                                          gtCAATCatc                              
                      -40       |         -20                                     
Mouse     -1081     gctgagatgtAAACTTTCCCATGTCAATCATCtgggggtcgc     -1040     Mouse
                              ||||| | || |||||||||||                              
Human     -1555     ccccaggtccAAACTCTGCCCTGTCAATCATCccaggggctc     -1514     Human
                      -40       |         -20                                     
                                          gtCAATCatc                              
                                          GATA1_01(-)0.997                        
                                          gtCAATCatc                              
                                          GATA2_01(-)0.979                        


                                      SF1_Q6(-)1                            
                                      CAAGGaga                              
                          |         -20                                     
Mouse     -1298     atagtctccaTGCTTCCTCAAGGAGAgccagaaagg     -1263     Mouse
                              |||||  |||||||||                              
Human     -1789     acagtcccacTGCTTTTTCAAGGAGAtgcagtgaga     -1754     Human
                          |         -20                                     
                                      CAAGGaga                              
                                      SF1_Q6(-)1                            


                                          EN1_01(-)0.917                        
                                          acAGCAC                               
                                       AP2REP_01(-)0.907                        
                                       ggCACAG                                  
                                 EN1_01(+)0.917                                 
                                 GTGCTag                                        
                              PAX4_03(-)0.907                                   
                              tGTGTGctaggc                                      
                    -40       |         -20                                     
Mouse     -1638     gggctgatcgTGTGTGCTAGGCACAGCACAaagtggtcca     -1599     Mouse
                              ||||||||||||||||||||                              
Human     -1922     gtgccaagaaTGTGTGCTAGGCACAGCACAtgcatgatcc     -1883     Human
                    -40       |         -20                                     
                              tGTGTGctaggc                                      
                              PAX4_03(-)0.907                                   
                                 GTGCTag                                        
                                 EN1_01(+)0.917                                 
                                       ggCACAG                                  
                                       AP2REP_01(-)0.907                        
                                          acAGCAC                               
                                          EN1_01(-)0.917                        


                                                 EN1_01(-)0.917                                                
                                                 ccAGAAC                                                       
                                           IK2_01(-)1                POU1F1_Q6(-)1                             
                                           caatTCCCAgaa              aatgATTCAg                                
                                        HSF2_01(-)0.999              GATA2_01(+)0.974                          
                                        agccaATTCC                   aatGATTCag                                
                                        CREL_01(+)0.973              GATA1_01(+)0.99                           
                                        agccaATTCC                   aatGATTCag                                
                     |         -60       |         -40       |         -20                                     
Mouse     -1842     gaccagactgGGGGCACGGAAGCCAATTCCCAGAACTGACTTTGAGCACAATGATTCAGAGggtgaccatg     -1772     Mouse
                              ||||||  | ||| ||||||||||||    |||||| |  |||||||||||                              
Human     -2188     atgctcaactGGGGCAACGGAGCAAATTCCCAGAACAAGTTTTGAGAAAGATGATTCAGAGctttgcagag     -2118     Human
                     |         -60       |         -40       |         -20                                     
                                        agcaaATTCC                   gatGATTCag                                
                                        CREL_01(+)0.973              GATA1_01(+)0.99                           
                                        agcaaATTCC                   gatGATTCag                                
                                        HSF2_01(-)0.999              GATA2_01(+)0.974                          
                                           aaatTCCCAgaa              gatgATTCAg                                
                                           IK2_01(-)1                POU1F1_Q6(-)1                             
                                                 ccAGAAC                                                       
                                                 EN1_01(-)0.917                                                


                                                                                                   IRF1_Q6(-)1                          
                                                                                                   AAGTGac                              
                                                                                                 NKX25_01(+)1                           
                                                                                                 ggAAGTG                                
                                                                                                 HSF2_01(+)0.997                        
                                                                                                 GGAAGtgaca                             
                                              SP1_01(+)0.972                                     CREL_01(-)0.952                        
                                              ctGGCAGaga                                         GGAAGtgaca                             
                                       IK2_01(-)0.969                                           PEA3_Q6(-)1                             
                                       gtttTCCCTggc                                             gGGAAGt                                 
                                      BLIMP1_Q6(-)1                                         IK2_01(+)0.969                              
                                      tgtttTCCCTggca                                        cctAGGGAagtg                                
                          |         -80       |         -60       |         -40       |         -20                                     
Mouse     -1976     catttttgaaATGGCTTCTGTTTTCCCTGGCAGAGAATATCCAACCCAAATTCAGTCCAAGTATGACCCATGCCTAGGGAAGTGACatccatgtcc     -1881     Mouse
                              ||||||||| ||||||||||||||| || |   |||||||| || |||| || |||    | || |||||||||||                              
Human     -2317     ttgttttcttATGGCTTCTATTTTCCCTGGCAGAGGATGTTGGACCCAAATCCAATCCATGTGTGAGTTGTTCCCAGGGAAGTGACgtgccacgct     -2222     Human
                          |         -80       |         -60       |         -40       |         -20                                     
                                      tatttTCCCTggca                                        cccAGGGAagtg                                
                                      BLIMP1_Q6(-)1                                         IK2_01(+)0.969                              
                                       atttTCCCTggc                                             gGGAAGt                                 
                                       IK2_01(-)0.969                                           PEA3_Q6(-)1                             
                                              ctGGCAGagg                                         GGAAGtgacg                             
                                              SP1_01(+)0.972                                     CREL_01(-)0.952                        
                                                                                                 GGAAGtgacg                             
                                                                                                 HSF2_01(+)0.997                        
                                                                                                 ggAAGTG                                
                                                                                                 NKX25_01(+)1                           
                                                                                                   AAGTGac                              
                                                                                                   IRF1_Q6(-)1                          


                               ETS1_B(+)1                                    
                               ggAGGAAgctggcct                               
                              PEA3_Q6(-)0.937                                
                              gGGAGGa                                        
                           |         -20                                     
Mouse     -5373     gggggcttcaGGGAGGAAGCTGGCCTGccctccacac     -5337     Mouse
                              ||||||| |||||||||                              
Human     -3145     gggtcccagtGGGAGGAGGCTGGCCTGtccccctcct     -3109     Human
                           |         -20                                     
                              gGGAGGa                                        
                              PEA3_Q6(-)0.937                                
                               ggAGGAGgctggcct                               
                               ETS1_B(+)0.907                                


                                     SP1_01(+)0.972                             
                                     ctGGCAGgta                                 
                    -40       |         -20                                     
Mouse     -5465     ggggccgacgGGGCCCACTGGCAGGTAAGTcttggtctga     -5426     Mouse
                              |||||  ||||||||| |||                              
Human     -3234     caggcacactGGGCCTGCTGGCAGGTGAGTttccacctct     -3195     Human
                    -40       |         -20                                     
                                     ctGGCAGgtg                                 
                                     SP1_01(+)0.972                             


                                       TCF4_Q5(+)1                           
                                       cCTTTGgt                              
                           |         -20                                     
Mouse     -5796     ggaaggaaaaGTCCTTGTCCCTTTGGTtcctcagaag     -5760     Mouse
                              ||||||  |||||||||                              
Human     -3648     gcctagcctgGTCCTTTCCCCTTTGGTcccaggaggc     -3612     Human
                           |         -20                                     
                                       cCTTTGgt                              
                                       TCF4_Q5(+)1                           


                                    MYOGENIN_Q6(-)1                                                                                                                                        
                                    cAGCTGgg                                                                                                                                               
                                  MYOGENIN_Q6(+)1                    ETS1_B(+)1                                                                                                            
                                  caCAGCTg                           gaAGGAAttcagcac                                                                                                       
                                 MYOD_01(-)0.905                    ETS2_B(+)1                                                                                                             
                                 ccacAGCTGggc                       ggaAGGAAttcagc                                                                                                         
                                 MYOD_01(+)0.905                   PEA3_Q6(-)1                                                      EN1_01(-)0.93                                          
                                 ccaCAGCTgggc                      tGGAAGg                                                          aaATCAC                                                
                                AP2REP_01(-)0.907                 ELF1_Q6(+)1                                                     GATA2_01(-)0.972                                         
                                ccCACAG                           gtggaAGGAAtt                                                    gaAAATCacg                                               
                               SRF_Q6(+)0.948              PAX4_03(-)0.92                                                         GATA1_01(-)0.987                                         
                               ccCCACAgctgggc              gCGGTGagtgga                                                           gaAAATCacg                                               
                               E47_01(-)0.943    SP1_01(-)0.972  TFIII_Q6(+)0.919                                                CREL_01(-)1                                               
                               ccccacAGCTGggcc   tgtCTGCCct      agtgGAAGG                                                       GGAAAatcac                                                
                          -140      |         -120      |         -100      |         -80       |         -60       |          -40       |         -20                                     
Mouse     -6102     ccagagagtcTCCCCACAGCTGGGCCCACTGTCTGCCCTGCGGTGAGTGGAAGGAATTCAGCACTCACTCTGCTCGCTCAGCAGCCAGGCCCAGGGAGC-CTGGACCATGGAAAATCACGTGTGGTTTTCAAGCTGTcagtaaccga     -5957     Mouse
                              |||||||||||||||   |||||||||||| ||||||||||||||||||||||   ||||||||| |||||||||||||||   | ||| | ||||  ||||||||||| | || |||||||| |||                              
Human     -3986     cccaaccgagTCCCCACAGCTGGGCTTGCTGTCTGCCCTGTGGTGAGTGGAAGGAATTCAGCATGAACTCTGCTCACTCAGCAGCCAGGCCTGAGAAGCACCGGACTGTGGAAAATCACATATGTTTTTCAAGTTGTtgaaaaccaa     -3840     Human
                           -140      |         -120      |         -100      |         -80       |         -60       |         -40       |         -20                                     
                               ccccacAGCTGggct   tgtCTGCCct      agtgGAAGG                                                       GGAAAatcac                                                
                               E47_01(-)0.943    SP1_01(-)0.972  TFIII_Q6(+)0.919                                                CREL_01(-)1                                               
                               ccCCACAgctgggc              gTGGTGagtgga                                                           gaAAATCaca                                               
                               SRF_Q6(+)0.948              PAX4_03(-)0.903                                                        GATA1_01(-)0.987                                         
                                ccCACAG                           gtggaAGGAAtt                                                    gaAAATCaca                                               
                                AP2REP_01(-)0.907                 ELF1_Q6(+)1                                                     GATA2_01(-)0.972                                         
                                 ccaCAGCTgggc                      tGGAAGg                                                          aaATCAC                                                
                                 MYOD_01(+)0.905                   PEA3_Q6(-)1                                                      EN1_01(-)0.93                                          
                                 ccacAGCTGggc                       ggaAGGAAttcagc                                                                                                         
                                 MYOD_01(-)0.905                    ETS2_B(+)1                                                                                                             
                                  caCAGCTg                           gaAGGAAttcagcat                                                                                                       
                                  MYOGENIN_Q6(+)1                    ETS1_B(+)1                                                                                                            
                                    cAGCTGgg                                                                                                                                               
                                    MYOGENIN_Q6(-)1                                                                                                                                        


                                         SOX17_01(-)1                                                                                                  
                                         ATTGTt                                                                                                        
                                     GATA2_01(+)0.979               PEA3_Q6(+)1                                                                        
                                     gctGATTGtt                     tCTTCCc                                                                            
                                     GATA1_01(+)0.997              IK2_01(-)1                   GATA2_01(-)0.979                                       
                                     gctGATTGtt                    ctctTCCCAgag                 acTCATCagc                                             
                                  SP1_01(+)0.962        MYOD_01(-)0.905                         GATA1_01(-)0.988                                       
                                  tgGGCTGatt            tgtcACATGtcc                            acTCATCagc                                             
                     |         -100      |         -80       |         -60       |         -40       |         -20                                     
Mouse     -6228     ctctagcttcACACTGGGCTGATTGTTACACAAAACTGTCACATGTCCTCTTCCCAGAGCAGCAGGCTTCAGGATTACTCATCAGCGTTGGATGCCTGCCCtggctgcatg     -6118     Mouse
                              ||||||||| ||||||| ||| ||  ||||||||| |||||||||||| |  | |||  ||| |||||||||||| | |||| ||||||||                              
Human     -4126     ttctgacctaACACTGGGCAGATTGTTGCACTAAGTTGTCACATGCCCTCTTCCCAGATCTTCGGGCAGCAGAATTACTCATCAGTGCTGGAAGCCTGCCCccctccccac     -4016     Human
                     |         -100      |         -80       |         -60       |         -40       |         -20                                     
                                  tgGGCAGatt            tgtcACATGccc                            acTCATCagt                                             
                                  SP1_01(+)0.972        MYOD_01(-)0.905                         GATA1_01(-)0.988                                       
                                     gcaGATTGtt                    ctctTCCCAgat                 acTCATCagt                                             
                                     GATA1_01(+)0.997              IK2_01(-)1                   GATA2_01(-)0.979                                       
                                     gcaGATTGtt                     tCTTCCc                                                                            
                                     GATA2_01(+)0.979               PEA3_Q6(+)1                                                                        
                                         ATTGTt                                                                                                        
                                         SOX17_01(-)1                                                                                                  


                                CRX_Q4(-)0.907                             
                                ctgaAGTTAattt                              
                              P300_01(+)0.95                               
                              atctGAAGTtaatt                               
                         |         -20                                     
Mouse     -6322     aaatattgacATCTGAAGTTAATTTgggtgaaggt     -6288     Mouse
                              ||||| |||||||||                              
Human     -4222     tacctcattaATCTGGAGTTAATTTtgagggaggt     -4188     Human
                         |         -20                                     
                              atctGGAGTtaatt                               
                              P300_01(+)1                                  
                                ctggAGTTAattt                              
                                CRX_Q4(-)0.907                             


                                                                                                      POU1F1_Q6(-)0.987                           
                                                                                                      ttgtATGCAa                                  
                          -100      |         -80       |         -60       |         -40       |         -20                                     
Mouse     -6437     agagatgcagATTCTTTTCCAGTGTTCTGTTTCCTTTGAAATTTCATCCTCAGTGACTTTTTGTTGTACACAGAGCCAAAGCTTGTATGCAACCAAgatttctacc     -6332     Mouse
                              |||||||  |||| || ||||| || |  | ||||||  ||||| |  ||||| |||||| |  |  ||| ||| |||||||||||                              
Human     -4754     taagcactgcATTCTTTCTCAGTATTTTGTTTGCTCTTTATTTTCATTTTCAGT-ATATTTTGATGTACAGAAGGTAAAAACTTTTATGCAACCAAacttctctgt     -4650     Human
                         -100      |         -80       |         -60        |         -40       |         -20                                     
                                                                                                      ttttATGCAa                                  
                                                                                                      POU1F1_Q6(-)0.987                           


                                                                 EN1_01(-)0.922                                 
                                                                 ctAAAAC                                        
                                                       MYOGENIN_Q6(-)1                                          
                                                       cAGCTGct                                                 
                                                     MYOGENIN_Q6(+)1                                            
                                                     caCAGCTg                                                   
                                                    MYOD_01(-)0.905                                             
                                                    ccacAGCTGctt                                                
                                                    MYOD_01(+)0.905                                             
                                                    ccaCAGCTgctt                                                
                                                   E47_01(+)0.943                                               
                                                   gccaCAGCTgctttc                                              
                              AP2REP_01(-)0.907    AP2REP_01(-)0.907       PEA3_Q6(-)0.937                      
                              ttCACAG              gcCACAG                 aGGAGGc                              
                      |         -60       |         -40       |         -20                                     
Mouse     -6528     aaagtgtgatTTCACAGCAGGTTGGTCTGCTGCCACAGCTGCTTTCTAAAACCACAGGAGGCtatggatgct     -6457     Mouse
                              |||||||||| | ||||||  ||||||||||||| ||||||| |||||||||                              
Human     -4833     ggagtagaggTTCACAGCAGATGGGTCTGAGGCCACAGCTGCTTCCTAAAACTACAGGAGGCcaggaatgtt     -4762     Human
                      |         -60       |         -40       |         -20                                     
                              ttCACAG              gcCACAG                 aGGAGGc                              
                              AP2REP_01(-)0.907    AP2REP_01(-)0.907       PEA3_Q6(-)0.937                      
                                                   gccaCAGCTgcttcc                                              
                                                   E47_01(+)0.943                                               
                                                    ccaCAGCTgctt                                                
                                                    MYOD_01(+)0.905                                             
                                                    ccacAGCTGctt                                                
                                                    MYOD_01(-)0.905                                             
                                                     caCAGCTg                                                   
                                                     MYOGENIN_Q6(+)1                                            
                                                       cAGCTGct                                                 
                                                       MYOGENIN_Q6(-)1                                          
                                                                 ctAAAAC                                        
                                                                 EN1_01(-)0.922                                 


                                               PEA3_Q6(-)0.937                       
                                               aGGAGGa                               
                         -40       |         -20                                     
Mouse     -6633     tataatcagcACTCAGGAGGCTGAGGTAGGAGGATcctaaattct     -6589     Mouse
                              ||| |||| ||||| ||||||||||                              
Human     -5153     agtcccagctACTGAGGATGCTGAAGTAGGAGGATtgcttgaaca     -5109     Human
                         -40       |         -20                                     
                                               aGGAGGa                               
                                               PEA3_Q6(-)0.937                       


                               SP1_01(+)0.962                                  
                               caGGCTGgtc                                      
                             |         -20                                     
Mouse     -7235     gctctatagaCCAGGCTGGTCTTGAACTCagagatcccc     -7197     Mouse
                              |||||||||||||||||||                              
Human     -5311     accatgttggCCAGGCTGGTCTTGAACTCctgaccccag     -5273     Human
                             |         -20                                     
                               caGGCTGgtc                                      
                               SP1_01(+)0.962                                  


                               IRF1_Q6(-)1                                    
                               AAGTGga                                        
                            |         -20                                     
Mouse     -7413     atttgaaaggAAAGTGGAATCAAATTAActttaaaaat     -7376     Mouse
                              ||||||||| |||| |||                              
Human     -5554     ctcacttttaAAAGTGGAAACAAAGTAAaattattaat     -5517     Human
                            |         -20                                     
                               AAGTGga                                        
                               IRF1_Q6(-)1                                    


                             POU1F1_Q6(+)1                           
                             tTGAATattt                              
                             -20                                     
Mouse     -7827     agtaccggttTGAATATTTataaccttcg     -7799     Mouse
                              |||||||||                              
Human     -6372     ggatctcaagTGAATATTTtgtatcacaa     -6344     Human
                             -20                                     
                             gTGAATattt                              
                             POU1F1_Q6(+)1                           
