# Supplementary material for: Transcriptional double-autorepression feedforward circuits act for multicellularity and nervous system development
Source: BMC Genomics. 2011 May 11;12:228. doi: 10.1186/1471-2164-12-228 (PMC3116505; doi:10.1186/1471-2164-12-228)
Supplement: Additional file 4 — Alignments of conserved blocks for 5169 human-mouse orthologs with conserved TFBSs. The location and motif information for 386237 TFBSs are displayed in a character-based alignment-embedded layout. Each file name stands for a gene symbol and the file contains the alignments of conserved blocks with TFBS information for the corresponding gene. Each alignment is not interleaved. The graphical alignments with TFBS information for the 5169 human-mouse ortholog pairs are provided in a browsable format at our website http://genet.med.kagawa-u.ac.jp/pub/HMO_5169/List.htm, together with the character-based alignments with TFBSs and raw sequences contained in Additional files 4 and 2 respectively. [file 1471-2164-12-228-S4.ZIP › Additional_file_4/Text-based_Alignments/AES.aln.txt]

---------- AES ----------

                                           SP1_01(+)0.962                              
                                           caGGCTGgtc                                  
                           -40       |         -20                                     
Mouse     -819      gtcccagaagTCTCTATGTAGACCAGGCTGGTCTCAAatcagagatc      -773     Mouse
                              |||| |||| |  ||||||||||||||                              
Human     -2565     agacggagttTCTCCATGTTGGTCAGGCTGGTCTCAAgctcctcacc     -2519     Human
                           -40       |         -20                                     
                                           caGGCTGgtc                                  
                                           SP1_01(+)0.962                              


                                       PEA3_Q6(+)0 .937                                                             
                                       gCCTCCc                                                                      
                                  SP1_01(-)0.972                                                                    
                                  cctCTGCCtc                                                                        
                            SP1_01(-)0.972                                                                          
                            cacCTGCCtc                                                                              
                         |         -60       |          -40       |         -20                                     
Mouse     -1228     cagagatccaCCTGCCTCTGCCTCCCGAGT-GCTGGGATTAAAGGCGTGTGCCACCACGCCCGGCTcctatttatt     -1154     Mouse
                              |||||||| ||||||| ||| ||| |||||| ||||||| ||||||| ||| ||||                              
Human     -2650     aagcaattctCCTGCCTCAGCCTCCCAAGTGGCTAGGATTACAGGCGTGAGCCACCATGCCAGGCTaattttgtat     -2575     Human
                          |         -60       |         -40       |         -20                                     
                            ctcCTGCCtc                                                                              
                            SP1_01(-)0.972                                                                          
                                  cctCAGCCtc                                                                        
                                  SP1_01(-)0.962                                                                    
                                       gCCTCCc                                                                      
                                       PEA3_Q6(+)0.937                                                              


                               AP2REP_01(+)0.918                         
                               CAGTCtc                                   
                       |         -20                                     
Mouse     -1667     cttgaggcctGCAGTCTCTAAGGcttcctctta     -1635     Mouse
                              ||||||||| |||                              
Human     -2848     gtctaggaacGCAGTCTCTCAGGgccctgcagg     -2816     Human
                       |         -20                                     
                               CAGTCtc                                   
                               AP2REP_01(+)0.918                         


                                     PEA3_Q6(-)1                          
                                     aGGAAGg                              
                                   TFIII_Q6(+)0.919                       
                                   agagGAAGG                              
                                ELF1_Q6(+)1                               
                                gggagAGGAAgg                              
                        |         -20                                     
Mouse     -4418     agagcagtgtCAGGGAGAGGAAGGcatgggtagg     -4385     Mouse
                              ||||||||||||||                              
Human     -5216     ctgagaatccCAGGGAGAGGAAGGaccgtgagcc     -5183     Human
                        |         -20                                     
                                gggagAGGAAgg                              
                                ELF1_Q6(+)1                               
                                   agagGAAGG                              
                                   TFIII_Q6(+)0.919                       
                                     aGGAAGg                              
                                     PEA3_Q6(-)1                          


                              PAX4_03(-)0.903                   SP1_01(+)0.972                                 
                              gTGGTGgcgcac                      gaGGCAGagg                                     
                              EN1_01(+)0.926                  PEA3_Q6(-)0.937                                  
                              GTGGTgg                         gGGAGGc                                          
                              -60       |         -40       |          -20                                     
Mouse     -6581     aagccggacaGTGGTGGCGCACGCCTTTAATCCCAGCACTT-GGGAGGCAGAGGCAGGTGGgtttctgagt     -6512     Mouse
                              |||||||| ||||||| ||||||| |||||| ||||||| ||||  |||||                              
Human     -7110     tgggccggtcGTGGTGGCTCACGCCTGTAATCCCTGCACTTTGGGAGGCCGAGGGGGGTGGatcacgaggt     -7040     Human
                     |         -60       |         -40       |         -20                                     
                              GTGGTgg                         gGGAGGc                                          
                              EN1_01(+)0.926                  PEA3_Q6(-)0.937                                  
                              gTGGTGgctcac                      gaGGCCGagg                                     
                              PAX4_03(-)0.903                   SP1_01(+)0.943                                 
