# Supplementary material for: Transcriptional double-autorepression feedforward circuits act for multicellularity and nervous system development
Source: BMC Genomics. 2011 May 11;12:228. doi: 10.1186/1471-2164-12-228 (PMC3116505; doi:10.1186/1471-2164-12-228)
Supplement: Additional file 4 — Alignments of conserved blocks for 5169 human-mouse orthologs with conserved TFBSs. The location and motif information for 386237 TFBSs are displayed in a character-based alignment-embedded layout. Each file name stands for a gene symbol and the file contains the alignments of conserved blocks with TFBS information for the corresponding gene. Each alignment is not interleaved. The graphical alignments with TFBS information for the 5169 human-mouse ortholog pairs are provided in a browsable format at our website http://genet.med.kagawa-u.ac.jp/pub/HMO_5169/List.htm, together with the character-based alignments with TFBSs and raw sequences contained in Additional files 4 and 2 respectively. [file 1471-2164-12-228-S4.ZIP › Additional_file_4/Text-based_Alignments/AFAP1L1.aln.txt]

---------- AFAP1L1 ----------

                                                                  LRF_Q2(-)0.952                           
                                                                  GGGGAgggg                                
                                                                 LRF_Q2(-)1                                
                                                                 GGGGGaggg                                 
                                                                TFIII_Q6(+)1                               
                                                                tgggGGAGG                                  
                                                               IK2_01(+)0.956                              
                                                               ctgGGGGAgggg                                
                                                      PEA3_Q6(+)1 CKROX_Q2(-)1                             
                                                      gCATCCt     gggGAGGGg                                
                                                    GATA2_01(-)0.982                                       
                                                    gaGCATCctg                                             
                                  SP1_01(+)1      ELK1_01(-)0.933                                          
                                  ggGGCGGggg      gcgagCATCCtgtctg                                         
                                  LRF_Q2(-)0.943 YY1_01(+)0.906    PEA3_Q6(-)0.937                         
                                  GGGGCgggg      tgcgAGCATcctgtctg gGGAGGg                                 
                                  CKROX_Q2(-)0.945  GATA1_01(-)0.993                                       
                                  gggGCGGGg         gaGCATCctg                                             
                             SP1_01(+)1         ETS1_B(-)0.943  LRF_Q2(-)0.923                             
                             agGGCGGggc         ctgcgagcATCCTgt TGGGGgagg                                  
                           -60       |         -40       |         -20                                     
Mouse     -152      ggagcgcgcaGGGCGGGGCGGGGGCGTCCTGCGAGCATCCTGTCTGGGGGAGGGGACaagctagcca       -86     Mouse
                              |||||||||||||||  || |||||||||||||||||||||||||||                              
Human     -170      gcgcgggcgcGGGCGGGGCGGGGGCTGCCGGCGAGCATCCTGTCTGGGGGAGGGGACcgcagagagc      -104     Human
                           -60       |         -40       |         -20                                     
                             cgGGCGGggc         cggcgagcATCCTgt TGGGGgagg                                  
                             SP1_01(+)1         ETS1_B(-)0.943  LRF_Q2(-)0.923                             
                                  gggGCGGGg         gaGCATCctg                                             
                                  CKROX_Q2(-)0.945  GATA1_01(-)0.993                                       
                                  GGGGCgggg      ggcgAGCATcctgtctg gGGAGGg                                 
                                  LRF_Q2(-)0.943 YY1_01(+)0.906    PEA3_Q6(-)0.937                         
                                  ggGGCGGggg      gcgagCATCCtgtctg                                         
                                  SP1_01(+)1      ELK1_01(-)0.933                                          
                                                    gaGCATCctg                                             
                                                    GATA2_01(-)0.982                                       
                                                      gCATCCt     gggGAGGGg                                
                                                      PEA3_Q6(+)1 CKROX_Q2(-)1                             
                                                               ctgGGGGAgggg                                
                                                               IK2_01(+)0.956                              
                                                                tgggGGAGG                                  
                                                                TFIII_Q6(+)1                               
                                                                 GGGGGaggg                                 
                                                                 LRF_Q2(-)1                                
                                                                  GGGGAgggg                                
                                                                  LRF_Q2(-)0.952                           


                                                      IK2_01(+)0.978                           
                                                      ttcCGGGAgcgc                             
                                    WHN_B(-)0.967  STAT5B_01(+)0.98                            
                                    gagGCGTGctc    ctATTCCgggagcgc                             
                                    SP1_01(+)0.949 CEBPB_01(-)0.965                            
                                    gaGGCGTgct     ctATTCCgggagcg                              
                               SP1_01(+)0.911   HSF2_01(-)0.999                                
                               ggGGCGAggc       ggtctATTCC                                     
                               LRF_Q2(-)0.943   CREL_01(+)0.973                                
                               GGGGCgagg        ggtctATTCC                                     
                              LRF_Q2(-)1 EN1_01(+)0.917 E2F1_Q3(-)0.943                        
                              GGGGGcgag  GTGCTcg        cCGGGAgc                               
                         |         -40       |         -20                                     
Mouse     -191      acactcgcagGGGGGCGAGGCGTGCTCGGGTCTATTCCGGGAGCGcgcagggcgg      -137     Mouse
                              |||||||||||||||||||||||||||||||||||                              
Human     -229      ctgcggcccaGGGGGCGAGGCGTGCTCGGGTCTATTCCGGGAGCGgctctgaggg      -175     Human
                         |         -40       |         -20                                     
                              GGGGGcgag  GTGCTcg        cCGGGAgc                               
                              LRF_Q2(-)1 EN1_01(+)0.917 E2F1_Q3(-)0.943                        
                               GGGGCgagg        ggtctATTCC                                     
                               LRF_Q2(-)0.943   CREL_01(+)0.973                                
                               ggGGCGAggc       ggtctATTCC                                     
                               SP1_01(+)0.911   HSF2_01(-)0.999                                
                                    gaGGCGTgct     ctATTCCgggagcg                              
                                    SP1_01(+)0.949 CEBPB_01(-)0.965                            
                                    gagGCGTGctc    ctATTCCgggagcgg                             
                                    WHN_B(-)0.967  STAT5B_01(+)0.98                            
                                                      ttcCGGGAgcgg                             
                                                      IK2_01(+)0.978                           


                             GATA2_01(-)0.972                           
                             taAGATCttt                                 
                             GATA2_01(+)0.972                           
                             taaGATCTtt                                 
                             GATA1_01(-)0.985                           
                             taAGATCttt                                 
                             GATA1_01(+)0.985                           
                             taaGATCTtt                                 
                      |         -20                                     
Mouse     -526      ttagcaatttAAGATCTTTGTTtaatatttct      -495     Mouse
                              ||||||||||||                              
Human     -673      tttctttctgAAGATCTTTGTTattatttaac      -642     Human
                      |         -20                                     
                             gaaGATCTtt                                 
                             GATA1_01(+)0.985                           
                             gaAGATCttt                                 
                             GATA1_01(-)0.985                           
                             gaaGATCTtt                                 
                             GATA2_01(+)0.972                           
                             gaAGATCttt                                 
                             GATA2_01(-)0.972                           


                                                                        S OX17_01(-)1                                                                                                                                    
                                                                        A TTGTt                                                                                                                                          
                                                                      SOX 5_01(-)1                                                      ELF1_Q6(+)1                                                                      
                                                                      caA TTGTtgg                                                       caaagAGGAAct                                                                     
                          |         -160      |         -140      |          -120      |         -100      |         -80       |         -60       |         -40       |         -20                                     
Mouse     -1431     ttccaagttcCAGAGTTCAAGCAGTGAACTTGGGAAGCTGCATCCACTTGCAA-TTGTTGGTTGGCCTCTTTAGAACTGCACATGACCTTTTCAAATTTGGAAAAGTGGGCAGGGACAAAGAGGAACTTGGAAAGTCACAATGGCTCACATCTTCATAGCTATTTGTaaagtgggcc     -1256     Mouse
                              |||||||||| || | |||||   || ||  ||||||| | || ||||||||||||  |||||||| || |  ||||||||||||| ||||||||| || |||  ||||| |||||||  |||| | | ||||||||| || || |||||| |||||                              
Human     -2104     tccaagtgttCAGAGTTCAAACAATAAACTTTTAAAACTTAATCCACTGGTAAATTGTTGGTTGGCTGCTTTAGAATTGAAACTGACCTTTTCAAA-TTGGAAAAGGGGACAGCAACAAAAAGGAACTCAGAAAATAATAATGGCTCATAT-TTTATAGCTGTTTGTggtttataaa     -1930     Human
                         |         -160      |         -140      |         -120      |         -100      |         -80        |         -60       |         -40       |          -20                                     
                                                                       aaATTGTtgg                                                       caaaaAGGAAct                                                                     
                                                                       SOX5_01(-)1                                                      ELF1_Q6(+)1                                                                      
                                                                         ATTGTt                                                                                                                                          
                                                                         SOX17_01(-)1                                                                                                                                    


                                     CEBPB_01(-)0.966                          
                                     aaGTTTCtgaaaat                            
                             |         -20                                     
Mouse     -1875     aacttcacgaTCCTTTAAAGTTTCTGAAAatcctattgt     -1837     Mouse
                              ||||| |||||||||||||                              
Human     -2611     atctccaaagTCCTTGAAAGTTTCTGAAAgttctctaaa     -2573     Human
                             |         -20                                     
                                     aaGTTTCtgaaagt                            
                                     CEBPB_01(-)0.966                          


                                                                                 TEF1_Q6(-)                    
                                                                                 cATTTC                        
                     |         -60       |         -40       |         -20                                     
Mouse     -2034     cataatgatcTTTATTAATTCTCAGAGCTGCGTATAGATTGTGTTCACTCCCATTTTTATAcatttcctaa     -1964     Mouse
                              ||| || ||||||||| ||| | | ||| ||||||  ||||||||| ||||                              
Human     -2763     gcaacaatttTTTGTTGATTCTCAGAACTGTGCACAGACTGTGTT--CTCCCATTTCTATAtccttcccag     -2695     Human
                             -60       |         -40       |           -20                                     
                                                                       cATTTC                                  
                                                                       TEF1_Q6(-)0.972                         


                                  NKX3A_01(-)1                                                           
                                  tccTACTTagca                                                           
                                  CRX_Q4(-)0.911                                                         
                                  tcctACTTAgcat                                                          
                         -60       |         -40       |         -20                                     
Mouse     -2295     aagatggggcTCACTCCTACTTAGCATCTGTTCTCTCAACACCAACGTACACAGAtcctgtcagt     -2231     Mouse
                              ||| ||||||||||||| | ||||||||| |  ||| | ||||||                              
Human     -3064     agggtgagaaTCATTCCTACTTAGCATTTCTTCTCTCAATAGAAACTTGCACAGAgtgcaatcaa     -3000     Human
                         -60       |         -40       |         -20                                     
                                  tcctACTTAgcat                                                          
                                  CRX_Q4(-)0.911                                                         
                                  tccTACTTagca                                                           
                                  NKX3A_01(-)1                                                           


                                                                 TEF1_Q6(-)0.915                           
                                                                 cATTAC                                    
                                                                EN1_01(-)1                                 
                                                                tcATTAC                                    
                                                               CEBPGAMMA_Q6(+)0.907                        
                                                               ctcATTACacatt                               
                                                              IPF1_Q4(-)1                                  
                                                              cctCATTAcaca                                 
                                                             CRX_Q4(-)0.952                                
                                                             tcctCATTAcaca                                 
                                                           YY1_01(+)0.918                                  
                                                           tctcCTCATtacacatt                               
                                                      GATA2_01(-)1                                         
                                                      tgCTATCtcc                                           
                                                      GATA1_01(-)1                                         
                                                      tgCTATCtcc                                           
                           -60       |         -40       |         -20                                     
Mouse     -2555     gggcgtctcgGCTCTCCCTGTTCTTTGCCTGTTATGCTATCTCCTCATTACACATTCagatcaattg     -2489     Mouse
                              |||||| ||| ||||||||  | ||| ||||||||||||||||||||                              
Human     -3302     caatgtctttGCTCTCACTGCTCTTTGCCCATAATGTTATCTCCTCATTACACATTCtcagttgcct     -3236     Human
                           -60       |         -40       |         -20                                     
                                                      tgTTATCtcc                                           
                                                      GATA1_01(-)0.988                                     
                                                      tgTTATCtcc                                           
                                                      GATA2_01(-)0.992                                     
                                                           tctcCTCATtacacatt                               
                                                           YY1_01(+)0.918                                  
                                                             tcctCATTAcaca                                 
                                                             CRX_Q4(-)0.952                                
                                                              cctCATTAcaca                                 
                                                              IPF1_Q4(-)1                                  
                                                               ctcATTACacatt                               
                                                               CEBPGAMMA_Q6(+)0.907                        
                                                                tcATTAC                                    
                                                                EN1_01(-)1                                 
                                                                 cATTAC                                    
                                                                 TEF1_Q6(-)0.915                           


                                 LRH1_Q5(+)1                                
                                 ccatCCTTGccc                               
                               GATA2_01(-)0.987                             
                               tcCCATCctt                                   
                               GATA1_01(-)1                                 
                               tcCCATCctt                                   
                          |         -20                                     
Mouse     -2656     caacatcctcTTCCCATCCTTGCCCTcagacctagc     -2621     Mouse
                              |||| |||||||||||                              
Human     -3403     acaaccttcaTTCCTATCCTTGCCCTgatgcttatc     -3368     Human
                          |         -20                                     
                               tcCTATCctt                                   
                               GATA1_01(-)1                                 
                               tcCTATCctt                                   
                               GATA2_01(-)1                                 
                                 ctatCCTTGccc                               
                                 LRH1_Q5(+)1                                


                                                                                                                                                      SOX5_01(-)1                                                                                                                   
                                                                                                                                                      gtATTGTtcc                                                                                                                    
                                                                                                                                                      EN1_01(+)0.991                                                                                                                
                                                                                                                                                      GTATTgt                                                                                                                       
                                                                                                       EN1_01(+)0.922                         PEA3_Q6(+)1                                                                                                                           
                                                                                                       GTTTTca                                tCTTCCt                                                                                                                               
                                                                                                      CEBPB_01(-)0.972                        ELF1_Q6(-)1                                                                                                                           
                                                                                                      tgTTTTCacaagac                          tcTTCCTggtat                                                                                                                          
                                                                                                   HFH3_01(+)1                               STAT5B_01(+)0.951                                                                                                                      
                                                                                                   attTGTTTtcaca                             ttCTTCCtggtattg                                                                                                                        
                                                                                                IRF1_Q6(+)0.975                              STAT5A_01(-)0.995                                                                                                                      
                                                                                                atCATTT                                      ttCTTCCtggtattg                                                                                                                        
                                                                   CRX_Q4(+)0.955           YY1_01(+)0.922                                ETS2_B(-)1                                                                                                                                
                                                                   ctgaTAAGCtaag            gactATCATttgttttc                             gttttcTTCCTggt                                                                                                                            
                                                CREL_01(+)1       GATA2_01(+)0.992          GATA2_01(-)1                                  ELK1_01(-)1                                                                                                                               
                                                caggaTTTCC        cctGATAAgc                gaCTATCatt                                    gttttCTTCCtggtat                                                                                                                          
                                         IK2_01(-)1               GATA1_01(+)0.988          GATA1_01(-)1                                ETS1_B(-)1      SOX17_01(-)1                                                                          EN1_01(-)0.922                        
                                         tcttTCCCAgga             cctGATAAgc                gaCTATCatt                                  aagttttcTTCCTgg ATTGTt                                                                                ggAAAAC                               
                          |         -220      |         -200      |         -180      |         -160      |         -140      |         -120      |         -100      |         -80       |         -60       |         -40       |         -20                                     
Mouse     -2974     ccccttcagaCTCCAGCTTTTTCTTTCCCAGGATTTCCCAGCTCTACCTGATAAGCTAAGAGAGAGTCTGGGGACTATCATTTGTTTTCACAAGACCAGGAGCTGAACGGAGCTGAAAGTTTTCTTCCTGGTATTGTTCCCAGGGGCCAAACTCGATATCTTTTTACAGAGCTGGACCTCTGTGTATGGAGTTCTCTAGACAAGCACCAGGCACGCCTGGAAAACTcagcattgag     -2739     Mouse
                              |||||  ||||||||||||||| |||||||| || ||||||||||| ||||  ||| || |||| |||||||||||||||||||||  ||||| | | |||| |||||| ||||||||||||||||||| |   ||| ||| | |||| ||| ||||||||||||| |||     || |  |||| |||||||   |||||||  |||||||||||                              
Human     -3742     agtcctgagcCTCCAAATTTTTCTTTCCCAGGGTTTCCCAGTTCCACCTGATAAGCGAAGAATGAGACTAGGGAGTATCATTTGTTTTCACAAGACAGGGAGCAGGAGGGAGTTGAAAGCTTTCTTCCTGGTATTGTTCACTAAGGCTAAATTTGATACCTTCTTACAGAGCTGGAGCTCCCCACATAGCATTCTTTAGACAAAATCCAGGCAAACCTGGAAAACTtggaagtcag     -3507     Human
                          |         -220      |         -200      |         -180      |         -160      |         -140      |         -120      |         -100      |         -80       |         -60       |         -40       |         -20                                     
                                         tcttTCCCAggg             cctGATAAgc                gaGTATCatt                                  aagctttcTTCCTgg ATTGTt                                                                                ggAAAAC                               
                                         IK2_01(-)1               GATA1_01(+)0.988          GATA1_01(-)0.993                            ETS1_B(-)1      SOX17_01(-)1                                                                          EN1_01(-)0.922                        
                                                cagggTTTCC        cctGATAAgc                gaGTATCatt                                    gctttCTTCCtggtat                                                                                                                          
                                                CREL_01(+)1       GATA2_01(+)0.992          GATA2_01(-)0.995                              ELK1_01(-)1                                                                                                                               
                                                                   ctgaTAAGCgaag            gagtATCATttgttttc                             gctttcTTCCTggt                                                                                                                            
                                                                   CRX_Q4(+)0.955           YY1_01(+)0.922                                ETS2_B(-)1                                                                                                                                
                                                                                                atCATTT                                      ttCTTCCtggtattg                                                                                                                        
                                                                                                IRF1_Q6(+)0.975                              STAT5A_01(-)0.995                                                                                                                      
                                                                                                   attTGTTTtcaca                             ttCTTCCtggtattg                                                                                                                        
                                                                                                   HFH3_01(+)1                               STAT5B_01(+)0.951                                                                                                                      
                                                                                                      tgTTTTCacaagac                          tcTTCCTggtat                                                                                                                          
                                                                                                      CEBPB_01(-)0.972                        ELF1_Q6(-)1                                                                                                                           
                                                                                                       GTTTTca                                tCTTCCt                                                                                                                               
                                                                                                       EN1_01(+)0.922                         PEA3_Q6(+)1                                                                                                                           
                                                                                                                                                      GTATTgt                                                                                                                       
                                                                                                                                                      EN1_01(+)0.991                                                                                                                
                                                                                                                                                      gtATTGTtca                                                                                                                    
                                                                                                                                                      SOX5_01(-)1                                                                                                                   


                                                                                                            SOX5_01(-)1                                                                                                                                    
                                                                                                            acATTGTgct                                                                                                                                     
                                                        PAX4_03(-)1                             IPF1_Q4(+)1   SOX17_01(-)1                                                                                                                                 
                                                        aGGGTGgaccag                            gctaTAATGcca  ATTGTg                                                                                                                                       
                                                 LRF_Q2(-)0.943                                 CRX_Q4(+)0.952                        EN1_01(+)0.922                                                         IK2_01(+)1                                    
                                                 GGGGCccag                                      gctaTAATGccaa                         GTTTTca                                                                acaTGGGAgagg                                  
                            -200      |         -180      |         -160       |         -140      |         -120      |         -100      |         -80       |         -60       |          -40       |          -20                                     
Mouse     -3793     agctgtcaccAGATCGCTGACTGCTCACTGGGGCCCAGGGTGGACCAGCAG-CATGTGTCACTTTCCTGGGCCAAGGCTATAATGCCAACATTGTGCTGTGGGGAACAAGAGAGGTTTTCATCTGGCAGCCAGCATGGAGCAGACACTGGAGCTTGGGGCTC-GGGGCTCACCCTGAACAAA-GAACATGGGAGAGGAGCCtcggccaagc     -3586     Mouse
                              ||||| ||  |||||  | |||||||||||||| ||||||| | ||||||| || |||||     |||||||||| ||||||||||||  | |||||||||||||||||||  | |||||||||||   ||||||||  || |   |||||| |||| ||||||   ||||| || ||||||||||| |||                              
Human     -4644     acagccactgAGATCTCTATCTGCTTTCCGGGGCCCAGGGTGGGCCAGCAGACGTGTGTCATTTCCCTGGATAGGGGCTATAATGGCAACATTGTGCTAAGTGGAACAAGAGAGGTTTTCA--TTGCAGCCAGCATCAGGCAGACACCCGATCAGAGGGCTCTGGGGATCACCCCACACAAAGGAGCATGGGAGAGGGGCCctgagccaag     -4436     Human
                             -200      |         -180      |         -160      |         -140      |         -120      |         -100      |           -80       |         -60       |         -40       |         -20                                     
                                                 GGGGCccag                                      gctaTAATGgcaa                         GTTTTca                                                                gcaTGGGAgagg                                  
                                                 LRF_Q2(-)0.943                                 CRX_Q4(+)0.952                        EN1_01(  +)0.922                                                       IK2_01(+)1                                    
                                                        aGGGTGggccag                            gctaTAATGgca  ATTGTg                                                                                                                                       
                                                        PAX4_03(-)1                             IPF1_Q4(+)1   SOX17_01(-)1                                                                                                                                 
                                                                                                            acATTGTgct                                                                                                                                     
                                                                                                            SOX5_01(-)1                                                                                                                                    


                              LRF_Q2(+)0.943                         
                              aggaGCCCC                              
                             -20                                     
Mouse     -3920     tgagttcatcAGGAGCCCCcaagtcaggc     -3892     Mouse
                              |||||||||                              
Human     -4745     ccatgcaagtAGGAGCCCCgtgccctgga     -4717     Human
                             -20                                     
                              aggaGCCCC                              
                              LRF_Q2(+)0.943                         


                                                                        GATA2_01(+)0.979                         
                                                                        ccaGATTGgc                               
                                                                        GATA1_01(+)0.997                         
                                                                        ccaGATTGgc                               
                       |         -60       |         -40       |         -20                                     
Mouse     -5278     aaagtctctaCCTACTCTTGGCCTCCATTTTCCCATGTGACAAAGGACAGGACCAGATTGGCTggtgttttcg     -5206     Mouse
                              ||| ||||  |||||  ||| ||||  ||||||| ||  ||||||||| ||||                              
Human     -5530     agatttctccCCTTCTCTCAGCCTCAGTTTCCCCAACTGACAAATGAAGGGACCAGATGGGCTaatgtctcag     -5458     Human
                       |         -60       |         -40       |         -20                                     
                                                                        ccaGATGGgc                               
                                                                        GATA1_01(+)1                             
                                                                        ccaGATGGgc                               
                                                                        GATA2_01(+)0.987                         


                                                        GATA2_01(-)0.972                          
                                                        gaAGATCctg                                
                                                        GATA2_01(+)0.974                          
                                                        gaaGATCCtg                                
                                                        GATA1_01(-)0.985                          
                                                        gaAGATCctg                                
                                                        GATA1_01(+)0.988                          
                                                        gaaGATCCtg                                
                                           CMYB_01(+)0.989                                        
                                           gttcagagagGTTGAaga                                     
                            |         -40       |         -20                                     
Mouse     -5732     actagcctggTGAGGATGCTGAAGTTCAGAGAGGTTGAAGATCCTGCCctggactgca     -5675     Mouse
                              ||||||  |||| |||||||| ||||||||||| ||||                              
Human     -5743     aatttttagaTGAGGAATCTGAGGTTCAGAGCGGTTGAAGATCGTGCCtggactgtgc     -5686     Human
                            |         -40       |         -20                                     
                                           gttcagagcgGTTGAaga                                     
                                           CMYB_01(+)0.989                                        
                                                        gaaGATCGtg                                
                                                        GATA1_01(+)0.995                          
                                                        gaAGATCgtg                                
                                                        GATA1_01(-)0.985                          
                                                        gaaGATCGtg                                
                                                        GATA2_01(+)0.979                          
                                                        gaAGATCgtg                                
                                                        GATA2_01(-)0.972                          


                                           SP1_01(+)0.972                                    
                                           gtGGCAGagt                                        
                              AP2REP_01(-)0.907                                              
                              ttCACAG                                                        
                       |         -40       |         -20                                     
Mouse     -6160     tatccagctgTTCACAGTAATATGTGGCAGAGTCTGGACTTGAactcacggct     -6108     Mouse
                              |||||||   |||||||||||| ||| ||||||                              
Human     -5977     catccagtgtTTCACAGCTGTATGTGGCAGAGCCTGCACTTGAtcttagagat     -5925     Human
                       |         -40       |         -20                                     
                              ttCACAG                                                        
                              AP2REP_01(-)0.907                                              
                                           gtGGCAGagc                                        
                                           SP1_01(+)0.972                                    


                                CRX_Q4(+)0.948                                                          
                                tccaTAAACttct                                                           
                              FREAC7_01(+)1                        AP2REP_01(-)1                        
                              tttccATAAActtctg                     caCACTG                              
                        -60       |         -40       |         -20                                     
Mouse     -6330     ttcattactaTTTCCATAAACTTCTGGCAACTTCTACCAAGGACCCTCACACTGgtgacaaacg     -6267     Mouse
                              ||||||||||| |||| | | |||| |  ||||  | |||||||                              
Human     -6164     ccttaatattTTTCCATAAACATCTGACGAATTCTTCAGAGGAAACCCACACTGattacataat     -6101     Human
                        -60       |         -40       |         -20                                     
                              tttccATAAAcatctg                     caCACTG                              
                              FREAC7_01(+)1                        AP2REP_01(-)1                        
                                tccaTAAACatct                                                           
                                CRX_Q4(+)0.948                                                          


                                           VDR_Q3(+)0.956                             
                                           GGGGCagcctgggca                            
                                           SP1_01(+)0.972                             
                                           ggGGCAGcct                                 
                                           LRF_Q2(-)0.943                             
                                           GGGGCagcc                                  
                                          LRF_Q2(-)1                                  
                                          GGGGGcagc                                   
                                         LRF_Q2(-)0.911                               
                                         AGGGGgcag                                    
                              IK2_01(-)0.969                                          
                              aaacTCCCTgca                                            
                          -40       |         -20                                     
Mouse     -6382     ttgacataagAAACTCCCTGCAGGGGGCAGCCTGGGcatacgtagt     -6337     Mouse
                              ||||||||||||||||||||||||||                              
Human     -6223     gatttatataAAACTCCCTGCAGGGGGCAGCCTGGGtatgtggcca     -6178     Human
                          -40       |         -20                                     
                              aaacTCCCTgca                                            
                              IK2_01(-)0.969                                          
                                         AGGGGgcag                                    
                                         LRF_Q2(-)0.911                               
                                          GGGGGcagc                                   
                                          LRF_Q2(-)1                                  
                                           GGGGCagcc                                  
                                           LRF_Q2(-)0.943                             
                                           ggGGCAGcct                                 
                                           SP1_01(+)0.972                             
                                           GGGGCagcctgggta                            
                                           VDR_Q3(+)0.956                             


                               MSX1_01(+)0.996                         
                               tttTAAATg                               
                     |         -20                                     
Mouse     -6515     gtcatttgatTTTTTAAATGTctatgcctct     -6485     Mouse
                              |||||||||||                              
Human     -6381     ctatgtaacgTTTTTAAATGTgcatacaaaa     -6351     Human
                     |         -20                                     
                               tttTAAATg                               
                               MSX1_01(+)0.996                         


                                    PEA3_Q6(+)1                          
                                    cCTTCCt                              
                       |         -20                                     
Mouse     -6799     ctgtaacataAGTGTGCCTTCCTcccagtccct     -6767     Mouse
                              ||| |||||||||                              
Human     -6899     gcgactgctcAGTTTGCCTTCCTggatccaagc     -6867     Human
                       |         -20                                     
                                    cCTTCCt                              
                                    PEA3_Q6(+)1                          


                                                  IK2_01(+)0.969                                
                                                  tgcAGGGAgaca                                  
                                               IRF1_Q6(-)0.98                                   
                                               AACTGca                                          
                                             AP2REP_01(-)0.918                                  
                                             ggAACTG                                            
                                           P300_01(-)0.944                                      
                                           ctggaACTGCaggg                                       
                          |         -40       |         -20                                     
Mouse     -7306     tgagtgccccCTCTAGGCTACTTCTGGAACTGCAGGGAGACAGGCTaatgtctgga     -7251     Mouse
                              |||| ||| ||| ||||||||||||||||| |||||                              
Human     -7085     atgggggcctCTCTGGGCCACTGCTGGAACTGCAGGGAGAGAGGCTgcctttctca     -7030     Human
                          |         -40       |         -20                                     
                                           ctggaACTGCaggg                                       
                                           P300_01(-)0.944                                      
                                             ggAACTG                                            
                                             AP2REP_01(-)0.918                                  
                                               AACTGca                                          
                                               IRF1_Q6(-)0.98                                   
                                                  tgcAGGGAgaga                                  
                                                  IK2_01(+)0.969                                
