# Supplementary material for: Transcriptional double-autorepression feedforward circuits act for multicellularity and nervous system development
Source: BMC Genomics. 2011 May 11;12:228. doi: 10.1186/1471-2164-12-228 (PMC3116505; doi:10.1186/1471-2164-12-228)
Supplement: Additional file 4 — Alignments of conserved blocks for 5169 human-mouse orthologs with conserved TFBSs. The location and motif information for 386237 TFBSs are displayed in a character-based alignment-embedded layout. Each file name stands for a gene symbol and the file contains the alignments of conserved blocks with TFBS information for the corresponding gene. Each alignment is not interleaved. The graphical alignments with TFBS information for the 5169 human-mouse ortholog pairs are provided in a browsable format at our website http://genet.med.kagawa-u.ac.jp/pub/HMO_5169/List.htm, together with the character-based alignments with TFBSs and raw sequences contained in Additional files 4 and 2 respectively. [file 1471-2164-12-228-S4.ZIP › Additional_file_4/Text-based_Alignments/AFAP1L2.aln.txt]

---------- AFAP1L2 ----------

                                PEA3_Q6(+)1                          
                                gCTTCCt                              
                             -20                                     
Mouse     -254      tagcagttgaGAGCTTCCTgtgggcgcta      -226     Mouse
                              |||||||||                              
Human     -805      agccatggccGAGCTTCCTtatggaaccg      -777     Human
                             -20                                     
                                gCTTCCt                              
                                PEA3_Q6(+)1                          


                               PEA3_Q6(+)0.937                              
                               gCCTCCt                                      
                          |         -20                                     
Mouse     -2175     gtgagaaacaTGCCTCCTGTGTTCCCtgtctccaag     -2140     Mouse
                              ||||||||||| ||||                              
Human     -3713     ggggtacaacTGCCTCCTGTGCTCCCcctgctctca     -3678     Human
                          |         -20                                     
                               gCCTCCt                                      
                               PEA3_Q6(+)0.937                              


                              TCF4_Q5(+)1                            
                              cCTTTGag                               
                             -20                                     
Mouse     -5694     cctgtggctcCCTTTGAGAttgtctatct     -5666     Mouse
                              |||||||||                              
Human     -4655     gaaagagattCCTTTGAGActttgggtga     -4627     Human
                             -20                                     
                              cCTTTGag                               
                              TCF4_Q5(+)1                            


                              POU6F1_01(-)0.982                          
                              ATAATatatgc                                
                       |         -20                                     
Mouse     -7308     tttttttcacATAATATATGCTGatcatggttt     -7276     Mouse
                              ||||||| |||||                              
Human     -5637     atggggggaaATAATATCTGCTGtccagatcac     -5605     Human
                       |         -20                                     
                              ATAATatctgc                                
                              POU6F1_01(-)0.982                          


                              CRX_Q4(+)0.907                              
                              ttttTAACTgaaa                               
                        |         -20                                     
Mouse     -7334     ttttagccccTTTTTAACTGAAAAcatttttttc     -7301     Mouse
                              |||||||| |||||                              
Human     -6938     gtataattttTTTTTAACGGAAAAtaacaactgt     -6905     Human
                        |         -20                                     
                              ttttTAACGgaaa                               
                              CRX_Q4(+)0.904                              
