# Supplementary material for: Transcriptional double-autorepression feedforward circuits act for multicellularity and nervous system development
Source: BMC Genomics. 2011 May 11;12:228. doi: 10.1186/1471-2164-12-228 (PMC3116505; doi:10.1186/1471-2164-12-228)
Supplement: Additional file 4 — Alignments of conserved blocks for 5169 human-mouse orthologs with conserved TFBSs. The location and motif information for 386237 TFBSs are displayed in a character-based alignment-embedded layout. Each file name stands for a gene symbol and the file contains the alignments of conserved blocks with TFBS information for the corresponding gene. Each alignment is not interleaved. The graphical alignments with TFBS information for the 5169 human-mouse ortholog pairs are provided in a browsable format at our website http://genet.med.kagawa-u.ac.jp/pub/HMO_5169/List.htm, together with the character-based alignments with TFBSs and raw sequences contained in Additional files 4 and 2 respectively. [file 1471-2164-12-228-S4.ZIP › Additional_file_4/Text-based_Alignments/AFF1.aln.txt]

---------- AFF1 ----------

                                   SP1_01(+)0.924                                                           
                                   gcGGCGCggg                                                               
                            -60       |         -40       |         -20                                     
Mouse     -88       cggccgacgcTGAGAGCGGCGCGGGCGAGAGAGCCTGCGGGGCGAGCGCGCAGATGGAtttgggacgc       -21     Mouse
                              |||| ||||||| |||   || ||| |||||| ||  ||||  |||||                              
Human     -88       cgccaaatggTGAGCGCGGCGCTGGCAGCAGGGCCCGCGGGGTGAAGGCGCTCATGGAcggaagaccc       -21     Human
                            -60       |         -40       |         -20                                     
                                   gcGGCGCtgg                                                               
                                   SP1_01(+)0.924                                                           


                                        PEA3_Q6(-)1                                               
                                        cGGATGt                                                   
                                       GATA2_01(+)0.98                                            
                                       ccgGATGTcc                                                 
                                       GATA1_01(+)0.99                                            
                                       ccgGATGTcc                                                 
                                   YY1_01(-)0.904                                                 
                                   gtgcccggATGTCcgtc                                              
                                   ELK1_01(+)0.933         E2F1_Q3(-)1                            
                                   gtgcccGGATGtccgt        gCGCGAgc                               
                            |         -40       |         -20                                     
Mouse     -231      gcccggctgcCCCCGGTGCCCGGATGTCCGTCAGGCTCGGCGCGAGCCgaggctccgg      -174     Mouse
                              |||| |||||||||||||| ||||| |  |||||||||                              
Human     -239      gccgcagaggCCCCAGTGCCCGGATGTCCATCAGGATTAGCGCGAGCCaatacgggcc      -182     Human
                            |         -40       |         -20                                     
                                   gtgcccGGATGtccat        gCGCGAgc                               
                                   ELK1_01(+)0.933         E2F1_Q3(-)1                            
                                   gtgcccggATGTCcatc                                              
                                   YY1_01(-)0.904                                                 
                                       ccgGATGTcc                                                 
                                       GATA1_01(+)0.99                                            
                                       ccgGATGTcc                                                 
                                       GATA2_01(+)0.98                                            
                                        cGGATGt                                                   
                                        PEA3_Q6(-)1                                               


                                                          EN1_01(-)0.926                          
                                                          gtACCAC                                 
                                                        PAX4_03(+)0.92                            
                                                        ccgtacCACCGc                              
                                                SP1_01(+)1                                        
                                                gaGGCGGgcc                                        
                            |         -40       |         -20                                     
Mouse     -480      cggcggaggtGCGCGCTGCCCTTAAAAGGAGGCGGGCCGTACCACCGCggcgcctgcg      -423     Mouse
                              |||| |||||| |  ||| |||||||||||||||||||                              
Human     -524      gggccgccgaGCGCCCTGCCCATTTAAGTAGGCGGGCCGTACCACCGCaactttcttg      -467     Human
                            |         -40       |         -20                                     
                                                taGGCGGgcc                                        
                                                SP1_01(+)1                                        
                                                        ccgtacCACCGc                              
                                                        PAX4_03(+)0.92                            
                                                          gtACCAC                                 
                                                          EN1_01(-)0.926                          


                                  IRF1_Q6(-)0.98                          
                                  AACTGaa                                 
                                AP2REP_01(-)0.918                         
                                aaAACTG                                   
                              EN1_01(-)0.922                              
                              tcAAAAC                                     
                        |         -20                                     
Mouse     -705      ctgggcacttTCAAAACTGAAAGCaaagttgaag      -672     Mouse
                              ||||||||||||||                              
Human     -877      tgtaaggaaaTCAAAACTGAAAGCggagtaacac      -844     Human
                        |         -20                                     
                              tcAAAAC                                     
                              EN1_01(-)0.922                              
                                aaAACTG                                   
                                AP2REP_01(-)0.918                         
                                  AACTGaa                                 
                                  IRF1_Q6(-)0.98                          


                                                 EN1_01(+)0.917                                   
                                                 GTTCTga                                          
                            |         -40       |         -20                                     
Mouse     -1171     aagctttgtcTTGTGTTCTTATGTAAGTAGTTCTGACCTCTGAGAGGGactaccggaa     -1114     Mouse
                              ||||||| || |  || |||||||||||||||||||||                              
Human     -1459     gacaatgtctTTGTGTTATTCTAAAAATAGTTCTGACCTCTGAGAGGGtcttggggac     -1402     Human
                            |         -40       |         -20                                     
                                                 GTTCTga                                          
                                                 EN1_01(+)0.917                                   


                                          PEA3_Q6(+)1                              
                                          aCTTCCc                                  
                       -40       |         -20                                     
Mouse     -1470     aacagaacagTGCTTTCTGTGCACTTCCCGTTTgtcacaagga     -1428     Mouse
                              ||||| ||| | ||||||| |||                              
Human     -1738     tgcagtggacTGCTTCCTGGGTACTTCCCATTTtatcacaaag     -1696     Human
                       -40       |         -20                                     
                                          aCTTCCc                                  
                                          PEA3_Q6(+)1                              


                                SOX17_01(-)1                        
                                ATTGTt                              
                              SOX5_01(-)1                           
                              gaATTGTtat                            
                            -20                                     
Mouse     -1595     agaagcgtgcGAATTGTTatctctagga     -1568     Mouse
                              ||||||||                              
Human     -1855     tacagtttgtGAATTGTTctttcaagta     -1828     Human
                            -20                                     
                              gaATTGTtct                            
                              SOX5_01(-)1                           
                                ATTGTt                              
                                SOX17_01(-)1                        


                                GATA2_01(+)0.982                                 
                                ccaGATGCcc                                       
                                GATA1_01(+)0.993                                 
                                ccaGATGCcc                                       
                     -40       |         -20                                     
Mouse     -1622     aagagagactTGCCAGATGCCCAAGTCAGAAgcgtgcgaat     -1582     Mouse
                              |||||||| ||||||||||||                              
Human     -1890     ttttaatgtcTGCCAGATACCCAAGTCAGAAtaactacagt     -1850     Human
                     -40       |         -20                                     
                                ccaGATACcc                                       
                                GATA1_01(+)0.993                                 
                                ccaGATACcc                                       
                                GATA2_01(+)0.995                                 


                                                 EN1_01(+)0.922                        
                                                 GTTTTcc                               
                           -40       |         -20                                     
Mouse     -1661     ccttatctttGCAATAAACACTGAAAGTTGTTTTCCTagaagagaga     -1615     Mouse
                              |||||||  ||||  | ||||||||||                              
Human     -1954     ttcatcattgGCAATAAGTACTGTCAATTGTTTTCCTcaaagaaaca     -1908     Human
                           -40       |         -20                                     
                                                 GTTTTcc                               
                                                 EN1_01(+)0.922                        


                               TEF1_Q6(+)0.943                          
                               GAGATg                                   
                              GATA2_01(+)0.979                          
                              agaGATGAgt                                
                              GATA1_01(+)0.988                          
                              agaGATGAgt                                
                      |         -20                                     
Mouse     -2474     ttatctgttgAGAGATGAGTGCagttatttat     -2443     Mouse
                              ||||||| ||||                              
Human     -2303     atctgggatcAGAGATGCGTGCcactatgctc     -2272     Human
                      |         -20                                     
                              agaGATGCgt                                
                              GATA1_01(+)0.993                          
                              agaGATGCgt                                
                              GATA2_01(+)0.982                          
                               GAGATg                                   
                               TEF1_Q6(+)0.943                          


                                     CEBPB_01(-)0.976                           
                                     taTTTGCtgtattt                             
                                  HFH3_01(+)0.981                               
                                  agaTATTTgctgt                                 
                    -40       |         -20                                     
Mouse     -2535     ccatcttcatGGGTAGATATTTGCTGTATTtttctcattt     -2496     Mouse
                              ||||| ||||||||||||||                              
Human     -4186     atatctttggGGGTAAATATTTGCTGTATTaaaatttttt     -4147     Human
                    -40       |         -20                                     
                                  aaaTATTTgctgt                                 
                                  HFH3_01(+)0.981                               
                                     taTTTGCtgtatta                             
                                     CEBPB_01(-)0.976                           


                               SP1_01(+)0.962                                  
                               caGGCTGgcc                                      
                             |         -20                                     
Mouse     -2658     actctgtagaCCAGGCTGGCCTCAAACTCagaaatccgc     -2620     Mouse
                              ||||||||| |||||||||                              
Human     -4802     accatgttggCCAGGCTGGTCTCAAACTCctgacctcaa     -4764     Human
                             |         -20                                     
                               caGGCTGgtc                                      
                               SP1_01(+)0.962                                  


                              CEBPB_01(+)0.97                                    
                              gaataagGCAACct                                     
                             CRX_Q4(+)0.907                                      
                             tgaaTAAGGcaac                                       
                     -40       |         -20                                     
Mouse     -3922     attttagagtGAATAAGGCAACCTGCTTAAAaaataatata     -3882     Mouse
                              ||||||||||||||| |||||                              
Human     -5352     ttagaattcgGAATAAGGCAACCTGTTTAAAttttttcttt     -5312     Human
                     -40       |         -20                                     
                             ggaaTAAGGcaac                                       
                             CRX_Q4(+)0.907                                      
                              gaataagGCAACct                                     
                              CEBPB_01(+)0.97                                    


                                                            GATA2_01(+)0.972                      
                                                            ataGATTTcc                            
                                                            GATA1_01(+)0.987                      
                                                            ataGATTTcc                            
                            |         -40       |         -20                                     
Mouse     -4174     ggttgggaggAGAGGGCATTTGGAAATTAGAGACCTGGAAATAGATTTccttaaatcc     -4117     Mouse
                              ||||| |||||| | ||||  || || |||||||||||                              
Human     -5835     gttgtaagaaAGAGGACATTTGTATATTAAGGATCTAGAAATAGATTTgcccttaggt     -5778     Human
                            |         -40       |         -20                                     
                                                            ataGATTTgc                            
                                                            GATA1_01(+)0.987                      
                                                            ataGATTTgc                            
                                                            GATA2_01(+)0.972                      


                                    GATA2_01(+)0.972                                                  
                                    atcGATTTgg                                                        
                                    GATA1_01(+)0.987                                                  
                                    atcGATTTgg                                                        
                      -60       |         -40       |         -20                                     
Mouse     -4293     caatgcagcgTTTAAGATCGATTTGGGATGGATTAGAGGATTGCTTTTCTTTatccacagga     -4232     Mouse
                              ||||| || |||||||| ||||| |||||| |||||| ||||                              
Human     -6258     aatgcaccatTTTAATATTGATTTGGGGTGGATGAGAGGACTGCTTTCCTTTttctactttt     -6197     Human
                      -60       |         -40       |         -20                                     
                                    attGATTTgg                                                        
                                    GATA1_01(+)0.987                                                  
                                    attGATTTgg                                                        
                                    GATA2_01(+)0.972                                                  


                              EN1_01(-)0.917                               
                              agAGAAC                                      
                         |         -20                                     
Mouse     -4344     caccctctggAGAGAACAGTCCCTTggaagtggcc     -4310     Mouse
                              ||||||| || ||||                              
Human     -6313     ctcctcctacAGAGAACTGTTCCTTtgggggcctc     -6279     Human
                         |         -20                                     
                              agAGAAC                                      
                              EN1_01(-)0.917                               


                                MSX1_01(+)0.908                            
                                tgtTTAATg                                  
                                IPF1_Q4(+)1                                
                                tgttTAATGagg                               
                                CRX_Q4(+)0.952                             
                                tgttTAATGagga                              
                               EN1_01(+)0.922                              
                               GTGTTta                                     
                              YY1_01(-)0.918                               
                              tgtgtttaATGAGgagc                            
                             HFH3_01(+)1                                   
                             gtgTGTTTaatga                                 
                             CRX_Q4(-)0.948                                
                             gtgtGTTTAatga                                 
                         |         -20                                     
Mouse     -4412     gctacccaagTGTGTTTAATGAGGAgccctgcttg     -4378     Mouse
                              |||||||||||||||                              
Human     -6372     gttacctggaTGTGTTTAATGAGGAtctatctatt     -6338     Human
                         |         -20                                     
                             atgtGTTTAatga                                 
                             CRX_Q4(-)0.948                                
                             atgTGTTTaatga                                 
                             HFH3_01(+)1                                   
                              tgtgtttaATGAGgatc                            
                              YY1_01(-)0.918                               
                               GTGTTta                                     
                               EN1_01(+)0.922                              
                                tgttTAATGagga                              
                                CRX_Q4(+)0.952                             
                                tgttTAATGagg                               
                                IPF1_Q4(+)1                                
                                tgtTTAATg                                  
                                MSX1_01(+)0.908                            


                                   GATA2_01(+)0.972                        
                                   gttGATTTct                              
                                   GATA1_01(+)0.987                        
                                   gttGATTTct                              
                                GFI1B_01(-)1                               
                                aatgtTGATTtc                               
                         |         -20                                     
Mouse     -5699     ctggagtgccCCAATGTTGATTTCTatttcttttt     -5665     Mouse
                              |||||||||||||||                              
Human     -6959     tagtaatagaCCAATGTTGATTTCTcagttttggc     -6925     Human
                         |         -20                                     
                                aatgtTGATTtc                               
                                GFI1B_01(-)1                               
                                   gttGATTTct                              
                                   GATA1_01(+)0.987                        
                                   gttGATTTct                              
                                   GATA2_01(+)0.972                        


                               GATA2_01(+)0.979                          
                               ccaGATGAgg                                
                               GATA1_01(+)0.988                          
                               ccaGATGAgg                                
                              MYOGENIN_Q6(+)0.964                        
                              tcCAGATg                                   
                       |         -20                                     
Mouse     -7156     atagttagacTCCAGATGAGGAGtctattgatt     -7124     Mouse
                              |||||||| ||||                              
Human     -7956     tgtaactgcaTCCAGATGGGGAGgatcttattg     -7924     Human
                       |         -20                                     
                              tcCAGATg                                   
                              MYOGENIN_Q6(+)0.964                        
                               ccaGATGGgg                                
                               GATA1_01(+)1                              
                               ccaGATGGgg                                
                               GATA2_01(+)0.987                          
