# Supplementary material for: Transcriptional double-autorepression feedforward circuits act for multicellularity and nervous system development
Source: BMC Genomics. 2011 May 11;12:228. doi: 10.1186/1471-2164-12-228 (PMC3116505; doi:10.1186/1471-2164-12-228)
Supplement: Additional file 4 — Alignments of conserved blocks for 5169 human-mouse orthologs with conserved TFBSs. The location and motif information for 386237 TFBSs are displayed in a character-based alignment-embedded layout. Each file name stands for a gene symbol and the file contains the alignments of conserved blocks with TFBS information for the corresponding gene. Each alignment is not interleaved. The graphical alignments with TFBS information for the 5169 human-mouse ortholog pairs are provided in a browsable format at our website http://genet.med.kagawa-u.ac.jp/pub/HMO_5169/List.htm, together with the character-based alignments with TFBSs and raw sequences contained in Additional files 4 and 2 respectively. [file 1471-2164-12-228-S4.ZIP › Additional_file_4/Text-based_Alignments/AFG3L2.aln.txt]

---------- AFG3L2 ----------

                                                                            SP1_01(+)1                           
                                                                            ggGGCGGagc                           
                       |         -60       |         -40       |         -20                                     
Mouse     -236      ctccggacccGAGGGCGTGGCCGGCCGCCTAGAGGGCACGTCGACGTCCGCACGCTGGGGCGGagcctggcga      -164     Mouse
                              |||| || ||| |||| |  |||||  ||| ||||||| || ||| |||||||                              
Human     -233      tgcactggcgGAGGTCGCGGCGGGCCTCGGAGAGGAGACGCCGACGTCAGCGCGCCGGGGCGGggctggcggc      -161     Human
                       |         -60       |         -40       |         -20                                     
                                                                            ggGGCGGggc                           
                                                                            SP1_01(+)1                           


                                       TFIII_Q6( -)1                                   
                                       CCTCCtgcc                                       
                                      PEA3_Q6(+) 0.937                                 
                                      gCCTCCt                                          
                                  CKROX_Q2(+)0.9 45                                    
                                  cCCCGCctc                                            
                                 SP1_01(-)1                                            
                                 gccCCGCCtc                                            
                                ETS1_B(-)0.907                                         
                                ggccccgcCTCCTgc                                        
                            SP1_01(-)0.943                                             
                            tttCGGCCcc                                                 
                          -40       |         -20                                      
Mouse     -493      caattcccttTCGGCCCCGCCTCCTGCC-CGCCCCCAccagctttac      -448     Mouse
                              |||||||||||||||||| ||||||||                              
Human     -335      agggtccttcTCGGCCCCGCCTCCTGCCGCGCCCCCAacgctgctcc      -289     Human
                           -40       |         -20                                     
                            tctCGGCCcc                                                 
                            SP1_01(-)0.943                                             
                                ggccccgcCTCCTgc                                        
                                ETS1_B(-)0.907                                         
                                 gccCCGCCtc                                            
                                 SP1_01(-)1                                            
                                  cCCCGCctc                                            
                                  CKROX_Q2(+)0.945                                     
                                      gCCTCCt                                          
                                      PEA3_Q6(+)0.937                                  
                                       CCTCCtgcc                                       
                                       TFIII_Q6(-)1                                    


                               EN1_01(+)0.922                                              
                               GTTTTct                                                     
                              CEBPB_01(-)0.972                                             
                              agTTTTCtataaat                                               
                     |         -40       |         -20                                     
Mouse     -1248     gtcatgtggaAGTTTTCTATAAATATCAACTAGGTTTAGTTcagtcatggt     -1198     Mouse
                              |||||||||||||| || | | | |||||||                              
Human     -1767     tgttatgagtAGTTTTCTATAAATGTCTATTTGATTTAGTTggttgtgttt     -1717     Human
                     |         -40       |         -20                                     
                              agTTTTCtataaat                                               
                              CEBPB_01(-)0.972                                             
                               GTTTTct                                                     
                               EN1_01(+)0.922                                              


                                                         SOX17_01(-)1                                    
                                                         ATTGTg                                          
                         -60       |         -40       |         -20                                     
Mouse     -1443     ttggtctttcTCTGATCCCGATTTCTAGTTTTGTTCTATTGTGGCTAGCAAGTATatattgtagt     -1379     Mouse
                              |||||| | |||||||| |||  ||  ||||||| ||| || |||                              
Human     -1921     tcagcctattTCTGATACTGATTTCTAATTTAATTTCATTGTGGATAGAAAATATgttttatatg     -1857     Human
                         -60       |         -40       |         -20                                     
                                                         ATTGTg                                          
                                                         SOX17_01(-)1                                    


                              EN1_01(+)0.922                           
                              GTTTTta                                  
                     |         -20                                     
Mouse     -2721     aagtttcaatGTTTTTAATTTccacctcaat     -2691     Mouse
                              |||||||||||                              
Human     -2079     atgtcttttaGTTTTTAATTTtattgatttt     -2049     Human
                     |         -20                                     
                              GTTTTta                                  
                              EN1_01(+)0.922                           


                                                              TEF1_Q6(+)0.915                                      
                                                              GGCATg                                               
                                                            SP1_01(+)0.921                                         
                                                            aaGGCATgcg                                             
                                                    GATA2_01(+)0.971                                               
                                                    tggGATTAaa                                                     
                                                    GATA1_01(+)0.985                                               
                                                    tggGATTAaa                                                     
                                                   PITX2_Q2(-)1    E2F1_Q3(-)0.982                                 
                                                   ctggGATTAaa     gCGCCAcc                                        
                                      PEA3_Q6(+)0 .937   YY1_01(-)0.902                                            
                                      gCCTCCc            ttaaaggcATGCGccac                                         
                                 SP1_01(-)0.972    CRX_Q4(-)1    PAX4_03(+)0.903                                   
                                 cctCTGCCtc        ctggGATTAaagg atgcgcCACCAc                                      
                        |         -60       |          -40       |         -20                                     
Mouse     -3539     agaaatctgcCTGCCTCTGCCTCCCGAGT-GCTGGGATTAAAGGCATGCGCCACCACGCCTGGCTtgttcaggct     -3466     Mouse
                              ||||||| ||||||| ||| |||||||||| ||||||||||||||| ||| ||||                              
Human     -4132     agtgattctgCTGCCTCAGCCTCCCAAGTAGCTGGGATTATAGGCATGCGCCACCATGCCCGGCTaattttgtat     -4058     Human
                         |         -60       |         -40       |         -20                                     
                                 cctCAGCCtc        ctggGATTAtagg atgcgcCACCAt                                      
                                 SP1_01(-)0.962    CRX_Q4(-)1    PAX4_03(+)0.903                                   
                                      gCCTCCc            ttataggcATGCGccac                                         
                                      PEA3_Q6(+)0.937    YY1_01(-)0.902                                            
                                                   ctggGATTAta     gCGCCAcc                                        
                                                   PITX2_Q2(-)1    E2F1_Q3(-)0.982                                 
                                                    tggGATTAta                                                     
                                                    GATA1_01(+)0.985                                               
                                                    tggGATTAta                                                     
                                                    GATA2_01(+)0.971                                               
                                                            taGGCATgcg                                             
                                                            SP1_01(+)0.921                                         
                                                              GGCATg                                               
                                                              TEF1_Q6(+)0.915                                      
