# Supplementary material for: Transcriptional double-autorepression feedforward circuits act for multicellularity and nervous system development
Source: BMC Genomics. 2011 May 11;12:228. doi: 10.1186/1471-2164-12-228 (PMC3116505; doi:10.1186/1471-2164-12-228)
Supplement: Additional file 4 — Alignments of conserved blocks for 5169 human-mouse orthologs with conserved TFBSs. The location and motif information for 386237 TFBSs are displayed in a character-based alignment-embedded layout. Each file name stands for a gene symbol and the file contains the alignments of conserved blocks with TFBS information for the corresponding gene. Each alignment is not interleaved. The graphical alignments with TFBS information for the 5169 human-mouse ortholog pairs are provided in a browsable format at our website http://genet.med.kagawa-u.ac.jp/pub/HMO_5169/List.htm, together with the character-based alignments with TFBSs and raw sequences contained in Additional files 4 and 2 respectively. [file 1471-2164-12-228-S4.ZIP › Additional_file_4/Text-based_Alignments/AFM.aln.txt]

---------- AFM ----------

                                         GATA2_01(+)0.971                                     
                                         ataGATTAac                                           
                                         GATA1_01(+)0.985                                     
                                         ataGATTAac                                           
                                        CRX_Q4(-)1                                            
                                        aataGATTAacta                                         
                                  HFH3_01(-)0.981                                             
                                  ttcagAAATAgat                                               
                                 CEBPGAMMA_Q6(-)1                                             
                                 tttcaGAAATaga                                                
                               CEBPB_01(+)0.996                                               
                               tatttcaGAAATag                                                 
                              EN1_01(+)0.991                                                  
                              GTATTtc                                                         
                              CEBPB_01(-)0.996                                                
                              gtATTTCagaaata                                                  
                             CEBPGAMMA_Q6(+)1                                                 
                             tgtATTTCagaaa                                                    
                        |         -40       |         -20                                     
Mouse     -141      aaaagcctatGTATTTCAGAAATAGATTAACTAAGTTACTTTTTaacaaatgtt       -88     Mouse
                              |||||||||||||||||||| || ||||||||||                              
Human     -127      caaatactcaGTATTTCAGAAATAGATTAAATAGGTTACTTTTTtactgataat       -74     Human
                        |         -40       |         -20                                     
                             agtATTTCagaaa                                                    
                             CEBPGAMMA_Q6(+)1                                                 
                              gtATTTCagaaata                                                  
                              CEBPB_01(-)0.996                                                
                              GTATTtc                                                         
                              EN1_01(+)0.991                                                  
                               tatttcaGAAATag                                                 
                               CEBPB_01(+)0.996                                               
                                 tttcaGAAATaga                                                
                                 CEBPGAMMA_Q6(-)1                                             
                                  ttcagAAATAgat                                               
                                  HFH3_01(-)0.981                                             
                                        aataGATTAaata                                         
                                        CRX_Q4(-)1                                            
                                         ataGATTAaa                                           
                                         GATA1_01(+)0.985                                     
                                         ataGATTAaa                                           
                                         GATA2_01(+)0.971                                     


                                  EN1_01(-)0.922                        
                                  gaAACAC                               
                      |         -20                                     
Mouse     -220      tttttttcctCAGTGAAACACAgcataatttt      -189     Mouse
                              ||| ||||||||                              
Human     -209      agattttttcCAGCGAAACACAaaggtaattt      -178     Human
                      |         -20                                     
                                  gaAACAC                               
                                  EN1_01(-)0.922                        


                              YY1_01(+)0.906                                      
                              ctttAACATttggagta                                   
                             CRX_Q4(+)0.9                                         
                             tcttTAACAtttg                                        
                      -40       |         -20                                     
Mouse     -321      gtcttttcttCTTTAACATTTGGAGTATGTTAcaacttttgg      -280     Mouse
                              |||||||||||| ||||| |||                              
Human     -313      ccctttgttcCTTTAACATTTGCAGTATTTTAagtttttttt      -272     Human
                      -40       |         -20                                     
                             ccttTAACAtttg                                        
                             CRX_Q4(+)0.9                                         
                              ctttAACATttgcagta                                   
                              YY1_01(+)0.906                                      


                                TEF1_Q6(-)0.943                     
                                cATCTC                              
                            -20                                     
Mouse     -1119     aacccttgtgAGCATCTCgaaagaccca     -1092     Mouse
                              ||||||||                              
Human     -805      ccctttgacaAGCATCTCcccatttcct      -778     Human
                            -20                                     
                                cATCTC                              
                                TEF1_Q6(-)0.943                     


                                                      EN1_01(-)0.926                       
                                                      ccACCAC                              
                     |         -40       |         -20                                     
Mouse     -1421     ctctgcctccAAGTGCTGTGATTAAAGGTTTGTGCCACCACcatgcctggc     -1371     Mouse
                              ||||||||  |||| |||| || ||||||||                              
Human     -1000     cggcttcccaAAGTGCTGGCATTACAGGTGTGAGCCACCACgcccagccag      -950     Human
                     |         -40       |         -20                                     
                                                      ccACCAC                              
                                                      EN1_01(-)0.926                       


                                 SP1_01(+)0.972                         
                                 gaGGCAGaga                             
                               PEA3_Q6(-)0.937                          
                               gGGAGGc                                  
                           IK2_01(+)0.978                               
                           actCGGGAggca                                 
                      |         -20                                     
Mouse     -1736     tcccagcactCGGGAGGCAGAGacaggcagat     -1705     Mouse
                              ||||||||||||                              
Human     -1450     cgcttggaccCGGGAGGCAGAGgttgcagtga     -1419     Human
                      |         -20                                     
                           accCGGGAggca                                 
                           IK2_01(+)0.978                               
                               gGGAGGc                                  
                               PEA3_Q6(-)0.937                          
                                 gaGGCAGagg                             
                                 SP1_01(+)0.972                         


                                                PITX2_Q2(+)1                              
                                                ttTAATCccag                               
                                                GATA2_01(-)0.971                          
                                                ttTAATCcca                                
                                                GATA1_01(-)0.985                          
                                                ttTAATCcca                                
                                              CRX_Q4(+)1                                  
                                              ccttTAATCccag                               
                              -40       |         -20                                     
Mouse     -1769     agagtcaccgGGCGTGGTGGTGCACACCTTTAATCCCAGCactcgggagg     -1720     Mouse
                              ||| |||||| |  ||||| ||||||||||                              
Human     -1516     aaaatatcctGGCATGGTGGGGTGCACCTGTAATCCCAGCtactcaggaa     -1467     Human
                              -40       |         -20                                     
                                              cctgTAATCccag                               
                                              CRX_Q4(+)1                                  
                                                tgTAATCcca                                
                                                GATA1_01(-)0.985                          
                                                tgTAATCcca                                
                                                GATA2_01(-)0.971                          
                                                tgTAATCccag                               
                                                PITX2_Q2(+)1                              


                                  GATA2_01(-)1                            
                                  aaCTATCcca                              
                                  GATA1_01(-)1                            
                                  aaCTATCcca                              
                        |         -20                                     
Mouse     -4275     gcctgtctctATAAAACTATCCCAgttaaactgc     -4242     Mouse
                              |||||| |||||||                              
Human     -2572     tcatatggccATAAAAATATCCCAtgcttattaa     -2539     Human
                        |         -20                                     
                                  aaATATCcca                              
                                  GATA1_01(-)0.99                         
                                  aaATATCcca                              
                                  GATA2_01(-)0.994                        


                                EN1_01(+)0.922                        
                                GTTTTta                               
                              -20                                     
Mouse     -4551     taggtctagaATGTTTTTAGgctctgagac     -4522     Mouse
                              ||||||||||                              
Human     -3540     aactattatgATGTTTTTAGaatgtgtgcc     -3511     Human
                              -20                                     
                                GTTTTta                               
                                EN1_01(+)0.922                        


                              CRX_Q4(+)0.907                             
                              tctcTAAGGcagg                              
                       |         -20                                     
Mouse     -4640     aaagtgattgTCTCTAAGGCAGGcttactgcct     -4608     Mouse
                              |||||||||||||                              
Human     -6144     gttccatagaTCTCTAAGGCAGGggcaaaatgc     -6112     Human
                       |         -20                                     
                              tctcTAAGGcagg                              
                              CRX_Q4(+)0.907                             


                                EN1_01(+)0.922                        
                                GTTTTgg                               
                              -20                                     
Mouse     -6237     gagggagattTTGTTTTGGCtcatgtaaca     -6208     Mouse
                              ||||||||||                              
Human     -6350     attttccccaTTGTTTTGGCaattaacatt     -6321     Human
                              -20                                     
                                GTTTTgg                               
                                EN1_01(+)0.922                        


                                PEA3_Q6(-)0.937                       
                                gGGAGGg                               
                               CKROX_Q2(-)1                           
                               tggGAGGGa                              
                              -20                                     
Mouse     -6251     gacagaagcaATGGGAGGGAgattttgttt     -6222     Mouse
                              ||||||||||                              
Human     -6407     ctggcctgtgATGGGAGGGActgctaggaa     -6378     Human
                              -20                                     
                               tggGAGGGa                              
                               CKROX_Q2(-)1                           
                                gGGAGGg                               
                                PEA3_Q6(-)0.937                       
