# Supplementary material for: Transcriptional double-autorepression feedforward circuits act for multicellularity and nervous system development
Source: BMC Genomics. 2011 May 11;12:228. doi: 10.1186/1471-2164-12-228 (PMC3116505; doi:10.1186/1471-2164-12-228)
Supplement: Additional file 4 — Alignments of conserved blocks for 5169 human-mouse orthologs with conserved TFBSs. The location and motif information for 386237 TFBSs are displayed in a character-based alignment-embedded layout. Each file name stands for a gene symbol and the file contains the alignments of conserved blocks with TFBS information for the corresponding gene. Each alignment is not interleaved. The graphical alignments with TFBS information for the 5169 human-mouse ortholog pairs are provided in a browsable format at our website http://genet.med.kagawa-u.ac.jp/pub/HMO_5169/List.htm, together with the character-based alignments with TFBSs and raw sequences contained in Additional files 4 and 2 respectively. [file 1471-2164-12-228-S4.ZIP › Additional_file_4/Text-based_Alignments/AFP.aln.txt]

---------- AFP ----------

                                                                        MSX1_01(+)0.912                                                       
                                                                        taaTTATTg                                                             
                                                                     CRX_Q4(-)0.955                                                           
                                                                     tgttAATTAttgg                                                            
                                  SF1_Q6(+)1                        S8_01(-)1                      ELF1_Q6(+)1                                
                                  tgtCCTTG                          ctgtTAATTattggca               acgtaAGGAAat                               
                                 LRH1_Q5(+)1                        CRX_Q4(+)0.955                CRX_Q4(+)0.907                              
                                 ttgtCCTTGaac                       ctgtTAATTattg                 aacgTAAGGaaat                               
                      -100      |         -80       |         -60       |         -40       |         -20                                     
Mouse     -222      tctgaagtggTCTTTGTCCTTGAACATAGGATACAAGTGACCCCTGCTCTGTTAATTATTGGCAAATTGCCTAACTTCAACGTAAGGAAATAgagtcatatg      -121     Mouse
                              ||| ||||||||||||||  |||||| | ||| ||   |||||||||||||||||||  || |  |||||| ||||||||||                              
Human     -224      cccaaagagcTCTGTGTCCTTGAACATAAAATACAAATAACCGCTATGCTGTTAATTATTGGCAAATGTCCCATTTTCAACCTAAGGAAATAccataaagta      -123     Human
                      -100      |         -80       |         -60       |         -40       |         -20                                     
                                 gtgtCCTTGaac                       ctgtTAATTattg                 aaccTAAGGaaat                               
                                 LRH1_Q5(+)1                        CRX_Q4(+)0.955                CRX_Q4(+)0.907                              
                                  tgtCCTTG                          ctgtTAATTattggca               acctaAGGAAat                               
                                  SF1_Q6(+)1                        S8_01(-)1                      ELF1_Q6(+)1                                
                                                                     tgttAATTAttgg                                                            
                                                                     CRX_Q4(-)0.955                                                           
                                                                        taaTTATTg                                                             
                                                                        MSX1_01(+)0.912                                                       


                                       HFH3_01(+)0.931                             
                                       tttTCTTTatggc                               
                                       CRX_Q4(-)0.9                                
                                       ttttCTTTAtggc                               
                                      FREAC7_01(-)1                                
                                      cttttcTTTATggcta                             
                                     CEBPB_01(-)0.972                              
                                     ccTTTTCtttatgg                                
                       -40       |         -20                                     
Mouse     -365      acatagtaagTCTGCTACCTTTTCTTTATGGCTatatctatgt      -323     Mouse
                              ||||||  |||||||||||||||                              
Human     -392      gcataccaaaTCTGCTGTCTTTTCTTTATGGCTtcattaactt      -350     Human
                       -40       |         -20                                     
                                     tcTTTTCtttatgg                                
                                     CEBPB_01(-)0.972                              
                                      cttttcTTTATggctt                             
                                      FREAC7_01(-)1                                
                                       ttttCTTTAtggc                               
                                       CRX_Q4(-)0.9                                
                                       tttTCTTTatggc                               
                                       HFH3_01(+)0.931                             


                                                                              EN1_01(+)0.922                                  
                                                                              GTTTTct                                         
                                                                             YY1_01(-)0.906                                   
                                                                             agttttctATGTTaaac                                
                                                                       CRX_Q4(+)0.911                                         
                                                                       gctgTAAGTtttc                                          
                          -80       |         -60       |         -40       |         -20                                     
Mouse     -620      ttattctttgGCACATAAAATTAGAATGGGAGCTGGCTCATCAGGTTTTGTGCTGTAAGTTTTCTATGTTAAACCAgatgcgatac      -535     Mouse
                              ||| |||||||||  || |||  ||| | || |||  ||||||| ||||||||||||||||| |||                              
Human     -754      agacacatgtGCAAATAAAATTATTATAGGACTTGGTTTATTAGGGCTTGTGCTCTAAGTTTTCTATGTTAAGCCAtacatcgcat      -669     Human
                          -80       |         -60       |         -40       |         -20                                     
                                                                       gctcTAAGTtttc                                          
                                                                       CRX_Q4(+)0.911                                         
                                                                             agttttctATGTTaagc                                
                                                                             YY1_01(-)0.906                                   
                                                                              GTTTTct                                         
                                                                              EN1_01(+)0.922                                  


                                     GATA2_01(-)0.979                       
                                     caTCATCtta                             
                                     GATA1_01(-)0.988                       
                                     caTCATCtta                             
                                  GATA2_01(-)0.979                          
                                  caTCATCatc                                
                                  GATA1_01(-)0.988                          
                                  caTCATCatc                                
                               GATA2_01(-)0.982                             
                               taGCATCatc                                   
                               GATA1_01(-)0.993                             
                               taGCATCatc                                   
                          |         -20                                     
Mouse     -700      tttgttgctgTTAGCATCATCATCTTagggcttgag      -665     Mouse
                              ||| ||||||||||||                              
Human     -819      tcatttagtaTTAACATCATCATCTTgagttgctaa      -784     Human
                          |         -20                                     
                               taACATCatc                                   
                               GATA1_01(-)0.99                              
                               taACATCatc                                   
                               GATA2_01(-)0.98                              
                                  caTCATCatc                                
                                  GATA1_01(-)0.988                          
                                  caTCATCatc                                
                                  GATA2_01(-)0.979                          
                                     caTCATCttg                             
                                     GATA1_01(-)0.988                       
                                     caTCATCttg                             
                                     GATA2_01(-)0.979                       


                            IPF1_Q4(+)1                                 
                            actcTAATGtgt                                
                            CRX_Q4(+)0.952                              
                            actcTAATGtgta                               
                      |         -20                                     
Mouse     -809      ttccatcaacTCTAATGTGTAGagaaatggaa      -778     Mouse
                              ||||||||||||                              
Human     -900      ccccagtgatTCTAATGTGTAGccaagatcgg      -869     Human
                      |         -20                                     
                            attcTAATGtgta                               
                            CRX_Q4(+)0.952                              
                            attcTAATGtgt                                
                            IPF1_Q4(+)1                                 


                                             EN1_01(+)0.93                                    
                                             GTTATtt                                          
                        |         -40       |         -20                                     
Mouse     -1233     gagtacactaTATTTTCTAGTGTAAGTTATTTGTTTTTATAATCacatctttaa     -1180     Mouse
                              ||||| || ||||  |||||||| ||||||||||                              
Human     -1068     catattaattTATTTCCTGGTGTGGGTTATTTGATTTTATAATCttacctttag     -1015     Human
                        |         -40       |         -20                                     
                                             GTTATtt                                          
                                             EN1_01(+)0.93                                    


                              CRX_Q4(-)0.948      CEBPB_01(-)1                                
                              aataTATTAtggg       ccATTGCattaaat                              
                        |         -40       |         -20                                     
Mouse     -1324     ttctattactAATATATTATGGGAATCTTTCCATTGCATTAAATgttactctat     -1271     Mouse
                              ||||||||||| | || |||||||| ||||||||                              
Human     -1167     ttcagttaacAATATATTATGAGCATATTTCCATTTCATTAAATattcttccac     -1114     Human
                        |         -40       |         -20                                     
                              aataTATTAtgag       ccATTTCattaaat                              
                              CRX_Q4(-)0.948      CEBPB_01(-)0.996                            


                                POU1F1_Q6(-)1                                               
                                atacATTCAt                                                  
                                  POU6F1_01(+)0.982                                         
                                  acattcATTAT                                               
                            POU1F1_Q6(-)0.987                                               
                            ataaATACAt                                                      
                      |         -40       |         -20                                     
Mouse     -1674     gttattggatAAATACATTCATTATCCACTTAGCAAGTGTTGggtcctgtct     -1623     Mouse
                              ||||||||| ||||| || | | ||| |||||                              
Human     -1973     atgttggaacAAATACATTTATTATTCATTCATCAAATGTTGctgagtcctg     -1922     Human
                      |         -40       |         -20                                     
                            acaaATACAt                                                      
                            POU1F1_Q6(-)0.987                                               
                                  acatttATTAT                                               
                                  POU6F1_01(+)0.982                                         
                                           attcATTCAt                                       
                                           POU1F1_Q6(-)1                                    


                                                              GATA2_01(+)0.98                                         
                                                              cttGATGTgt                                              
                                                              GATA1_01(+)0.99                                         
                                                              cttGATGTgt                                              
                            |         -60       |         -40       |         -20                                     
Mouse     -2058     aagcatgccaATGAATTGGTAGCTGATATAACATGCTTCTGTCTTGATGTGTACATATCATCTGGAGTatgtatgtat     -1981     Mouse
                              ||||| |||| ||||| | ||||| | | || |||||||||||||||| || || |||                              
Human     -2343     cgacatcttgATGAACTGGTGGCTGACACAACATACAT-TGGCTTGATGTGTACATATTATTTGTAGTtgtgtgtgta     -2267     Human
                           |         -60       |         -40        |         -20                                     
                                                              cttGATGTgt                                              
                                                              GATA1_01(+)0.99                                         
                                                              cttGATGTgt                                              
                                                              GATA2_01(+)0.98                                         


                              PEA3_Q6(-)1                                
                              aGGATGa                                    
                             GATA2_01(+)0.979                            
                             aagGATGAca                                  
                             GATA1_01(+)0.988                            
                             aagGATGAca                                  
                       |         -20                                     
Mouse     -2130     aagggaattaAGGATGACACAAAccctgaagta     -2098     Mouse
                              |||||||||||||                              
Human     -2443     aggagattggAGGATGACACAAAaccagcataa     -2411     Human
                       |         -20                                     
                             gagGATGAca                                  
                             GATA1_01(+)0.988                            
                             gagGATGAca                                  
                             GATA2_01(+)0.979                            
                              aGGATGa                                    
                              PEA3_Q6(-)1                                


                                                        CRX_Q4(+)0.904                                                        
                                                        tgaaTAAATcaaa                                                         
                                                       POU1F1_Q6(+)1                                                          
                                                       aTGAATaaat                                                             
                                                      FREAC7_01(+)1                                                           
                                                      aatgaATAAAtcaaac                                                        
                                                   POU1F1_Q6(+)1                                                              
                                                   tTGAATgaat                                                                 
                          -80       |         -60       |         -40       |         -20                                     
Mouse     -2696     atatcatctcAATGCAGAGTTCACATTTTCCTTGAATGAATAAATCAAACCCTCATCTGTTGAGTTCTACTCTGTGgcgggttcta     -2611     Mouse
                              |||||||| || |||||||  |||||||||||||| |||||| ||||| | |||| ||||| ||||                              
Human     -2783     cagtgcctggAATGCAGACTTAACATTTTA-TTGAATGAATAAATAAAACCC-CATCTATCGAGTGCTACTTTGTGcaagacccgg     -2700     Human
                        -80       |         -60        |         -40        |         -20                                     
                                                   tTGAATgaat                                                                 
                                                   POU1F1_Q6(+)1                                                              
                                                      aatgaATAAAtaaaac                                                        
                                                      FREAC7_01(+)1                                                           
                                                       aTGAATaaat                                                             
                                                       POU1F1_Q6(+)1                                                          
                                                        tgaaTAAATaaaa                                                         
                                                        CRX_Q4(+)0.904                                                        


                                 TEF1_Q6(-)1                            
                                 cATTCC                                 
                      |         -20                                     
Mouse     -4465     tatgtgtattTCTCATTCCCTAtcagcaatgc     -4434     Mouse
                              ||||||||||||                              
Human     -3120     ctgcattttcTCTCATTCCCTAagtgtgcatt     -3089     Human
                      |         -20                                     
                                 cATTCC                                 
                                 TEF1_Q6(-)1                            


                            GATA2_01(-)0.972                          
                            ttAAATCtaa                                
                            GATA1_01(-)0.987                          
                            ttAAATCtaa                                
                              -20                                     
Mouse     -4519     cttagcttttAAATCTAATTctttctattt     -4490     Mouse
                              ||||||||||                              
Human     -3605     ttgttccttaAAATCTAATTacttttagcc     -3576     Human
                              -20                                     
                            taAAATCtaa                                
                            GATA1_01(-)0.987                          
                            taAAATCtaa                                
                            GATA2_01(-)0.972                          


                                   EN1_01(+)0.987                                                                                                           
                                   GTACTta                                                                                                                  
                                 NKX3A_01(-)1                                                                                                               
                                 ctgTACTTagga                                                                                                               
                                 CRX_Q4(-)0.911                                                             TCF4_Q5(-)1                                     
                                 ctgtACTTAggac                                                              ttCAAAGc                                        
                          |         -100      |         -80       |         -60       |         -40       |         -20                                     
Mouse     -4966     aaaagcatggACTCTGTACTTAGGACTGCGCTTTGAGCAATGGCACAGCAAGCTTTAACCCTGTTTGCAGTCAGCACACAAACTGTGGTTCAAAGCTCCACTTTATctcttcttgt     -4851     Mouse
                              |||||||||||||||||   |||||||||||  ||||   || || |    ||||||| || || | ||||||| |||||||||||||| ||||||                              
Human     -3984     attgctgtgaACTCTGTACTTAGGACTAAACTTTGAGCAATAACACATATAGATTGAGGATTGTTTGCTGTTAGTATACAAACTCTGGTTCAAAGCTCCTCTTTATtgcttgtctt     -3869     Human
                          |         -100      |         -80       |         -60       |         -40       |         -20                                     
                                 ctgtACTTAggac                                                              ttCAAAGc                                        
                                 CRX_Q4(-)0.911                                                             TCF4_Q5(-)1                                     
                                 ctgTACTTagga                                                                                                               
                                 NKX3A_01(-)1                                                                                                               
                                   GTACTta                                                                                                                  
                                   EN1_01(+)0.987                                                                                                           


                                                  AP2REP_01(+)0.918                     
                                                  CAGTTta                               
                                                IRF1_Q6(+)0.98                          
                                                ttCAGTT                                 
                            -40       |         -20                                     
Mouse     -5075     caagattagcATCTTTTTGATGGCAGAGTTCAGTTTACcgggtcacat     -5028     Mouse
                              |||||| | ||  || ||||||||||||                              
Human     -4099     ttagttttgaATCTTTCTAATACCAAAGTTCAGTTTACtgttccatgt     -4052     Human
                            -40       |         -20                                     
                                                ttCAGTT                                 
                                                IRF1_Q6(+)0.98                          
                                                  CAGTTta                               
                                                  AP2REP_01(+)0.918                     


                                                     IRF1_Q6(+)0.975                       
                                                     ttCATTT                               
                                                POU1F1_Q6(-)1                              
                                                cgtcATTCAt                                 
                     |         -40       |         -20                                     
Mouse     -5769     ttctgttaccAGAAGAGCATGAGACATGCGTCATTCATTTGagggcataaa     -5719     Mouse
                              ||| ||| |||||| ||| ||||||||||||                              
Human     -4902     ttctgtggtgAGATGAGTATGAGAGATGTGTCATTCATTTGtatcaatgaa     -4852     Human
                     |         -40       |         -20                                     
                                                tgtcATTCAt                                 
                                                POU1F1_Q6(-)1                              
                                                     ttCATTT                               
                                                     IRF1_Q6(+)0.975                       


                                 EN1_01(+)0.922                            
                                 GTTTTct                                   
                         |         -20                                     
Mouse     -6032     tagccatgagTCTGTTTTCTACCCAcagataacaa     -5998     Mouse
                              |||||||||| ||||                              
Human     -5199     tggtggtaatTCTGTTTTCTCCCCAtaggtgagat     -5165     Human
                         |         -20                                     
                                 GTTTTct                                   
                                 EN1_01(+)0.922                            


                                  CRX_Q4(-)0.911                               
                                  gagaACTTAacag                                
                                IRF1_Q6(-)0.924                                
                                AAGAGaa                                        
                             |         -20                                     
Mouse     -6145     ataggataagTAAAGAGAACTTAACAGCAtcagggaatg     -6107     Mouse
                              ||||||||| |||||||||                              
Human     -5317     gagcatttgtTAAAGAGAATTTAACAGCAagaggaaata     -5279     Human
                             |         -20                                     
                                AAGAGaa                                        
                                IRF1_Q6(-)0.924                                
                                  gagaATTTAacag                                
                                  CRX_Q4(-)0.904                               


                              GATA2_01(-)0.98                                                   
                              aaACATCttt                                                        
                              GATA1_01(-)0.99                                                   
                              aaACATCttt                                                        
                          |         -40       |         -20                                     
Mouse     -6261     cacacagcagAAACATCTTTCTATGTTTGACTTCTAGTTCTTTGATgtaatcatat     -6206     Mouse
                              ||| |||||| ||||||| |   ||||||| |||||                              
Human     -5460     tacgagtggaAAAGATCTTTTTATGTTTTATGCCTAGTTCCTTGATacaaacttgt     -5405     Human
                          |         -40       |         -20                                     
                              aaAGATCttt                                                        
                              GATA1_01(-)0.985                                                  
                              aaAGATCttt                                                        
                              GATA2_01(-)0.972                                                  


                                GATA2_01(+)0.979                                  
                                tttGATGAag                                        
                                GATA1_01(+)0.988                                  
                                tttGATGAag                                        
                              TCF4_Q5(+)1                                         
                              cCTTTGat                                            
                      -40       |         -20                                     
Mouse     -6529     agataaaattCCTTTGATGAAGGAAAACAGTCcttttttttt     -6488     Mouse
                              ||||||||||||  ||| ||||                              
Human     -5766     ggacaagatcCCTTTGATGAAGTGAAATAGTCttcttttttt     -5725     Human
                      -40       |         -20                                     
                              cCTTTGat                                            
                              TCF4_Q5(+)1                                         
                                tttGATGAag                                        
                                GATA1_01(+)0.988                                  
                                tttGATGAag                                        
                                GATA2_01(+)0.979                                  


                                MYOGENIN_Q6(+)0.973                           GATA2_01(+)0.98                                                                               
                                ttCAGTTg                                      atcGATGTct                                                                                    
                                IRF1_Q6(+)0.98                                GATA1_01(+)0.99                                                                               
                                ttCAGTT                                       atcGATGTct                                                                                    
                      |         -120      |         -100      |         -80       |         -60       |         -40       |         -20                                     
Mouse     -6743     gtgaacctggTTTTCAGTTGACACTCCACTGACATTGCTGTAGCTCTGCTTGACCTATATCGATGTCTGGGTGCACCTTTATTGACTTTGACATATTTCTGTCCTTTTAAGTTCGACAGGCAgctcggttgc     -6612     Mouse
                              |||||||||| | ||  ||| || ||||| || |||||| |||||  ||| |||||||  || ||||||  | ||| ||||   | |||| |||||||||||| | ||||||                              
Human     -5977     gtaaaatgtaTTTTCAGTTGGCCCTTGACTTACTTTGCTCTATCTCTGCATGACCCGTATTGATGTCTTAGTTCACCTTGCT-GACCTTGAGGCACTTCTATCCTTTTAAGTTTGGCAGGCAagattggttg     -5847     Human
                     |         -120      |         -100      |         -80       |         -60       |          -40       |         -20                                     
                                ttCAGTT                                       attGATGTct                                                                                    
                                IRF1_Q6(+)0.98                                GATA1_01(+)0.99                                                                               
                                ttCAGTTg                                      attGATGTct                                                                                    
                                MYOGENIN_Q6(+)0.973                           GATA2_01(+)0.98                                                                               


                                          IK2_01(+)1                                
                                          agcTGGGAagag                              
                              TEF1_Q6(-)0.915 PEA3_Q6(-)1                           
                              cATTGC          gGGAAGa                               
                        -40       |         -20                                     
Mouse     -6988     tacatctgccCATTGCTCTAGCAGCTGGGAAGAGggctccattt     -6945     Mouse
                              ||||||| ||| ||||||||||||                              
Human     -6235     aataccctgtCATTGCTATAGAAGCTGGGAAGAGaaggagtcca     -6192     Human
                        -40       |         -20                                     
                              cATTGC          gGGAAGa                               
                              TEF1_Q6(-)0.915 PEA3_Q6(-)1                           
                                          agcTGGGAagag                              
                                          IK2_01(+)1                                
