# Supplementary material for: Transcriptional double-autorepression feedforward circuits act for multicellularity and nervous system development
Source: BMC Genomics. 2011 May 11;12:228. doi: 10.1186/1471-2164-12-228 (PMC3116505; doi:10.1186/1471-2164-12-228)
Supplement: Additional file 4 — Alignments of conserved blocks for 5169 human-mouse orthologs with conserved TFBSs. The location and motif information for 386237 TFBSs are displayed in a character-based alignment-embedded layout. Each file name stands for a gene symbol and the file contains the alignments of conserved blocks with TFBS information for the corresponding gene. Each alignment is not interleaved. The graphical alignments with TFBS information for the 5169 human-mouse ortholog pairs are provided in a browsable format at our website http://genet.med.kagawa-u.ac.jp/pub/HMO_5169/List.htm, together with the character-based alignments with TFBSs and raw sequences contained in Additional files 4 and 2 respectively. [file 1471-2164-12-228-S4.ZIP › Additional_file_4/Text-based_Alignments/AFTPH.aln.txt]

---------- AFTPH ----------

                                 EN1_01(+)1                            
                                 GTAATct                               
                                GATA2_01(-)0.971                       
                                tgTAATCtgc                             
                                GATA1_01(-)0.985                       
                                tgTAATCtgc                             
                              CRX_Q4(+)1                               
                              tatgTAATCtgcc                            
                     |         -20                                     
Mouse     -96       aaagccttgtTATGTAATCTGcctttgaaaa       -66     Mouse
                              |||||||||||                              
Human     -87       gatcttgttcTATGTAATCTGtcccctccaa       -57     Human
                     |         -20                                     
                              tatgTAATCtgtc                            
                              CRX_Q4(+)1                               
                                tgTAATCtgt                             
                                GATA1_01(-)0.985                       
                                tgTAATCtgt                             
                                GATA2_01(-)0.971                       
                                 GTAATct                               
                                 EN1_01(+)1                            


                                          EN1_01(+)0.922                         
                                          GTTTTaa                                
                                       SOX17_01(-)1                              
                                       ATTGTt                                    
                                     SOX5_01(-)1                                 
                                     gtATTGTttt                                  
                     -40       |         -20                                     
Mouse     -135      ccttgccagaTAACTTTGTATTGTTTTAAAGaaacttgaaa       -95     Mouse
                              ||| |||| ||||||||||||                              
Human     -140      tagagcattgTAAATTTGCATTGTTTTAAAGtagctttgag      -100     Human
                     -40       |         -20                                     
                                     gcATTGTttt                                  
                                     SOX5_01(-)1                                 
                                       ATTGTt                                    
                                       SOX17_01(-)1                              
                                          GTTTTaa                                
                                          EN1_01(+)0.922                         


                                  HFH3_01(-)0.931                                         
                                  aaaagAAAAAtag                                           
                              -40       |         -20                                     
Mouse     -551      ttgtaatcttACCCAAAAGAAAAATAGCTGTAAAAATACAgcataggact      -502     Mouse
                              ||| || |||||||||| |  ||| |||||                              
Human     -222      aagtaattgcACCTAAGAGAAAAATAGATTAAAAGATACAaaacatcatg      -173     Human
                              -40       |         -20                                     
                                  aagagAAAAAtag                                           
                                  HFH3_01(-)0.931                                         


                                                    EN1_01(+)0.987                        
                                                    GTACTtt                               
                              -40       |         -20                                     
Mouse     -852      caggaaagtaCCCAAGAGAAGATTTTATAGGTGTACTTTTatacgttcaa      -803     Mouse
                              |||| ||||  ||||| ||| |||||||||                              
Human     -380      aagcacttacCCCAGGAGAGAATTTTGTAGCTGTACTTTTgtaagtgtat      -331     Human
                              -40       |         -20                                     
                                                    GTACTtt                               
                                                    EN1_01(+)0.987                        


                                  YY1_01(+)0.906                                            
                                  aataAACATtgaaaagg                                         
                                HFH3_01(-)1                                                 
                                gaaatAAACAttg                                               
                                CRX_Q4(+)0.948                                              
                                gaaaTAAACattg                                               
                              FREAC7_01(+)1                                                 
                              cagaaATAAAcattga                                              
                              FREAC4_01(+)1                                                 
                              cagaaaTAAACattga                                              
                            HFH3_01(-)0.981                                                 
                            gccagAAATAaac                                                   
                      |         -40       |         -20                                     
Mouse     -1352     ttaacttggcCAGAAATAAACATTGAAAAGGAAAATGAAGAAcatcgttaac     -1301     Mouse
                              ||||||||||||||||||||  || |||||||                              
Human     -541      taacttgggtCAGAAATAAACATTGAAAAGCCAAGTGAAGAAaatatttgta      -490     Human
                      |         -40       |         -20                                     
                            gtcagAAATAaac                                                   
                            HFH3_01(-)0.981                                                 
                              cagaaaTAAACattga                                              
                              FREAC4_01(+)1                                                 
                              cagaaATAAAcattga                                              
                              FREAC7_01(+)1                                                 
                                gaaaTAAACattg                                               
                                CRX_Q4(+)0.948                                              
                                gaaatAAACAttg                                               
                                HFH3_01(-)1                                                 
                                  aataAACATtgaaaagc                                         
                                  YY1_01(+)0.906                                            


                                  IK2_01(+)1                               
                                  catTGGGAgaac                             
                            YY1_01(+)1                                     
                            tgttACCATtgggagaa                              
                         |         -20                                     
Mouse     -1453     gctgactgtgTTACCATTGGGAGAAcctgtgtata     -1419     Mouse
                              |||||||||||||||                              
Human     -651      tattactataTTACCATTGGGAGAAgctaagtgga      -617     Human
                         |         -20                                     
                            tattACCATtgggagaa                              
                            YY1_01(+)1                                     
                                  catTGGGAgaag                             
                                  IK2_01(+)1                               


                                       EN1_01(-)0.922                       
                                       tgAAAAC                              
                                    IRF1_Q6(-)0.975                         
                                    AAATGaa                                 
                                   TEF1_Q6(+)0.972                          
                                   GAAATg                                   
                              YY1_01(-)0.922                                
                              ttagagaaATGAAaact                             
                            CEBPB_01(+)0.996                                
                            tgttagaGAAATga                                  
                          |         -20                                     
Mouse     -1598     tagctgtgtgTTAGAGAAATGAAAACttaaattctc     -1563     Mouse
                              ||||||||||||||||                              
Human     -1408     tttatatattTTAGAGAAATGAAAACatgggttcac     -1373     Human
                          |         -20                                     
                            ttttagaGAAATga                                  
                            CEBPB_01(+)0.996                                
                              ttagagaaATGAAaaca                             
                              YY1_01(-)0.922                                
                                   GAAATg                                   
                                   TEF1_Q6(+)0.972                          
                                    AAATGaa                                 
                                    IRF1_Q6(-)0.975                         
                                       tgAAAAC                              
                                       EN1_01(-)0.922                       


                              CRX_Q4(+)0.911                                     
                              aaaaTAAGTttta                                      
                     -40       |         -20                                     
Mouse     -1803     acagcaaaatAAAATAAGTTTTAAATGTGTTtcattcataa     -1763     Mouse
                              |||||||||| || |||||||                              
Human     -1660     atcatacaccAAAATAAGTTCTAGATGTGTTaaaattaaat     -1620     Human
                     -40       |         -20                                     
                              aaaaTAAGTtcta                                      
                              CRX_Q4(+)0.911                                     


                               EN1_01(+)0.93                            
                               GTTATtt                                  
                      |         -20                                     
Mouse     -3040     tagctaatgtAGTTATTTTCTTaaggtgattt     -3009     Mouse
                              |||||||| |||                              
Human     -2632     agagcaaagcAGTTATTTCCTTctttatggtg     -2601     Human
                      |         -20                                     
                               GTTATtt                                  
                               EN1_01(+)0.93                            


                                           NKX25_01(-)1                          
                                           CACTTtg                               
                                       EN1_01(-)0.917                            
                                       ccAGCAC                                   
                                 IK2_01(-)1                                      
                                 ttaaTCCCAgca                                    
                                PITX2_Q2(+)1                                     
                                ttTAATCccag                                      
                                GATA2_01(-)0.971                                 
                                ttTAATCcca                                       
                                GATA1_01(-)0.985                                 
                                ttTAATCcca                                       
                              CRX_Q4(+)1                                         
                              ccttTAATCccag                                      
                     -40       |         -20                                     
Mouse     -3361     gtggtatgtaCCTTTAATCCCAGCACTTTGGaggcagaggc     -3321     Mouse
                              ||| |||||||||||||||||                              
Human     -3352     gtggctcacgCCTGTAATCCCAGCACTTTGGgaggccgagg     -3312     Human
                     -40       |         -20                                     
                              cctgTAATCccag                                      
                              CRX_Q4(+)1                                         
                                tgTAATCcca                                       
                                GATA1_01(-)0.985                                 
                                tgTAATCcca                                       
                                GATA2_01(-)0.971                                 
                                tgTAATCccag                                      
                                PITX2_Q2(+)1                                     
                                 gtaaTCCCAgca                                    
                                 IK2_01(-)1                                      
                                       ccAGCAC                                   
                                       EN1_01(-)0.917                            
                                           CACTTtg                               
                                           NKX25_01(-)1                          


                                   CRX_Q4(+)0.948                                 
                                   taagTAATAcatt                                  
                                NKX3A_01(+)1                                      
                                gtatAAGTAata                                      
                               CRX_Q4(+)0.911                                     
                               tgtaTAAGTaata                                      
                              POU1F1_Q6(+)0.987                                   
                              tTGTATaagt                                          
                      -40       |         -20                                     
Mouse     -4194     gggttattgcTTGTATAAGTAATACATTAATTtaagtatacc     -4153     Mouse
                              |||||||||||| ||||| |||                              
Human     -4983     ttagctagaaTTGTATAAGTAACACATTTATTctaaaataca     -4942     Human
                      -40       |         -20                                     
                              tTGTATaagt                                          
                              POU1F1_Q6(+)0.987                                   
                               tgtaTAAGTaaca                                      
                               CRX_Q4(+)0.911                                     
                                gtatAAGTAaca                                      
                                NKX3A_01(+)1                                      
                                   taagTAACAcatt                                  
                                   CRX_Q4(+)0.9                                   


                                     EN1_01(-)0.926                                        
                                     aaACAAC                                               
                                   HSF2_01(+)0.996                                         
                                   AGAAAcaacc                                              
                                HFH3_01(-)1                                                
                                actagAAACAacc                                              
                     |         -40       |         -20                                     
Mouse     -4950     ttaacagaaaATACTAGAAACAACCCAAATGTTATTCAGCAagtaatggtt     -4900     Mouse
                              ||||| ||||||||| ||||||  |||||||                              
Human     -5998     taatagtaagATACTGGAAACAACCAAAATGTCCTTCAGCAggtgaacagt     -5948     Human
                     |         -40       |         -20                                     
                                actggAAACAacc                                              
                                HFH3_01(-)1                                                
                                   GGAAAcaacc                                              
                                   HSF2_01(+)0.995                                         
                                     aaACAAC                                               
                                     EN1_01(-)0.926                                        


                                POU1F1_Q6(+)0.987                                               
                                cTGTATatgg                                                      
                                MSX1_01(+)0.936                                                 
                                ctgTATATg                                                       
                              YY1_01(-)1                                                        
                              acctgtatATGGAtgtt                                                 
                              SRF_Q6(-)1                                                        
                              acctgtaTATGGat                                                    
                          |         -40       |         -20                                     
Mouse     -5004     tagtaaaagtACCTGTATATGGATGTTCTTAGCATCTGTATTATACttctgttttt     -4949     Mouse
                              ||||||||||||| |||| |||||||  ||||||||                              
Human     -6133     gcccacaaaaACCTGTATATGGAAGTTCCTAGCATCCTTATTATACatactattta     -6078     Human
                          |         -40       |         -20                                     
                              acctgtaTATGGaa                                                    
                              SRF_Q6(-)1                                                        
                              acctgtatATGGAagtt                                                 
                              YY1_01(-)1                                                        
                                ctgTATATg                                                       
                                MSX1_01(+)0.936                                                 
                                cTGTATatgg                                                      
                                POU1F1_Q6(+)0.987                                               


                                   AP2REP_01(+)0.918                     
                                   CAGTTtt                               
                               SP1_01(+)0.972                            
                               ttGGCAGttt                                
                              P300_01(+)0.944                            
                              tttgGCAGTtttta                             
                       |         -20                                     
Mouse     -5082     ttgaaatgtcTTTGGCAGTTTTTataaacctaa     -5050     Mouse
                              |||||||||||||                              
Human     -6237     tggaaaagagTTTGGCAGTTTTTtacataacta     -6205     Human
                       |         -20                                     
                              tttgGCAGTttttt                             
                              P300_01(+)0.944                            
                               ttGGCAGttt                                
                               SP1_01(+)0.972                            
                                   CAGTTtt                               
                                   AP2REP_01(+)0.918                     


                                         EN1_01(+)0.917                       
                                         GTTCTtt                              
                            |         -20                                     
Mouse     -5333     gatgtagaaaCATCATACATTGTTCTTTaaatatcaga     -5296     Mouse
                              ||||| |||| |||||||                              
Human     -6307     aaaaaaaagcCATCACACATAGTTCTTTgaaagtaagg     -6270     Human
                            |         -20                                     
                                         GTTCTtt                              
                                         EN1_01(+)0.917                       


                                                     POU6F1_01(+)0.982                                                            
                                                     caattaATTAT                                                                  
                             -80       |          -60       |         -40       |         -20                                     
Mouse     -5440     tacaaacaggTGATTTTGAAATAGGCT-TGAACCAATTAATTATTCCATTTTCAAACAGTGAAAGATTCTGTAAAAAGCAgtttggttat     -5352     Mouse
                              ||| |||| |||||| | ||||||||| ||||||| |||||| ||| ||| |||| ||  | ||||||||                              
Human     -6413     cattaatgtcTGAGTTTGGAATAGGTTGTGAACCAATAAATTATTTCATTTTTAAAGAGTAAAAGTTTTGGAAAAAAGCAataggttaat     -6324     Human
                              -80       |         -60       |         -40       |         -20                                     
                                                     caataaATTAT                                                                  
                                                     POU6F1_01(+)0.982                                                            


                              EN1_01(+)0.926                                  
                              GTTGTtg                                         
                            |         -20                                     
Mouse     -5464     tatcgcctatGTTGTTGCCTTGGTTACAaacaggtgat     -5427     Mouse
                              |||||||| |||||||||                              
Human     -6469     aacttgcggaGTTGTTGCTTTGGTTACAgagtttctga     -6432     Human
                            |         -20                                     
                              GTTGTtg                                         
                              EN1_01(+)0.926                                  


                                                                         NKX3A_01(+)1                                 
                                                                         ttttAAGTAgag                                 
                                                                        CRX_Q4(+)0.911                                
                                                                        ctttTAAGTagag                                 
                                                               P300_01(-)0.95                                         
                                                               ataaaACTTCtttt                                         
                            |         -60       |         -40       |         -20                                     
Mouse     -5765     tataaatttaAAATTCATCGTACAACTGCTTCTTTAATTAAACATAAAACTTCTTTTAAGTAGAGTTGcactagctgg     -5688     Mouse
                              ||||||||  ||||| |  | ||| |||||| ||| ||||||||||||||||||||||                              
Human     -6814     ctttatttgtAAATTCATTATACAAGTAATACTTCAATTAA-CATGAAACTTCTTTTAAGTAGAGTTGgcctagacac     -6738     Human
                           |         -60       |         -40        |         -20                                     
                                                               atgaaACTTCtttt                                         
                                                               P300_01(-)0.95                                         
                                                                        ctttTAAGTagag                                 
                                                                        CRX_Q4(+)0.911                                
                                                                         ttttAAGTAgag                                 
                                                                         NKX3A_01(+)1                                 


                                        HSF2_01(+)0.992                         
                                        TGAAGaaaca                              
                    -40       |         -20                                     
Mouse     -5910     aagtcatctgTTAGGAAGCATGAAGAAACAgtactgtatg     -5871     Mouse
                              ||| |||| |||||||||||                              
Human     -6972     aagtagtccaTTACGAAGGATGAAGAAACAtttgttctgt     -6933     Human
                    -40       |         -20                                     
                                        TGAAGaaaca                              
                                        HSF2_01(+)0.992                         


                             CRX_Q4(-)0.955                             
                             cagaAATTAgatg                              
                      |         -20                                     
Mouse     -5959     ggtaatacacAGAAATTAGATGgctggttaga     -5928     Mouse
                              ||||||||||||                              
Human     -7027     caggttataaAGAAATTAGATGactatttggg     -6996     Human
                      |         -20                                     
                             aagaAATTAgatg                              
                             CRX_Q4(-)0.955                             


                                          EN1_01(+)0.93                             
                                          GTGATtt                                   
                       -40       |          -20                                     
Mouse     -6231     tgacctctagCCTTATAAGGA-GTGATTTCCCATgaaaactttt     -6189     Mouse
                              ||| ||||||| |||||||| |||                              
Human     -7304     cccctaatctCCTGATAAGGATGTGATTTCTCATagataaatct     -7261     Human
                        -40       |         -20                                     
                                          GTGATtt                                   
                                          EN1_01(+)0.93                             


                                            IK2_01(-)1                                   
                                            gaatTCCCAagc                                 
                                           HSF2_01(+)1                                   
                                           AGAATtccca                                    
                             -40       |         -20                                     
Mouse     -6318     ggcttcttgaGACCTTCCTTACCAGAATTCCCAAGCCCAgaaggtatgc     -6270     Mouse
                              |||||||  | ||||||||||||| ||||                              
Human     -7428     ctttatattgGACCTTCTATGCCAGAATTCCCAAACCCAaaaccctctg     -7380     Human
                             -40       |         -20                                     
                                           AGAATtccca                                    
                                           HSF2_01(+)1                                   
                                            gaatTCCCAaac                                 
                                            IK2_01(-)1                                   


                                          IRF1_Q6(+)0.924                      
                                          ttCTCTT                              
                             |         -20                                     
Mouse     -6464     cacagtctttAGCAAGCACAGCTTCTCTTgggtaaagat     -6426     Mouse
                              ||||||  |||||||||||                              
Human     -7584     gaattccataAGCAAGTGCAGCTTCTCTTttggtggaag     -7546     Human
                             |         -20                                     
                                          ttCTCTT                              
                                          IRF1_Q6(+)0.924                      


                                                CRX_Q4(+)0.904                                    
                                                ttttTAAATagcc                                     
                                               CEBPGAMMA_Q6(-)0.907                               
                                               attttTAAATagc                                      
                                             HFH3_01(+)0.931                                      
                                             ctaTTTTTaaata                                        
                                           HFH3_01(+)0.981                                        
                                           gacTATTTttaaa                                          
                            |         -40       |         -20                                     
Mouse     -6645     ttgtttaataGTTTTCCTTGAAAGACTATTTTTAAATAGCCAAGTAGTgtaagctaat     -6588     Mouse
                              ||||| ||||| | ||||||||||||| ||||| ||||                              
Human     -7760     ctccaactttGTTTTTCTTGAGAAACTATTTTTAAATGGCCAAATAGTctcagacagt     -7703     Human
                            |         -40       |         -20                                     
                                           aacTATTTttaaa                                          
                                           HFH3_01(+)0.981                                        
                                             ctaTTTTTaaatg                                        
                                             HFH3_01(+)0.931                                      
                                               attttTAAATggc                                      
                                               CEBPGAMMA_Q6(-)0.907                               
                                                ttttTAAATggcc                                     
                                                CRX_Q4(+)0.904                                    


                                                       GATA2_01(-)0.994                                
                                                       tgATATCtgg                                      
                                                       GATA1_01(-)0.99                                 
                                                       tgATATCtgg                                      
                                                     GATA2_01(+)0.994                                  
                                                     cttGATATct                                        
                                                     GATA1_01(+)0.99                                   
                                                     cttGATATct                                        
                       -60       |         -40       |         -20                                     
Mouse     -6690     gttctcatatGACCGTTTGGCTTTAAATCAAGTCTTGATATCTGGTTGTTTAAtagttttcct     -6628     Mouse
                              |||| | || ||||||| |||||||||||||| ||| ||||||                              
Human     -7816     tttatcacaaGACCATGTGACTTTAAAGCAAGTCTTGATATCAGGTAGTTTAAgtcctccaac     -7754     Human
                       -60       |         -40       |         -20                                     
                                                     cttGATATca                                        
                                                     GATA1_01(+)0.99                                   
                                                     cttGATATca                                        
                                                     GATA2_01(+)0.994                                  
                                                       tgATATCagg                                      
                                                       GATA1_01(-)0.99                                 
                                                       tgATATCagg                                      
                                                       GATA2_01(-)0.994                                


                                 GATA2_01(-)0.974                         
                                 ttGAATCaga                               
                                 GATA1_01(-)0.99                          
                                 ttGAATCaga                               
                        |         -20                                     
Mouse     -6958     cagtttcttgTGTTTGAATCAGATgaaatcccct     -6925     Mouse
                              |||| |||||||||                              
Human     -7929     ctgtataagaTGTTAGAATCAGATattttttttc     -7896     Human
                        |         -20                                     
                                 taGAATCaga                               
                                 GATA1_01(-)0.99                          
                                 taGAATCaga                               
                                 GATA2_01(-)0.974                         
