# Supplementary material for: Transcriptional double-autorepression feedforward circuits act for multicellularity and nervous system development
Source: BMC Genomics. 2011 May 11;12:228. doi: 10.1186/1471-2164-12-228 (PMC3116505; doi:10.1186/1471-2164-12-228)
Supplement: Additional file 4 — Alignments of conserved blocks for 5169 human-mouse orthologs with conserved TFBSs. The location and motif information for 386237 TFBSs are displayed in a character-based alignment-embedded layout. Each file name stands for a gene symbol and the file contains the alignments of conserved blocks with TFBS information for the corresponding gene. Each alignment is not interleaved. The graphical alignments with TFBS information for the 5169 human-mouse ortholog pairs are provided in a browsable format at our website http://genet.med.kagawa-u.ac.jp/pub/HMO_5169/List.htm, together with the character-based alignments with TFBSs and raw sequences contained in Additional files 4 and 2 respectively. [file 1471-2164-12-228-S4.ZIP › Additional_file_4/Text-based_Alignments/AGA.aln.txt]

---------- AGA ----------

                                    E2F1_Q3(+)1                              
                                    tcTCGCGc                                 
                           |         -20                                     
Mouse     -86       agctggtggaGACCTTTCTCGCGCTGGccggctgggc       -50     Mouse
                              ||| |||||||||||||                              
Human     -45       tggctgccggGACTTTTCTCGCGCTGGtctcttcggt        -9     Human
                           |         -20                                     
                                    tcTCGCGc                                 
                                    E2F1_Q3(+)1                              


                                 E2F1_Q3(-)1                                  
                                 tCGCGAga                                     
                               E2F1_Q3(+)1                                    
                               tcTCGCGa                                       
                               CMYB_01(+)0.989                                
                               tctcgcgagaGTTGAgga                             
                            |         -20                                     
Mouse     -160      aggcctcgttGTCTCGCGAGAGTTGAGGaagttgggga      -123     Mouse
                              ||||||||||||||||||                              
Human     -153      gggacgcctcGTCTCGCGAGAGTTGAGGgacgcctgag      -116     Human
                            |         -20                                     
                               tctcgcgagaGTTGAggg                             
                               CMYB_01(+)0.989                                
                               tcTCGCGa                                       
                               E2F1_Q3(+)1                                    
                                 tCGCGAga                                     
                                 E2F1_Q3(-)1                                  


                                    GATA2_01(+)0.972                                                        
                                    aggGATTTgt                                                              
                                    GATA1_01(+)0.987                                                        
                                    aggGATTTgt                                                              
                                 IK2_01(+)0.969                       AP2REP_01(+)0.907                     
                                 ctcAGGGAtttg                         CTGTGgt                               
                            -60       |         -40       |         -20                                     
Mouse     -676      cctttccctgCAGCTCAGGGATTTGTAACTAAAGGACGTCCTACAAAAACCTGTGGTGaagaaaggat      -609     Mouse
                              |||||||||||||| |||  | |||| || ||||||||| ||||||||                              
Human     -611      gtttttcttcCAGCTCAGGGATTTATAATGAGAGGAAGTGCTACAAAAAGCTGTGGTGcgaaaatgac      -544     Human
                            -60       |         -40       |         -20                                     
                                 ctcAGGGAttta                         CTGTGgt                               
                                 IK2_01(+)0.969                       AP2REP_01(+)0.907                     
                                    aggGATTTat                                                              
                                    GATA1_01(+)0.987                                                        
                                    aggGATTTat                                                              
                                    GATA2_01(+)0.972                                                        


                                                                                                                                                                                         NKX25_01(-)1                                             
                                                                                                                                                                                         CACTTca                                                  
                                                                                                                                                                                       IRF1_Q6(+)1                                                
                                                                                                                                                                                       tgCACTT                                                    
                                                                                                                                                                                     P300_01(-)0.95                                               
                                                                                                                                                                                     tctgcACTTCagtg                                               
                                                                                      CRX_Q4(-)0.904                                                                             HSF2_01(+)0.999                                                  
                                                                                      atttATTTAgtac                                                                              GGAATctgca                                                       
                                                                                     MSX1_01(-)0.996                           EN1_01(-)0.991                                    CREL_01(-)0.973                                                  
                                                                                     cATTTAttt                                 aaAATAC                                           GGAATctgca                                                       
                    -200      |         -180      |         -160      |         -140      |         -120      |         -100      |         -80       |         -60        |          -40       |         -20                                     
Mouse     -887      ctgaattatcAAAATGAGCAGCCGGTACCATGCATGTAAAGCTCCCATTTCTCCTTTTATTCAAACATTTATTTAGTACTTAATGGTGCCAGGCACAAAGATAAAATAAAATACCTTCAGAAAAGACTGGAATTAGACTTCTTG-GCTGGAGG-CAAGGAATCTGCACTTCAGTGGGCAATGTACAGGGTACgtttctgttt      -688     Mouse
                              ||| |||||||||   |||| ||| |||||   |||||| ||||| |||||||    ||||||||| ||||||| ||||||||||  ||| |||||    |||| || | ||| || ||||  ||| | |||||  |||||||   ||||| ||||||||||||| || | ||| |||||||                              
Human     -808      cccagcaacaAAACTGAGCAGCCTCCACCAAGCACGTAAAATCCCCATTCCTCCTCTTATTCA----TTTATTTAGCACTTAATAGTGCCAGGCAGGAAGGTAAAA----ATACATTTAAAAAGGAATGGAGGTAGCCGTCTTGCCCTGGAGGTGCAGGAAGCTGCACTTCAGTGTGCTAGGTAGAGGGTACataggccgtt      -615     Human
                        |         -180      |         -160      |         -140          |         -120      |         -100          |         -80       |         -60       |         -40       |         -20                                     
                                                                                 cA    TTTAttt                             aaA    ATAC                                           GGAAGctgca                                                       
                                                                                 MS    X1_01(-)0.996                       EN1    _01(-)0.991                                    CREL_01(-)0.952                                                  
                                                                                  a    tttATTTAgcac                                                                              GGAAGctgca                                                       
                                                                                  C    RX_Q4(-)0.904                                                                             HSF2_01(+)0.997                                                  
                                                                                                                                                                                     gctgcACTTCagtg                                               
                                                                                                                                                                                     P300_01(-)0.95                                               
                                                                                                                                                                                       tgCACTT                                                    
                                                                                                                                                                                       IRF1_Q6(+)1                                                
                                                                                                                                                                                         CACTTca                                                  
                                                                                                                                                                                         NKX25_01(-)1                                             


                                                               GATA2_01(+)0.982                                    
                                                               ataGATGCtc                                          
                                                               GATA1_01(+)0.993                                    
                                                               ataGATGCtc                                          
                                                       TST1_01(+)0.929                                             
                                                       ataGATTTatagatg                                             
                                                       GATA2_01(+)0.972                                            
                                                       ataGATTTat                                                  
                                                       GATA1_01(+)0.987                                            
                                                       ataGATTTat                                                  
                                                       CRX_Q4(-)0.904                                              
                                                       atagATTTAtaga                                               
                                                      FREAC7_01(-)1                                                
                                                      gatagaTTTATagatg                                             
                         |         -60       |         -40       |         -20                                     
Mouse     -1030     acaactctcaCCTAGTTCATATTTTACCAGTCTGGATAGATTTATAGATGCTCTTTAAAATTATGccttccttga      -956     Mouse
                              |||||||||||||||   ||| || ||||||||||||||||| || |||||||||                              
Human     -953      tcgtgcccagCCTAGTTCATATTTTTAAAGTTTGTATAGATTTATAGATGCTTTTAAAAATTATGtgattatgtg      -879     Human
                         |         -60       |         -40       |         -20                                     
                                                      tatagaTTTATagatg                                             
                                                      FREAC7_01(-)1                                                
                                                       atagATTTAtaga                                               
                                                       CRX_Q4(-)0.904                                              
                                                       ataGATTTat                                                  
                                                       GATA1_01(+)0.987                                            
                                                       ataGATTTat                                                  
                                                       GATA2_01(+)0.972                                            
                                                       ataGATTTatagatg                                             
                                                       TST1_01(+)0.929                                             
                                                               ataGATGCtt                                          
                                                               GATA1_01(+)0.993                                    
                                                               ataGATGCtt                                          
                                                               GATA2_01(+)0.982                                    


                                                         SOX17_01(+)1                                                            
                                                         gACAAT                                                                  
                             -80       |         -60       |         -40       |         -20                                     
Mouse     -1334     aataacaactCAGGTGCTATGGAAAATTAATTCCGAAGACAATAAGTGTTTTCCTTGCTTTCTTATTCCGTTTCATCCAtctttctcat     -1246     Mouse
                              |||| |||| |||||||| | || || ||||||   |||||| || |||||||||  | |||||| |||                              
Human     -1569     atactcagccCAGGAGCTAAGGAAAATTTACTCAGAGGACAATGTATGTTTTTCTGGCTTTCTTACCCTGTTTCACCCAagtttccagt     -1481     Human
                             -80       |         -60       |         -40       |         -20                                     
                                                         gACAAT                                                                  
                                                         SOX17_01(+)1                                                            


                                                                 TEF1_Q6(+)0.915                       
                                                                 GGCATg                                
                                    POU1F1_Q6(+)0.987          SP1_01(+)0.921                          
                                    aTGTATtata                 aaGGCATgtc                              
                    -60       |         -40       |            -20                                     
Mouse     -1403     ccatgactagTTTACCATGTATTATATTTTATAATTCTTG---AAGGCATGTCtcggttcttt     -1344     Mouse
                              ||| ||||||||| ||||||| |||| |||   ||||||||||                              
Human     -1646     ctaagaccaaTTTTCCATGTATTGTATTTTACAATTTTTGCTAAAGGCATGTCctaattcctt     -1584     Human
                       -60       |         -40       |         -20                                     
                                    aTGTATtgta                 aaGGCATgtc                              
                                    POU1F1_Q6(+)0.987          SP1_01(+)0.921                          
                                                                 GGCATg                                
                                                                 TEF1_Q6(+)0.915                       


                            SP1_01(+)0.972                           
                            acGGCAGgcc                               
                             -20                                     
Mouse     -2407     ctaagaaaacGGCAGGCCAtgttttacaa     -2379     Mouse
                              |||||||||                              
Human     -2733     atgagggcatGGCAGGCCAgggtggtctt     -2705     Human
                             -20                                     
                            atGGCAGgcc                               
                            SP1_01(+)0.972                           


                              EN1_01(+)0.93                                                                                                 
                              GTTATaa                                                                                                       
                    -100      |         -80       |         -60       |         -40       |         -20                                     
Mouse     -2586     ctgagatattGTTATAAGAATGTTTTCCCTAGTAACACAGACATTTTGAAAAATAGAACTAAGTGGTGCGTTTTAAGCTTGAATAAAAATtatcatatag     -2487     Mouse
                              |||||||| | | | | | ||| |||| | ||||||||  ||| | || |  ||  ||| || |||  || |||||||||                              
Human     -3579     agtattgctaGTTATAAGTAAGCTCTACTTAGGAACAGAAACATTTTGCCAAACAAAATTGTGTAATGCATTCTAAATTTAAATAAAAATacttttacaa     -3480     Human
                    -100      |         -80       |         -60       |         -40       |         -20                                     
                              GTTATaa                                                                                                       
                              EN1_01(+)0.93                                                                                                 


                                             GATA2_01(+)0.979                          
                                             ataGATGAga                                
                                             GATA1_01(+)0.988                          
                                             ataGATGAga                                
                              GATA2_01(-)0.992                                         
                              taTTATCtct                                               
                              GATA1_01(-)0.988                                         
                              taTTATCtct                                               
                           -40       |         -20                                     
Mouse     -2702     caagaaagagTATTATCTCTATTTAATAGATGAGAAAcgtctgtctc     -2656     Mouse
                              ||||||||| |||| ||||||||||||                              
Human     -3850     agaatactatTATTATCTCCATTTTATAGATGAGAAAagcatggctt     -3804     Human
                           -40       |         -20                                     
                              taTTATCtcc                                               
                              GATA1_01(-)0.988                                         
                              taTTATCtcc                                               
                              GATA2_01(-)0.992                                         
                                             ataGATGAga                                
                                             GATA1_01(+)0.988                          
                                             ataGATGAga                                
                                             GATA2_01(+)0.979                          


                                    TFIII_Q6(-)0.9                         
                                    CCTCAttca                              
                                    POU1F1_Q6(-)1                          
                                    cctcATTCAt                             
                         |         -20                                     
Mouse     -2733     gttcttctaaCTCTTACCTCATTCAttaaaacaag     -2699     Mouse
                              ||| |||||||||||                              
Human     -3896     tctcccacatCTCCTACCTCATTCAcaaagctttg     -3862     Human
                         |         -20                                     
                                    cctcATTCAc                             
                                    POU1F1_Q6(-)1                          
                                    CCTCAttca                              
                                    TFIII_Q6(-)0.9                         


                                                                                                                                                                                                                                                                                                  SP1_01(+)0.912                                                                                                                                                                                 
                                                                                                                                                                                                                                                                                                  atGGCTTagt                                                                                                                                                                                     
                           GATA2_01(+)0.972                                                                                                                                                                                                                                                      CRX_Q4(-)0.955                                                                                                                                                                                  
                           atgGATTTaa                                                                                                                                                                                                                                                            gatgGCTTAgtgt                                                                                                                                                                                   
                           GATA1_01(+)0.987                                                                                                                                                                                                                                                    TEF1_Q6(+)0.972                                                                                                                                                                                   
                           atgGATTTaa                                                                                                                                                                                                                                                          GGGATg                                                                                                                                                                                            
                                         EN1_01(-)0.922                                                                                                                                                                                                                                        PEA3_Q6(-)1                                                                                                                                                                                       
                                         gaAACAC                                                                                                                                                                                                                                               gGGATGg                                                                                                                                                                                           
                                     HFH3_01(-)1                                                                                                                                                                                                                                              LRF_Q2(-)0.952                                                                                                                               YY1_01(+)0.998                                        
                                     attagAAACAcag                                                                                                                                                                                                                                            GGGGAtggc                                                                                                                                    gaaaGCCATgaagttca                                     
                                TST1_01(+)0.926                                                                                                                                                                                                                                               GATA2_01(+)0.987                                                                                                                            YY1_01(-)0.922                                         
                                tttAAATTagaaaca                                                                                                                                                                                                                                               gggGATGGct                                                                                                                                  tgaaagccATGAAgttc                                      
                                CRX_Q4(-)0.955                                                                                                                                                                                                                                                GATA1_01(+)1                                                                                                                             IRF1_Q6(-)0.959                                           
                                tttaAATTAgaaa                                                                                                                                                                                                                                                 gggGATGGct                                                                                                                               AATTGaa                                                   
                             TST1_01(-)0.902                                       MSX1_01(-)0.988                                            EN1_01(-)0.93                                                                                                   POU1F1_Q6(+)0.985              LRF_Q2(-)0.911                                                                                                                      CRX_Q4(+)0.904                                                  
                             ggatttaAATTAgaa                                       tACTTAcag                                                  agATAAC                                                                                                         aTGGATttcc                     AGGGGatgg                                                                                                                           ctgaTAAATtgaa                                                   
                             S8_01(+)1                                          TEF1_Q6(-)0.915                           HFH3_01(-)0.981    CRX_Q4(+)0.952                                                                           EN1_01(-)0.922          GATA2_01(+)0.972             IK2_01(+)0.956                              IK2_01(-)0.969                        AP2REP_01(-)0.907                                  GATA2_01(+)0.992                                                 
                             ggatttaAATTAgaaa                                   cATTAC                                    caaatAAATAgcc      tagaTAACCcagg                                                                            gcAAAAC                 atgGATTTcc                   ggaGGGGAtggc                                agacTCCCTgca                          acCACAG                                            actGATAAat                                                       
                           TST1_01(+)0.929                                      NKX3A_01(-)1                              CRX_Q4(+)0.904    GATA2_01(+)0.992       IK2_01(+)0.956                 SP1_01(-)0.921                     YY1_01(-)0.996           GATA1_01(+)0.987            YY1_01(-)0.998                            P300_01(-)1                            EN1_01(-)0.926  GATA2_01(-)1                         GATA1_01(+)0.988                                                 
                           atgGATTTaaattag                                      catTACTTacag                              caaaTAAATagcc     ttaGATAAcc             agtGGGGAtttt                   tcaATGCCaa                         agcaaaacATGGGcatg        atgGATTTcc                  cggaggggATGGCttag                         cctagACTCCctgc                         gaACCAC         tgCTATCagg                           actGATAAat                                                       
                           GATA2_01(+)0.972                                  IPF1_Q4(-)1                  YY1_01(-)0.904                    GATA1_01(+)0.988      AP2REP_01(+)1              YY1_01(-)0.904                     MSX1_01(-)0.901             IRF1_Q6(-)0.975               PEA3_Q6(-)0.937                     EN1_01(-)0.991                 GATA2_01(-)0.972              GATA1_01(-)1                        FREAC7_01(+)1                                                     
                           atgGATTTaa                                        aacCATTActta                 aagagcaaATGCCaatc                 ttaGATAAcc            CAGTGgg                    ttatttcaATGCCaagt                  cAAGTAgca                   AAATGga                       cGGAGGg                             gaAATAC                        ttAAATCctc                    tgCTATCagg                          gactgATAAAttgaaa                                                  
                           GATA1_01(+)0.987                                 CRX_Q4(-)0.952         IRF1_Q6(-)0.98   GATA2_01(-)0.979  HFH3_01(+)0.981    EN1_01(+)1                 TST1_01(+)0.926                     TCF4_Q5(+)1 HFH3_01(-)1       YY1_01(-)1                         CKROX_Q2(-)1                        HSF2_01(+)0.99                  GATA1_01(-)0.987     YY1_01(-)0.906                             AP2REP_01(-)0.918  P300_01(+)0.95                                   
                           atgGATTTaa                                       aaacCATTActta          AACTGac          gcCAATCaaa        ctgTATTTagata      GTAATag                    aagAAATTattattt                     gCTTTGaa    tagcaAAACAtgg     tttctaaaATGGAtttc                  ccgGAGGGg                           TGAAAtacct                      ttAAATCctc           agcttcaaATGCTatca                          gaGACTG            ccatGAAGTtcaga                                   
                           CRX_Q4(-)0.904  AP2REP_01(-)0.907              YY1_01(+)1             AP2REP_01(-)0.918  GATA1_01(-)0.997  CRX_Q4(-)0.904  CRX_Q4(+)0.948                CRX_Q4(-)0.955           CRX_Q4(-)0.955  NKX3A_01(+)1          CEBPB_01(-)0.966                    TFIII_Q6(+)1                   TST1_01(+)0.929                                                                                                  IRF1_Q6(-)0.959                                           
                           atggATTTAaatt   aaCACAG                        aaaaACCATtacttaca      gaAACTG            gcCAATCaaa        ctgtATTTAgata   caggTAATAgttc                 aagaAATTAttat            tcacGCTTAcagc   gaacAAGTAgca          atGTTTCtaaaatg                      agccGGAGG                      tcaGATTTgaaatac                                                                                                  AATTGaa                                                   
                     -440      |         -420      |         -400      |         -380      |         -360      |         -340      |         -320      |         -300      |         -280      |         -260      |         -240      |         -220      |         -200      |         -180      |         -160      |         -140      |         -120      |         -100      |         -80       |         -60       |         -40       |         -20                                     
Mouse     -3767     aaaaagaatgGATTTAAATTAGAAACACAGTTACCACTATGCTTTGACACCAGCAAAAACCATTACTTACAGCTTCTGAAACTGACAAGAGCAAATGCCAATCAAATAAATAGCCTGTATTTAGATAACCCAGGTAATAGTTCAGTGGGGATTTTTGGAAAAGAAATTATTATTTCAATGCCAAGTCACGCTTACAGCTTTGAACAAGTAGCAAAACATGGGCATGTTTCTAAAATGGATTTCCCAGCATCCGCTCAAAAGCCGGAGGGGATGGCTTAGTGTTTTAAGCTTCAGATTTGAAATACCTAGACTCCCTGCAAACTACAATGTTAAATCCTCTGTAGAACCACAGCTTCAAATGCTATCAGGAAAGACTCAACTCTCCAGCCTTTAGAGACTGATAAATTGAAAGCCATGAAGTTCAGAGGAAAaggaggggag     -3327     Mouse
                              ||||||||||||||||||||| ||||| ||||| | ||| ||||||||| |||||||||||| || ||||||||||| ||||||||||||||||| |||||||||| ||||||||||||| |||||||||||||||||||| ||||| |||||||||||| ||||||||||||||||| |||||||||||||||||||||||||||||||| ||||||||| ||||||||||| ||||||| |  ||||||||||||||||||||||||| |||||||| ||||| |||||||||||||||||||||| |||||||   ||||||||||||| |||||||||||||||||||||||||||  ||||||||||| || ||||  ||||||||||||||||||||||||||||| ||||||||                              
Human     -4808     tgtagacattGATTTAAATTAGAAACACAGT-ACCACAATGCTCTAACATCAGCAAAAATCATTACTTACAGTTTATGAAACTGACAGGAGCAAATGCCAATCAAGTAAATAGCCTATATTTAGATAACCTAGGTAATAGTTCAGTGGGGAGTTTTGAAAAAGAAATTATCATTTCAATGCCAAGTCAGGCTTACAGCTTTGAACAAGTAGCAAAACATGGACATGTTTCTCAAATGGATTTCACAGCATCAGTGCAAAAGCCGGAGGGGATGGCTTAGTTTTTTAAGCCTCAGAATTGAAATACCTAGACTCCCTGC-AACTACAGCATTAAATCCTCTGTGGAACCACAGCTTCAAATGCTATCAGGAGGGACTCAACTCTTCATCCTTCTGAGACTGATAAATTGAAAGCCATGAAGTTTAGAGGAAAtaagagagcc     -4370     Human
                             |         -420      |          -400      |         -380      |         -360      |         -340      |         -320      |         -300      |         -280      |         -260      |         -240      |         -220      |         -200      |         -180      |         -160      |         -140      |          -120      |         -100      |         -80       |         -60       |         -40       |         -20                                     
                           attgATTTAaatt   aaCACAG                        aaaaATCATtacttaca      gaAACTG            gcCAATCaag        ctatATTTAgata   taggTAATAgttc                 aagaAATTAtcat            tcagGCTTAcagc   gaacAAGTAgca          atGTTTCtcaaatg                      agccGGAGG                      tcaGAATTgaaatac  agacTCCCTgc a         ttAAATCctc           agcttcaaATGCTatca                          gaGACTG            ccatGAAGTttaga                                   
                           CRX_Q4(-)0.904  AP2REP_0 1(-)0.907             YY1_01(+)0.922         AP2REP_01(-)0.918  GATA1_01(-)0.997  CRX_Q4(-)0.904  CRX_Q4(+)0.948                CRX_Q4(-)0.955           CRX_Q4(-)0.955  NKX3A_01(+)1          CEBPB_01(-)0.966                    TFIII_Q6(+)1                   TST1_01(+)1      IK2_01(-)0. 969       GATA1_01(-)0.987     YY1_01(-)0.906                             AP2REP_01(-)0.918  P300_01(+)0.95                                   
                           attGATTTaa                                       aaatCATTActta          AACTGac          gcCAATCaag        ctaTATTTagata      GTAATag                    aagAAATTatcattt                     gCTTTGaa    tagcaAAACAtgg     tttctcaaATGGAtttc                  ccgGAGGGg                        AATTGaa                            ttAAATCctc                    tgCTATCagg                          gactgATAAAttgaaa                                                  
                           GATA1_01(+)0.987                                 CRX_Q4(-)0.952         IRF1_Q6(-)0.98   GATA2_01(-)0.979  HFH3_01(+)0.981    EN1_01(+)1                 TST1_01(+)0.926                     TCF4_Q5(+)1 HFH3_01(-)1       YY1_01(-)1                         CKROX_Q2(-)1                     IRF1_Q6(-)0.959                    GATA2_01(-)0.972              GATA1_01(-)1                        FREAC7_01(+)1                                                     
                           attGATTTaa                                        aatCATTActta                 aggagcaaATGCCaatc                 ttaGATAAcc            CAGTGgg                    tcatttcaATGCCaagt                  cAAGTAgca                   AAATGga                       cGGAGGg                            TGAAAtacct                                    gaACCAC         tgCTATCagg                           actGATAAat                                                       
                           GATA2_01(+)0.972                                  IPF1_Q4(-)1                  YY1_01(-)0.904                    GATA1_01(+)0.988      AP2REP_01(+)1              YY1_01(-)0.904                     MSX1_01(-)0.901             IRF1_Q6(-)0.975               PEA3_Q6(-)0.937                    HSF2_01(+)0.99                                EN1_01(-)0.926  GATA2_01(-)1                         GATA1_01(+)0.988                                                 
                           attGATTTaaattag                                      catTACTTacag                              caagTAAATagcc     ttaGATAAcc             agtGGGGAgttt                   tcaATGCCaa                         agcaaaacATGGAcatg        atgGATTTca                  cggaggggATGGCttag                   gaAATAC                                        acCACAG                                            actGATAAat                                                       
                           TST1_01(+)0.929                                      NKX3A_01(-)1                              CRX_Q4(+)0.904    GATA2_01(+)0.992       IK2_01(+)0.956                 SP1_01(-)0.921                     YY1_01(-)1               GATA1_01(+)0.987            YY1_01(-)0.998                      EN1_01(-)0.991                                 AP2REP_01(-)0.907                                  GATA2_01(+)0.992                                                 
                             tgatttaAATTAgaaa                                   cATTAC                                    caagtAAATAgcc      tagaTAACCtagg                                                                            gcAAAAC                 atgGATTTca                   ggaGGGGAtggc                             cctagACTCCctgc                                                                               ctgaTAAATtgaa                                                   
                             S8_01(+)1                                          TEF1_Q6(-)0.915                           HFH3_01(-)0.981    CRX_Q4(+)0.952                                                                           EN1_01(-)0.922          GATA1_01(+)0.987             IK2_01(+)0.956                           P300_01(-)1                                                                                  CRX_Q4(+)0.904                                                  
                             tgatttaAATTAgaa                                       tACTTAcag                                                  agATAAC                                                                                                         atgGATTTca                     AGGGGatgg                                                                                                                                 AATTGaa                                                   
                             TST1_01(-)0.902                                       MSX1_01(-)0.988                                            EN1_01(-)0.93                                                                                                   GATA2_01(+)0.972               LRF_Q2(-)0.911                                                                                                                            IRF1_Q6(-)0.959                                           
                                tttaAATTAgaaa                                                                                                                                                                                                                 atgGATTTca                      gggGATGGct                                                                                                                                  tgaaagccATGAAgttt                                      
                                CRX_Q4(-)0.955                                                                                                                                                                                                                GATA2_01(+)0.972                GATA1_01(+)1                                                                                                                                YY1_01(-)0.922                                         
                                tttAAATTagaaaca                                                                                                                                                                                                               aTGGATttca                      gggGATGGct                                                                                                                                   gaaaGCCATgaagttta                                     
                                TST1_01(+)0.926                                                                                                                                                                                                               POU1F1_Q6(+)0.985               GATA2_01(+)0.987                                                                                                                             YY1_01(+)0.998                                        
                                     attagAAACAcag                                                                                                                                                                                                                                            GGGGAtggc                                                                                                                                                                                          
                                     HFH3_01(-)1                                                                                                                                                                                                                                              LRF_Q2(-)0.952                                                                                                                                                                                     
                                         gaAACAC                                                                                                                                                                                                                                               gGGATGg                                                                                                                                                                                           
                                         EN1_01(-)0 .922                                                                                                                                                                                                                                       PEA3_Q6(-)1                                                                                                                                                                                       
                                                                                                                                                                                                                                                                                               GGGATg                                                                                                                                                                                            
                                                                                                                                                                                                                                                                                               TEF1_Q6(+)0.972                                                                                                                                                                                   
                                                                                                                                                                                                                                                                                                 gatgGCTTAgttt                                                                                                                                                                                   
                                                                                                                                                                                                                                                                                                 CRX_Q4(-)0.955                                                                                                                                                                                  
                                                                                                                                                                                                                                                                                                  atGGCTTagt                                                                                                                                                                                     
                                                                                                                                                                                                                                                                                                  SP1_01(+)0.912                                                                                                                                                                                 


                                                      YY1_01(-)0.906                                       
                                                      catccagaATGTAcaat                                    
                                                YY1_01(+)0.906                                             
                                                taatTACATccagaatg                                          
                                             TST1_01(+)0.902                                               
                                             ctcTAATTacatcca                                               
                                             CRX_Q4(-)0.955                                                
                                             ctctAATTAcatc                                                 
                                            S8_01(-)1                                                      
                                            actcTAATTacatcca                                               
                                            CRX_Q4(+)0.955       SOX17_01(+)1                              
                                            actcTAATTacat        tACAAT                                    
                                          TST1_01(-)0.902        GATA2_01(-)0.979                          
                                          tgactctAATTAcat        taCAATCagg                                
                                          S8_01(+)1            SOX5_01(+)1                                 
                                          tgactctAATTAcatc     tgtACAATca                                  
                                   IPF1_Q4(+)1  EN1_01(-)1 HSF2_01(+)1                                     
                                   tggaTAATGact taATTAC    AGAATgtaca                                      
                                   CRX_Q4(+)0.952  GATA2_01(-)0.98                                         
                                   tggaTAATGactc   ttACATCcag                                              
                                  POU1F1_Q6(+)0.985  PEA3_Q6(+)1 GATA1_01(-)0.997                          
                                  cTGGATaatg         aCATCCa     taCAATCagg                                
                                 YY1_01(-)0.92     GATA1_01(-)0.99                                         
                                 tctggataATGACtcta ttACATCcag                                              
                           -60       |         -40       |         -20                                     
Mouse     -3851     ataagatgacATTTCTGGATAATGACTCTAATTACATCCAGAATGTACAATCAGGTAtcattaggta     -3785     Mouse
                              ||||||| |||||||||||||||||||||||||||||||||||||||                              
Human     -4890     gatgacacttATTTCTGTATAATGACTCTAATTACATCCAGAATGTACAATCAGGTAgtaacatcaa     -4824     Human
                           -60       |         -40       |         -20                                     
                                 tctgtataATGACtcta ttACATCcag                                              
                                 YY1_01(-)0.92     GATA1_01(-)0.99                                         
                                  cTGTATaatg         aCATCCa     taCAATCagg                                
                                  POU1F1_Q6(+)0.987  PEA3_Q6(+)1 GATA1_01(-)0.997                          
                                   tgtaTAATGactc   ttACATCcag                                              
                                   CRX_Q4(+)0.952  GATA2_01(-)0.98                                         
                                   tgtaTAATGact taATTAC    AGAATgtaca                                      
                                   IPF1_Q4(+)1  EN1_01(-)1 HSF2_01(+)1                                     
                                          tgactctAATTAcatc     tgtACAATca                                  
                                          S8_01(+)1            SOX5_01(+)1                                 
                                          tgactctAATTAcat        taCAATCagg                                
                                          TST1_01(-)0.902        GATA2_01(-)0.979                          
                                            actcTAATTacat        tACAAT                                    
                                            CRX_Q4(+)0.955       SOX17_01(+)1                              
                                            actcTAATTacatcca                                               
                                            S8_01(-)1                                                      
                                             ctctAATTAcatc                                                 
                                             CRX_Q4(-)0.955                                                
                                             ctcTAATTacatcca                                               
                                             TST1_01(+)0.902                                               
                                                taatTACATccagaatg                                          
                                                YY1_01(+)0.906                                             
                                                      catccagaATGTAcaat                                    
                                                      YY1_01(-)0.906                                       


                                                                     CRX_Q4(-)0.952                              GATA2_01(+)0.972                             
                                                                     taaaGGTTAaaaa                               actGATTTga                                   
                                                         GATA2_01 (+)0.979                                       GATA1_01(+)0.987                             
                                                         taaGATGA tt                                             actGATTTga                                   
                                                         GATA1_01 (+)0.988                                    GFI1B_01(-)1                                    
                                                         taaGATGA tt                                          gctacTGATTtg                                    
                           |         -100      |         -80        |         -60       |         -40       |         -20                                     
Mouse     -4027     aatgtgatgtTGCACTATCTCAGTCTTTATACATCATTAAGATGA-TTTTAAAGGTTAAAAAGTCAAAAGGAAGTGACTAATTTGAATATGCTACTGATTTGACAAATcgggattggg     -3911     Mouse
                              ||||| ||||  |||||||||  ||| |||||||| |||||||||||||||||||||||  ||||   | ||| |||| ||||| |||||||||||||                              
Human     -5071     cacattctacTGCACAATCTTGGTCTTTATAAGTCACTAAGATGACTTTTAAAGGTTAAAAAGTCAAAA--AAGTTTGTGATTAGAATCTGCTATTGATTTGACAAATggttttgggg     -4956     Human
                          |         -100      |         -80       |         -60       |           -40       |         -20                                     
                                                         taaGATGAct                                           gctatTGATTtg                                    
                                                         GATA1_01(+)0.988                                     GFI1B_01(-)1                                    
                                                         taaGATGAct                                              attGATTTga                                   
                                                         GATA2_01(+)0.979                                        GATA1_01(+)0.987                             
                                                                     taaaGGTTAaaaa                               attGATTTga                                   
                                                                     CRX_Q4(-)0.952                              GATA2_01(+)0.972                             


                                                                     YY1_01(-)0.906                                  
                                                                     ttgaaaatATGTTgcac                               
                           |         -60       |         -40       |         -20                                     
Mouse     -4127     ttgtcatagcAACTTTATCATACCAATGGTCTATTTTTAAGATTACAAATTGAAAATATGTTGCACAaaacagttta     -4051     Mouse
                              |||| ||||| | || ||| | | | |||  |||||| ||||||||||||||| |||                              
Human     -5172     ttgttatgaaAACTATATCACAGCAGTGGCCCAGTATTACAATTACACATTGAAAATATGTTGTACAtaatttattt     -5096     Human
                           |         -60       |         -40       |         -20                                     
                                                                     ttgaaaatATGTTgtac                               
                                                                     YY1_01(-)0.906                                  


                                  AP2REP_01(-)0.918                    
                                  acAACTG                              
                                EN1_01(-)0.926                         
                                aaACAAC                                
                     |         -20                                     
Mouse     -4193     ttccaacatcATAAACAACTGctataaaaaa     -4163     Mouse
                              |||||||||||                              
Human     -5237     tcataatgttATAAACAACTGtcacaaaaag     -5207     Human
                     |         -20                                     
                                aaACAAC                                
                                EN1_01(-)0.926                         
                                  acAACTG                              
                                  AP2REP_01(-)0.918                    


                                    POU1F1_Q6(+)1                          
                                    tTGAATttct                             
                                   TST1_01(+)1                             
                                   gttGAATTtcttttt                         
                                TST1_01(-)0.926                            
                                attgttgAATTTctt                            
                                SOX17_01(-)1                               
                                ATTGTt                                     
                              SOX5_01(-)1                                  
                              ttATTGTtga                                   
                         |         -20                                     
Mouse     -4350     aggtctacacTTATTGTTGAATTTCtttttttttt     -4316     Mouse
                              |||||||||||||||                              
Human     -5392     aagtttgcttTTATTGTTGAATTTCtttattgaaa     -5358     Human
                         |         -20                                     
                              ttATTGTtga                                   
                              SOX5_01(-)1                                  
                                ATTGTt                                     
                                SOX17_01(-)1                               
                                attgttgAATTTctt                            
                                TST1_01(-)0.926                            
                                   gttGAATTtctttat                         
                                   TST1_01(+)1                             
                                    tTGAATttct                             
                                    POU1F1_Q6(+)1                          


                                   EN1_01(+)0.93                           
                                   GTGATtt                                 
                                  GATA2_01(+)0.972                         
                                  ggtGATTTtc                               
                                  GATA1_01(+)0.987                         
                                  ggtGATTTtc                               
                                PAX4_03(-)0.903                            
                                cAGGTGattttc                               
                               GFI1B_01(-)1                                
                               gcaggTGATTtt                                
                         |         -20                                     
Mouse     -5358     ccacaatgctGGCAGGTGATTTTCActgctccgag     -5324     Mouse
                              ||| |||||||||||                              
Human     -5678     aatgttaagaGGCTGGTGATTTTCAacaagagcta     -5644     Human
                         |         -20                                     
                               gctggTGATTtt                                
                               GFI1B_01(-)1                                
                                cTGGTGattttc                               
                                PAX4_03(-)0.903                            
                                  ggtGATTTtc                               
                                  GATA1_01(+)0.987                         
                                  ggtGATTTtc                               
                                  GATA2_01(+)0.972                         
                                   GTGATtt                                 
                                   EN1_01(+)0.93                           


                               CRX_Q4(+)0.904                             
                               aatgTAAGAtctg                              
                              IRF1_Q6(-)0.975                             
                              AAATGta                                     
                        |         -20                                     
Mouse     -6443     ggagcgtttcAAATGTAAGATCTGcccttcttac     -6410     Mouse
                              |||||||||| |||                              
Human     -7152     tcttcaacttAAATGTAAGACCTGaaactataaa     -7119     Human
                        |         -20                                     
                              AAATGta                                     
                              IRF1_Q6(-)0.975                             
                               aatgTAAGAcctg                              
                               CRX_Q4(+)0.904                             
