# Supplementary material for: Transcriptional double-autorepression feedforward circuits act for multicellularity and nervous system development
Source: BMC Genomics. 2011 May 11;12:228. doi: 10.1186/1471-2164-12-228 (PMC3116505; doi:10.1186/1471-2164-12-228)
Supplement: Additional file 4 — Alignments of conserved blocks for 5169 human-mouse orthologs with conserved TFBSs. The location and motif information for 386237 TFBSs are displayed in a character-based alignment-embedded layout. Each file name stands for a gene symbol and the file contains the alignments of conserved blocks with TFBS information for the corresponding gene. Each alignment is not interleaved. The graphical alignments with TFBS information for the 5169 human-mouse ortholog pairs are provided in a browsable format at our website http://genet.med.kagawa-u.ac.jp/pub/HMO_5169/List.htm, together with the character-based alignments with TFBSs and raw sequences contained in Additional files 4 and 2 respectively. [file 1471-2164-12-228-S4.ZIP › Additional_file_4/Text-based_Alignments/AGGF1.aln.txt]

---------- AGGF1 ----------

                                                                                SP1_01(-)0.962                                               
                                                                                tcgCAGCCcg                                                   
                     -100      |         -80       |         -60       |         -40       |         -20                                     
Mouse     -158      ccgtcttcggGGGCGACATGGCCGGGGCCCGCTGCGGTCGTCCGAGCGTGAGGCCGCCCCTCGCAGCCCGCGCGCTCCAGTGGCCCCTGGGccagtgggcc       -58     Mouse
                              ||||| ||||||| ||| || | |||| |  ||| | ||||||| |||  |||| |||||||||||||||||| | |||||                              
Human     -159      gtgagtttcaGGGCGTCATGGCCAGGGGCCACCGCGGCCAGCCGGGTGTGAGGCTGCCTTTCGCTGCCCGCGCGCTCCAGTGGTCTCTGGGtccgccggcg       -59     Human
                     -100      |         -80       |         -60       |         -40       |         -20                                     
                                                                                tcgCTGCCcg                                                   
                                                                                SP1_01(-)0.972                                               


                                        PEA3_Q6(+)1                                              
                                        gCTTCCt                                                  
                                    HSF2_01(-)0.997                                              
                                    cgtcgCTTCC                                                   
                                    ETS2_B(-)1                                                   
                                    cgtcgcTTCCTttt                                               
                                    CREL_01(+)0.952                                              
                                    cgtcgCTTCC                                                   
                                  ETS1_B(-)1                                                     
                                  tccgtcgcTTCCTtt                                                
                           |         -40       |         -20                                     
Mouse     -365      gacccttctaGCTTTCCGTCGCTTCCTTTTTCCGTCTTGGCTCCGCCctcctccggc      -309     Mouse
                              |||||||||||||||| | |||||||||||  |||||                              
Human     -419      aggtcttcccGCTTTCCGTCGCTTCC-TGTTCCGTCTTGGTCCCGCCtgccgctggc      -364     Human
                          |         -40        |         -20                                     
                                  tccgtcgcTTCC Tgt                                               
                                  ETS1_B(-)1                                                     
                                    cgtcgCTTCC                                                   
                                    CREL_01(+) 0.952                                             
                                    cgtcgcTTCC Tgtt                                              
                                    ETS2_B(-)1                                                   
                                    cgtcgCTTCC                                                   
                                    HSF2_01(-) 0.997                                             
                                        gCTTCC t                                                 
                                        PEA3_Q 6(+)1                                             


                               EN1_01(-)0.922                        
                               aaAACAC                               
                             -20                                     
Mouse     -451      aatcggaagtAAAAACACAggccgttgtt      -423     Mouse
                              |||||||||                              
Human     -3511     tctagcttagAAAAACACAcatatacaca     -3483     Human
                             -20                                     
                               aaAACAC                               
                               EN1_01(-)0.922                        


                               TEF1_Q6(-)0.972                          
                               cATTTC                                   
                      |         -20                                     
Mouse     -510      gaatggggaaACATTTCACCAAtcggactcaa      -479     Mouse
                              |||||||| |||                              
Human     -3857     caacatatatACATTTCAACAAatgtatgaga     -3826     Human
                      |         -20                                     
                               cATTTC                                   
                               TEF1_Q6(-)0.972                          


                                  POU1F1_Q6(-)0.987                      
                                  atctATACAa                             
                              GATA2_01(-)0.972                           
                              atAAATCtat                                 
                              GATA1_01(-)0.987                           
                              atAAATCtat                                 
                       |         -20                                     
Mouse     -1157     aaatgattttATAAATCTATACAaaacctagga     -1125     Mouse
                              |||||||||||||                              
Human     -4579     attcccctaaATAAATCTATACAttcaatgtaa     -4547     Human
                       |         -20                                     
                              atAAATCtat                                 
                              GATA1_01(-)0.987                           
                              atAAATCtat                                 
                              GATA2_01(-)0.972                           
                                  atctATACAt                             
                                  POU1F1_Q6(-)0.987                      


                              AP2REP_01(-)0.907                      
                              taCACAG                                
                             -20                                     
Mouse     -1364     atattcactgTACACAGTActgtgtcgca     -1336     Mouse
                              |||||||||                              
Human     -4983     gagtttgcttTACACAGTAgtagttctac     -4955     Human
                             -20                                     
                              taCACAG                                
                              AP2REP_01(-)0.907                      


                                  MSX1_01(-)0.988                         
                                  aAGTTAcag                               
                                HSF2_01(+)0.992                           
                                TGAAGttaca                                
                               CRX_Q4(-)0.907                             
                               ctgaAGTTAcaga                              
                             P300_01(+)0.95                               
                             gactGAAGTtacag                               
                        |         -20                                     
Mouse     -2300     gatccctgggACTGAAGTTACAGAcataaataag     -2267     Mouse
                              ||||||||||||||                              
Human     -5207     atcatatgacACTGAAGTTACAGAaatcactttt     -5174     Human
                        |         -20                                     
                             cactGAAGTtacag                               
                             P300_01(+)0.95                               
                               ctgaAGTTAcaga                              
                               CRX_Q4(-)0.907                             
                                TGAAGttaca                                
                                HSF2_01(+)0.992                           
                                  aAGTTAcag                               
                                  MSX1_01(-)0.988                         


                                            LRF_Q 2(+)0.952                                                    
                                            tggtT CCCC                                                         
                                   YY1_01(-)1                                                                  
                                   gaaatgttATGGTt ccc                                                          
                                   TEF1_Q6(+)0.97 2                                                            
                                   GAAATg                                                                      
                              -60       |          -40       |         -20                                     
Mouse     -3486     ataatcacttCTATGGAAATGTTATGGTT-CCCCAGACATCCTCATGTGAAATCAAACAGTaagcttggta     -3417     Mouse
                              |||| |||||| ||||||| ||||||| || ||| ||||  |||||| |||                              
Human     -6747     taaatcagaaCTATTGAAATGCTATGGTTCCCCCAGATATTCTCCTGTGGCATCAAAAAGTtgaatcaggt     -6677     Human
                     |         -60       |         -40       |         -20                                     
                                   GAAATg                                                                      
                                   TEF1_Q6(+)0.972                                                             
                                   gaaatgctATGGTtccc                                                           
                                   YY1_01(-)1                                                                  
                                            tggtTCCCC                                                          
                                            LRF_Q2(+)0.952                                                     


                                                  AP2REP_0 1(+)1                                                     IRF1_Q6(-)0.959                          
                                                  CAGTGtt                                                            AATTGac                                  
                           |         -100      |         -80        |         -60       |         -40       |         -20                                     
Mouse     -3603     tgtccggcttGGCTTCCATTACCTTTTCTCCAGTGTTG-AACGTTACACATGCCCATTCTTTCCTTACACTTCCAGGCAAAGAAAATGGTATTGGCCAATTGACCAAAtactgaacca     -3487     Mouse
                              ||||||| ||||| |  ||||||||||  || |||| |    |||||| ||| |||   | ||||||  | ||||  |||| ||| ||||||||||||                              
Human     -6870     agcttcctcgGGCTTCCTTTACCATCACTCCAGTGTTTTAATGTTATATCCCCCCATTTTTTTCTTGGGCCTCCAGGGGAGGAAACGGGTAATGGTCAATTGACCAAAagtaacatgg     -6753     Human
                            |         -100      |         -80       |         -60       |         -40       |         -20                                     
                                                  CAGTGtt                                                            AATTGac                                  
                                                  AP2REP_01(+)1                                                      IRF1_Q6(-)0.959                          


                              CRX_Q4(-)0.9                             
                              tagaCTTTAgcaa                            
                     |         -20                                     
Mouse     -6076     ctagctaggcTAGACTTTAGCaagaacccca     -6046     Mouse
                              |||||||||||                              
Human     -7816     gtgagaaatgTAGACTTTAGCtaggtgtatt     -7786     Human
                     |         -20                                     
                              tagaCTTTAgcta                            
                              CRX_Q4(-)0.9                             


                               AP2REP_01(+)0.918                      
                               CAGTCtc                                
                              -20                                     
Mouse     -7475     gctaaatataCCAGTCTCTGaaacaccggg     -7446     Mouse
                              ||||||||||                              
Human     -7973     tgtaaattgcCCAGTCTCTGctatgtcttt     -7944     Human
                              -20                                     
                               CAGTCtc                                
                               AP2REP_01(+)0.918                      
