# Supplementary material for: Transcriptional double-autorepression feedforward circuits act for multicellularity and nervous system development
Source: BMC Genomics. 2011 May 11;12:228. doi: 10.1186/1471-2164-12-228 (PMC3116505; doi:10.1186/1471-2164-12-228)
Supplement: Additional file 4 — Alignments of conserved blocks for 5169 human-mouse orthologs with conserved TFBSs. The location and motif information for 386237 TFBSs are displayed in a character-based alignment-embedded layout. Each file name stands for a gene symbol and the file contains the alignments of conserved blocks with TFBS information for the corresponding gene. Each alignment is not interleaved. The graphical alignments with TFBS information for the 5169 human-mouse ortholog pairs are provided in a browsable format at our website http://genet.med.kagawa-u.ac.jp/pub/HMO_5169/List.htm, together with the character-based alignments with TFBSs and raw sequences contained in Additional files 4 and 2 respectively. [file 1471-2164-12-228-S4.ZIP › Additional_file_4/Text-based_Alignments/AGK.aln.txt]

---------- AGK ----------

                                  POU1F1_Q6(+)0.985                            
                                  gTGGATcaga                                   
                                  GATA2_01(+)0.971                             
                                  gtgGATCAga                                   
                                  GATA1_01(+)0.983                             
                                  gtgGATCAga                                   
                             |         -20                                     
Mouse     -202      gcagagattgGTGAGTGGATCAGAAGATGctgatggtga      -164     Mouse
                              ||| |||||| ||||||||                              
Human     -229      ggatggatgtGTGGGTGGATGAGAAGATGaagatgatgg      -191     Human
                             |         -20                                     
                                  gtgGATGAga                                   
                                  GATA1_01(+)0.988                             
                                  gtgGATGAga                                   
                                  GATA2_01(+)0.979                             
                                  gTGGATgaga                                   
                                  POU1F1_Q6(+)0.985                            


                                PAX4_03(-)0.903                            
                                aAGGTGggtgga                               
                         |         -20                                     
Mouse     -272      tatggagaggGAAAGGTGGGTGGATacagaaggag      -238     Mouse
                              ||||||||| |||||                              
Human     -246      aaggaagaaaGAAAGGTGGATGGATgtgtgggtgg      -212     Human
                         |         -20                                     
                                aAGGTGgatgga                               
                                PAX4_03(-)0.903                            


                                                HSF2_01(-)0.996                            
                                                ggtgtTTTCT                                 
                                               HFH3_01(+)1                                 
                                               tggTGTTTtcttc                               
                     |         -40       |         -20                                     
Mouse     -456      cctccactggTTTTCATACTAAAGACCTGGTGTTTTCTTCTgtcttaataa      -406     Mouse
                              ||||| || | | |||||||| |||||||||                              
Human     -513      tttctgtttcTTTTCCTATTGAGGACCTGGTATTTTCTTCTattttgaact      -463     Human
                     |         -40       |         -20                                     
                                               tggTATTTtcttc                               
                                               HFH3_01(+)0.981                             
                                                ggtatTTTCT                                 
                                                HSF2_01(-)0.996                            


                                                                                                 CEBPGAMMA_Q6(+)0.907                     CRX_Q4(+)0.955                             
                                                                                                 ataATTTAaaaat                            tttgTAATTtgca                              
                                                                                                CRX_Q4(-)0.904                          CEBPGAMMA_Q6(-)0.907                         
                                                                                                gataATTTAaaaa                           tctttGTAATttg                                
                                                                                        POU1F1_Q6(+)1                                HFH3_01(+)0.931                                 
                                                                                        gTGAATacga                                   agcTCTTTgtaat                                   
                    -140      |         -120      |         -100      |          -80       |         -60       |         -40       |         -20                                     
Mouse     -657      tcatgaagaaCTAATTTATCTTCCTTACAGGAGTAGGTATGAGTATCTGTC-TTGTATTTTGTTATTAGTGAATACGATAATTTAAAAATTAATTTTATATGTGAATAATAATAGCTCTTTGTAATTTGCAcgcctttgat      -518     Mouse
                              |||||||| |||| ||| ||||||  |||||||| ||| || || | || ||| || |||||||| ||| ||||||||||| |||||    || |||||| |||| |||||||||| ||||                              
Human     -715      taaagtcttcCTAATTTACCTTCTTTAAAGGAGT--GTATGAGTGTCTATCATTTTGTTATGTCATCAGTGAATATGATCATTTAAAAATTTATTTT---GGTCAATAATGATAGTTCTTTGTAATATGCAtgtctgatta      -580     Human
                          |         -120      |           -100      |         -80       |         -60       |            -40       |         -20                                     
                                                                                        gTGAATatga                                   agtTCTTTgtaat                                   
                                                                                        POU1F1_Q6(+)1                                HFH3_01(+)0.931                                 
                                                                                                gatcATTTAaaaa                           tctttGTAATatg                                
                                                                                                CRX_Q4(-)0.904                          CEBPGAMMA_Q6(-)0.907                         
                                                                                                 atcATTTAaaaat                            tttgTAATAtgca                              
                                                                                                 CEBPGAMMA_Q6(+)0.907                     CRX_Q4(+)0.948                             


                              HFH3_01(-)1                                 
                              agaatAAACAtat                               
                              CRX_Q4(+)0.948                              
                              agaaTAAACatat                               
                        |         -20                                     
Mouse     -697      atacaaaaacAGAATAAACATATTacactatttt      -664     Mouse
                              |||||||| |||||                              
Human     -763      aatgtcatgaAGAATAAAGATATTctatagtgtc      -730     Human
                        |         -20                                     
                              agaaTAAAGatat                               
                              CRX_Q4(+)0.9                                
                              agaatAAAGAtat                               
                              HFH3_01(-)0.931                             


                                          GATA2_01(-)0.972                                                    
                                          ccAGATCtta                                                          
                                          GATA2_01(+)0.972                                                    
                                          ccaGATCTta                                                          
                                          GATA1_01(-)0.985                                                    
                                          ccAGATCtta                                                          
                                          GATA1_01(+)0.985                                                    
                                          ccaGATCTta                                                          
                              -60       |         -40       |         -20                                     
Mouse     -835      tttttgggatAGCTATTATGTGCCAGATCTTACTTGATGTATGGGTTCTAGTAGTGACCAcagttctgca      -766     Mouse
                              ||||||| |||||| |||||||||| | | ||||| |  || ||||||||                              
Human     -911      tttcttaaacAGCTATTGTGTGCCGGATCTTACTTTAGGCATGGGATACAGCAGTGACCAgaattatgtc      -842     Human
                              -60       |         -40       |         -20                                     
                                          ccgGATCTta                                                          
                                          GATA1_01(+)0.985                                                    
                                          ccGGATCtta                                                          
                                          GATA1_01(-)0.988                                                    
                                          ccgGATCTta                                                          
                                          GATA2_01(+)0.972                                                    
                                          ccGGATCtta                                                          
                                          GATA2_01(-)0.974                                                    


                                            CRX_Q4(-)0.904                              
                                            ttttATTTAacat                               
                                      TST1_01(+)0.902                                   
                                      tgcTAATTttattta                                   
                                     S8_01(-)1                                          
                                     ctgcTAATTttattta                                   
                                     CRX_Q4(+)0.955                                     
                                     ctgcTAATTttat                                      
                            -40       |         -20                                     
Mouse     -955      tttaaatgccTTTTACTCTGCTAATTTTATTTAACATTgtatttggtt      -908     Mouse
                              |||||  |||||||||||| ||||||||                              
Human     -1033     atatatggctTTTTATCCTGCTAATTTTACTTAACATTatgttttggg      -986     Human
                            -40       |         -20                                     
                                     ctgcTAATTttac                                      
                                     CRX_Q4(+)0.955                                     
                                     ctgcTAATTttactta                                   
                                     S8_01(-)1                                          
                                      tgcTAATTttactta                                   
                                      TST1_01(+)0.902                                   
                                            ttttACTTAacat                               
                                            CRX_Q4(-)0.911                              


                                     CRX_Q4(+)0.952                                           
                                     atttTAACCaagg                                            
                        |         -40       |         -20                                     
Mouse     -1213     ttcttcctagGAGAGGGATTTTAACCAAGGGAAGTTACAGAGAGaaataatttt     -1160     Mouse
                              |||||| ||||||||||| || | ||| || |||                              
Human     -1669     ttctacccttGAGAGGAATTTTAACCAATGGGATTTAAAGGGAGtcataaaaga     -1616     Human
                        |         -40       |         -20                                     
                                     atttTAACCaatg                                            
                                     CRX_Q4(+)0.952                                           


                                                   POU1F1_Q6(+)1                                   
                                                   tTGAATgaat                                      
                             |         -40       |         -20                                     
Mouse     -1367     taacatagagTAGGTATTCATTAAAGGCCTCTTGAATGAATAAGTGATTaggatcagat     -1309     Mouse
                              ||||| || |||||||| ||||||||||||  |||||||                              
Human     -1849     gcctaccataTAGGTGTTTATTAAAGGGCTCTTGAATGAAGGAGTGATTtagggccaga     -1791     Human
                             |         -40       |         -20                                     
                                                   tTGAATgaag                                      
                                                   POU1F1_Q6(+)1                                   


                                 SP1_01(-)0.972                          
                                 tctCTGCCct                              
                       |         -20                                     
Mouse     -1396     tgggacttacTCTTCTCTGCCCTagcccttaac     -1364     Mouse
                              |||||||||||||                              
Human     -1887     tgagacccatTCTTCTCTGCCCTcacccccagc     -1855     Human
                       |         -20                                     
                                 tctCTGCCct                              
                                 SP1_01(-)0.972                          


                                EN1_01(-)0.991                                         
                                ctAATAC                                                
                             CRX_Q4(+)0.948                                            
                             atccTAATAccat                                             
                           -40       |         -20                                     
Mouse     -1642     tatttctacaTCCTAATACCATTTCAGTGGGAATAGGtattcaggcc     -1596     Mouse
                              |||||||||||| ||| |||| |||||                              
Human     -2206     aggctctatcTCCTAATACCATCTCAATGGGGATAGGgcttccacat     -2160     Human
                           -40       |         -20                                     
                             ctccTAATAccat                                             
                             CRX_Q4(+)0.948                                            
                                ctAATAC                                                
                                EN1_01(-)0.991                                         


                                TCF4_Q5(+)1                               
                                cCTTTGta                                  
                        |         -20                                     
Mouse     -1907     acacacacacTGCCTTTGTATACTtattagttca     -1874     Mouse
                              |||||||||| |||                              
Human     -2500     ctgtcttttaTGCCTTTGTACACTctcagtttgg     -2467     Human
                        |         -20                                     
                                cCTTTGta                                  
                                TCF4_Q5(+)1                               


                              POU1F1_Q6(+)0.987                      
                              cTGTATaagg                             
                             -20                                     
Mouse     -2288     agcagacttcCTGTATAAGgctcttgtgt     -2260     Mouse
                              |||||||||                              
Human     -2738     tgaccttcttCTGTATAAGacccttcagt     -2710     Human
                             -20                                     
                              cTGTATaaga                             
                              POU1F1_Q6(+)0.987                      


                                   TEF1_Q6(-)0.915                       
                                   cATTGC                                
                              PEA3_Q6(+)0.937                            
                              aCCTCCa                                    
                       |         -20                                     
Mouse     -2585     tgtgtttgcaACCTCCATTGCAAttatgttagt     -2553     Mouse
                              |||||||||||||                              
Human     -3050     tatagtggtgACCTCCATTGCAAccaacatggg     -3018     Human
                       |         -20                                     
                              aCCTCCa                                    
                              PEA3_Q6(+)0.937                            
                                   cATTGC                                
                                   TEF1_Q6(-)0.915                       


                                                                                      EN1_01(-)0.93                                                   
                                                                                      aaATCAC                                                         
                                                                                    HSF2_01(+)0.99                                                    
                                                                                    TGAAAtcact                                                        
                                                                                    GATA2_01(-)0.972                                                  
                                                                                    tgAAATCact                                                        
                                                  HES1_Q2(-)0.989                   GATA1_01(-)0.987         EN1_01(-)0.917                           
                                                  ttcccCACAAaccta                   tgAAATCact               caAGCAC                                  
                              -100      |         -80       |         -60       |         -40       |         -20                                     
Mouse     -3042     cagtctagagTCTCCTTAACTGCACACTGTTTCCCCACAAACCTACAATGTAAATCCAAAGCCTTGAAATCACTTAACAATCCGTTGCCCAAGCACAAAAcctggctccg     -2933     Mouse
                              |||||| ||| ||||    |||| |||||||||||| |   ||||| |||    ||||||||||   ||| | ||  |||||||||||||                              
Human     -3528     aaattcagtaTCTCCTAAACCGCACTACTTTTCTCCACAAACCTACCACTCAAATCTAAATGACTGAAATCACTATTCAACCAGTCACCCAAGCACAAAAacctggcttg     -3419     Human
                              -100      |         -80       |         -60       |         -40       |         -20                                     
                                                  ttctcCACAAaccta                   tgAAATCact               caAGCAC                                  
                                                  HES1_Q2(-)0.989                   GATA1_01(-)0.987         EN1_01(-)0.917                           
                                                                                    tgAAATCact                                                        
                                                                                    GATA2_01(-)0.972                                                  
                                                                                    TGAAAtcact                                                        
                                                                                    HSF2_01(+)0.99                                                    
                                                                                      aaATCAC                                                         
                                                                                      EN1_01(-)0.93                                                   


                                       HSF2_01(-)0.997                             
                                       ggttcATTCG                                  
                                   HSF2_01(-)0.991                                 
                                   ggtcgGTTCA                                      
                       -40       |         -20                                     
Mouse     -3652     gaaccctaaaGGGTGGGTCGGTTCATTCGTTCTatttattagg     -3610     Mouse
                              |||| ||| ||||||||| ||||                              
Human     -3669     atccattgatGGGTTGGTTGGTTCATTCATTCTggcgctttac     -3627     Human
                       -40       |         -20                                     
                                   ggttgGTTCA                                      
                                   HSF2_01(-)0.991                                 
                                       ggttcATTCA                                  
                                       HSF2_01(-)0.994                             


                                  IK2_01(-)1                                                      
                                  cgagTCCCAgag                                                    
                            |         -40       |         -20                                     
Mouse     -3764     caggtgtgccGGTTCGAGTCCCAGAGCCGTCCCTAACCTGTGAACCCCtcagctactt     -3707     Mouse
                              ||||||||||||||||| ||| ||||| |||| |||||                              
Human     -3777     agctgtcctgGGTTCGAGTCCCAGAGCTGTCGCTAACTTGTGGACCCCcctcacttcg     -3720     Human
                            |         -40       |         -20                                     
                                  cgagTCCCAgag                                                    
                                  IK2_01(-)1                                                      


                                                                                                            CREL_01(-)1                           
                                                                                                            GGAAAggccg                            
                                                                                                        ETS2_B(+)1                                
                                                                                                        cacAGGAAaggccg                            
                                                               HSF2_01(-)0.995                        ELF1_Q6(+)1                                 
                                                               agcggTTTCC                             cacacAGGAAag                                
                                                               CREL_01(+)1                            AP2REP_01(-)0.907                           
                                                               agcggTTTCC                             caCACAG                                     
                          -100      |         -80       |         -60       |         -40       |         -20                                     
Mouse     -4087     gcctggctcgCGCTGCTCCGCGTCGGAACCCGAGAGCAGAGGGAGCGGTTTCCCTGAAAAGAGAGGGAGAGTTTTGTGAGAGCACACAGGAAAGGCcgggcgctga     -3982     Mouse
                              ||| || ||||| ||||||||||| || | || ||||||||||||  || |||  || || | | | | |||||||||||||||||                              
Human     -4153     cgcgcgcgctCGCAGCCCCGCGGCGGAACCCGAGGGCGGCGGCAGCGGTTTCCCTTGAACGAGCCGGGGAATCTGGAGGGAGCACACAGGAAAGGCagagccgcga     -4048     Human
                          -100      |         -80       |         -60       |         -40       |         -20                                     
                                                               agcggTTTCC                             caCACAG                                     
                                                               CREL_01(+)1                            AP2REP_01(-)0.907                           
                                                               agcggTTTCC                             cacacAGGAAag                                
                                                               HSF2_01(-)0.995                        ELF1_Q6(+)1                                 
                                                                                                        cacAGGAAaggcag                            
                                                                                                        ETS2_B(+)1                                
                                                                                                            GGAAAggcag                            
                                                                                                            CREL_01(-)1                           


                              EN1_01(+)0.922                                   
                              GTTTTgt                                          
                                    HFH3_01(+)0.981                            
                                    tttTATTTtgttt                              
                               HFH3_01(+)1                                     
                               tttTGTTTtattt                                   
                              EN1_01(+)0.922                                   
                              GTTTTgt                                          
                                    HFH3_01(+)0.981                            
                                    tttTATTTtgttt                              
                               HFH3_01(+)1                                     
                               tttTGTTTtattt                                   
                              EN1_01(+)0.922                                   
                              GTTTTgt                                          
                             |         -20                                     
Mouse     -4329     ctgtcgctggGTTTTGTTTTATTTTGTTTcatttaccac     -4291     Mouse
                              |||||||||| ||||||||                              
Human     -6382     taagagttttGTTTTGTTTTGTTTTGTTTtttgagaggt     -6344     Human
                             |         -20                                     
                              GTTTTgt                                          
                              EN1_01(+)0.922                                   
                               tttTGTTTtgttt                                   
                               HFH3_01(+)1                                     
                               tttTGTTTtgttt                                   
                               HFH3_01(+)1                                     
                                   GTTTTgt                                     
                                   EN1_01(+)0.922                              
                                    tttTGTTTtgttt                              
                                    HFH3_01(+)1                                
                                    tttTGTTTtgttt                              
                                    HFH3_01(+)1                                
                                        GTTTTgt                                
                                        EN1_01(+)0.922                         


                              TEF1_Q6(-)0.915                         
                              cATTGC                                  
                              -20                                     
Mouse     -6596     ttttcagggcCATTGCTGTTttgattgtga     -6567     Mouse
                              ||||||||||                              
Human     -7691     agcatgccatCATTGCTGTTctagctgtat     -7662     Human
                              -20                                     
                              cATTGC                                  
                              TEF1_Q6(-)0.915                         
