# Supplementary material for: Transcriptional double-autorepression feedforward circuits act for multicellularity and nervous system development
Source: BMC Genomics. 2011 May 11;12:228. doi: 10.1186/1471-2164-12-228 (PMC3116505; doi:10.1186/1471-2164-12-228)
Supplement: Additional file 4 — Alignments of conserved blocks for 5169 human-mouse orthologs with conserved TFBSs. The location and motif information for 386237 TFBSs are displayed in a character-based alignment-embedded layout. Each file name stands for a gene symbol and the file contains the alignments of conserved blocks with TFBS information for the corresponding gene. Each alignment is not interleaved. The graphical alignments with TFBS information for the 5169 human-mouse ortholog pairs are provided in a browsable format at our website http://genet.med.kagawa-u.ac.jp/pub/HMO_5169/List.htm, together with the character-based alignments with TFBSs and raw sequences contained in Additional files 4 and 2 respectively. [file 1471-2164-12-228-S4.ZIP › Additional_file_4/Text-based_Alignments/AGL.aln.txt]

---------- AGL ----------

                                         LRF_Q2(-)0.981                                                                                    
                                         GGGGTaact                                                                                         
                                         CRX_Q4(+)0.907                                  GATA2_01(-)0.974                                  
                                         ggggTAACTcatt                                   tcGAATCctc                                        
                                        LRF_Q2(-)0.911                                   GATA1_01(-)0.99                                   
                                        AGGGGtaac                                        tcGAATCctc                                        
                             |         -80       |         -60       |         -40       |         -20                                     
Mouse     -90       ataattccacTTTGTTTTATAGGGGTAACTCATTCCACTTTGGAGTCCTTTTAGTTCTACGGAAAGAGTTCGAATCCTCCAGAAGCCAAA                 -1     Mouse
                              ||||||| ||||||||||||||||| ||| |||||| |||||| ||||   |||||| ||| ||||||| |||||||||                              
Human     -90       ttaactccttTTTGTTTCATAGGGGTAACTCATTCGACTGTGGAGTTCTTTTAATTCTTATGAAAGATTTCAAATCCTCTAGAAGCCAAA                 -1     Human
                             |         -80       |         -60       |         -40       |         -20                                     
                                        AGGGGtaac                                        tcAAATCctc                                        
                                        LRF_Q2(-)0.911                                   GATA1_01(-)0.987                                  
                                         ggggTAACTcatt                                   tcAAATCctc                                        
                                         CRX_Q4(+)0.907                                  GATA2_01(-)0.972                                  
                                         GGGGTaact                                                                                         
                                         LRF_Q2(-)0.981                                                                                    


                                                                      E2F1_Q3(+)0.925                                              
                                                                      agTGCCGc                                                     
                                                                   NKX25_01(+)1                                                    
                                                                   gtAAGTG                                                         
                                                                 MSX1_01(+)0.988                                                   
                                                                 atgTAAGTg                                                         
                               TEF1_Q6(-)0.915                  CRX_Q4(+)0.911                                                     
                               cATTGC                           catgTAAGTgccg                                                      
                     |         -80       |         -60       |         -40       |         -20                                     
Mouse     -245      ttgctctttcTCATTGCTCTTCTTGGCTTTAAACCTATCTAGGACATGTAAGTGCCGCTGTCAACTCCAGAGAGTTTTAGGtcatattttc      -155     Mouse
                              |||||||||| || ||| | ||||  |  | | |||||||||||||||||||| |||  |||||||| |||                              
Human     -191      tcattctcttTCATTGCTCTGCTAGGCATAAAACACACTTCGAACATGTAAGTGCCGCTGTCAGCTCTGGAGAGTTTAAGGcaatagttat      -101     Human
                     |         -80       |         -60       |         -40       |         -20                                     
                               cATTGC                           catgTAAGTgccg                                                      
                               TEF1_Q6(-)0.915                  CRX_Q4(+)0.911                                                     
                                                                 atgTAAGTg                                                         
                                                                 MSX1_01(+)0.988                                                   
                                                                   gtAAGTG                                                         
                                                                   NKX25_01(+)1                                                    
                                                                      agTGCCGc                                                     
                                                                      E2F1_Q3(+)0.925                                              


                                      GATA2_01(-)1                                                                                                                                          
                                      ttCTATCtat                                                                                                                                            
                                      GATA1_01(-)1                                                  MYOGENIN_Q6(-)0.973                        SRF_Q6(-)0.99                                
                                      ttCTATCtat                                                    cAACTGct                                   acccgaaTTTGGga                               
                           -140      |         -120       |         -100      |         -80       |         -60       |         -40       |         -20                                     
Mouse     -656      tctccggacgCGCATTCCTTCTATCTATAGC-CGCTCTGTACATCGCATGCCACCGCCGCCGCAGCTATTCCCGGGACAGCAACTGCTAACCTCTCCAATCACCTCCCTATTGGTGGCTTCAGACCCGAATTTGGGAActgggcgctc      -510     Mouse
                              ||||||| ||||||||||||| |||||||||||||   || |  ||     ||||||||||| | | || ||||||||  |||||    ||| ||||| ||||||||||   ||||||||||||||||                              
Human     -601      cgcggggaaaCGCATTCTTTCTATCTATAGCTCGCTCTGTACATCTTCTGTCTACG-----GCAGCTATTCCAGAGGCAACAACTGCTTCCCTCTGTTCTCATCTCCCCATTGGTGGCTGGCGACCCGAATTTGGGAAtggggagatt      -459     Human
                       -140      |         -120      |         -100      |              -80       |         -60       |         -40       |         -20                                     
                                      ttCTATCtat                                                    cAACTGct                                   acccgaaTTTGGga                               
                                      GATA1_01(-)1                                                  MYOGENIN_Q6(-)0.973                        SRF_Q6(-)0.99                                
                                      ttCTATCtat                                                                                                                                            
                                      GATA2_01(-)1                                                                                                                                          


                                   NKX25_01(+)1                            
                                   ggAAGTG                                 
                                  PEA3_Q6(-)1                              
                                  cGGAAGt                                  
                                P300_01(+)0.95                             
                                cccgGAAGTgggcg                             
                             ELK1_01(+)1                                   
                             gctcccGGAAGtgggc                              
                            CEBPB_01(+)0.95                                
                            ggctcccGGAAGtg                                 
                         |         -20                                     
Mouse     -943      ggggcgatggCTCCCGGAAGTGGGCggggaggcag      -909     Mouse
                              |||||||||||||||                              
Human     -971      cgggtcgagcCTCCCGGAAGTGGGCcagaggtacg      -937     Human
                         |         -20                                     
                            gcctcccGGAAGtg                                 
                            CEBPB_01(+)0.95                                
                             cctcccGGAAGtgggc                              
                             ELK1_01(+)1                                   
                                cccgGAAGTgggcc                             
                                P300_01(+)0.95                             
                                  cGGAAGt                                  
                                  PEA3_Q6(-)1                              
                                   ggAAGTG                                 
                                   NKX25_01(+)1                            


                              IRF1_Q6(-)1                              
                              AAGTGca                                  
                     |         -20                                     
Mouse     -1402     gaccatagagAAGTGCAGCTTgctggcttgc     -1372     Mouse
                              |||||||||||                              
Human     -1576     ggcctaacatAAGTGCAGCTTaatctcagac     -1546     Human
                     |         -20                                     
                              AAGTGca                                  
                              IRF1_Q6(-)1                              


                               IRF1_Q6(-)0.975                         
                               AAATGag                                 
                     |         -20                                     
Mouse     -2224     ggggagcagcAAAATGAGCTGgccagaggat     -2194     Mouse
                              |||||||||||                              
Human     -1896     taggggccagAAAATGAGCTGtgggttccca     -1866     Human
                     |         -20                                     
                               AAATGag                                 
                               IRF1_Q6(-)0.975                         


                                                                              EN1_01(-)0.917                         
                                                                              ggAGAAC                                
                           |         -60       |         -40       |         -20                                     
Mouse     -2300     cataccatgtGAGTTGTGCTGGAGGCAGGACAATGGGAAAGGCTAGTTTTGCAGCCCTGGAGAACAGctatccactg     -2224     Mouse
                              ||||| | ||||||| ||||||    ||||||||| ||||| |||||||||||||||                              
Human     -3775     attaaagtgaGAGTTTTACTGGAGGAAGGACAGCAAGAAAGGCTAATTTTGGAGCCCTGGAGAACAGtgatcaacag     -3699     Human
                           |         -60       |         -40       |         -20                                     
                                                                              ggAGAAC                                
                                                                              EN1_01(-)0.917                         


                                                       EN1_01(-)0.93                        
                                                       aaATCAC                              
                                                     GATA2_01(-)0.972                       
                                                     atAAATCacc                             
                                                     GATA1_01(-)0.987                       
                                                     atAAATCacc                             
                      |         -40       |         -20                                     
Mouse     -2365     caacacgtgaAAAATTTAAGCACTTTCAGAAGGATAAATCACcgctatctac     -2314     Mouse
                              |||||| ||||| ||  |  || |||||||||                              
Human     -3878     caaatcttgtAAAATTCAAGCATTTGTATGAGAATAAATCACtactaaagga     -3827     Human
                      |         -40       |         -20                                     
                                                     atAAATCact                             
                                                     GATA1_01(-)0.987                       
                                                     atAAATCact                             
                                                     GATA2_01(-)0.972                       
                                                       aaATCAC                              
                                                       EN1_01(-)0.93                        


                                       P300_01(-)0.95                                      
                                       caagaACTTCacag                                      
                                       EN1_01(-)0.917                                      
                                       caAGAAC                                             
                                 STAT5B_01(-)0.923   EN1_01(-)0.917                        
                                 gcactccaAGAACtt     atAGCAC                               
                     |         -40       |         -20                                     
Mouse     -2547     aacgccatctTTGGCACTCCAAGAACTTCACAGATAGCACAtccttgtcga     -2497     Mouse
                              |||||| ||||||||||||||| ||||||||                              
Human     -4069     tgcaaactcaTTGGCATTCCAAGAACTTCACAAATAGCACAataatgtgac     -4019     Human
                     |         -40       |         -20                                     
                                 gcattccaAGAACtt     atAGCAC                               
                                 STAT5B_01(-)0.923   EN1_01(-)0.917                        
                                       caAGAAC                                             
                                       EN1_01(-)0.917                                      
                                       caagaACTTCacaa                                      
                                       P300_01(-)0.95                                      


                                                           POU1F1_Q6(+)0.9 87    AP2REP_01(-)0.907                       
                                                           gTGTATatat            tgCACAG                                 
                             |         -60       |         -40       |           -20                                     
Mouse     -2662     ttaaggattcTCTCCTGGGAGCTACAGGATGAAACTGTTGTGTATATATAAATC-CTG-CATGCACAGGACgccacaaatg     -2584     Mouse
                              |||||||  | |||||| |||| | | ||||||||||||| ||| ||| ||||||||||||                              
Human     -4201     aggtgagcctTCTCCTGACAACTACAGCATGAGATTATTGTGTATATATAGATCACTGTCATGCACAGGACaggcacatga     -4121     Human
                     -80       |         -60       |         -40       |         -20                                     
                                                           gTGTATatat            tgCACAG                                 
                                                           POU1F1_Q6(+)0.987     AP2REP_01(-)0.907                       


                                EN1_01(-)0.922                         
                                taAAAAC                                
                            HFH3_01(-)0.931                            
                            agtatAAAAAcca                              
                     |         -20                                     
Mouse     -2842     cattcctgagTATAAAAACCAgtatcgttcc     -2812     Mouse
                              |||||||||||                              
Human     -4461     tgccaaagaaTATAAAAACCAaatataaggc     -4431     Human
                     |         -20                                     
                            aatatAAAAAcca                              
                            HFH3_01(-)0.931                            
                                taAAAAC                                
                                EN1_01(-)0.922                         


                             NFE2_01(+)0.917                                                 
                             cACTGActaat                                                     
                       |         -40       |         -20                                     
Mouse     -3092     catatttatcACTGACTAATCTTTATTTTGTTCTTAGGCTCTGtttttcccaa     -3040     Mouse
                              ||||||||||| | ||||  |||||||| ||||                              
Human     -5161     tttattgtatACTGACTAATCCTCATTTCATTCTTAGGTTCTGcctttttttt     -5109     Human
                       |         -40       |         -20                                     
                             tACTGActaat                                                     
                             NFE2_01(+)0.917                                                 


                                       PEA3_Q6(+)0.937                          
                                       gCCTCCc                                  
                                  SP1_01(-)0.972                                
                                  cctCTGCCtc                                    
                            SP1_01(-)0.972                                      
                            cgcCTGCCtc                                          
                    -40       |         -20                                     
Mouse     -3172     cagaaatccgCCTGCCTCTGCCTCCCAAGTgctaggagta     -3133     Mouse
                              |||||||| ||||||| |||                              
Human     -6403     aaggaattctCCTGCCTCAGCCTCCCGAGTagctgagaat     -6364     Human
                    -40       |         -20                                     
                            ctcCTGCCtc                                          
                            SP1_01(-)0.972                                      
                                  cctCAGCCtc                                    
                                  SP1_01(-)0.962                                
                                       gCCTCCc                                  
                                       PEA3_Q6(+)0.937                          


                                  MYOGENIN_Q6(-)1                       
                                  cAGCTGga                              
                      |         -20                                     
Mouse     -4067     ctaaaccaaaATGGCAGCTGGAagccctgcat     -4036     Mouse
                              ||| ||||||||                              
Human     -6659     gaatttggatATGACAGCTGGAgttctggcag     -6628     Human
                      |         -20                                     
                                  cAGCTGga                              
                                  MYOGENIN_Q6(-)1                       


                              EN1_01(-)0.996                              
                              agACTAC                                     
                        |         -20                                     
Mouse     -4532     aagctggagcAGACTACTACTTGTgtgaggaagt     -4499     Mouse
                              ||||||||| ||||                              
Human     -6889     actgtgtcagAGACTACTAGTTGTccaccaaaat     -6856     Human
                        |         -20                                     
                              agACTAC                                     
                              EN1_01(-)0.996                              


                              GATA2_01(-)0.972                              
                              acAGATCtga                                    
                              GATA2_01(+)0.972                              
                              acaGATCTga                                    
                              GATA1_01(-)0.985                              
                              acAGATCtga                                    
                              GATA1_01(+)0.985                              
                              acaGATCTga                                    
                          |         -20                                     
Mouse     -4727     tttttgattaACAGATCTGAAGCTTCccccgaacag     -4692     Mouse
                              |||||||| |||||||                              
Human     -7082     catttgtctgACAGATCTAAAGCTTCattctccaac     -7047     Human
                          |         -20                                     
                              acaGATCTaa                                    
                              GATA1_01(+)0.985                              
                              acAGATCtaa                                    
                              GATA1_01(-)0.985                              
                              acaGATCTaa                                    
                              GATA2_01(+)0.972                              
                              acAGATCtaa                                    
                              GATA2_01(-)0.972                              


                               AP2REP_01(+)0.918                     
                               CAGTCct                               
                             -20                                     
Mouse     -4840     tcacctctggCCAGTCCTTtgggagtcag     -4812     Mouse
                              |||||||||                              
Human     -7152     cacgattcttCCAGTCCTTctgtgactgg     -7124     Human
                             -20                                     
                               CAGTCct                               
                               AP2REP_01(+)0.918                     


                                  PAX4_03(+)0.903                            
                                  ctggctCACCTc                               
                           |         -20                                     
Mouse     -4859     gttggtggtgGAGCCTGGCTCACCTCTggccagtcct     -4823     Mouse
                              |||| ||||||||||||                              
Human     -7219     gaataactgtGAGCTTGGCTCACCTCTatccctcttc     -7183     Human
                           |         -20                                     
                                  ttggctCACCTc                               
                                  PAX4_03(+)0.903                            


                                 PAX4_03(+)0.903                           
                                 atctggCACCTc                              
                         |         -20                                     
Mouse     -5148     gactcaaaagAGTATCTGGCACCTCcttcctgctc     -5114     Mouse
                              |||| ||||||||||                              
Human     -7532     aacttagaacAGTACCTGGCACCTCttaaaagctc     -7498     Human
                         |         -20                                     
                                 acctggCACCTc                              
                                 PAX4_03(+)0.903                           
