# Supplementary material for: Transcriptional double-autorepression feedforward circuits act for multicellularity and nervous system development
Source: BMC Genomics. 2011 May 11;12:228. doi: 10.1186/1471-2164-12-228 (PMC3116505; doi:10.1186/1471-2164-12-228)
Supplement: Additional file 4 — Alignments of conserved blocks for 5169 human-mouse orthologs with conserved TFBSs. The location and motif information for 386237 TFBSs are displayed in a character-based alignment-embedded layout. Each file name stands for a gene symbol and the file contains the alignments of conserved blocks with TFBS information for the corresponding gene. Each alignment is not interleaved. The graphical alignments with TFBS information for the 5169 human-mouse ortholog pairs are provided in a browsable format at our website http://genet.med.kagawa-u.ac.jp/pub/HMO_5169/List.htm, together with the character-based alignments with TFBSs and raw sequences contained in Additional files 4 and 2 respectively. [file 1471-2164-12-228-S4.ZIP › Additional_file_4/Text-based_Alignments/AGMAT.aln.txt]

---------- AGMAT ----------

                                   P300_01(+)0.95                              
                                   ggctGAAGTccaga                              
                             |         -20                                     
Mouse     -160      cattgaccatCCAGGGGCTGAAGTCCAGAtctgggcagg      -122     Mouse
                              |||| ||||||||||||||                              
Human     -217      actctatttgCCAGAGGCTGAAGTCCAGAggggttgagg      -179     Human
                             |         -20                                     
                                   ggctGAAGTccaga                              
                                   P300_01(+)0.95                              


                            HFH3_01(+)0.931                             
                            attTCTTTctttc                               
                      |         -20                                     
Mouse     -1268     cctgcgcgatTTCTTTCTTTCCttagaattaa     -1237     Mouse
                              ||||||||||||                              
Human     -1236     tacaaatcacTTCTTTCTTTCCacgtgtgttt     -1205     Human
                      |         -20                                     
                            actTCTTTctttc                               
                            HFH3_01(+)0.931                             


                                                    GATA2_01(+)0.971                                                
                                                    tggGATTAaa                                                      
                                                    GATA1_01(+)0.985                                                
                                                    tggGATTAaa                                                      
                                                   PITX2_Q2(-)1                                                     
                                                   ctggGATTAaa                                                      
                                      PEA3_Q6(+)0 .937                                                              
                                      gCCTCCt                                                                       
                                 SP1_01(-)0.972    CRX_Q4(-)1         EN1_01(-)0.926                                
                                 cctCTGCCtc        ctggGATTAaagg      ccACCAC                                       
                         |         -60       |          -40       |         -20                                     
Mouse     -1563     agagacctgaCTGCCTCTGCCTCCTGTGT-GCTGGGATTAAAGGTGTGTGCCACCACTGCCCAGCTcacccagttc     -1489     Mouse
                              ||||||| |||||||| || |||||||||| |||||  ||||||||| ||||||||                              
Human     -5470     aacaattcttCTGCCTCAGCCTCCTGAGTAGCTGGGATTACAGGTGCCTGCCACCAC-GCCCAGCTaatttttgta     -5396     Human
                         |         -60       |         -40       |         -20                                      
                                 cctCAGCCtc        ctggGATTAcagg      ccACCAC                                       
                                 SP1_01(-)0.962    CRX_Q4(-)1         EN1_01( -)0.926                               
                                      gCCTCCt                                                                       
                                      PEA3_Q6(+)0.937                                                               
                                                   ctggGATTAca                                                      
                                                   PITX2_Q2(-)1                                                     
                                                    tggGATTAca                                                      
                                                    GATA1_01(+)0.985                                                
                                                    tggGATTAca                                                      
                                                    GATA2_01(+)0.971                                                


                              HFH3_01(+)0.981                                        
                              attTATTTttatg                                          
                         -40       |         -20                                     
Mouse     -3717     cccagctttaATTTATTTTTATGTATATGGTTTTGtctgtgtgat     -3673     Mouse
                              |||||||||||| | |||  |||||                              
Human     -5586     atttttatttATTTATTTTTATTTTTATTTTTTTGagtcggagtc     -5542     Human
                         -40       |         -20                                     
                              attTATTTttatt                                          
                              HFH3_01(+)0.981                                        


                                                          GATA2_01(+)0.971                                            
                                                          tggGATTAaa                                                  
                                            PEA3_Q6(+)0 .937                                                          
                                            gCCTCCc                                                                   
                                       SP1_01(-)0.972     GATA1_01(+)0.985    SP1_01(-)0.921                          
                                       cctCTGCCtc         tggGATTAaa          accATGCCca                              
                                 SP1_01(-)0.972          PITX2_Q2(-)1   HES1_Q2(-)0.968                               
                                 cacCTGCCtc              ctggGATTAaa    tgtgcCACCAtgccc                               
                           |         -60       |          -40       |         -20                                     
Mouse     -5743     tgagacagaaATTCACCTGCCTCTGCCTCCCAAGT-GCTGGGATTAAAGTCGTGTGCCACCATGCCCAtctgcgtcac     -5667     Mouse
                              |||| |||||||| ||||||| ||| |||||||||| || | |||||||||| |||||                              
Human     -6462     ggttcaagcgATTCTCCTGCCTCAGCCTCCCTAGTAGCTGGGATTACAGGCATGTGCCACCACGCCCAgctaattttg     -6385     Human
                            |         -60       |         -40       |         -20                                     
                                 ctcCTGCCtc              ctggGATTAca    tgtgcCACCAcgccc                               
                                 SP1_01(-)0.972          PITX2_Q2(-)1   HES1_Q2(-)0.968                               
                                       cctCAGCCtc         tggGATTAca          accACGCCca                              
                                       SP1_01(-)0.962     GATA1_01(+)0.985    SP1_01(-)0.949                          
                                            gCCTCCc                                                                   
                                            PEA3_Q6(+)0.937                                                           
                                                          tggGATTAca                                                  
                                                          GATA2_01(+)0.971                                            


                                   GATA2_01(+)0.979                         
                                   tccGATGAtc                               
                                   GATA1_01(+)0.988                         
                                   tccGATGAtc                               
                          |         -20                                     
Mouse     -7846     ccagcaaggtTGAACTCCGATGATCTtttcccatca     -7811     Mouse
                              ||| ||| ||||||||                              
Human     -7888     ctccaactccTGACCTCAGATGATCTgcccacctcg     -7853     Human
                          |         -20                                     
                                   tcaGATGAtc                               
                                   GATA1_01(+)0.988                         
                                   tcaGATGAtc                               
                                   GATA2_01(+)0.979                         
