# Supplementary material for: Transcriptional double-autorepression feedforward circuits act for multicellularity and nervous system development
Source: BMC Genomics. 2011 May 11;12:228. doi: 10.1186/1471-2164-12-228 (PMC3116505; doi:10.1186/1471-2164-12-228)
Supplement: Additional file 4 — Alignments of conserved blocks for 5169 human-mouse orthologs with conserved TFBSs. The location and motif information for 386237 TFBSs are displayed in a character-based alignment-embedded layout. Each file name stands for a gene symbol and the file contains the alignments of conserved blocks with TFBS information for the corresponding gene. Each alignment is not interleaved. The graphical alignments with TFBS information for the 5169 human-mouse ortholog pairs are provided in a browsable format at our website http://genet.med.kagawa-u.ac.jp/pub/HMO_5169/List.htm, together with the character-based alignments with TFBSs and raw sequences contained in Additional files 4 and 2 respectively. [file 1471-2164-12-228-S4.ZIP › Additional_file_4/Text-based_Alignments/AGPAT3.aln.txt]

---------- AGPAT3 ----------

                                        PEA3_Q6(-)0.937                                                              
                                        aGGACGg                                                                      
                           |         -60       |         -40       |         -20                                     
Mouse     -71       gacctgagctCTGTGTTTCCAGGACGGCTGTTCTCAGTGAAGGACCGTGCGGCCGCCCCTGAGCAGCGacc              -1     Mouse
                              |||| ||| |||||||||||| ||||| || || ||||||  |||| ||||||||||                              
Human     -70       gtccctgtccCTGTCTTTGCAGGACGGCTGTCCTCAGCGAGGGGCCGTGCACCCGCTCCTGAGCAGCGcc               -1     Human
                           |         -60       |         -40       |         -20                                     
                                        aGGACGg                                                                      
                                        PEA3_Q6(-)0.937                                                              


                                       PEA3_Q6(+)0.937                        
                                       gCCTCCc                                
                                  SP1_01(-)0.972                              
                                  cctCTGCCtc                                  
                            |         -20                                     
Mouse     -821      cagaaatccaCCTGCCTCTGCCTCCCAAgtgttgggac      -784     Mouse
                              |||||||| |||||||||                              
Human     -4154     aagctattttCCTGCCTCGGCCTCCCAAagtgctcaga     -4117     Human
                            |         -20                                     
                                  cctCGGCCtc                                  
                                  SP1_01(-)0.943                              
                                       gCCTCCc                                
                                       PEA3_Q6(+)0.937                        


                                IK2_01(+)0.969                            
                                cccAGGGAcacc                              
                        |         -20                                     
Mouse     -1446     ggtttggctaGACCCAGGGACACCagaaatccag     -1413     Mouse
                              |||||||||| |||                              
Human     -5302     acatggcaatGACCCAGGGAAACCgtgttgagcg     -5269     Human
                        |         -20                                     
                                cccAGGGAaacc                              
                                IK2_01(+)0.969                            


                              IRF1_Q6(-)0.975                                 
                              AAATGta                                         
                            |         -20                                     
Mouse     -2082     ctcggatctgAAATGTAGGTGTCAACTTgaaacggtct     -2045     Mouse
                              ||||||||  ||||||||                              
Human     -5663     taaaaaataaAAATGTAGACGTCAACTTcacattgtct     -5626     Human
                            |         -20                                     
                              AAATGta                                         
                              IRF1_Q6(-)0.975                                 


                                                        SP1_01(-)0.912                                 
                                                        ttcAAGCCaa                                     
                       -60       |         -40       |         -20                                     
Mouse     -2335     ggtcacagtaATCAATAAAACGCTCTCAAGCATCATTTCAAGCCAAAGAGACTcttggtgtgc     -2273     Mouse
                              ||||||||||  || |||||| | || | |||| |||||||||                              
Human     -6160     gtttagggtgATCAATAAAAGACTTTCAAGCCTAATGTTAAGCAAAAGAGACTtttaatatat     -6098     Human
                       -60       |         -40       |         -20                                     
                                            ttcAAGCCta                                                 
                                            SP1_01(-)0.912                                             


                              CRX_Q4(+)0.9                                 
                              agccTAAAGcctg                                
                         |         -20                                     
Mouse     -4039     cagattagggAGCCTAAAGCCTGTGtgtttgcaag     -4005     Mouse
                              ||| |||||||||||                              
Human     -6243     agacctttttAGCTTAAAGCCTGTGcataagaaat     -6209     Human
                         |         -20                                     
                              agctTAAAGcctg                                
                              CRX_Q4(+)0.9                                 


                              GATA2_01(+)0.98                        
                              caaGATGTga                             
                              GATA1_01(+)0.99                        
                              caaGATGTga                             
                             -20                                     
Mouse     -5213     tgtcctcttgCAAGATGTGacagtactag     -5185     Mouse
                              |||||||||                              
Human     -7078     gccccaggacCAAGATGTGctggcgccag     -7050     Human
                             -20                                     
                              caaGATGTgc                             
                              GATA1_01(+)0.99                        
                              caaGATGTgc                             
                              GATA2_01(+)0.98                        
