# Supplementary material for: Transcriptional double-autorepression feedforward circuits act for multicellularity and nervous system development
Source: BMC Genomics. 2011 May 11;12:228. doi: 10.1186/1471-2164-12-228 (PMC3116505; doi:10.1186/1471-2164-12-228)
Supplement: Additional file 4 — Alignments of conserved blocks for 5169 human-mouse orthologs with conserved TFBSs. The location and motif information for 386237 TFBSs are displayed in a character-based alignment-embedded layout. Each file name stands for a gene symbol and the file contains the alignments of conserved blocks with TFBS information for the corresponding gene. Each alignment is not interleaved. The graphical alignments with TFBS information for the 5169 human-mouse ortholog pairs are provided in a browsable format at our website http://genet.med.kagawa-u.ac.jp/pub/HMO_5169/List.htm, together with the character-based alignments with TFBSs and raw sequences contained in Additional files 4 and 2 respectively. [file 1471-2164-12-228-S4.ZIP › Additional_file_4/Text-based_Alignments/AGPAT6.aln.txt]

---------- AGPAT6 ----------

                                                                     MYOGENIN_Q6(-)0.964                     
                                                                     cATCTGaa                                
                                                                  GATA2_01(-)0.987                           
                                                                  gaCCATCtga                                 
                                                                  GATA1_01(-)1                               
                                                                  gaCCATCtga                                 
                                                                E47_01(-)0.934                               
                                                                gggaccATCTGaagg                              
                             -60       |         -40       |         -20                                     
Mouse     -110      cccgtgagggACTGGCTGCCTTTCCAAGGCTTGTGCTATCTGAAGGGACCATCTGAAGGacgtgtttgt       -42     Mouse
                              ||| ||| |||||||  |||| ||||| || | | ||||||||||||||                              
Human     -111      ttcttcgggaACTTGCTTCCTTTCCCTGGCTGGTGCTGTCAGGAAGGACCATCTGAAGGctgcaatttg       -43     Human
                             -60       |         -40       |         -20                                     
                                                                aggaccATCTGaagg                              
                                                                E47_01(-)0.934                               
                                                                  gaCCATCtga                                 
                                                                  GATA1_01(-)1                               
                                                                  gaCCATCtga                                 
                                                                  GATA2_01(-)0.987                           
                                                                     cATCTGaa                                
                                                                     MYOGENIN_Q6(-)0.964                     


                                                                                                                                                                                                                                   AP2REP_01(+)0.907                                                                                                                                                                                                                                                                                                                                                    
                                                                                                                                                                                                                                   CTGTGtg                                                                                                                                                                                                                                                                                                                                                              
                                                                                                                                                                                                                                                                                                                                                                             NKX3A_01(+)  1                                                                                                                                                                                                             
                                                                                                                                                                                                                                                                                                                                                                             ttttAAGTAaa  c                                                                                                                                                                                                             
                                                                                                                                                                                                                                                                                                                                                                            CRX_Q4(+)0.9  11                                                                                                                                                                                                            
                                                                                                                                                                                                                                                                                                                                                                            atttTAAGTaaa  c                                                                                                                                                                                                             
                                                                                                                                                                                                                                                                                                                                                                       TST1_01(+)1                                                                                                                                                                                                                      
                                                                                                                                                                                                                                                                                                                                                                       aagGAATTttaagta                                                                                                                                                                                                                  
                                                                                                                                                                                                                                                                                                                                                                      ETS1_B(+)1                                                                                                  PAX4_03(+)0.903                                                                                                       
                                                                                                                                                                                                                                                                                                                                                                      gaAGGAAttttaagt                                                                                             ttctggCACCAa                                                                                                          
                                                                                                                                                                                                                                                                     ETS1_B(-)0.907                                                                                  ETS2_B(+)1                                                      NKX25_01(+)1                           HSF2_01(-)0.998                                                                                                             
                                                                                                                                                                                                                                                                     gtaggaggGTCCTgg                                                                                 tgaAGGAAttttaa                                                  tgAAGTG                                ggattCTTCT                                                                                                                  
                                                        IRF1_Q6(+)0 .904                                LRF_Q2(+)0.904                                                                                                                                               ETS1_B(+)0.907                                                                                ELF1_Q6(+)1                                                    P300_01(+)0.95                          GATA2_01(+)0.974                                                                                                              
                                                        ttCTGTT                                         aagaACCCA                                                                                                                                                    gtAGGAGggtcctgg                                                                               tatgaAGGAAtt                                                   gtgtGAAGTgccag                          cagGATTCtt                                                                                                                    
                                                     IRF2_01(-)0.93           YY1_01(+)0.906           EN1_01(-)0.917                                                                                                                                               TFIII_Q6(+)1                                                                                  CEBPB_01(+)0.965                                               PAX4_03(-)0.907                          GATA1_01(+)0.99                                                                                                               
                                                     tgtttctgTTTCC            tggcAGCATgtaaacag        caAGAAC                                                                                                                                                      ggtaGGAGG                                                                                     ttatgaaGGAATtt                                                 gGTGTGaagtgc                             cagGATTCtt                                                                                                                    
                                                    ICSBP_Q6(-)1     SRF_Q6(-)0.943                                                                                                                                                                                                                                                                                                                                  SP1_01(+)0.972  HSF2_01(+)0.992                     ETS1_B(+)0.943                      EN1_01(+)0.987                                                                             
                                                    gtGTTTCtgttt     ccccagcTCTGGca                                                                                                                                                                                                                                                                                                                                  ttGGCAGcct      TGAAGtgcca                          tcAGGATtcttctgg                     GTACTtc                                                                                    
                                                                                                                                                                                                                                                                                                                                                                                                                                                                                                                     SOX17_ 01(+)1                                                                      
                                                                                                                                                                                                                                                                                                                                                                                                                                                                                                                     gACAAT                                                                             
                         |         -520      |         -500      |          -480      |         -460      |         -440       |         -420      |          -400      |         -380      |         -360      |         -340      |         -320      |         -300      |          -280      |         -260      |         -240      |         -220       |         -200      |           -180      |         -160      |         -140      |         -120      |          -100      |         -80       |         -60        |         -40       |         -20                                     
Mouse     -866      attaatgcttCTCTTGCTTTGTGTGACTAATGGTGTTTCTGTTTCCA-CCCCCAGCTCTGGCAGCATGTAAACAGCCTTTTGCCAAGAACCCAGGTCACCGCTGAG-AAGGCTGCCTTAAGGGAGAAGAATAT-CGGAGGACACCAATGCCAGGCGTGTTTGGAACAGTGCTCAGTACAGGCAGCATGAGACGTTCTGTGCCAGCCTCTGTGTGCTACTGGCAAAGGCTGGGGCTCTCTGGGTAGGAGGGTCCTGG-GTCAGCCAGCATCAGGAGCCCCCTCAAGGGAGCATGGGACCAGCTATGAACTCTTTACAGTGAACTCAGTT-TTAGCTTATGAAGGAATTTTAAGTAAA--CGTTACTTAATTTCTACATACTGACGTTTGGCAGCCTTGGGTGTGAAGTGCCAGCAGCTACCCTTGTCTACTGGAGTT-TCAGGATTCTTCTGGCACCAAGGCGAACTCTTCTTGGTACTTCTGACAAT-ACAGATCTTTAGGACAAATTTACCCGCTGAATGCTTTGGGGCAGGAggaaagtaaa      -332     Mouse
                              |||||| ||||||||||| |   |||||||||||||  ||||||||| ||||||||||||| ||||  ||||||||||||||||||||| ||| || |||| ||||||  ||||||||| | | | ||||| |||||||||||  |  | ||||      ||||| ||  |||| ||||||| || ||||||||| ||| | | || ||||||||| |||  ||||||  ||||||||| ||||||   | |  |||| ||||||||    ||  |||| ||||| |||| |||||||||| |||  |||||   ||| |  ||||||||||||||||||||||||   |||| |||||||| ||||| | | | |    ||||||  ||||||||||||||    |||||   || || |||||| |||||||| |||||||||||||   || ||||||| |||||||||  | | ||||||||  |||||| ||||| | | |||||||| | ||||||||                              
Human     -903      gacatttttcCTCTTGATTTGTGTGACTGACAATGTTTCTGTTTCCCTCCCCCAGCTTTGGCAGCATGTAAGCAGCTGTTTGCCAAGAACCCAGGTCACTGCTAAGAAAGGGTGCCTT-CGGGAGAAGAGTGTCCAGAGGATACCAATGCCAGATGCATCTGGAGTTACACTCAGCACTCGCAGTATGAGACATTGTGTGCCAGCATCTCTTTCCTTCTGGCAAAGACTGTAGCTCTCCAGGTAGGAGGATCCTGGAAGCTGTGAGCACCAGGAGCCTTGCCAGAGGAGGATGGGGCCAGATATGAACTCTCTACCATGAACATGGTTCTCGGCTTATGAAGGAATTTTAAGTAAAACAGTTATTTAATTTCCACATATTCAAG-TCAAAAGCCTTCTGTGTGAAGTGCCAGTGATTACCC--CTCCACAGGAGTTATCAGGATTTTTCTGGCACCAAGTTTAATTCTTCTTCGTACTTCTGGTAGTGACAGATCTGCAGGACAGATTTATCTGTTGAATGCTCTTGGGCAGGAaaaccatgta      -364     Human
                    -540      |         -520      |         -500      |         -480      |         -460      |         -440      |          -420      |         -400      |         -380      |         -360      |         -340      |         -320      |         -300      |         -280      |         -260      |         -240      |         -220      |         -200      |         -180      |         -160       |         -140      |           -120      |         -100      |         -80       |         -60       |         -40       |         -20                                     
                                                gACAAT               ccccagcTTTGGca                    caAGAAC                                                                                                                                                      ggtaGGAGG                                                                                     ttatgaaGGAATtt                                                CTGTGtg                                  tcAGGATttttctgg                     GTACTtc                                                                                    
                                                SOX17_01(+)1         SRF_Q6(-)0.99                     EN1_01(-)0.917                                                                                                                                               TFIII_Q6(+)1                                                                                  CEBPB_01(+)0.965                                              AP2REP_01(+)0.907                        ETS1_B(+)0.943                      EN1_01(+)0.987                                                                             
                                                    atGTTTCtgttt             ttGGCAGcat                 aagaACCCA                                                                                                                                                    gtAGGAGgatcctgg                                                                               tatgaAGGAAtt                                                  tGTGTGaagtgc                             cagGATTTtt                                                                                                                    
                                                    ICSBP_Q6(-)1             SP1_01(+)0.972             LRF_Q2(+)0.904                                                                                                                                               ETS1_B(+)0.907                                                                                ELF1_Q6(+)1                                                   PAX4_03(-)0.907                          GATA1_01(+)0.987                                                                                                              
                                                     tgtttctgTTTCC            tggcAGCATgtaagcag                                                                                                                                                                      gtaggaggATCCTgg                                                                                 tgaAGGAAttttaa                                               gtgtGAAGTgccag                          cagGATTTtt                                                                                                                    
                                                     IRF2_01(-)0.93           YY1_01(+)0.906                                                                                                                                                                         ETS1_B(-)0.943                                                                                  ETS2_B(+)1                                                   P300_01(+)0.95                          GATA2_01(+)0.972                                                                                                              
                                                        ttCTGTT                                                                                                                                                                                                                                                                                                       gaAGGAAttttaagt                                                TGAAGtgcca                             ggattTTTCT                                                                                                                  
                                                        IRF1_Q6(+)0.904                                                                                                                                                                                                                                                                                               ETS1_B(+)1                                                     HSF2_01(+)0.992                        HSF2_01(-)0.996                                                                                                             
                                                                                                                                                                                                                                                                                                                                                                       aagGAATTttaagta                                               tgAAGTG                                      ttctggCACCAa                                                                                                          
                                                                                                                                                                                                                                                                                                                                                                       TST1_01(+)1                                                   NKX25_01(+)1                                 PAX4_03(+)0.903                                                                                                       
                                                                                                                                                                                                                                                                                                                                                                            atttTAAGTaaaa                                                                                                                                                                                                               
                                                                                                                                                                                                                                                                                                                                                                            CRX_Q4(+)0.911                                                                                                                                                                                                              
                                                                                                                                                                                                                                                                                                                                                                             ttttAAGTAaaa                                                                                                                                                                                                               
                                                                                                                                                                                                                                                                                                                                                                             NKX3A_01(+)1                                                                                                                                                                                                               


                               LRH1_Q5(+)1                                
                               tttaCCTTGatg                               
                        |         -20                                     
Mouse     -948      cctgctgcctTTTTACCTTGATGAtagagaagca      -915     Mouse
                              ||| ||||||||||                              
Human     -1002     gcctggtctcTTTGACCTTGATGActtgagaagc      -969     Human
                        |         -20                                     
                               ttgaCCTTGatg                               
                               LRH1_Q5(+)1                                


                                 CRX_Q4(-)0.907                               
                                 ctagCCTTAggag                                
                            |         -20                                     
Mouse     -1393     aaatttgtacTGTCTAGCCTTAGGAGACagattacctt     -1356     Mouse
                              ||| ||||||||||||||                              
Human     -1485     aaaatatcagTGTTTAGCCTTAGGAGACtggtgaacta     -1448     Human
                            |         -20                                     
                                 ttagCCTTAggag                                
                                 CRX_Q4(-)0.907                               


                                                              ELF1_Q6(+)1                                
                                                              tttctAGGAAtt                               
                                                             CEBPB_01(+)0.965                            
                                                             ctttctaGGAATtt                              
                         -60       |         -40       |         -20                                     
Mouse     -1498     gtaaaagtttAAATGTATATTTCCTTTTCCTATACAGTTCTCTTTCTAGGAATTTtgttggtacc     -1434     Mouse
                              |||||| ||||| |||||||| | || |||  |||||||||||||                              
Human     -1631     gcaaatttaaAAATGTGTATTTTCTTTTCCTCTGCAATTCCATTTCTAGGAATTTaccccgaaaa     -1567     Human
                         -60       |         -40       |         -20                                     
                                                             atttctaGGAATtt                              
                                                             CEBPB_01(+)0.965                            
                                                              tttctAGGAAtt                               
                                                              ELF1_Q6(+)1                                


                                                  CEBPGAMMA_Q6(-)1                         
                                                  tatttGAAATaat                            
                                               MSX1_01(+)0.94                              
                                               agaTATTTg                                   
                                               HFH3_01(+)0.981                             
                                               agaTATTTgaaat                               
                                             GATA2_01(+)0.994                              
                                             tgaGATATtt                                    
                                             GATA1_01(+)0.99                               
                                             tgaGATATtt                                    
                     |         -40       |         -20                                     
Mouse     -1622     agcactatatATTGGACTACTTTCATGAGATATTTGAAATAattctagaat     -1572     Mouse
                              |||||| ||||||  ||||||||||||||||                              
Human     -1752     gcgatgtaaaATTGGAATACTTTTGTGAGATATTTGAAATAgtggaatttc     -1702     Human
                     |         -40       |         -20                                     
                                             tgaGATATtt                                    
                                             GATA1_01(+)0.99                               
                                             tgaGATATtt                                    
                                             GATA2_01(+)0.994                              
                                               agaTATTTgaaat                               
                                               HFH3_01(+)0.981                             
                                               agaTATTTg                                   
                                               MSX1_01(+)0.94                              
                                                  tatttGAAATagt                            
                                                  CEBPGAMMA_Q6(-)1                         


                                                          IK2_01(-)1                                     
                                                          atgcTCCCAagt                                   
                                                      GATA2_01(+)0.982                                   
                                                      tagGATGCtc                                         
                                                      GATA1_01(+)0.993                                   
                                                      tagGATGCtc                                         
                                                 GATA2_01(+)1                                            
                                                 tttGATAGga                                              
                                                 GATA1_01(+)1                                            
                                                 tttGATAGga                                              
                         -60       |         -40       |         -20                                     
Mouse     -1708     ccacatggcaAAAATTTTTGCTAGAAAATTTTGATAGGATGCTCCCAAGTTCAGGaacttgcatt     -1644     Mouse
                              ||||| ||||| ||| |   |||||||||| ||||||||||||||                              
Human     -1819     gtgtgaagccAAAATATTTGCCAGAGAGACTTGATAGGATACTCCCAAGTTCAGGgatttggaat     -1755     Human
                         -60       |         -40       |         -20                                     
                                                 cttGATAGga                                              
                                                 GATA1_01(+)1                                            
                                                 cttGATAGga                                              
                                                 GATA2_01(+)1                                            
                                                      tagGATACtc                                         
                                                      GATA1_01(+)0.993                                   
                                                      tagGATACtc                                         
                                                      GATA2_01(+)0.995                                   
                                                          atacTCCCAagt                                   
                                                          IK2_01(-)1                                     


                                                           EN1_01(-)0.987                       
                                                           tcAGTAC                              
                          |         -40       |         -20                                     
Mouse     -1899     cattggttcaTAAAGCATTGGTCAGAATTGGTGGTGAAGTCAGTACctatttggtt     -1844     Mouse
                              |||| |||||  |||| ||   || |||||||||||                              
Human     -1924     tctcctccctTAAAACATTGCGCAGATTTTAAGGCGAAGTCAGTACttgttcattt     -1869     Human
                          |         -40       |         -20                                     
                                                           tcAGTAC                              
                                                           EN1_01(-)0.987                       


                                                                                    MYOGENIN_Q6(-)1                        
                                                                                    cACCTGgc                               
                                         TFIII_Q6(-)0.9                          MYOD_01(-)1                               
                                         CCTCAgcct                               ccacACCTGgct                              
                                         SP1_01(-)0.962                        SRF_Q6(+)0.948                              
                                         cctCAGCCtc                            taCCACAcctggct                              
                                      NFE2_01(-)1                             PAX4_03(+)0.903                              
                                      ttgccTCAGCc                             ctaccaCACCTg                                 
                      -80       |         -60       |          -40       |         -20                                     
Mouse     -5254     aattgaacttCCATCCTCTTGCCTCAGCCTCCTGAGT-GCTGGGACCACATGCATGGGCTACCACACCTGGCTtaccatagaa     -5173     Mouse
                              |||| ||| |||||||||||||  ||| |||||||| ||| ||    || |||||||||||||                              
Human     -4502     cgggttcacgCCATTCTCCTGCCTCAGCCTCCCAAGTAGCTGGGACTACAGGCGCCCGCCACCACACCTGGCTaattttttgt     -4420     Human
                       -80       |         -60       |         -40       |         -20                                     
                                      ctgccTCAGCc                             ccaccaCACCTg                                 
                                      NFE2_01(-)1                             PAX4_03(+)0.903                              
                                         cctCAGCCtc                            caCCACAcctggct                              
                                         SP1_01(-)0.962                        SRF_Q6(+)0.948                              
                                         CCTCAgcct                               ccacACCTGgct                              
                                         TFIII_Q6(-)0.9                          MYOD_01(-)1                               
                                                                                    cACCTGgc                               
                                                                                    MYOGENIN_Q6(-)1                        


                                 EN1_01(+)0.917                       
                                 GTGCTtt                              
                              -20                                     
Mouse     -7124     agttccatttTTAGTGCTTTgagcgctcta     -7095     Mouse
                              ||||||||||                              
Human     -5003     aaagagcaggTTAGTGCTTTaagaaaaacc     -4974     Human
                              -20                                     
                                 GTGCTtt                              
                                 EN1_01(+)0.917                       


                                   AP2REP_01(-)0.918                       
                                   tgGACTG                                 
                         |         -20                                     
Mouse     -7642     ataaaatgcaGAAGTTGGACTGGATtcccagtggt     -7608     Mouse
                              |||| ||||||||||                              
Human     -6216     tttcctttctGAAGGTGGACTGGATccttttcatt     -6182     Human
                         |         -20                                     
                                   tgGACTG                                 
                                   AP2REP_01(-)0.918                       
