# Supplementary material for: Transcriptional double-autorepression feedforward circuits act for multicellularity and nervous system development
Source: BMC Genomics. 2011 May 11;12:228. doi: 10.1186/1471-2164-12-228 (PMC3116505; doi:10.1186/1471-2164-12-228)
Supplement: Additional file 4 — Alignments of conserved blocks for 5169 human-mouse orthologs with conserved TFBSs. The location and motif information for 386237 TFBSs are displayed in a character-based alignment-embedded layout. Each file name stands for a gene symbol and the file contains the alignments of conserved blocks with TFBS information for the corresponding gene. Each alignment is not interleaved. The graphical alignments with TFBS information for the 5169 human-mouse ortholog pairs are provided in a browsable format at our website http://genet.med.kagawa-u.ac.jp/pub/HMO_5169/List.htm, together with the character-based alignments with TFBSs and raw sequences contained in Additional files 4 and 2 respectively. [file 1471-2164-12-228-S4.ZIP › Additional_file_4/Text-based_Alignments/AGPS.aln.txt]

---------- AGPS ----------

                                                                                TEF1_Q6(+)0.972                                                                                                             
                                                                                GGGATg                                                                                                                      
                                                                                PEA3_Q6(-)1                                                                                                                 
                                                                                gGGATGc                                                                                                                     
                                                                               GATA2_01(+)0.982                                                                                                             
                                                                               cggGATGCgc                                                                                                                   
                                                                               GATA1_01(+)0.993                                                                                                             
                                                                               cggGATGCgc                                                                                                                   
                                                                              E2F1_Q3(-)0.943                                 HES1_Q2(-)0.93                       SP1_01(+)1                               
                                                                              cCGGGAtg                                        cctttCACCCgagcc                      aaGGCGGaag                               
                                                                            IK2_01(+)0.978         E2F1_Q3(+)1               PAX4_03(+)1                       LRH1_Q5(-)1                                  
                                                                            tgcCGGGAtgcg           ggTCGCGc                  acctttCACCCg                      gcaCAAGGcgga                                 
                                                                           YY1_01(-)0.902     HSF2_01(+)0.997              HSF2_01(-)0.99                  HES1_Q2(-)0.989                                  
                                                                           ctgccgggATGCGccgc  CGAATggtcg                   tgaccTTTCA                      ggcggCACAAggcgg                                  
                              HSF2_01(+)0.992                       PAX4_03(-)0.92       YY1_01(-)1             ER_Q6(+)1                             SP1_01(+)1  SF1_Q6(-)1                                
                              TGAAGctcca                            gCGGTGactgcc         cgcagcgaATGGTcgcg      gccgctctgagTGACCttt                   cgGGCGGcgg  CAAGGcgg                                  
                       -160      |         -140      |          -120      |         -100      |         -80       |         -60       |         -40       |         -20                                     
Mouse     -154      cagagcccgtTGAAGCTCCAGGCGCAAGGCCCCTGCCGCCA-GTCGCCGCGGTGACTGCCGGGATGCGCCGCAGCGAATGGTCGCGCGGGGCGCCGCTCTGAGTGACCTTTCACCCGAGCCCAGCGGCCTCGGGCGGCGGCACAAGGCGGAAGCC                 -1     Mouse
                              ||||||||||| |||| ||| || ||||||| |||||||||||| |||||||||||||||||||||||||||||||| ||||||||||||||||||||||||||||| |||||||||   |||||||| ||||||||||| |||                              
Human     -155      gcagagaatgTGAAGCTCCAGACGCATGGCACCCGCCGCCAAGTCGCCGCGGTGGCTGCCGGGATGCGCCGCAGCGAATGGTCGCGCCGGGCGCCGCTCTGAGTGACCTTTCACCCGCGCCCAGCGGTTCCGGGCGGCAGCACAAGGCGGTAGCC                 -1     Human
                        -160      |         -140      |         -120      |         -100      |         -80       |         -60       |         -40       |         -20                                     
                              TGAAGctcca                            gCGGTGgctgcc         cgcagcgaATGGTcgcg      gccgctctgagTGACCttt                   cgGGCGGcag  CAAGGcgg                                  
                              HSF2_01(+)0.992                       PAX4_03(-)0.92       YY1_01(-)1             ER_Q6(+)1                             SP1_01(+)1  SF1_Q6(-)1                                
                                                                           ctgccgggATGCGccgc  CGAATggtcg                   tgaccTTTCA                      ggcagCACAAggcgg                                  
                                                                           YY1_01(-)0.902     HSF2_01(+)0.997              HSF2_01(-)0.99                  HES1_Q2(-)0.989                                  
                                                                            tgcCGGGAtgcg           ggTCGCGc                  acctttCACCCg                      gcaCAAGGcggt                                 
                                                                            IK2_01(+)0.978         E2F1_Q3(+)1               PAX4_03(+)1                       LRH1_Q5(-)1                                  
                                                                              cCGGGAtg                                        cctttCACCCgcgcc                      aaGGCGGtag                               
                                                                              E2F1_Q3(-)0.943                                 HES1_Q2(-)0.93                       SP1_01(+)1                               
                                                                               cggGATGCgc                                                                                                                   
                                                                               GATA1_01(+)0.993                                                                                                             
                                                                               cggGATGCgc                                                                                                                   
                                                                               GATA2_01(+)0.982                                                                                                             
                                                                                gGGATGc                                                                                                                     
                                                                                PEA3_Q6(-)1                                                                                                                 
                                                                                GGGATg                                                                                                                      
                                                                                TEF1_Q6(+)0.972                                                                                                             


                                                         MYOGENIN_Q6(-)1                                   
                                                         cACCTGct                                          
                                                      MYOD_01(-)1                                          
                                                      actcACCTGctc                                         
                                                   PAX4_03(+)0.903                                         
                                                   ggaactCACCTg                                            
                                                   HSF2_01(+)0.996                                         
                                                   GGAACtcacc                                              
                           -60       |         -40       |         -20                                     
Mouse     -290      cctgccccttTGGGCCAATCCGGGCTCCGCTGGAACTCACCTGCTCTGCAGGTACGCcaggacgagg      -224     Mouse
                              |||||||| | ||  || ||| |||||||||||||  |||||| |||                              
Human     -257      tggaccgggcTGGGCCAACCGGGAGTCAGCTCGAACTCACCTGCTTGGCAGGTGCGCgcttcccgag      -191     Human
                           -60       |         -40       |         -20                                     
                                                   CGAACtcacc                                              
                                                   HSF2_01(+)0.994                                         
                                                   cgaactCACCTg                                            
                                                   PAX4_03(+)0.903                                         
                                                      actcACCTGctt                                         
                                                      MYOD_01(-)1                                          
                                                         cACCTGct                                          
                                                         MYOGENIN_Q6(-)1                                   


                                    GATA2_01(-)0.982                       
                                    agGCATCtgt                             
                                    GATA1_01(-)0.993                       
                                    agGCATCtgt                             
                         |         -20                                     
Mouse     -410      cactattcagGCTCCTAGGCATCTGttccagaaaa      -376     Mouse
                              ||||| |||||||||                              
Human     -371      catttctcctGCTCCAAGGCATCTGccctcgaaag      -337     Human
                         |         -20                                     
                                    agGCATCtgc                             
                                    GATA1_01(-)0.993                       
                                    agGCATCtgc                             
                                    GATA2_01(-)0.982                       


                              GATA2_01(+)0.974                       
                              aaaGATTCta                             
                              GATA1_01(+)0.99                        
                              aaaGATTCta                             
                             -20                                     
Mouse     -1114     gaagaggaggAAAGATTCTaagagtcaga     -1086     Mouse
                              |||||||||                              
Human     -1868     aagatcaactAAAGATTCTcttttttcag     -1840     Human
                             -20                                     
                              aaaGATTCtc                             
                              GATA1_01(+)0.99                        
                              aaaGATTCtc                             
                              GATA2_01(+)0.974                       


                                  IRF1_Q6(+)0.904                            
                                  ttCTGTT                                    
                                 CRX_Q4(-)0.9                                
                                 cttcTGTTAtgaa                               
                           |         -20                                     
Mouse     -1419     aaaggatctcTTTCTTCTGTTATGAAAtgttcaggaa     -1383     Mouse
                              ||||||||||||| |||                              
Human     -2041     agctaggattTTTCTTCTGTTATCAAAcatgtaggag     -2005     Human
                           |         -20                                     
                                 cttcTGTTAtcaa                               
                                 CRX_Q4(-)0.9                                
                                  ttCTGTT                                    
                                  IRF1_Q6(+)0.904                            


                                 PEA3_Q6(-)1                              
                                 tGGAAGg                                  
                        |         -20                                     
Mouse     -1505     atgtgcacagCACTGGAAGGCAAActgaagttta     -1472     Mouse
                              ||||||||||||||                              
Human     -2134     atgtacatgaCACTGGAAGGCAAAgtgggtttta     -2101     Human
                        |         -20                                     
                                 tGGAAGg                                  
                                 PEA3_Q6(-)1                              


                                HFH3_01(-)0.981        TEF1_Q6(+)0.972                                  CRX_Q4(+)0.955                                             
                                aagtaAAATAtga          GAAATg                                           tcatTAATTcttg                                              
                                            PEA3_Q6(-)1                                               IPF1_Q4(-)1             PEA3_Q6(+)0.937                      
                                            aGGAAGt                                                   gctCATTAattc            aCCTCCa                              
                       -120      |         -100      |         -80       |         -60       |         -40       |         -20                                     
Mouse     -1703     tgaagataatGGAAGTAAAATATGAGGAAGTGGGAGAAATGTCTGGATGAATGGAGGGGACAGCGGTTAGGAAAAACCCTTAGCTCATTAATTCTTGGACCGAGTCACCTCCAacttctctgg     -1581     Mouse
                              |||||||||| |||||||| |||  | |||| || ||||||  ||||||| ||     ||||| ||  ||| ||||||||||| |||||  ||| ||||||||                              
Human     -2339     agatacaggaGGAAGTAAAACATGAGGAAATGGAGGTAATGCCTAGATGAACTGAGGGGATAGTATACAGGAATAATTCTTGGCTCATTAATTATTGGATTGAGCCACCTCCAtctatctgtt     -2217     Human
                       -120      |         -100      |         -80       |         -60       |         -40       |         -20                                     
                             aGGAAGt          GAAATg                                                  gctCATTAatta            aCCTCCa                              
                             PEA3_Q6(-)1      TEF1_Q6(+)0.972                                         IPF1_Q4(-)1             PEA3_Q6(+)0.937                      
                                aagtaAAACAtga                                                           tcatTAATTattg                                              
                                HFH3_01(-)1                                                             CRX_Q4(+)0.955                                             


                                    GATA2_01(+)0.992                           
                                    actGATAAgt                                 
                                    GATA1_01(+)0.988                           
                                    actGATAAgt                                 
                                   IRF1_Q6(-)0.98                              
                                   AACTGat                                     
                                 AP2REP_01(-)0.918                             
                                 atAACTG                                       
                               MSX1_01(-)0.912                                 
                               cAATAActg                                       
                               MSX1_01(+)0.988                                 
                               caaTAACTg                                       
                               EN1_01(-)0.93                                   
                               caATAAC                                         
                              CRX_Q4(+)0.907                                   
                              tcaaTAACTgata                                    
                             |         -20                                     
Mouse     -1777     acatcaagacTCAATAACTGATAAGTCTAtttttctctg     -1739     Mouse
                              ||||||||||||| |||||                              
Human     -2430     acatctcaatTCAATAACTGATAGGTCTAgacagctgtt     -2392     Human
                             |         -20                                     
                              tcaaTAACTgata                                    
                              CRX_Q4(+)0.907                                   
                               caATAAC                                         
                               EN1_01(-)0.93                                   
                               caaTAACTg                                       
                               MSX1_01(+)0.988                                 
                               cAATAActg                                       
                               MSX1_01(-)0.912                                 
                                 atAACTG                                       
                                 AP2REP_01(-)0.918                             
                                   AACTGat                                     
                                   IRF1_Q6(-)0.98                              
                                    actGATAGgt                                 
                                    GATA1_01(+)1                               
                                    actGATAGgt                                 
                                    GATA2_01(+)1                               


                                      EN1_01(-)0.917                        
                                      gaAGCAC                               
                                    PEA3_Q6(-)1                             
                                    aGGAAGc                                 
                               ELF1_Q6(+)1                                  
                               atttaAGGAAgc                                 
                              CEBPB_01(+)0.95                               
                              catttaaGGAAGca                                
                          |         -20                                     
Mouse     -1859     gtttctgagtCATTTAAGGAAGCACAggcggatgaa     -1824     Mouse
                              |||| |||||||||||                              
Human     -2521     gtttctacccCATTCAAGGAAGCACAtggagaatca     -2486     Human
                          |         -20                                     
                              cattcaaGGAAGca                                
                              CEBPB_01(+)0.95                               
                               attcaAGGAAgc                                 
                               ELF1_Q6(+)1                                  
                                    aGGAAGc                                 
                                    PEA3_Q6(-)1                             
                                      gaAGCAC                               
                                      EN1_01(-)0.917                        


                                         CRX_Q4(+)0.911                              
                                         agtgTAAGTctca                               
                         -40       |         -20                                     
Mouse     -2153     attcgagctcCTTATAAACTGAGTGTAAGTCTCAGttacaacatg     -2109     Mouse
                              |||||||| | ||| ||||||||||                              
Human     -2860     tgacgagtcaCTTATAAATTAAGTATAAGTCTCAGattcttatgt     -2816     Human
                         -40       |         -20                                     
                                         agtaTAAGTctca                               
                                         CRX_Q4(+)0.911                              


                                      TEF1_Q6(+)0.915                          
                                      GTAATg                                   
                                      EN1_01(+)1                               
                                      GTAATga                                  
                                   IPF1_Q4(+)1                                 
                                   ccagTAATGaaa                                
                                   CRX_Q4(+)0.952                              
                                   ccagTAATGaaaa                               
                             |         -20                                     
Mouse     -5626     gagcatccctGAAGACCAGTAATGAAAATaagcacagaa     -5588     Mouse
                              |||||| ||||||||||||                              
Human     -4729     cagaagctcaGAAGACAAGTAATGAAAATcagagcaata     -4691     Human
                             |         -20                                     
                                   caagTAATGaaaa                               
                                   CRX_Q4(+)0.952                              
                                   caagTAATGaaa                                
                                   IPF1_Q4(+)1                                 
                                      GTAATga                                  
                                      EN1_01(+)1                               
                                      GTAATg                                   
                                      TEF1_Q6(+)0.915                          


                                        CEBPGAMMA_Q6(+)1                          
                                        tatATTTCacaat                             
                                 CRX_Q4(-)0.948                                   
                                 tctgTATTAtatt                                    
                      -40       |         -20                                     
Mouse     -5701     tgtgcttccaTTCTCTGTATTATATTTCACAAtatagaaggc     -5660     Mouse
                              |||||||| |||||||||||||                              
Human     -4805     tggttcacttTTCTCTGTGTTATATTTCACAAaaaagggtat     -4764     Human
                      -40       |         -20                                     
                                 tctgTGTTAtatt                                    
                                 CRX_Q4(-)0.9                                     
                                        tatATTTCacaaa                             
                                        CEBPGAMMA_Q6(+)1                          


                                             POU6F1_01(-)0.982                          
                                             ATAATttgtgc                                
                                          S8_01(-)1                                     
                                          gtgaTAATTtgtgctt                              
                                          EN1_01(+)0.93                                 
                                          GTGATaa                                       
                                          CRX_Q4(+)0.955                                
                                          gtgaTAATTtgtg                                 
                                         GATA2_01(+)0.992                               
                                         tgtGATAAtt                                     
                                         GATA1_01(+)0.988                               
                                         tgtGATAAtt                                     
                               EN1_01(+)0.917                                           
                               GTGCTtg                                                  
                            -40       |         -20                                     
Mouse     -5732     agtgcttggtGGTGCTTGGTTTGTGATAATTTGTGCTTccattctctg     -5685     Mouse
                              |||||||| ||||||||||||| |||||                              
Human     -4843     gtagattaaaGGTGCTTGATTTGTGATAATTTATGCTTtggttcactt     -4796     Human
                            -40       |         -20                                     
                               GTGCTtg                                                  
                               EN1_01(+)0.917                                           
                                         tgtGATAAtt                                     
                                         GATA1_01(+)0.988                               
                                         tgtGATAAtt                                     
                                         GATA2_01(+)0.992                               
                                          gtgaTAATTtatg                                 
                                          CRX_Q4(+)0.955                                
                                          GTGATaa                                       
                                          EN1_01(+)0.93                                 
                                          gtgaTAATTtatgctt                              
                                          S8_01(-)1                                     
                                             ATAATttatgc                                
                                             POU6F1_01(-)0.982                          


                                       GATA2_01(-)0.992                                               
                                       gcTTATCata                                                     
                                       GATA1_01(-)0.988                                               
                                       gcTTATCata                                                     
                                     EN1_01(+)0.917                                                   
                                     GTGCTta                                                          
                      -60       |         -40       |         -20                                     
Mouse     -5865     taaagaactcCAAGGGGGTGCTTATCATAAAACTCAGGACAGTGGCTACCTTggcaagtagg     -5804     Mouse
                              |||||  |||||||||||| | || |||||| ||| ||||||                              
Human     -4982     aaaaaacaaaCAAGGAAGTGCTTATCATACATCT-AGGACAATGGTTACCTTtggtggcagg     -4922     Human
                     -60       |         -40       |          -20                                     
                                     GTGCTta                                                          
                                     EN1_01(+)0.917                                                   
                                       gcTTATCata                                                     
                                       GATA1_01(-)0.98 8                                              
                                       gcTTATCata                                                     
                                       GATA2_01(-)0.99 2                                              


                                         IRF1_Q6(-)0.98                            
                                         AACTGga                                   
                                EN1_01(+)0.996                                     
                                GTAGTat                                            
                       -40       |         -20                                     
Mouse     -6015     acaataatctTAGTAGTATCAAACTGGAAGCACcttacatatc     -5973     Mouse
                              ||||||||| ||||||||| |||                              
Human     -5245     cgcctatccaTAGTAGTATGAAACTGGAAACACttcgaatgtc     -5203     Human
                       -40       |         -20                                     
                                GTAGTat                                            
                                EN1_01(+)0.996                                     
                                         AACTGga                                   
                                         IRF1_Q6(-)0.98                            


                                           TCF4_Q5(+)1                                
                                           cCTTTGga                                   
                          -40       |         -20                                     
Mouse     -6133     attacaacacATTTTGTACACTTCCTTTGGAACATActttatgact     -6088     Mouse
                              |||||||| | | ||||||||| |||                              
Human     -5426     agggcagcaaATTTTGTAAAATCCCTTTGGAAAATAgattggtgtt     -5381     Human
                          -40       |         -20                                     
                                           cCTTTGga                                   
                                           TCF4_Q5(+)1                                


                              PAX4_03(+)0.903                          
                              gtgagcCACCAc                             
                     |         -20                                     
Mouse     -6912     agagatggttGTGAGCCACCAcgtggttgct     -6882     Mouse
                              |||||||||||                              
Human     -6590     gattacgagcGTGAGCCACCAtgcccggcaa     -6560     Human
                     |         -20                                     
                              gtgagcCACCAt                             
                              PAX4_03(+)0.903                          


                                  SP1_01(-)0.972                         
                                  tgcCTGCCtg                             
                       |         -20                                     
Mouse     -6957     gtttcatataTATCTGCCTGCCTgaagatggaa     -6925     Mouse
                              |||||||||||||                              
Human     -6632     ggcctcaagtTATCTGCCTGCCTccgcctccca     -6600     Human
                       |         -20                                     
                                  tgcCTGCCtc                             
                                  SP1_01(-)0.972                         
