# Supplementary material for: Transcriptional double-autorepression feedforward circuits act for multicellularity and nervous system development
Source: BMC Genomics. 2011 May 11;12:228. doi: 10.1186/1471-2164-12-228 (PMC3116505; doi:10.1186/1471-2164-12-228)
Supplement: Additional file 4 — Alignments of conserved blocks for 5169 human-mouse orthologs with conserved TFBSs. The location and motif information for 386237 TFBSs are displayed in a character-based alignment-embedded layout. Each file name stands for a gene symbol and the file contains the alignments of conserved blocks with TFBS information for the corresponding gene. Each alignment is not interleaved. The graphical alignments with TFBS information for the 5169 human-mouse ortholog pairs are provided in a browsable format at our website http://genet.med.kagawa-u.ac.jp/pub/HMO_5169/List.htm, together with the character-based alignments with TFBSs and raw sequences contained in Additional files 4 and 2 respectively. [file 1471-2164-12-228-S4.ZIP › Additional_file_4/Text-based_Alignments/AGR2.aln.txt]

---------- AGR2 ----------

                               IRF1_Q6(-)0.975                                
                               AAATGta                                        
                            |         -20                                     
Mouse     -316      gtataactttTAAATGTACATTTCCTTAacagaacata      -279     Mouse
                              |||||||| |||| ||||                              
Human     -1055     ccaaaaaaagTAAATGTAAATTTTCTTAgctactagag     -1018     Human
                            |         -20                                     
                               AAATGta                                        
                               IRF1_Q6(-)0.975                                


                                 HFH3_01(+)0.981                              
                                 gtcTATTTgactt                                
                            |         -20                                     
Mouse     -1094     cttccttcctAGAGTCTATTTGACTTCAagacccatac     -1057     Mouse
                              ||||| ||||||||||||                              
Human     -1648     aattccttgcAGAGTTTATTTGACTTCAttcaaaacca     -1611     Human
                            |         -20                                     
                                 gttTATTTgactt                                
                                 HFH3_01(+)0.981                              


                               TCF4_Q5(-)1                           
                               agCAAAGg                              
                             -20                                     
Mouse     -1184     tcatctagtcTAGCAAAGGctccccattc     -1156     Mouse
                              |||||||||                              
Human     -1716     agctaatgctTAGCAAAGGtttccactca     -1688     Human
                             -20                                     
                               agCAAAGg                              
                               TCF4_Q5(-)1                           


                                            EN1_01(+)0.991                        
                                            GTATTcc                               
                                 HSF2_01(+)0.991                                  
                                 TGAACcagct                                       
                      -40       |         -20                                     
Mouse     -1527     taatctgtacTTCTGAACCAGCTTGTATTCCAgaaatagtat     -1486     Mouse
                              ||||||||||||  ||||||||                              
Human     -2065     tgccatatgtTTCTGAACCAGCCAGTATTCCAaatgtataat     -2024     Human
                      -40       |         -20                                     
                                 TGAACcagcc                                       
                                 HSF2_01(+)0.991                                  
                                            GTATTcc                               
                                            EN1_01(+)0.991                        


                                                                                 HFH3_01(+)1                                                                                                               
                                                                                 ggaTGTTTgtaca                                                                                                             
                                                                               GATA2_01(+)0.98                 SF1_Q6(+)1                        GATA2_01(-)0.994                                          
                                                                               cggGATGTtt                      cttCCTTG                          acATATCaat                                                
                                                                               GATA1_01(+)0.99                PEA3_Q6(+)1                        GATA1_01(-)0.99                                           
                                                                               cggGATGTtt                     cCTTCCt                            acATATCaat                                                
                      -160      |         -140      |         -120      |         -100      |          -80       |         -60       |         -40       |         -20                                     
Mouse     -1836     agaatgttttCATTATGAAAATGCAGTAGAGTGAATTTCAGAAAGCCATAATCTCAGAGCGGGATGTTTGTACAGCA-GTGTTATCTTAACCTTCCTTGACGTATCCTGTCATAAAATGCATAGGACATATCAATAGTTCCAGCCTGTAATCTgtagagccat     -1675     Mouse
                              ||||| |||||  |||| |||||||| |||||||| ||    | || ||| |||||||||||||||| | ||||| ||| ||||||||||   |||||| | |||||  ||    | ||||||||||||||| ||||| ||||                              
Human     -2384     aatctattcaCATTACGAAAACTCAGTGGAGTGAATCTCAGAAAGTCAC---CCCACAGCAGGATGTTTGTACAGCAGGAGTTATGTTAGCCTTCCTTGAGTCATCCTGCCGTAAAACACAAGCAATATATCAATAGTTCCAACCTGTGATCTttggagatac     -2225     Human
                    -160      |         -140      |         -120         |         -100      |         -80       |         -60       |         -40       |         -20                                     
                                                                               cagGATGTtt                     cCTTCCt                            atATATCaat                                                
                                                                               GATA1_01(+)0.99                PEA3_Q6(+)1                        GATA1_01(-)0.99                                           
                                                                               cagGATGTtt                      cttCCTTG                          atATATCaat                                                
                                                                               GATA2_01(+)0.98                 SF1_Q6(+)1                        GATA2_01(-)0.994                                          
                                                                                 ggaTGTTTgtaca                                                                                                             
                                                                                 HFH3_01(+)1                                                                                                               


                                    GATA2_01(-)0.992                        
                                    aaTTATCaat                              
                                    GATA1_01(-)0.988                        
                                    aaTTATCaat                              
                                CRX_Q4(-)0.955                              
                                tgcaAATTAtcaa                               
                             S8_01(+)1                                      
                             gtctgcaAATTAtcaa                               
                          |         -20                                     
Mouse     -1948     gaggggagggTCTGCAAATTATCAATgcccccccat     -1913     Mouse
                              ||| ||||||||||||                              
Human     -2464     tctgtgtgtgTCTCCAAATTATCAATattttccatg     -2429     Human
                          |         -20                                     
                             gtctccaAATTAtcaa                               
                             S8_01(+)1                                      
                                tccaAATTAtcaa                               
                                CRX_Q4(-)0.955                              
                                    aaTTATCaat                              
                                    GATA1_01(-)0.988                        
                                    aaTTATCaat                              
                                    GATA2_01(-)0.992                        


                                     GFI1B_01(+)1                                  
                                     caAATCAggaaa                                  
                                    GATA2_01(-)0.972                               
                                    gcAAATCagg                                     
                                    GATA1_01(-)0.987                               
                                    gcAAATCagg                                     
                               TST1_01(-)0.929                                     
                               ttattgcAAATCagg                                     
                             CEBPB_01(+)0.976                                      
                             gattattGCAAAtc                                        
                       -40       |         -20                                     
Mouse     -2160     aacccctgggATTATTGCAAATCAGGAAACAGTgtacttaagt     -2118     Mouse
                              ||||||||||||||| |||||||                              
Human     -2737     cttggaatatATTATTGCAAATCAGAAAACAGTtttctttctc     -2695     Human
                       -40       |         -20                                     
                             tattattGCAAAtc                                        
                             CEBPB_01(+)0.976                                      
                               ttattgcAAATCaga                                     
                               TST1_01(-)0.929                                     
                                    gcAAATCaga                                     
                                    GATA1_01(-)0.987                               
                                    gcAAATCaga                                     
                                    GATA2_01(-)0.972                               
                                     caAATCAgaaaa                                  
                                     GFI1B_01(+)1                                  


                               HSF2_01(-)0.996                           
                               gggccTTTCT                                
                              LRF_Q2(-)0.943                             
                              GGGGCcttt                                  
                       |         -20                                     
Mouse     -2405     gcagcttgcaGGGGCCTTTCTTTagcaaagagc     -2373     Mouse
                              |||||||||||||                              
Human     -2981     aagtcttactGGGGCCTTTCTTTggctagagct     -2949     Human
                       |         -20                                     
                              GGGGCcttt                                  
                              LRF_Q2(-)0.943                             
                               gggccTTTCT                                
                               HSF2_01(-)0.996                           


                                                                                                                           GATA2_01(+)0.979                                                                                                                                            
                                                                                                                           tggGATTGgg                                                                                                                                                  
                                                                                                                           GATA1_01(+)0.997                                                                                                                                            
                                                                                                                           tggGATTGgg                                                                                                                                                  
                                                                                                                        IK2_01(+)1                                                                                                                                                     
                                                                                                                        gggTGGGAttgg                                                                                                                                                   
                                 SF1_Q6(-)1                                                                            PAX4_03(-)1                                                                                                                                                     
                                 CAAGGaac                                                                              tGGGTGggattg                                                                                                                                                    
                              LRH1_Q5(-)1                                                                              LRF_Q2(-)0.904                                                                                                                                                  
                              aaaCAAGGaacg                                                                             TGGGTggga                                                                                                                                                       
                              ELF1_Q6(+)1                                              CRX_Q4(-)0.907                  CKROX_Q2(-)0.904                                 PAX4_03(+)0.907                                                                                                
                              aaacaAGGAAcg                                             tctgAGTTAgcag                   tggGTGGGa                                        cgctggCACACt                                                                                                   
                        |         -220      |         -200      |         -180      |         -160      |         -140      |         -120       |         -100      |         -80       |         -60          |         -40       |          -20                                     
Mouse     -2764     ccaaacaaacAAACAAGGAACGTCTTAACCCAGAGAAGACAATTGCTTGGGAGAGGAAAAGTTTGCTTCTGAGTTAGCAGCCTGTGGAAACAGGATTAGTGGGTGGGATTGGGGTGTGCTCT-GCCCATAAATACAGGCTCAGCGCTGCGCTGGCACACTGAGAAACTTGGACGGCAACC---CTTGCGGCTCACACAAAGCAGGAGGGTG-GGAAGCCCAGGTAAGGCaattgacaag     -2531     Mouse
                              |||||||||||   ||||||||| ||||| |||  ||||||  | | || ||| | ||||||||||||| |  ||  |  ||| | ||||||||||||||| ||| ||| || |  |||||||| || ||||  |||| ||||||||||| |||| ||||||| ||| ||   |   || ||||||||| ||||| ||||| ||||  |||||||||||                              
Human     -3358     ttatttttaaAAACAAGGAACTCTTTAACCCAGGGAAGATAATCACTTGGGGAAAGGAAGGTTCGTTTCTGAGTTAGCAACAAGTAAATGCAGCACTAGTGGGTGGGATTGAGGTATGCCCTGGTGCATAAATAGAGACTCA--GCTGTGCTGGCACACTCAGAAGCTTGGACCGCATCCTAGCCGCCGACTCACACAAGGCAGGTGGGTGAGGAAATCCAGGTAAGGCtcctgacagc     -3122     Human
                           |         -220      |         -200      |         -180      |         -160      |         -140      |         -120      |         -100        |         -80       |         -60       |         -40       |         -20                                     
                              aaacaAGGAAct                                             tctgAGTTAgcaa                   tggGTGGGa                                        tgctggCACACt                                                                                                   
                              ELF1_Q6(+)1                                              CRX_Q4(-)0.907                  CKROX_Q2(-)0.904                                 PAX4_03(+)0.907                                                                                                
                              aaaCAAGGaact                                                                             TGGGTggga                                                                                                                                                       
                              LRH1_Q5(-)1                                                                              LRF_Q2(-)0.904                                                                                                                                                  
                                 CAAGGaac                                                                              tGGGTGggattg                                                                                                                                                    
                                 SF1_Q6(-)1                                                                            PAX4_03(-)1                                                                                                                                                     
                                                                                                                        gggTGGGAttga                                                                                                                                                   
                                                                                                                        IK2_01(+)1                                                                                                                                                     
                                                                                                                           tggGATTGag                                                                                                                                                  
                                                                                                                           GATA1_01(+)0.997                                                                                                                                            
                                                                                                                           tggGATTGag                                                                                                                                                  
                                                                                                                           GATA2_01(+)0.979                                                                                                                                            


                                         SP1_01(-)0.972                                                                                                                                                                          
                                         aatCTGCCca                                                                                                                                                                              
                                                                                                           SP1_01(-)0.962                                                                                                        
                                                                                                           aatCAGCCtt                                                                                                            
                                         SP1_01(-)0.972                                                  GFI1B_01(+)1                                                                                                            
                                         aatCTGCCca                                                      caAATCAgcctt                                                                                                            
                                      GATA2_01(-)0.979                                                  GATA2_01(-)0.972                                                                                                         
                                      tgCAATCtgc                                                        acAAATCagc                                                                                                               
                                      GATA1_01(-)0.997                                                  GATA1_01(-)0.987                                                                                                         
                                      tgCAATCtgc                                                        acAAATCagc                                                                                                               
                              CRX_Q4(+)0.904                                                                                                                                        EN1_01(-)0.996                               
                              taaaTAAATgcaa                                                                                                                                         aaACTAC                                      
                         -180      |         -160      |         -140      |         -120      |         -100      |         -80       |         -60       |         -40       |         -20                                     
Mouse     -3016     aaaaaaaagcTAAATAAATGCAATCTGCCCAAGAGGGAGGAAATGAATACCTATAAACCACAACTTCTATCCAATCACATACAGACAAATCAGCCTTCAGACCAATCAAACGTCTTCATTTAAAGCTTACCTGGACTTGGCATACTGCCCAGCTTTTCCAAAACTACTCACAATAataccttcaa     -2832     Mouse
                              |||||||| |||||||||||| |  | || |||  |||  ||| |||| ||||  ||| ||||||||  || |||||||||||||||||| | ||||||| ||||||||| ||||  |||||||| ||||||  ||||||| | |||| ||| ||  | ||||||                              
Human     -3583     tgtcttcaagTAAATAAAGGCAATCTGCCCACGGAGCAGAAAAAAAAT--CTACAAACTACAAACTCTGTCCAATCATGTAAAGACAAATCAGCCTTCAGGCAAATCAAATGTCTTCATTCAAAGTCTACCTGGATTTGGCACTCTGCCCATCGTTTCAAAACCTCTTAACAATAcgtttcacaa     -3401     Human
                       -180      |         -160      |         -140        |         -120      |         -100      |         -80       |         -60       |         -40       |         -20                                     
                              taaaTAAAGgcaa                               aaACTAC                       acAAATCagc                                               actCTGCCca                                                      
                              CRX_Q4(+)0.9                                EN1_01(-)0.996                GATA1_01(-)0.987                                         SP1_01(-)0.972                                                  
                                      ggCAATCtgc                                                        acAAATCagc                                                                                                               
                                      GATA1_01(-)0.997                                                  GATA2_01(-)0.972                                                                                                         
                                      ggCAATCtgc                                                         caAATCAgcctt                                                                                                            
                                      GATA2_01(-)0.979                                                   GFI1B_01(+)1                                                                                                            
                                         aatCTGCCca                                                        aatCAGCCtt                                                                                                            
                                         SP1_01(-)0.972                                                    SP1_01(-)0.962                                                                                                        


                                           HSF2_01(+)0.994                        
                                           TGAATcatcc                             
                                          POU1F1_Q6(+)1                           
                                          gTGAATcatc                              
                                          GATA2_01(-)0.974                        
                                          gtGAATCatc                              
                                          GATA1_01(-)0.99                         
                                          gtGAATCatc                              
                      -40       |         -20                                     
Mouse     -3067     aactgtaagaAGGATTAGAACTGTGAATCATCcttaagaaaa     -3026     Mouse
                              ||||| |||| |||||||||||                              
Human     -3622     tatgactgcgAGGATCAGAATTGTGAATCATCtcttgtgtgt     -3581     Human
                      -40       |         -20                                     
                                          gtGAATCatc                              
                                          GATA1_01(-)0.99                         
                                          gtGAATCatc                              
                                          GATA2_01(-)0.974                        
                                          gTGAATcatc                              
                                          POU1F1_Q6(+)1                           
                                           TGAATcatct                             
                                           HSF2_01(+)0.994                        


                              CEBPB_01(+)0.972                             
                              tattgtgGAAAAta                               
                         |         -20                                     
Mouse     -3124     caaaaaatgaTATTGTGGAAAATAAcatgtcttgt     -3090     Mouse
                              |||||| ||||||||                              
Human     -3676     agcagggaagTATTGTAGAAAATAAtttttatcat     -3642     Human
                         |         -20                                     
                              tattgtaGAAAAta                               
                              CEBPB_01(+)0.972                             


                                   IRF1_Q6(+)0.975                       
                                   ctCATTT                               
                       |         -20                                     
Mouse     -5306     cagaaagccaCTTACCTCATTTTttatacaaat     -5274     Mouse
                              |||| ||||||||                              
Human     -4187     atattatgacCTTAACTCATTTTaaaaagtcat     -4155     Human
                       |         -20                                     
                                   ctCATTT                               
                                   IRF1_Q6(+)0.975                       


                              GATA2_01(-)0.992                                   
                              taTTATCaaa                                         
                              GATA1_01(-)0.988                                   
                              taTTATCaaa                                         
                     -40       |         -20                                     
Mouse     -5449     cccattaagaTATTATCAAAACTAGATACCTagaaataaca     -5409     Mouse
                              ||||||| ||| ||  |||||                              
Human     -5407     cctactcaggTATTATCCAAAATATCTACCTgatagcgaca     -5367     Human
                     -40       |         -20                                     
                              taTTATCcaa                                         
                              GATA1_01(-)0.988                                   
                              taTTATCcaa                                         
                              GATA2_01(-)0.992                                   


                              MSX1_01(-)0.912                                
                              cAATAAttg                                      
                              MSX1_01(+)1                                    
                              caaTAATTg                                      
                           |         -20                                     
Mouse     -5671     cctggatgttCAATAATTGCTAGCTATtatttgtctt     -5635     Mouse
                              |||||||||| || |||                              
Human     -5984     ctagattacaCAATAATTGCCAGTTATaagtctcctg     -5948     Human
                           |         -20                                     
                              caaTAATTg                                      
                              MSX1_01(+)1                                    
                              cAATAAttg                                      
                              MSX1_01(-)0.912                                


                                             GATA2_01(-)0.992                                                                                          
                                             aaTTATCtgt                                                                                                
                                             GATA1_01(-)0.988                                                                                          
                                             aaTTATCtgt                                                                                                
                                            MSX1_01(-)1                                                                                                
                                            cAATTAtct                                                                                                  
                                      TST1_01(-)0.902                                                                                                  
                                      gaatttcAATTAtct                                                                                                  
                              -100      |         -80       |         -60       |         -40       |          -20                                     
Mouse     -6118     caggggtaatATCACCCTGAATTTCAATTATCTGTTTCTGTTTCTGTCTAACTCAATAATGTACCATAACTTCTCCGCCTTTGTAT-TTTAATGCCTGGCAtagcacttgc     -6009     Mouse
                              ||||| | ||||| ||||||||| | | ||| |||| ||| ||||||||   ||||| | || | |   ||| ||| ||||||||||||||                              
Human     -6178     agcatggcccATCACTCCGAATTGCAATTATCTATGTGTGTGTCTGGCTACCTCAATAACTGACCATCATTTTTTCATTTTTATATATTTAATGCCTGGCAcaatatttgc     -6068     Human
                     |         -100      |         -80       |         -60       |         -40       |         -20                                     
                                      gaattgcAATTAtct                                                                                                  
                                      TST1_01(-)0.902                                                                                                  
                                            cAATTAtct                                                                                                  
                                            MSX1_01(-)1                                                                                                
                                             aaTTATCtat                                                                                                
                                             GATA1_01(-)0.988                                                                                          
                                             aaTTATCtat                                                                                                
                                             GATA2_01(-)0.992                                                                                          


                                            MSX1_01(+)0.9                            
                                            tttTTAGTg                                
                         -40       |         -20                                     
Mouse     -6193     tcctagttttATGTGGATGGTGAATTTTTAGTGTTaatatcctac     -6149     Mouse
                              ||||| ||||  |||||||||||||                              
Human     -6294     tgccattctcATGTGAATGGCTAATTTTTAGTGTTgttccatctt     -6250     Human
                         -40       |         -20                                     
                                            tttTTAGTg                                
                                            MSX1_01(+)0.9                            


                               GATA2_01(-)0.994                                             
                               aaATATCcca                                                   
                               GATA1_01(-)0.99      HSF2_01(-)1                             
                               aaATATCcca           tgcaaATTCT                              
                      |         -40       |         -20                                     
Mouse     -6364     actcagccagTAAATATCCCATGAATACATTATGCAAATTCTtcattacttt     -6313     Mouse
                              |||||||||||  |||| ||| ||||||||||                              
Human     -6466     ggctcgtcctTAAATATCCCACAAATATATTTTGCAAATTCTatatcaccgt     -6415     Human
                      |         -40       |         -20                                     
                               aaATATCcca           tgcaaATTCT                              
                               GATA1_01(-)0.99      HSF2_01(-)1                             
                               aaATATCcca                                                   
                               GATA2_01(-)0.994                                             


                                AP2REP_01(-)0.907                       
                                agCACAG                                 
                              EN1_01(-)0.917                            
                              aaAGCAC                                   
                      |         -20                                     
Mouse     -6638     ctgtatggccAAAGCACAGAGAtttagttatg     -6607     Mouse
                              ||||||||||||                              
Human     -6711     tgagacaactAAAGCACAGAGAagttaagtaa     -6680     Human
                      |         -20                                     
                              aaAGCAC                                   
                              EN1_01(-)0.917                            
                                agCACAG                                 
                                AP2REP_01(-)0.907                       


                                                  GATA2_01(-)0.971                               
                                                  ttTAATCaaa                                     
                                                  GATA1_01(-)0.985                               
                                                  ttTAATCaaa                                     
                           |         -40       |         -20                                     
Mouse     -7245     tgtgttgaagGTTTAAGAGCTCCAATAGGCTTTAATCAAAAAGTAATtaaggatttg     -7189     Mouse
                              ||||||||  |   ||||||| ||||||||  |||||                              
Human     -6956     tatgtgaaaaGTTTAAGACTTGTGATAGGCTATAATCAAAGGGTAATccaacaaaga     -6900     Human
                           |         -40       |         -20                                     
                                                  taTAATCaaa                                     
                                                  GATA1_01(-)0.985                               
                                                  taTAATCaaa                                     
                                                  GATA2_01(-)0.971                               


                                   GATA2_01(-)0.98                                       
                                   acACATCtag                                            
                                   GATA1_01(-)0.99                                       
                                   acACATCtag                                            
                                EN1_01(-)0.922                                           
                                gaAACAC                                                  
                             -40       |         -20                                     
Mouse     -7716     attcttccagAAGAAACACATCTAGTGGTGTAACATTAAcgattacttg     -7668     Mouse
                              |||||||||||||| | || | |||||||                              
Human     -7785     actttcccgcAAGAAACACATCTAATTGTATGACATTAAgtttaacata     -7737     Human
                             -40       |         -20                                     
                                gaAACAC                                                  
                                EN1_01(-)0.922                                           
                                   acACATCtaa                                            
                                   GATA1_01(-)0.99                                       
                                   acACATCtaa                                            
                                   GATA2_01(-)0.98                                       


                               EN1_01(+)0.917                           
                               GTGCTct                                  
                      |         -20                                     
Mouse     -7805     catttacattTGTGCTCTGCAAatacctcttc     -7774     Mouse
                              ||||||||||||                              
Human     -7875     ttatactttcTGTGCTCTGCAAgtatttcttt     -7844     Human
                      |         -20                                     
                               GTGCTct                                  
                               EN1_01(+)0.917                           
