# Supplementary material for: Transcriptional double-autorepression feedforward circuits act for multicellularity and nervous system development
Source: BMC Genomics. 2011 May 11;12:228. doi: 10.1186/1471-2164-12-228 (PMC3116505; doi:10.1186/1471-2164-12-228)
Supplement: Additional file 4 — Alignments of conserved blocks for 5169 human-mouse orthologs with conserved TFBSs. The location and motif information for 386237 TFBSs are displayed in a character-based alignment-embedded layout. Each file name stands for a gene symbol and the file contains the alignments of conserved blocks with TFBS information for the corresponding gene. Each alignment is not interleaved. The graphical alignments with TFBS information for the 5169 human-mouse ortholog pairs are provided in a browsable format at our website http://genet.med.kagawa-u.ac.jp/pub/HMO_5169/List.htm, together with the character-based alignments with TFBSs and raw sequences contained in Additional files 4 and 2 respectively. [file 1471-2164-12-228-S4.ZIP › Additional_file_4/Text-based_Alignments/AGRP.aln.txt]

---------- AGRP ----------

                                        GATA2_01(+)0.979                 NFE2_01(+)1                                
                                        aagGATGAgg                       tGCTGAgccag                                
                                        GATA1_01(+)0.988          EL F1_Q6(-)1                                      
                                        aagGATGAgg                tt TTCCTgctga                                     
                         |         -60       |         -40       |          -20                                     
Mouse     -66       cagcgctggtAGGGTACCCTAAGGATGAGGAGAGACTAAATGGGGGTT-TTCCTGCTGAGCCAGGCC                 -1     Mouse
                              |||| || | |||||| ||||| |||||| |||    | |||||||||||||||||                              
Human     -67       gggcacctagAGGGGACTCCAAGGATAAGGAGGGACTAAGTGGTACATCTTCCTGCTGAGCCAGGCC                 -1     Human
                          |         -60       |         -40       |         -20                                     
                                        aagGATAAgg                 tcTTCCTgctga                                     
                                        GATA1_01(+)0.988           ELF1_Q6(-)1                                      
                                        aagGATAAgg                       tGCTGAgccag                                
                                        GATA2_01(+)0.992                 NFE2_01(+)1                                


                                                                                       HES1_Q2(+)0.906                 MSX1_01(-)0.936                                 
                                                                                       cagtcACGTGtggac                 cATATAagc                                       
                                                                                       AP2REP_01(+)0.918        SP1_01(-)0.972                                         
                                                                                       CAGTCac                  gcaCTGCCat                                             
                          -120      |         -100      |          -80       |         -60       |         -40       |         -20                                     
Mouse     -273      tagggagaaaGCCTGAATTGTGCCTCCATTTTCCAGGGAGGCACCT-CATGCCCTGGCTACAGGAAGCAGTCACGTGTGGACCCTTTATTAGGCACTGCCATATAAGCTCAGGGCACaagagaccag      -148     Mouse
                              ||||||| |||||| |||   |||||| |||  ||| || | ||||||| |||| | ||||||||||||| ||||| ||||||| |||||||||||||  |||||||                              
Human     -277      gggagtgaggGCCTGAACTGTGCCCCCACCCTCCAGGAAGGGTCCTTCACGGCCTGGCTGCAGGGATCAGTCACGTGTGG-CCCTTCATTAGGCCCTGCCATATAAGCCAAGGGCACggggtggccg      -152     Human
                          -120      |         -100      |         -80       |         -60       |          -40       |         -20                                     
                                                                                       CAGTCac                  gccCTGCCat                                             
                                                                                       AP2REP_01(+)0 .918       SP1_01(-)0.972                                         
                                                                                       cagtcACGTGtgg cc                cATATAagc                                       
                                                                                       HES1_Q2(+)0.9 06                MSX1_01(-)0.936                                 


                                            HSF2_01(+)0.995                                                                                                                                                                                                                                 
                                            GGAAAcaaca                                                                                                                                                                                                                                      
                                            CREL_01(-)1                                                                         IPF1_Q4(+)1                                                                                                                                                 
                                            GGAAAcaaca                                                                          ttgcTAATGgtt                                                                                                                                                
                                         HFH3_01(-)1                                         CRX_Q4(-)0.955            CRX_Q4(-)0.948                                                                                                                                                       
                                         aaaggAAACAaca                                       attaAATTAagat             gcctTATTAttgc                                                                                                                                                        
                                         ETS1_B(+)1                                        CRX_Q4(+)0.904         SP1_01(-)0.972         EN1_01(+)0.917                                                                                                                                     
                                         aaAGGAAacaacatg                                   aaatTAAATtaag          cgcCTGCCtt             GTTCTag                                                                                                                                            
                                        ETS2_B(+)1                                      TST1_01(+)0.926       SP1_01(-)1        CRX_Q4(+)0.952                                                                                                                                              
                                        caaAGGAAacaaca                                  cagAAATTaaattaa       gggCCGCCtg        ttgcTAATGgttc                                                                                                                                               
                                      ELF1_Q6(+)1                                       CRX_Q4(-)0.955       SP1_01(+)0.943   YY1_01(-)1                                                                                                            IRF1_Q6(-)0.959                         
                                      agcaaAGGAAac                                      cagaAATTAaatt        agGGCCGcct       tattgctaATGGTtcta                                                                                                     AATTGga                                 
                                  PEA3_Q6(-)1 EN1_01(-)0.926                                                                                                                                                                                 TEF1_Q6(-)0.915                                
                                  tGGAAGc     aaACAAC                                                                                                                                                                                        cATGCC                                         
                      -240      |         -220      |         -200      |         -180      |         -160      |         -140      |         -120      |          -100      |          -80       |         -60       |         -40       |         -20                                     
Mouse     -536      cttgacaaagTTCCTGGAAGCAAAGGAAACAACATGTCCTAGGGAGACTAAGTGAACATCTGTGGGGACAGAAATTAAATTAAGATCAGAGGGCCGCCTGCCTTATTATTGCTAATGGTTCTAGCATGACCCATC-CCTAGGTTCTGCTCTTATGGAAATTT-TGGGGTCTGGACACCCTATCTTGTTCCCAAAGTTTAATTGGTTCCTGGCTGTCTCATGCCAAATTGGAGATgttctaatag      -295     Mouse
                              ||| |||||||| ||||||||||||| |  |  | |  | ||| | ||||| ||||| || ||||||||||||| |   ||||||||||||||| ||||||||||||||||||||    | || | ||||||| |   || | ||||||||| |||   |||| |||||| ||||| ||||||| |||||| || ||||||    ||||  |||||||||||||                              
Human     -547      ttgacccgaaTTCTTGGAAGCACAGGAAACAACATGCCACATAGGGGTTGAGTAAGCATCTCTGGGGCCACAAATTAAATTAAGCTTTCAGGGCCGCCTGCCTTGTTATTGCTAATGGTTCTAGCCCTGCTCAGCTCCTAGGTCCCTGTCCTGTGGAAATTTGTGGACCCTGGGCACCCTCTCTTGCTCCCAAATTTTAATCGGCTCCTGGAAACCTCACCCCAAATTGGAGATaggcactcct      -304     Human
                        -240      |         -220      |         -200      |         -180      |         -160      |         -140      |         -120      |         -100      |         -80       |         -60       |         -40       |         -20                                     
                                  tGGAAGc     aaACAAC                                   cacaAATTAaatt        agGGCCGcct       tattgctaATGGTtcta                                                                                                     AATTGga                                 
                                  PEA3_Q6(-)1 EN1_01(-)0.926                            CRX_Q4(-)0.955       SP1_01(+)0.943   YY1_01(-)1                                                                                                            IRF1_Q6(-)0.959                         
                                      agcacAGGAAac  cATGCC                              cacAAATTaaattaa       gggCCGCCtg        ttgcTAATGgttc                                                                                                                                               
                                      ELF1_Q6(+)1   TEF1_Q6(-)0.915                     TST1_01(+)0.926       SP1_01(-)1        CRX_Q4(+)0.952                                                                                                                                              
                                        cacAGGAAacaaca                                     aaatTAAATtaag          cgcCTGCCtt             GTTCTag                                                                                                                                            
                                        ETS2_B(+)1                                         CRX_Q4(+)0.904         SP1_01(-)0.972         EN1_01(+)0.917                                                                                                                                     
                                         acAGGAAacaacatg                                     attaAATTAagct             gcctTGTTAttgc                                                                                                                                                        
                                         ETS1_B(+)1                                          CRX_Q4(-)0.955            CRX_Q4(-)0.9                                                                                                                                                         
                                         acaggAAACAaca                                                                          ttgcTAATGgtt                                                                                                                                                
                                         HFH3_01(-)1                                                                            IPF1_Q4(+)1                                                                                                                                                 
                                            GGAAAcaaca                                                                                                                                                                                                                                      
                                            CREL_01(-)1                                                                                                                                                                                                                                     
                                            GGAAAcaaca                                                                                                                                                                                                                                      
                                            HSF2_01(+)0.995                                                                                                                                                                                                                                 


                                               SP1_01(+)0.972                                                                                                                                                                          
                                               taGGCAGaga                                                                                                                                                                              
                                                                                                                                                                                ETS2_B(+)1                                             
                                                                                                                                                                                tccAGGAAccttag                                         
                                                                                                                                                                              ELF1_Q6(+)1                                              
                                                                                                                                                                              tttccAGGAAcc                                             
                                                                                                                                                                            CEBPB_01(-)0.941                                           
                                                                                                                                                                            ggTTTCCaggaacc                                             
                                                                         IK2_01(+)0.969                                                                                  STAT3_01(-)0.9                                                
                                                                         ggaAGGGAgcag                                                                                    cttggtttccaGGAACcttag                                         
                                                                        PEA3_Q6(-)1                                                                                      STAT3_01(+)1                                                  
                                                                        cGGAAGg                                                                                          cttggTTTCCaggaaccttag                                         
                              GATA2_01(+)0.979                        TFIII_Q6(+)0.919                                                                                   STAT1_01(-)0.912                                              
                              gctGATGAgg                              ggcgGAAGG                                                                                          cttggttTCCAGgaaccttag                                         
                              GATA1_01(+)0.988                      SP1_01(+)1                         SP1_01(+)1                                                        STAT1_01(+)0.912                                              
                              gctGATGAgg                            agGGCGGaag                         caGGCGGcct                                                        cttggtttcCAGGAaccttag                                         
                     |         -180      |         -160      |         -140      |         -120      |         -100      |         -80       |         -60       |         -40       |         -20                                     
Mouse     -896      actctgtcaaGCTGATGAGGCCAGGCGTAGGCAGAGACCTGACAACACAGGGCGGAAGGGAGCAGCCATTAACACTAATGAAGCAGGCGGCCTGAAAGCTTTGTCCTCTGAAGCTGTATGCCCACCGGGGGAACAGTGTTTTCTGCTCCCTTGGTTTCCAGGAACCTTAGGTAGAAAGGGGgcgtggggat      -706     Mouse
                              ||||||||| |||||| ||| |||   |||||| |||||||||||||||||||||||||||   ||||||| |||||||||||||||||||||| ||||| ||  |   |||||||  |||||||||   ||||| | |||||| ||||||||||| |||| |||||||||                              
Human     -929      ccagccttgtGCTGATGAGACCAGGCATAGACAGT--CCTGACGACACAGGGCGGAAGGGAGCAGCCATTAGTGCTAATGAGGCAGGCGGCCTGAAAGCTTTGTACTCTGCAGTGGCTCGCCCACCCAGGGAACAGTTCGTTCTGTTTCCTTGGCTTCCAGGAACCCTAGGCAGAAAGGGGtttggggaca      -741     Human
                             -180      |         -160        |         -140      |         -120      |         -100      |         -80       |         -60       |         -40       |         -20                                     
                              gctGATGAga                            agGGCGGaag                         caGGCGGcct                                                        cttggcttcCAGGAaccctag                                         
                              GATA1_01(+)0.988                      SP1_01(+)1                         SP1_01(+)1                                                        STAT1_01(+)0.912                                              
                              gctGATGAga                              ggcgGAAGG                                                                                          cttggctTCCAGgaaccctag                                         
                              GATA2_01(+)0.979                        TFIII_Q6(+)0.919                                                                                   STAT1_01(-)0.912                                              
                                                                        cGGAAGg                                                                                          cttggCTTCCaggaaccctag                                         
                                                                        PEA3_Q6(-)1                                                                                      STAT3_01(+)0.908                                              
                                                                         ggaAGGGAgcag                                                                                    cttggcttccaGGAACcctag                                         
                                                                         IK2_01(+)0.969                                                                                  STAT3_01(-)0.9                                                
                                                                                                                                                                            ggCTTCCaggaacc                                             
                                                                                                                                                                            CEBPB_01(-)0.95                                            
                                                                                                                                                                              cttccAGGAAcc taGGCAGaaa                                  
                                                                                                                                                                              ELF1_Q6(+)1  SP1_01(+)0.972                              
                                                                                                                                                                                tccAGGAAccctag                                         
                                                                                                                                                                                ETS2_B(+)1                                             


                              HFH3_01(+)0.931                               
                              tctTCTTTtctta                                 
                          |         -20                                     
Mouse     -1388     gacaggtcttTCTTCTTTTCTTATTGccttgtggac     -1353     Mouse
                              |||||||||||| |||                              
Human     -1420     ccaccctttaTCTTCTTTTCTTTTTGagacaggatc     -1385     Human
                          |         -20                                     
                              tctTCTTTtcttt                                 
                              HFH3_01(+)0.931                               


                             GATA2_01(+)0.979                        
                             gtgGATTGct                              
                             GATA1_01(+)0.997                        
                             gtgGATTGct                              
                             -20                                     
Mouse     -1933     gtacacttggTGGATTGCTgtccctgtgc     -1905     Mouse
                              |||||||||                              
Human     -1749     gttgggagtaTGGATTGCTtcatttcatt     -1721     Human
                             -20                                     
                             atgGATTGct                              
                             GATA1_01(+)0.997                        
                             atgGATTGct                              
                             GATA2_01(+)0.979                        


                                PEA3_Q6(-)0.937                       
                                gGGAGGa                               
                            IK2_01(+)1                                
                            gggTGGGAggag                              
                              -20                                     
Mouse     -2549     gaccttcaggGTGGGAGGAGgaaccaccgg     -2520     Mouse
                              ||||||||||                              
Human     -1929     gagcacctgtGTGGGAGGAGatcttccact     -1900     Human
                              -20                                     
                            gtgTGGGAggag                              
                            IK2_01(+)1                                
                                gGGAGGa                               
                                PEA3_Q6(-)0.937                       


                                      MYOGENIN_Q6(+)1                       
                                      gaCAGCTg                              
                              SMAD4_Q6(+)0.99                               
                              cagctgaAGACAgct                               
                          |         -20                                     
Mouse     -2574     catatacaacCAGCTGAAGACAGCTGaccttcaggg     -2539     Mouse
                              ||| ||||||||||||                              
Human     -1980     tgcacacactCAGGTGAAGACAGCTGctgcccgtag     -1945     Human
                          |         -20                                     
                              caggtgaAGACAgct                               
                              SMAD4_Q6(+)0.99                               
                                      gaCAGCTg                              
                                      MYOGENIN_Q6(+)1                       


                              AP2REP_01(-)0.907                      
                              atCACAG                                
                             -20                                     
Mouse     -2981     tctgatggcaATCACAGCTatgatggtta     -2953     Mouse
                              |||||||||                              
Human     -2120     cagtagcgcgATCACAGCTcattgcattt     -2092     Human
                             -20                                     
                              atCACAG                                
                              AP2REP_01(-)0.907                      


                                                          GATA2_01(+)0.971                                       
                                                          tggGATTAaa                                             
                                                          GATA1_01(+)0.985                                       
                                                          tggGATTAaa                                             
                                                         PITX2_Q2(-)1                                            
                                                         ctggGATTAaa                                             
                                                         CRX_Q4(-)1                                              
                                                         ctggGATTAaagg                                           
                                            PEA3_Q6(+ )0.937                EN1_01(-)0.926                       
                                            gCCTCCc                         ccACCAC                              
                                       SP1_01(-)0.972  IK2_01(+)1           EN1_01(-)0.926                       
                                       cctCTGCCtc      tgcTGGGAttaa         ccACCAC                              
                                 SP1_01(-)0.972       EN1_01(+)0.917   PAX4_03(+)0.903                           
                                 cgcCTGCCtc           GTGCTgg          gtgcgcCACCAc                              
                      |         -60       |         -40        |         -20                                     
Mouse     -3658     gaactcagaaATCCGCCTGCCTCTGCCTCCCGA-GTGCTGGGATTAAAGGCGTGCGCCACCACgcccggcaag     -3587     Mouse
                              ||| ||||||||| ||||||| | |||||||||||| ||||||| ||||||||                              
Human     -2443     ggctcaagtgATCTGCCTGCCTCAGCCTCCCAAAGTGCTGGGATTATAGGCGTGAGCCACCACcaccatggct     -2371     Human
                       |         -60       |         -40       |         -20                                     
                                 tgcCTGCCtc           GTGCTgg          gtgagcCACCAc                              
                                 SP1_01(-)0.972       EN1_01(+)0.917   PAX4_03(+)0.903                           
                                       cctCAGCCtc      tgcTGGGAttat         ccACCAC                              
                                       SP1_01(-)0.962  IK2_01(+)1           EN1_01(-)0.926                       
                                            gCCTCCc                            ccACCAC                           
                                            PEA3_Q6(+)0.937                    EN1_01(-)0.926                    
                                                         ctggGATTAtagg                                           
                                                         CRX_Q4(-)1                                              
                                                         ctggGATTAta                                             
                                                         PITX2_Q2(-)1                                            
                                                          tggGATTAta                                             
                                                          GATA1_01(+)0.985                                       
                                                          tggGATTAta                                             
                                                          GATA2_01(+)0.971                                       


                               SP1_01(+)0.962                                  
                               caGGCTGgcc                                      
                             |         -20                                     
Mouse     -5841     caggcagtgaCCAGGCTGGCCTTGAACTCagaaatctgc     -5803     Mouse
                              ||||||||| |||||||||                              
Human     -2922     accatgttggCCAGGCTGGTCTTGAACTCctgacctcat     -2884     Human
                             |         -20                                     
                               caGGCTGgtc                                      
                               SP1_01(+)0.962                                  


                                   AP2REP_01(+)1                          
                                   CAGTGgc                                
                        |         -20                                     
Mouse     -6136     gtcctggcaaGAGTCCAGTGGCACctctccaata     -6103     Mouse
                              |||| |||||||||                              
Human     -3086     taccaggctgGAGTGCAGTGGCACgatctcagct     -3053     Human
                        |         -20                                     
                                   CAGTGgc                                
                                   AP2REP_01(+)1                          


                                    AP2REP_01(+)0.918                    
                                    CAGTTtt                              
                       |         -20                                     
Mouse     -6189     aggcttatttTGCTTACAGTTTTaaggctgaag     -6157     Mouse
                              ||||| |||||||                              
Human     -3501     gagccacgggTGCTTGCAGTTTTtccctgcacc     -3469     Human
                       |         -20                                     
                                    CAGTTtt                              
                                    AP2REP_01(+)0.918                    


                                AP2REP_01(+)0.932                    
                                CAGTAgt                              
                             -20                                     
Mouse     -6783     aggacttcaaAACAGTAGTggctacctga     -6755     Mouse
                              |||||||||                              
Human     -5647     ctgcacagttAACAGTAGTtacacagata     -5619     Human
                             -20                                     
                                CAGTAgt                              
                                AP2REP_01(+)0.932                    


                                  EN1_01(-)0.991                        
                                  aaAATAC                               
                              HFH3_01(-)0.981                           
                              tattaAAATAcct                             
                      |         -20                                     
Mouse     -6895     ttttccactaTATTAAAATACCtgaagcagga     -6864     Mouse
                              ||||||||||||                              
Human     -7628     ttcaaactgtTATTAAAATACCacaggtttgg     -7597     Human
                      |         -20                                     
                              tattaAAATAcca                             
                              HFH3_01(-)0.981                           
                                  aaAATAC                               
                                  EN1_01(-)0.991                        


                                                 PITX2_Q2(+)1                                                   
                                                 ttTAATCccag                                                    
                                                 GATA2_01(-)0 .971                                              
                                                 ttTAATCcca                                                     
                                               CRX_Q4(+)1                                                       
                                               ccttTAATCccag                                                    
                                  EN1_01(+)0.926 GATA1_01(-)0 .985        SP1_01(+)0.972                        
                                  GTGGTgg        ttTAATCcca               gaGGCAGgcg                            
                     |         -60       |         -40        |         -20                                     
Mouse     -7234     tttactggccGGGCGTGGTGGCGCACGCCTTTAATCCCAGC-ACTCGGGAGGCAGAGGCAGGcggatttctg     -7164     Mouse
                              ||| |||||||| || |||| |||||||||| ||||||||| | ||||||||                              
Human     -7873     gctcttagctGGGTGTGGTGGCACATGCCTGTAATCCCAGCTACTCGGGAGACTGAGGCAGGagaattgcct     -7802     Human
                      |         -60       |         -40       |         -20                                     
                                  GTGGTgg        tgTAATCcca               gaGGCAGgag                            
                                  EN1_01(+)0.926 GATA1_01(-)0.985         SP1_01(+)0.972                        
                                               cctgTAATCccag                                                    
                                               CRX_Q4(+)1                                                       
                                                 tgTAATCcca                                                     
                                                 GATA2_01(-)0.971                                               
                                                 tgTAATCccag                                                    
                                                 PITX2_Q2(+)1                                                   
