# Supplementary material for: Transcriptional double-autorepression feedforward circuits act for multicellularity and nervous system development
Source: BMC Genomics. 2011 May 11;12:228. doi: 10.1186/1471-2164-12-228 (PMC3116505; doi:10.1186/1471-2164-12-228)
Supplement: Additional file 4 — Alignments of conserved blocks for 5169 human-mouse orthologs with conserved TFBSs. The location and motif information for 386237 TFBSs are displayed in a character-based alignment-embedded layout. Each file name stands for a gene symbol and the file contains the alignments of conserved blocks with TFBS information for the corresponding gene. Each alignment is not interleaved. The graphical alignments with TFBS information for the 5169 human-mouse ortholog pairs are provided in a browsable format at our website http://genet.med.kagawa-u.ac.jp/pub/HMO_5169/List.htm, together with the character-based alignments with TFBSs and raw sequences contained in Additional files 4 and 2 respectively. [file 1471-2164-12-228-S4.ZIP › Additional_file_4/Text-based_Alignments/AGT.aln.txt]

---------- AGT ----------

                               SF1_Q6(-)1                               
                               CAAGGcct                                 
                      |         -20                                     
Mouse     -1919     ctgggcttggGCAAGGCCTTTGgctctcaatt     -1888     Mouse
                              ||||||||||||                              
Human     -1088     aagcccagctGCAAGGCCTTTGagagaacgtg     -1057     Human
                      |         -20                                     
                               CAAGGcct                                 
                               SF1_Q6(-)1                               


                             POU1F1_Q6(+)1                           
                             gTGAATcaat                              
                             GATA2_01(-)0.974                        
                             gtGAATCaat                              
                             GATA1_01(-)0.99                         
                             gtGAATCaat                              
                             -20                                     
Mouse     -2062     gccatctgggTGAATCAATtccttgcctt     -2034     Mouse
                              |||||||||                              
Human     -1224     tagaattgaaTGAATCAATagaataaacg     -1196     Human
                             -20                                     
                             atGAATCaat                              
                             GATA1_01(-)0.99                         
                             atGAATCaat                              
                             GATA2_01(-)0.974                        
                             aTGAATcaat                              
                             POU1F1_Q6(+)1                           


                                            HSF2_01(+)0.997                        
                                            AGAACaaaca                             
                       -40       |         -20                                     
Mouse     -3267     ttgactgacaGCAGCTTACAGCTAAGAACAAACagtcacttgt     -3225     Mouse
                              |||| | ||| || |||||||||                              
Human     -1920     gggagcagccGCAGATCACAACTGAGAACAAACgacagtctct     -1878     Human
                       -40       |         -20                                     
                                            AGAACaaacg                             
                                            HSF2_01(+)0.997                        


                                    AP2REP_01(+)0.907                                                            
                                    CTGTGtg                                                                      
                                 MYOGENIN_Q6(-)1                                                                 
                                 cAGCTGtg                                                                        
                               MYOGENIN_Q6(+)1                                                                   
                               ccCAGCTg                                                                          
                              MYOD_01(-)0.905                                                                    
                              tcccAGCTGtgt                                                                       
                              MYOD_01(+)0.905                                                                    
                              tccCAGCTgtgt                                                                       
                             E47_01(+)0.943                                                                      
                             gtccCAGCTgtgtga                                                                     
                       |         -60       |         -40       |         -20                                     
Mouse     -3719     tagggctgagTCCCAGCTGTGTGACCTGGTGCAGGTCACAAGACTTGTCTGTTCCTGTACAAAtggcactgat     -3647     Mouse
                              ||||||||||||||| | |  || |||||  ||| | ||||||||| | ||||                              
Human     -2535     ttctgtctctTCCCAGCTGTGTGACGTTGAACAAGTCACTGGACCTCTCTGTTCCTCTGCAAAacagcatgaa     -2463     Human
                       |         -60       |         -40       |         -20                                     
                             ttccCAGCTgtgtga                                                                     
                             E47_01(+)0.943                                                                      
                              tccCAGCTgtgt                                                                       
                              MYOD_01(+)0.905                                                                    
                              tcccAGCTGtgt                                                                       
                              MYOD_01(-)0.905                                                                    
                               ccCAGCTg                                                                          
                               MYOGENIN_Q6(+)1                                                                   
                                 cAGCTGtg                                                                        
                                 MYOGENIN_Q6(-)1                                                                 
                                    CTGTGtg                                                                      
                                    AP2REP_01(+)0.907                                                            


                                   AP2REP_01(+)0.907                    
                                   CTGTGgg                              
                      |         -20                                     
Mouse     -5066     caggcaggagCTGAGCTGTGGGtgggaagagg     -5035     Mouse
                              ||||||||||||                              
Human     -3192     tcagatgtaaCTGAGCTGTGGGctaggaggaa     -3161     Human
                      |         -20                                     
                                   CTGTGgg                              
                                   AP2REP_01(+)0.907                    


                                                                PAX4_03(+)1                                
                                                                catctcCACCCc                               
                           -60       |         -40       |         -20                                     
Mouse     -5231     gggtcctcccCCAGCCTCTGTACAGAGTAGCCCAGGAATAGATCCATCTCCACCCCTtgagtataaa     -5165     Mouse
                              ||||||| || |||| | ||||  |||| || |||||| ||||||||                              
Human     -3362     accctcctctCCAGCCTGTGCACAG-GCAGCCTGGGAACAGCTCCATCCCCACCCCTcagctataaa     -3297     Human
                          -60       |          -40       |         -20                                     
                                                                catcccCACCCc                               
                                                                PAX4_03(+)1                                


                             ELF1_Q6(-)1                               
                             gcTTCCTggaag                              
                     |         -20                                     
Mouse     -5323     gccagtagggCTTCCTGGAAGgggcccagag     -5293     Mouse
                              |||||||||||                              
Human     -3453     atcactaagaCTTCCTGGAAGaggtcccagc     -3423     Human
                     |         -20                                     
                             acTTCCTggaag                              
                             ELF1_Q6(-)1                               


                                  HLF_01(-)1                              
                                  aatgtGTAAC                              
                        |         -20                                     
Mouse     -5381     agggaactggGGTAAATGTGTAACccaaggccag     -5348     Mouse
                              ||||||||||||||                              
Human     -3524     tgcaaacttcGGTAAATGTGTAACtcgaccctgc     -3491     Human
                        |         -20                                     
                                  aatgtGTAAC                              
                                  HLF_01(-)1                              


                              IK2_01(-)1                                 
                              actcTCCCAtgc                               
                       |         -20                                     
Mouse     -6009     ttccacctctACTCTCCCATGCCacttttaggt     -5977     Mouse
                              |||||||| ||||                              
Human     -3697     cctaagcaagACTCTCCCCTGCCctctgccctc     -3665     Human
                       |         -20                                     
                              actcTCCCCtgc                               
                              IK2_01(-)0.956                             


                              TEF1_Q6(-)0.915                         
                              cATGCC                                  
                              -20                                     
Mouse     -7738     cagcctgctcCATGCCCTGTatccactctg     -7709     Mouse
                              ||||||||||                              
Human     -4070     aggtctctgtCATGCCCTGTtataatgact     -4041     Human
                              -20                                     
                              cATGCC                                  
                              TEF1_Q6(-)0.915                         
