# Supplementary material for: Transcriptional double-autorepression feedforward circuits act for multicellularity and nervous system development
Source: BMC Genomics. 2011 May 11;12:228. doi: 10.1186/1471-2164-12-228 (PMC3116505; doi:10.1186/1471-2164-12-228)
Supplement: Additional file 4 — Alignments of conserved blocks for 5169 human-mouse orthologs with conserved TFBSs. The location and motif information for 386237 TFBSs are displayed in a character-based alignment-embedded layout. Each file name stands for a gene symbol and the file contains the alignments of conserved blocks with TFBS information for the corresponding gene. Each alignment is not interleaved. The graphical alignments with TFBS information for the 5169 human-mouse ortholog pairs are provided in a browsable format at our website http://genet.med.kagawa-u.ac.jp/pub/HMO_5169/List.htm, together with the character-based alignments with TFBSs and raw sequences contained in Additional files 4 and 2 respectively. [file 1471-2164-12-228-S4.ZIP › Additional_file_4/Text-based_Alignments/AGTPBP1.aln.txt]

---------- AGTPBP1 ----------

                                                MSX1_01(+)0.928                                                
                                                gatTATCTg                                                      
                                                GATA2_01(-)0.992     CRX_Q4(+)0.907                            
                                                gaTTATCtgc           gaagTAACTcaag                             
                                                GATA1_01(-)0.988    HSF2_01(+)0.992                            
                                                gaTTATCtgc          TGAAGtaact                                 
                                             GATA2_01(+)0.971      HLF_01(-)1                                  
                                             tcaGATTAtc            atgaaGTAAC                                  
                                             GATA1_01(+)0.985     NKX3A_01(+)1                                 
                                             tcaGATTAtc           aatgAAGTAact                                 
                                            PITX2_Q2(-)1         P300_01(+)0.95                                
                                            ttcaGATTAtc          gaatGAAGTaactc                                
                                            CRX_Q4(-)1           CEBPB_01(+)0.95                               
                                            ttcaGATTAtctg        gaatgaaGTAACtc                                
                     |         -60       |         -40       |         -20                                     
Mouse     -62       ctgatatagtATTAACGTTTTTCTTTCAGATTATCTGCAATGCTGGAATGAAGTAACTCAAG                 -1     Mouse
                              |||||| ||||||||| ||||||||||||||  || |||||||||||||||                              
Human     -62       ttttaatatcATTAACATTTTTCTTTTAGATTATCTGCAATTATGAAATGAAGTAACTCAAG                 -1     Human
                     |         -60       |         -40       |         -20                                     
                                            tttaGATTAtctg        aaatgaaGTAACtc                                
                                            CRX_Q4(-)1           CEBPB_01(+)0.95                               
                                            tttaGATTAtc          aaatGAAGTaactc                                
                                            PITX2_Q2(-)1         P300_01(+)0.95                                
                                             ttaGATTAtc           aatgAAGTAact                                 
                                             GATA1_01(+)0.985     NKX3A_01(+)1                                 
                                             ttaGATTAtc            atgaaGTAAC                                  
                                             GATA2_01(+)0.971      HLF_01(-)1                                  
                                                gaTTATCtgc          TGAAGtaact                                 
                                                GATA1_01(-)0.988    HSF2_01(+)0.992                            
                                                gaTTATCtgc           gaagTAACTcaag                             
                                                GATA2_01(-)0.992     CRX_Q4(+)0.907                            
                                                gatTATCTg                                                      
                                                MSX1_01(+)0.928                                                


                                 SOX17_01(-)1                           
                                 ATTGTa                                 
                               SOX5_01(-)1                              
                               ccATTGTatg                               
                      |         -20                                     
Mouse     -126      tgttatcatcTCCATTGTATGGttgttatacc       -95     Mouse
                              ||||||||||||                              
Human     -124      atgaaaacttTCCATTGTATGGcttctgtgat       -93     Human
                      |         -20                                     
                               ccATTGTatg                               
                               SOX5_01(-)1                              
                                 ATTGTa                                 
                                 SOX17_01(-)1                           


                                    EN1_01(+)0.922                        
                                    GTGTTat                               
                        |         -20                                     
Mouse     -143      aagtacttgtTTTCCAGTGTTATCatctccattg      -110     Mouse
                              ||||| ||||||||                              
Human     -162      tctctttttgTTTCCGGTGTTATCttgtgttgcc      -129     Human
                        |         -20                                     
                                    GTGTTat                               
                                    EN1_01(+)0.922                        


                               WHN_B(-)0.96                             
                               tctGCGTTttt                              
                      |         -20                                     
Mouse     -263      aatgtttgccTTCTGCGTTTTTtgcagctcta      -232     Mouse
                              ||||||||||||                              
Human     -287      tatgttaggtTTCTGCGTTTTTgtagctccgg      -256     Human
                      |         -20                                     
                               tctGCGTTttt                              
                               WHN_B(-)0.96                             


                                 AP2REP_01(+)0.907                      
                                 CTGTGtg                                
                      |         -20                                     
Mouse     -782      ccagtttgtgCTACTGTGTGAAcagtgtcagc      -751     Mouse
                              ||||||||||||                              
Human     -437      tagtatttgaCTACTGTGTGAAtggtgtacag      -406     Human
                      |         -20                                     
                                 CTGTGtg                                
                                 AP2REP_01(+)0.907                      


                                 EN1_01(+)0.926                          
                                 GTTGTtt                                 
                       |         -20                                     
Mouse     -925      gtcaagatggAAGGTTGTTTAAAtgctgtaata      -893     Mouse
                              |||||||||||||                              
Human     -563      atcgagatttAAGGTTGTTTAAAcatatataat      -531     Human
                       |         -20                                     
                                 GTTGTtt                                 
                                 EN1_01(+)0.926                          


                                EN1_01(+)0.93                        
                                GTGATta                              
                             -20                                     
Mouse     -1051     acatgtataaATGTGATTAgtgatgtgac     -1023     Mouse
                              |||||||||                              
Human     -1052     tttcataagtATGTGATTAactggttttt     -1024     Human
                             -20                                     
                                GTGATta                              
                                EN1_01(+)0.93                        


                                   GATA2_01(+)0.979                           
                                   tggGATTGca                                 
                                   GATA1_01(+)0.997                           
                                   tggGATTGca                                 
                                IK2_01(+)1                                    
                                tgcTGGGAttgc                                  
                               EN1_01(+)0.917                                 
                               GTGCTgg                                        
                            |         -20                                     
Mouse     -1710     atctgtgctgAGTGCTGGGATTGCAGGTtctcctggtt     -1673     Mouse
                              |||||||||||| |||||                              
Human     -2479     ggcctcccgaAGTGCTGGGATTACAGGTgtgagctact     -2442     Human
                            |         -20                                     
                               GTGCTgg                                        
                               EN1_01(+)0.917                                 
                                tgcTGGGAttac                                  
                                IK2_01(+)1                                    
                                   tggGATTAca                                 
                                   GATA1_01(+)0.985                           
                                   tggGATTAca                                 
                                   GATA2_01(+)0.971                           


                                        HSF2_01(+)1                                 
                                        AGAATaaact                                  
                        -40       |         -20                                     
Mouse     -3339     ccctttagggTGTTGTATTGAGAATAAACTGTAGctggaatgta     -3296     Mouse
                              |||||| ||||||||| |||||||                              
Human     -4203     tcactaagcaTGTTGTGTTGAGAATAGACTGTAGggggcatcag     -4160     Human
                        -40       |         -20                                     
                                        AGAATagact                                  
                                        HSF2_01(+)1                                 


                            GATA2_01(-)0.974                          
                            atGGATCtag                                
                            GATA2_01(+)0.972                          
                            atgGATCTag                                
                            GATA1_01(-)0.988                          
                            atGGATCtag                                
                            GATA1_01(+)0.985                          
                            atgGATCTag                                
                              -20                                     
Mouse     -5575     ggaaatagatGGATCTAGAAagtatttaat     -5546     Mouse
                              ||||||||||                              
Human     -5707     aattcctcaaGGATCTAGAActagaactag     -5678     Human
                              -20                                     
                            aagGATCTag                                
                            GATA1_01(+)0.985                          
                            aaGGATCtag                                
                            GATA1_01(-)0.988                          
                            aagGATCTag                                
                            GATA2_01(+)0.972                          
                            aaGGATCtag                                
                            GATA2_01(-)0.974                          


                                              PEA3_Q6 (-)1                                                                       
                                              aGGATGt                                                                            
                                             GATA2_01 (+)0.98                                                                    
                                             gagGATGT gt                                                                         
                                             GATA1_01 (+)0.99                                                                    
                                             gagGATGT gt                                                                         
                            -80       |         -60        |         -40       |         -20                                     
Mouse     -5900     aagaaaatagACAAGAAATGCTGGTGAGGATGT-GTGAAAGAGGAATTCTTATTCACTGCTGGTAGGGGTGTAAACTAGcaccctcatt     -5813     Mouse
                              |||| | || |||| |||||||| | |||| |||||  ||||  ||||| |||| || ||||||| |||                              
Human     -5811     aagtcaggaaACAACAGATACTGGAGAGGATGTGGAGAAATAGGAACACTTA--CACTGTTGGTGGGAGTGTAAATTAGttcaaccatt     -5725     Human
                           -80       |         -60       |         -40         |         -20                                     
                                             gagGATGTgg                                                                          
                                             GATA1_01(+)0.99                                                                     
                                             gagGATGTgg                                                                          
                                             GATA2_01(+)0.98                                                                     
                                              aGGATGt                                                                            
                                              PEA3_Q6(-)1                                                                        


                                      TEF1_Q6(-)0.943                                            
                                      cATCTC                                                     
                           |         -40       |         -20                                     
Mouse     -6374     atgcttactcTGAGATTTCATCTCACTCCAGACAGAATAGCTATCATcaagaaaaga     -6318     Mouse
                              ||||||  |||||||  ||||  |||||||| |||||                              
Human     -5862     aaaaccacaaTGAGATACCATCTCATACCAGTTAGAATAGCGATCATtaaaaagtca     -5806     Human
                           |         -40       |         -20                                     
                                      cATCTC                                                     
                                      TEF1_Q6(-)0.943                                            


                              GATA2_01(-)0.971                        
                              tcTGATCttt                              
                              GATA2_01(+)0.972                        
                              tctGATCTtt                              
                              GATA1_01(-)0.983                        
                              tcTGATCttt                              
                              GATA1_01(+)0.985                        
                              tctGATCTtt                              
                              -20                                     
Mouse     -7225     acatcaaaacTCTGATCTTTcagagtaacc     -7196     Mouse
                              ||||||||||                              
Human     -6448     tctgcaaccaTCTGATCTTTgacaaacctg     -6419     Human
                              -20                                     
                              tctGATCTtt                              
                              GATA1_01(+)0.985                        
                              tcTGATCttt                              
                              GATA1_01(-)0.983                        
                              tctGATCTtt                              
                              GATA2_01(+)0.972                        
                              tcTGATCttt                              
                              GATA2_01(-)0.971                        


                               EN1_01(-)0.922                         
                               ccAAAAC                                
                              -20                                     
Mouse     -7771     aatgctctggACCAAAACAGtttcagattt     -7742     Mouse
                              ||||||||||                              
Human     -6518     tggtactggtACCAAAACAGggatatagac     -6489     Human
                              -20                                     
                               ccAAAAC                                
                               EN1_01(-)0.922                         
