# Supplementary material for: Transcriptional double-autorepression feedforward circuits act for multicellularity and nervous system development
Source: BMC Genomics. 2011 May 11;12:228. doi: 10.1186/1471-2164-12-228 (PMC3116505; doi:10.1186/1471-2164-12-228)
Supplement: Additional file 4 — Alignments of conserved blocks for 5169 human-mouse orthologs with conserved TFBSs. The location and motif information for 386237 TFBSs are displayed in a character-based alignment-embedded layout. Each file name stands for a gene symbol and the file contains the alignments of conserved blocks with TFBS information for the corresponding gene. Each alignment is not interleaved. The graphical alignments with TFBS information for the 5169 human-mouse ortholog pairs are provided in a browsable format at our website http://genet.med.kagawa-u.ac.jp/pub/HMO_5169/List.htm, together with the character-based alignments with TFBSs and raw sequences contained in Additional files 4 and 2 respectively. [file 1471-2164-12-228-S4.ZIP › Additional_file_4/Text-based_Alignments/AGTR2.aln.txt]

---------- AGTR2 ----------

                               EN1_01(+)0.922                                                                               
                               GTTTTct                                                                                      
                        -80       |         -60       |         -40       |         -20                                     
Mouse     -163      ggtgttgtttTGTTTTCTACAACCACTTAGGTTATTTTGGCCTCTGACAGATTTTCAAGATGCTTATGACTCAAatacccctta       -80     Mouse
                              ||||||||| || |||| |  || |||| || | ||||| |  ||||| ||||| |||| ||||                              
Human     -162      tgtttcttaaTGTTTTCTATAATCACTCACTTTTTTTTTGCTTTTGACAAACATTCAAAATGCTAATGATTCAAggatgtcctc       -79     Human
                        -80       |         -60       |         -40       |         -20                                     
                               GTTTTct                                                                                      
                               EN1_01(+)0.922                                                                               


                              TEF1_Q6(+)0.972                               
                              GAAATg                                        
                          |         -20                                     
Mouse     -237      tgctactgagGAAATGTTGTTTTTCTcctctctaga      -202     Mouse
                              |||||||  |||||||                              
Human     -256      ttgaatctctGAAATGTCTTTTTTCTactatcagga      -221     Human
                          |         -20                                     
                              GAAATg                                        
                              TEF1_Q6(+)0.972                               


                                                              CEBPB_01(-)0.972                                                                                                            
                                                              taTTTTCcatagct                                                                                                              
                                                     NKX3A_01(-)1                                                                                                                         
                                                     tgtTACTTatat                                                                                                                         
                                                     CRX_Q4(-)0.911                                             TEF1_Q6(-)0.972                                                           
                                                     tgttACTTAtatt                                              cATTTC                                                                    
                                                 CRX_Q4(-)0.9                                    HLF_01(+)1    CEBPB_01(-)0.996                                                           
                                                 cttaTGTTActta                                   GTTACttcaa    gcATTTCtctatga                                                             
                      -140      |         -120      |         -100      |         -80           |         -60       |         -40       |         -20                                     
Mouse     -546      tcagtacactTACCTATTTTTCCCTATGGCTTATGTTACTTATATTTTCCATAGCTGCAACAATTTGTAT----ATAGTTACTTCAAGAAAGCATTTCTCTATGAAGCAGCGGGCAGCAGTGAGATTTCTAGAAAGcacacagatg      -405     Mouse
                              ||| ||||||| || || ||||||||||||||||||||||| ||||| |   ||||||||     ||||||||| || | |||||||||||||| |  |||  ||||||||| | |||||||||||                              
Human     -569      gttttttataTACTTATTTTTTCC-ATTGCTTATGTTACTTATATTTTCCACAGCTGTAGTGATTTGTATGTAATTAGTTACTTAAATAGAGCATTTCTCTATGCAATAGCAAGCAGCAGTGTGGTTTCTAGAAAGtatacaaaca      -425     Human
                         -140      |          -120      |         -100      |         -80       |         -60       |         -40       |         -20                                     
                                                 cttaTGTTActta                                   GTTACttaaa    gcATTTCtctatgc                                                             
                                                 CRX_Q4(-)0.9                                    HLF_01(+)1    CEBPB_01(-)0.996                                                           
                                                     tgttACTTAtatt                                              cATTTC                                                                    
                                                     CRX_Q4(-)0.911                                             TEF1_Q6(-)0.972                                                           
                                                     tgtTACTTatat                                                                                                                         
                                                     NKX3A_01(-)1                                                                                                                         
                                                              taTTTTCcacagct                                                                                                              
                                                              CEBPB_01(-)0.972                                                                                                            


                               HFH3_01(+)0.931                            
                               ttaTTTTTaatta                              
                             HFH3_01(+)0.981                              
                             catTATTTttaat                                
                        |         -20                                     
Mouse     -628      aaataaatacATTATTTTTAATTAgcaaaaccca      -595     Mouse
                              ||||||||||||||                              
Human     -650      aactaaaggaATTATTTTTAATTAttaaagacaa      -617     Human
                        |         -20                                     
                             aatTATTTttaat                                
                             HFH3_01(+)0.981                              
                               ttaTTTTTaatta                              
                               HFH3_01(+)0.931                            


                                                                               GATA2_01(-)0.994                                                            
                                                                               ctATATCata                                                                  
                                 IRF1_Q6(+)0.98                                GATA1_01(-)0.99                                                             
                                 ttCAGTT                                       ctATATCata                                                                  
                         |         -100      |         -80       |         -60       |         -40       |         -20                                     
Mouse     -938      aaagtaatgaCTATTCAGTTCTGTTAAATTGAAAAGATAGCAAAGAAAAAGCAGTAAAACTATATCATAATTAGTCACTAATGTCTAATTCTGATTTAATTGAGCctccaaaccc      -824     Mouse
                              ||||||||||| ||||||  ||||||| || |||  ||||    ||| |||||||||| |||| ||| | ||||  | |||| |||| | |||||                              
Human     -974      agagcaacggCTATTCAGTTCGGTTAAACCGAAAAGAGAGAAAAAGAAAAATGATAAGACTATATCATGATTAATCATTGATGTTCATTTCTCATTTCACTGAGCaatctaaact      -860     Human
                         |         -100      |         -80       |         -60       |         -40       |         -20                                     
                                 ttCAGTT                                       ctATATCatg                                                                  
                                 IRF1_Q6(+)0.98                                GATA1_01(-)0.99                                                             
                                                                               ctATATCatg                                                                  
                                                                               GATA2_01(-)0.994                                                            


                                   GATA2_01(-)0.992                          
                                   gtTTATCttt                                
                                   GATA1_01(-)0.988                          
                                   gtTTATCttt                                
                           |         -20                                     
Mouse     -1044     ttttgctctcTGTGTGTTTATCTTTAGttttcttttg     -1008     Mouse
                              ||| || ||||||||||                              
Human     -1080     gtgtttccttTGTATGCTTATCTTTAGctaatgtgtt     -1044     Human
                           |         -20                                     
                                   gcTTATCttt                                
                                   GATA1_01(-)0.988                          
                                   gcTTATCttt                                
                                   GATA2_01(-)0.992                          


                                   EN1_01(+)0.922                          
                                   GTTTTgc                                 
                         |         -20                                     
Mouse     -1060     tgatctggtgTAATAGTTTTGCTCTctgtgtgttt     -1026     Mouse
                              ||| |||||||||||                              
Human     -1185     tagagcaaaaTAAAAGTTTTGCTCTttattaggag     -1151     Human
                         |         -20                                     
                                   GTTTTgc                                 
                                   EN1_01(+)0.922                          


                                                                                                                                  P300_01(-)0.944                                                                                                  
                                                                                                                                  tgataACTGCttta                                                                                                   
                                                                                                                                  MSX1_01(+)0.988                                                                                                  
                                                                                                                                  tgaTAACTg                                                                                                        
                                                                                                                                  EN1_01(-)0.93                                                                                                    
                                                                                                                                  tgATAAC                                                                                                          
                                                                                                                                 CRX_Q4(+)0.907                                                                                                    
                                                                                                                                 atgaTAACTgctt                                                                                                     
                                                                                                                                GATA2_01(+)0.992                                                                                                   
                                                                                                                                tatGATAAct                                                                                                         
                                                                                                                                GATA1_01(+)0.988                                                                                                   
                                                                                                                                tatGATAAct                                                                                                         
                                                                                                                          CEBPGAMMA_Q6(+)0.907                                                                                                     
                                                                                                                          ctgATTTAtgata                                                                                                            
                                                                                                                         YY1_01(-)0.922                                                                                                            
                                                                                                                         gctgatttATGATaact                                                                                                         
                                                                                                                         TST1_01(+)0.929                                                                                                           
                                                                                                                         gctGATTTatgataa                                                                                                           
                                                                                                                         GATA2_01(+)0.972                                                                                                          
                                                                                                                         gctGATTTat                                                                                                                
                                                                                                                         GATA1_01(+)0.987                                                                                                          
                                                                                                                         gctGATTTat                                                                                                                
                                                                                                                         CRX_Q4(-)0.904                                                                                                            
                                                                                                                         gctgATTTAtgat                                                                                                             
                                                                                                                        NFE2_01(+)1    CRX_Q4(-)0.9                                                                                                
                                                                                                                        aGCTGAtttat    actgCTTTAaaca                                                                                               
                                                                                         CEBPB_01(-)0.985               FREAC7_01(-)1                                                                                                              
                                                                                         ctCTTGCaggagtg                 agctgaTTTATgataa                                                                                                           
                                      EN1_01(+)0  .991                                 IRF1_Q6(+)0.924                GFI1B_01(-)1  AP2REP_01(-)0.918                                                                                              
                                      GTATTtt                                          ttCTCTT                        taagcTGATTta  atAACTG                                                                                                        
                               ELF1_Q6(-)1                                                                                                      AP2REP_01(-)1                                                                                      
                               ttTTCCTgtatt                                                                                                     aaCACTG                                                                                            
                    -200      |         -180        |         -160      |         -140      |         -120      |         -100      |         -80       |         -60        |         -40       |         -20                                     
Mouse     -1354     gaatgttttcTTTTTCCTGTATTTTAAC--TGCATTTTGCAGAATGCCTTAATTCTTTAACTGCCATTTCTCTTGCAGGAGTGCATGCGGGAGCTGAGTAAGCTGATTTATGATAACTGCTTTAAACACTGGCAACTAGTAAGTC-TGTAGTGGGATTTATTTTTTATTCTTGCATGTTAATTTGGAAGGTCAtagaaaagaa     -1155     Mouse
                              |||||||||| |||||||  || |||||||| ||  ||| |||| |||| ||||  |||||||| ||||||||  |   ||  || || ||||||||||||||||||||||||||||     |||| |||||||| |  ||||| ||||||| || ||||||  |||||||||||  ||||||                              
Human     -1391     tgaacttctgTTTTTCCTGTGTTTTAACACTGTATTTTGCAAAACTCCTGAATTATTTAGCTGCTGTTTCTCTTACAGGAGTGTGTTTAGGCACTAAGCAAGCTGATTTATGATAACTGCTTTAAACTTCAACAACCAGTAAGTCTTCAAGTGGAATTTATTATTGATTCTTTTATGTTAATTTGTTAGGTCAaaagaaaaat     -1189     Human
                       -200      |         -180      |         -160      |         -140      |         -120      |         -100      |         -80       |         -60       |         -40       |         -20                                     
                               ttTTCCTgtgtt  aaCACTG                                   ttCTCTT                        caagcTGATTta  atAACTG                                                                                                        
                               ELF1_Q6(-)1   AP2REP_01(-)1                             IRF1_Q6(+)0.924                GFI1B_01(-)1  AP2REP_01(-)0.918                                                                                              
                                                   GTATTtt                               ctCTTACaggagtg                 agctgaTTTATgataa                                                                                                           
                                                   EN1_01(+)0.991                        CEBPB_01(-)0.965               FREAC7_01(-)1                                                                                                              
                                                                                                                        aGCTGAtttat    actgCTTTAaact                                                                                               
                                                                                                                        NFE2_01(+)1    CRX_Q4(-)0.9                                                                                                
                                                                                                                         gctgATTTAtgat                                                                                                             
                                                                                                                         CRX_Q4(-)0.904                                                                                                            
                                                                                                                         gctGATTTat                                                                                                                
                                                                                                                         GATA1_01(+)0.987                                                                                                          
                                                                                                                         gctGATTTat                                                                                                                
                                                                                                                         GATA2_01(+)0.972                                                                                                          
                                                                                                                         gctGATTTatgataa                                                                                                           
                                                                                                                         TST1_01(+)0.929                                                                                                           
                                                                                                                         gctgatttATGATaact                                                                                                         
                                                                                                                         YY1_01(-)0.922                                                                                                            
                                                                                                                          ctgATTTAtgata                                                                                                            
                                                                                                                          CEBPGAMMA_Q6(+)0.907                                                                                                     
                                                                                                                                tatGATAAct                                                                                                         
                                                                                                                                GATA1_01(+)0.988                                                                                                   
                                                                                                                                tatGATAAct                                                                                                         
                                                                                                                                GATA2_01(+)0.992                                                                                                   
                                                                                                                                 atgaTAACTgctt                                                                                                     
                                                                                                                                 CRX_Q4(+)0.907                                                                                                    
                                                                                                                                  tgATAAC                                                                                                          
                                                                                                                                  EN1_01(-)0.93                                                                                                    
                                                                                                                                  tgaTAACTg                                                                                                        
                                                                                                                                  MSX1_01(+)0.988                                                                                                  
                                                                                                                                  tgataACTGCttta                                                                                                   
                                                                                                                                  P300_01(-)0.944                                                                                                  


                            TCF4_Q5(-)1                                                                                                                                                                                                                                                                                                                                                                                                                                                                                                                                                                                                                                                    
                            ttCAAAGc                                                                                                                                                                                                                                                                                                                                                                                                                                                                                                                                                                                                                                                       
                                                                                                                                                                                                                                                                                                                                                      HSF2_01(+)0.994                              EN1_01(+)0.922                                                                                                                                                                                                                                                                          
                                                                                                                                                                                                                                                                                                                                                      TGAATgagct                                   GTTTTgc                                                                                                                                                                                                                                                                                 
                                                                                                                                                                                                                                                                                                                                               MSX1_01(+)0.94     GATA2_01(+)0.9 79        MSX1_01(+)0.908                                                                                                                                                                                                                                                                                 
                                                                                                                                                                                                                                                                                                                                               attTATTTg          tatGATTGga               agaTTAATg                                                                                                                                                                                                                                                                                       
                                                                                                                                                                                                                                                                                                                                               HFH3_01(+)0.981    GATA1_01(+)0.9 97        IPF1_Q4(+)1                                                                                                                                                                                                                                                                                     
                                                                                                                                                                                                                                                                                                                                               attTATTTgaatg      tatGATTGga               agatTAATGttt                                                                                                                                                                                                                                                                                    
                                                                                                                                                                                                                                                                                                                                           GATA2_01(+)0.972     EN1_01(+)0.93              CRX_Q4(+)0.952                                                                                                               GATA2_01(-)0.972                                                                                                                                                   
                                                                                                                                                                                                                                                                                                                                           tgaGATTTat           GTTATga                    agatTAATGtttt                                                                                                                agAGATCtgg                                                                                                                                                         
                                                                                                                                                                                                                                      HSF2_01(-)1                                                                                          GATA1_01(+)0.987    GFI1B_01(-)1              YY1_01(-)0.906                                                                                                                 GATA2_01(+)0.972                                                                                                                                                   
                                                                                                                                                                                                                                      agaaaATTCT                                                                                           tgaGATTTat          tgttaTGATTgg              tcagattaATGTTttgc                                                                                                              agaGATCTgg                                                                                                                                                         
                                                                                                                                                                                                                                      HSF2_01(+)0.996                                                         CEBPB_01(+)0.966             CRX_Q4(-)0.904  YY1_01(-)0.922                GATA2_01(+)0.971                                                                                                     ETS1_B(+)1                                                                                                                                                                   
                                                                                                                                                                                                                                      AGAAAattct                                                              atttgtgGAAACgt               tgagATTTAtttg   gagctgttATGATtgga             tcaGATTAat                                                                                                           gaAGGAAaccagaga                                                                                                                                                              
                                                                                                                                                                                                                                   IRF1_Q6(-)0.924                                                           CEBPB_01(+)0.941             FREAC7_01(-)1    CRX_Q4(-)0.9                  GATA1_01(+)0.985                                        NFE2_01(-)1                HSF2_01(+)0.992                  ETS2_B(+)1                                                                                                                                                                    
                                                                                                                                                                                                                                   AAGAGaa                                                                   catttgtGGAAAcg               ttgagaTTTATttgaa gagcTGTTAtgat                 tcaGATTAat                                              ataagTCAGCt                TGAAGgctcc                       agaAGGAAaccaga                                                                                                                                                                
                                                                                                                                                                                                                             IRF1_Q6(-)0.924                                                                STAT5A_01(+)1           HFH3_01(+)1      POU1F1_Q6(+)1                      PITX2_Q2(-)1                                          CRX_Q4(+)0.911             TFIII_Q6(+)0.919                  ELF1_Q6(+)1  GATA1_01(-)0.985                                                                             SOX17_01(+)1                                                          
                                                                                                                                                                                                                             AAGAGaa                                                                        acatttgtGGAAAcg         tttTGTTTgagat    tTGAATgagc                         ttcaGATTAat                                           ttcaTAAGTcagc              ggttGAAGG                         taagaAGGAAac agAGATCtgg                                                                                   aACAAT                                                                
                                                                                 CRX_Q4(-)0.9                                                                                                                                   BLIMP1_Q6(+)0.935                                                      YY1_01(+)0.902           HFH3_01(+)0.931  YY1_01(-)0.918                         CRX_Q4(-)1                      CEBPB_01(+)0.981  YY1_01(+)0.922        CMYB_01(+)0.989        AP2REP_01(+)1   CRX_Q4(+)0.904   GATA1_01(+)0.985                                                                           SOX5_01(+)1                     HSF2_01(+)0.996                         
                                                                                 cattCTTTAgtaa                                                                                                                                  agaaAGAGAaaatt                                                         ctaaCACATttgtggaa        attTTTTTgtttg    ttatttgaATGAGctgt                      ttcaGATTAatgt                   ccctctgGAAAGct    agtgTTCATaagtcagc     aattctgtagGTTGAagg     CAGTGga         tataTAAGAagga    agaGATCTgg                                                                                 agaACAATtt                      GGAACataca                              
                         |         -600      |          -580      |         -560      |         -540      |          -520      |         -500      |           -480      |         -460      |         -440      |         -420      |         -400      |            -380        |         -360      |         -340      |         -320      |         -300      |         -280       |         -260      |         -240      |         -220      |         -200      |         -180      |         -160      |         -140      |         -120      |          -100      |         -80       |          -60       |         -40       |         -20                                     
Mouse     -1990     caaaatggttCAAAGCAAGGTAAAAATTTAA-AAGTTGTAGACCTCAAGTAGAATTGCTACCATTCTTTAGTAAATAGGAGTAAAAA-TTCAAAATCTGCTAAAAGCTGTAAAAGATGCTTGTGAACAAAGCCT--GCTACTAGAATCAACTCTCTGGTCTTCCTAGTCCTTAACTTACTTTAGAGTGTCAGGATCAGAAAAAGAGAAAGAGAAAATTCTGCTAAAAATGA---TATTCTTCTCTTA--AAGAAAGCCACGGAGTTTAAAAATCTCTAACACATTTGTGGAAACGTTATTANNNNNNNGTTTGAGATTTATTTGAATGAGCTGTTATGATTGGAGACA-TGAGAACTTCAGATTAATGTTTTGCAGCCAGAAGAAAAGCCCTCTGGAAAGCTGGCAAGTGTTCATAAGTCAGCTCCAGAATTCTGTAGGTTGAAGGCTCCCCAGTGGACAGAGCGAATATATAAGAAGGAAACCAGAGATCTGGTGCAGTTACATCTCAGAGGCTG-GCGATGGAGGGAGCTCGGAACTGAAAGCTTACTTCAGCCTGCATTTT-AAGGTAAGGCAGAACAATTTACACATGCTTGACTAGGGAAGGGGAACATACAgcagtaaaaa     -1376     Mouse
                              |||||||||| | |||||| | |||| |||||| ||||||| |||| ||||||||||||| |||| ||| ||||||| |||| ||  |  | || | ||| |||| || |   |||||||| ||  ||||||| ||| || |  || ||||  ||| ||  ||| ||   ||||| || ||  ||||| |||| || ||||||||||||||  || ||| |   |||| ||||| ||  ||| ||||||| || || |||| |||||| ||||||||||||||| | |||        |||||||||||||||||||||||||||||||||||||||| |||||| |||||||||||||||||||| || || |||| | |||||||||||||||||| |||||||||||||| | |||||| ||||||||||||||| ||||||||||||| | || |||||||||||||||||||||||||||||  |||| || ||| | ||| | ||  |||  ||| | ||| | ||||| | || ||||||| ||||| ||||||||   |||||||||| | ||  || ||| || |||  |||||||||                              
Human     -2024     aaaaactgcgCAAAGCAAGGGAGAAATTTTAGAAGTGGTAGACTTCAAGTAAAATTCCTACCATTCTTTAATAAACAGGGGTAAAAATTTCAGAAAGTAATGAAGGTTGTGAAAGCTGAT---GAACAAAGACTTTGCTACTATAATAAATTTCCTAGTCT--CTACTCACTAATTTCTATTAGAATGCCAATATCAGGAAAAAAGGAAGAGAAAATTCTGTAAATAATTACTATATTTTTCTCCTACCAAGTAAGCCACTGACTTCAAAATTCTCTAGCACATTTGTGGAAACTTCATT--TTTTTTGTTTGAGATTTATTTGAATGAGCTGTTATGATTGGAGACAGTGAGAATTTCAGATTAATGTTTTGCAGACAAAAAAAAACCTCTCTGGAAAGCTGGCAAGGGTTCATAAGTCAGCCCTAGAATTATGTAGGTTGAAGGCT-CCCAGTGGACAGACCAAACATATAAGAAGGAAACCAGAGATCTGGTGCTATTACGTCCCAGCGTCTGAGAGAACGAGTAAGCACAGAATTCAAAGCATTCTGCAGCCTGAATTTTGAAGGTAAGTATGAACAATTTATATATAATTTACTTGGAAAGTAGAACATACAttaaatgaaa     -1406     Human
                             |         -600      |         -580      |         -560      |         -540      |         -520      |         -500         |         -480      |           -460      |         -440      |         -420      |         -400      |         -380      |         -360      |         -340      |           -320      |         -300      |         -280      |         -260      |         -240      |         -220      |         -200      |         -180       |         -160      |         -140      |         -120      |         -100      |         -80       |         -60       |         -40       |         -20                                     
                                                                                 cattCTTTAataa                                                                                                                                  aggaAGAGAaaatt                                                         ctagCACATttgtggaa      tt  tTTTTTgtttg    ttatttgaATGAGctgt                      ttcaGATTAatgt                   ctctctgGAAAGct    agggTTCATaagtcagc     aattatgtagGTTGAagg     CAGTGga         cataTAAGAagga    agaGATCTgg                                           ttCAAAGc                              tgaACAATtt                      AGAACataca                              
                                                                                 CRX_Q4(-)0.9                                                                                                                                   BLIMP1_Q6(+)0.935                                                      YY1_01(+)0.902         HF  H3_01(+)0.931  YY1_01(-)0.918                         CRX_Q4(-)1                      CEBPB_01(+)0.981  YY1_01(+)0.922        CMYB_01(+)0.989        AP2REP_01(+)1   CRX_Q4(+)0.904   GATA1_01(+)0.985                                     TCF4_Q5(-)1                           SOX5_01(+)1                     HSF2_01(+)0.997                         
                                                                                                                                                                                                                                   AAGAGaa                                                                  acatttgtGGAAAct         tttTGTTTgagat    tTGAATgagc                         ttcaGATTAat                                           ttcaTAAGTcagc              ggttGAAGG                         taagaAGGAAac agAGATCtgg                                                                                   aACAAT                                                                
                                                                                                                                                                                                                                   IRF1_Q6(-)0.924                                                          STAT5A_01(+)1           HFH3_01(+)1      POU1F1_Q6(+)1                      PITX2_Q2(-)1                                          CRX_Q4(+)0.911             TFIII_Q6(+) 0.919                 ELF1_Q6(+)1  GATA1_01(-)0.985                                                                             SOX17_01(+)1                                                          
                                                                                                                                                                                                                                   AAGAGaa                                                                   catttgtGGAAAct               ttgagaTTTATttgaa gagcTGTTAtgat                 tcaGATTAat                                              ataagTCAGCc                TGAAGgct cc                      agaAGGAAaccaga                                                                                                                                                                
                                                                                                                                                                                                                                   IRF1_Q6(-)0.924                                                           CEBPB_01(+)0.941             FREAC7_01(-)1    CRX_Q4(-)0.9                  GATA1_01(+)0.985                                        NFE2_01(-)1                HSF2_01( +)0.992                 ETS2_B(+)1                                                                                                                                                                    
                                                                                                                                                                                                                                      AGAAAattct                                                              atttgtgGAAACtt               tgagATTTAtttg   gagctgttATGATtgga             tcaGATTAat                                                                                                           gaAGGAAaccagaga                                                                                                                                                              
                                                                                                                                                                                                                                      HSF2_01(+)0.996                                                         CEBPB_01(+)0.966             CRX_Q4(-)0.904  YY1_01(-)0.922                GATA2_01(+)0.971                                                                                                     ETS1_B(+)1                                                                                                                                                                   
                                                                                                                                                                                                                                      agaaaATTCT                                                                                           tgaGATTTat          tgttaTGATTgg              tcagattaATGTTttgc                                                                                                              agaGATCTgg                                                                                                                                                         
                                                                                                                                                                                                                                      HSF2_01(-)1                                                                                          GATA1_01(+)0.987    GFI1B_01(-)1              YY1_01(-)0.906                                                                                                                 GATA2_01(+)0.972                                                                                                                                                   
                                                                                                                                                                                                                                                                                                                                           tgaGATTTat           GTTATga                    agatTAATGtttt                                                                                                                agAGATCtgg                                                                                                                                                         
                                                                                                                                                                                                                                                                                                                                           GATA2_01(+)0.972     EN1_01(+)0.93              CRX_Q4(+)0.952                                                                                                               GATA2_01(-)0.972                                                                                                                                                   
                                                                                                                                                                                                                                                                                                                                               attTATTTgaatg      tatGATTGga               agatTAATGttt                                                                                                                                                                                                                                                                                    
                                                                                                                                                                                                                                                                                                                                               HFH3_01(+)0.981    GATA1_01(+)0.997         IPF1_Q4(+)1                                                                                                                                                                                                                                                                                     
                                                                                                                                                                                                                                                                                                                                               attTATTTg          tatGATTGga               agaTTAATg                                                                                                                                                                                                                                                                                       
                                                                                                                                                                                                                                                                                                                                               MSX1_01(+)0.94     GATA2_01(+)0.979         MSX1_01(+)0.908                                                                                                                                                                                                                                                                                 
                                                                                                                                                                                                                                                                                                                                                      TGAATgagct                                   GTTTTgc                                                                                                                                                                                                                                                                                 
                                                                                                                                                                                                                                                                                                                                                      HSF2_01(+)0.994                              EN1_01(+)0.922                                                                                                                                                                                                                                                                          


                              EN1_01(-)0.93                          
                              ccATCAC                                
                            GATA2_01(-)0.987                         
                            tgCCATCacc                               
                            GATA1_01(-)1                             
                            tgCCATCacc                               
                             -20                                     
Mouse     -2303     ctgtacaatgCCATCACCTcttatggact     -2275     Mouse
                              |||||||||                              
Human     -2293     attatcactaCCATCACCTgttcttatct     -2265     Human
                             -20                                     
                            taCCATCacc                               
                            GATA1_01(-)1                             
                            taCCATCacc                               
                            GATA2_01(-)0.987                         
                              ccATCAC                                
                              EN1_01(-)0.93                          


                                AP2REP_01(+)1                        
                                CAGTGtt                              
                             -20                                     
Mouse     -2351     agtaacgtagCACAGTGTTaggtgcgaag     -2323     Mouse
                              |||||||||                              
Human     -2340     aataactcatCACAGTGTTcggcacataa     -2312     Human
                             -20                                     
                                CAGTGtt                              
                                AP2REP_01(+)1                        


                                            CRX_Q4(-)0.904                             
                                            atacATTTAagaa                              
                                IRF1_Q6(+)0.975                                        
                                tcCATTT                                                
                           -40       |         -20                                     
Mouse     -2925     tcttctctgaTCTCCATTTTGCTAATACATTTAAGAAcactttccct     -2879     Mouse
                              ||||||||| |  |||||| |||||||                              
Human     -2978     cttcctgtggTCTCCATTTGGGCAATACAATTAAGAAaaatacgttt     -2932     Human
                           -40       |         -20                                     
                                tcCATTT                                                
                                IRF1_Q6(+)0.975                                        
                                            atacAATTAagaa                              
                                            CRX_Q4(-)0.955                             


                              ETS1_B(-)1                                                        
                              acttctctTTCCTtg                                                   
                          |         -40       |         -20                                     
Mouse     -3172     cttatgtatcACTTCTCTTTCCTTGTTTTACTGAACTTTATACTTAtgtacctaaa     -3117     Mouse
                              ||||||| ||||||||| | |||||||  |||||||                              
Human     -3220     atcaacactgACTTCTCCTTCCTTGTTCTGCTGAACTCCATACTTAggtgcccagc     -3165     Human
                          |         -40       |         -20                                     
                              acttctccTTCCTtg                                                   
                              ETS1_B(-)1                                                        


                               GATA2_01(+)1                                 
                               acaGATAGca                                   
                               GATA1_01(+)1                                 
                               acaGATAGca                                   
                          |         -20                                     
Mouse     -3235     tcagtggacgGACAGATAGCACAAGCtgtctgctgc     -3200     Mouse
                              |||||||| || ||||                              
Human     -3288     tggagaaacaGACAGATATCAAAAGCcatgtgattt     -3253     Human
                          |         -20                                     
                               acaGATATca                                   
                               GATA1_01(+)0.99                              
                               acaGATATca                                   
                               GATA2_01(+)0.994                             


                                                                                                                                                                               MSX1_01(+)0.928                                                                                                                                                                               
                                                                                                                                                                               acaTATGTg                                                                                                                                                                                     
                                                                                                                                                                           YY1_01(-)0.902                                                                                                                                                                                    
                                                                                                                                                                           ataaacatATGTGccca                                                                                                                                                                                 
                                             EN1_01(-) 0.926                                                                                                              YY1_01(+)0.906                                                                                                                                                                                     
                                             tgACCAC                                                                                                                      gataAACATatgtgccc                                                                                                                                                                                  
                                         SOX17_01(-)1                                                                                                                   HFH3_01(-)1                                                                                                                                                                                          
                                         ATTGTg                                                                                                                         ccgatAAACAtat                                                                                                                                                                                        
                                       SOX5_01(-)1                   HSF2_01( -)0.999                                                                                   CRX_Q4(+)0.948                                                                                                                                                                                       
                                       ccATTGTgac                    ggaaaATT CC                                                                                        ccgaTAAACatat                                                                                                                                                                                        
                                     HES1_Q2(+)0.989                 HSF2_01( +)0.995                                                                                  GATA2_01(+)0.992                                                                                                                                                                                      
                                     acccaTTGTGaccac                 GGAAAatt cc                                                                                       gccGATAAac                                                                                                                                                                                            
                                  YY1_01(+)0.996                     CREL_01( -)1           HFH3_01(-)1                                                                GATA1_01(+)0.988                                                             GATA2_01(-)0.974                                                                                                         
                                  ctaaCCCATtgtgacca                  GGAAAatt cc            aaaatAAACAttt                                                              gccGATAAac                                                                   ctGGATCtgt                                                                                                               
                                  ER_Q6(+)1                          CREL_01( +)0.973   HFH3_01(-)0.981                                                               FREAC7_01(+)1                                                                 GATA1_01(-)0.988                             AP2REP_01(-)0.918                                                           
                                  ctaacccattgTGACCact                ggaaaATT CC        ggcaaAAATAaac                                                                 tgccgATAAAcatatg                                                              ctGGATCtgt                                   caAACTG                                                                     
                            |         -300      |          -280      |          -260      |         -240      |         -220      |         -200      |         -180      |         -160      |         -140      |         -120      |              -100      |         -80       |         -60       |         -40       |         -20                                     
Mouse     -3671     accaggatagGAACCTAACCCATTGTGACCACTC-AGAAGTTCTGGCCTGGAAAATT-CCCTGGATGTGGCAAAAATAAACATTTAAAATGAAGGCAGAAACCAGGCTTAAGCAAAGAATGAAACTCATTCTCCTTTCAAATCTCCTGCCGATAAACATATGTGCCCAGTCTTTTGTTTCCTAGACATCAGGTTTCCATTATTTAAACAGAGCTTC-----TACCTGGATCTGTCTAGAGCATGAGGCAGAAATAGTTTGAGATTTTTACAAACTGGTGTATATGTATATTAGGTGCATTTTTGCCAATGTTCAAgttcatttaa     -3354     Mouse
                              ||| || |||||||||||||||||  || |  |||||||||||| || ||||  |||||||||||| |||||||| ||||| ||| |||||||||| |||| ||| || |||||    ||  | | |||  | |||||| |||||||||||||||||  || ||||||||  | |||| || ||||||| |||| |||||||| ||      | ||| ||||||| |||||||  |  | ||||| ||||||| |||   ||| ||||| |||  ||||||||| ||| ||||| ||||||||||                              
Human     -3727     agcagggtgaGAATCTGACCCATTGTGACCACTCGGGAGGCCCTGGCCTGGAAACTTCCCCTTTATGTGGCAAAAACAAACATTTGAAATGGAGGGAGAAACCAGGTTTAAACAATGAGTGAAAACAGTTTCCATCTCAGCTTTCCTGCTGATAAACATATGTGCCCCCTCATTTGTTTCTGAAACATAAGTTTTCCATCATTTTAACAGAGCCTCAGCCTCAACTGAATCTGTCCAGAGCATAGGAAACAAATATTTTGAGA-TTTAGTAAAATGGTGCATACATATATTAGGGGCA-TTTTGACAATGTTCAAactgtttacc     -3405     Human
                       -320      |         -300      |         -280      |         -260      |         -240      |         -220      |         -200      |         -180      |         -160      |         -140      |         -120      |         -100      |         -80       |          -60       |         -40       |          -20                                     
                                  ctgacccattgTGACCact                ggaaaCTTCC         ggcaaAAACAaac                                                                 tgctgATAAAcatatg                                                              ctGAATCtgt                                                                              caAACTG                          
                                  ER_Q6(+)1                          CREL_01(+)0.952    HFH3_01(-)1                                                                   FREAC7_01(+)1                                                                 GATA1_01(-)0.99                                                                         AP2REP_01(-)0                    
                                  ctgaCCCATtgtgacca                  GGAAActtcc             aaaacAAACAttt                                                              gctGATAAac                                                                   ctGAATCtgt                                                                                                               
                                  YY1_01(+)0.996                     CREL_01(-)1            HFH3_01(-)1                                                                GATA1_01(+)0.988                                                             GATA2_01(-)0.974                                                                                                         
                                     acccaTTGTGaccac                 GGAAActtcc                                                                                        gctGATAAac                                                                                                                                                                                            
                                     HES1_Q2(+)0.989                 HSF2_01(+)0.995                                                                                   GATA2_01(+)0.992                                                                                                                                                                                      
                                       ccATTGTgac                    ggaaaCTTCC                                                                                         ctgaTAAACatat                                                                                                                                                                                        
                                       SOX5_01(-)1                   HSF2_01(-)0.997                                                                                    CRX_Q4(+)0.948                                                                                                                                                                                       
                                         ATTGTg                                                                                                                         ctgatAAACAtat                                                                                                                                                                                        
                                         SOX17_01(-)1                                                                                                                   HFH3_01(-)1                                                                                                                                                                                          
                                             tgACCAC                                                                                                                      gataAACATatgtgccc                                                                                                                                                                                  
                                             EN1_01(-)0.926                                                                                                               YY1_01(+)0.906                                                                                                                                                                                     
                                                                                                                                                                           ataaacatATGTGcccc                                                                                                                                                                                 
                                                                                                                                                                           YY1_01(-)0.902                                                                                                                                                                                    
                                                                                                                                                                               acaTATGTg                                                                                                                                                                                     
                                                                                                                                                                               MSX1_01(+)0.928                                                                                                                                                                               


                                                                                                                                                                                                   LRF_Q2(+)0.911                                                      
                                                                                                                                                                                                   aggtCCCCT                                                           
                                                                                                                                                                                                  LRF_Q2(+)0.952                                                       
                                                                                                                                                                                                  aaggTCCCC                                                            
                                                                                                                                                                                                  IK2_01(-)0.956                                                       
                                                                                                                                                                                                  aaggTCCCCtgt                                                         
                                                                                                                 GATA2_01(-)0.971                                                                SF1_Q6(-)1              LRH1_Q5(-)1                                   
                                                                                                                 ttTAATCtta                                                                      CAAGGtcc                gttCAAGGctgg                                  
                                                                                                                 GATA1_01(-)0.985                                                             LRH1_Q5(-)1              EN1_01(+)0.922                                  
                                                                                                                 ttTAATCtta                                                                   agaCAAGGtccc             GTGTTca                                         
                      -220      |         -200      |         -180      |          -160      |         -140      |         -120      |         -100      |         -80       |         -60       |         -40       |         -20                                     
Mouse     -3983     tctaccccccTAATTCCTTGAAGTTACAAATTTTCTCTTTGGCCTGTGAACATTTTTATTT-TAAAATTATGAAGAAACAAAGTATAGGTCTTTTTAATCTTACGGGAAGTGTGTGAATCTTTAAAGTTTGTTTACGTCAAAATTAGCTGTAGTTAAGAATGAAAGCTCTAGACAAGGTCCCCTGTTTCTAAGGAGTGTTCAAGGCTGGGTCTcttggagggc     -3762     Mouse
                              ||||||  || ||||||||| ||| |||||| | |||||| |   ||| |  ||| ||||||||||  || |||| | | |  |||||||||  ||||| | |||   |||||||| ||| |||| |||| || |  ||||| | ||| |  ||||||||||||||||||||||||| ||   | |||||||||||| |||||                              
Human     -4032     aactttttgtTAATTCTCTGCAGTTACAAAATTTTTCTTTGACTTGTGAAAAAAATTACTCCTAAGATTATGAAGACGCAGAGTAAATGGCCCTTTAATCTTCTGGGAAATATGTACCTCTTTAAACTTTATTTATGTCAGAACTTACTGTAATGAAGGACAAAAGCTCTAGACAAGGTCCCCTGTTCCTTGTGGGTGTTCAAGGCTAGGTCTtccggagaca     -3810     Human
                       -220      |         -200      |         -180      |         -160      |         -140      |         -120      |         -100      |         -80       |         -60       |         -40       |         -20                                     
                                                                                                                 ttTAATCttc                                                                   agaCAAGGtccc             GTGTTca                                         
                                                                                                                 GATA1_01(-)0.985                                                             LRH1_Q5(-)1              EN1_01(+)0.922                                  
                                                                                                                 ttTAATCttc                                                                      CAAGGtcc                gttCAAGGctag                                  
                                                                                                                 GATA2_01(-)0.971                                                                SF1_Q6(-)1              LRH1_Q5(-)1                                   
                                                                                                                                                                                                  aaggTCCCCtgt                                                         
                                                                                                                                                                                                  IK2_01(-)0.956                                                       
                                                                                                                                                                                                  aaggTCCCC                                                            
                                                                                                                                                                                                  LRF_Q2(+)0.952                                                       
                                                                                                                                                                                                   aggtCCCCT                                                           
                                                                                                                                                                                                   LRF_Q2(+)0.911                                                      


                               PAX4_03(-)0.903                                      
                               gTGGTGtcaata                                         
                               EN1_01(+)0.926                                       
                               GTGGTgt                                              
                        -40       |         -20                                     
Mouse     -4027     ttttgctttgAGTGGTGTCAATATTCTTGCTATTtcccctttct     -3984     Mouse
                              ||||||||||||||| ||||||||                              
Human     -4075     tatttcttcaAGTGGTGTCAATATTATTGCTATTctttttataa     -4032     Human
                        -40       |         -20                                     
                               GTGGTgt                                              
                               EN1_01(+)0.926                                       
                               gTGGTGtcaata                                         
                               PAX4_03(-)0.903                                      


                                                                                  SOX5_01(-)1                                                             
                                                                                  acATTGTtgg                                                              
                                                                             YY1_01(+)0.906                                                               
                                                                             tattTACATtgttggct                                                            
                                                                             DMRT1_01(+)1                                                                 
                                                                             tatttACATTgttgg                                                              
                                                                             CMYB_01(+)1                                                                  
                                                                             tatttacattGTTGGctt                                                           
                                                                            EN1_01(+)0.991     IK2_01(+)1      POU1F1_Q6(+)1                              
                                                                            GTATTta            aacTGGGAggtc    cTGAATcaat                                 
                                                                          HFH3_01(+)0.981    AP2REP_01(-)0.918 GATA2_01(-)0.974                           
                                                                          gtgTATTTacatt      ttAACTG           ctGAATCaat                                 
                                                                        IRF1_Q6(-)1    CRX_Q4(-)0.955          GATA1_01(-)0.99                            
                                                                        AAGTGta        gttgGCTTAactg           ctGAATCaat                                 
                                         PEA3_Q6(+)1     HFH3_01(+)0.981  CRX_Q4(-)0.904   MSX1_01(+)0.988   NFE2_01(+)1                                  
                                         gCTTCCc         attTATTTgactc    gtgtATTTAcatt    gctTAACTg         tGCTGAatcaa                                  
                                        IK2_01(-)1   CRX_Q4(-)0.904   NKX25_01(+)1  SOX17_01(-)1         CEBPB_01(-)1                                     
                                        tgctTCCCAtga tgacATTTAtttg    tcAAGTG       ATTGTt               tcATTGCtgaatca                                   
                        |         -100      |         -80       |         -60       |         -40       |         -20                                     
Mouse     -4153     gtttttttccTGTGTTGCATTGCTTCCCATGACTGACATTTATTTGACTCTCAAGTGTATTTACATTGTTGGCTTAACTGGGAGGTCATTGCTGAATCAATAATgggctgtatt     -4040     Mouse
                              ||||||| | ||||||||| |||||||| ||||||||||||||||||||||||||||||||||||||||||||| || ||||||||||||||||                              
Human     -4185     atgaacttttTGTGTTGTACTGCTTCCCAGGACTGACACTTATTTGACTCTCAAGTGTATTTACATTGTTGGCTTAACTGGGAGTTCTTTGCTGAATCAATAATatacagtatt     -4072     Human
                        |         -100      |         -80       |         -60       |         -40       |         -20                                     
                                        tgctTCCCAgga tgacACTTAtttg    tcAAGTG       ATTGTt               tcTTTGCtgaatca                                   
                                        IK2_01(-)1   CRX_Q4(-)0.911   NKX25_01(+)1  SOX17_01(-)1         CEBPB_01(-)0.976                                 
                                         gCTTCCc         actTATTTgactc    gtgtATTTAcatt    gctTAACTg         tGCTGAatcaa                                  
                                         PEA3_Q6(+)1     HFH3_01(+)0.981  CRX_Q4(-)0.904   MSX1_01(+)0.988   NFE2_01(+)1                                  
                                                                        AAGTGta        gttgGCTTAactg           ctGAATCaat                                 
                                                                        IRF1_Q6(-)1    CRX_Q4(-)0.955          GATA1_01(-)0.99                            
                                                                          gtgTATTTacatt      ttAACTG           ctGAATCaat                                 
                                                                          HFH3_01(+)0.981    AP2REP_01(-)0.918 GATA2_01(-)0.974                           
                                                                            GTATTta            aacTGGGAgttc    cTGAATcaat                                 
                                                                            EN1_01(+)0.991     IK2_01(+)1      POU1F1_Q6(+)1                              
                                                                             tatttacattGTTGGctt                                                           
                                                                             CMYB_01(+)1                                                                  
                                                                             tatttACATTgttgg                                                              
                                                                             DMRT1_01(+)1                                                                 
                                                                             tattTACATtgttggct                                                            
                                                                             YY1_01(+)0.906                                                               
                                                                                  acATTGTtgg                                                              
                                                                                  SOX5_01(-)1                                                             


                                                                                           POU1F1_Q6(-)1                                                
                                                                                           atttATTCAa                                                   
                                                                                        POU6F1_01(-)0.982                                               
                                                                                        ATAATttattc                                                     
                                   EN1_01(+)0.93                                       CRX_Q4(-)0.904                                                   
                                   GTGATtt                                             cataATTTAttca                                                    
                                  GATA2_01(+)0.972                                    POU6F1_01(+)1                                                     
                                  tgtGATTTat                                          acataaTTTAT                                                       
                                  GATA1_01(+)0.987                                    FREAC7_01(-)1                                                     
                                  tgtGATTTat                                          acataaTTTATtcaaa                                                  
                               GFI1B_01(-)1                                          S8_01(-)1                                                          
                               taatgTGATTta                                          tacaTAATTtattcaa                                                   
                           IPF1_Q4(+)1                                               CRX_Q4(+)0.955                                                     
                           aaatTAATGtga                                              tacaTAATTtatt                                                      
                           CRX_Q4(+)0.952                                        YY1_01(+)0.906                                                         
                           aaatTAATGtgat                                         gagcTACATaatttatt                                                      
                     |         -100      |         -80        |         -60       |         -40       |         -20                                     
Mouse     -4302     ctcagaaaaaTTAATGTGATTTATTACTAAAT-CTGCTAGCTTAGATTAATTTGTTCTTAAGAGCTACATAATTTATTCAAATGACCCAAAGCTTTTAAAGTcaatcttcaa     -4192     Mouse
                              ||||||||||||| || | ||| ||||||||| || |  | |||| ||  |||||| ||||||||||||||||| ||  || ||||| ||||                              
Human     -4327     aaaaattaatTTAATGTGATTTACTATTTAATTCTGCTAGCTCAGCTACACTTGTCCTGCAGAGCTGCATAATTTATTCAAATGGCCTGAAACTTTTTAAGTaagtctacca     -4216     Human
                      |         -100      |         -80       |         -60       |         -40       |         -20                                     
                           aattTAATGtgat                                         gagcTGCATaatttatt                                                      
                           CRX_Q4(+)0.952                                        YY1_01(+)0.906                                                         
                           aattTAATGtga                                              tgcaTAATTtatt                                                      
                           IPF1_Q4(+)1                                               CRX_Q4(+)0.955                                                     
                               taatgTGATTta                                          tgcaTAATTtattcaa                                                   
                               GFI1B_01(-)1                                          S8_01(-)1                                                          
                                  tgtGATTTac                                          gcataaTTTATtcaaa                                                  
                                  GATA1_01(+)0.987                                    FREAC7_01(-)1                                                     
                                  tgtGATTTac                                          gcataaTTTAT                                                       
                                  GATA2_01(+)0.972                                    POU6F1_01(+)1                                                     
                                   GTGATtt                                             cataATTTAttca                                                    
                                   EN1_01(+)0.93                                       CRX_Q4(-)0.904                                                   
                                                                                        ATAATttattc                                                     
                                                                                        POU6F1_01(-)0.982                                               
                                                                                           atttATTCAa                                                   
                                                                                           POU1F1_Q6(-)1                                                


                                PITX2_Q2(+)1                                     
                                tcTAATCctta                                      
                                GATA2_01(-)0.971                                 
                                tcTAATCctt                                       
                                GATA1_01(-)0.985                                 
                                tcTAATCctt                                       
                              CRX_Q4(+)1                                         
                              cctcTAATCctta                                      
                     -40       |         -20                                     
Mouse     -4780     caaaacagctCCTCTAATCCTTACCTCTATActgagcacac     -4740     Mouse
                              ||||||||| |||||||||||                              
Human     -4593     gtaatctgtaCCTCTAATCTTTACCTCTATAaccagggcac     -4553     Human
                     -40       |         -20                                     
                              cctcTAATCttta                                      
                              CRX_Q4(+)1                                         
                                tcTAATCttt                                       
                                GATA1_01(-)0.985                                 
                                tcTAATCttt                                       
                                GATA2_01(-)0.971                                 
                                tcTAATCttta                                      
                                PITX2_Q2(+)1                                     


                               PEA3_Q6(-)1                           
                               aGGAAGa                               
                             -20                                     
Mouse     -4933     acatgaattgAAGGAAGACtagtatgaag     -4905     Mouse
                              |||||||||                              
Human     -4634     ctagattaaaAAGGAAGACccatatatat     -4606     Human
                             -20                                     
                               aGGAAGa                               
                               PEA3_Q6(-)1                           


                               NKX25_01(+)1                            
                               agAAGTG                                 
                               HSF2_01(+)0.998                         
                               AGAAGtggca                              
                     |         -20                                     
Mouse     -4968     ttaagatatgGAGAAGTGGCAgttagaatat     -4938     Mouse
                              |||||||||||                              
Human     -4716     ttgaagttgaGAGAAGTGGCAatgatattgg     -4686     Human
                     |         -20                                     
                               AGAAGtggca                              
                               HSF2_01(+)0.998                         
                               agAAGTG                                 
                               NKX25_01(+)1                            


                               HFH3_01(-)1                                    
                               ggcacAAACAtaa                                  
                            |         -20                                     
Mouse     -5052     aaccaaatagAGGCACAAACATAATATGtgaggaagga     -5015     Mouse
                              ||||||||| ||||||||                              
Human     -4932     tttcacagacAGGCACAAAAATAATATGcaaagattca     -4895     Human
                            |         -20                                     
                               ggcacAAAAAtaa                                  
                               HFH3_01(-)0.931                                


                                TEF1_Q6(-)0.943                      
                                cATCTC                               
                             GATA2_01(-)0.979                        
                             atTCATCtca                              
                             GATA1_01(-)0.988                        
                             atTCATCtca                              
                             -20                                     
Mouse     -6011     cagccagccaTTCATCTCAtcacgtagtc     -5983     Mouse
                              |||||||||                              
Human     -5156     ctgacatccaTTCATCTCActacatcagt     -5128     Human
                             -20                                     
                             atTCATCtca                              
                             GATA1_01(-)0.988                        
                             atTCATCtca                              
                             GATA2_01(-)0.979                        
                                cATCTC                               
                                TEF1_Q6(-)0.943                      


                                                               HSF2_01(+)0.997                                
                                                               GGAAGcaact                                     
                                                               E47_01(-)0.924                                 
                                                               ggaagcAACTGgtct                                
                                                              PEA3_Q6(-)1                                     
                                                              tGGAAGc                                         
                                                          MYOGENIN_Q6(-)1                                     
                                                          cAGCTGga                                            
                                                        MYOGENIN_Q6(+)1                                       
                                                        ttCAGCTg                                              
                                                       MYOD_01(+)0.905                                        
                                                       attCAGCTggaa                                           
                                                      E47_01(+)0.943                                          
                                                      aattCAGCTggaagc                                         
                              -60       |         -40       |         -20                                     
Mouse     -6097     ataaatagagCTTTTCCTTTTGATTTTGACACTAAATTCAGCTGGAAGCAACTGGTCTCAgggatacatt     -6028     Mouse
                              ||| ||||| || | |||  || | ||||||||||||||| |||||||||                              
Human     -5230     agaactctccCTTCTCCTTATGTTCTTGGGACCAGATTCAGCTGGAAGCAGCTGGTCTCAagaatgtact     -5161     Human
                              -60       |         -40       |         -20                                     
                                                      gattCAGCTggaagc                                         
                                                      E47_01(+)0.943                                          
                                                       attCAGCTggaa                                           
                                                       MYOD_01(+)0.905                                        
                                                        ttCAGCTg                                              
                                                        MYOGENIN_Q6(+)1                                       
                                                          cAGCTGga                                            
                                                          MYOGENIN_Q6(-)1                                     
                                                              tGGAAGc                                         
                                                              PEA3_Q6(-)1                                     
                                                               ggaagcAGCTGgtct                                
                                                               E47_01(-)0.943                                 
                                                               GGAAGcagct                                     
                                                               HSF2_01(+)0.997                                


                              PAX4_03(-)1                             
                              aGGGTGccttct                            
                              -20                                     
Mouse     -6174     tgatggaaagAGGGTGCCTTctgtgagatc     -6145     Mouse
                              ||||||||||                              
Human     -5314     ggatagaactAGGGTGCCTTttgcaagatt     -5285     Human
                              -20                                     
                              aGGGTGcctttt                            
                              PAX4_03(-)1                             


                                       AP2REP_01(-)1                                   
                                       tcCACTG                                         
                           -40       |         -20                                     
Mouse     -6464     aagtgaaatgATTTGTTGTTCCACTGCACTTTGAGAGatcctctctg     -6418     Mouse
                              |||||||| |||||||| || ||||||                              
Human     -5615     tagcttaacaATTTGTTGATCCACTGCCCTATGAGAGttctaacctg     -5569     Human
                           -40       |         -20                                     
                                       tcCACTG                                         
                                       AP2REP_01(-)1                                   


                                                 CRX_Q4(+)0.948                              
                                                 aaaaTAATAaatt                               
                                  GATA2_01(-)0.994                                           
                                  gtATATCtca                                                 
                                  GATA1_01(-)0.99                                            
                                  gtATATCtca                                                 
                       |         -40       |         -20                                     
Mouse     -6610     tccttgagagAGTGGTATATCTCAATAGTAAAATAATAAATTAgctgtaaggt     -6558     Mouse
                              ||| ||||||||| || | ||| ||||||||||                              
Human     -5773     gtcactggaaAGTAGTATATCTCTATTGCAAAGTAATAAATTAacaatcaaag     -5721     Human
                       |         -40       |         -20                                     
                                  gtATATCtct                                                 
                                  GATA1_01(-)0.99                                            
                                  gtATATCtct                                                 
                                  GATA2_01(-)0.994                                           
                                                 aaagTAATAaatt                               
                                                 CRX_Q4(+)0.948                              


                                 EN1_01(+)0.917                         
                                 GTGCTtc                                
                               HSF2_01(-)0.992                          
                               gggtgCTTCA                               
                              PAX4_03(-)1                               
                              aGGGTGcttcag                              
                      |         -20                                     
Mouse     -6963     aaaaatagaaAGGGTGCTTCAGggtaatgttc     -6932     Mouse
                              ||||||||||||                              
Human     -5816     ggagatgaagAGGGTGCTTCAGataaggaacg     -5785     Human
                      |         -20                                     
                              aGGGTGcttcag                              
                              PAX4_03(-)1                               
                               gggtgCTTCA                               
                               HSF2_01(-)0.992                          
                                 GTGCTtc                                
                                 EN1_01(+)0.917                         


                                    AP2REP_01(-)0.918                                               
                                    aaAACTG                                                         
                                  EN1_01(-)0.922                                                    
                                  gcAAAAC                                                           
                    -60       |         -40       |         -20                                     
Mouse     -7525     cagagctgaaAGAAGCAAAACTGGTTGAGAAAATGGCTTGGCGTGCTCATaattgttatt     -7466     Mouse
                              ||| |||||||| ||||||| |||| ||||| | ||||||                              
Human     -6001     cagggttcagAGAGGCAAAACT-GTTGAGAGAATGACTTGGAGGGCTCATcaatctggca     -5943     Human
                             |         -40        |         -20                                     
                                  gcAAAAC                                                           
                                  EN1_01(- )0.922                                                   
                                    aaAACT G                                                        
                                    AP2REP _01(-)0.918                                              


                                  EN1_01(-)0.93                             
                                  aaATAAC                                   
                                 CRX_Q4(+)0.952                             
                                 caaaTAACCattt                              
                          |         -20                                     
Mouse     -7799     aactccttatAGCCAAATAACCATTTtttatttatt     -7764     Mouse
                              ||| ||||||||||||                              
Human     -6255     ccttaaacaaAGCTAAATAACCATTTgctctgaatt     -6220     Human
                          |         -20                                     
                                 taaaTAACCattt                              
                                 CRX_Q4(+)0.952                             
                                  aaATAAC                                   
                                  EN1_01(-)0.93                             


                                                           SF1_Q6(+) 1                                                  
                                                           tttCCTTG                                                     
                                                         TEF1_Q6(-)0 .972                                               
                                                         cATTTC                                                         
                             |         -60       |         -40        |         -20                                     
Mouse     -7981     acataaacacAATTCCTCTTGATAACCCTCCTATTCACATTTCCTTGG-GTAAAAATCTTAGGAGCCACCtacatctttg     -7903     Mouse
                              |||||||  |||||| | |||| ||  ||||||||||| ||||||| || | || |||||                              
Human     -6526     gcactctcatAATTCCTAGTGATAAACTTCCTGTTTTCATTTCCTTGGAGTAAAAACCTCAAGATCCACCcagaacacca     -6447     Human
                    -80       |         -60       |         -40       |         -20                                     
                                                         cATTTC                                                         
                                                         TEF1_Q6(-)0.972                                                
                                                           tttCCTTG                                                     
                                                           SF1_Q6(+)1                                                   
