# Supplementary material for: Transcriptional double-autorepression feedforward circuits act for multicellularity and nervous system development
Source: BMC Genomics. 2011 May 11;12:228. doi: 10.1186/1471-2164-12-228 (PMC3116505; doi:10.1186/1471-2164-12-228)
Supplement: Additional file 4 — Alignments of conserved blocks for 5169 human-mouse orthologs with conserved TFBSs. The location and motif information for 386237 TFBSs are displayed in a character-based alignment-embedded layout. Each file name stands for a gene symbol and the file contains the alignments of conserved blocks with TFBS information for the corresponding gene. Each alignment is not interleaved. The graphical alignments with TFBS information for the 5169 human-mouse ortholog pairs are provided in a browsable format at our website http://genet.med.kagawa-u.ac.jp/pub/HMO_5169/List.htm, together with the character-based alignments with TFBSs and raw sequences contained in Additional files 4 and 2 respectively. [file 1471-2164-12-228-S4.ZIP › Additional_file_4/Text-based_Alignments/AGTRAP.aln.txt]

---------- AGTRAP ----------

                                             HSF2_01(-)0 .996                                PAX4_03(-)0.903                             
                                             agtttGTTCC                                      cAGGTGccctcc                                
                             SP1_01(+)1      CREL_01(+)0 .952                             MYOD_01(+)1                                    
                             cgGGCGGggc      agtttGTTCC                                   gctCAGGTgccc                                   
                        |         -80        |         -60        |          -40       |         -20                                     
Mouse     -93       gcaacgcgacGGGCGGGGCCAGG-AAGTTTGTTCCC-GAGTTCGGAGCCCAGGAG-TCCCCGCGGCCGTCGCTCAGGTGCCCTCCGCCgggtcggg         -1     Mouse
                              |||||||||| || |||||||||||| |||||||||||| |||||  ||||||||| |  || ||||||||||| ||                              
Human     -97       gggcggggcgGGGCGGGGCCGGGCAAGTTTGTTCCCCGAGTTCGGAGCCTAGGAGCCCCCCGCGGCTGCGGCGCAGGTGCCCTCGGCCtgagtcggg        -1     Human
                           |         -80       |         -60       |         -40       |         -20                                     
                             ggGGCGGggc      agtttGTTCC                                   gcgCAGGTgccc                                   
                             SP1_01(+)1      CREL_01(+)0.952                              MYOD_01(+)1                                    
                                             agtttGTTCC                                      cAGGTGccctcg                                
                                             HSF2_01(-)0.996                                 PAX4_03(-)0.903                             


                                     SP1_01(+)0.972                        
                                     caGGCAGgct                            
                         |         -20                                     
Mouse     -863      ggtcttacttTATAAGCCAGGCAGGctttgatatc      -829     Mouse
                              ||| |||||||||||                              
Human     -318      cttcctggaaTATTAGCCAGGCAGGatacgccctg      -284     Human
                         |         -20                                     
                                     caGGCAGgat                            
                                     SP1_01(+)0.972                        


                              LRF_Q2(-)0.952                           
                              GGGGAtctg                                
                              GATA2_01(-)0.974                         
                              ggGGATCtgt                               
                              GATA2_01(+)0.972                         
                              gggGATCTgt                               
                              GATA1_01(-)0.988                         
                              ggGGATCtgt                               
                              GATA1_01(+)0.985                         
                              gggGATCTgt                               
                     |         -20                                     
Mouse     -1517     agtcctatctGGGGATCTGTGacctagatgt     -1487     Mouse
                              |||||||||||                              
Human     -1719     cctagactggGGGGATCTGTGcctcctaaga     -1689     Human
                     |         -20                                     
                              gggGATCTgt                               
                              GATA1_01(+)0.985                         
                              ggGGATCtgt                               
                              GATA1_01(-)0.988                         
                              gggGATCTgt                               
                              GATA2_01(+)0.972                         
                              ggGGATCtgt                               
                              GATA2_01(-)0.974                         
                              GGGGAtctg                                
                              LRF_Q2(-)0.952                           


                                            PEA3_Q6 (+)0.937                                                   
                                            gCCTCCc                                                            
                                       SP1_01(-)0.9 72                                                         
                                       cctCTGCCtc                                                              
                              -60       |         -40        |         -20                                     
Mouse     -4069     gaactcagaaATCCGCCTGCCTCTGCCTCCC-AAGTGCTGGGATTAAAGGCGTGCGCCACCaccgcccggc     -4000     Mouse
                              |||| || ||||| ||||||| ||||| | |||||| |||| || ||||||                              
Human     -2370     acctcaagtgATCCACCGGCCTCAGCCTCCCAAAGTGTTAGGATTACAGGCTTGAGCCACCgtgcccggcc     -2300     Human
                     |         -60       |         -40       |         -20                                     
                                       cctCAGCCtc                                                              
                                       SP1_01(-)0.962                                                          
                                            gCCTCCc                                                            
                                            PEA3_Q6(+)0.937                                                    


                                 LRF_Q2(+)0.923                                              
                                 ctggCCCCA                                                   
                                LRF_Q2(+)0.943                                               
                                tctgGCCCC                                                    
                       |         -40       |         -20                                     
Mouse     -4641     tcctctcccaCCTCTGGCCCCAGCTTGCTGGGATGAAGACAGTacccacgaga     -4589     Mouse
                              ||||||||||||||| |  | |||||| |||||                              
Human     -4267     cctccctccgCCTCTGGCCCCAGCTGGTGGAGATGAATACAGTgtcagtgtct     -4215     Human
                       |         -40       |         -20                                     
                                tctgGCCCC                                                    
                                LRF_Q2(+)0.943                                               
                                 ctggCCCCA                                                   
                                 LRF_Q2(+)0.923                                              


                                   PEA3_Q6(-)0.937                        
                                   tGGAGGc                                
                        |         -20                                     
Mouse     -4708     tttgtttgccATTTATGGAGGCTGttcctctgtg     -4675     Mouse
                              ||||||||||||||                              
Human     -5396     ctcaaggagtATTTATGGAGGCTGgctggagtcc     -5363     Human
                        |         -20                                     
                                   tGGAGGc                                
                                   PEA3_Q6(-)0.937                        


                               GATA2_01(+)0.982                          
                               caaGATGCtc                                
                               GATA1_01(+)0.993                          
                               caaGATGCtc                                
                       |         -20                                     
Mouse     -7556     acgccatcggACAAGATGCTCAGcaccaaacac     -7524     Mouse
                              |||||||||||||                              
Human     -6067     tgatctctgaACAAGATGCTCAGagttgaggaa     -6035     Human
                       |         -20                                     
                               caaGATGCtc                                
                               GATA1_01(+)0.993                          
                               caaGATGCtc                                
                               GATA2_01(+)0.982                          


                                PEA3_Q6(-)0.937                          
                                gGGAGGc                                  
                       |         -20                                     
Mouse     -7678     atgcagaacgATGGGAGGCCGGAtacagggaag     -7646     Mouse
                              ||||||||| |||                              
Human     -6147     aggacaggccATGGGAGGCGGGAggcaagcagc     -6115     Human
                       |         -20                                     
                                gGGAGGc                                  
                                PEA3_Q6(-)0.937                          


                                   EN1_01(-)0.922                       
                                   caAACAC                              
                      |         -20                                     
Mouse     -7821     cagatacaagGAAAGCAAACACgcagagaaac     -7790     Mouse
                              ||||||||||||                              
Human     -6369     tgaaagcagtGAAAGCAAACACcaaagataaa     -6338     Human
                      |         -20                                     
                                   caAACAC                              
                                   EN1_01(-)0.922                       
