# Supplementary material for: Transcriptional double-autorepression feedforward circuits act for multicellularity and nervous system development
Source: BMC Genomics. 2011 May 11;12:228. doi: 10.1186/1471-2164-12-228 (PMC3116505; doi:10.1186/1471-2164-12-228)
Supplement: Additional file 4 — Alignments of conserved blocks for 5169 human-mouse orthologs with conserved TFBSs. The location and motif information for 386237 TFBSs are displayed in a character-based alignment-embedded layout. Each file name stands for a gene symbol and the file contains the alignments of conserved blocks with TFBS information for the corresponding gene. Each alignment is not interleaved. The graphical alignments with TFBS information for the 5169 human-mouse ortholog pairs are provided in a browsable format at our website http://genet.med.kagawa-u.ac.jp/pub/HMO_5169/List.htm, together with the character-based alignments with TFBSs and raw sequences contained in Additional files 4 and 2 respectively. [file 1471-2164-12-228-S4.ZIP › Additional_file_4/Text-based_Alignments/AGTRL1.aln.txt]

---------- AGTRL1 ----------

                                                                                           IK2_01(-)0.969                                       
                                                                                           ggtgTCCCTggg                                         
                                                                                         PAX4_03(-)0.903                                        
                                                                                         cTGGTGtccctg                                           
                                                                                     HES1_Q2(+)0.968                                            
                                                                                     ggaacTGGTGtccct                                            
                        -100      |         -80       |         -60       |         -40       |         -20                                     
Mouse     -115      agacctcttaCTCTGAGGTTCAAGCCAATCCTTCAGGGTGCTTGCTGAGTTGGTGACCCATCTCTGGAACTGGTGTCCCTGGGACTCACTGCCCagcttcactt       -12     Mouse
                              |||||||| ||||||||    |||||| ||||||| |||| ||||||  | |   ||| |||||||||||||||| | ||||||                              
Human     -115      ccttcttactCTCTGAGGCTCAAGCCAGAAATTCAGGCTGCTTGCAGAGTGGGTGACAGAGCCACGGAGCTGGTGTCCCTGGGACCCTCTGCCCgtcttctctc       -12     Human
                        -100      |         -80       |         -60       |         -40       |         -20                                     
                                                                                     ggagcTGGTGtccct                                            
                                                                                     HES1_Q2(+)0.968                                            
                                                                                         cTGGTGtccctg                                           
                                                                                         PAX4_03(-)0.903                                        
                                                                                           ggtgTCCCTggg                                         
                                                                                           IK2_01(-)0.969                                       


                                         NKX25_01(+)1                             
                                         ggAAGTG                                  
                                         HSF2_01(+)0.997                          
                                         GGAAGtgtct                               
                                         CREL_01(-)0.952                          
                                         GGAAGtgtct                               
                                        PEA3_Q6(-)1                               
                                        aGGAAGt                                   
                                      SF1_Q6(-)1                                  
                                      CAAGGaag                                    
                                      P300_01(+)0.95                              
                                      caagGAAGTgtctt                              
                                      ETS1_B(+)1                                  
                                      caAGGAAgtgtcttt                             
                                     ETS2_B(+)1                                   
                                     gcaAGGAAgtgtct                               
                                   LRH1_Q5(-)1                                    
                                   gtgCAAGGaagt                                   
                                   ELF1_Q6(+)1                                    
                                   gtgcaAGGAAgt                                   
                                 STAT5A_01(+)0.995                                
                                 gggtgcaaGGAAGtg                                  
                                PAX4_03(-)1                                       
                                aGGGTGcaagga                                      
                      -40       |         -20                                     
Mouse     -268      cagagactctGGAGGGTGCAAGGAAGTGTCTTtagctgagct      -227     Mouse
                              ||||||||||||||||||||||                              
Human     -273      cagggacgcaGGAGGGTGCAAGGAAGTGTCTTaactgagacg      -232     Human
                      -40       |         -20                                     
                                aGGGTGcaagga                                      
                                PAX4_03(-)1                                       
                                 gggtgcaaGGAAGtg                                  
                                 STAT5A_01(+)0.995                                
                                   gtgcaAGGAAgt                                   
                                   ELF1_Q6(+)1                                    
                                   gtgCAAGGaagt                                   
                                   LRH1_Q5(-)1                                    
                                     gcaAGGAAgtgtct                               
                                     ETS2_B(+)1                                   
                                      caAGGAAgtgtctta                             
                                      ETS1_B(+)1                                  
                                      caagGAAGTgtctt                              
                                      P300_01(+)0.95                              
                                      CAAGGaag                                    
                                      SF1_Q6(-)1                                  
                                        aGGAAGt                                   
                                        PEA3_Q6(-)1                               
                                         GGAAGtgtct                               
                                         CREL_01(-)0.952                          
                                         GGAAGtgtct                               
                                         HSF2_01(+)0.997                          
                                         ggAAGTG                                  
                                         NKX25_01(+)1                             


                                SP1_01(+)0.921                                                                                             AP2REP_01(-)0.907                                                                                
                                caGGCATgaa                                                                                                 agCACAG                                                                                          
                            SP1_01(+)0.972      ELF1_Q6(+)1                                                                                                    EN1_01(-)0.917                                                               
                            aaGGCAGgca          gccagAGGAAac                                                                                                   ccAGCAC                                                                      
                         |         -180      |         -160      |          -140      |         -120      |         -100      |         -80       |         -60       |         -40       |         -20                                     
Mouse     -553      ccatcccaaaGGCAGGCATGAAGTAGTGGCCAGAGGAAACCAGAGTGA-ACAGGCTGGAGTGAAGGCTGGTAGCTGCTAGAGAGAGGAGGTGGGACCGGGAGGAGCAGCAGGCTTGAAAAGCACAGGGTAATTGTCAGCCCAGCACTGTAGGGGGCAATTTAGTCTACTTACCCAGTGGCAAGAAGtaaaaaaaaa      -359     Mouse
                              |||||||| ||||| ||||||||||||||   ||| || |  |||||| |||||||  ||| || || ||| ||  |||| ||| || |||     ||| | |||| ||| |    | ||||  |||||||||||| ||||||| |||||| ||| |||| | ||||| ||| |||                              
Human     -547      tgccctaaagGGCAGGCAGGAAGTGGTGGCCAGAGGAAAGTGGAGGGATAGGGGCTGGGGTGAAGGTGGGTGGCAGCCAGAAAGGAGAGGCGGGGCCAGGAA----AGCCGACTTGCAAAACCACAGATAATGTTCAGCCCAGCACAGTAGGGGTCAATTTGGTCCACTTGCTCAGTGACAAAAAGaaaaaaaaag      -356     Human
                      |         -180      |         -160      |         -140      |         -120      |         -100          |         -80       |         -60       |         -40       |         -20                                     
                            agGGCAGgca          gccagAGGAAag                                                                                                   ccAGCAC                                                                      
                            SP1_01(+)0.972      ELF1_Q6(+)1                                                                                                    EN1_01(-)0.917                                                               
                                caGGCAGgaa                                                                                                                       agCACAG                                                                    
                                SP1_01(+)0.972                                                                                                                   AP2REP_01(-)0.907                                                          


                                                            CRX_Q4(+)0.955                                                                   
                                                            tgcaTAATTtgtc                                                                    
                                                           POU1F1_Q6(+)0.987                                                                 
                                                           cTGCATaatt                                                                        
                                                        YY1_01(+)0.906                                                                       
                                                        aatcTGCATaatttgtc                                                                    
                                                     GATA2_01(-)0.979                                                                        
                                                     ttCAATCtgc                                                                              
                                                     GATA1_01(-)0.997                                   PEA3_Q6(-)0.937                      
                                                     ttCAATCtgc                                         aGGAGGg                              
                                               GATA2_01(+)0.972                                  EN1_01(-)0.917                              
                                               ctgGATTTca                                        tgAGAAC                                     
                                               GATA1_01(+)0.987    IK2_01(-)1                PAX4_03(-)1                                     
                                               ctgGATTTca          tttgTCCCAttt              aGGGTGagaaca                                    
                     -100      |         -80       |         -60       |         -40       |         -20                                     
Mouse     -676      cccgtgctgtCCTGGATTCAGGTCAAACTGGATTTCAATCTGCATAATTTGTCCCATTTAGAAGGGTTGGGAGAGGGTGAGAACAGGAGGGtgaagactga      -576     Mouse
                              ||||| | ||| |||| ||||||| ||||||||||||| |||||||||||||  || ||| || |||||||||||||||||                              
Human     -659      ccctaccagcCCTGGCTCCAGCTCAAGCTGGATTGCAATCTGCATAATGTGTCCCATTTAGATTGGATGGAAGGGGGTGAGAACAGGAGGGcggagagcac      -559     Human
                     -100      |         -80       |         -60       |         -40       |         -20                                     
                                               ctgGATTGca          tgtgTCCCAttt              gGGGTGagaaca                                    
                                               GATA1_01(+)0.997    IK2_01(-)1                PAX4_03(-)1                                     
                                               ctgGATTGca                                        tgAGAAC                                     
                                               GATA2_01(+)0.979                                  EN1_01(-)0.917                              
                                                     tgCAATCtgc                                         aGGAGGg                              
                                                     GATA1_01(-)0.997                                   PEA3_Q6(-)0.937                      
                                                     tgCAATCtgc                                                                              
                                                     GATA2_01(-)0.979                                                                        
                                                        aatcTGCATaatgtgtc                                                                    
                                                        YY1_01(+)0.906                                                                       
                                                           cTGCATaatg                                                                        
                                                           POU1F1_Q6(+)0.987                                                                 
                                                            tgcaTAATGtgtc                                                                    
                                                            CRX_Q4(+)0.952                                                                   


                               EN1_01(+)0.917                                                            
                               GTTCTca                                                                   
                         -60       |         -40       |         -20                                     
Mouse     -852      aaaatcccccAGTTCTCAGAAACAGGGTTAAAGCCAATGTGTAGAGAAGAATGAAcaaaatgcag      -788     Mouse
                              ||||||||||   ||||| |||||||| | ||||||||  |||||                              
Human     -866      aaaccacaaaAGTTCTCAGAGGGAGGGTCAAAGCCAAGGGGTAGAGAAAGATGAAgcgagaggca      -802     Human
                         -60       |         -40       |         -20                                     
                               GTTCTca                                                                   
                               EN1_01(+)0.917                                                            


                                              AP2REP_01(+)0.907                     
                                              CTGTGac                               
                        -40       |         -20                                     
Mouse     -985      ttttttttttCTGTGTTTCCTTCATCCTGTGACTctgccaacca      -942     Mouse
                              ||| ||||| | ||||||||||||                              
Human     -980      taattttgtcCTGGGTTTCTTCCATCCTGTGACTgccctcaacc      -937     Human
                        -40       |         -20                                     
                                              CTGTGac                               
                                              AP2REP_01(+)0.907                     


                               MSX1_01(+)0.908                         
                               gatTTAATg                               
                            GATA2_01(+)0.972                           
                            ataGATTTaa                                 
                            GATA1_01(+)0.987                           
                            ataGATTTaa                                 
                            CRX_Q4(-)0.904                             
                            atagATTTAatga                              
                     |         -20                                     
Mouse     -1023     gtttccccatAGATTTAATGAtgtggctagg      -993     Mouse
                              |||||||||||                              
Human     -1013     tgtttcctacAGATTTAATGActtgtttaga      -983     Human
                     |         -20                                     
                            acagATTTAatga                              
                            CRX_Q4(-)0.904                             
                            acaGATTTaa                                 
                            GATA1_01(+)0.987                           
                            acaGATTTaa                                 
                            GATA2_01(+)0.972                           
                               gatTTAATg                               
                               MSX1_01(+)0.908                         


                                            PEA3_Q6(+)1                                                                                                                                       
                                            aCTTCCt                                                                                                                                           
                                            ELF1_Q6(-)1                                                                                                                                       
                                            acTTCCTgaccc                                                                                                                                      
                                         VDR_Q3(-)1                                                                                                                                           
                                         tcaacttcctGACCC                                                                                                                                      
                                        ETS2_B(-)1                                                                                                                                            
                                        ctcaacTTCCTgac                                                                                                                                        
                                        ELK1_01(-)1                                                                                                                                           
                                        ctcaaCTTCCtgaccc                                                                                                                                      
                                       P300_01(-)0.95                                                                                                                                         
                                       actcaACTTCctga                                                                                                                                         
                                      ETS1_B(-)1                     HSF2_01(+)0.99                                                                                                           
                                      aactcaacTTCCTga                TGAAAcctct                                                                                                               
                                      CMYB_01(-)0.989      EN1_01(+) 0.926                                                                 EN1_01(+)1                                         
                                      aacTCAACttcctgaccc   GTGGTct                                                                         GTAATtc                                            
                         -140      |         -120      |         -100       |         -80       |         -60           |         -40       |         -20                                     
Mouse     -1332     tctttttctgCCTCCTCTAACTCAACTTCCTGACCCTATGTGGTCTTA-TGAAACCTCTTGGCCCATGGATATTGGTAAGAACCCGAG----GAACTGAGTTCATGTTCTTACCACATAGTAATTCATACATTTATTCTTttccttgtct     -1188     Mouse
                              ||||||||| ||||||||||||||||  ||||||||||  |||||||||||| |||||||   | |||| |||| |||    ||| ||  | |||||||| ||||| ||||||||| |||| || |||||                              
Human     -1619     tagagaccccCCTCCTCTAGCTCAACTTCCTGACCCCCTGTGGTCTTACAGAAACCTCTTGGTCCATGGAGGATAGTAAAAACCTGAGAACTGAAATGTATCCATGTTCTCACCACGTAGTAATTCTTACACTTGTTCTTccatctatgg     -1470     Human
                              -140      |         -120      |         -100      |         -80       |         -60       |         -40       |         -20                                     
                                      agcTCAACttcctgaccc   GTGGTct                                                                         GTAATtc                                            
                                      CMYB_01(-)0.989      EN1_01(+)0.926                                                                  EN1_01(+)1                                         
                                      agctcaacTTCCTga                AGAAAcctct                                                                                                               
                                      ETS1_B(-)1                     HSF2_01(+)0.996                                                                                                          
                                       gctcaACTTCctga                                                                                                                                         
                                       P300_01(-)0.95                                                                                                                                         
                                        ctcaaCTTCCtgaccc                                                                                                                                      
                                        ELK1_01(-)1                                                                                                                                           
                                        ctcaacTTCCTgac                                                                                                                                        
                                        ETS2_B(-)1                                                                                                                                            
                                         tcaacttcctGACCC                                                                                                                                      
                                         VDR_Q3(-)1                                                                                                                                           
                                            acTTCCTgaccc                                                                                                                                      
                                            ELF1_Q6(-)1                                                                                                                                       
                                            aCTTCCt                                                                                                                                           
                                            PEA3_Q6(+)1                                                                                                                                       


                                     PEA3_Q6(+)1                          
                                     gCTTCCc                              
                                 HSF2_01(-)0.997                          
                                 ggtagCTTCC                               
                                 CREL_01(+)0.952                          
                                 ggtagCTTCC                               
                        |         -20                                     
Mouse     -1494     ctgccccaatTCAGGTAGCTTCCCtcacttttgg     -1461     Mouse
                              |||||| |||||||                              
Human     -1804     ttacccaacgTCAGGTGGCTTCCCcaactcttca     -1771     Human
                        |         -20                                     
                                 ggtggCTTCC                               
                                 CREL_01(+)0.952                          
                                 ggtggCTTCC                               
                                 HSF2_01(-)0.997                          
                                     gCTTCCc                              
                                     PEA3_Q6(+)1                          


                              CRX_Q4(+)0.907                           
                              tggcTAAGGctta                            
                     |         -20                                     
Mouse     -1693     ttgccatgtaTGGCTAAGGCTtacctaattt     -1663     Mouse
                              |||||||||||                              
Human     -1853     gccttggaagTGGCTAAGGCTcagctcctgc     -1823     Human
                     |         -20                                     
                              tggcTAAGGctca                            
                              CRX_Q4(+)0.907                           


                                                     TEF1_Q6(+)0.915                      
                                                     GCAATg                               
                                              CEBPB_01(+)1                                
                                              ctctctgGCAATgg                              
                              -40       |         -20                                     
Mouse     -3045     tcaattagcaCAGCCAACCAGGTGTTCTCTCTGGCAATGGtaggtacata     -2996     Mouse
                              ||| ||||||||  |||||| |||||||||                              
Human     -3167     tagctggcacCAGGCAACCAGGAATTCTCTTTGGCAATGGctagagcgag     -3118     Human
                              -40       |         -20                                     
                                              ctctttgGCAATgg                              
                                              CEBPB_01(+)1                                
                                                     GCAATg                               
                                                     TEF1_Q6(+)0.915                      


                               SP1_01(-)0.972                                    
                               attCTGCCac                                        
                     -40       |         -20                                     
Mouse     -3195     gccacactgtCATTCTGCCACCTGTTCAGAAgaagcaactg     -3155     Mouse
                              |||||||||| |||  |||||                              
Human     -3355     taatgaaaacCATTCTGCCATCTGCGCAGAActtctattag     -3315     Human
                     -40       |         -20                                     
                               attCTGCCat                                        
                               SP1_01(-)0.972                                    


                              GATA2_01(-)0.974                            
                              ctGGATCttt                                  
                              GATA1_01(-)0.988                            
                              ctGGATCttt                                  
                        |         -20                                     
Mouse     -3437     agggttgctcCTGGATCTTTCTGGaagcaaaaaa     -3404     Mouse
                              ||| ||||||||||                              
Human     -3677     gcacagacatCTGCATCTTTCTGGgagaatcatg     -3644     Human
                        |         -20                                     
                              ctGCATCttt                                  
                              GATA1_01(-)0.993                            
                              ctGCATCttt                                  
                              GATA2_01(-)0.982                            


                                                         MYOGENIN_Q6(-)0.964                                                          
                                                         cATCTGgc                                                                     
                                                      GATA2_01(-)0.987                                                                
                                                      ggCCATCtgg                                                                      
                                                      GATA1_01(-)1                                                                    
                                                      ggCCATCtgg                                                                      
                                                    E47_01(-)0.934                           GATA2_01(-)0.992                         
                                                    caggccATCTGgctc                          tcTTATCagc                               
                            SP1_01(+)0.962         YY1_01(+)0.998                            GATA1_01(-)0.988                         
                            ctGGCTGtca             tcagGCCATctggctcc                         tcTTATCagc                               
                        |         -80       |         -60       |         -40       |         -20                                     
Mouse     -3760     gagtgagcctGGCTGTCAGTGTCGGGATCACTCAGGCCATCTGGCTCCAGCTTGCTCTAGGTTGGAGTCTGGGTCTTATCAGCAtcccaccatt     -3667     Mouse
                              |||||||| ||  |||  |||||||||||||||||| ||||| ||||  |||||||| | || |||||||||||                              
Human     -4061     gctcacttcaGGCTGTCATTGCAGGGGGCACTCAGGCCATCTGGCTACAGCTGGCTCCTGGTTGGAGGCCGGATCTTATCAGCActctaccctc     -3968     Human
                        |         -80       |         -60       |         -40       |         -20                                     
                            caGGCTGtca             tcagGCCATctggctac                         tcTTATCagc                               
                            SP1_01(+)0.962         YY1_01(+)0.998                            GATA1_01(-)0.988                         
                                                    caggccATCTGgcta                          tcTTATCagc                               
                                                    E47_01(-)0.934                           GATA2_01(-)0.992                         
                                                      ggCCATCtgg                                                                      
                                                      GATA1_01(-)1                                                                    
                                                      ggCCATCtgg                                                                      
                                                      GATA2_01(-)0.987                                                                
                                                         cATCTGgc                                                                     
                                                         MYOGENIN_Q6(-)0.964                                                          


                              GATA2_01(-)0.994                              
                              agATATCagt                                    
                              GATA1_01(-)0.99                               
                              agATATCagt                                    
                          |         -20                                     
Mouse     -3923     gatgccagagAGATATCAGTCCTAGGgctggggtat     -3888     Mouse
                              ||||||| |||| |||                              
Human     -4264     aatgaaaagaAGATATCTGTCCCAGGccttgtatat     -4229     Human
                          |         -20                                     
                              agATATCtgt                                    
                              GATA1_01(-)0.99                               
                              agATATCtgt                                    
                              GATA2_01(-)0.994                              


                              CRX_Q4(+)0.955                                     
                              gcttTAATTtaac                                      
                     -40       |         -20                                     
Mouse     -3976     tacctctaaaGCTTTAATTTAACAAACATTTtcggggctaa     -3936     Mouse
                              ||||||||| |||| || |||                              
Human     -4324     tgtttctattGCTTTAATTCAACAGACTTTTaccaggtgcc     -4284     Human
                     -40       |         -20                                     
                              gcttTAATTcaac                                      
                              CRX_Q4(+)0.955                                     


                                         AP2REP_01(+)0.932                    
                                         CAGTAga                              
                            |         -20                                     
Mouse     -4049     caaaagtcgcCCTTGCTATTACAGTAGAatggtcctga     -4012     Mouse
                              ||||| || | |||||||                              
Human     -4398     gcaaaagttgCCTTGTTAATGCAGTAGAgcagctctgg     -4361     Human
                            |         -20                                     
                                         CAGTAga                              
                                         AP2REP_01(+)0.932                    


                                                       CRX_Q4(-)0.907                                        
                                                       cctgCCTTAgcta                                         
                             -60       |         -40       |         -20                                     
Mouse     -4144     taggtcacctAGCCCTGGGGACTCTGGCTAACAACCCTGCCTTAGCTACTGCTTTACCActtggctgca     -4076     Mouse
                              ||| ||||| || ||||| ||||  | ||||||||||| || ||| |||                              
Human     -4491     agggcaggccAGCTCTGGGCACCCTGGCCAACAGGCTTGCCTTAGCTATTGGTTTGCCAgatagctcag     -4423     Human
                             -60       |         -40       |         -20                                     
                                                       cttgCCTTAgcta                                         
                                                       CRX_Q4(-)0.907                                        


                               EN1_01(-)0.93                                    
                               aaATCAC                                          
                             GATA2_01(-)0.972                                   
                             tgAAATCacc                                         
                             GATA1_01(-)0.987                                   
                             tgAAATCacc                                         
                    -40       |         -20                                     
Mouse     -4205     atacctaactGAAATCACCTCGGGGAGAGAagtcccctag     -4166     Mouse
                              |||||||||  || ||||||                              
Human     -4556     atgccctgaaGAAATCACCCAGGAGAGAGAgggaagttcc     -4517     Human
                    -40       |         -20                                     
                             agAAATCacc                                         
                             GATA1_01(-)0.987                                   
                             agAAATCacc                                         
                             GATA2_01(-)0.972                                   
                               aaATCAC                                          
                               EN1_01(-)0.93                                    


                              PAX4_03(+)0.907                                    
                              ccagggCACACt                                       
                     -40       |         -20                                     
Mouse     -4613     ctgtgtgagtCCAGGGCACACTCCTACCCCCactctatata     -4573     Mouse
                              |||| |||||||| || ||||                              
Human     -4878     atgcatgcacCCAGTGCACACTCATATCCCCctgcacacac     -4838     Human
                     -40       |         -20                                     
                              ccagtgCACACt                                       
                              PAX4_03(+)0.907                                    


                                PAX4_03(-)1                                                                                                                                                                                                                                                                                     
                                tGGGTGagttcc                                                                                                                                                                                                                                                                                    
                                     IK2_01(-)1                                                                                                            IK2_0 1(-)1                                                                                                                                                          
                                     gagtTCCCAagc                                                                                                          gatgT CCCAgca                                                                                                                                                        
                                  HSF2_01(-)0.996                                                                                                       GATA2_01 (+)0.98                                                                                                                                                        
                                  ggtgaGTTCC                                                                                                            tttGATGT cc                                                                                                                                                             
                                  CREL_01(+)0.952       TCF4_Q5(-)1 P300_01(+)0.95                                                                      GATA1_01 (+)0.99                                                                                                                                                        
                                  ggtgaGTTCC            ttCAAAGc    ctgtGAAGTcaggg                                                                      tttGATGT cc                                                                                                                                                             
                                PAX4_03(-)1     P300_01(+)1         AP2REP_01(+)0.9  07                     PAX4_03(-)1                               TCF4_Q5(+) 1                              IK2_01(-)1                                                                                                                      
                                tGGGTGagttcc    ctgtGGAGTtcaaa      CTGTGaa                                 gGGGTGagaagt                              aCTTTGat                                  ggggTCCCAgca                                                                                                                    
                                LRF_Q2(-)0.904  AP2REP_01(+)0.907  CEBPGAMMA_Q6(-)0  .907                                CKROX_Q2(-)1                               AP2REP_01( -)0.907     PAX4_03(-)1                                                                                                                          
                                TGGGTgagt       CTGTGga            cctgtGAAGTcag                                         agtGAGGGg                                  agCACAG                tGGGTGgggtcc                                                                                                                         
                         |         -260      |         -240      |         -220        |         -200      |         -180      |         -160      |         -140       |          -120      |         -100      |          -80       |         -60       |         -40       |         -20                                     
Mouse     -4903     gagactgttgCCTGGGTGAGTTCCCAAGCTGTGGAGTTCAAAGCAGACCTGTGAAGTCAGGGG--CAGAGCAGAGCGCTGGAAGGGAGGGGGTGAGAAGTCAGTGAGGGGTAGAGAAAGGCTACACTTCTACTTTGATGT-CCCAGCACAGAGC-TTGAGCCAGGTCTGGGTGGGGTCCCAGCAGATGGCTTTAGCTTT-CCTCTTCAACTCAAAGCTTTAGAGAGAGCCAATTAGCCACACTTTCCTGTCCTTTAGGCAGGATGTTTATctagtcctct     -4629     Mouse
                              ||||||||||||||||||||||||||||||||||||||||||||||| |||||    |||||||| ||| | ||||||| ||||||||||||| || | | | ||||||||   ||||| |||||||||| |||||| || ||| ||| |   |||||||||| |||||||||||| || || |||||| || ||||| | ||||   ||||||||| |||||||  ||| | | ||||| ||  | ||||  |||||||                              
Human     -5416     gccctgttgcCCTGGGTGAGTTCCCAAGCTGTGGAGTTCAAAGCAGACCTGTGAAGTGAGGGGGCTGGAGCAGAGAGCTAGGAGGGAGGAGGTGAGAAGTCAG-GAAGAGCACAGAAAGGCAGTACTTCCACTTTGATGTCCCCAGCCCACAGCTTTGGGTAGGGTCTGGGTGAGGTCCCAGCAGAGGGGTTCAGCTTTCCCCCTTCATCCCAAACTCTTAGAGAGATCCAATTAAGCACCCGTCCCTGTACTGCAAGCAGTGTGTTTATtcagatctct     -5138     Human
                             |         -260      |         -240      |         -220      |         -200      |         -180       |         -160      |         -140      |         -120      |         -100      |         -80       |         -60       |         -40       |         -20                                     
                                TGGGTgagt       CTGTGga            cctgtGAAGTgag                            gAGGTGagaagt        agCACAG               aCTTTGat                             tGGGTGaggtcc                                                                                                                         
                                LRF_Q2(-)0.904  AP2REP_01(+)0.907  CEBPGAMMA_Q6(-)0.907                     PAX4_03(-)0.903     AP2REP_01(-)0.907     TCF4_Q5(+)1                          PAX4_03(-)1                                                                                                                          
                                tGGGTGagttcc    ctgtGGAGTtcaaa      CTGTGaa                                                                             tttGATGTcc                         tGGGTGaggtcc                                                                                                                         
                                PAX4_03(-)1     P300_01(+)1         AP2REP_01(+)0.907                                                                   GATA1_01(+)0.99                    PAX4_03(-)1                                                                                                                          
                                  ggtgaGTTCC            ttCAAAGc    ctgtGAAGTgaggg                                                                      tttGATGTcc                              gaggTCCCAgca                                                                                                                    
                                  CREL_01(+)0.952       TCF4_Q5(-)1 P300_01(+)0.95                                                                      GATA2_01(+)0.98                         IK2_01(-)1                                                                                                                      
                                  ggtgaGTTCC                              agtGAGGGg                                                                                                             gaggTCCCAgca                                                                                                                    
                                  HSF2_01(-)0.996                         CKROX_Q2(-)1                                                                                                          IK2_01(-)1                                                                                                                      
                                     gagtTCCCAagc                                                                                                                                                                                                                                                                               
                                     IK2_01(-)1                                                                                                                                                                                                                                                                                 


                                            MYOD_01(-)0.905                                   
                                            acacAGCTGtgg                                      
                                            MYOD_01(+)0.905                                   
                                            acaCAGCTgtgg                                      
                                           E47_01(+)0.943                                     
                                           gacaCAGCTgtggct                                    
                                           AP2REP_01(-)0.907                                  
                                           gaCACAG                                            
                                          E47_01(-)0.943                                      
                                          ggacacAGCTGtggc                                     
                                     IK2_01(+)0.969                                           
                                     gttAGGGAcaca                                             
                                MYOGENIN_Q6(-)1                                               
                                cAGCTGtt                                                      
                                CRX_Q4(-)0.9                                                  
                                cagcTGTTAggga                                                 
                              MYOGENIN_Q6(+)1     AP2REP_01(+)0.907                           
                              acCAGCTg            CTGTGgc                                     
                             MYOD_01(-)0.905   MYOGENIN_Q6(-)1                                
                             aaccAGCTGtta      cAGCTGtg                                       
                             MYOD_01(+)0.905 MYOGENIN_Q6(+)1                                  
                             aacCAGCTgtta    caCAGCTg                                         
                        |         -40       |         -20                                     
Mouse     -5027     cagatagcaaACCAGCTGTTAGGGACACAGCTGTGGCTACCTCTtggagagaga     -4974     Mouse
                              |||||||||||||||||||||||||||| |||||                              
Human     -5478     agataacaccACCAGCTGTTAGGGACACAGCTGTGGCTGCCTCTcgggaaggag     -5425     Human
                        |         -40       |         -20                                     
                             cacCAGCTgtta    caCAGCTg                                         
                             MYOD_01(+)0.905 MYOGENIN_Q6(+)1                                  
                             caccAGCTGtta      cAGCTGtg                                       
                             MYOD_01(-)0.905   MYOGENIN_Q6(-)1                                
                              acCAGCTg            CTGTGgc                                     
                              MYOGENIN_Q6(+)1     AP2REP_01(+)0.907                           
                                cagcTGTTAggga                                                 
                                CRX_Q4(-)0.9                                                  
                                cAGCTGtt                                                      
                                MYOGENIN_Q6(-)1                                               
                                     gttAGGGAcaca                                             
                                     IK2_01(+)0.969                                           
                                          ggacacAGCTGtggc                                     
                                          E47_01(-)0.943                                      
                                           gaCACAG                                            
                                           AP2REP_01(-)0.907                                  
                                           gacaCAGCTgtggct                                    
                                           E47_01(+)0.943                                     
                                            acaCAGCTgtgg                                      
                                            MYOD_01(+)0.905                                   
                                            acacAGCTGtgg                                      
                                            MYOD_01(-)0.905                                   


                                               GATA2_01(+)0.992                       
                                               tcaGATAAgg                             
                                               GATA1_01(+)0.988                       
                                               tcaGATAAgg                             
                          -40       |         -20                                     
Mouse     -5205     ttgctaaagaTGACCATTTGGTTTTGGTCAGATAAGgagtagggct     -5160     Mouse
                              |||||||||| |||||||||||||||                              
Human     -5710     agaaagcggcTGACCATTTGTTTTTGGTCAGATAAGctgctaaagt     -5665     Human
                          -40       |         -20                                     
                                               tcaGATAAgc                             
                                               GATA1_01(+)0.988                       
                                               tcaGATAAgc                             
                                               GATA2_01(+)0.992                       


                              TCF4_Q5(-)1                                
                              taCAAAGc                                   
                       |         -20                                     
Mouse     -5762     ttggttgggcTACAAAGCCAGCTgatcattcaa     -5730     Mouse
                              |||||||| ||||                              
Human     -6616     ttgcccagggTACAAAGCAAGCTagttattgga     -6584     Human
                       |         -20                                     
                              taCAAAGc                                   
                              TCF4_Q5(-)1                                


                                                  GATA2_01(+)1                                 
                                                  acaGATAGag                                   
                                                  GATA1_01(+)1                                 
                                                  acaGATAGag                                   
                         |         -40       |         -20                                     
Mouse     -5833     atagaccagaCTGGTCCAGTGTCTTCTCATACAGATAGAGAAACTtgttgggggt     -5779     Mouse
                              |||| ||| |||| ||   ||||||||| ||||||                              
Human     -6685     ctaaacccggCTGGCCCAATGTCCTCATGTACAGATAGGGAAACTgccccacaga     -6631     Human
                         |         -40       |         -20                                     
                                                  acaGATAGgg                                   
                                                  GATA1_01(+)1                                 
                                                  acaGATAGgg                                   
                                                  GATA2_01(+)1                                 


                             SP1_01(+)0.912                            
                             agGGCTTggt                                
                     |         -20                                     
Mouse     -5989     ccatcagacaGGGCTTGGTGCcctgattgta     -5959     Mouse
                              |||||||||||                              
Human     -6854     ccgtcaaagtGGGCTTGGTGCtgtagtgggg     -6824     Human
                     |         -20                                     
                             tgGGCTTggt                                
                             SP1_01(+)0.912                            


                                ELF1_Q6(-)1                              
                                ctTTCCTgttcc                             
                       |         -20                                     
Mouse     -6286     tgaattagaaATCTTTCCTGTTCcaggttccac     -6254     Mouse
                              |||||||||||||                              
Human     -7422     aattttaggcATCTTTCCTGTTCtaagtcatgg     -7390     Human
                       |         -20                                     
                                ctTTCCTgttct                             
                                ELF1_Q6(-)1                              


                                    POU1F1_Q6(-)1                                                                                                                                                                                               
                                    ttttATTCAa                                                                                                                                                                                                  
                                  EN1_01(+)0.922                                                                                                                                                                                                
                                  GTTTTta                                                                                                                                                                                                       
                                TST1_01(-)0.929                                                                                                                                                                                                 
                                cagttttTATTCaac                                                                                                                                                                                                 
                                HFH3_01(+)0.931                                                                                                                                                                                                 
                                cagTTTTTattca                                                                                                                                                                                                   
                                AP2REP_01(+)0.918                                                                                                                           TEF1_Q6(-)0.972                                                     
                                CAGTTtt                                                                                                                                     cATTTC                                                              
                               FREAC7_01(-)1                                                                                                                             HSF2_01(-)0.995                                                        
                               tcagttTTTATtcaac                                                                                                                          tgccaTTTCC                                                             
                              IRF1_Q6(+)0.98                                                                                                                             CREL_01(+)1                                                            
                              ctCAGTT                                                                                                                                    tgccaTTTCC                                                             
                            |         -180      |         -160      |         -140      |         -120      |         -100      |           -80       |         -60       |         -40       |         -20                                     
Mouse     -6546     aataatgattCTCAGTTTTTATTCAACAAAGGCCTGCTGAGCAGCACGGGAGGAACCAGAGCCACCGCACGGATTTGCTCAAACCCAGGCTCGAGCCACTGCTGCGTGGCATTT--AGAGGTTTATCCTTGTGAAGGGAAAGGGGACCGTGCCATTTCCGAAAGATTTTATGCAATGCTGGTGCTGACCCcacgctacct     -6349     Mouse
                              ||||||||||||||| ||||||| || |||||||||  |||| |||||||| | || |||  ||||  | ||  | | ||||| |   ||| ||| || |||||  ||||| || || |     ||||  ||  ||  |||||||||||  ||||||| ||| ||||||| ||||| |||                              
Human     -7684     aattcatctgCTCAGTTTTTATTCATCAAAGGCATGATGAGCAGCA-TGGAGTAACCAGAGTCCCCACACTAATTTATTAAAGTCTAAGCTCGCGGTGCTGGTGCTTGACATTTAAAGAGGGTTGTCTTATGATAGGGTGAGAAGAATGTGCCATTTCCACAAGATTTCATGAAATGCTGATGCTGGCCCaagctactgc     -7486     Human
                             |         -180      |         -160       |         -140      |         -120      |         -100      |         -80       |         -60       |         -40       |         -20                                     
                              ctCAGTT                                                                                                                                    tgccaTTTCC                                                             
                              IRF1_Q6(+)0.98                                                                                                                             CREL_01(+)1                                                            
                               tcagttTTTATtcatc                                                                                                                          tgccaTTTCC                                                             
                               FREAC7_01(-)1                                                                                                                             HSF2_01(-)0.995                                                        
                                CAGTTtt                                                                                                                                     cATTTC                                                              
                                AP2REP_01(+)0.918                                                                                                                           TEF1_Q6(-)0.972                                                     
                                cagTTTTTattca                                                                                                                                                                                                   
                                HFH3_01(+)0.931                                                                                                                                                                                                 
                                cagttttTATTCatc                                                                                                                                                                                                 
                                TST1_01(-)0.929                                                                                                                                                                                                 
                                  GTTTTta                                                                                                                                                                                                       
                                  EN1_01(+)0.922                                                                                                                                                                                                
                                    ttttATTCAt                                                                                                                                                                                                  
                                    POU1F1_Q6(-)1                                                                                                                                                                                               
