# Supplementary material for: Transcriptional double-autorepression feedforward circuits act for multicellularity and nervous system development
Source: BMC Genomics. 2011 May 11;12:228. doi: 10.1186/1471-2164-12-228 (PMC3116505; doi:10.1186/1471-2164-12-228)
Supplement: Additional file 4 — Alignments of conserved blocks for 5169 human-mouse orthologs with conserved TFBSs. The location and motif information for 386237 TFBSs are displayed in a character-based alignment-embedded layout. Each file name stands for a gene symbol and the file contains the alignments of conserved blocks with TFBS information for the corresponding gene. Each alignment is not interleaved. The graphical alignments with TFBS information for the 5169 human-mouse ortholog pairs are provided in a browsable format at our website http://genet.med.kagawa-u.ac.jp/pub/HMO_5169/List.htm, together with the character-based alignments with TFBSs and raw sequences contained in Additional files 4 and 2 respectively. [file 1471-2164-12-228-S4.ZIP › Additional_file_4/Text-based_Alignments/AGXT.aln.txt]

---------- AGXT ----------

                              GATA2_01(-)0.987                                          
                              tcCCATCagc                                                
                              GATA1_01(-)1                                              
                              tcCCATCagc                                                
                            -40       |         -20                                     
Mouse     -1138     aatgaacctgTCCCATCAGCCAAGCCAGGGACAGTAAAtgcagtctct     -1091     Mouse
                              ||||||||||   ||||||| ||| |||                              
Human     -558      ttacaagcctTCCCATCAGCTGCGCCAGGGTCAGCAAAccacagtcca      -511     Human
                            -40       |         -20                                     
                              tcCCATCagc                                                
                              GATA1_01(-)1                                              
                              tcCCATCagc                                                
                              GATA2_01(-)0.987                                          


                              SF1_Q6(+)1                              
                              tccCCTTG                                
                              -20                                     
Mouse     -1969     ggggagtgagTCCCCTTGGGaagtaggggc     -1940     Mouse
                              ||||||||||                              
Human     -4280     gcagggattcTCCCCTTGGGtccacctttg     -4251     Human
                              -20                                     
                              tccCCTTG                                
                              SF1_Q6(+)1                              


                              PEA3_Q6(-)0.937                               
                              aGGAGGc                                       
                          |         -20                                     
Mouse     -2010     tggagcagagAGGAGGCTACAGCAGAgttggaccga     -1975     Mouse
                              |||||||||  |||||                              
Human     -6646     ccagctactcAGGAGGCTAAGGCAGAagaattgttt     -6611     Human
                          |         -20                                     
                              aGGAGGc                                       
                              PEA3_Q6(-)0.937                               


                                     SOX17_01(+)1                             
                                     gACAAT                                   
                                   SOX5_01(+)1                                
                                   gagACAATgg                                 
                            |         -20                                     
Mouse     -2083     ccaaagagtcAACAAGAGACAATGGTCCagaaaatccc     -2046     Mouse
                              |||||||||||||| |||                              
Human     -7917     attgaggttgAACAAGAGACAATGTTCCtcagggatac     -7880     Human
                            |         -20                                     
                                   gagACAATgt                                 
                                   SOX5_01(+)1                                
                                     gACAAT                                   
                                     SOX17_01(+)1                             


                              PEA3_Q6(-)0.937                          
                              tGGAGGa                                  
                     |         -20                                     
Mouse     -5815     caagaaaagcTGGAGGAGCCCaaaggatggc     -5785     Mouse
                              |||||||||||                              
Human     -7950     tctatctctaTGGAGGAGCCCtgaggaaatc     -7920     Human
                     |         -20                                     
                              tGGAGGa                                  
                              PEA3_Q6(-)0.937                          
