# Supplementary material for: Transcriptional double-autorepression feedforward circuits act for multicellularity and nervous system development
Source: BMC Genomics. 2011 May 11;12:228. doi: 10.1186/1471-2164-12-228 (PMC3116505; doi:10.1186/1471-2164-12-228)
Supplement: Additional file 4 — Alignments of conserved blocks for 5169 human-mouse orthologs with conserved TFBSs. The location and motif information for 386237 TFBSs are displayed in a character-based alignment-embedded layout. Each file name stands for a gene symbol and the file contains the alignments of conserved blocks with TFBS information for the corresponding gene. Each alignment is not interleaved. The graphical alignments with TFBS information for the 5169 human-mouse ortholog pairs are provided in a browsable format at our website http://genet.med.kagawa-u.ac.jp/pub/HMO_5169/List.htm, together with the character-based alignments with TFBSs and raw sequences contained in Additional files 4 and 2 respectively. [file 1471-2164-12-228-S4.ZIP › Additional_file_4/Text-based_Alignments/AGXT2.aln.txt]

---------- AGXT2 ----------

                                PEA3_Q6(+)1                          
                                gCTTCCa                              
                             -20                                     
Mouse     -46       tcccgctgacCTGCTTCCAcaggattttc       -18     Mouse
                              |||||||||                              
Human     -46       ggcctccaatCTGCTTCCAtgggggttgg       -18     Human
                             -20                                     
                                gCTTCCa                              
                                PEA3_Q6(+)1                          


                               EN1_01(+)0.922                        
                               GTGTTtg                               
                             -20                                     
Mouse     -648      acaggagaatGGTGTTTGTtatatgatac      -620     Mouse
                              |||||||||                              
Human     -1104     ttgttatgcaGGTGTTTGTgaaggatgtg     -1076     Human
                             -20                                     
                               GTGTTtg                               
                               EN1_01(+)0.922                        


                                              PEA3_Q6(+)1                          
                                              cCTTCCa                              
                       -40       |         -20                                     
Mouse     -913      tctgcaactcTAAATTTTTCTGTATTCCTTCCAgaaagctgtt      -871     Mouse
                              ||||||| |||| | ||||||||                              
Human     -2976     gtaaattgtaTAAATTTATCTGAAATCCTTCCAaaacaatttt     -2934     Human
                       -40       |         -20                                     
                                              cCTTCCa                              
                                              PEA3_Q6(+)1                          


                                   GATA2_01(-)0.979                         
                                   ttTCATCttt                               
                                   GATA1_01(-)0.988                         
                                   ttTCATCttt                               
                              HSF2_01(+)0.998                               
                              AGAAGtttca                                    
                          |         -20                                     
Mouse     -1436     aaaaaaaagaAGAAGTTTCATCTTTAaggcaccacc     -1401     Mouse
                              ||||||| ||||||||                              
Human     -5858     ttttaatgccAGAAGTTACATCTTTAtaatattgtg     -5823     Human
                          |         -20                                     
                              AGAAGttaca                                    
                              HSF2_01(+)0.998                               
                                   ttACATCttt                               
                                   GATA1_01(-)0.99                          
                                   ttACATCttt                               
                                   GATA2_01(-)0.98                          


                              AP2REP_01(+)0.918                         
                              CAGTCag                                   
                      |         -20                                     
Mouse     -1781     tggatgctcaCAGTCAGCTATTgaatggatca     -1750     Mouse
                              ||||||| ||||                              
Human     -6272     ctacctgatgCAGTCAGATATTttaatgtttg     -6241     Human
                      |         -20                                     
                              CAGTCag                                   
                              AP2REP_01(+)0.918                         


                            GATA2_01(+)0.995                              
                            taaGATACaa                                    
                            GATA1_01(+)0.993                              
                            taaGATACaa                                    
                        |         -20                                     
Mouse     -2080     ccaagatataAGATACAAATTGCTaaacgtatga     -2047     Mouse
                              |||||||||| |||                              
Human     -6845     tgggtttttgAGATACAAATAGCTccagctgctt     -6812     Human
                        |         -20                                     
                            tgaGATACaa                                    
                            GATA1_01(+)0.993                              
                            tgaGATACaa                                    
                            GATA2_01(+)0.995                              


                                 POU6F1_01(-)1                                 
                                 ATAAActattt                                   
                             |         -20                                     
Mouse     -4444     attccacttcTGCATAAACTATTTCACAAgatagaagta     -4406     Mouse
                              |||||||| ||||||||||                              
Human     -7215     ttttatttatTGCATAAAATATTTCACAAatacttgaac     -7177     Human
                             |         -20                                     
                                 ATAAAatattt                                   
                                 POU6F1_01(-)1                                 
