# Supplementary material for: Transcriptional double-autorepression feedforward circuits act for multicellularity and nervous system development
Source: BMC Genomics. 2011 May 11;12:228. doi: 10.1186/1471-2164-12-228 (PMC3116505; doi:10.1186/1471-2164-12-228)
Supplement: Additional file 4 — Alignments of conserved blocks for 5169 human-mouse orthologs with conserved TFBSs. The location and motif information for 386237 TFBSs are displayed in a character-based alignment-embedded layout. Each file name stands for a gene symbol and the file contains the alignments of conserved blocks with TFBS information for the corresponding gene. Each alignment is not interleaved. The graphical alignments with TFBS information for the 5169 human-mouse ortholog pairs are provided in a browsable format at our website http://genet.med.kagawa-u.ac.jp/pub/HMO_5169/List.htm, together with the character-based alignments with TFBSs and raw sequences contained in Additional files 4 and 2 respectively. [file 1471-2164-12-228-S4.ZIP › Additional_file_4/Text-based_Alignments/AGXT2L1.aln.txt]

---------- AGXT2L1 ----------

                                                           PEA3_Q6(+)0.937                                      
                                                           aCCTCCg                                              
                      |         -60       |         -40       |         -20                                     
Mouse     -147      taaaaggggaATGACCCTAGGTGGTTAATGCCACTAGTGACCTCCGATACCCAGGGCAGGAGgcacaggagg       -76     Mouse
                              |||| ||||| | ||| | |||||  |||||||||||  ||| ||||| |||                              
Human     -182      taaaagggagATGATCCTAGCTAGTTGACGCCACCGGTGACCTCCGACGCCCCGGGCAAGAGaacgccagga      -111     Human
                      |         -60       |         -40       |         -20                                     
                                                           aCCTCCg                                              
                                                           PEA3_Q6(+)0.937                                      


                                  PEA3_Q6(-)0.937                      
                                  aGGAGGa                              
                               TFIII_Q6(+)1                            
                               gggaGGAGG                               
                               PEA3_Q6(-)0.937                         
                               gGGAGGa                                 
                              LRF_Q2(-)0.952                           
                              GGGGAggag                                
                     |         -20                                     
Mouse     -379      aggaatttatGGGGAGGAGGAagcaaggcag      -349     Mouse
                              |||||||||||                              
Human     -237      ggccccggcgGGGGAGGAGGAggggcttggc      -207     Human
                     |         -20                                     
                              GGGGAggag                                
                              LRF_Q2(-)0.952                           
                               gGGAGGa                                 
                               PEA3_Q6(-)0.937                         
                               gggaGGAGG                               
                               TFIII_Q6(+)1                            
                                  aGGAGGa                              
                                  PEA3_Q6(-)0.937                      


                                     PEA3_Q6(-)1                                  
                                     gGGAAGg                                      
                                 IK2_01(+)1                                       
                                 aagTGGGAagga                                     
                      -40       |         -20                                     
Mouse     -404      aaaagaaaggAGAAAGTGGGAAGGAAGGAATTtatggggagg      -363     Mouse
                              |||| |||||||||| ||||||                              
Human     -418      gaaaccagaaAGAACGTGGGAAGGAGGGAATTcgcaggcaga      -377     Human
                      -40       |         -20                                     
                                 acgTGGGAagga                                     
                                 IK2_01(+)1                                       
                                     gGGAAGg                                      
                                     PEA3_Q6(-)1                                  


                                      EN1_01(+)0.917                        
                                      GTTCTta                               
                          |         -20                                     
Mouse     -848      tttccctaacGCCTCTCAGTTCTTATaactcagtag      -813     Mouse
                              ||||| | ||||||||                              
Human     -1269     cctttcctgtGCCTCACTGTTCTTATctacagagca     -1234     Human
                          |         -20                                     
                                      GTTCTta                               
                                      EN1_01(+)0.917                        


                                       PAX4_03(-)0.907                            
                                       tGTGTGaccttg                               
                              NKX25_01(+)1                                        
                              ctAAGTG                                             
                      -40       |         -20                                     
Mouse     -892      tagactctggCTAAGTGGCTGTGTGACCTTGAtgaagccggt      -851     Mouse
                              |||||||  ||||||| |||||                              
Human     -1312     aacccaatgaCTAAGTGTTTGTGTGAACTTGAataaaccttc     -1271     Human
                      -40       |         -20                                     
                              ctAAGTG                                             
                              NKX25_01(+)1                                        
                                       tGTGTGaacttg                               
                                       PAX4_03(-)0.907                            


                                                                    AP2REP_01(-)0.907                     
                                                                    aaCACAG                               
                                             BLIMP1_Q6(-)0.935    EN1_01(-)0.922                          
                                             ggcttTCTCTgctg       aaAACAC                                 
                          -60       |         -40       |         -20                                     
Mouse     -962      taagtggatcGATACAAACAAACCAGGCTTTCTCTGCTGACCTCCCAAAACACAGAttgaactgaa      -897     Mouse
                              ||||||  ||||  |||||||| |||||| |||  |||||||||||                              
Human     -1390     caaatgtgttGATACATGCAAATTAGGCTTTCCCTGCTGCCCTTTCAAAACACAGAgagaataaaa     -1325     Human
                          -60       |         -40       |         -20                                     
                                             ggcttTCCCTgctg       aaAACAC                                 
                                             BLIMP1_Q6(-)1        EN1_01(-)0.922                          
                                                                    aaCACAG                               
                                                                    AP2REP_01(-)0.907                     


                               AP2REP_01(+)0.918                                 
                               CAGTTgg                                           
                     -40       |         -20                                     
Mouse     -1153     ggctatgcccACAGTTGGCAACATAGTTCAGaacgaggcca     -1113     Mouse
                              ||||||||||| ||  |||||                              
Human     -1961     gagtagatatACAGTTGGCAATATCTTTCAGgcacagaact     -1921     Human
                     -40       |         -20                                     
                               CAGTTgg                                           
                               AP2REP_01(+)0.918                                 


                                                LRF_Q2(+)0.904                          
                                                tagaACCCA                               
                                               EN1_01(-)0.917                           
                                               ctAGAAC                                  
                            -40       |         -20                                     
Mouse     -1296     gaagcccagcTTAGGGATGAACTGGACCTAGAACCCAAagctcccggc     -1249     Mouse
                              ||| ||| ||||  || |||||||||||                              
Human     -2107     cccagctggtTTATGGAAGAACCAGATCTAGAACCCAAgactcttaat     -2060     Human
                            -40       |         -20                                     
                                               ctAGAAC                                  
                                               EN1_01(-)0.917                           
                                                tagaACCCA                               
                                                LRF_Q2(+)0.904                          


                                       GATA2_01(-)0.972                        
                                       atAAATCtaa                              
                                       GATA1_01(-)0.987                        
                                       atAAATCtaa                              
                                 CRX_Q4(+)0.948                                
                                 aagaTAATAaatc                                 
                                GATA2_01(+)0.992                               
                                aaaGATAAta                                     
                                GATA1_01(+)0.988                               
                                aaaGATAAta                                     
                             |         -20                                     
Mouse     -2733     gctcccttcgTAAAAGATAATAAATCTAAatatcaagaa     -2695     Mouse
                              ||||||||||| |||||||                              
Human     -2632     tgctttcccaTAAAAGATAATGAATCTAAgaagccttct     -2594     Human
                             |         -20                                     
                                aaaGATAAtg                                     
                                GATA1_01(+)0.988                               
                                aaaGATAAtg                                     
                                GATA2_01(+)0.992                               
                                 aagaTAATGaatc                                 
                                 CRX_Q4(+)0.952                                
                                       atGAATCtaa                              
                                       GATA1_01(-)0.99                         
                                       atGAATCtaa                              
                                       GATA2_01(-)0.974                        


                                        AP2REP_01(-)0.918                                                  
                                        aaGACTG                                                            
                                  HFH3_01(-)0.931                                                          
                                  gatttAAAGActg                                                            
                                  CRX_Q4(+)0.9                                                             
                                  gattTAAAGactg                                                            
                               CRX_Q4(-)0.904                                                              
                               cttgATTTAaaga                                                               
                           -60       |         -40       |         -20                                     
Mouse     -2846     ctgtaatagcTCTTGATTTAAAGACTGGCCTTTGCACTTAGTTAATATTATATATTCcacattgtga     -2780     Mouse
                              |||| |||||||||||| |||| | ||| ||| ||| ||||||||||                              
Human     -2742     atgtgtcagtTCTTTATTTAAAGACTGTCCTTGGTACTCAGTCAATGTTATATATTCtatcgtgaaa     -2676     Human
                           -60       |         -40       |         -20                                     
                               ctttATTTAaaga                                                               
                               CRX_Q4(-)0.904                                                              
                                  tattTAAAGactg                                                            
                                  CRX_Q4(+)0.9                                                             
                                  tatttAAAGActg                                                            
                                  HFH3_01(-)0.931                                                          
                                        aaGACTG                                                            
                                        AP2REP_01(-)0.918                                                  


                                LRF_Q2(+)0.904                           
                                gttcACCCA                                
                              AP2REP_01(+)0.918                          
                              CAGTTca                                    
                             PAX4_03(+)1                                 
                             gcagttCACCCa                                
                       |         -20                                     
Mouse     -3222     tccgcacacgCAGTTCACCCACCtttgcatatt     -3190     Mouse
                              |||||||||||||                              
Human     -3520     tgggaacataCAGTTCACCCACCcatttttaca     -3488     Human
                       |         -20                                     
                             acagttCACCCa                                
                             PAX4_03(+)1                                 
                              CAGTTca                                    
                              AP2REP_01(+)0.918                          
                                gttcACCCA                                
                                LRF_Q2(+)0.904                           


                                        LRF_Q2(+)0.904                                            
                                        ccacACCCA                                                 
                            |         -40       |         -20                                     
Mouse     -3444     cgtgtcgtgaCAGAAAAGTGCCACACCCAGCGTTTGTTAAAGATGATGgacagttttc     -3387     Mouse
                              ||||||||  ||||||||||| |||||   ||||||||                              
Human     -3707     tgtgtcaggtCAGAAAAGCACCACACCCAGCATTTGTCCCAGATGATGtatgattttc     -3650     Human
                            |         -40       |         -20                                     
                                        ccacACCCA                                                 
                                        LRF_Q2(+)0.904                                            


                              GATA2_01(+)0.98                           
                              cttGATGTgc                                
                              GATA1_01(+)0.99                           
                              cttGATGTgc                                
                      |         -20                                     
Mouse     -4135     ctcgaagagaCTTGATGTGCCAgggtgggggg     -4104     Mouse
                              ||||||||||||                              
Human     -4290     tttacacaatCTTGATGTGCCAttgatacaca     -4259     Human
                      |         -20                                     
                              cttGATGTgc                                
                              GATA1_01(+)0.99                           
                              cttGATGTgc                                
                              GATA2_01(+)0.98                           


                                       EN1_01(-)0.93                         
                                       atATAAC                               
                              EN1_01(+)0.991                                 
                              GTATTta                                        
                           |         -20                                     
Mouse     -4449     tatacattcaGTATTTAAAATATAACCcttcatgatt     -4413     Mouse
                              |||||||||||||||||                              
Human     -4590     tgagcctgggGTATTTAAAATATAACCttactgcccc     -4554     Human
                           |         -20                                     
                              GTATTta                                        
                              EN1_01(+)0.991                                 
                                       atATAAC                               
                                       EN1_01(-)0.93                         


                              MYOGENIN_Q6(-)0.964                      
                              cATCTGga                                 
                     |         -20                                     
Mouse     -4554     atcccaaactCATCTGGAGCAttgcaaagtg     -4524     Mouse
                              |||||||||||                              
Human     -4696     tccctgtctcCATCTGGAGCAccatgaagta     -4666     Human
                     |         -20                                     
                              cATCTGga                                 
                              MYOGENIN_Q6(-)0.964                      


                                 GATA2_01(+)0.974                                               
                                 gttGATTCtc                                                     
                                 GATA1_01(+)0.99                                                
                                 gttGATTCtc                                                     
                                HSF2_01(-)1                                                     
                                tgttgATTCT                                                      
                          |         -40       |         -20                                     
Mouse     -4664     agtcctggccTCTGTTGATTCTCCAATGTCTTCATCCCAAATAAACcttcactgaa     -4609     Mouse
                              ||||||||||||| |||| ||||| | ||||| |||                              
Human     -4824     ctctctgtcaTCTGTTGATTCTCAAATGCCTTCAGCTCAAATTAACttttattcta     -4769     Human
                          |         -40       |         -20                                     
                                tgttgATTCT                                                      
                                HSF2_01(-)1                                                     
                                 gttGATTCtc                                                     
                                 GATA1_01(+)0.99                                                
                                 gttGATTCtc                                                     
                                 GATA2_01(+)0.974                                               


                                                       HSF2_01(+)0.992                              
                                                       TGAAGctcct                                   
                    -60       |         -40       |         -20                                     
Mouse     -4767     cagtgcctggGACAAGAGTCACTCTTCTCCATTTATGAAGCTCCTGGGGAagtgtgtggt     -4708     Mouse
                              ||||||||||| ||||| |  ||| |||| ||||| ||||                              
Human     -4946     tggctctggcGACAAGAGTCAATCTTCCCTCTTTGTGAAACTCCTAGGGAggggacttaa     -4887     Human
                    -60       |         -40       |         -20                                     
                                                       TGAAActcct                                   
                                                       HSF2_01(+)0.99                               


                                                 CEBPB_01(+)0.981                            
                                                 tgctctaGAAAGtt                              
                       |         -40       |         -20                                     
Mouse     -5069     atagaaatcaGTCTTAGTCTAGGAGCCTCTGCTCTAGAAAGTTaatgccatca     -5017     Mouse
                              |||||||| |   | ||| |||||||| |||||                              
Human     -5982     tggtccctagGTCTTAGTTTGCCAACCTTTGCTCTAGGAAGTTgaccctggca     -5930     Human
                       |         -40       |         -20                                     
                                                 tgctctaGGAAGtt                              
                                                 CEBPB_01(+)0.95                             


                                                                            EN1_01(-)0.922                             
                                                                            atAAAAC                                    
                                                                          MSX1_01(-)0.912                              
                                                                          cAATAAaac                                    
                                                                       FREAC7_01(+)1                                   
                                                                       ttccaATAAAacttta                                
                                                                    STAT5A_01(-)0.995                                  
                                                                    atCTTCCaataaaac                                    
                                                                    CEBPB_01(-)0.95                                    
                                                                    atCTTCCaataaaa                                     
                             |         -60       |         -40       |         -20                                     
Mouse     -5207     atgcagaaagAGCAGTCAGAGACACTACACAAGCCATTAAGCATGGTTATCTTCCAATAAAACTTTATTtggattttat     -5129     Mouse
                              |||||||| | ||| |||| |||| | | | ||||| ||| ||||||||||||||||||                              
Human     -6512     ctaaagcaaaAGCAGTCATACACAATACATAAGCAAATGACCATGGCTATGTTCCAATAAAACTTTATTcatggacaca     -6434     Human
                             |         -60       |         -40       |         -20                                     
                                                                    atGTTCCaataaaa                                     
                                                                    CEBPB_01(-)0.935                                   
                                                                    atGTTCCaataaaac                                    
                                                                    STAT5A_01(-)0.997                                  
                                                                       ttccaATAAAacttta                                
                                                                       FREAC7_01(+)1                                   
                                                                          cAATAAaac                                    
                                                                          MSX1_01(-)0.912                              
                                                                            atAAAAC                                    
                                                                            EN1_01(-)0.922                             


                              SP1_01(-)0.972                         
                              tctCTGCCct                             
                             -20                                     
Mouse     -5385     agctgtaattTCTCTGCCCtctggaagct     -5357     Mouse
                              |||||||||                              
Human     -6732     gcttctaacgTCTCTGCCCctgggaagtt     -6704     Human
                             -20                                     
                              tctCTGCCcc                             
                              SP1_01(-)0.972                         


                               NKX25_01(+)1                                   
                               gtAAGTG                                        
                            |         -20                                     
Mouse     -5497     gattgcacacAGTAAGTGCTTAATAAATagctaatgtt     -5460     Mouse
                              |||||||||  |||||||                              
Human     -7189     cctgacatatAGTAAGTGCCCAATAAATgctgtctatt     -7152     Human
                            |         -20                                     
                               gtAAGTG                                        
                               NKX25_01(+)1                                   


                                  IRF1_Q6(-)0.904                       
                                  AACAGaa                               
                              EN1_01(-)0.926                            
                              aaACAAC                                   
                      |         -20                                     
Mouse     -6804     gagcagaagcAAACAACAGAAAgagagaaaga     -6773     Mouse
                              ||||||||||||                              
Human     -7763     tggggggcttAAACAACAGAAAtgtattgaca     -7732     Human
                      |         -20                                     
                              aaACAAC                                   
                              EN1_01(-)0.926                            
                                  AACAGaa                               
                                  IRF1_Q6(-)0.904                       
