# Supplementary material for: Transcriptional double-autorepression feedforward circuits act for multicellularity and nervous system development
Source: BMC Genomics. 2011 May 11;12:228. doi: 10.1186/1471-2164-12-228 (PMC3116505; doi:10.1186/1471-2164-12-228)
Supplement: Additional file 4 — Alignments of conserved blocks for 5169 human-mouse orthologs with conserved TFBSs. The location and motif information for 386237 TFBSs are displayed in a character-based alignment-embedded layout. Each file name stands for a gene symbol and the file contains the alignments of conserved blocks with TFBS information for the corresponding gene. Each alignment is not interleaved. The graphical alignments with TFBS information for the 5169 human-mouse ortholog pairs are provided in a browsable format at our website http://genet.med.kagawa-u.ac.jp/pub/HMO_5169/List.htm, together with the character-based alignments with TFBSs and raw sequences contained in Additional files 4 and 2 respectively. [file 1471-2164-12-228-S4.ZIP › Additional_file_4/Text-based_Alignments/AHCY.aln.txt]

---------- AHCY ----------

                               E2F1_Q3(-)0.982                      
                               cCGCCAgc                             
                            -20                                     
Mouse     -19       tagcggaagcGCCGCCAGC                 -1     Mouse
                              ||||||||                              
Human     -19       catcacgagtGCCGCCAGC                 -1     Human
                            -20                                     
                               cCGCCAgc                             
                               E2F1_Q3(-)0.982                      


                                HFH3_01(+)0.981                                                                   
                                agaTATTTaaaga                                                                     
                                CRX_Q4(-)0.904                                                                    
                                agatATTTAaaga                                                                     
                              GATA2_01(+)0.994                                                                    
                              gaaGATATtt                                                                          
                              GATA1_01(+)0.99                             SP1_01(-)1                              
                              gaaGATATtt                                  gcgCCGCCcg                              
                        |         -60       |         -40       |         -20                                     
Mouse     -109      attcaaataaGAAGATATTTAAAGACGCCGGCGCCAGGCGTAGATCCCTGCCCCGCGCCGCCCGgcccccttca       -36     Mouse
                              |||||||||||||| || |||||||| ||| | |||||||| | |||| |||||                              
Human     -130      caagtgcgagGAAGATATTTAAAGGCGTCGGCGCCACGCGCATATCCCTGCTCGGCGCTGCCCGcccagttcct       -57     Human
                        |         -60       |         -40       |         -20                                     
                              gaaGATATtt                                  gcgCTGCCcg                              
                              GATA1_01(+)0.99                             SP1_01(-)0.972                          
                              gaaGATATtt                                                                          
                              GATA2_01(+)0.994                                                                    
                                agatATTTAaagg                                                                     
                                CRX_Q4(-)0.904                                                                    
                                agaTATTTaaagg                                                                     
                                HFH3_01(+)0.981                                                                   


                               SP1_01(-)1                             
                               gctCCGCCcc                             
                              -20                                     
Mouse     -160      cctcgagctaGGCTCCGCCCctaagtttca      -131     Mouse
                              ||||||||||                              
Human     -187      aatcccctccGGCTCCGCCCtgcgcgttgg      -158     Human
                              -20                                     
                               gctCCGCCct                             
                               SP1_01(-)1                             


                              EN1_01(+)0.922                        
                              GTTTTga                               
                            -20                                     
Mouse     -324      attctgccttGTTTTGACctctgattca      -297     Mouse
                              ||||||||                              
Human     -343      gttccgctggGTTTTGACactgaatcaa      -316     Human
                            -20                                     
                              GTTTTga                               
                              EN1_01(+)0.922                        


                                        AP2REP_01(+)0.918                     
                                        CAGTCtg                               
                            |         -20                                     
Mouse     -3317     ttacataatgAGTTCAAGGCCAGTCTGGattacacagt     -3280     Mouse
                              |||||||| |||||||||                              
Human     -3333     tgatgtcagaAGTTCAAGACCAGTCTGGccaacatggt     -3296     Human
                            |         -20                                     
                                        CAGTCtg                               
                                        AP2REP_01(+)0.918                     


                                                       PITX2_Q2(+) 1                                                    
                                                       tgTAATCtcag                                                      
                                                       GATA2_01(-) 0.971        SP1_01(+)0.972                          
                                                       tgTAATCtca               gaGGCAGgag                              
                                                       GATA1_01(-) 0.985       TFIII_Q6(+)0.919                         
                                                       tgTAATCtca              tgagGCAGG                                
                                   SP1_01(+)0.921    CRX_Q4(+)1             NFE2_01(+)1                                 
                                   tgGGCATggt        cctgTAATCtcag          aGCTGAggcag                                 
                             |         -60       |         -40        |         -20                                     
Mouse     -3412     ggagaaagggTTAGCTGGGCATGGTGGCCCAAGCCTGTAATCTCAG-TACTTGAGAAGCTGAGGCAGGAGgatttcaagt     -3334     Mouse
                              |||||||||| |||||||    |||||||||| ||| |||||| || |||||||||||||                              
Human     -6960     ataaaaataaTTAGCTGGGCGTGGTGGCAGGCGCCTGTAATCCCAGCTACTTGGGAGGCTGAGGCAGGAGaatcgcttga     -6881     Human
                    -80       |         -60       |         -40       |         -20                                     
                                   tgGGCGTggt        cctgTAATCccag          gGCTGAggcag                                 
                                   SP1_01(+)0.949    CRX_Q4(+)1             NFE2_01(+)1                                 
                                                       tgTAATCcca              tgagGCAGG                                
                                                       GATA1_01(-)0.985        TFIII_Q6(+)0.919                         
                                                       tgTAATCcca               gaGGCAGgag                              
                                                       GATA2_01(-)0.971         SP1_01(+)0.972                          
                                                       tgTAATCccag                                                      
                                                       PITX2_Q2(+)1                                                     


                                 TEF1_Q6(+)0.915                      
                                 GGCATg                               
                               SP1_01(+)0.921                         
                               agGGCATgca                             
                              -20                                     
Mouse     -6033     ccttctactgAAGGGCATGCagatcttttt     -6004     Mouse
                              ||||||||||                              
Human     -7282     tgcttggtcaAAGGGCATGCgggtttgtaa     -7253     Human
                              -20                                     
                               agGGCATgcg                             
                               SP1_01(+)0.921                         
                                 GGCATg                               
                                 TEF1_Q6(+)0.915                      


                                   NKX25_01(-)1                             
                                   CACTTtg                                  
                          |         -20                                     
Mouse     -6304     ggacttattaTTCTACACTTTGTTTTctatttcctc     -6269     Mouse
                              |||| ||||||| |||                              
Human     -7935     aggcgcaccgTTCTGCACTTTGCTTTttgtccttca     -7900     Human
                          |         -20                                     
                                   CACTTtg                                  
                                   NKX25_01(-)1                             
