# Supplementary material for: Transcriptional double-autorepression feedforward circuits act for multicellularity and nervous system development
Source: BMC Genomics. 2011 May 11;12:228. doi: 10.1186/1471-2164-12-228 (PMC3116505; doi:10.1186/1471-2164-12-228)
Supplement: Additional file 4 — Alignments of conserved blocks for 5169 human-mouse orthologs with conserved TFBSs. The location and motif information for 386237 TFBSs are displayed in a character-based alignment-embedded layout. Each file name stands for a gene symbol and the file contains the alignments of conserved blocks with TFBS information for the corresponding gene. Each alignment is not interleaved. The graphical alignments with TFBS information for the 5169 human-mouse ortholog pairs are provided in a browsable format at our website http://genet.med.kagawa-u.ac.jp/pub/HMO_5169/List.htm, together with the character-based alignments with TFBSs and raw sequences contained in Additional files 4 and 2 respectively. [file 1471-2164-12-228-S4.ZIP › Additional_file_4/Text-based_Alignments/AHCYL1.aln.txt]

---------- AHCYL1 ----------

                                                                                                                             ATF1_Q6(-)0.902                                                                                                                                            
                                                                                                                             tGGCGTctccg                                                                                                                                                
                                                                                                                            WHN_B(-)1                                                                                                                                                   
                                                                                                                            gtgGCGTCtcc                                                                                                                                                 
                                                                                                                           E2F1_Q3(+)0.982                                                                                                                                              
                                                                                                                           cgTGGCGt                                                                                                                                                     
                                                                                                                       E4F1_Q6(-)1                                                                                                                                                      
                                                                                                                       tTGACGtggc                                                                                                                                                       
                                                                                                                      CREB_Q2(+)1                                                                                                                                                       
                                                                                                                      ctTGACGtggcg                                                                                                                                                      
                                                                                                                    XBP1_01(+)1                                                            SP1_01(+)0.972                                                                               
                                                                                                                    tacttgACGTGgcgtct                                                      cgGGCAGgtc                                                                                   
                                                   ATF1_Q6(-)1                                                     EN1_01(+)0.987                                                          E47_01(+)1                                                                                   
                                                   tGACGTcacca                                                     GTACTtg                                                                 cgggCAGGTcggagc                                                                              
                                                  E4F1_Q6(-)1                CKROX_Q2(+)0.945                    MSX1_01(+)0.901                                                  SP1_01(+)0.962                                                                                        
                                                  tTGACGtcac                 cCCCGCctc                           cagTACTTg                                                        gtGGCTGcgc                                                                                            
                                                ATF1_Q6(+)1                 SP1_01(-)1                           AP2REP_01(+)0.932                        WHN_B(-)0.967        PAX4_03(-)0.903                                                                                          
                                                tgttgACGTCa                 tccCCGCCtc                           CAGTAct                                  cgtGCGTGctt          gAGGTGgctgcg                                                                                             
                                   SP1_01(-)0.943 E4F1_Q6(+)1           IK2_01(-)0.956                          EN1_01(-)0.987    SP1_01(-)1          WHN_B(-)0.967          PEA3_Q6(-)0.937 MYOGENIN_Q6(+)1                         SP1_01(-)1                                         
                                   gccCGGCCca     ttgaCGTCAc            tttgTCCCCgcc                            ccAGTAC           tctCCGCCct          tttGCGTGcgt            cGGAGGt         ggCAGGTc                                tggCCGCCgt                                         
                                                                                                                                                                                                                               A   P2REP_01(+)0.907                                     
                                                                                                                                                                                                                               C   TGTGgc                                               
                           |         -220      |         -200      |         -180      |         -160      |         -140      |         -120      |         -100      |         -80       |         -60       |         -40          |         -20                                     
Mouse     -418      ggggcgattcCTGCGGCCCGGCCCAGCATGTTGACGTCACCAGAGCGCGCCATTTGTCCCCGCCTCTTTCCGCCCCCCTCTCCTTGGGGCTGCCAGTACTTGACGTGGCGTCTCCGCCCTCTACCCTTACTTTGCGTGCGTGCTTGCGTGTGGCGGAGGTGGCTGCGCGGGCAGGTCGGAGCTGCGTGCTGTTGCTTCTGGTTC---TGTGGCCGCCGTCGCTGTCCGGCaggctccggt      -182     Mouse
                              ||| ||||| ||||||| || ||||||||| | || | ||| ||| ||||||||||||     ||||  ||||  || |||||||||||||||||||||||| ||||||||||||||  ||||||||||||| ||||||   ||||||||||| |||||||||||||||||||  | |||| || |||||||||   |||||||||||||||||||||||                              
Human     -409      ggaacggcttCTGTGGCCCAGCCCAGCGTGGTGACGTCACGACAGAGTGCCCTTTCTCCCCGCCTCTT-----CCCC--CTCCCGGGAGCTGCCAGTACTTGACGTGGCGTCACCGCCCTCTACCCTCGCTTTGCGTGCGTGTTTGCGTACAGCGGAGGTGGCGGCGCGGGCAGGTCGGAGCTCGGAGCTGCTG-TTCTGGTTCTCTTGTGGCCGCCGTCGCTGTCCGGCtgccttgggc      -178     Human
                      |         -220      |         -200      |         -180      |                -160      |         -140      |         -120      |         -100      |         -80       |         -60       |          -40       |         -20                                     
                              CTGTGgc           tggtgACGTCa             tttcTCCCCgcc                            ccAGTAC           tcaCCGCCct          tttGCGTGcgt            cGGAGGt         ggCAGGTc                                tggCCGCCgt                                         
                              AP2REP_01(+)0.907 ATF1_Q6(+)1             IK2_01(-)0.956                          EN1_01(-)0.987    SP1_01(-)1          WHN_B(-)0.967          PEA3_Q6(-)0.937 MYOGENIN_Q6(+)1                         SP1_01(-)1                                         
                                   gccCAGCCca     gtgaCGTCAc                tccCCGCCtc                           CAGTAct                                  cgtGCGTGttt          gAGGTGgcggcg                                                                                             
                                   SP1_01(-)0.962 E4F1_Q6(+)1               SP1_01(-)1                           AP2REP_01(+)0.932                        WHN_B(-)0.967        PAX4_03(-)0.903                                                                                          
                                                  gTGACGtcac                 cCCCGCctc                           cagTACTTg                                                        gtGGCGGcgc                                                                                            
                                                  E4F1_Q6(-)1                CKROX_Q2(+)     0.94  5             MSX1_01(+)0.901                                                  SP1_01(+)1                                                                                            
                                                   tGACGTcacga                                                     GTACTtg                                                                 cgggCAGGTcggagc                                                                              
                                                   ATF1_Q6(-)1                                                     EN1_01(+)0.987                                                          E47_01(+)1                                                                                   
                                                                                                                    tacttgACGTGgcgtca                                                      cgGGCAGgtc                                                                                   
                                                                                                                    XBP1_01(+)1                                                            SP1_01(+)0.972                                                                               
                                                                                                                      ctTGACGtggcg                                                                                                                                                      
                                                                                                                      CREB_Q2(+)1                                                                                                                                                       
                                                                                                                       tTGACGtggc                                                                                                                                                       
                                                                                                                       E4F1_Q6(-)1                                                                                                                                                      
                                                                                                                           cgTGGCGt                                                                                                                                                     
                                                                                                                           E2F1_Q3(+)0.982                                                                                                                                              
                                                                                                                            gtgGCGTCacc                                                                                                                                                 
                                                                                                                            WHN_B(-)1                                                                                                                                                   
                                                                                                                             tGGCGTcaccg                                                                                                                                                
                                                                                                                             ATF1_Q6(-)0.902                                                                                                                                            


                                 SP1_01(+)0.962                           
                                 taGGCTGtct                               
                        |         -20                                     
Mouse     -724      tgtgggccggGAGTAGGCTGTCTCtaacactgaa      -691     Mouse
                              |||| |||||||||                              
Human     -668      gccagtgagtGAGTGGGCTGTCTCgagccccgga      -635     Human
                        |         -20                                     
                                 tgGGCTGtct                               
                                 SP1_01(+)0.962                           


                                                                 PAX4_03(-)0.9   03                                                                                              
                                                                 aTGGTGatggag                                                                                                    
                                                              TEF1_Q6(+)0.943                                                                                                    
                                                              GAGATg                                                                                                             
                                                 SF1_Q6(-)1  GATA2_01(+)0.987                                                                                                    
                                                 CAAGGccc    ggaGATGGtg                                                                                                          
                                              LRH1_Q5(-)1    GATA1_01(+)1                  CEBPB_01(+)0.966             EN1_01(+)0.917                                           
                                              agaCAAGGccca   ggaGATGGtg                    ttgtgtaGAAACca               GTTCTgc                                                  
                        |         -120      |         -100      |         -80          |         -60       |         -40       |         -20                                     
Mouse     -895      cactgcagccTGAAGGTCTTGTAAACAGACAAGGCCCAGGAGGAGATGGTGATGGAGG---TCATAAAGGGTTGTGTAGAAACCAGACTGCTCTCAGCTTGTTCTGCACCCCTGTGAAGTAAAAAAGcaaacactgt      -762     Mouse
                              ||| ||| |||||||||| ||||||||||  |||||||||| ||||||   ||| |||| |||||| |||||||||||| |||| ||   ||||||| ||||| |||||| ||||||                              
Human     -845      cctatcccaaTGAGGGTTTTGTAAACAGGCAAGGCCCAGTCGGAGATGGTGGTGGAGGAAGTCACAAAGCGTTGTGCAGAAACCAGACTACTCTGAGTCAGTTCTGC-CCCCTATGAAGTCAAAAAGacaggcacgg      -710     Human
                          |         -120      |         -100      |         -80       |         -60       |         -40       |          -20                                     
                                              aggCAAGGccca   ggaGATGGtg                    ttgtgcaGAAACca               GTTCTgc                                                  
                                              LRH1_Q5(-)1    GATA1_01(+)1                  CEBPB_01(+)0.966             EN1_01( +)0.917                                          
                                                 CAAGGccc    ggaGATGGtg                                                                                                          
                                                 SF1_Q6(-)1  GATA2_01(+)0.987                                                                                                    
                                                              GAGATg                                                                                                             
                                                              TEF1_Q6(+)0.943                                                                                                    
                                                                 aTGGTGgtggag                                                                                                    
                                                                 PAX4_03(-)0.903                                                                                                 


                                  AP2REP_01(-)0.907           IRF1_Q6(+)0.975                                                         
                                  tcCACAG                     gtCATTT                                                                 
                             CEBPB_01(-)0.981    IRF1_Q6(-)0.959             TCF4_Q5(-)1                                              
                             taCTTTCcacagga      AATTGga                     ctCAAAGg                                                 
                        |         -80       |         -60       |         -40       |         -20                                     
Mouse     -1287     acaacattgtACTTTCCACAGGACATAGGAATTGGAGCCAATGTCATTTGAATGACTCTCAAAGGATAAGATACCGCAGTTGACcccagcttac     -1194     Mouse
                              |||||||||||||||| | |||||||||||||||||||||||    |||||||||| ||| |||| ||| ||||                              
Human     -1192     ccagtaatggACTTTCCACAGGACATGGTAATTGGAGCCAATGTCATTTGAA----TCTCAAAGGACAAGCTACCTCAGCTGACattaggatac     -1103     Human
                              -80       |         -60       |         -40           |         -20                                     
                             gaCTTTCcacagga      AATTGga                     ctCAAAGg                                                 
                             CEBPB_01(-)0.981    IRF1_Q6(-)0.959             TCF4_Q5(-)1                                              
                                  tcCACAG                     gtCATTT                                                                 
                                  AP2REP_01(-)0.907           IRF1_Q6(+)    0.975                                                     


                                               TEF1_Q6(+)0.972                      LRF_Q2(+)0.911                                                                                                                                                                                                                                               
                                               GAAATg                               ctctCCCCT                                                                                                                                                                                                                                                    
                                          CEBPGAMMA_Q6(-)1                  CRX_Q4(+)0.952                                                                                                                                                                                                                                                       
                                          tttcaGAAATgta                     gatgTAACCtctc                                                                                                                                                                                                                                                        
                                        TEF1_Q6(-)0.972                   HLF_01(-)1                                                                                                                                                                                                                                                             
                                        cATTTC                            gtgatGTAAC                                                                                                                                                                                                                                                             
                                        CEBPB_01(+)0.996                  EN1_01(+)0.93                                                                                                                                                                                                                                                          
                                        catttcaGAAATgt                    GTGATgt                                                                                                                                                                                                                                                                
                                       CEBPB_01(-)0.996                  GATA2_01(+)0.98                                                                                                                                                     TEF1_Q6(+)0.915                                                                                     
                                       acATTTCagaaatg                    tgtGATGTaa                                                                                                                                                          GTAATg                                                                                              
                                      CEBPGAMMA_Q6(+)1                   GATA1_01(+)0.99                 CRX_Q4(-)0.952     CRX_Q4(-)0.9                                                                   CEBPB_01(+)0.966                                              ER_Q6(+)1                          AP2REP_01(+)0.932                    
                                      aacATTTCagaaa                      tgtGATGTaa                      ccttCATTAaaag      tacaTGTTAtagc                                                                  agctaaaGAAACag                                                agagccagagaTGACCatg                CAGTAat                              
                     |         -280      |         -260      |         -240      |         -220      |         -200      |         -180      |          -160          |         -140      |         -120      |         -100      |         -80       |          -60       |         -40       |         -20                                     
Mouse     -1585     gctgaaatctCTTTTTGGAACATTTCAGAAATGTAATTGTAGACTGTTTGCTATGTGATGTAACCTCTCCCCTTTGACCAACAAACCTTCATTAAAAGTTCTGCTACATGTTATAGCCTCATTTT-TTGTGGTTTA----GGAGTAAGAGTTGGAAAGAGAAAGGGGCTGATGTGACTACAAGAGCTAAAGAAACAGTTGTAAGACTGGAATAGTGAGTAATGTTTCAGATGAGGC-AGCAAACTAGAGCCAGAGATGACCATGAAAACCTAAGTCCCCTCAGTAATtcacagaaat     -1295     Mouse
                              |||||  |||||||||||||||||  |  || | |||||||| |||||||||| ||||||||| ||||| ||||||||| |||||||||| | |||||||||| ||||| ||||| | || |||||    || ||  | |||| || ||| ||| ||||||  ||||  || |||||| |||||||||   |||||  ||||||||| |||  |  ||||  |||| |  ||||||||||||||| |||||||||||| | |||||| | |||||||                              
Human     -1470     gccaaaataaCTTTTCAGAACATTTCAGAAATGTGTTCTTAAATTGTTTGCTGTGTGATGTAATCTCTCCCCTGTGACCCACAAACCTTTATTAAAAGTTTTACTACATGTTACAGCCTTATTTTGTAGTTGTTTAGCATGGGGTGGGGGTTGAAAGGAG-AAGCGGCTGAATTGACCCCAGGAGCTACAGAAACAGTCACAAGACCAGAATAGTGAATAAAATGCCAGACAAGGCAAAAAAACTAGAGCCAGAGGTGACCATGAAAATCCAAGTCCTCCCAGTAATggactttcca     -1175     Human
                          |         -280      |         -260      |         -240      |         -220      |         -200      |         -180      |         -160      |         -140       |         -120      |         -100      |         -80       |         -60       |         -40       |         -20                                     
                                      aacATTTCagaaa                      tgtGATGTaa                      ccttTATTAaaag      tacaTGTTAcagc                                                                  agctacaGAAACag                                                agagccagaggTGACCatg                CAGTAat                              
                                      CEBPGAMMA_Q6(+)1                   GATA1_01(+)0.99                 CRX_Q4(-)0.948     CRX_Q4(-)0.9                                                                   CEBPB_01(+)0.966                                              ER_Q6(+)1                          AP2REP_01(+)0.932                    
                                       acATTTCagaaatg                    tgtGATGTaa                                                                                                                                                                                                                           GTAATg                             
                                       CEBPB_01(-)0.996                  GATA2_01(+)0.98                                                                                                                                                                                                                      TEF1_Q6(+)0.915                    
                                        catttcaGAAATgt                    GTGATgt                                                                                                                                                                                                                                                                
                                        CEBPB_01(+)0.996                  EN1_01(+)0.93                                                                                                                                                                                                                                                          
                                        cATTTC                            gtgatGTAAT                                                                                                                                                                                                                                                             
                                        TEF1_Q6(-)0.972                   HLF_01(-)0.939                                                                                                                                                                                                                                                         
                                          tttcaGAAATgtg                     gatgTAATCtctc                                                                                                                                                                                                                                                        
                                          CEBPGAMMA_Q6(-)1                  CRX_Q4(+)1                                                                                                                                                                                                                                                           
                                               GAAATg                               ctctCCCCT                                                                                                                                                                                                                                                    
                                               TEF1_Q6(+)0.972                      LRF_Q2(+)0.911                                                                                                                                                                                                                                               


                                             GATA2_01(-)0.974                                    
                                             aaGAATCtgg                                          
                                             GATA1_01(-)0.99                                     
                                             aaGAATCtgg                                          
                           |         -40       |         -20                                     
Mouse     -1759     aggacttattCTCAGCATAGTGGGGAAGAATCTGGCTTCTCAGAGTCcacccaagag     -1703     Mouse
                              ||||||| ||  | | ||||||||||||| |||||||                              
Human     -1646     actggaattgCTCAGCACAGCAGAGGAGAATCTGGCTTCCCAGAGTCtatcaaggaa     -1590     Human
                           |         -40       |         -20                                     
                                             gaGAATCtgg                                          
                                             GATA1_01(-)0.99                                     
                                             gaGAATCtgg                                          
                                             GATA2_01(-)0.974                                    


                                                         GATA2_01(-)0.972                        
                                                         acAAATCagt                              
                                                         GATA1_01(-)0.987                        
                                                         acAAATCagt                              
                           |         -40       |         -20                                     
Mouse     -2020     cagaaataacTATTTCACACCTTCCCCAACCTTGAGCACAAATCAGTattggggtag     -1964     Mouse
                              ||||||||||  |||||| || ||| |||||||||||                              
Human     -2114     tagaggtgaaTATTTCACACTCTCCCCAGCCCTGAACACAAATCAGTggggaaaatg     -2058     Human
                           |         -40       |         -20                                     
                                                         acAAATCagt                              
                                                         GATA1_01(-)0.987                        
                                                         acAAATCagt                              
                                                         GATA2_01(-)0.972                        


                                           SP1_01(-)0.962                                   
                                           caaCAGCCct                                       
                      |         -40       |         -20                                     
Mouse     -2097     catagcaatcCTTCTAGGTACTTCAACAGCCCTCTTCAAACAtccacaggct     -2046     Mouse
                              |||| ||| ||||| |||||||| ||||||||                              
Human     -2218     agggtgcattCTTCCAGGCACTTCTACAGCCCTTTTCAAACAgacagtctca     -2167     Human
                      |         -40       |         -20                                     
                                           ctaCAGCCct                                       
                                           SP1_01(-)0.962                                   


                                                  GATA2_01(+)0.979                          
                                                  aaaGATGAaa                                
                                                  GATA1_01(+)0.988                          
                                                  aaaGATGAaa                                
                      |         -40       |         -20                                     
Mouse     -2323     gggctccaatAACAGTGTGGACAAAATAAAAAAGATGAAAGCtcccgagtgg     -2272     Mouse
                              |||||| ||| ||||   | || |||||||||                              
Human     -2488     gggctctgccAACAGTTTGGGCAAACCCACAAGGATGAAAGCcactgtgagc     -2437     Human
                      |         -40       |         -20                                     
                                                  aagGATGAaa                                
                                                  GATA1_01(+)0.988                          
                                                  aagGATGAaa                                
                                                  GATA2_01(+)0.979                          


                                                GATA2_01(+)0.995                         
                                                ataGATACac                               
                                                GATA1_01(+)0.993                         
                                                ataGATACac                               
                                   GATA2_01(-)0.972                                      
                                   tcAAATCcaa                                            
                                   GATA1_01(-)0.987                                      
                                   tcAAATCcaa                                            
                             -40       |         -20                                     
Mouse     -2470     actgctttaaAAAAGTCAAATCCAAAATATAGATACACTagagcttgtt     -2422     Mouse
                              |||| |||||||||||| | |||||||||                              
Human     -2669     agtgagttctAAAAATCAAATCCAAAAGACAGATACACTgatgcttctc     -2621     Human
                             -40       |         -20                                     
                                   tcAAATCcaa                                            
                                   GATA1_01(-)0.987                                      
                                   tcAAATCcaa                                            
                                   GATA2_01(-)0.972                                      
                                                acaGATACac                               
                                                GATA1_01(+)0.993                         
                                                acaGATACac                               
                                                GATA2_01(+)0.995                         


                                               AP2REP_01(-)0.907                    
                                               ctCACAG                              
                                         PEA3_Q6(-)1                                
                                         aGGAAGc                                    
                                       ETS1_B(+)1                                   
                                       ccAGGAAgctcacag                              
                                      ETS2_B(+)1                                    
                                      tccAGGAAgctcac                                
                                    ELK1_01(+)1                                     
                                    tctccaGGAAGctcac                                
                                    ELF1_Q6(+)1                                     
                                    tctccAGGAAgc                                    
                                   CEBPB_01(+)0.95                                  
                                   atctccaGGAAGct                                   
                                  STAT5B_01(-)0.951                                 
                                  aatctccaGGAAGct                                   
                                  STAT5A_01(+)0.995                                 
                                  aatctccaGGAAGct                                   
                               GATA2_01(-)0.979                                     
                               ttCAATCtcc                                           
                               GATA1_01(-)0.997                                     
                               ttCAATCtcc                                           
                        -40       |         -20                                     
Mouse     -2548     gagatgtactCTTCAATCTCCAGGAAGCTCACAGcgaagctaaa     -2505     Mouse
                              ||||||||||||||||||||||||                              
Human     -2761     aaagactgaaCTTCAATCTCCAGGAAGCTCACAGtctggatgct     -2718     Human
                        -40       |         -20                                     
                               ttCAATCtcc                                           
                               GATA1_01(-)0.997                                     
                               ttCAATCtcc                                           
                               GATA2_01(-)0.979                                     
                                  aatctccaGGAAGct                                   
                                  STAT5A_01(+)0.995                                 
                                  aatctccaGGAAGct                                   
                                  STAT5B_01(-)0.951                                 
                                   atctccaGGAAGct                                   
                                   CEBPB_01(+)0.95                                  
                                    tctccAGGAAgc                                    
                                    ELF1_Q6(+)1                                     
                                    tctccaGGAAGctcac                                
                                    ELK1_01(+)1                                     
                                      tccAGGAAgctcac                                
                                      ETS2_B(+)1                                    
                                       ccAGGAAgctcacag                              
                                       ETS1_B(+)1                                   
                                         aGGAAGc                                    
                                         PEA3_Q6(-)1                                
                                               ctCACAG                              
                                               AP2REP_01(-)0.907                    


                                                                        SP1_01(+)0.962                                             
                                                                        ctGGCTGggt                                                 
                                                                 IK2_01(-)0.969                                                    
                                                                 acacTCCCTggc                                                      
                                                              P300_01(-)1                                                          
                                                              gtcacACTCCctgg                                                       
                                                          PAX4_03(+)0.907                                                          
                                                          tgctgtCACACt                                                             
                     |         -80       |         -60       |         -40       |         -20                                     
Mouse     -2935     atgaggtaggCAGCATACAGTGTTTCTCATGGATGGTATGCTGTCACACTCCCTGGCTGGGTAAGCACTTTGATTTCCAGCctctacctgg     -2845     Mouse
                              ||| || || || |||||| ||||| |||| ||||||||||||||||||||| ||| ||||| | ||||||                              
Human     -3202     gggtgggagaCAGGATGCAATGATTCTCACGGATGTTATGTTGTCACACTCCCTGGCTGGGTGAGCTCTTTGCTCTCCAGCacacacgtga     -3112     Human
                     |         -80       |         -60       |         -40       |         -20                                     
                                                          tgttgtCACACt                                                             
                                                          PAX4_03(+)0.907                                                          
                                                              gtcacACTCCctgg                                                       
                                                              P300_01(-)1                                                          
                                                                 acacTCCCTggc                                                      
                                                                 IK2_01(-)0.969                                                    
                                                                        ctGGCTGggt                                                 
                                                                        SP1_01(+)0.962                                             


                                      EN1_01(-)0.926                            
                                      ccACCAC                                   
                                      EN1_01(-)0.926                            
                                      ccACCAC                                   
                    -40       |         -20                                     
Mouse     -3177     cctttggaaaACTTTCTACCACCACATACAacaagtagca     -3138     Mouse
                              |||| | ||||||||| |||                              
Human     -3446     gcccttggagACTTCCCACCACCACACACAgcaggtgcat     -3407     Human
                    -40       |         -20                                     
                                   ccACCAC                                      
                                   EN1_01(-)0.926                               
                                      ccACCAC                                   
                                      EN1_01(-)0.926                            


                               HFH3_01(-)0.981                           
                               tttatAAATAaag                             
                               CRX_Q4(+)0.904                            
                               tttaTAAATaaag                             
                              CEBPGAMMA_Q6(-)0.907                       
                              ttttaTAAATaaa                              
                       |         -20                                     
Mouse     -3361     tatgactttgTTTTATAAATAAAgaatacgatt     -3329     Mouse
                              |||||||||||||                              
Human     -3642     tcaatatataTTTTATAAATAAAagaacaaatg     -3610     Human
                       |         -20                                     
                              ttttaTAAATaaa                              
                              CEBPGAMMA_Q6(-)0.907                       
                               tttaTAAATaaaa                             
                               CRX_Q4(+)0.904                            
                               tttatAAATAaaa                             
                               HFH3_01(-)0.981                           


                                TEF1_Q6(-)0.943                                       
                                cATCTC                                                
                          -40       |         -20                                     
Mouse     -4404     cagcacatgtAGCATCTCGGTCTGTGAAGTCCCTTTtgttcatctg     -4359     Mouse
                              ||||||||  ||||||   |||||||                              
Human     -3795     cagctctggcAGCATCTCCCTCTGTGTCATCCCTTTgccctccact     -3750     Human
                          -40       |         -20                                     
                                cATCTC                                                
                                TEF1_Q6(-)0.943                                       


                                PEA3_Q6(-)0.937                       
                                aGGAGGa                               
                              -20                                     
Mouse     -5408     agcgaggcgtGAAGGAGGAAgaactcttgc     -5379     Mouse
                              ||||||||||                              
Human     -4683     gggagacagaGAAGGAGGAAtgttttccca     -4654     Human
                              -20                                     
                                aGGAGGa                               
                                PEA3_Q6(-)0.937                       


                             CRX_Q4(+)0.955                             
                             ttaaTAAGCagag                              
                      |         -20                                     
Mouse     -5428     gtgatcatctTAATAAGCAGAGcgaggcgtga     -5397     Mouse
                              ||||||||||||                              
Human     -4706     aatatgacaaTAATAAGCAGAGggggagacag     -4675     Human
                      |         -20                                     
                             ataaTAAGCagag                              
                             CRX_Q4(+)0.955                             


                              IPF1_Q4(+)1                                  
                              cctaTAATGttc                                 
                              CRX_Q4(+)0.952                               
                              cctaTAATGttca                                
                            YY1_01(-)0.906                                 
                            tccctataATGTTcaaa                              
                         |         -20                                     
Mouse     -5493     gtaagttttcCCTATAATGTTCAAAtaataactag     -5459     Mouse
                              |||||||||||||||                              
Human     -4760     atttttctttCCTATAATGTTCAAAatgataataa     -4726     Human
                         |         -20                                     
                            ttcctataATGTTcaaa                              
                            YY1_01(-)0.906                                 
                              cctaTAATGttca                                
                              CRX_Q4(+)0.952                               
                              cctaTAATGttc                                 
                              IPF1_Q4(+)1                                  


                                             EN1_01(+)1                                                                        
                                             GTAATtt                                                                           
                                        HLF_01(-)0.939                                                                         
                                        atactGTAAT                                                                             
                                      CEBPB_01(+)0.981                                                                         
                                      aaatactGTAATtt                                                                           
                                CEBPGAMMA_Q6(-)1                                                                               
                                tttttGAAATact                                                                                  
                               EN1_01(+)0.922                                                                                  
                               GTTTTtg                                                                                         
                              CEBPB_01(+)0.996                                                                                 
                              tgtttttGAAATac                                                                                   
                           -80       |         -60       |         -40       |         -20                                     
Mouse     -5642     caaggaaacaTGTTTTTGAAATACTGTAATTTGAACAGAGCAGAACCCACAATGGCAGGCACTTACCAAACACAGGTgtgccaatga     -5556     Mouse
                              ||||||||||||| |||||||||| || |||||||  || || | || | || |||||| |||||||                              
Human     -4921     tcgggtcatgTGTTTTTGAAATATTGTAATTTGATCAAAGCAGAATACAAAAGGACATGAACCTACCAATCACAGGTatgtaaaaat     -4835     Human
                           -80       |         -60       |         -40       |         -20                                     
                              tgtttttGAAATat                                                                                   
                              CEBPB_01(+)0.996                                                                                 
                               GTTTTtg                                                                                         
                               EN1_01(+)0.922                                                                                  
                                tttttGAAATatt                                                                                  
                                CEBPGAMMA_Q6(-)1                                                                               
                                      aaatattGTAATtt                                                                           
                                      CEBPB_01(+)0.981                                                                         
                                        atattGTAAT                                                                             
                                        HLF_01(-)0.939                                                                         
                                             GTAATtt                                                                           
                                             EN1_01(+)1                                                                        


                                  LRF_Q2(+)0.904    EN1_01(+)0.922                               
                                  tgtgACCCA         GTTTTgc                                      
                                 AP2REP_01(+)0.907  CEBPB_01(-)0.976                             
                                 CTGTGac            gtTTTGCttgaaag                               
                              EN1_01(+)0.917    HFH3_01(+)1                                      
                              GTGCTgt           gtcTGTTTtgctt                                    
                           |         -40       |         -20                                     
Mouse     -5872     ccatttctctGTGCTGTGACCCAACTTAGTCTGTTTTGCTTGAAAGCaaatcacacc     -5816     Mouse
                              ||||||||||||| ||| | |||||||||||||||||                              
Human     -5138     gcaggagctgGTGCTGTGACCCATCTTCGCCTGTTTTGCTTGAAAGCcatccccaca     -5082     Human
                           |         -40       |         -20                                     
                              GTGCTgt           gccTGTTTtgctt                                    
                              EN1_01(+)0.917    HFH3_01(+)1                                      
                                 CTGTGac            gtTTTGCttgaaag                               
                                 AP2REP_01(+)0.907  CEBPB_01(-)0.976                             
                                  tgtgACCCA         GTTTTgc                                      
                                  LRF_Q2(+)0.904    EN1_01(+)0.922                               


                              EN1_01(-)0.93                        
                              ctATCAC                              
                           -20                                     
Mouse     -5929     ttcagataaaCTATCACtattggcagg     -5903     Mouse
                              |||||||                              
Human     -5272     catgagtcagCTATCACgagttccaga     -5246     Human
                           -20                                     
                              ctATCAC                              
                              EN1_01(-)0.93                        


                                                         CEBPB_01(-)0.9  76                                                                                                 
                                                         gtTTTGCatgagga                                                                                                     
                             -120      |         -100       |         -80         |         -60       |         -40       |         -20                                     
Mouse     -6237     taagtcatcaAAGCCCTCGATGGAGAGCTAT-ATCTTGTTTTGCATGAGGA--AAGAGATCCAGAAAGATCTAAGATCCGGGTAGCCGAGTTGGGAGCATAGTCAAGATCTGAGCCCACATCgccacccaac     -6109     Mouse
                              ||||||  ||||||||||||| | | ||| |||||||||||  | ||| || | |||| || | ||| |  || ||| |||| | |||| ||| ||||| ||||||||||||                              
Human     -5435     aggtcattacAAGCCCCAGATGGAGAGCTATCAACCTGTCTTGCATGAGGAAGAGGAGGTCAAAAAAGGTCCAGGATGCCAGTGGCCAAGTTAGTAGCAGAGTGAAGATTTGAGCCCACATCtctgcccagt     -5304     Human
                      |         -120      |         -100      |         -80       |         -60       |         -40       |         -20                                     
                                                         gtCTTGCatgagga                                                                                                     
                                                         CEBPB_01(-)0.985                                                                                                   


                                             CMYB_01(-)0.989                                   
                                             ttcTCAACaacagctcct                                
                                TST1_01(+)1                                                    
                                acaGAATTccaaatt                                                
                         |         -40       |         -20                                     
Mouse     -6390     ggcaaggcacAGACAGAATTCCAAATTCTCAACAACAGCTCCTTTaaaacctcca     -6336     Mouse
                              ||| ||||||||||||||||||||| |||||||||                              
Human     -5580     agcggagcgaAGAGAGAATTCCAAATTCTCAACAATAGCTCCTTTgccctccatg     -5526     Human
                         |         -40       |         -20                                     
                                agaGAATTccaaatt                                                
                                TST1_01(+)1                                                    
                                             ttcTCAACaatagctcct                                
                                             CMYB_01(-)0.989                                   


                                PEA3_Q6(-)1                            
                                aGGAAGt                                
                                HSF2_01(-)0.991                        
                                aggaaGTTCA                             
                     |         -20                                     
Mouse     -6631     tttcagaaatTGAGGAAGTTCatcagtatct     -6601     Mouse
                              |||||||||||                              
Human     -5794     aaaaagcatgTGAGGAAGTTCcaaggggctg     -5764     Human
                     |         -20                                     
                                aggaaGTTCC                             
                                HSF2_01(-)0.996                        
                                aGGAAGt                                
                                PEA3_Q6(-)1                            


                                                          SOX17_01(+)1                                            
                                                          cACAAT                                                  
                                                        SOX5_01(+)1                                               
                                                        ttcACAATtt                                                
                                                    CEBPB_01(-)0.996                                              
                                                    caATTTCacaattt                                                
                        |         -60       |         -40       |         -20                                     
Mouse     -6822     agatttaccaGGCAGAAGCTAAAGTCCAAGTGCAATTTCACAATTTCTGCTATTATAGTAAACTtctcaacaca     -6749     Mouse
                              |||||| || ||||||||||  || ||||||||||||| || || | |||||||                              
Human     -6064     taactgactgGGCAGAGGCCAAAGTCCAAGGCCAGTTTCACAATTTCTACTTTTTTGGTAAACTcttcaccatc     -5991     Human
                        |         -60       |         -40       |         -20                                     
                                                    caGTTTCacaattt                                                
                                                    CEBPB_01(-)0.966                                              
                                                        ttcACAATtt                                                
                                                        SOX5_01(+)1                                               
                                                          cACAAT                                                  
                                                          SOX17_01(+)1                                            


                                 SF1_Q6(-)1                                                                   
                                 CAAGGgtg                                                                     
                              LRH1_Q5(-)1                                                                     
                              cttCAAGGgtgg                                                                    
                              -60       |         -40       |         -20                                     
Mouse     -7095     ctcacaagagCTTCAAGGGTGGGCAAGCATCCCTGAATTCAAGAGTTAGACTCCTGTTCCcttcccacct     -7026     Mouse
                              |||||||||||||  |||||| ||||| ||  |||  ||||| || ||||                              
Human     -6386     cttggggctaCTTCAAGGGTGGGTCAGCATCTCTGAACTCGGGAGAGAGACTGCTCTTCCttccctagca     -6317     Human
                              -60       |         -40       |         -20                                     
                              cttCAAGGgtgg                                                                    
                              LRH1_Q5(-)1                                                                     
                                 CAAGGgtg                                                                     
                                 SF1_Q6(-)1                                                                   


                             IK2_01(+)1                                
                             tccTGGGAgagg                              
                     |         -20                                     
Mouse     -7153     tcactatgatCCTGGGAGAGGatatattctg     -7123     Mouse
                              |||||||||||                              
Human     -6529     gagaggcaggCCTGGGAGAGGcaaagacagg     -6499     Human
                     |         -20                                     
                             gccTGGGAgagg                              
                             IK2_01(+)1                                


                                         TEF1_Q6(+)0.915                                                                                                                                                                                                                                                                                                                                                                                                                                                                                                                     
                                         GGCATg                                                                                                                                                                                                                                                                                                                                                                                                                                                                                                                              
                                       SP1_01(+)0.921                                                                                                                                                                                                                                                                                                                                                                                                                                                                                                                        
                                       gtGGCATgag                                                                                                                                                                                                                                                                                                                                                                                                                                                                                                                            
                                         TEF1_Q6(+)0.915                                                                                                                                                                                                                                                                       CMYB_01(+)0.989                                                                                                                                                                                                                               
                                         GGCATg                                                                                                                                                                                                                                                                                ttaatggtttGTTGAaaa                                                                                                                                                                                                                            
                                       SP1_01(+)0.921                                                                                                                                                                                                                                                                       MSX1_01(+)0.908                                                                     YY1_01(-)0.996                                                                                                                                               
                                       gtGGCATgag                                                                                                                                                                                                                                                                           tggTTAATg                                                                           gtgatgcaATGGGgccc                                                                                                                                            
                                     YY1_01(+)0.904                                                                                                                                                                                                                                                                         IPF1_Q4(+)1                                                                         EN1_01(+)0.93       HES1_Q2(-)0.968                                                                                                                          
                                     aagtGGCATgagctcat                                                                                                                                                                                                                                                                      tggtTAATGgtt                                                                        GTGATgc             ctgcaCACCAgagag                                                                                                                          
                                    YY1_01(-)0.918                                                                                                                                                                                                                                                                          CRX_Q4(+)0.952                                                                     GATA2_01(+)0.982    PAX4_03(+)0.903                                                                                                                           
                                    gaagtggcATGAGctca                                                                                                                                                                                                                                                                       tggtTAATGgttt                                                                      ggtGATGCaa          cctgcaCACCAg                                                                                                                              
                                   NKX25_01(+)1                                                                                                                                                                                                                                                                           YY1_01(-)1                                                                           GATA1_01(+)0.993  PAX4_03(+)0.907                                                                                                                             
                                   ggAAGTG                                                                                                                                                                                                                                                                                aatggttaATGGTttgt                                                                    ggtGATGCaa        gccctgCACACc                                                                                                                                
                                   HSF2_01(+)0.997                                                                     PEA3_Q6(-)0.937                                                                                                                                                                                   CRX_Q4(-)0.952                IK2_01(-)0.969                                         CEBPB_01(+)1   CKROX_Q2(+)0.945                                                                                                                                
                                   GGAAGtggca                                                                          gGGAGGt                                                                                                                                                                                           aaatGGTTAatgg                 agagTCCCTcct                                           gggtgatGCAATgg gCCCGCcct                                                                                                                                       
                                   CREL_01(-)0.952                                                                                           HSF2_01(+)0.997                                                                                                                                                            TEF1_Q6(+)0.972         IK2_01(+)0.969                                               PAX4_03(-)1    SP1_01(-)1                 PEA3_Q6(-)1                                                                                                           
                                   GGAAGtggca                                                                                                GGAAGagacc                                                                                                                                                                 GAAATg                  aacAGGGAgagt                                                 aGGGTGatgcaa   ggcCCGCCct                 aGGAAGg                                                                                                               
                                  PEA3_Q6(-)1                                               YY1_01(-)0.922                                   CREL_01(-)0.952                                                                                                                                                        VDR_Q3(+)1              EN1_01(-)0.922  PEA3_Q6(+)0.937                                SF1_Q6(-)1     LRF_Q2(-)0.943          ELF1_Q6(+)1                                                                                                                
                                  tGGAAGt                                                   tgggacaaATGATgagg                                GGAAGagacc                                                                                                                                                             GGGTGaaatggttaa         gaAAAAC         cCCTCCt                                        CAAGGgtg       GGGGCccgc               gggtaAGGAAgg                                                                                                               
                                P300_01(+)0.95                                           IK2_01(+)1                                         PEA3_Q6(-)1                                                                                                                           GATA2_01(-)0.97 2                YY1_01(-)1             HFH3_01(-)1      CKROX_Q2(+)1             TCF4_Q5(-)1         LRH1_Q5(-)1      LRF_Q2(-)0.923      CKROX_Q2(-)1                                                                                                                    
                                tgtgGAAGTggcat                                           gaaTGGGAcaaa                                       gGGAAGa                                                                                                                               ggAAATCcag                       agggtgaaATGGTtaat      ttgaaAAACAggg    tCCCTCctc                tgCAAAGc            ctcCAAGGgtga     TGGGGcccg           agaGAGGGt                                                                                                                       
                              PAX4_03(-)0.907           PEA3_Q6(-)0.937            YY1_01(-)0.996                                       IK2_01(+)0.969                                               SP1_01(+)0.972                                                               GATA1_01(-)0.98 7                PAX4_03(-)1       CEBPB_01(+)0.972 ETS1_B(-)0.907         SMAD4_Q6(-)1         P300_01(-)1        TEF1_Q6(+)0.915     SRF_Q6(+)0.943                                                                             SP1_01(-)0.962                           
                              aGTGTGgaagtg              tGGAGGc                    actgcagaATGGGacaa                                    cccAGGGAagag                                                 caGGCAGagc                                                                   ggAAATCcag                       aGGGTGaaatgg      gtttgttGAAAAac   gagagtccCTCCTct        agcTGGCTgcaaagc      cagagACTCCaagg     GCAATg              caCCAGAgagggta                                                                             aacCAGCCac                               
                        |         -500      |         -480      |         -460      |         -440      |         -420      |         -400      |         -380      |         -360      |         -340      |         -320      |          -300      |         -280      |         -260      |          -240       |         -220      |         -200      |         -180      |         -160      |         -140      |         -120      |         -100      |         -80       |         -60       |         -40       |         -20                                     
Mouse     -7973     gggacgctggAGTGTGGAAGTGGCATGAGCTCATTCTGGAGGCCCGGGAGCTCTGTTCTCACCACTGCAGAATGGGACAAATGATGAGGGTGGGGATGAGGGAGGTTAACTCTTCTCCCAGGGAAGAGACCAGGGTTGCATTGGTATGATGGAGCCTGCAACTGCTCAAAAGCCGCACAGGCAGAGCCTTTTGTCATTGTGGCCATGAAGAG-GATTATCCCTACCAGGGCAGAGAGGTGTGAAGGCTAACCTTGGAAATCCAGACTGG-CATAATGAGAG-TTAGGAGGGTGAAATGGTTAATGGTTTGTTGAAAAACAGGGAGAGTCCCTCCTCTAGGGGCCTAGCTGGCTGCAAAGCCAGGAGCAGAGACTCCAAGGGTGATGCAATGGGGCCCGCCCTGCACACCAGAGAGGGTAAGGAAGGCTGACTCCCACCCAGCAGCAGCGGACTCCACACTACCAGCAGACAACCACTCTCTCCTCTGGCCCCAAGAAACCAGCCACAtggtgggtgg     -7460     Mouse
                              ||||||||||||||||||||||||  |||||||    ||||||||| |||||  ||||||||||||||||||| |||||||| ||| ||    | |||||||||  ||| |||||||| ||||| |||| |||      |||||||| ||||   | ||| || |  |||||||||| |  ||  || ||||    |||| | | || ||   |||||||  ||||||  ||| |   | |||||| |||||||  |||    |  ||| | ||  |||||||||||||||||||||||||||||||||||||||||||||||||| ||||||| ||||||||||||||||||||||||||||||||||||||||||||||||||||||||||||||||||||||||| |||||||| | ||||||||| ||||||||   |||| ||| |||||||| | ||||  |||||||||||| |||  ||||||||||||                              
Human     -7270     actctgtggaAGTGTGGAAGTGGCATGAGCTCATGTTGGAGGCTGAAGAGCTCTGTCCTCACTGCTGCAGAATGGGACAAATGCTGAGGGTGTGGAGGACAAGGCTTAACTCTTTCCCCGGGGAAGAGGCCAGGCTTGCGTTGTGCATGTGGAGCCTTCAACCCTTAAAAGGCTGTCCAGGCAGAGC-TCCTGGAATCGTGGAGGAGAAGGGAGGTTTTCAAGACCAGGGTTGAGAGGCATGAGGAGCAGCCTTGGGAATCCAGGTTGGTTGCAGGGAGGGCTTGAGAGGGTGAAATGGTTAATGGTTTGTTGAAAAACAGGGAGAGTCCCTCCTCCAGGGGCCCAGCTGGCTGCAAAGCCAGGAGCAGAGACTCCAAGGGTGATGCAATGGGGCCCGCCCTGCACACCAGAGAGGGTGAGGAAGGCAGGCTCCCACCCCGCAGCAGC---CTCCGCACCACCAGCAGCCGACCA--CTCTCCTCTGGCTCCAGCAAACCAGCCACAggccgggccc     -6760     Human
                     |         -500      |         -480      |         -460      |         -440      |         -420      |         -400      |         -380      |         -360      |         -340      |          -320      |         -300      |         -280      |         -260      |         -240      |         -220      |         -200      |         -180      |         -160      |         -140      |         -120      |         -100      |         -80       |            -60       |           -40       |         -20                                     
                              aGTGTGgaagtg              tGGAGGc                    gctgcagaATGGGacaa                                    cccGGGGAagag                                                 caGGCAGagc                      gGGAGGt                  gaGGCATgag          ggGAATCcag                       aGGGTGaaatgg      gtttgttGAAAAac   gagagtccCTCCTcc        agcTGGCTgcaaagc      cagagACTCCaagg     GCAATg              caCCAGAgagggtg                                                                             aacCAGCCac                               
                              PAX4_03(-)0.907           PEA3_Q6(-)0.937            YY1_01(-)0.996                                       IK2_01(+)0.956                                               SP1_01(+)0 .972                 PEA3_Q6(-)0.937          SP1_01(+)0.921      GATA1_01(-)0.99                  PAX4_03(-)1       CEBPB_01(+)0.972 ETS1_B(-)0.907         SMAD4_Q6(-)1         P300_01(-)1        TEF1_Q6(+)0.915     SRF_Q6(+)0.943                                                                             SP1_01(-)0.962                           
                                tgtgGAAGTggcat                                           gaaTGGGAcaaa                                       gGGAAGa                                                                                                             GGCATg            ggGAATCcag                       agggtgaaATGGTtaat      ttgaaAAACAggg    tCCCTCctc                tgCAAAGc            ctcCAAGGgtga     TGGGGcccg           agaGAGGGt                                                                                                                       
                                P300_01(+)0.95                                           IK2_01(+)1                                         PEA3_Q6(-)1                                                                                                         TEF1_Q6(+)0.915   GATA2_01(-)0.974                 YY1_01(-)1             HFH3_01(-)1      CKROX_Q2(+)1             TCF4_Q5(-)1         LRH1_Q5(-)1      LRF_Q2(-)0.923      CKROX_Q2(-)1                                                                                                                    
                                  tGGAAGt                                                   tgggacaaATGCTgagg                                GGAAGaggcc                                                                                                                                                             GGGTGaaatggttaa         gaAAAAC         cCCTCCt                                        CAAGGgtg       GGGGCccgc               gggtgAGGAAgg                                                                                                               
                                  PEA3_Q6(-)1                                               YY1_01(-)0.906                                   CREL_01(-)0.952                                                                                                                                                        VDR_Q3(+)1              EN1_01(-)0.922  PEA3_Q6(+)0.937                                SF1_Q6(-)1     LRF_Q2(-)0.943          ELF1_Q6(+)1                                                                                                                
                                   GGAAGtggca                                                                                                GGAAGaggcc                                                                                                                                                                 GAAATg                  aacAGGGAgagt                                                 aGGGTGatgcaa   ggcCCGCCct                 aGGAAGg                                                                                                               
                                   CREL_01(-)0.952                                                                                           HSF2_01(+)0.997                                                                                                                                                            TEF1_Q6(+)0.972         IK2_01(+)0.969                                               PAX4_03(-)1    SP1_01(-)1                 PEA3_Q6(-)1                                                                                                           
                                   GGAAGtggca                                                                                                                                                                                                                                                                            aaatGGTTAatgg                 agagTCCCTcct                                           gggtgatGCAATgg gCCCGCcct                                                                                                                                       
                                   HSF2_01(+)0.997                                                                                                                                                                                                                                                                       CRX_Q4(-)0.952                IK2_01(-)0.969                                         CEBPB_01(+)1   CKROX_Q2(+)0.945                                                                                                                                
                                   ggAAGTG                                                                                                                                                                                                                                                                                aatggttaATGGTttgt                                                                    ggtGATGCaa        gccctgCACACc                                                                                                                                
                                   NKX25_01(+)1                                                                                                                                                                                                                                                                           YY1_01(-)1                                                                           GATA1_01(+)0.993  PAX4_03(+)0.907                                                                                                                             
                                    gaagtggcATGAGctca                                                                                                                                                                                                                                                                       tggtTAATGgttt                                                                      ggtGATGCaa          cctgcaCACCAg                                                                                                                              
                                    YY1_01(-)0.918                                                                                                                                                                                                                                                                          CRX_Q4(+)0.952                                                                     GATA2_01(+)0.982    PAX4_03(+)0.903                                                                                                                           
                                     aagtGGCATgagctcat                                                                                                                                                                                                                                                                      tggtTAATGgtt                                                                        GTGATgc             ctgcaCACCAgagag                                                                                                                          
                                     YY1_01(+)0.904                                                                                                                                                                                                                                                                         IPF1_Q4(+)1                                                                         EN1_01(+)0.93       HES1_Q2(-)0.968                                                                                                                          
                                       gtGGCATgag                                                                                                                                                                                                                                                                           tggTTAATg                                                                           gtgatgcaATGGGgccc                                                                                                                                            
                                       SP1_01(+)0.921                                                                                                                                                                                                                                                                       MSX1_01(+)0.908                                                                     YY1_01(-)0.996                                                                                                                                               
                                         GGCATg                                                                                                                                                                                                                                                                                ttaatggtttGTTGAaaa                                                                                                                                                                                                                            
                                         TEF1_Q6(+)0.915                                                                                                                                                                                                                                                                       CMYB_01(+)0.989                                                                                                                                                                                                                               
