# Supplementary material for: Transcriptional double-autorepression feedforward circuits act for multicellularity and nervous system development
Source: BMC Genomics. 2011 May 11;12:228. doi: 10.1186/1471-2164-12-228 (PMC3116505; doi:10.1186/1471-2164-12-228)
Supplement: Additional file 4 — Alignments of conserved blocks for 5169 human-mouse orthologs with conserved TFBSs. The location and motif information for 386237 TFBSs are displayed in a character-based alignment-embedded layout. Each file name stands for a gene symbol and the file contains the alignments of conserved blocks with TFBS information for the corresponding gene. Each alignment is not interleaved. The graphical alignments with TFBS information for the 5169 human-mouse ortholog pairs are provided in a browsable format at our website http://genet.med.kagawa-u.ac.jp/pub/HMO_5169/List.htm, together with the character-based alignments with TFBSs and raw sequences contained in Additional files 4 and 2 respectively. [file 1471-2164-12-228-S4.ZIP › Additional_file_4/Text-based_Alignments/AHDC1.aln.txt]

---------- AHDC1 ----------

                                                  PAX4_03(+)1               CKROX_Q2(+)0.945                                               
                                                  ttctcgCACCCt              cCCCGCccg                                                      
                                         E2F1_Q3(+)0.943        SP1_01(-)0.962                      SF1_Q6(-)1                             
                                         ggTCCCGg               tgtCAGCCct                          CAAGGtca                               
                                       IK2_01(-)0.978   YY1_01(+)0.918     SP1_01(-)1            LRH1_Q5(-)1                               
                                       ctggTCCCGgct     caccCTCATgtcagccc  gccCCGCCcg            ggaCAAGGtcag                              
                             |         -80       |         -60       |         -40       |         -20                                     
Mouse     -90       tctctttcctTGGCAGGTTCTGGTCCCGGCTTCTCGCACCCTCATGTCAGCCCTGGCCCCGCCCGGCGGCCCGAGGAGGACAAGGTCAGG                 -1     Mouse
                              |||||||| |||||||||||||||||||||||||||||||||| ||||||||||||||||| | |||||||||||||||                              
Human     -90       tcttcctgccTGGCAGGTCCTGGTCCCGGCTTCTCGCACCCTCATGTCAGCCCCGGCCCCGCCCGGCGGCCTGCGGAGGACAAGGTCAGG                 -1     Human
                             |         -80       |         -60       |         -40       |         -20                                     
                                       ctggTCCCGgct     caccCTCATgtcagccc  gccCCGCCcg            ggaCAAGGtcag                              
                                       IK2_01(-)0.978   YY1_01(+)0.918     SP1_01(-)1            LRH1_Q5(-)1                               
                                         ggTCCCGg               tgtCAGCCcc                          CAAGGtca                               
                                         E2F1_Q3(+)0.943        SP1_01(-)0.962                      SF1_Q6(-)1                             
                                                  ttctcgCACCCt              cCCCGCccg                                                      
                                                  PAX4_03(+)1               CKROX_Q2(+)0.945                                               


                                                                     SP1_01(+)0.972                                     
                                                                     gcGGCAGagc                                         
                                                      PAX4_03(-)0.907                                                   
                                                      aGTGTGacggcc                                                      
                                                     AP2REP_01(+)1   E2F1_Q3(-)0.925                                    
                                                     CAGTGtg         gCGGCAga                                           
                                       AP2REP_01(-)0.907  SP1_01(-)0.943                                                
                                       ccCACAG            tgaCGGCCca                                                    
                    -80       |         -60       |         -40       |         -20                                     
Mouse     -449      ctctgatcatGTCTTGTTGCCCACAGAGATAACCAGTGTGACGGCCCAGGCGGCAGAGCCGAGGGTGAGTacagcctgag      -370     Mouse
                              ||||||||||||||||||||  |||||||||| |||||||||||||||||||||||||||                              
Human     -840      tctattgcccGTCTTGTTGCCCACAGAGATCTCCAGTGTGACAGCCCAGGCGGCAGAGCCGAGGGTGAGTggtgggggtt      -761     Human
                    -80       |         -60       |         -40       |         -20                                     
                                       ccCACAG            tgaCAGCCca                                                    
                                       AP2REP_01(-)0.907  SP1_01(-)0.962                                                
                                                     CAGTGtg         gCGGCAga                                           
                                                     AP2REP_01(+)1   E2F1_Q3(-)0.925                                    
                                                      aGTGTGacagcc                                                      
                                                      PAX4_03(-)0.907                                                   
                                                                     gcGGCAGagc                                         
                                                                     SP1_01(+)0.972                                     


                                  IK2_01(+)0.969                               
                                  ctgAGGGAgctg                                 
                             |         -20                                     
Mouse     -553      gtcaggaggaAGCCCTGAGGGAGCTGGGGtggcatctgg      -515     Mouse
                              ||| |||||||||| ||||                              
Human     -942      cgctggacagAGCGCTGAGGGAGCCGGGGgtggtacctg      -904     Human
                             |         -20                                     
                                  ctgAGGGAgccg                                 
                                  IK2_01(+)0.969                               


                                                                         MYOGENIN_Q6(-)0.964                                                                                                                                                                                                                                                                                 
                                                                         cATCTGca                                                                                                                                                                                                                                                                                            
                                                                      GATA2_01(-)0.979                                                                                                                                                                                                                                                                                       
                                                                      ctTCATCtgc                                                                                                                                                                                                                                                                                             
                                                                      GATA1_01(-)0.988                                                                                                                                                                                                                                                                                       
                                                                      ctTCATCtgc                                                                                                                                                                                                                                                                                             
                                                                    E47_01(-)0.934             LRF_Q2(+)0.911                                                                                                                                                                    MYOGENIN_Q6(-)1                                                                             
                                                                    ttcttcATCTGcaaa            atagCCCCT                                                                                                                                                                         cAGCTGac                                                                                    
                                                                   YY1_01(+)0.922        CRX_Q4(+)0.948              TEF1_Q6(+)0.915                                                                                                                                           MYOGENIN_Q6(+)1                                                                               
                                                                   tttcTTCATctgcaaaa     ttatTAATAgccc               GGTATg                                                                                                                                                    ccCAGCTg                                                                                      
                                                                 TEF1_Q6(-)0.972        EN1_01(+)0.93           YY1_01(-)0.922                                                                                                                                       PAX4_03(+)1                                                                                             
                                                                 cATTTC                 GTTATta                 ggattggtATGAAgaat                                                                                                                                    ccacaaCACCCc                                                                                            
                                                                CEBPB_01(-)0.996      CRX_Q4(-)0.948          GATA2_01(+)0.979                                                       EN1_01(+)0.917                                                               VDR_Q3(-)0.947     SP1_01(-)0.962                                                                          
                                                                ccATTTCttcatct        gggtTATTAatag           cagGATTGgt                                                             GTGCTca                                                                      gctccacaacACCCC    tgaCAGCCat                                                                              
                                                               IRF1_Q6(+)0.975       LRF_Q2(-)0.981           GATA1_01(+)0.997                                                    PAX4_03(-)0.903                                                            CEBPB_01(-)0.97  MYOD_01(-)0.905                                                                                
                                                               tcCATTT               GGGGTtatt                cagGATTGgt                                                          tAGGTGctcact                                                               aaGTTGCtccacaa   ccccAGCTGaca                                                                                   
                                                             TFIII_Q6(-)1  YY1_01(-)0.996     LRF_Q2(+)0.943 ETS1_B(+)0.943                                                    AP2REP_01(+)0.932                       SP1_01(+)0.924                      HSF2_01(+)0.995    MYOD_01(+)0.905                          LRF_Q2(-)0.943                                        
                                                             CCTCCattt     tctgcaaaATGGGgtta  aataGCCCC      acAGGATtggtatga                                                   CAGTAgg                                 caGGCGCtgt                          CGAAGttgct         cccCAGCTgaca                             GGGGCcctc                                             
                                     GATA2_01(+)0.9 94      PEA3_Q6(+)0.937         LRF_Q2(-)0.923        AP2REP_01(-)0.907                              SP1_01(-)0.962   P300_01(+)0.944 MSX1_01(-)0.9       HSF2_01(-)0.995                           P300_01(+)0.95       E47_01(+)0.943                   HES1_Q2(-)0.906                                                
                                     aatGATATta             gCCTCCa                 TGGGGttat             ctCACAG                                        ttcCAGCCca       gcgtGCAGTaggtg  cACTAAacc           ggtccTTTCC                                ggccGAAGTtgctc       ccccCAGCTgacagc                  ccaagCACGGgggcc                                                
                                     GATA1_01(+)0.9 9      YY1_01(+)1              CRX_Q4(-)0.952    TFIII_Q6(-)0.973             IRF1_Q6(-)0.975      PEA3_Q6(+)1     SP1_01(+)0.949    CRX_Q4(+)0.948       CREL_01(+)1                            CMYB_01(+)0.989        E47_01(-)0.943        SP1_01(+)0.972      LRF_Q2(-)1                                             
                                     aatGATATta            agccTCCATttcttcat       atggGGTTAttaa     CCTACctca                    AAATGaa              gCTTCCa         ctGGCGTgca        tcacTAAACctga        ggtccTTTCC                             tcaggccgaaGTTGCtcc     acccccAGCTGacag       ctGGCAGagt          GGGGGccct                                              
                        -320      |         -300       |         -280      |         -260      |         -240      |         -220      |         -200      |         -180      |         -160      |         -140      |         -120      |         -100      |         -80       |         -60       |         -40       |         -20                                     
Mouse     -866      gaatgaaccaATGAGTGAATGATATTAGTTC-ATGTCTGAGCCTCCATTTCTTCATCTGCAAAATGGGGTTATTAATAGCCCCTACCTCACAGGATTGGTATGAAGAATCAAATGAAGCAATGCCTGGACAGCTTCCAGCCCAGTGCCTGGCGTGCAGTAGGTGCTCACTAAACCTGAGCTACGGTGGTCCTTTCCAGGCGCTGTCCACACCCCAAGGCCTGGGCTCAGGCCGAAGTTGCTCCACAACACCCCCAGCTGACAGCCATCGACTGGCAGAGTCCCCAAGCACGGGGGCCCTCTGTTTACCAGGTCAGtcaggaggaa      -543     Mouse
                              |||| |||||||| ||| ||  || |||||||||||||||||||||||||||||||||||||||||||||||||||||||||||||||||||||||||| ||||||| | ||||||||||||||||||||||||| ||||||| ||||||||||||||||||||||||||| || |||||||||||||||||||||||| |||| ||||||||||||||||||||||||||||||| ||||||||||||||||||| |||||||||||| ||||| ||||||||||||||| | | |||||||||                              
Human     -1268     taatgagtgtATGAATGAATGATGTTACTTTTATCTCTGAGCCTCCATTTCTTCATCTGCAAAATGGGGTTATTAATAGCCCCTACCTCACAGGATTGGTATGAAGAATTAAATGAAACGATGCCTGGACAGCTTCCAGCCCAGTACCTGGCGCGCAGTAGGTGCTCACTAAACCTGAGCTGCGATGGTCCTTTCCAGGCGCTGTCCACGCCCCGAGGCCTGGGCTCAGGCCGAAGTTGCTCCACAGCACCCCCAGCTGACAGCCAGCGACTGGCAGAGCCCCCAGGCACGGGGGCCCTCTCTCTTCCAGGTCAGccgggtgtct      -944     Human
                         -320      |         -300      |         -280      |         -260      |         -240      |         -220      |         -200      |         -180      |         -160      |         -140      |         -120      |         -100      |         -80       |         -60       |         -40       |         -20                                     
                                     aatGATGTta            agccTCCATttcttcat       atggGGTTAttaa     CCTACctca                    AAATGaa              gCTTCCa         ctGGCGCgca        tcacTAAACctga        ggtccTTTCC                             tcaggccgaaGTTGCtcc     acccccAGCTGacag       ctGGCAGagc          GGGGGccct                                              
                                     GATA1_01(+)0.99       YY1_01(+)1              CRX_Q4(-)0.952    TFIII_Q6(-)0.973             IRF1_Q6(-)0.975      PEA3_Q6(+)1     SP1_01(+)0.924    CRX_Q4(+)0.948       CREL_01(+)1                            CMYB_01(+)0.989        E47_01(-)0.943        SP1_01(+)0.972      LRF_Q2(-)1                                             
                                     aatGATGTta             gCCTCCa                 TGGGGttat             ctCACAG                                        ttcCAGCCca       gcgcGCAGTaggtg  cACTAAacc           ggtccTTTCC                                ggccGAAGTtgctc       ccccCAGCTgacagc                  ccaggCACGGgggcc                                                
                                     GATA2_01(+)0.98        PEA3_Q6(+)0.937         LRF_Q2(-)0.923        AP2REP_01(-)0.907                              SP1_01(-)0.962   P300_01(+)0.944 MSX1_01(-)0.9       HSF2_01(-)0.995                           P300_01(+)0.95       E47_01(+)0.943                   HES1_Q2(-)0.906                                                
                                                             CCTCCattt     tctgcaaaATGGGgtta  aataGCCCC      acAGGATtggtatga                                                   CAGTAgg                                 caGGCGCtgt                          CGAAGttgct         cccCAGCTgaca                             GGGGCcctc                                             
                                                             TFIII_Q6(-)1  YY1_01(-)0.996     LRF_Q2(+)0.943 ETS1_B(+)0.943                                                    AP2REP_01(+)0.932                       SP1_01(+)0.924                      HSF2_01(+)0.995    MYOD_01(+)0.905                          LRF_Q2(-)0.943                                        
                                                               tcCATTT               GGGGTtatt                cagGATTGgt                                                          tAGGTGctcact                                                               aaGTTGCtccacag   ccccAGCTGaca                                                                                   
                                                               IRF1_Q6(+)0.975       LRF_Q2(-)0.981           GATA1_01(+)0.997                                                    PAX4_03(-)0.903                                                            CEBPB_01(-)0.97  MYOD_01(-)0.905                                                                                
                                                                ccATTTCttcatct        gggtTATTAatag           cagGATTGgt                                                             GTGCTca                                                                      gctccacagcACCCC    tgaCAGCCag                                                                              
                                                                CEBPB_01(-)0.996      CRX_Q4(-)0.948          GATA2_01(+)0.979                                                       EN1_01(+)0.917                                                               VDR_Q3(-)0.947     SP1_01(-)0.962                                                                          
                                                                 cATTTC                 GTTATta                 ggattggtATGAAgaat                                                                                                                                    ccacagCACCCc                                                                                            
                                                                 TEF1_Q6(-)0.972        EN1_01(+)0.93           YY1_01(-)0.922                                                                                                                                       PAX4_03(+)1                                                                                             
                                                                   tttcTTCATctgcaaaa     ttatTAATAgccc               GGTATg                                                                                                                                                    ccCAGCTg                                                                                      
                                                                   YY1_01(+)0.922        CRX_Q4(+)0.948              TEF1_Q6(+)0.915                                                                                                                                           MYOGENIN_Q6(+)1                                                                               
                                                                    ttcttcATCTGcaaa            atagCCCCT                                                                                                                                                                         cAGCTGac                                                                                    
                                                                    E47_01(-)0.934             LRF_Q2(+)0.911                                                                                                                                                                    MYOGENIN_Q6(-)1                                                                             
                                                                      ctTCATCtgc                                                                                                                                                                                                                                                                                             
                                                                      GATA1_01(-)0.988                                                                                                                                                                                                                                                                                       
                                                                      ctTCATCtgc                                                                                                                                                                                                                                                                                             
                                                                      GATA2_01(-)0.979                                                                                                                                                                                                                                                                                       
                                                                         cATCTGca                                                                                                                                                                                                                                                                                            
                                                                         MYOGENIN_Q6(-)0.964                                                                                                                                                                                                                                                                                 


                                IRF1_Q6(+)1                          
                                ttCACTT                              
                             -20                                     
Mouse     -1005     ccaggcacttTCTTCACTTgtctatgcac      -977     Mouse
                              |||||||||                              
Human     -1386     acctcaggcaTCTTCACTTtttctttgca     -1358     Human
                             -20                                     
                                ttCACTT                              
                                IRF1_Q6(+)1                          


                                   GATA2_01(- )0.971                                    
                                   gaTAATCcat                                           
                                   GATA1_01(- )0.985                                    
                                   gaTAATCcat                                           
                                GATA2_01(+)0. 992                                       
                                tgaGATAAtc                                              
                                GATA1_01(+)0. 988                                       
                                tgaGATAAtc                                              
                           GATA2_01(+)0.979       EN1_01(+)0.917                        
                           ttaGATGAga             GTGCTtg                               
                           GATA1_01(+)0.988   NKX25_01(+)1                              
                           ttaGATGAga         taAAGTG                                   
                           -40       |          -20                                     
Mouse     -1110     agggaggttaGATGAGATAATCCAT-TAAAGTGCTTGGtgctggcagc     -1064     Mouse
                              |||||||||||| || ||||||||||||                              
Human     -1496     tggggaatttGATGAGATAATCTATATAAAGTGCTTGGcccagtgttt     -1449     Human
                            -40       |         -20                                     
                           tttGATGAga         taAAGTG                                   
                           GATA1_01(+)0.988   NKX25_01(+)1                              
                           tttGATGAga             GTGCTtg                               
                           GATA2_01(+)0.979       EN1_01(+)0.917                        
                                tgaGATAAtc                                              
                                GATA1_01(+)0.988                                        
                                tgaGATAAtc                                              
                                GATA2_01(+)0.992                                        
                                   gaTAATCtat                                           
                                   GATA1_01(-)0.985                                     
                                   gaTAATCtat                                           
                                   GATA2_01(-)0.971                                     


                                                                                                                                                                                      IK2_01(-)0.969                                                     GATA2_01(+)0.971                                                                       
                                                                                                                                                                                      gtgaTCCCTgcc                                                       attGATTAca                                                                             
                                                                                                                                                                                      EN1_01(+)0.93                                                      GATA1_01(+)0.985                                                                       
                                                                                                                                                                                      GTGATcc                                                            attGATTAca                                                                             
                                                                                                                                                                                     GATA2_01(-)0.971                                                   PITX2_Q2(-)1                                                                            
                                                                                                                                                                                     tgTGATCcct                                                         aattGATTAca                                                                             
                                                                                                                                                                                     GATA2_01(+)0.974                                                   IRF1_Q6(-)0.959                                                                         
                                                                                                                                                                                     tgtGATCCct                                                         AATTGat                                                                                 
                                                                                                                           YY1_01(+)0.906                                            GATA1_01(-)0.983                                                   CRX_Q4(-)1                                                                              
                                                                                                                           atgtAGCATccatagcc                                         tgTGATCcct                                                         aattGATTAcagt                                                                           
                                                                                                                   YY1_01(-)0.906                                                    GATA1_01(+)0.988                                                 EN1_01(+)1                                                                                
                                                                                                                   aaatatttATGTAgcat                                                 tgtGATCCct                                                       GTAATtg                                                                                   
                                                                 GATA2_01(-)0.972                                  HFH3_01(+)0.981                                              GATA2_01(+)0.98                                                     MSX1_01(+)1                                                                                 
                                                                 ctAGATCtaa                                        aaaTATTTatgta                                                acaGATGTga                                                          aagTAATTg                                                                                   
                                                                 GATA2_01(+)0.972                                  CRX_Q4(-)0.904                                               GATA1_01(+)0.99                                                    S8_01(-)1                                                                                    
                                                                 ctaGATCTaa                                        aaatATTTAtgta                                                acaGATGTga                                                         caagTAATTgattaca                                                                             
                                                                 GATA1_01(-)0.985                                 FREAC7_01(-)1                                                MYOGENIN_Q6(+)0.964                                                 MSX1_01(-)0.901                                                                              
                                                                 ctAGATCtaa                                       taaataTTTATgtagc                                             gaCAGATg                                                            cAAGTAatt                                                                                    
                                                                 GATA1_01(+)0.985                             HFH3_01(-)0.981  YY1_01(+)1                                    E47_01(+)0.934                                                        CRX_Q4(+)0.955                                                                               
                                                                 ctaGATCTaa                                   tccgtAAATAttt    agcaTCCATagcccagg                             aagaCAGATgtgatc                                                       caagTAATTgatt                                                                                
                                              IK2_01(+)1    TEF1_Q6(-)0.915                                   CRX_Q4(+)0.904  POU1F1_Q6(-)0.985                             YY1_01(-)0.902          HSF2_01(+)0.992     PAX4_03(+)0.907    AP2REP_01(+)0.918                         PAX4_03(-)0.903                                            
                                              cttTGGGAatca  cATGCC                                            tccgTAAATattt   tagcATCCAt                                    caagacagATGTGatcc       TGAAGagccc          gggagaCACACt       CAGTCac                                   aAGGTGaaatag                                               
                        |         -280      |         -260      |         -240      |         -220        |         -200      |         -180      |         -160      |         -140      |         -120      |         -100      |         -80       |         -60       |         -40       |         -20                                     
Mouse     -1734     ctctgcagctCTGAGTCTTCAGGCTCCTTTGGGAATCAAACATGCCTAGATCTAAGTCCTAGCGCCCCCCTGACCAGCTCAG--AGTCACTCCGTAAATATTTATGTAGCATCCATAGCCCAGGCTCCGGGGTCAGAGGATACAGCAGTAAACAAGACAGATGTGATCCCTGCCCCTGAAGAGCCCACAGTCTCAAGGGAGACACACTAAATGGCCAGTCACACAAGTAATTGATTACAGTTGTGATAAATCCTATGAAGGTGAAATAGACAGGGCTCCGGGAGGAcagacagact     -1441     Mouse
                              ||||||| ||||||| |||||||| ||| |||||||| ||||||| ||| ||| |  |||||||||||||||  ||||| || ||||||||||||||||||| |||||||||||| || |||||||  ||||||||  ||||||||||||||||||||||||| ||||||||||||||| |||   ||| |||||||||||  ||||||||| |||||||||||||| |||||  || ||| |||||||||||||||| | ||||||| | |||||                              
Human     -2475     agccatggccCTGAGTCCTCAGGCTTCTTTGGGAGTCAGACATGCCTGGATCTAAATCCCAGCTCTGCCCTGACCAGCTCAGGGAGTCAGTCGGTAAATATTTATGTAGCATTCATAGCCCAGGCCCCAGGGTCAGGTGATACAGCGATAAACAAGACAGATGTGATCCCTGCTCCTGAAGAGCCCACACTCTTGTGGGGGACACACTAAACAGCCAGTCACGCAAGTAATTGATTATAGTTGCAATGAATACTATGAAGGTGAAATACATAGGGCTCTGAGAGGAtgtagcaggg     -2180     Human
                          |         -280      |         -260      |         -240      |         -220      |         -200      |         -180      |         -160      |         -140      |         -120      |         -100      |         -80       |         -60       |         -40       |         -20                                     
                                              cttTGGGAgtca  cATGCC                                            tcggTAAATattt   tagcATTCAt                                    caagacagATGTGatcc       TGAAGagccc          gggggaCACACt       CAGTCac                                   aAGGTGaaatac                                               
                                              IK2_01(+)1    TEF1_Q6(-)0.915                                   CRX_Q4(+)0.904  POU1F1_Q6(-)1                                 YY1_01(-)0.902          HSF2_01(+)0.992     PAX4_03(+)0.907    AP2REP_01(+)0.918                         PAX4_03(-)0.903                                            
                                                                 ctgGATCTaa                                   tcggtAAATAttt    agcaTTCATagcccagg                             aagaCAGATgtgatc                                                       caagTAATTgatt                                                                                
                                                                 GATA1_01(+)0.985                             HFH3_01(-)0.981  YY1_01(+)0.922                                E47_01(+)0.934                                                        CRX_Q4(+)0.955                                                                               
                                                                 ctGGATCtaa                                       taaataTTTATgtagc                                             gaCAGATg                                                            cAAGTAatt                                                                                    
                                                                 GATA1_01(-)0.988                                 FREAC7_01(-)1                                                MYOGENIN_Q6(+)0.964                                                 MSX1_01(-)0.901                                                                              
                                                                 ctgGATCTaa                                        aaatATTTAtgta                                                acaGATGTga                                                         caagTAATTgattata                                                                             
                                                                 GATA2_01(+)0.972                                  CRX_Q4(-)0.904                                               GATA1_01(+)0.99                                                    S8_01(-)1                                                                                    
                                                                 ctGGATCtaa                                        aaaTATTTatgta                                                acaGATGTga                                                          aagTAATTg                                                                                   
                                                                 GATA2_01(-)0.974                                  HFH3_01(+)0.981                                              GATA2_01(+)0.98                                                     MSX1_01(+)1                                                                                 
                                                                                                                   aaatatttATGTAgcat                                                 tgtGATCCct                                                       GTAATtg                                                                                   
                                                                                                                   YY1_01(-)0.906                                                    GATA1_01(+)0.988                                                 EN1_01(+)1                                                                                
                                                                                                                           atgtAGCATtcatagcc                                         tgTGATCcct                                                         aattGATTAtagt                                                                           
                                                                                                                           YY1_01(+)0.906                                            GATA1_01(-)0.983                                                   CRX_Q4(-)1                                                                              
                                                                                                                                                                                     tgtGATCCct                                                         AATTGat                                                                                 
                                                                                                                                                                                     GATA2_01(+)0.974                                                   IRF1_Q6(-)0.959                                                                         
                                                                                                                                                                                     tgTGATCcct                                                         aattGATTAta                                                                             
                                                                                                                                                                                     GATA2_01(-)0.971                                                   PITX2_Q2(-)1                                                                            
                                                                                                                                                                                      GTGATcc                                                            attGATTAta                                                                             
                                                                                                                                                                                      EN1_01(+)0.93                                                      GATA1_01(+)0.985                                                                       
                                                                                                                                                                                      gtgaTCCCTgct                                                       attGATTAta                                                                             
                                                                                                                                                                                      IK2_01(-)0.969                                                     GATA2_01(+)0.971                                                                       


                              LRF_Q2(-)0.981                                    
                              GGGGTccat                                         
                    -40       |         -20                                     
Mouse     -1776     tcagcagttgGGGGTCCATGCAGCTCACTGaggtcctggt     -1737     Mouse
                              ||||||||| |||||| |||                              
Human     -2532     tcacagtgttGGGGTCCATTCAGCTCCCTGctccctgaga     -2493     Human
                    -40       |         -20                                     
                              GGGGTccat                                         
                              LRF_Q2(-)0.981                                    


                                 AP2REP_01(+)0.907                    
                                 CTGTGgg                              
                              -20                                     
Mouse     -2089     ctgcacgcagTTCCTGTGGGctgcattcct     -2060     Mouse
                              ||||||||||                              
Human     -2670     ctctgcagtcTTCCTGTGGGgtgacagcat     -2641     Human
                              -20                                     
                                 CTGTGgg                              
                                 AP2REP_01(+)0.907                    


                                                                                                                                                                                         TST1_01(+)0.926                                                                                                                                                                    
                                                                                                                                                                                         cttAAATTagaccac                                                                                                                                                                    
                                              GATA2_01(+)0 .98                                                                                                                         CRX_Q4(+)0.904                                                                                                                                                                       
                                              ccaGATGTcc                                                                                                                               gcctTAAATtaga                                                                                                                                                                        
                                              GATA1_01(+)0 .99                                                                                                                        S8_01(+)1                                                                                                                                                                             
                                              ccaGATGTcc                                                                                                                              agccttaAATTAgacc                                                                                                                                                                      
                                             MYOGENIN_Q6(+ )0.964                                      CRX_Q4(-)0.9                                                                 CRX_Q4(-)0.907                                          SOX17_01(-)1                                                                                                                    
                                             ccCAGATg                                                  ggagTGTTAcaca                                                                ccagCCTTAaatt                                           ATTGTt                                                                                                                          
                                           E47_01(+)0.934                                      MSX1_01(+)0.928                                                                IK2_01(-)1                                                GATA2_01(+)0.979                                                                                                                    
                                           ttccCAGATgtccct                                     gggTATCTg                                                                      ttccTCCCAgcc                                              aagGATTGtt                                                                                                                          
                                        STAT5A_01(-)0.995                                      GATA2_01(-)0.995                                               GATA2_01(+)0.992    SP1_01(-)0.962                             NKX25_01(+)1 SOX5_01(-)1                                                                                                                       
                                        agCTTCCcagatgtc                                        ggGTATCtgg                                                     ttaGATAAtt          tccCAGCCtt                                 agAAGTG      ggATTGTtgc                                                                                                                        
                                        IK2_01(-)1                                             GATA1_01(-)0.993                                               GATA1_01(+)0.988 PEA3_Q6(+)0.937   EN1_01(-)0.926              HSF2_01(+)0.998 CEBPB_01(-)0.97                                                                                                                
                                        agctTCCCAgat                                           ggGTATCtgg                                                     ttaGATAAtt       tCCTCCc           agACCAC                     AGAAGtggct      ttGTTGCaggagct                                                                                                                 
                                        CEBPB_01(-)0.95                                       LRF_Q2(-)0.904  AP2REP_01(-)0.907                         CRX_Q4(-)0.955      ELF1_Q6(-)1  CRX_Q4(-)0.955       HSF2_01(+)0.998           GATA1_01(+)0.997                                                               HSF2_01(-)0.992                                      
                                        agCTTCCcagatgt                                        TGGGTatct       taCACAG                                   aatgGCTTAgata       tgTTCCTcccag cttaAATTAgacc        AGAAGgagcc                aagGATTGtt                                                                     tgtggCTTCA                                           
                     -320      |         -300      |          -280      |         -260      |         -240      |         -220      |         -200      |         -180      |         -160      |         -140      |         -120      |         -100      |         -80       |           -60       |         -40       |         -20                                     
Mouse     -2505     aggttgcagaTTAAAATGACAGCTTCCCAGATGTCCCT-CAGATGTGTGAGTCAGGCCCTCCTGGACTAGGGCCTGGGTATCTGGAGTGTTACACAGCTCCTCCGCTCCCCTGAGCTCAGGGTTTAGAAGCCAATGGCTTAGATAATTTCAGTGTTCCTCCCAGCCTTAAATTAGACCACAGCTCTAGAAGGAGCCTTTGCAGAAGTGGCTAAAGGATTGTTGCAGGAGCTGAGAGGAGAAAGAGGGTTTGGCCTTAA--AAGAATTGAGAACTCTGCCTCTGAGCAGCTGTGTGGCTTCAGGCGAGGTTCACAagggctctgg     -2185     Mouse
                              ||||||  |||| ||||||||||||||| || || | |||||||    | |||||||||||||||||||||||||| ||||||||||||||       ||| | || |||| ||| ||||||||||| ||||||||||| |  ||||||||||||||||||||||||||| || ||||||||||| ||| ||||||||||| |||||||||| ||||||||| |||  ||| |||| ||||| |||||   ||||||   ||  |||||||| ||||||| |||| |||||||| || | ||||                              
Human     -3149     gggtagctggTTAAAAATACAGATTCCCAGATGTCCCTTCACATCTATGAGTCACATTCCCCTGGACTAGGGCCTGGGTATCTGGAATGTTACACAGCTCC-------CCCAG-GCCCAGGCTTTGGAAGCCAATGGGTTAGATAATTTTAAGGTTCCTCCCAGCCTTAAATTAGACCACGGCGCTAGAAGGAGCATTTTCAGAAGTGGCTGAAGGATTGTTACAGGAGCTGGGAGTGGAAGGAGGCTTTGGACTTAAGGCAGAATTAGAAATCCTGCCTCTTAGCAGCTATGTGACTTCAGGCAAGTTACACAtacactctga     -2834     Human
                          |         -300      |         -280      |         -260      |         -240      |         -220              |         -200      |         -180      |         -160      |         -140      |         -120      |         -100      |         -80       |         -60       |         -40       |         -20                                     
                                        agATTCCcagatgt                                        TGGGTatct       taCACAG                                   aatgGGTTAgata       ggTTCCTcccag cttaAATTAgacc        AGAAGgagca                aagGATTGtt                                                                     tgtgaCTTCA                                           
                                        CEBPB_01(-)0.965                                      LRF_Q2(-)0.904  AP2REP_01(-       )0.90 7                 CRX_Q4(-)0.952      ELF1_Q6(-)1  CRX_Q4(-)0.955       HSF2_01(+)0.998           GATA1_01(+)0.997                                                               HSF2_01(-)0.992                                      
                                        agatTCCCAgat                                           ggGTATCtgg                                                     ttaGATAAtt       tCCTCCc           agACCAC                     AGAAGtggct      ttGTTACaggagct                                                                                                                 
                                        IK2_01(-)1                                             GATA1_01(-)0.993                                               GATA1_01(+)0.988 PEA3_Q6(+)0.937   EN1_01(-)0.926              HSF2_01(+)0.998 CEBPB_01(-)0.95                                                                                                                
                                        agATTCCcagatgtc                                        ggGTATCtgg                                                     ttaGATAAtt          tccCAGCCtt                                 agAAGTG      ggATTGTtac                                                                                                                        
                                        STAT5A_01(-)0.997                                      GATA2_01(-)0.995                                               GATA2_01(+)0.992    SP1_01(-)0.962                             NKX25_01(+)1 SOX5_01(-)1                                                                                                                       
                                           ttccCAGATgtccct                                     gggTATCTg                                                                      ttccTCCCAgcc                                              aagGATTGtt                                                                                                                          
                                           E47_01(+)0.934                                      MSX1_01(+)0.928                                                                IK2_01(-)1                                                GATA2_01(+)0.979                                                                                                                    
                                             ccCAGATg                                                  ggaaTGTTAcaca                                                                ccagCCTTAaatt                                           ATTGTt                                                                                                                          
                                             MYOGENIN_Q6(+)0.964                                       CRX_Q4(-)0.9                                                                 CRX_Q4(-)0.907                                          SOX17_01(-)1                                                                                                                    
                                              ccaGATGTcc                                                                                                                              agccttaAATTAgacc                                                                                                                                                                      
                                              GATA1_01(+)0.99                                                                                                                         S8_01(+)1                                                                                                                                                                             
                                              ccaGATGTcc                                                                                                                               gcctTAAATtaga                                                                                                                                                                        
                                              GATA2_01(+)0.98                                                                                                                          CRX_Q4(+)0.904                                                                                                                                                                       
                                                                                                                                                                                         cttAAATTagaccac                                                                                                                                                                    
                                                                                                                                                                                         TST1_01(+)0.926                                                                                                                                                                    


                                   SP1_01(-)0.962                                        
                                   ccaCAGCCag                                            
                                  AP2REP_01(-)0.907                                      
                                  tcCACAG                                                
                             -40       |         -20                                     
Mouse     -2708     agaagtggtaCAGGTCCACAGCCAGACATGAGAGAGAGCcttgagttag     -2660     Mouse
                              ||||||||||||||| | || ||||||||                              
Human     -3418     tgggaggggcCAGGTCCACAGCCAGGCCTGGGAGAGAGCaaagtaggtg     -3370     Human
                             -40       |         -20                                     
                                  tcCACAG                                                
                                  AP2REP_01(-)0.907                                      
                                   ccaCAGCCag                                            
                                   SP1_01(-)0.962                                        


                                                                                     PEA3_Q6(-)0.937                                                                                                                   
                                                                                     aGGAGGt                                                                                                                           
                                                                                   ETS1_B(+)0.907                                  PEA3_Q6(-)0.937                                                                     
                                                                                   agAGGAGgtttgtct                                 gGGAGGt                                                                             
                        |         -160      |         -140      |         -120      |         -100      |         -80       |         -60       |          -40       |         -20                                     
Mouse     -3567     tggacagtcgGGAGGATGTGGCCAAAGGTCTTCATGGGTGGGTGGAGCAGAAGCAGCCACTGCAGAGGAGGTTTGTCTCTTCTGCCAAGATTACGCCCTTGGGCCCCAAGTGGGAGGTCTCTAAGGC-AGGAAGGCCTGGCCAGCCCCACCCTCAGTGAGGAAGGagagggactc     -3394     Mouse
                              |||||| ||| ||| ||||||||| |||||||| || |||||||  |||| | ||||||||||| |||||||||||||||| || ||||  |||||||  ||||||||||| | |||  |||||||  ||| ||||  ||||||||| ||| |||                              
Human     -3770     aggcctggcaGGAGGACGTGCCCAGAGGTCTTCACGGGTGGGTTGAACAGAAGCCACCACCGGAGAGGAGGTTTTTCTCTTCTGCCAAGATCACACCCTCAGGCCCCAGCTGGGAGGTCTCCAGGGCGGGGAAGGCTCGGCTAGCCTGACCCTCAGTAAGGGAGGgagggagggg     -3596     Human
                         |         -160      |         -140      |         -120      |         -100      |         -80       |         -60       |         -40       |         -20                                     
                                                                                   agAGGAGgtttttct                                 gGGAGGt                                                                             
                                                                                   ETS1_B(+)0.907                                  PEA3_Q6(-)0.937                                                                     
                                                                                     aGGAGGt                                                                                                                           
                                                                                     PEA3_Q6(-)0.937                                                                                                                   


                                        E2F1_Q3(-)0.925                                                                                                                                                                                                                                                                   
                                        cCGGCAct                                                                                                                                                                                                                                                                          
                                    E2F1_Q3(+)0.943                                                                                                                                                                                                                                                                       
                                    ctTCCCGg                                                                                                                                                                                                                                                                              
                                   PEA3_Q6(+)1                                                                                                                                                                                                                                                                            
                                   gCTTCCc                                                                                                                                                                                                                                                                                
                                  STAT5B_01(+)0.951                                                                                                                                                                                                                                                                       
                                  cgCTTCCcggcactc                                                                                                                                                                                                                                                                         
                                  STAT5A_01(-)0.995                                                                                                                                                                                                                GATA2_01( -)0.972                                      
                                  cgCTTCCcggcactc                                                                                                                                                                                                                  tcAGATCct a                                            
                                  IK2_01(-)0.978                                   MYOGENIN_Q6(+)1                                                                                                                                                                 GATA2_01( +)0.974                                      
                                  cgctTCCCGgca                                     gcCAGCTg                                                                                                                                                                        tcaGATCCt a                                            
                               STAT1_01(-)1                   LRF_Q2(-)      0.943                                                                                                                                                           IK2_01(+)0.969        GATA1_01( -)0.985                                      
                               tggcgctTCCCGgcactctgc          GGGGCcccc                                                                                                                                                                      ggaAGGGAgcca          tcAGATCct a                                            
                               HSF2_01(-)0.997                LRF_Q2(+)      1                                                                                                                                                     PAX4_03(-)0.907                 GATA1_01( +)0.988                                      
                               tggcgCTTCC                     ggggCCCCC                                                                                                                                                            gGTGTGgtgggg                    tcaGATCCt a                                            
                               ELK1_01(-)1                   LRF_Q2(-)0      .923                                                                                                                             IRF1_Q6(-)0.924    PAX4_03(-)1               IK2_01(-)0.969                                                 
                               tggcgCTTCCcggcac              TGGGGcccc                                                                                                                                        AAGAGaa            gGGGTGtggtgg              tgctTCCCTcag                                                   
                               CREL_01(+)0.952               LRF_Q2(+)0      .943                                    LRF_Q2(+)0.904                     TCF4_Q5(+)1                                         YY1_01(-)0.998       LRF_Q2(-)0.981            CEBPB_01(-)0.95                                                
                               tggcgCTTCC                    tgggGCCCC                                               actgACCCA                          cCTTTGac                                            ccaagagaATGGCtgcc    GGGGTgtgg                 tgCTTCCctcagat                                                 
                             E2F1_Q3(+)0.982                                                                                                                                                                                                                PEA3_Q6(+)1                                                   
                             gcTGGCGc                                                                                                                                                                                                                       gCTTCCc                                                       
                       -260      |         -240      |         -220            |         -200      |         -180        |         -160      |           -140      |         -120      |         -100      |         -80       |         -60       |         -40       |          -20                                     
Mouse     -3823     aggatgtgggCTGGCGCTTCCCGGCACTCTGCTCTGCAGGTTGGGGCCCCC------CTCCTAGCCAGCTGCTGTCCCTGTGGGCAAGCTCAG--ACACTGACCCAGAAGCAGACAAGCAGACAGAGG--ACCCTTTGACTTTTCATTCACAGACTTGGGCTAGATGGTACCTTTGAGAAGACGCCAAGAGAATGGCTGCCTGTTGGGGTGTGGTGGGGAAGGGAGCCAACTGCTTCCCTCAGATCCT-AAGGCTGCAAAAGAGcagtggacag     -3561     Mouse
                              |||||||||||||||||| ||| | ||||||||||||||||      |||| | ||||||| ||||||| |||||||||||||  |||||||||||  |||||||| ||||||||| |   ||||||||||||   | |||||||  ||||||| ||||||| ||| || |   ||||||||||||| |||    ||||||||||| ||| |||||||| ||| ||||||||||||||  ||||||||||||||                              
Human     -4047     aggatgtgggCTGGCGCTTCCCGGCACTGTGCACAGCAGGTTGGGGCCCCCAGCCCCCTCCCAACCAGCTGGTGTCCCTATGGGCAAGCTCAGACACACTGACCCAACAGCAGACAGGCAGACAGAAGTACCCCTTTGACTTT--GTCCACAGACCAGGGCTAGGTGGTACCCTTGGGAGGGGTCCAAGAGAATGGCCGCC----GGGGTGTGGTGAGGAGGGGAGCCAGCTGTTTCCCTCAGATCCTGGAGGCTGCAAAAGAGagcagtggcc     -3780     Human
                            -260      |         -240      |         -220      |         -200      |         -180      |         -160      |         -140      |           -120      |         -100      |         -80       |             -60       |         -40       |         -20                                     
                             gcTGGCGc                        tgggGCCCC                                               actgACCCA                          cCTTTGac                                            ccaagagaATGGCcgcc    GGGGTgtgg           gcCAGCTg                                                             
                             E2F1_Q3(+)0.982                 LRF_Q2(+)0.943                                          LRF_Q2(+)0.904                     TCF4_Q5(+)1                                         YY1_01(-)0.998       LRF_Q2(-)0.981      MYOGENIN_Q6(+)1                                                      
                               tggcgCTTCC                    TGGGGcccc                                                                                                                                        AAGAGaa            gGGGTGtggtga              tgTTTCCctcagat                                                 
                               CREL_01(+)0.952               LRF_Q2(-)0.923                                                                                                                                   IRF1_Q6(-)0.924    PAX4_03(-)1               CEBPB_01(-)0.941                                               
                               tggcgCTTCCcggcac               ggggCCCCC                                                                                                                                                            gGTGTGgtgagg            tgttTCCCTcag                                                   
                               ELK1_01(-)1                    LRF_Q2(+)1                                                                                                                                                           PAX4_03(-)0.907         IK2_01(-)0.969                                                 
                               tggcgCTTCC                     GGGGCcccc                                                                                                                                                                      ggaGGGGAgcca          tcaGATCCtg                                             
                               HSF2_01(-)0.997                LRF_Q2(-)0.943                                                                                                                                                                 IK2_01(+)0.956        GATA1_01(+)0.988                                       
                               tggcgctTCCCGgcactgtgc                                                                                                                                                                                                               tcAGATCctg                                             
                               STAT1_01(-)1                                                                                                                                                                                                                        GATA1_01(-)0.985                                       
                                  cgctTCCCGgca                                                                                                                                                                                                                     tcaGATCCtg                                             
                                  IK2_01(-)0.978                                                                                                                                                                                                                   GATA2_01(+)0.974                                       
                                  cgCTTCCcggcactg                                                                                                                                                                                                                  tcAGATCctg                                             
                                  STAT5A_01(-)0.995                                                                                                                                                                                                                GATA2_01(-)0.972                                       
                                  cgCTTCCcggcactg                                                                                                                                                                                                                                                                         
                                  STAT5B_01(+)0.951                                                                                                                                                                                                                                                                       
                                   gCTTCCc                                                                                                                                                                                                                                                                                
                                   PEA3_Q6(+)1                                                                                                                                                                                                                                                                            
                                   gCTTCCc                                                                                                                                                                                                                                                                                
                                   PEA3_Q6(+)1                                                                                                                                                                                                                                                                            
                                    ctTCCCGg                                                                                                                                                                                                                                                                              
                                    E2F1_Q3(+)0.943                                                                                                                                                                                                                                                                       
                                        cCGGCAct                                                                                                                                                                                                                                                                          
                                        E2F1_Q3(-)0.925                                                                                                                                                                                                                                                                   


                                                           IRF1_Q6(-)1                                                    
                                                           AAGTGag                                                        
                                                         NKX25_01(+)1                                                     
                                                         ggAAGTG                                                          
                                                        PEA3_Q6(-)1                                                       
                                                        cGGAAGt                                                           
                                                   SP1_01(+)0.943                                                         
                                                   gaGGCCGgaa                                                             
                                                   ELK1_01(+)1                                                            
                                                   gaggccGGAAGtgaga                                                       
                                          YY1_01(+)0.92                                                                   
                                          gaggGTCATgaggccgg                                                               
                                          ER_Q6(-)1                                LRF_Q2(+)0.952                         
                                          gagGGTCAtgaggccggaa                      tggcTCCCC                              
                                       CKROX_Q2(-)1   P300_01(+)0.95               IK2_01(-)0.956                         
                                       agaGAGGGt      gccgGAAGTgagag               tggcTCCCCagg                           
                      -80       |         -60       |         -40       |         -20                                     
Mouse     -3987     gggagtgctcGCAGGCTGCAGAGAGGGTCATGAGGCCGGAAGTGAGAGCTGGGACTGGCAGCTTGGCTCCCCaggggaggtt     -3906     Mouse
                              ||| |||| |||||||||||||||||||||||||||||||||| |||||||| |||||||||                              
Human     -4211     ggaggagtgtGCAAGCTGGAGAGAGGGTCATGAGGCCGGAAGTGAGAGCTGGGGCTGGCAGCCTGGCTCCCCtggggaggca     -4130     Human
                      -80       |         -60       |         -40       |         -20                                     
                                       agaGAGGGt      gccgGAAGTgagag               tggcTCCCCtgg                           
                                       CKROX_Q2(-)1   P300_01(+)0.95               IK2_01(-)0.956                         
                                          gagGGTCAtgaggccggaa                      tggcTCCCC                              
                                          ER_Q6(-)1                                LRF_Q2(+)0.952                         
                                          gaggGTCATgaggccgg                                                               
                                          YY1_01(+)0.92                                                                   
                                                   gaggccGGAAGtgaga                                                       
                                                   ELK1_01(+)1                                                            
                                                   gaGGCCGgaa                                                             
                                                   SP1_01(+)0.943                                                         
                                                        cGGAAGt                                                           
                                                        PEA3_Q6(-)1                                                       
                                                         ggAAGTG                                                          
                                                         NKX25_01(+)1                                                     
                                                           AAGTGag                                                        
                                                           IRF1_Q6(-)1                                                    


                                         CRX_Q4(+)0.907                                              
                                         tcctTAAGGgcat                                               
                              SP1_01(+)0.962                                                         
                              atGGCTGtgt                                                             
                     -60       |         -40       |         -20                                     
Mouse     -4530     gctgattggcATGGCTGTGTGTCCTTAAGGGCATGACTAAGCCTCTCTGTGttcacattta     -4470     Mouse
                              |||||||| ||| ||||||||||| ||| | ||||||||||                              
Human     -4588     attgaatgagATGGCTGTTTGTTCTTAAGGGCATAACTTAACCTCTCTGTGcctctattta     -4528     Human
                     -60       |         -40       |         -20                                     
                              atGGCTGttt                                                             
                              SP1_01(+)0.962                                                         
                                         ttctTAAGGgcat                                               
                                         CRX_Q4(+)0.907                                              


                              GATA2_01(-)0.974                           
                              ctGAATCttt                                 
                              GATA1_01(-)0.99                            
                              ctGAATCttt                                 
                       |         -20                                     
Mouse     -4610     cagggctagtCTGAATCTTTGGAtgatgaagca     -4578     Mouse
                              |||||||| ||||                              
Human     -4664     ggggagggcgCTGAATCTCTGGAcaccaaagaa     -4632     Human
                       |         -20                                     
                              ctGAATCtct                                 
                              GATA1_01(-)0.99                            
                              ctGAATCtct                                 
                              GATA2_01(-)0.974                           


                            GATA2_01(+)0.971                           
                            agaGATTAga                                 
                            GATA1_01(+)0.985                           
                            agaGATTAga                                 
                     |         -20                                     
Mouse     -4655     gggggaaaagAGATTAGAAGTggtagttgag     -4625     Mouse
                              |||||||||||                              
Human     -4734     agaggaggatAGATTAGAAGTcaaaaattag     -4704     Human
                     |         -20                                     
                            ataGATTAga                                 
                            GATA1_01(+)0.985                           
                            ataGATTAga                                 
                            GATA2_01(+)0.971                           


                                                                                                                                                                                                                                      SP1_01(+)0.949                                                                                                                                                                                                                                                                                                                                                                                                                                                                                                                                                                            
                                                                                                                                                                                                                                      ggGGCGTggc                                                                                                                                                                                                                                                                                                                                                                                                                                                                                                                                                                                
                                                                                                                                                                                                                                                                                 LRF_Q2(-)1                                                                                                                                                                                                                                                                                                                                                                                                                                                                                                                                     
                                                                                                                                                                                                                                                                                 GGGGGcggg                                                                                                                                                                                                                                                                                                                                                                                                                                                                                                                                      
                                                                                                                                                                                                                                                                            SP1_01(+)1                                                                                                                                                                                                                                                                                                                                                                                                                                                                                                                                          
                                                                                                                                                                                                                                                                            tgGGCGGggg                                                                                                                                                                                                                                                                                                                                                                                                                                                                                                                                          
                                                                                                                                                                                                                                                                                                                                                                                                                                                    PEA3_Q6(-)1                                                                                                                                                                                                                                                                                                                                                                 
                                                                                                                                                                                                                                                                                                                                                                                                                                                    aGGAAGg                                                                                                                                                                                                                                                                                                                                                                     
                                                                                                                                                                                                                                                                                                                                                                                                                                                  TFIII_Q6(+)0.919                                                                                                                                                                                                                                                                                                                                                              
                                                                                                                                                                                                                                                                                                                                                                                                                                                  ggagGAAGG                                                                                                                                                                                                                                                                                                                                                                     
                                                                                                                                                                                                      PEA3_Q6(-)0.937                                                                             PEA3_Q6(-)0.937                                                                                                                                PEA3_Q6(-)0.937                                                                                                                                                                                                                                                                                                                                                                
                                                                                                                                                                                                      gGGAGGa                                                                                     gGGAGGa                                                                                                                                        gGGAGGa                                                                                                                                                                                                                                                                                                                                                                        
                                                                                                                                                                                                                                                                  PEA3_Q6(-)0.937                                                                                                    SP1_01(+)0.972                                            ELF1_Q6(+)1                                                                                                                                                                                                                                                                                                                                                                      
                                                                                                                                                                                                                                                                  gGGAGGg                                                                                                            agGGCAGgag                                                gagggAGGAAgg                                                                                                                                                                                                                                                                                                                                                                     
                                                                                                                                                                                                                                                                                                                                                                                                                                                        CKROX_Q2(-)1                                                                                                                                                                                                                                                                                                                                                            
                                                                                                                                                                                                                                                                                                                                                                                                                                                        aggGAGGGc                                                                                                                                                                                                                                                                                                                                                               
                                                                                                                                                                                                                                                                                                                                                                                                                                                      TFIII_Q6(+)1                                                                                                                                                                                                                                                                                                                                                              
                                                                                                                                                                                                                                                                                                                                                                                                                                                      gaagGGAGG                                                                                                                                                                                                                                                                                                                                                                 
                                                                                                                                                                                                                                                                                                                                                                                                                                                     IK2_01(+)0.969                                                                                                                                                                                                                                                                                                                                                             
                                                                                                                                                                                                                                                                                                                                                                                                                                                     ggaAGGGAgggc                                                                                                                                                                                                                                                                                                                                                               
                                                                                                                                                                                                      PEA3_Q6(-)0.937                                                                             PEA3_Q6(-)0.937                                                                                                                                 TFIII_Q6(+)0.919                                    AP2REP_01(+)1                                                                                                                                                                                                                                                                                                             
                                                                                                                                                                                                      gGGAGGa                                                                                     gGGAGGa                                                                                                                                         ggagGAAGG                                           CAGTGgc                                                                                                                                                                                                                                                                                                                   
                                                                                                                                                                                                                                                                                                                                                                                                                                               ELF1_Q6(+)1                                                                                      LRF_Q2(-)0.911                                                                                                                                                                                                                                                                  
                                                                                                                                                                                                                                                                                                                                                                                                                                               gagggAGGAAgg                                                                                     AGGGGgcgg                                                                                                                                                                                                                                                                       
                                                                                                 PAX4_03(-)0.903                                                                                                                                                  PEA3_Q6(-)0.937                                                                                                                                                             TFIII_Q6(+)1                                                                                         HSF2_01(-)0.991                                                                                                                                                                                                                                                              
                                                                                                 gAGGTGggctgg                                                                                                                                                     gGGAGGg                                                                                                                                                                     ggagGGAGG                                                                                            gggcgGTTCA                                                                                                                                                                                                                                                                   
                                                                                                                                                                          PEA3_Q6(+)1                                                                                                                                                                                                SP1_01(+)0.972                                          PEA3_Q6(-)0.937                                      SP1_01(+)0.972                                  SP1_01(+)1                                                                                                                                                                                                                                                                    
                                                                                                                                                                          aCTTCCt                                                                                                                                                                                                    agGGCAGgag                                              cGGAGGg                                              ctGGCAGtgg                                      ggGGCGGttc                                                                                                                                                                                                                                                                    
                                                                                                                                                                          ELF1_Q6(-)1                                                                                                                                                                                              SF1_Q6(-)1                                                IK2_01(+)0.969                                                         MYOGENIN_Q6(-)1               LRF_Q2(-)0.943                                                                                                                                                                                                                                                                
                                                                                                                                                                          acTTCCTtttca                                                                                                                                                                                             CAAGGgca                                                  cggAGGGAggaa                                                           cACCTGgc                      GGGGCggtt                                                                                                                                                                                                                                                                     
                                                                                                                                                                         NKX25_01(-)1                                                                                                                                                                    LRH1_Q5(-)1       HSF2_01(+)0.997                                                  CKROX_Q2(-)1 PEA3_Q6(-)0.937                                       E47_01(-)1                        LRF_Q2(-)1                                                                                                                                                                                                                                                                     
                                                                                                                                                                         CACTTcc                                                                                                                                                                         agaCAAGGacag      GGAAGggcca                                                       tcgGAGGGa    gGGAGGg                                               ctacacACCTGgcac                   GGGGGcggt                                                                                                                                                                                                                                                                      
                                                                                                                                                                       IRF1_Q6(+)1                                                                                                                                                                HFH3_01(-)0.931          CREL_01(-)0.952                                          VDR_Q3(+)1      PEA3_Q6(-)1                                               PAX4_03(+)0.903                   LRF_Q2(-)0.911                                                                                                                                                                                                                                                                  
                                                                                                                                                                       gtCACTT                                                                                                                                                                    gaaggAAAGAcaa            GGAAGggcca                                               GGGTGacctcggagg aGGAAGg                                                   cctacaCACCTg                      AGGGGgcgg                                                                                                                                                                                                                                                                       
                                                                                                                                                                      HSF2_01(-)0.997                                                                                                                                                             ETS1_B(+)1              PEA3_Q6(-)1     PEA3_Q6(-)0.937                          PAX4_03(-)1   PEA3_Q6(-)0.937                                            PAX4_03(+)0.907                SP1_01(+)0.972                                                                                                                                                                                                                                                                       
                                                                                                                                                                      agtcaCTTCC                                                                                                                                                                  gaAGGAAagacaagg         tGGAAGg         aGGAGGg                                  tGGGTGacctcg  gGGAGGa                                                    cgcctaCACACc                   ctGGCAGggg                                                                                                                                                                                                                                                                           
                                                                                                                                                                      ETS2_B(-)1                                                                                                                                                               ELF1_Q6(+)1      P300_01(+)1     LRH1_Q5(-)1                                        LRF_Q2(-)0.904 ETS1_B(+)1                                               EGR2_01(-)0.97              VDR_Q3(+)0.956                                                                                                                                                                 SP1_01(+)0.972                                                                                            
                                                                                                                                                                      agtcacTTCCTttt                                                                                                                                                           acagaAGGAAag     gacaGGAGTctgga  ggcCAAGGgcag                                       TGGGTgacc      ggAGGAAgggagggc                                          gcgCCTACacac                GGGGCtggcaggggg                                                                                                                                                                ggGGCAGgac                                                                                                
                                                                                                                                                                      ELK1_01(-)1                                                                                                 SP1_01(+)1                                          IK2_01(+)1     CREL_01(-)1     ELK1_01(+)1       TFIII_Q6(+)1                         ER_Q6(+)1            ETS2_B(+)1                                                EGR1_01(-)0.945             SP1_01(+)0.962                       MYOGENIN_Q6(+)1                                                         RREB1_01(-)0.901                                             SP1_01(+)1                                                                                                     
                                                                                                                                                                      agtcaCTTCCttttca                                                                                            ggGGCGGgag                                          ctcTGGGAgaca   GGAAAgacaa      gagtctGGAAGggcca  ggcaGGAGG                            cagtccctgggTGACCtcg  gggAGGAAgggagg                                            gcgCCTACacac                ggGGCTGgca                           gcCAGGTg                                                                agggtaggGTGGGg                                               ggGGCGGggc                                                                                                     
                                                                                                                                                                      CREL_01(+)0.952                                                                                       SP1_01(+)1                                                                                                    PEA3_Q6(-)0.937                                                PEA3_Q6(-)0.937                          SP1_01(+)0.972 MYOD_01(-)1           LRF_Q2(-)0.943                      MYOD_01(+)1                     SP1_01(+)1                   SP1_01(+)0.962                                                               TFIII_Q6(+)0.919        GATA2_01(-)0.982                                                                   
                                                                                                                                                                      agtcaCTTCC                                                                                            tgGGCGGggg                                                                                                    aGGAGGg                                                        gGGAGGg                                  ctGGCAGtgg     acacACCTGgca          GGGGCtggc                           tgcCAGGTgccc                    tgGGCGGggg                   gtGGCTGagg                                                                   cgggGCAGG               ggGCATCagt                                                                         
                                                                                                                                               SF1_Q6(+)1            P300_01(-)0.95                                                   SP1_01(+)0.949                        CKROX_Q2(-)0.945                                                                                                                                                                                                                                                                                                               SP1_01(+)1                PAX4_03(-)0.907 VDR_Q3(+)0.997     EN1_01(+)0.917                           SP1_01(+)1                  GATA1_01(-)0.993                                                                   
                                                                                                                                               cagCCTTG              aagtcACTTCcttt                                                   ggGGCGTggc                            tggGCGGGg                                                                                                                                                                                                                                                                                                                      tgGGCGGggg                tGTGTGgctgag    GGGTAgggtggggta    GTGCTgt                                  ggGGCGGggc                  ggGCATCagt                                                                         
                                                                                                                                               HES1_Q2(+)0.989      ETS1_B(-)1                               EN1_01(+)0.917           LRF_Q2(-)0.943          IK2_01(+)0.956                         PEA3_Q6(-)0.937                                                                                                                                                                                                                                                                                       CKROX_Q2(-)0.945         AP2REP_01(+)0.907    CKROX_Q2(-)0.904                                        LRF_Q2(-)0.943             LRF_Q2(-)0.943     LRF_Q2(-)0.952                                                   
                                                                                                                                               cagccTTGTGgccaa      gaagtcacTTCCTtt                          GTTCTtc                  GGGGCgtgg               tctGGGGAggga                           aGGAGGt                                                                                                                                                                                                                                                                                               tggGCGGGg                CTGTGtg              aggGTGGGg                                               GGGGCgggg                  GGGGCatca          GGGGAcacc                                                        
                                  EN1_01(+)0.917                                                 PAX4_03(-)0.903                              LRH1_Q5(+)1          HSF2_01(+)0.992                     ETS1_B(+)0.907                                                       SP1_01(+)1                                                                                                                                                                                                                                                                                                                     SP1_01(+)1      ETS1_B(+)0.907           RREB1_01(-)0.901    EN1_01(+)0.917                           CKROX_Q2(-)0.945   SF1_Q6( +)1               PAX4_03(+)0.903             GATA2_01(-)0.982                      
                                  GTGCTca                                                        gAGGTGggctgg                                 ccagCCTTGtgg         TGAAGtcact                          ggAGGAGttcttccg                                                      tgGGCGGggg                                                                                                                                                                                                                                                                                                                     tgGGCGGggg      aaAGGAGctctgtgt          agggtaggGTGGGg      GTGCTgt                                  gggGCGGGg          tccCCTT G                 gggggaCACCTa                gtGCATCttg                            
                               PAX4_03(-)0.907                                                 PEA3_Q6(-)0.937                 NFE2_01(-)1  SP1_01(-)0.962      P300_01(+)0.95                        P300_01(+)1                                                           CKROX_Q2(-)0.945                                                                                                                                                                                                                                                                                                               CKROX_Q2(-)0.945                                                       EN1_01(+)0.917                LRF_Q2(-)1         LRH1_Q5( +)1             IK2_01(+)0.956                GATA1_01(-)0.993                      
                               tGTGTGctcagg                                                    tGGAGGt                         tgggcTCAGCa  gccCAGCCtt          tgctGAAGTcactt                        gggaGGAGTtcttc                                                        tggGCGGGg                                                                                                                                                                                                                                                                                                                      tggGCGGGg                                                              GTTCTgg                       GGGGGcggg          ttccCCTT Gggg            cagGGGGAcacc                  gtGCATCttg                            
                             PAX4_03(-)0.907                                                                                                                                                                                                                                                                                                                                                                                                                                                                                                                                                                                                                                      EN1_01(+)0.917                 SP1_01(+)1     IK2_01(-)0. 956    AP2REP_01(+)1                       EN1_01(+)0.996                           
                             tGTGTGtgctca                                                                                                                                                                                                                                                                                                                                                                                                                                                                                                                                                                                                                                         GTTCTgg                        ggGGCGGggc     cagtTCCCCtt g      CAGTGgc                             GTAGTgc                                  
                            -740      |         -720      |         -700        |         -680      |         -660      |         -640      |         -620      |         -600      |         -580      |         -560      |         -540      |          -520      |         -500      |         -480      |         -460       |         -440      |         -420      |         -400      |         -380      |         -360      |         -340      |         -320      |         -300      |         -280      |         -260      |         -240      |         -220      |         -200      |         -180      |         -160      |         -140      |         -120      |         -100             |         -80       |          -60       |         -40       |         -20                                     
Mouse     -5405     gggtgggtttGTGTGTGCTCAGGGTTCTGAGCACAAGGTGAGGTGGCATGTGCACATG--GCTCCCTTTGTGTTTTGGAGGTGGGCTGGGCAGGACTTGGGCTGCGCTGGGCTCAGCAATGCCCAGCCTTGTGGCCAAACTGCTGAAGTCACTTCCTTTTCAACAGTGACTTTCCAGGGGGAGGAGTTCTTCCGACCTGGTCGGCAGTGAGGGGCGTGGCCGAACT-GGCTCTCTCTGGGGAGGGATGTGGGCGGGGGCGGGAGAGAGGTGGGAGGAGGTGCTAGTGGTACTGGAAGAGGG-AGTCCTCTGGGAGACAGAAGGAAAGACAAGGACAGGAGTCTGGAAGGGCCAAGGGCAGGAGGGAATGGGGGTGGAGTGGGGCGGAAAGCACAGTCCCTGGGTGACCTCGGAGGGAGGAAGGGAGGGCTGCCAATGAGGTGACCCTCGGGTTCAGTGAGAGCTGGCAGTGGCGCCTACACACCTGGCACTCGGGGCAAGGGGCTGGCAGGGGGCGGTTCAGGAACAGACCTGCTTGCCAGGTGCCCCACTCTGGACAGGAAGAGGGTGGGCGGGGGCTGTACAAAGGAGCTCTGTGTGGCTGAGGATAGGGTAGGGTGGGGTATGCAGTGCTGTACTGTTCTGGGGTTGGGGGAGATGAT-------GGGGGCGGGGCAGGACCAGTTCCCCTT-GGGGCATCAGTGGCTCCAGGGGGACACCTAGTGGTCAGGGGAGGTAGTGCATCTtgataacaaa     -4658     Mouse
                              ||||||||||||||||||| |  ||  ||| || |  |||||||||||  ||||| |||||| |||||||||||| |||||| | |||| |||| ||||||||||||| |||||||||||||||||||| ||||||||||||||||||| || |||  |||||||||| ||||||||||||| ||||||| |||  | | |||| |  |  ||||  ||  ||||||||||| ||| ||||||||||| | |||   | ||   ||| |  |||||||  ||||| ||||| ||||||| ||||||||||||||||||||||||| ||||||||||||||||||||||||||||| | ||||| ||||  |||||| ||||  |||||||||||||||||||||||||||||||||||| |||     |||||||||||||| |||  ||||||||| |||||||| ||||||||||||| | ||||| ||||||||||||||||||||| ||  ||||||||||||||||||||||   ||  |  |||||| ||||||||| ||| || |||||||||||||||||||||| || |||||| ||||||||| |||| |||||| |||| ||| ||  |||||   ||||       |||||||||||||| |||| ||||||| |||||||||||||||||| |||||||||||||||  ||||   |||||||||||                              
Human     -5517     cactggctaaGTGTGTGCTCAGGGTTCTGGGTGCACAGTG-GGAGTGATGTGCACATGTGGCTCCATTTGTGCTTTGGAGGTGGGTTGGGCAAGCCTTGAGCTGAGCTGGGCTCAGCAGTGCCCAGCCTTGTGGCCAAATTGCTGAAGTCACTTCCTTTCCAGCAGCAACTTTCCAGGAGGAGGAGTTCTTCAGACCTGGGCGGG-GAGCGGGGGGGCGTGGAACAAGGAGCTCTCTGGGGAAGGAGGTGGGCGGGGGTGAGAG---GCTGCAGGGAAGGCCTAGTGGGGCTGGAGGAGGGGAGTCCTCCGGGAGACAGAAGGAAAGACAAGGACGGGAGTCTGGAAGGGCCAAGGGCAGGAGGGGAGGGGGGCGGAGCAGGGCGGGAAGCTTAGTCCCTGGGTGACCTCGGAGGGAGGAAGGGAGGGCCGCCGGCAGGGTGACCCTCGGGTCCAGCCAGAGCTGGCGGTGGCGCCCACACACCTGGCACCCAGGGCAGGGGGCTGGCAGGGGGCGGTTCTGGGGCAGACCTGCTTGCCAGGTGCCCTGTTCCAGGGAGGAAGGGGGTGGGCGAGGGTTGCACAAAGGAGCTCTGTGTGGCTGGGGGTAGGGTGGGGTGGGGTGTGCACTGCTGTGCTGTGCTGTGG--GGGGGCCCTGATGGCCCCAGGGGGCGGGGCAGGGCCAGCTCCCCTTGGGGGCATCAGTGGCTCCAAGGGGACACCTAGTGGCGAGGGAGAGTAGTGCATCTagttggatgg     -4765     Human
                       |         -740      |         -720       |         -700      |         -680      |         -660      |         -640      |         -620      |         -600      |         -580      |         -560      |          -540      |         -520      |         -500         |         -480      |         -460      |         -440      |         -420      |         -400      |         -380      |         -360      |         -340      |         -320      |         -300      |         -280      |         -260      |         -240      |         -220      |         -200      |         -180      |         -160      |         -140      |         -120        |         -100      |         -80       |         -60       |         -40       |         -20                                     
                             aGTGTGtgctca                                                      tGGAGGt                         tgggcTCAGCa  gccCAGCCtt          tgctGAAGTcactt                        aggaGGAGTtcttc     tggGCGGG g                           tctGGGGAagga                                        ggGGCTGgag          ctcCGGGAgaca   GGAAAgacaa      gagtctGGAAGggcca  ggcaGGAGG     ggGGCGGagc             tagtccctgggTGACCtcg  gggAGGAAgggagg                                   ctGGCGGtgg  cccacaCACCTg      agGGCAGggg      AGGGGgcgg                  tgcCAGGTgccc     cagggAGGAAgg   tgGGCGAggg      aaAGGAGctctgtgt     ggggtaggGTGGGg                GTGCTgt                           AGGGGgcgg        cagcTCCCCttg       CAGTGgc                             GTAGTgc                                  
                             PAX4_03(-)0.907                                                   PEA3_Q6(-)0.937                 NFE2_01(-)1  SP1_01(-)0.962      P300_01(+)0.95                        P300_01(+)1        CKROX_Q2 (-)0.945                    IK2_01(+)0.956                                      SP1_01(+)0.962      IK2_01(+)0.978 CREL_01(-)1     ELK1_01(+)1       TFIII_Q6(+)1  SP1_01(+)1             ER_Q6(+)1            ETS2_B(+)1                                       SP1_01(+)1  PAX4_03(+)0.903   SP1_01(+)0.972  LRF_Q2(-)0.911             MYOD_01(+)1      ELF1_Q6(+)1    SP1_01(+)0.911  ETS1_B(+)0.907      RREB1_01(-)0.901              EN1_01(+)0.917                    LRF_Q2(-)0.911   IK2_01(-)0.956     AP2REP_01(+)1                       EN1_01(+)0.996                           
                               tGTGTGctcagg                                                      gAGGTGggttgg                                 ccagCCTTGtgg         TGAAGtcact                          ggAGGAGttcttcag   tggGCGGG g                                   aGGAGGt                                             aGGAGGg              acagaAGGAAag     gacgGGAGTctgga  ggcCAAGGgcag   gGGAGGg                             TGGGTgacc      ggAGGAAgggagggc                                          gcgCCCACacac                GGGGCtggc        GTTCTgg             gcCAGGTg          gGGAGGa                               CTGTGtg                                       GTGCTgt                       GGGGGcggg          ctccCCTTGggg    CAGTGgc                                gtGCATCtag                            
                               PAX4_03(-)0.907                                                   PAX4_03(-)0.903                              LRH1_Q5(+)1          HSF2_01(+)0.992                     ETS1_B(+)0.907    CKROX_Q2 (-)0.945                            PEA3_Q6(-)0.937                                     PEA3_Q6(-)0.937      ELF1_Q6(+)1      P300_01(+)1     LRH1_Q5(-)1    PEA3_Q6(-)0.937                     LRF_Q2(-)0.904 ETS1_B(+)1                                               EGR1_01(-)1                 LRF_Q2(-)0.943   EN1_01(+)0.917      MYOGENIN_Q6(+)1   PEA3_Q6(-)0.937                       AP2REP_01(+)0.907                             EN1_01(+)  0.917              LRF_Q2(-)1         LRH1_Q5(+)1     AP2REP_01(+)1                          GATA1_01(-)0.993                      
                                  GTGCTca                                                                                                      cagccTTGTGgccaa      gaagtcacTTCCTtt                          GTTCTtc                     GGGGCgtgg                      gAGGTGggcggg                                                              gaAGGAAagacaagg         tGGAAGg         aGGAGGg                                  tGGGTGacctcg  gGGAGGa                                                   gcgCCCACacac                ggGGCTGgca                                             gGGAGGa                                tGTGTGgctggg                                                               GGGGGcggg           tccCCTTG                caaGGGGAcacc                  gtGCATCtag                            
                                  EN1_01(+)0.917                                                                                               HES1_Q2(+)0.989      ETS1_B(-)1                               EN1_01(+)0.917              LRF_Q2(-)0.943                 PAX4_03(-)0.903                                                           ETS1_B(+)1              PEA3_Q6(-)1     PEA3_Q6(-)0.937                          PAX4_03(-)1   PEA3_Q6(-)0.937                                           EGR2_01(-)1                 SP1_01(+)0.962                                         PEA3_Q6(-)0.937                        PAX4_03(-)0.907                                                            LRF_Q2(-)1          SF1_Q6(+)1              IK2_01(+)0.956                GATA2_01(-)0.982                      
                                           GTTCTgg                                                                                             cagCCTTG              aagtcACTTCcttt                                      tgGGCGGg ga     ggGGCGTgga                         tggGCGGGg                                                             gaaggAAAGAcaa            GGAAGggcca          gGGAGGg                              GGGTGacctcggagg aGGAAGg                                                 cgcccaCACACc               GGGGCtggcaggggg                                        gGGAGGa                                   gtGGCTGggg                                                               gggGCGGGg                  GGGGCatca         aggggaCACCTa                                                      
                                           EN1_01(+)0.917                                                                                      SF1_Q6(+)1            P300_01(-)0.95                                      SP1_01(+ )1     SP1_01(+)0.949                     CKROX_Q2(-)0.945                                                      HFH3_01(-)0.931          CREL_01(-)0.952     PEA3_Q6(-)0.937                      VDR_Q3(+)1      PEA3_Q6(-)1                                             PAX4_03(+)0.907            VDR_Q3(+)0.956                                         PEA3_Q6(-)0.937                           SP1_01(+)0.962                                                           CKROX_Q2(-)0.945           LRF_Q2(-)0.943    PAX4_03(+)0.903                                                   
                                                                                                                                                                      agtcaCTTCC                                         tgGGCGGg ga                                        tggGCGGGg                                                                    agaCAAGGacgg      GGAAGggcca                                                       tcgGAGGGa    gGGAGGg                                               ccacacACCTGgcac             ctGGCAGggg                                          ggagGAAGG                                        GGGTAgggtggggtg                                                  GGGGCgggg                   ggGCATCagt        GGGGAcacc                                                        
                                                                                                                                                                      CREL_01(+)0.952                                    SP1_01(+ )1                                        CKROX_Q2(-)0.945                                                             LRH1_Q5(-)1       HSF2_01(+)0.997                                                  CKROX_Q2(-)1 PEA3_Q6(-)0.937                                       E47_01(-)1                  SP1_01(+)0.972                                      TFIII_Q6(+)0.919                                 VDR_Q3(+)0.997                                                   LRF_Q2(-)0.943              GATA1_01(-)0.993  LRF_Q2(-)0.952                                                   
                                                                                                                                                                      agtcaCTTCCtttcca                                                                                      tgGGCGGggg                                                                                             CAAGGgca                                                  cggAGGGAggaa                                                        acacACCTGgca              ctGGCAGggg                                            aGGAAGg                                            aggGTGGGg                                                    ggGGCGGggc                  ggGCATCagt                                                                         
                                                                                                                                                                      ELK1_01(-)1                                                                                           SP1_01(+)1                                                                                             SF1_Q6(-)1                                                IK2_01(+)0.969                                                      MYOD_01(-)1               SP1_01(+)0.972                                        PEA3_Q6(-)1                                        CKROX_Q2(-)0.904                                             SP1_01(+)1                  GATA2_01(-)0.982                                                                   
                                                                                                                                                                      agtcacTTCCTttc                                                                                        tgGGCGGggg                                                                                               agGGCAGgag                                              cGGAGGg                                                                cACCTGgc                     GGGGGcggt                                                 tgGGCGAggg                               agggtgggGTGGGg                                               ggGGCGGggc                                                                                                     
                                                                                                                                                                      ETS2_B(-)1                                                                                            SP1_01(+)1                                                                                               SP1_01(+)0.972                                          PEA3_Q6(-)0.937                                                        MYOGENIN_Q6(-)1              LRF_Q2(-)1                                                SP1_01(+)0.911                           RREB1_01(-)0.901                                             SP1_01(+)1                                                                                                     
                                                                                                                                                                      agtcaCTTCC                                                                                                                                                                                                                                                              ggagGGAGG                                                                                           GGGGCggtt                                                                                                                                                          cgggGCAGG                                                                                                  
                                                                                                                                                                      HSF2_01(-)0.997                                                                                                                                                                                                                                                         TFIII_Q6(+)1                                                                                        LRF_Q2(-)0.943                                                                                                                                                     TFIII_Q6(+)0.919                                                                                           
                                                                                                                                                                       gtCACTT                                                                                                                                                                                                                                                                 gagggAGGAAgg                                                                                       ggGGCGGttc                                                                                                                                                          ggGGCAGggc                                                                                                
                                                                                                                                                                       IRF1_Q6(+)1                                                                                                                                                                                                                                                             ELF1_Q6(+)1                                                                                        SP1_01(+)1                                                                                                                                                          SP1_01(+)0.972                                                                                            
                                                                                                                                                                         CACTTcc                                                                                                                                                                                                                                                                 gGGAGGa                                                                                           gggcgGTTCT                                                                                                                                                         ggGGCAGggc                                                                                                
                                                                                                                                                                         NKX25_01(-)1                                                                                                                                                                                                                                                            PEA3_Q6(-)0.937                                                                                   HSF2_01(-)0.997                                                                                                                                                    SP1_01(+)0.972                                                                                            
                                                                                                                                                                          acTTCCTttcca                                                                                                                                                                                                                                                           gGGAGGa                                                                                                                                                                                                                                                                                                                                                                        
                                                                                                                                                                          ELF1_Q6(-)1                                                                                                                                                                                                                                                            PEA3_Q6(-)0.937                                                                                                                                                                                                                                                                                                                                                                
                                                                                                                                                                          aCTTCCt                                                                                                                                                                                                                                                                 ggagGAAGG                                                                                                                                                                                                                                                                                                                                                                     
                                                                                                                                                                          PEA3_Q6(+)1                                                                                                                                                                                                                                                             TFIII_Q6(+)0.919                                                                                                                                                                                                                                                                                                                                                              
                                                                                                                                                                                                                                                                                                                                                                                                                                                     ggaAGGGAgggc                                                                                                                                                                                                                                                                                                                                                               
                                                                                                                                                                                                                                                                                                                                                                                                                                                     IK2_01(+)0.969                                                                                                                                                                                                                                                                                                                                                             
                                                                                                                                                                                                                                                                                                                                                                                                                                                      gaagGGAGG                                                                                                                                                                                                                                                                                                                                                                 
                                                                                                                                                                                                                                                                                                                                                                                                                                                      TFIII_Q6(+)1                                                                                                                                                                                                                                                                                                                                                              
                                                                                                                                                                                                                                                                                                                                                                                                                                                        aggGAGGGc                                                                                                                                                                                                                                                                                                                                                               
                                                                                                                                                                                                                                                                                                                                                                                                                                                        CKROX_Q2(-)1                                                                                                                                                                                                                                                                                                                                                            
                                                                                                                                                                                                                                                                                                                                                                                                                                                         gGGAGGg                                                                                                                                                                                                                                                                                                                                                                
                                                                                                                                                                                                                                                                                                                                                                                                                                                         PEA3_Q6(-)0.937                                                                                                                                                                                                                                                                                                                                                        


                               PAX4_03(-)0.903                                
                               cAGGTGtgggta                                   
                            |         -20                                     
Mouse     -5481     tggatcctatGCAGGTGTGGGTATCCTGggctgtctac     -5444     Mouse
                              ||||||||||| || |||                              
Human     -5666     tgtgtactggGCAGGTGTGGGGATACTGtgtgtgccac     -5629     Human
                            |         -20                                     
                               cAGGTGtgggga                                   
                               PAX4_03(-)0.903                                


                                        PAX4_03(-)0.903                         
                                        cAGGTGtgtggg                            
                                      MYOGENIN_Q6(+)1                           
                                      agCAGGTg                                  
                                     MYOD_01(+)1                                
                                     aagCAGGTgtgt                               
                                    E47_01(+)1                                  
                                    caagCAGGTgtgtgg                             
                              PAX4_03(-)0.907                                   
                              tGTGTGcaagca                                      
                    -40       |         -20                                     
Mouse     -5624     gtgctgggtcTGTGTGCAAGCAGGTGTGTGgggctctctg     -5585     Mouse
                              ||||||||||||||||||||                              
Human     -5820     cactcaagctTGTGTGCAAGCAGGTGTGTGtggaaggctc     -5781     Human
                    -40       |         -20                                     
                              tGTGTGcaagca                                      
                              PAX4_03(-)0.907                                   
                                    caagCAGGTgtgtgt                             
                                    E47_01(+)1                                  
                                     aagCAGGTgtgt                               
                                     MYOD_01(+)1                                
                                      agCAGGTg                                  
                                      MYOGENIN_Q6(+)1                           
                                        cAGGTGtgtgtg                            
                                        PAX4_03(-)0.903                         


                                                                                                                                         HSF2_01(+)0.997                                                                                                                                                          
                                                                                                                                         GGAAGctcct                                                                                                                                                               
                                                                                                                                         CREL_01(-)0.952                                                                                                                                                          
                                                                                                                                         GGAAGctcct                                                                                                                                                               
                                                                                                               YY1_01(-)0.922           PEA3_Q6(-)1                                        HSF2_01(-)0.999                                                                                                        
                                                                                                               actgacacATGAAgcct        aGGAAGc                                            ggagcATTCC                                                                                                             
                                                                                                              NFE2_01(+)0.917         ETS1_B(+)1                                           ETS2_B(-)1                                                                                                             
                                                                                                              aACTGAcacat             ccAGGAAgctcctta                                      ggagcaTTCCTgag                                                                                                         
                                                                                                              IRF1_Q6(-)0.98         ETS2_B(+)1                                            CREL_01(+)0.973                                                                                                        
                                                                                                              AACTGac                tccAGGAAgctcct                                        ggagcATTCC                                                                                                             
                                                                                                            HSF2_01(+)0.991        ELK1_01(+)1                                           YY1_01(+)0.906                                                                                                           
                                                                                                            TGAACtgaca             gctccaGGAAGctcct                                      aaggAGCATtcctgagg                                                                                                        
                                                                                                            AP2REP_01(-)0.918      ELF1_Q6(+)1                                           ETS1_B(-)1                                                                                                               
                                                                                                            tgAACTG                gctccAGGAAgc                                          aaggagcaTTCCTga                                                                                                          
                                           LRF_Q2(+)0.904                                        P300_01(-)1     MYOD_01(-)0.905  CEBPB_01(+)0.95                                    TCF4_Q5(-)1                                               IK2_01(+)0.956       GATA2_01(+)0.98                               
                                           gcccACCCA                                             aggcaACTCCctga  tgacACATGaag     ggctccaGGAAGct                                     tcCAAAGg                                                  ggtGGGGAggca         gagGATGTga                                    
                                           CKROX_Q2(+)0.904                        SP1_01(-)0.972   IK2_01(-)0.969               STAT5B_01(-)0.951                                PEA3_Q6(+)1                                                PAX4_03(-)1            GATA1_01(+)0.99                               
                                           gCCCACcca                               gccCTGCCct       caacTCCCTgaa                 aggctccaGGAAGct                                  aCTTCCa                                                    aGGGTGgggagg           gagGATGTga                                    
                                        PAX4_03(+)1                   MYOGENIN_Q6(+)1           CMYB_01(-)0.989                  STAT5A_01(+)0.995                           P300_01(-)0.95    TEF1_Q6(-)1                                   CKROX_Q2(-)0.904      ETS1_B(+)0.943                                 
                                        ttagccCACCCa                  gcCAGGTg                  gagGCAACtccctgaact               aggctccaGGAAGct                             acccaACTTCcaaa    cATTCC                                        aggGTGGGg             ggAGGATgtgaggct                                
                     -260      |         -240      |          -220      |         -200      |         -180      |         -160      |         -140      |          -120      |         -100      |         -80          |         -60       |         -40       |         -20                                     
Mouse     -5884     atctttcttgTGGCCCAGGTTTAGCCCACCCAGGCTCCC-AGCCACAGAGGCCAGGTGGGGCTGCCCTGCCCTATAGAGGCAACTCCCTGAACTGACACATGAAGCCTCAGGCTCCAGGAAGCTCCTTAGAGTTTAGCCTG-CTGGAAACCCCACCCAACTTCCAAAGGAGCATTCCTGAGGTCT---GCATGGGGGTTGGGCCTCCAGGGATGGGAAGGGTGGGGAGGCAGGGCTGCAGGAGGATGTGAGGCTGTaaatgtgctg     -5624     Mouse
                              ||||||||||| |||||||||||||||   |||  ||||| |||||||  |||||||||||||  |||||||||||||||||||||||||||||||||  |||||||||||||||| ||||| | |||||| ||||  ||||||||| ||||||||||||||||||||| || ||   |  ||||||| | | |||| ||||| | ||||||||||||| |  ||||  |||||||| ||||||||                              
Human     -6100     tccctactccTGGCCCAGGTT-AGCCCACCCAGGCTCAGGAGCTGCAGAG-CCAGGTGAAGCTGCCCTGCCCTGCAGAGGCAACTCCCTGAACTGACACATGAAGCCTGCGGCTCCAGGAAGCTCCCTAGAGCTGAGCCTGCCTGGGGACCCCACCCTACTTCCAAAGGAGCATTCCTGGGGCCTGAGGTCTGGGGGTGGAGTCTCCTGGGATTGTAAGGGTGGGGAGGTACAGCTGTGGGAGGATGCGAGGCTGTgtgtatccga     -5837     Human
                        -260      |          -240      |         -220       |         -200      |         -180      |         -160      |         -140      |         -120      |         -100      |         -80       |         -60       |         -40       |         -20                                     
                                       tt agccCACCCa                 g cCAGGTg                  gagGCAACtccctgaact               cggctccaGGAAGct                             accctACTTCcaaa    cATTCC                                        aggGTGGGg             ggAGGATgcgaggct                                
                                       PA X4_03(+)1                  M YOGENIN_Q6(+)1           CMYB_01(-)0.989                  STAT5A_01(+)0.995                           P300_01(-)0.95    TEF1_Q6(-)1                                   CKROX_Q2(-)0.904      ETS1_B(+)0.943                                 
                                           gCCCACcca                               gccCTGCCct       caacTCCCTgaa                 cggctccaGGAAGct                                  aCTTCCa                                                    aGGGTGgggagg           gagGATGCga                                    
                                           CKROX_Q2(+)0.904                        SP1_01(-)0.972   IK2_01(-)0.969               STAT5B_01(-)0.951                                PEA3_Q6(+)1                                                PAX4_03(-)1            GATA1_01(+)0.993                              
                                           gcccACCCA                                             aggcaACTCCctga  tgacACATGaag     ggctccaGGAAGct                                     tcCAAAGg                                                  ggtGGGGAggta         gagGATGCga                                    
                                           LRF_Q2(+)0.904                                        P300_01(-)1     MYOD_01(-)0.905  CEBPB_01(+)0.95                                    TCF4_Q5(-)1                                               IK2_01(+)0.956       GATA2_01(+)0.982                              
                                                                                                            tgAACTG                gctccAGGAAgc                                          aaggagcaTTCCTgg                                                                                                          
                                                                                                            AP2REP_01(-)0.918      ELF1_Q6(+)1                                           ETS1_B(-)1                                                                                                               
                                                                                                            TGAACtgaca             gctccaGGAAGctccc                                      aaggAGCATtcctgggg                                                                                                        
                                                                                                            HSF2_01(+)0.991        ELK1_01(+)1                                           YY1_01(+)0.906                                                                                                           
                                                                                                              AACTGac                tccAGGAAgctccc                                        ggagcATTCC                                                                                                             
                                                                                                              IRF1_Q6(-)0.98         ETS2_B(+)1                                            CREL_01(+)0.973                                                                                                        
                                                                                                              aACTGAcacat             ccAGGAAgctcccta                                      ggagcaTTCCTggg                                                                                                         
                                                                                                              NFE2_01(+)0.917         ETS1_B(+)1                                           ETS2_B(-)1                                                                                                             
                                                                                                               actgacacATGAAgcct        aGGAAGc                                            ggagcATTCC                                                                                                             
                                                                                                               YY1_01(-)0.922           PEA3_Q6(-)1                                        HSF2_01(-)0.999                                                                                                        
                                                                                                                                         GGAAGctccc                                                                                                                                                               
                                                                                                                                         CREL_01(-)0.952                                                                                                                                                          
                                                                                                                                         GGAAGctccc                                                                                                                                                               
                                                                                                                                         HSF2_01(+)0.997                                                                                                                                                          


                                                    PEA3_Q6(+)1                                                                                                                                                      
                                                    tCTTCCc                                                                                                                                                          
                                                HSF2_01(-)0.997                                                                                                                                                      
                                                ggactCTTCC                                                                                                                                                           
                                                CREL_01(+)0.952                                                               PAX4_03(-)0.903                                                                        
                                                ggactCTTCC                                                                    gAGGTGgaagcc                                                                           
                                         TFIII_Q6(+)0.9                       AP2REP_01(-)0.918   EN1_01(+)0.926        SP1_01(+)0.972                   MYOG   ENIN_Q6(+)1                                          
                                         agccTGAGG                            agAACTG             GTTGTga               agGGCAGagg                       tgCA   GCTg                                                 
                             -160      |         -140      |         -120       |         -100      |         -80       |         -60       |         -40          |         -20                                     
Mouse     -6122     tcccttagcaTCCTGCCTCCTAGCCTGAGGACTCTTCCCTATGCCTCCATGACCTG-GAGAACTGGGCGGAGAGATGGGTTGTGACGGTGACCAGGATTCAGGGCAGAGGTGGAAGCCAGCGTGCCTGATATATGCA---GCTGACCTCCCCAGGACTCCTCTacagagctga     -5954     Mouse
                              |||| |||||||||||||||||||||||||  ||||  |||||||| |||||||||| ||||| | ||||||||||  ||||||||| ||||||||||||||||| |||| ||||||||| | ||||   ||||||| ||||||||| |||||                              
Human     -6391     atacagtgagTCCTACCTCCTAGCCTGAGGACTCTTCCCTGCGCCTTGATGACCTGAGAGAACTGGGAGGAGAAAGGGGTTGTGACAATGACCAGGACTCAGGGCAGAGGTGGAAACCAGAGTGCCTGATGTGTGCAGCTGCTGACCCCCCCAGGACACCTCTctaccggagt     -6219     Human
                       |         -160      |         -140      |         -120      |         -100      |         -80       |         -60       |         -40       |         -20                                     
                                         agccTGAGG                            agAACTG             GTTGTga               agGGCAGagg                       tgCAGCTg                                                    
                                         TFIII_Q6(+)0.9                       AP2REP_01(-)0.918   EN1_01(+)0.926        SP1_01(+)0.972                   MYOGENIN_Q6(+)1                                             
                                                ggactCTTCC                                                                    gAGGTGgaaacc                                                                           
                                                CREL_01(+)0.952                                                               PAX4_03(-)0.903                                                                        
                                                ggactCTTCC                                                                                                                                                           
                                                HSF2_01(-)0.997                                                                                                                                                      
                                                    tCTTCCc                                                                                                                                                          
                                                    PEA3_Q6(+)1                                                                                                                                                      


                                     POU1F1_Q6(-)0.985                                            
                                     cattATCCAg                                                   
                                     GATA2_01(-)0.992                                             
                                     caTTATCcag                                                   
                                     GATA1_01(-)0.988                                             
                                     caTTATCcag                                                   
                                 CRX_Q4(-)0.952                                                   
                                 tcccCATTAtcca                                                    
                               YY1_01(+)0.996                                                     
                               actcCCCATtatccaga                                                  
                              LRF_Q2(+)0.923                                                      
                              aactCCCCA                                                           
                             IK2_01(-)0.956                                                       
                             gaacTCCCCatt                                                         
                            |         -40       |         -20                                     
Mouse     -6182     agcctattcgAACTCCCCATTATCCAGAGAAGGGAATAGAGGCTCATGtggcacagtg     -6125     Mouse
                              |||||||||||||||||| | |||||  ||||||||||                              
Human     -6442     catttactcaAACTCCCCATTATCCAGAAAGGGGAACTGAGGCTCATGgatatacagt     -6385     Human
                            |         -40       |         -20                                     
                             aaacTCCCCatt                                                         
                             IK2_01(-)0.956                                                       
                              aactCCCCA                                                           
                              LRF_Q2(+)0.923                                                      
                               actcCCCATtatccaga                                                  
                               YY1_01(+)0.996                                                     
                                 tcccCATTAtcca                                                    
                                 CRX_Q4(-)0.952                                                   
                                     caTTATCcag                                                   
                                     GATA1_01(-)0.988                                             
                                     caTTATCcag                                                   
                                     GATA2_01(-)0.992                                             
                                     cattATCCAg                                                   
                                     POU1F1_Q6(-)0.985                                            


                                                       NFE2_01(+)1                                                              
                                                       tGCTGAgtcca                                                              
                          -80       |         -60       |         -40         |         -20                                     
Mouse     -6313     tggagaagctGATGCTGGTGGAGACAGCCCTTTCTTGCTGAGTCCAGCCT--CTGCAGAGCCTGCGCAGGTAACTGTGagccagtgta     -6228     Mouse
                              ||||||| || |||||| |||||| ||||||| |||||||  || |  ||||||| |||||||| |||                              
Human     -6659     ccaccctggaGATGCTGATGAAGACAGGCCTTTCCTGCTGAGCCCAGCCTATCTTCGCAGCCTGCTCAGGTAACAGTGtgcagggaag     -6572     Human
                            -80       |         -60       |         -40       |         -20                                     
                                                       tGCTGAgccca                                                              
                                                       NFE2_01(+)1                                                              


                                                HFH3_01(+)1                                         LRF_Q2(+)0.923                                                           
                                                ctgTGTTTgcttc                                       tggaCCCCA                                                                
                                                AP2REP_01(+)0.907                                  LRF_Q2(+)0.981                                                            
                                                CTGTGtt                                            ctggACCCC                                                                 
                                             EN1_01(+)0.917   GATA2_01(+)0.987           GATA2_01(-)0.987                                                                    
                                             GTGCTgt          acaGATGGgg                 acCCATCggc                                                                          
                                GATA2_01(-)0.992              GATA1_01(+)1               GATA1_01(-)1                                                                        
                                gcTTATCttt                    acaGATGGgg                 acCCATCggc                                                                          
                                GATA1_01(-)0.988  EN1_01(+)0.922                      YY1_01(+)0.996                                                                         
                                gcTTATCttt        GTGTTtg                             tctaCCCATcggcctgg                                                                      
                       |         -120      |         -100      |         -80       |         -60       |         -40       |         -20                                     
Mouse     -6483     tgctccatctATGCTTATCTTTGGTGTGCTGTGTTTGCTTCTACAGATGGGGAGGTTGCCTGACTGTCTACCCATCGGCCTGGACCCCAGAGCCAAGCCAGCTGAGTGAGTGCCGAGGGTCCCaggtgaccgg     -6351     Mouse
                              |||||||||| ||  |||||||||||||||| ||||||||| || |||||||| |||| ||||||||||||||||||||||||| | |||| |||| | |||| ||||| |||                              
Human     -6814     ccctgtgtccATGCTTATCTCTGTGGTGCTGTGTTTGCTTCCACAGATGGG-AGCTTGCCTGATTGTCAACCCATCGGCCTGGACCCCAGAGCCCACCCAGTTGAGCGTGTGCAGAGGGCCCCgagtgcgggg     -6683     Human
                      |         -120      |         -100      |          -80       |         -60       |         -40       |         -20                                     
                                gcTTATCtct        GTGTTtg                             tcaaCCCATcggcctgg                                                                      
                                GATA1_01(-)0.988  EN1_01(+)0.922                      YY1_01(+)0.996                                                                         
                                gcTTATCtct                    acaGATGGg a                acCCATCggc                                                                          
                                GATA2_01(-)0.992              GATA1_01( +)1              GATA1_01(-)1                                                                        
                                             GTGCTgt          acaGATGGg a                acCCATCggc                                                                          
                                             EN1_01(+)0.917   GATA2_01( +)0.987          GATA2_01(-)0.987                                                                    
                                                CTGTGtt                                            ctggACCCC                                                                 
                                                AP2REP_01(+)0.907                                  LRF_Q2(+)0.981                                                            
                                                ctgTGTTTgcttc                                       tggaCCCCA                                                                
                                                HFH3_01(+)1                                         LRF_Q2(+)0.923                                                           


                               NFE2_01(-)0.917                         
                               ctggcTCAGTt                             
                     |         -20                                     
Mouse     -6530     agcatgcccaCCTGGCTCAGTtgccctctgc     -6500     Mouse
                              |||||||||||                              
Human     -6867     aggagagcttCCTGGCTCAGTgtccgcctgc     -6837     Human
                     |         -20                                     
                               ctggcTCAGTg                             
                               NFE2_01(-)0.917                         


                                  GATA2_01(+)0.98                           
                                  taaGATGTca                                
                                  GATA1_01(+)0.99                           
                                  taaGATGTca                                
                              CRX_Q4(+)0.904                                
                              ttcaTAAGAtgtc                                 
                          |         -20                                     
Mouse     -7231     gtctctctgcTTCATAAGATGTCACTcctcattttt     -7196     Mouse
                              |||||||||| |||||                              
Human     -7478     ttcctccccaTTCATAAGATCTCACTtttcctattt     -7443     Human
                          |         -20                                     
                              ttcaTAAGAtctc                                 
                              CRX_Q4(+)0.904                                
                                  taaGATCTca                                
                                  GATA1_01(+)0.985                          
                                  taaGATCTca                                
                                  GATA2_01(+)0.972                          


                                      HFH3_01(-)0.931                           
                                      ttattAAAGAaac                             
                                      CRX_Q4(+)0.9                              
                                      ttatTAAAGaaac                             
                                     EN1_01(+)0.93                              
                                     GTTATta                                    
                                   CRX_Q4(-)0.948                               
                                   tggtTATTAaaga                                
                                CRX_Q4(-)0.952                                  
                                ccatGGTTAttaa                                   
                    -40       |         -20                                     
Mouse     -7528     tggcaaggtaGGCCATGGTTATTAAAGAAAccagacgggg     -7489     Mouse
                              ||||||||||||||||||||                              
Human     -7656     tggtgaggagGGCCATGGTTATTAAAGAAAacaagagaca     -7617     Human
                    -40       |         -20                                     
                                ccatGGTTAttaa                                   
                                CRX_Q4(-)0.952                                  
                                   tggtTATTAaaga                                
                                   CRX_Q4(-)0.948                               
                                     GTTATta                                    
                                     EN1_01(+)0.93                              
                                      ttatTAAAGaaaa                             
                                      CRX_Q4(+)0.9                              
                                      ttattAAAGAaaa                             
                                      HFH3_01(-)0.931                           


                                                                      MSX1_01(-)0.928                        
                                                                      cACATAcag                              
                             -60       |         -40       |         -20                                     
Mouse     -7741     acactgacacACAGAGATGCACACTGACAGGCAGAGTAGCCCCAGCAACCCACATACAGatgtgtgtat     -7673     Mouse
                              ||||||| ||||||  ||||||  | ||| ||||| |||||||||||||                              
Human     -7901     gtacagaaatACAGAGAAGCACACGAACAGGCTAAATAGACCCAGGAACCCACATACAGgtatatttac     -7833     Human
                             -60       |         -40       |         -20                                     
                                                                      cACATAcag                              
                                                                      MSX1_01(-)0.928                        
