# Supplementary material for: Transcriptional double-autorepression feedforward circuits act for multicellularity and nervous system development
Source: BMC Genomics. 2011 May 11;12:228. doi: 10.1186/1471-2164-12-228 (PMC3116505; doi:10.1186/1471-2164-12-228)
Supplement: Additional file 4 — Alignments of conserved blocks for 5169 human-mouse orthologs with conserved TFBSs. The location and motif information for 386237 TFBSs are displayed in a character-based alignment-embedded layout. Each file name stands for a gene symbol and the file contains the alignments of conserved blocks with TFBS information for the corresponding gene. Each alignment is not interleaved. The graphical alignments with TFBS information for the 5169 human-mouse ortholog pairs are provided in a browsable format at our website http://genet.med.kagawa-u.ac.jp/pub/HMO_5169/List.htm, together with the character-based alignments with TFBSs and raw sequences contained in Additional files 4 and 2 respectively. [file 1471-2164-12-228-S4.ZIP › Additional_file_4/Text-based_Alignments/AHNAK.aln.txt]

---------- AHNAK ----------

                              PAX4_03(-)0.903                           
                              cAGGTGagccag                              
                      |         -20                                     
Mouse     -149      aaggaatcccCAGGTGAGCCAGggctgaggga      -118     Mouse
                              ||||||||||||                              
Human     -153      cctcacctggCAGGTGAGCCAGctgcaggggc      -122     Human
                      |         -20                                     
                              cAGGTGagccag                              
                              PAX4_03(-)0.903                           


                                                          AP2REP_01(+)1                             
                                                          CAGTGga                                   
                                                      AP2REP_01(-)0.907                             
                                                      tcCACAG                                       
                    -60       |         -40       |         -20                                     
Mouse     -221      cccctttctgTCTTTATTGTGTATTGTGAGAGCTTCCACAGTGGAAAGACatggaagaga      -162     Mouse
                              |||||  ||||  ||| |||| |||||||||||||| |||                              
Human     -230      ctttccatctTCTTTGCTGTGCCTTGGGAGAACTTCCACAGTGGAAGGACgtgagacgaa      -171     Human
                    -60       |         -40       |         -20                                     
                                                      tcCACAG                                       
                                                      AP2REP_01(-)0.907                             
                                                          CAGTGga                                   
                                                          AP2REP_01(+)1                             


                                           SP1_01(+)1                                                                                 
                                           ggGGCGGgct                                                                                 
                                           LRF_Q2(-)0.943                                                                             
                                           GGGGCgggc                                                                                  
                                           CKROX_Q2(-)0.945                                                                           
                                           gggGCGGGc                                                                                  
                                          LRF_Q2(-)0.911                                                                              
                                          AGGGGcggg                                                                                   
                                       PEA3_Q6(-)0.937                                                                                
                                       aGGAGGg                                                                                        
                                      CKROX_Q2(-)1                                   TCF4_Q5(-)1                                      
                                      aagGAGGGg                                      tgCAAAGg                                         
                                     ETS1_B(+)0.907    LRH1_Q5(-)1             CEBPB_01(+)0.976                                       
                                     gaAGGAGgggcgggc   tggCAAGGcgtt            gagtcctGCAAAgg                                         
                        |         -80       |         -60       |         -40       |         -20                                     
Mouse     -399      ccgatacagaAAGAGAAGAAGGAGGGGCGGGCTCCTGGCAAGGCGTTTGCTCCTGAGCAGAGTCCTGCAAAGGTTAGTAAGTGGaatggtgcag      -306     Mouse
                              |||||| ||||||||||||||||||||||||||| || |||||||||| || |||||||||||| |||| ||||                              
Human     -442      gactgaggggAAGAGAGGAAGGAGGGGCGGGCTCCTGGCAAGGCATTCGCTCCTGAGCGGAATCCTGCAAAGGTCAGTAGGTGGgagaggcaga      -349     Human
                        |         -80       |         -60       |         -40       |         -20                                     
                                     gaAGGAGgggcgggc   tggCAAGGcatt            gaatcctGCAAAgg                                         
                                     ETS1_B(+)0.907    LRH1_Q5(-)1             CEBPB_01(+)0.976                                       
                                      aagGAGGGg                                      tgCAAAGg                                         
                                      CKROX_Q2(-)1                                   TCF4_Q5(-)1                                      
                                       aGGAGGg                                                                                        
                                       PEA3_Q6(-)0.937                                                                                
                                          AGGGGcggg                                                                                   
                                          LRF_Q2(-)0.911                                                                              
                                           gggGCGGGc                                                                                  
                                           CKROX_Q2(-)0.945                                                                           
                                           GGGGCgggc                                                                                  
                                           LRF_Q2(-)0.943                                                                             
                                           ggGGCGGgct                                                                                 
                                           SP1_01(+)1                                                                                 


                                    AP2REP_01(-)0.907                                                                                        
                                    ttCACAG                                                                                                  
                     -100      |         -80       |         -60       |         -40       |         -20                                     
Mouse     -722      tcttactattTCCATGTTCACAGACAAAGAAACATAGGTTCAGAGAGGTTAAGTGTCCTTGGCAGGAGTCCGATAGCTGGGAGGACGCAGAtgttagaaac      -622     Mouse
                              ||||| ||||||||  | ||||   ||||||||| |  | |||||| ||||||  | |||| | |||| | |||| |||||                              
Human     -769      ctttattgccTCCATTTTCACAGATGAGGAAATGGAGGTTCAGAAAACTGAAGTGT-CTTGGCCAGGGTCCCACAGCTAGAAGGAGGCAGAgccaggatct      -670     Human
                    -100      |         -80       |         -60       |          -40       |         -20                                     
                                    ttCACAG                                                                                                  
                                    AP2REP_01(-)0.907                                                                                        


                               LRF_Q2(-)0.923                         
                               TGGGGtgga                              
                              -20                                     
Mouse     -997      gtcactgtcaCTGGGGTGGAtgccaccatc      -968     Mouse
                              ||||||||||                              
Human     -1929     agcagcagacCTGGGGTGGAgtaggcaaaa     -1900     Human
                              -20                                     
                               TGGGGtgga                              
                               LRF_Q2(-)0.923                         


                                 GATA2_01(+)0.98        SP1_01(+)0.912                                                                    
                                 ctgGATGTaa             ggGGCTTtgg                                                                        
                                 GATA1_01(+)0.99        LRF_Q2(-)0.943                                                                    
                                 ctgGATGTaa             GGGGCtttg                                                                         
                            |         -80       |         -60       |         -40       |         -20                                     
Mouse     -1429     ggttgactaaTTTCTGGATGTAAACAGTTTCAGGGTGGGGCTTTGGGCGAGGCTCACCACAATTTATAGAGTCCTTCACACAATTTCAcaggtatgct     -1332     Mouse
                              |||| |||||||||| | |  | || ||||||||||   ||| || |||  | |||||| ||||  ||||| ||||||                              
Human     -2457     ctgttgatacTTTCCGGATGTAAACGGCTGTA-GGCGGGGCTTTGGCTTAGGTTCCCCATGACTTATAGTGTCCCCCACACCATTTCAattggtggct     -2361     Human
                           |         -80       |          -60       |         -40       |         -20                                     
                                 ccgGATGTaa             GGGGCtttg                                                                         
                                 GATA1_01(+)0.99        LRF_Q2(-)0.943                                                                    
                                 ccgGATGTaa             ggGGCTTtgg                                                                        
                                 GATA2_01(+)0.98        SP1_01(+)0.912                                                                    


                                                                           EN1_01(+)0.917                         
                                                                           GTGCTgg                                
                        |         -60       |         -40       |         -20                                     
Mouse     -1569     gtctagaggaTGCATGAGTGTTGGGAGGTAACGACCTCATGCAGTGTACAATTAAGTGCTGGGCtgggctgatt     -1496     Mouse
                              ||| |||||| || ||||| ||   || | |||| ||  ||||| |||||||||                              
Human     -2611     ggcacatgggTGCGTGAGTGATGTGAGGTCACCGTCTAACGCAGCGTGTAATTAGGTGCTGGGCccagctgtgt     -2538     Human
                        |         -60       |         -40       |         -20                                     
                                                                           GTGCTgg                                
                                                                           EN1_01(+)0.917                         


                                        AP2REP_01(+)0.907                     
                                        CTGTGtt                               
                                     MYOGENIN_Q6(-)1                          
                                     cACCTGtg                                 
                                  MYOD_01(-)1                                 
                                  cagcACCTGtgt                                
                                 EN1_01(-)0.917                               
                                 ccAGCAC                                      
                                E47_01(-)1                                    
                                gccagcACCTGtgtt                               
                               PAX4_03(+)0.903                                
                               agccagCACCTg                                   
                            |         -20                                     
Mouse     -1977     tcttactctcTAGCCAGCACCTGTGTTGttaagtaggc     -1940     Mouse
                              ||||||||||||||||||                              
Human     -2952     gctcaccttgTAGCCAGCACCTGTGTTGacaaggagac     -2915     Human
                            |         -20                                     
                               agccagCACCTg                                   
                               PAX4_03(+)0.903                                
                                gccagcACCTGtgtt                               
                                E47_01(-)1                                    
                                 ccAGCAC                                      
                                 EN1_01(-)0.917                               
                                  cagcACCTGtgt                                
                                  MYOD_01(-)1                                 
                                     cACCTGtg                                 
                                     MYOGENIN_Q6(-)1                          
                                        CTGTGtt                               
                                        AP2REP_01(+)0.907                     


                               TFIII_Q6(+)1                                   
                               gaagGGAGG                                      
                              IK2_01(+)0.969                                  
                              ggaAGGGAgggg                                    
                            |         -20                                     
Mouse     -2047     ttgcctgctgGGAAGGGAGGGGGTGTTTccctagctca     -2010     Mouse
                              |||||||||| |||||||                              
Human     -3019     ctctgcagccGGAAGGGAGGAGGTGTTTtcgccagttt     -2982     Human
                            |         -20                                     
                              ggaAGGGAggag                                    
                              IK2_01(+)0.969                                  
                               gaagGGAGG                                      
                               TFIII_Q6(+)1                                   


                                                                               PEA3_Q6(-)0.937                      
                                                                               aGGAGGa                              
                                     HES1_Q2(-)0.968              LRF_Q2(-)0.943                                    
                                     ctcagCACCAggatg              GGGGCcctg                                         
                                    PAX4_03(+)0.903              LRF_Q2(-)0.911                                     
                                    gctcagCACCAg                 AGGGGccct                                          
                         |         -60       |         -40        |         -20                                     
Mouse     -2311     tctttctcctCTGCTGGCTCAGCACCAGGATGTTTGGCAGAGC-AAGGGGCCCTGCACAAGGAGGAaggcggggac     -2237     Mouse
                              |||||||| ||||||||||||| | ||  |||| |||||||||||| | |||||||                              
Human     -3296     ccctcgctggCTGCTGGCACAGCACCAGGATGCTGGGGTGAGCAAAGGGGCCCTGCTCCAGGAGGAggacaggggt     -3221     Human
                          |         -60       |         -40       |         -20                                     
                                    gcacagCACCAg                 AGGGGccct                                          
                                    PAX4_03(+)0.903              LRF_Q2(-)0.911                                     
                                     cacagCACCAggatg              GGGGCcctg                                         
                                     HES1_Q2(-)0.968              LRF_Q2(-)0.943                                    
                                                                               aGGAGGa                              
                                                                               PEA3_Q6(-)0.937                      


                                                                       AP2REP_01(-)1     PAX4_03(-)1                                                       
                                                                       ctCACTG           aGGGTGgggcca                                                      
                                         CMYB_01(+)0.989         AP2REP_01(+)1           CKROX_Q2(-)0.904                                                  
                                         gtctggagctGTTGCtgc      CAGTGac                 aggGTGGGg                                                         
                         |         -100      |         -80       |         -60       |         -40       |         -20                                     
Mouse     -2418     tctaggcgtgACCCTATGCATGTCTGGAGCTGTTGCTGCAGACTGCAGTGACTCACTGTGGAAGGAGGCAGGGTGGGGCCACCATGTGGGTGAGAGTGAGCTGGCtctctttctc     -2304     Mouse
                              ||||| |||| ||||||||||||||| ||   ||||||||||||||||     || || |||||||||||    |||||| ||| ||||||||||                              
Human     -3413     tttaggctcaACCCTTTGCAGGTCTGGAGCTGTTGCAGCCAGCTGCAGTGACTCACTG----GGGCGGGAGGGTGGGGCCGAGGTGTGGGCGAGGGTGAGCTGGCccagctagct     -3303     Human
                     |         -100      |         -80       |         -60           |         -40       |         -20                                     
                                         gtctggagctGTTGCagc      CAGTGac                 aggGTGGGg                                                         
                                         CMYB_01(+)0.989         AP2REP_01(+)1           CKROX_Q2(-)0.904                                                  
                                                                       ctCACTG           aGGGTGgggccg                                                      
                                                                       AP2REP_    01(-)1 PAX4_03(-)1                                                       


                                 P300_01(+)1                                 
                                 gaagGGAGTccttc                              
                                IK2_01(+)0.969                               
                                agaAGGGAgtcc                                 
                           |         -20                                     
Mouse     -2722     ccatgcatgtTGAGAAGGGAGTCCTTCttggccagtg     -2686     Mouse
                              ||||| |||||||||||                              
Human     -3778     ccaggtcagaTGAGAGGGGAGTCCTTCcaggctgtgc     -3742     Human
                           |         -20                                     
                                agaGGGGAgtcc                                 
                                IK2_01(+)0.956                               
                                 gaggGGAGTccttc                              
                                 P300_01(+)1                                 


                                                      PEA3_Q6(-)0.937                                                   
                                                      tGGAGGa                                                           
                    -80       |         -60       |         -40       |         -20                                     
Mouse     -2854     gaggaacatcTGGGCTGGCTACAGGCTCCATTAGTGGAGGACAGACCAAGAGCTGCTGCCCAGATGCAGAaaacaaagtt     -2775     Mouse
                              |||||| | |||||||||||   |||||||| ||||  || ||||   |||| |||||||                              
Human     -3936     aaggaccactTGGGCTTGATACAGGCTCCAGAGGTGGAGGAGAGACTGAGGGCTGGGACCCAAATGCAGAgaatgggaaa     -3857     Human
                    -80       |         -60       |         -40       |         -20                                     
                                                      tGGAGGa                                                           
                                                      PEA3_Q6(-)0.937                                                   


                                                           HSF2_01(+)1                                              
                                                           AGAATtctcc                                               
                          |         -60       |         -40       |         -20                                     
Mouse     -2965     tcaagccccaAAGGCTTGTGATGAGTGACTGAATTGTGAAGAATTCTCCCAACCTTCAAAGATCTTtttgatttac     -2890     Mouse
                              ||||||| ||     || |||||| ||| ||||||| || || || |||||| |||                              
Human     -4080     cctagctctgAAGGCTTATGGCACTTGGCTGAATCGTGCAGAATTCCCCAAAGCTCCAAAGACCTTcttttggcta     -4005     Human
                          |         -60       |         -40       |         -20                                     
                                                           AGAATtcccc                                               
                                                           HSF2_01(+)1                                              


                                            MYOD_01(+)0.905                           
                                            ctaCATGTggct                              
                          -40       |         -20                                     
Mouse     -3031     gctaatccatTTAAATTTAAACAGCTACATGTGGCTaccatggtag     -2986     Mouse
                              |||| |||||| ||| ||||||||||                              
Human     -4147     ttttaattgaTTAAGTTTAAATAGCCACATGTGGCTgctgcgttgg     -4102     Human
                          -40       |         -20                                     
                                            ccaCATGTggct                              
                                            MYOD_01(+)0.905                           


                              IRF1_Q6(+)0.975                         
                              taCATTT                                 
                              -20                                     
Mouse     -3811     gtaatggtatTACATTTTTAactttgagcc     -3782     Mouse
                              ||||||||||                              
Human     -4574     ttaaaaaaaaTACATTTTTAttttttatag     -4545     Human
                              -20                                     
                              taCATTT                                 
                              IRF1_Q6(+)0.975                         


                                         CRX_Q4(-)0.907                                     
                                         tctgCCTTAgggg                                      
                      |         -40       |         -20                                     
Mouse     -4094     cctgtgttccCCAAGCAACCCTCTGCCTTAGGGGTTCTCCACggcaatcctg     -4043     Mouse
                              |||||||  | ||||||||||||| |||||||                              
Human     -4642     tttctgccctCCAAGCAGTCTTCTGCCTTAGGGGGTCTCCACtctggccctg     -4591     Human
                      |         -40       |         -20                                     
                                         tctgCCTTAgggg                                      
                                         CRX_Q4(-)0.907                                     


                               MSX1_01(-)1                            
                               gAATTAcag                              
                               EN1_01(-)1                             
                               gaATTAC                                
                             POU1F1_Q6(+)1                            
                             tTGAATtaca                               
                              -20                                     
Mouse     -4206     tttgtgatttTGAATTACAGaaggggcatt     -4177     Mouse
                              ||||||||||                              
Human     -4730     gcttctggccTGAATTACAGtctgtcccgc     -4701     Human
                              -20                                     
                             cTGAATtaca                               
                             POU1F1_Q6(+)1                            
                               gaATTAC                                
                               EN1_01(-)1                             
                               gAATTAcag                              
                               MSX1_01(-)1                            


                              PEA3_Q6(+)0.937                       
                              cCCTCCc                               
                            -20                                     
Mouse     -4656     gttactaaggCCCTCCCTgacgtaggcg     -4629     Mouse
                              ||||||||                              
Human     -5228     gtggccggtaCCCTCCCTaccacggatg     -5201     Human
                            -20                                     
                              cCCTCCc                               
                              PEA3_Q6(+)0.937                       


                                EN1_01(+)0.922                                                                                                                                                                                             
                                GTGTTta                                                                                                                                                                                                    
                              YY1_01(-)0.92                                                                                                                                                                                                
                              gagtgtttATGACagca                                                                                                                                                                                            
                              HFH3_01(+)1                       PAX4_03(-)0.907                                                                                                                                                            
                              gagTGTTTatgac                     gGTGTGtctctc                                                                                                                                                               
                              CRX_Q4(-)0.948                  PAX4_03(-)1                                                                                              TEF1_Q6(+)0.972                                                     
                              gagtGTTTAtgac                   cGGGTGtgtctc                                                                                             GGGATg                                                              
                       |         -180      |         -160      |         -140      |          -120      |          -100      |         -80       |         -60       |         -40       |         -20                                     
Mouse     -4882     tccctttgggGAGTGTTTATGACAGCATATCTATCGTCCTTCCGGGTGTGTCTCTCTGACTATCCAACCCCT-CACCTGGTTAGGAGTG-TCAGAGCTTTCCCTCTGGTGGAGATCTCTAATCCTAGCTATGAGTCATTATGTTCTTGGGATGGAAACTCCGTGTCCCTGGCCTCGTGTGTATGGcaggttagtt     -4690     Mouse
                              |||||||||||| |||| | |   |   |||| |||||||||||||||| || ||  || || | |||||||  || || |  | |||| ||||||||| | | |||||||  || |  |||||||||| ||||| |||||||   ||| | | ||  |||||| |||||| |||                              
Human     -5463     gcctcctgttGAGTGTTTATGAGAGCAGACCATACTGTCTTCTGGGTGTGTCTCTCTGAATAGCCTCCCTCTCCTCCTGGTTCCGAATGTTGGGGGCTTCCCCTCTGGTAGGGGTCTCTAACTCTGGGCATGAGTCATTTTGTTCCTGGGATGAGGACTGCTTCTCTTTGGCCTTGTGTGTGTGGtgggtcgatt     -5269     Human
                         |         -180      |         -160      |         -140      |         -120      |         -100      |         -80       |         -60       |         -40       |         -20                                     
                              gagtGTTTAtgag                   tGGGTGtgtctc                                                                                             GGGATg                                                              
                              CRX_Q4(-)0.948                  PAX4_03(-)1                                                                                              TEF1_Q6(+)0.972                                                     
                              gagTGTTTatgag                     gGTGTGtctctc                                                                                                                                                               
                              HFH3_01(+)1                       PAX4_03(-)0.907                                                                                                                                                            
                              gagtgtttATGAGagca                                                                                                                                                                                            
                              YY1_01(-)0.918                                                                                                                                                                                               
                                GTGTTta                                                                                                                                                                                                    
                                EN1_01(+)0.922                                                                                                                                                                                             


                                                      IRF1_Q6(-)1                                              
                                                      AAGTGag                                                  
                                                    NKX25_01(+)1                                               
                                                    ggAAGTG                                                    
                                                   PEA3_Q6(-)1                                                 
                                                   tGGAAGt                                                     
                                                 P300_01(+)0.95                                                
                                                 gctgGAAGTgagaa                                                
                                              ELK1_01(+)1                                                      
                                              cctgctGGAAGtgaga                                                 
                     |         -60       |         -40       |         -20                                     
Mouse     -6804     taggggagggAGAGGGACTCTCCCTTCCTGCTGGAAGTGAGAATTTAGAGCTTTAGGGCTTgccacttgtt     -6734     Mouse
                              ||||||| |||||||  |||||||||||||||  || |||||| |||||||                              
Human     -6567     cagggagggaAGAGGGAATCTCCCTCGCTGCTGGAAGTGAGAGCTTGGAGCTTCAGGGCTTccaagctcac     -6497     Human
                     |         -60       |         -40       |         -20                                     
                                              gctgctGGAAGtgaga                                                 
                                              ELK1_01(+)1                                                      
                                                 gctgGAAGTgagag                                                
                                                 P300_01(+)0.95                                                
                                                   tGGAAGt                                                     
                                                   PEA3_Q6(-)1                                                 
                                                    ggAAGTG                                                    
                                                    NKX25_01(+)1                                               
                                                      AAGTGag                                                  
                                                      IRF1_Q6(-)1                                              


                                       LRF_Q2(+)0.923                                                                                                             
                                       tctaCCCCA                                                                                                                  
                                      LRF_Q2(+)0.981                                                                                                              
                                      atctACCCC                                                                                                                   
                                   EN1_01(+)1                                                                                                                     
                                   GTAATct                                                                                                                        
                                  PITX2_Q2(+)1                                                                                                                    
                                  tgTAATCtacc                                                                                                                     
                                  GATA2_01(-)0.971                                                                                                                
                                  tgTAATCtac                                                                                                                      
                                  GATA1_01(-)0.985                                                                                                                
                                  tgTAATCtac                                                                                                                      
                                CRX_Q4(+)1                                                                                                                        
                                actgTAATCtacc                                                                                                                     
                               IRF1_Q6(-)0.98                                                             PAX4_03(-)0.903                                         
                               AACTGta                                                                    tTGGTGttttaa                                            
                      -120      |         -100      |         -80       |         -60       |         -40       |         -20                                     
Mouse     -7025     ggtatagtctAAACTGTAATCTACCCCACAAGGCAACAACAAACTTCTCCCTCAGGTTCCCCAACCATAGGACACTGCCCTTAGAGTTGGTGTTTTAATCTCAGAAGTTCTGtctaaggcca     -6904     Mouse
                              |||||||||||||||||||| ||||| | ||| | |    |||     || |  | ||||||| |  |||| ||||||||||| |||||| |||  ||||||                              
Human     -6787     ggcagcttccAAACTGTAATCTACCCCACAGGGCAAGACCAAGCGTTCTGCTCCACCCCCTCTCCTATAGGACGCCACCCTCAGAGTTGGTGTCTTAATCCCAGTGGTTCTGggtaaaggcc     -6666     Human
                      -120      |         -100      |         -80       |         -60       |         -40       |         -20                                     
                               AACTGta                                                                    tTGGTGtcttaa                                            
                               IRF1_Q6(-)0.98                                                             PAX4_03(-)0.903                                         
                                actgTAATCtacc                                                                                                                     
                                CRX_Q4(+)1                                                                                                                        
                                  tgTAATCtac                                                                                                                      
                                  GATA1_01(-)0.985                                                                                                                
                                  tgTAATCtac                                                                                                                      
                                  GATA2_01(-)0.971                                                                                                                
                                  tgTAATCtacc                                                                                                                     
                                  PITX2_Q2(+)1                                                                                                                    
                                   GTAATct                                                                                                                        
                                   EN1_01(+)1                                                                                                                     
                                      atctACCCC                                                                                                                   
                                      LRF_Q2(+)0.981                                                                                                              
                                       tctaCCCCA                                                                                                                  
                                       LRF_Q2(+)0.923                                                                                                             


                                   SP1_01(+)0.909                                    
                                   ctGGGGGgcg                                        
                         -40       |         -20                                     
Mouse     -7088     tacatggcttGACCACTGGGGGGCGAACATGCAGCacttactagg     -7044     Mouse
                              |||| |||||||| || || |||||                              
Human     -6858     agcgtggtccGACCGCTGGGGGGAGAGCAAGCAGCgccctcccca     -6814     Human
                         -40       |         -20                                     
                                   ctGGGGGgag                                        
                                   SP1_01(+)0.909                                    


                                                                                                               NKX25_01(+)1                                              
                                                                                                               ggAAGTG                                                   
                                                                                                               HSF2_01(+)0.997                                           
                                                                                                               GGAAGtgcct                                                
                                                                                                               CREL_01(-)0.952                                           
                                                                                                               GGAAGtgcct                                                
                                                                                                              PEA3_Q6(-)1                                                
                                                                                                              gGGAAGt                                                    
                                                                                                             LRF_Q2(-)0.952                                              
                                                                                                             GGGGAagtg                                                   
                                                                                                          IK2_01(+)0.956                                                 
                                                                                                          gaaGGGGAagtg                                                   
                                                                                                         ELK1_01(+)1                                                     
                                                                                                         ggaaggGGAAGtgcct                                                
                                                                                                       LRF_Q2(-)0.952                                                    
                                                                                                       GGGGAaggg                                                         
                                                                                                      VDR_Q3(+)0.956                                                     
                                                                                                      GGGGGaaggggaagt                                                    
                                                                                                      TFIII_Q6(+)0.919                                                   
                                                                                                      ggggGAAGG                                                          
                                                                                                      LRF_Q2(-)1                                                         
                                                                                                      GGGGGaagg                                                          
                                                                                                     LRF_Q2(-)0.923                                                      
                                                                                                     TGGGGgaag                                                           
                                                                SP1_01(-)0.972                      IK2_01(+)0.956                                                       
                                                                atcCTGCCtg                          ctgGGGGAaggg                                                         
                                                              PEA3_Q6(+)1                         CEBPB_01(+)0.95                                                        
                                                              gCATCCt                             ttctgggGGAAGgg                                                         
                                                            GATA2_01(-)0.982                     EN1_01(+)0.917             GATA2_01(-)0.971                             
                                                            cgGCATCctg                           GTTCTgg                    gcTGATCctg                                   
                                                        ETS1_B(-)0.943                      PEA3_Q6(-)0.937 P300_01(+)0.95  GATA2_01(+)0.974                             
                                                        ggagcggcATCCTgc                     cGGAGGt         agggGAAGTgcctg  gctGATCCtg                                   
                                                   IK2_01(+)0.969                           HSF2_01(-)0.997 LRF_Q2(-)0.911  GATA1_01(-)0.983                             
                                                   gtcAGGGAgcgg                             cggagGTTCT      AGGGGaagt       gcTGATCctg                                   
                                          SP1_01(-)0.943    GATA1_01(-)0.993           ELK1_01(+)0.9    PEA3_Q6(-)1         GATA1_01(+)0.988                             
                                          ataCGGCCtg        cgGCATCctg                 tggagcGGAGGttctg gGGAAGg             gctGATCCtg                                   
                            -120      |         -100      |         -80       |          -60       |         -40       |         -20                                     
Mouse     -7280     gttgagctggGCAAAGCATTGCATACGGCCTGTCAGGGAGCGGCATCCTGCCTGGTCCCT-GGGGCCTGGAGCGGAGGTTCTGGGGGAAGGGGAAGTGCCTGGAGCTGATCCTGGCTACgtgtcctggc     -7153     Mouse
                              |||| ||| |||| |||||||||||||||| ||||||||||| ||||||  |||| |||||||||||||||||||||||||||||||||||||||||||||| | ||||                              
Human     -7055     agcaggctaaGCAAGGCACTGCACACGGCCTGTCAGGGAGGGGCATCCTGCCCGGTCCCCCGGGGGCTGGAGCGGAGGTTCTGGGGGAAGGGGAAGTGCCTGGAGCTGATCCCGTCTACagctacgtgt     -6927     Human
                             -120      |         -100      |         -80       |         -60       |         -40       |         -20                                     
                                          acaCGGCCtg        ggGCATCctg                 tggagcGGAGGttctg gGGAAGg             gctGATCCcg                                   
                                          SP1_01(-)0.943    GATA1_01(-)0.993           ELK1_01(+)0.9    PEA3_Q6(-)1         GATA1_01(+)0.988                             
                                                   gtcAGGGAgggg                             cggagGTTCT      AGGGGaagt       gcTGATCccg                                   
                                                   IK2_01(+)0.969                           HSF2_01(-)0.997 LRF_Q2(-)0.911  GATA1_01(-)0.983                             
                                                        ggaggggcATCCTgc                     cGGAGGt         agggGAAGTgcctg  gctGATCCcg                                   
                                                        ETS1_B(-)0.943                      PEA3_Q6(-)0.937 P300_01(+)0.95  GATA2_01(+)0.974                             
                                                            ggGCATCctg                           GTTCTgg                    gcTGATCccg                                   
                                                            GATA2_01(-)0.982                     EN1_01(+)0.917             GATA2_01(-)0.971                             
                                                              gCATCCt                             ttctgggGGAAGgg                                                         
                                                              PEA3_Q6(+)1                         CEBPB_01(+)0.95                                                        
                                                                atcCTGCCcg                          ctgGGGGAaggg                                                         
                                                                SP1_01(-)0.972                      IK2_01(+)0.956                                                       
                                                                                                     TGGGGgaag                                                           
                                                                                                     LRF_Q2(-)0.923                                                      
                                                                                                      GGGGGaagg                                                          
                                                                                                      LRF_Q2(-)1                                                         
                                                                                                      ggggGAAGG                                                          
                                                                                                      TFIII_Q6(+)0.919                                                   
                                                                                                      GGGGGaaggggaagt                                                    
                                                                                                      VDR_Q3(+)0.956                                                     
                                                                                                       GGGGAaggg                                                         
                                                                                                       LRF_Q2(-)0.952                                                    
                                                                                                         ggaaggGGAAGtgcct                                                
                                                                                                         ELK1_01(+)1                                                     
                                                                                                          gaaGGGGAagtg                                                   
                                                                                                          IK2_01(+)0.956                                                 
                                                                                                             GGGGAagtg                                                   
                                                                                                             LRF_Q2(-)0.952                                              
                                                                                                              gGGAAGt                                                    
                                                                                                              PEA3_Q6(-)1                                                
                                                                                                               GGAAGtgcct                                                
                                                                                                               CREL_01(-)0.952                                           
                                                                                                               GGAAGtgcct                                                
                                                                                                               HSF2_01(+)0.997                                           
                                                                                                               ggAAGTG                                                   
                                                                                                               NKX25_01(+)1                                              


                                    IRF1_Q6(-)1                                                
                                    AAGTGag                                                    
                         |         -40       |         -20                                     
Mouse     -7392     ctgcacttatGGACTCAAGTGAGCTCCTTTGTCCTGCACAGGTCCaggccatgac     -7338     Mouse
                              ||||| ||||||| | ||  |||||| ||| ||||                              
Human     -7169     ttgtaggtaaGGACTGAAGTGAGTTTCTCGGTCCTGGACATGTCCgcacgcgcag     -7115     Human
                         |         -40       |         -20                                     
                                    AAGTGag                                                    
                                    IRF1_Q6(-)1                                                


                                   PAX4_03(+)0.903                             
                                   atatgtCACCTc                                
                               GATA2_01(+)0.994                                
                               ctgGATATgt                                      
                               GATA1_01(+)0.99                                 
                               ctgGATATgt                                      
                             |         -20                                     
Mouse     -7502     ctgtggtaaaCCTGGATATGTCACCTCTGttatcctccc     -7464     Mouse
                              ||||||| |||||||||||                              
Human     -7282     ttgtggcgtgCCTGGATGTGTCACCTCTGcctgcgttgt     -7244     Human
                             |         -20                                     
                               ctgGATGTgt                                      
                               GATA1_01(+)0.99                                 
                               ctgGATGTgt                                      
                               GATA2_01(+)0.98                                 
                                   atgtgtCACCTc                                
                                   PAX4_03(+)0.903                             


                                        AP2REP_01(+)0.907                      
                                        CTGTGag                                
                             |         -20                                     
Mouse     -7557     agtgaagttgGTGTTATTGCCTGTGAGAGgatgtcctgt     -7519     Mouse
                              |||| ||||||||||||||                              
Human     -7345     agtgagatgtGTGTCATTGCCTGTGAGAGagtatcccac     -7307     Human
                             |         -20                                     
                                        CTGTGag                                
                                        AP2REP_01(+)0.907                      


                              AP2REP_01(-)1                                         
                              gtCACTG                                               
                        -40       |         -20                                     
Mouse     -7604     tcttgggcccGTCACTGTTTGCATTACAGGAGTCattgttcact     -7561     Mouse
                              ||||||| | ||||| |||| |||                              
Human     -7431     tcttaggtagGTCACTGATAGCATTGCAGGTGTCgtcccactgt     -7388     Human
                        -40       |         -20                                     
                              gtCACTG                                               
                              AP2REP_01(-)1                                         


                                  HSF2_01(+)1                            
                                  AGAATgtgca                             
                       |         -20                                     
Mouse     -7884     gtggctgccaATTTAGAATGTGCaatacacctg     -7852     Mouse
                              |||||||||||||                              
Human     -7729     gctggggaggATTTAGAATGTGCtgcttgggcg     -7697     Human
                       |         -20                                     
                                  AGAATgtgct                             
                                  HSF2_01(+)1                            
