# Supplementary material for: Transcriptional double-autorepression feedforward circuits act for multicellularity and nervous system development
Source: BMC Genomics. 2011 May 11;12:228. doi: 10.1186/1471-2164-12-228 (PMC3116505; doi:10.1186/1471-2164-12-228)
Supplement: Additional file 4 — Alignments of conserved blocks for 5169 human-mouse orthologs with conserved TFBSs. The location and motif information for 386237 TFBSs are displayed in a character-based alignment-embedded layout. Each file name stands for a gene symbol and the file contains the alignments of conserved blocks with TFBS information for the corresponding gene. Each alignment is not interleaved. The graphical alignments with TFBS information for the 5169 human-mouse ortholog pairs are provided in a browsable format at our website http://genet.med.kagawa-u.ac.jp/pub/HMO_5169/List.htm, together with the character-based alignments with TFBSs and raw sequences contained in Additional files 4 and 2 respectively. [file 1471-2164-12-228-S4.ZIP › Additional_file_4/Text-based_Alignments/AHSA2.aln.txt]

---------- AHSA2 ----------

                                         IK2_01(+)1                                  
                                         ttcTGGGAgctg                                
                                      STAT5B_01(+)0.968                              
                                      acTTTCTgggagctg                                
                                   HSF2_01(-)0.996                                   
                                   ggcacTTTCT                                        
                         -40       |         -20                                     
Mouse     -110      ggggcggggaCTTCTGGCACTTTCTGGGAGCTGCGggcgatcggc       -66     Mouse
                              ||||||||| |||||||||||||||                              
Human     -7316     ggggcggggcCTTCTGGCAGTTTCTGGGAGCTGCGaacgcgccgc     -7272     Human
                         -40       |         -20                                     
                                   ggcagTTTCT                                        
                                   HSF2_01(-)0.996                                   
                                      agTTTCTgggagctg                                
                                      STAT5B_01(+)0.968                              
                                         ttcTGGGAgctg                                
                                         IK2_01(+)1                                  


                               SP1_01(+)1                              
                               ggGGCGGggc                              
                               LRF_Q2(-)0.943                          
                               GGGGCgggg                               
                               CKROX_Q2(-)0.945                        
                               gggGCGGGg                               
                              LRF_Q2(-)1                               
                              GGGGGcggg                                
                     |         -20                                     
Mouse     -365      cttaggaccgGGGGGCGGGGCgaagtcgggg      -335     Mouse
                              |||||||||||                              
Human     -7327     gggcggggccGGGGGCGGGGCcttctggcag     -7297     Human
                     |         -20                                     
                              GGGGGcggg                                
                              LRF_Q2(-)1                               
                               gggGCGGGg                               
                               CKROX_Q2(-)0.945                        
                               GGGGCgggg                               
                               LRF_Q2(-)0.943                          
                               ggGGCGGggc                              
                               SP1_01(+)1                              
