# Supplementary material for: Transcriptional double-autorepression feedforward circuits act for multicellularity and nervous system development
Source: BMC Genomics. 2011 May 11;12:228. doi: 10.1186/1471-2164-12-228 (PMC3116505; doi:10.1186/1471-2164-12-228)
Supplement: Additional file 4 — Alignments of conserved blocks for 5169 human-mouse orthologs with conserved TFBSs. The location and motif information for 386237 TFBSs are displayed in a character-based alignment-embedded layout. Each file name stands for a gene symbol and the file contains the alignments of conserved blocks with TFBS information for the corresponding gene. Each alignment is not interleaved. The graphical alignments with TFBS information for the 5169 human-mouse ortholog pairs are provided in a browsable format at our website http://genet.med.kagawa-u.ac.jp/pub/HMO_5169/List.htm, together with the character-based alignments with TFBSs and raw sequences contained in Additional files 4 and 2 respectively. [file 1471-2164-12-228-S4.ZIP › Additional_file_4/Text-based_Alignments/AHSG.aln.txt]

---------- AHSG ----------

                                                                                         MSX1_01(-)0.928                               
                                                                                         cAGATAaat                                     
                                            GATA2_01(-)0.972                            GATA2_01(+)0.992                               
                                            agAAATCgtc                                  tcaGATAAat                                     
                                            GATA1_01(-)0.987                            GATA1_01(+)0.988                               
                                            agAAATCgtc                                  tcaGATAAat                                     
                         |         -80       |         -60       |         -40       |         -20                                     
Mouse     -174      gcaaggattaTTTGGAACCAGAACAGAAATCGTCCCACGCCTTTACGCAATTCCTTCGGCGGGCTCTGTCAGATAAATTAGGCCCtctgcccctc       -80     Mouse
                              ||| |||||| | |||||||| |||     | ||| ||||||| | |||| |||||   ||||||||| | ||||                              
Human     -183      tttttttttcTTTTGAACCAAAGCAGAAATCATCCTGTATCCTTATGCAATTCTTCCGGCAGGCTCCAACAGATAAATAAAGCCCaccaccctcc       -89     Human
                         |         -80       |         -60       |         -40       |         -20                                     
                                            agAAATCatc                                  acaGATAAat                                     
                                            GATA1_01(-)0.987                            GATA1_01(+)0.988                               
                                            agAAATCatc                                  acaGATAAat                                     
                                            GATA2_01(-)0.972                            GATA2_01(+)0.992                               
                                                                                         cAGATAaat                                     
                                                                                         MSX1_01(-)0.928                               


                                                                                   YY1_01(+)0.906                                                                                               
                                                                                   cagcAGCATtgactttg                                                                                            
                                                 STAT5A_01(-)0.997             AP2REP_01(-)0.907                                        CREL_01(+)1                                             
                                                 atGTTCCaggcagac               ccCACAG                                                  ttgctTTTCC                                              
                      |         -140      |         -120      |         -100      |         -80       |         -60       |         -40       |         -20                                     
Mouse     -313      agccacctccTCTCTCTGCTGTTATCACCATGTTCCAGGCAGACTTTGGAATATCTTTGCCCACAGCAGCATTGACTTTGGCAGATCTGTTGGGGAGAGATGATGTCCTAACTTATTTGCTTTTCCAGAGCTGCTGTTTGCAaggattattt      -162     Mouse
                              ||||| ||||| ||| ||||||||||| ||||||||||||  ||||   ||||||||||||| ||||||||||||| | |||||||     ||||||||||| | ||||||||||||| |||| ||||||||                              
Human     -331      tcagctgtctTCTCTTTGCTGCTATTACCATGTTCCAAGCAGACTTTGGAGCATCTCC-CCCACAGCAGCATGGACTTTGGCAGATTTCTTGGGGACCAGCGATGTCCTAACCTGTTTGCTTTTCCAGGGCTGATGTTTGCAgggtgttttt      -181     Human
                     |         -140      |         -120      |         -100       |         -80       |         -60       |         -40       |         -20                                     
                                                 atGTTCCaagcagac               ccCACAG                                                  ttgctTTTCC                                              
                                                 STAT5A_01(-)0.997             AP2REP_01(-)0.907                                        CREL_01(+)1                                             
                                                                                   cagcAGCATggactttg                                                                                            
                                                                                   YY1_01(+)0.906                                                                                               


                                          EN1_01(+)0.917                                   
                                          GTGCTgt                                          
                                        AP2REP_01(+)0.907                                  
                                        CTGTGct                                            
                              AP2REP_01(+)1                                                
                              CAGTGcc                                                      
                     |         -40       |         -20                                     
Mouse     -692      agacacagagCAGTGCCTGCCTGTGCTGTTCCCTGCAGGGCttggtggtga      -642     Mouse
                              |||||||   |||||||||  | ||||||||                              
Human     -779      agactctggtCAGTGCCCATCTGTGCTGTCACATGCAGGGCcctggcagtg      -729     Human
                     |         -40       |         -20                                     
                              CAGTGcc                                                      
                              AP2REP_01(+)1                                                
                                        CTGTGct                                            
                                        AP2REP_01(+)0.907                                  
                                          GTGCTgt                                          
                                          EN1_01(+)0.917                                   


                             GATA2_01(-)0.994                          
                             aaATATCaaa                                
                             GATA1_01(-)0.99                           
                             aaATATCaaa                                
                     |         -20                                     
Mouse     -2649     gcctggtctaAATATCAAACActgttcgttc     -2619     Mouse
                              |||||||||||                              
Human     -1212     tctctgaagcAATATCAAACAttagaacaaa     -1182     Human
                     |         -20                                     
                             caATATCaaa                                
                             GATA1_01(-)0.99                           
                             caATATCaaa                                
                             GATA2_01(-)0.994                          


                                          TFIII_Q6(-)0.9                                    
                                          CCTCAgcct                                         
                                          SP1_01(-)0.962                                    
                                          cctCAGCCtc                                        
                                       NFE2_01(-)1                                          
                                       ctgccTCAGCc                                          
                                      TFIII_Q6(-)0.919                                      
                                      CCTGCctca                                             
                                    SP1_01(-)0.972                                          
                                    ctcCTGCCtc                                              
                      |         -40       |         -20                                     
Mouse     -2722     tcttgaatttGTGATCCTCCTGCCTCAGCCTCCTCAGTAGCTacaattagga     -2671     Mouse
                              ||||| |||||||||||||||||  |||||||                              
Human     -2476     ccaggttcaaGTGATTCTCCTGCCTCAGCCTCCCAAGTAGCTgagattacag     -2425     Human
                      |         -40       |         -20                                     
                                    ctcCTGCCtc                                              
                                    SP1_01(-)0.972                                          
                                      CCTGCctca                                             
                                      TFIII_Q6(-)0.919                                      
                                       ctgccTCAGCc                                          
                                       NFE2_01(-)1                                          
                                          cctCAGCCtc                                        
                                          SP1_01(-)0.962                                    
                                          CCTCAgcct                                         
                                          TFIII_Q6(-)0.9                                    


                                SP1_01(+)0.972                         
                                agGGCAGagt                             
                     |         -20                                     
Mouse     -3305     gaagaagcatAAAGGGCAGAGtgcagtagct     -3275     Mouse
                              |||||||||||                              
Human     -4409     taagtaccagAAAGGGCAGAGccatgaacct     -4379     Human
                     |         -20                                     
                                agGGCAGagc                             
                                SP1_01(+)0.972                         


                              MSX1_01(-)0.928                                                                      
                              cAGATAgta                                                                            
                             GATA2_01(+)1                                                                          
                             gcaGATAGta                                                                            
                             GATA1_01(+)1                                  HSF2_01(+)0.992                         
                             gcaGATAGta                                    TGAAGaaaca                              
                        |         -60       |         -40        |         -20                                     
Mouse     -3420     cctaactttgCAGATAGTAGACCATCCCAAAATGTTT-TTCTTTGAACGTGGGAGTGAAGAAACAgtgggttatc     -3347     Mouse
                              ||||||||||    ||   |||||||| ||| |||||| |  || ||||||||||                              
Human     -4524     tctgataacaCAGATAGTAGGTGCTCAATAAATGTTTGTTCATTGAACATATGAATGAAGAAACAcccagtcttt     -4450     Human
                         |         -60       |         -40       |         -20                                     
                             acaGATAGta                                    TGAAGaaaca                              
                             GATA1_01(+)1                                  HSF2_01(+)0.992                         
                             acaGATAGta                                                                            
                             GATA2_01(+)1                                                                          
                              cAGATAgta                                                                            
                              MSX1_01(-)0.928                                                                      


                               AP2REP_01(+)0.907                          
                               CTGTGtc                                    
                        |         -20                                     
Mouse     -3444     gtcttcttctTCTGTGTCTAGGCAcctaactttg     -3411     Mouse
                              |||||||| |||||                              
Human     -4548     ttctcatcacTCTGTGTCCAGGCAtctgataaca     -4515     Human
                        |         -20                                     
                               CTGTGtc                                    
                               AP2REP_01(+)0.907                          


                              HSF2_01(-)0.992                        
                              tgcctCTTCA                             
                             -20                                     
Mouse     -4099     gtgtatacccTGCCTCTTCactataagcc     -4071     Mouse
                              |||||||||                              
Human     -5168     gtttcgattaTGCCTCTTCcgcagggcag     -5140     Human
                             -20                                     
                              tgcctCTTCC                             
                              HSF2_01(-)0.997                        


                               IRF1_Q6(-)0.924                                                    
                               AAGAGaa                                                            
                           |         -40       |          -20                                     
Mouse     -4334     ctctcaaatgAAAGAGAATGGAAGACTT-CCATTATTTCTTCTGGGATcaggtaaaac     -4278     Mouse
                              ||||||||||||||  || ||||| |||||| || |||                              
Human     -5655     ctattgtacaAAAGAGAATGGAAGGTTTCCCATTGTTTCTTATGTGATgatgaaaagt     -5598     Human
                            |         -40       |         -20                                     
                               AAGAGaa                                                            
                               IRF1_Q6(-)0.924                                                    


                              PAX4_03(+)0.907                           
                              caagacCACACt                              
                      |         -20                                     
Mouse     -4380     tggtaggtagCAAGACCACACTgagtcgcatg     -4349     Mouse
                              |||| |||||||                              
Human     -5705     aagtgagtgtCAAGGCCACACTaaacagtatg     -5674     Human
                      |         -20                                     
                              caaggcCACACt                              
                              PAX4_03(+)0.907                           


                                TEF1_Q6(-)0.915                        
                                cATGCC                                 
                              SP1_01(-)0.921                           
                              ctcATGCCtt                               
                     |         -20                                     
Mouse     -4440     ggcctcacacCTCATGCCTTTgatcctaaac     -4410     Mouse
                              |||||||||||                              
Human     -5855     tagttcagctCTCATGCCTTTtatgaataag     -5825     Human
                     |         -20                                     
                              ctcATGCCtt                               
                              SP1_01(-)0.921                           
                                cATGCC                                 
                                TEF1_Q6(-)0.915                        


                                     EN1_01(-)0.922                                                                         
                                     gaAAAAC                                                                                
                            STAT5B_01(-)0.919                                                                               
                            actttcccTGAAAaa                                                                                 
                            STAT5B_01(+)1                                                                                   
                            acTTTCCctgaaaaa                                                                                 
                            STAT5A_01(-)1                                                                                   
                            acTTTCCctgaaaaa                                                                                 
                            IK2_01(-)0.969                                                                                  
                            acttTCCCTgaa                                                                                    
                            CEBPB_01(-)0.941                                                                                
                            acTTTCCctgaaaa                                                                                  
                        -80       |         -60       |         -40       |         -20                                     
Mouse     -5026     ctggtcagacTTTCCCTGAAAAACATGGAACTAGAAATAGTCTAATGATTTACCTCTTGTTTACCGTCTGAACCcacggacggc     -4943     Mouse
                              ||||||||||||||||   |||||||| ||| |||| |||||||  || |||||| ||| ||||                              
Human     -6787     tgactaccatTTTCCCTGAAAAACATCTGACTAGAAACAGTGTAATCATTTACCCTTTATTTACCTTCTAAACCtgaaatagag     -6704     Human
                        -80       |         -60       |         -40       |         -20                                     
                            atTTTCCctgaaaa                                                                                  
                            CEBPB_01(-)0.941                                                                                
                            atttTCCCTgaa                                                                                    
                            IK2_01(-)0.969                                                                                  
                            atTTTCCctgaaaaa                                                                                 
                            STAT5A_01(-)1                                                                                   
                            atTTTCCctgaaaaa                                                                                 
                            STAT5B_01(+)1                                                                                   
                            attttcccTGAAAaa                                                                                 
                            STAT5B_01(-)0.919                                                                               
                                     gaAAAAC                                                                                
                                     EN1_01(-)0.922                                                                         


                                                   HSF2_01(-)0.998                                                                          
                                                   tggctCTTCT                                                                               
                            |         -80       |         -60       |         -40         |         -20                                     
Mouse     -5207     ttcaaggggaTAACCTTCAAGGGTGAGGCCATGGCTCTTCTGAAAGTCTTCATGTCCAA--ACCCCAGCAAGCACACAACATGGCTCATTctcacctctc     -5110     Mouse
                              |||||||||  ||| ||||||||||| |||||||| ||| | || ||||  ||  ||||||||| |  ||| ||||||||                              
Human     -7003     ggcctctgtgTAACCTTCACTGGTAAGGCCATGGCTTTTCTGAAAATCTCCGTGACCAAGGACATCAGCAAGCATAGCACAGGGCTCATTagaagaagat     -6904     Human
                    -100      |         -80       |         -60       |         -40       |         -20                                     
                                                   tggctTTTCT                                                                               
                                                   HSF2_01(-)0.996                                                                          


                                TFIII_Q6(+)0.9                            
                                aggcTGAGG                                 
                               SP1_01(+)0.962                             
                               caGGCTGagg                                 
                        |         -20                                     
Mouse     -5495     tttctgggttTCAGGCTGAGGGCAgaaacctttc     -5462     Mouse
                              ||||||||||||||                              
Human     -7337     actgtgctccTCAGGCTGAGGGCAagaaccacag     -7304     Human
                        |         -20                                     
                               caGGCTGagg                                 
                               SP1_01(+)0.962                             
                                aggcTGAGG                                 
                                TFIII_Q6(+)0.9                            


                                    SP1_01(+)0.972                             
                                    gaGGCAGgtt                                 
                                   TFIII_Q6(+)0.919                            
                                   ggagGCAGG                                   
                                  PEA3_Q6(-)0.937                              
                                  aGGAGGc                                      
                                ETS1_B(+)0.907                                 
                                gcAGGAGgcaggttc                                
                               TFIII_Q6(+)1                                    
                               ggcaGGAGG                                       
                             SP1_01(+)0.972                                    
                             cgGGCAGgag                                        
                             |         -20                                     
Mouse     -5576     ggggctcgccGGGCAGGAGGCAGGTTCTGtggttacaaa     -5538     Mouse
                              ||||||||||||||| |||                              
Human     -7427     caactgtgctGGGCAGGAGGCAGGTGCTGgaaatcaagg     -7389     Human
                             |         -20                                     
                             tgGGCAGgag                                        
                             SP1_01(+)0.972                                    
                               ggcaGGAGG                                       
                               TFIII_Q6(+)1                                    
                                gcAGGAGgcaggtgc                                
                                ETS1_B(+)0.907                                 
                                  aGGAGGc                                      
                                  PEA3_Q6(-)0.937                              
                                   ggagGCAGG                                   
                                   TFIII_Q6(+)0.919                            
                                    gaGGCAGgtg                                 
                                    SP1_01(+)0.972                             


                              SOX17_01(+)1                                               
                              aACAAT                                                     
                             -40       |         -20                                     
Mouse     -5697     tgctagcattAACAATAGAACAGGCTGCCAGGGTGGGAGtgaattcttg     -5649     Mouse
                              |||||| |||  ||||||  | |||||||                              
Human     -7578     agtgtgaagcAACAATGGAATGGGCTGCAGGAGTGGGAGagaggccctc     -7530     Human
                             -40       |         -20                                     
                              aACAAT                                                     
                              SOX17_01(+)1                                               
