# Supplementary material for: Transcriptional double-autorepression feedforward circuits act for multicellularity and nervous system development
Source: BMC Genomics. 2011 May 11;12:228. doi: 10.1186/1471-2164-12-228 (PMC3116505; doi:10.1186/1471-2164-12-228)
Supplement: Additional file 4 — Alignments of conserved blocks for 5169 human-mouse orthologs with conserved TFBSs. The location and motif information for 386237 TFBSs are displayed in a character-based alignment-embedded layout. Each file name stands for a gene symbol and the file contains the alignments of conserved blocks with TFBS information for the corresponding gene. Each alignment is not interleaved. The graphical alignments with TFBS information for the 5169 human-mouse ortholog pairs are provided in a browsable format at our website http://genet.med.kagawa-u.ac.jp/pub/HMO_5169/List.htm, together with the character-based alignments with TFBSs and raw sequences contained in Additional files 4 and 2 respectively. [file 1471-2164-12-228-S4.ZIP › Additional_file_4/Text-based_Alignments/AICDA.aln.txt]

---------- AICDA ----------

                                                         PEA3_Q6(-)0.937                                                                                                                                              
                                                         gGGAGGa                                                                                                                                                      
                                          EN1_01(+)0.93 LRF_Q2(-)0.952                                                                                                                                                
                                          GTGATgc       GGGGAggag                                                                                                                                                     
                                         GATA2_01(+)0.982                                                                                                                                                             
                                         agtGATGCtg                                                                                                                                                                   
                                         GATA1_01(+)0.993                                                                                                                                                             
                                         agtGATGCtg                                                                                                                                                                   
                        |         -160      |         -140      |         -120      |         -100      |         -80       |         -60       |         -40       |         -20                                     
Mouse     -183      agatgttggaTACCTGGTGGTAGTGATGCTGTCGTGGGGGAGGAGCCCACAAGAGCAAGCTCAGATTTGAATGCCAGGGGCCAGTGCTCTGTCACACAACAGCACTGAAGCAGCCTTGCTTGAAGCAAGCTTCCTTTGGCCTAAGACTTTGAGGGAGTCAAGAAagtcacgctg       -10     Mouse
                              ||||||||||  |||||||||||   ||||||||||||| ||| ||||||||| |||||||||  | |||||| ||| |||||| || |   ||  ||| || | ||  ||||||  || ||  | |||||| ||||||  |||||| ||||||                              
Human     -180      gccgttggggTACCTGGTGGGGGTGATGCTGTCA--GGGGAGGAGCCCAAAAGGGCAAGCTCAAATTTGAATGTGAAGGGCCAATGCACTGTCAGACTAAGACAGAGAACCATCATTAATTGAAGTGAGATTTTTCTGGCCTGAGACTTGCAGGGAGGCAAGAAgacactctgg        -9     Human
                      |         -160      |         -140        |         -120      |         -100      |         -80       |         -60       |         -40       |         -20                                     
                                         ggtGATGCtg                                                                                                                                                                   
                                         GATA1_01(+)0.  993                                                                                                                                                           
                                         ggtGATGCtg                                                                                                                                                                   
                                         GATA2_01(+)0.  982                                                                                                                                                           
                                          GTGATgc                                                                                                                                                                     
                                          EN1_01(+)0.9  3                                                                                                                                                             
                                                        GGGGAggag                                                                                                                                                     
                                                        LRF_Q2(-)0.952                                                                                                                                                
                                                         gGGAGGa                                                                                                                                                      
                                                         PEA3_Q6(-)0.937                                                                                                                                              


                                                   GATA2_01(-)0.971                                                                          
                                                   ccTGATCttt                                                                                
                                                   GATA2_01(+)0.972                                                                          
                                                   cctGATCTtt                                                                                
                                                   GATA1_01(-)0.983                                                                          
                                                   ccTGATCttt                                                                                
                                                   GATA1_01(+)0.985                                                                          
                                                   cctGATCTtt                                                                                
                     -100      |         -80       |         -60       |         -40       |         -20                                     
Mouse     -383      ccaatgtgaaAAGTGTCCAGTGCTATTGTCTCCTGATCTTTGTTACCTGTGGTACCTGGGCTGGCTTTTTAGAGGAACAGCCTCGAAGGAAgttggacatt      -283     Mouse
                              ||||||| | || || || ||||||||||||| || || |||  | ||| ||||  |||||||| | ||||| | ||||||                              
Human     -373      attataattgAAGTGTCTACTGTTACTGCCTCCTGATCTTTGCTAGCTATGGAGCATGGACTGGGCTTTTAGAGCAGCAGCCCCAAAGGAAcctaaacatt      -273     Human
                     -100      |         -80       |         -60       |         -40       |         -20                                     
                                                   cctGATCTtt                                                                                
                                                   GATA1_01(+)0.985                                                                          
                                                   ccTGATCttt                                                                                
                                                   GATA1_01(-)0.983                                                                          
                                                   cctGATCTtt                                                                                
                                                   GATA2_01(+)0.972                                                                          
                                                   ccTGATCttt                                                                                
                                                   GATA2_01(-)0.971                                                                          


                              EN1_01(-)0.93                                                
                              aaATCAC                                                      
                            GATA2_01(-)0.972                                               
                            atAAATCact                                                     
                            GATA1_01(-)0.987                                               
                            atAAATCact                                                     
                     |         -40       |         -20                                     
Mouse     -744      aaattaaaatAAATCACTTTTTGGTGCAAGCAACTAGTCTTtctagctatc      -694     Mouse
                              |||||||| ||||||| ||  | ||||||||                              
Human     -697      gctcatgcaaAAATCACTCTTTGGTGTAAATATCTAGTCTTcaagcaattc      -647     Human
                     |         -40       |         -20                                     
                            aaAAATCact                                                     
                            GATA1_01(-)0.987                                               
                            aaAAATCact                                                     
                            GATA2_01(-)0.972                                               
                              aaATCAC                                                      
                              EN1_01(-)0.93                                                


                               AP2REP_01(+)0.918                    
                               CAGTCtc                              
                            -20                                     
Mouse     -1218     gcaacgggatCCAGTCTCtagctcaaga     -1191     Mouse
                              ||||||||                              
Human     -1155     tataaattacCCAGTCTCaggcatgtct     -1128     Human
                            -20                                     
                               CAGTCtc                              
                               AP2REP_01(+)0.918                    


                                IRF1_Q6(+)0.98                       
                                tcCAGTT                              
                             -20                                     
Mouse     -3742     gcgactttggCTTCCAGTTatcttgaaca     -3714     Mouse
                              |||||||||                              
Human     -2817     atgcctgcacCTTCCAGTTgacgctgcag     -2789     Human
                             -20                                     
                                tcCAGTT                              
                                IRF1_Q6(+)0.98                       


                                   EN1_01(+)0.996                                
                                   GTAGTaa                                       
                               P300_01(+)0.957                                   
                               gactGTAGTaacca                                    
                               CEBPB_01(+)0.95                                   
                               gactgtaGTAACca                                    
                     -40       |         -20                                     
Mouse     -4269     ttcatccgtcTGACTGTAGTAACCACTTCATcatgtatata     -4229     Mouse
                              |||||||||||| || |||||                              
Human     -3020     ttaattagctTGACTGTAGTAATCATTTCATtacagataac     -2980     Human
                     -40       |         -20                                     
                               gactgtaGTAATca                                    
                               CEBPB_01(+)0.981                                  
                               gactGTAGTaatca                                    
                               P300_01(+)0.957                                   
                                   GTAGTaa                                       
                                   EN1_01(+)0.996                                


                              WHN_B(+)0.96                           
                              gtcAACGCtac                            
                             -20                                     
Mouse     -4377     aactggagttGTCAACGCTacatcacacg     -4349     Mouse
                              |||||||||                              
Human     -3210     agcccgggagGTCAACGCTgcagtgagcc     -3182     Human
                             -20                                     
                              gtcAACGCtgc                            
                              WHN_B(+)0.96                           


                                     IRF1_Q6(+)0.98                       
                                     tgCAGTT                              
                        |         -20                                     
Mouse     -4428     caagaactgcACAGAGTTGCAGTTgtgtgggatg     -4395     Mouse
                              ||| ||||||||||                              
Human     -3505     ctcaaatggtACAAAGTTGCAGTTatacaggatt     -3472     Human
                        |         -20                                     
                                     tgCAGTT                              
                                     IRF1_Q6(+)0.98                       


                                                PAX4_03(+)0.903                          
                                                gtgagcCACCAt                             
                             -40       |         -20                                     
Mouse     -4977     ctgtctcccgAGTACTAGGATTAGAGGTGTGAGCCACCAttgcctgact     -4929     Mouse
                              ||| || |||||| || ||||||||||||                              
Human     -4537     ggccttccaaAGTGCTGGGATTACAGATGTGAGCCACCAcacctggccc     -4489     Human
                             -40       |         -20                                     
                                                gtgagcCACCAc                             
                                                PAX4_03(+)0.903                          


                                   AP2REP_01(-)0.932                    
                                   caTACTG                              
                      |         -20                                     
Mouse     -5839     tgtgggcctaCTCTGCATACTGggagaaataa     -5808     Mouse
                              ||| ||||||||                              
Human     -6407     atggtgtgatCTCAGCATACTGcaacctccgc     -6376     Human
                      |         -20                                     
                                   caTACTG                              
                                   AP2REP_01(-)0.932                    


                               EN1_01(-)0.987                       
                               ttAGTAC                              
                            -20                                     
Mouse     -5871     aggccatactCTTAGTACtcttaggttc     -5844     Mouse
                              ||||||||                              
Human     -7038     attcatacaaCTTAGTACcaaaaaaaaa     -7011     Human
                            -20                                     
                               ttAGTAC                              
                               EN1_01(-)0.987                       
