# Supplementary material for: Transcriptional double-autorepression feedforward circuits act for multicellularity and nervous system development
Source: BMC Genomics. 2011 May 11;12:228. doi: 10.1186/1471-2164-12-228 (PMC3116505; doi:10.1186/1471-2164-12-228)
Supplement: Additional file 4 — Alignments of conserved blocks for 5169 human-mouse orthologs with conserved TFBSs. The location and motif information for 386237 TFBSs are displayed in a character-based alignment-embedded layout. Each file name stands for a gene symbol and the file contains the alignments of conserved blocks with TFBS information for the corresponding gene. Each alignment is not interleaved. The graphical alignments with TFBS information for the 5169 human-mouse ortholog pairs are provided in a browsable format at our website http://genet.med.kagawa-u.ac.jp/pub/HMO_5169/List.htm, together with the character-based alignments with TFBSs and raw sequences contained in Additional files 4 and 2 respectively. [file 1471-2164-12-228-S4.ZIP › Additional_file_4/Text-based_Alignments/AIG1.aln.txt]

---------- AIG1 ----------

                                                                TEF1_Q6(+)0.943                                  
                                                                GAGATg                                           
                                                               GATA2_01(+)0.979                                  
                                                               agaGATGAca                                        
                                                               GATA1_01(+)0.988                                  
                                                               agaGATGAca                                        
                       |         -60       |         -40       |         -20                                     
Mouse     -262      gccggtacgaCGAACGCCGCTGCAGAATGACGCAGATGACGCCAGAGATGACACCAGGCCGCCagctcgcgta      -190     Mouse
                              ||||||| |  ||||||||||| || |||||  |||||||||  || ||||||                              
Human     -307      cgggaccctgCGAACGCAGGAGCAGAATGACGAAGGTGACGAAAGAGATGACGACACGCCGCCtgccaggccg      -235     Human
                       |         -60       |         -40       |         -20                                     
                                                               agaGATGAcg                                        
                                                               GATA1_01(+)0.988                                  
                                                               agaGATGAcg                                        
                                                               GATA2_01(+)0.979                                  
                                                                GAGATg                                           
                                                                TEF1_Q6(+)0.943                                  


                                   LRF_Q2(-)1                             
                                   GGGGGcgcc                              
                                  LRF_Q2(-)0.911                          
                                  AGGGGgcgc                               
                        |         -20                                     
Mouse     -288      ctcgcggaccGCCTAGGGGGCGCCcggccggtac      -255     Mouse
                              ||||||||||||||                              
Human     -347      cacctgggatGCCTAGGGGGCGCCtcctggccgg      -314     Human
                        |         -20                                     
                                  AGGGGgcgc                               
                                  LRF_Q2(-)0.911                          
                                   GGGGGcgcc                              
                                   LRF_Q2(-)1                             


                                   EN1_01(+)0.991                              
                                   GTATTaa                                     
                                   CRX_Q4(+)0.904                              
                                   gtatTAAATcaca                               
                             |         -20                                     
Mouse     -877      aactccgaaaGATTTGTATTAAATCACACatgcgtgggt      -839     Mouse
                              |||| ||||||||| ||||                              
Human     -929      acaaccagatGATTAGTATTAAATTACACgcaggggttt      -891     Human
                             |         -20                                     
                                   gtatTAAATtaca                               
                                   CRX_Q4(+)0.904                              
                                   GTATTaa                                     
                                   EN1_01(+)0.991                              


                                                                      PEA3_Q6( -)1                                                                                      
                                                                      tGGAAGg                                                                                           
                                                                 AP2REP_01(-)0 .932                                                                                     
                                                                 ttTACTG                                                                                                
                                                                CEBPB_01(+)0.9 5                                                                                        
                                                                atttactGGAAGgc                                                                                          
                                                               STAT5B_01(-)0.9 51                                                                                       
                                                               catttactGGAAGgc                                                                                          
                                                               STAT5A_01(+)0.9 95                                                                                       
                                                               catttactGGAAGgc                                                                                          
                                                               MSX1_01(-)0.996                                                                                          
                                                               cATTTActg                                                                                                
                                                               MSX1_01(+)0.9                                                                                            
                                                               catTTACTg                                                                                                
                                                               CEBPB_01(-)0.95 6             HFH3_01(+)0.981                                                            
                                                               caTTTACtggaagg                ttaTATTTacttt                                                              
                                                            STAT1_01(+)0.912                 CRX_Q4(-)0.904                                                             
                                                            caacatttaCTGGAaggc tga           ttatATTTActtt                                                              
                                            HSF2_01(-)0.997 CRX_Q4(-)0.904               AP2REP_01(+)0.918                                                              
                                            tgcaaCTTCC      caacATTTActgg                CAGTTta                                                                        
                                      CEBPB_01(+)0.97    YY1_01(+)0.906                IRF1_Q6(+)0.98                                                                   
                                      gactgttGCAACtt     tgacAACATttactgga             tcCAGTT                                                                          
                                    AP2REP_01(-)0.918    EN1_01(-)0.926                CRX_Q4(-)0.948                                                                   
                                    caGACTG              tgACAAC                       tccaGTTTAtatt                                                                    
                                AP2REP_01(-)0.907       CMYB_01(-)0.988               FREAC7_01(-)1                                                                     
                                ccCACAG                 gtgACAACatttactgga            atccagTTTATattta                                                                  
                           -120      |         -100      |         -80       |          -60       |         -40       |         -20                                     
Mouse     -1034     aaccctactcTGCCCACAGACTGTTGCAACTTCCCTGTGACAACATTTACTGGAAGGC-TGAGGGAATCCAGTTTATATTTACTTTCCTCCCATTCAGCTCTGGTGCGGTAGTATAAGggaggtgggt      -908     Mouse
                              ||||||||||||| |||||||||  |||||||||||||||||||||||  |||||| ||||||||||||||| |||||| ||||| ||| |||||   ||||| ||||                              
Human     -1073     atgaaaatgtTGCCCACAGACTGATGCAACTTCAGTGTGACAACATTTACTGGAAGGCAGGAGGGACTCCAGTTTATATTTATTTTCCTTCCATTAAGCCCTGGTAGTGTAGTGTAAGaaaaaagtaa      -946     Human
                            -120      |         -100      |         -80       |         -60       |         -40       |         -20                                     
                                ccCACAG                 gtgACAACatttactgga            ctccagTTTATattta                                                                  
                                AP2REP_01(-)0.907       CMYB_01(-)0.988               FREAC7_01(-)1                                                                     
                                    caGACTG              tgACAAC                       tccaGTTTAtatt                                                                    
                                    AP2REP_01(-)0.918    EN1_01(-)0.926                CRX_Q4(-)0.948                                                                   
                                      gactgatGCAACtt     tgacAACATttactgga             tcCAGTT                                                                          
                                      CEBPB_01(+)0.97    YY1_01(+)0.906                IRF1_Q6(+)0.98                                                                   
                                            tgcaaCTTCA      caacATTTActgg                CAGTTta                                                                        
                                            HSF2_01(-)0.992 CRX_Q4(-)0.904               AP2REP_01(+)0.918                                                              
                                                            caacatttaCTGGAaggcagg            ttatATTTAtttt                                                              
                                                            STAT1_01(+)0.912                 CRX_Q4(-)0.904                                                             
                                                               caTTTACtggaagg                ttaTATTTatttt                                                              
                                                               CEBPB_01(-)0.956              HFH3_01(+)0.981                                                            
                                                               catTTACTg                                                                                                
                                                               MSX1_01(+)0.9                                                                                            
                                                               cATTTActg                                                                                                
                                                               MSX1_01(-)0.996                                                                                          
                                                               catttactGGAAGgc                                                                                          
                                                               STAT5A_01(+)0.995                                                                                        
                                                               catttactGGAAGgc                                                                                          
                                                               STAT5B_01(-)0.951                                                                                        
                                                                atttactGGAAGgc                                                                                          
                                                                CEBPB_01(+)0.95                                                                                         
                                                                 ttTACTG                                                                                                
                                                                 AP2REP_01(-)0.932                                                                                      
                                                                      tGGAAGg                                                                                           
                                                                      PEA3_Q6(-)1                                                                                       


                                                                                                                               ELF1_Q6(+)1                                                                               
                                                                                                                               tccacAGGAAat                                                                              
                                                                                                                          POU1F1_Q6(+)0.985                                                                              
                                                                                                                          aTGGATccac                                                                                     
                                                                                                                          GATA2_01(-)0.974                                                                               
                                                                                                                          atGGATCcac                                                                                     
                                                                                                                          GATA2_01(+)0.974                                                                               
                                                                                                                          atgGATCCac                                                                                     
                                                                                                                          GATA1_01(-)0.988                                                                               
                                                                                                                          atGGATCcac                                                                                     
                              IRF1_Q6(+)0.924                                                                     YY1_01(-)1          EN1_01(-)0.991                                                                     
                              ttCTCTT                                                                             tgttttgaATGGAtcca   gaAATAC                                                                            
                              HFH3_01(+)0.931                                                              MYOD_01(-)1    GATA1_01(+)0.988                                                                               
                              ttcTCTTTacctc                                                                ggacACCTGttt   atgGATCCac                                                                                     
                              CRX_Q4(-)0.9                                                    MSX1_01(+)0.94  MYOGENIN_Q6(-)1  AP2REP_01(-)0.907                                                                         
                              ttctCTTTAcctc                                                   gacTATTTg       cACCTGtt         tcCACAG                                                                                   
                         |         -160      |         -140        |         -120      |         -100      |         -80       |         -60       |         -40       |         -20                                     
Mouse     -1226     atttgtttgcTTCTCTTTACCTCTGAGACTATGCTT-TCCCCTAGA-CCTTCCCACCACACCCTCTGACTCAGAGACTATTTGAATGGGACACCTGTTTTGAATGGATCCACAGGAAATACTCATGTGGTCTTCTCATAACCGGACCCTTTATCTGGTTGGTTGAAAcatgatcatg     -1052     Mouse
                              ||||||||||||||   ||||||||| |||||   | || |||| ||||| ||||||||||||||||||||||||  ||||||||||||| ||||||||||||||||||||  |||| | ||| |||||| | || |||  | |||||||| |||||                              
Human     -1239     gcttgctactTTCTCTTTACCTCTAGCACTATGCTTCTCCCCACCAGCCCTCCCTCCACATCCTCTGACTCAGAGACTATTTGAAGAGGACACCTGTTTTAAATGGATCCACAGGAAATACCTATGTTGCCTTTTCATAATCCGAACCTGCAACTGGTTGGCTGAAAtgaaaatgtt     -1063     Human
                           |         -160      |         -140      |         -120      |         -100      |         -80       |         -60       |         -40       |         -20                                     
                              ttctCTTTAcctc                                                   gacTATTTg       cACCTGtt         tcCACAG                                                                                   
                              CRX_Q4(-)0.9                                                    MSX1_01(+)0.94  MYOGENIN_Q6(-)1  AP2REP_01(-)0.907                                                                         
                              ttcTCTTTacctc                                                                ggacACCTGttt   atgGATCCac                                                                                     
                              HFH3_01(+)0.931                                                              MYOD_01(-)1    GATA1_01(+)0.988                                                                               
                              ttCTCTT                                                                             tgttttaaATGGAtcca   gaAATAC                                                                            
                              IRF1_Q6(+)0.924                                                                     YY1_01(-)1          EN1_01(-)0.991                                                                     
                                                                                                                          atGGATCcac                                                                                     
                                                                                                                          GATA1_01(-)0.988                                                                               
                                                                                                                          atgGATCCac                                                                                     
                                                                                                                          GATA2_01(+)0.974                                                                               
                                                                                                                          atGGATCcac                                                                                     
                                                                                                                          GATA2_01(-)0.974                                                                               
                                                                                                                          aTGGATccac                                                                                     
                                                                                                                          POU1F1_Q6(+)0.985                                                                              
                                                                                                                               tccacAGGAAat                                                                              
                                                                                                                               ELF1_Q6(+)1                                                                               


                                                                                   MSX1_01(-)1                                               
                                                                                   cAATTAaaa                                                 
                                                                                CRX_Q4(-)0.955                                               
                                                                                tgtcAATTAaaaa                                                
                            |         -80       |         -60       |            -40       |         -20                                     
Mouse     -1344     agaatgctttATGCTAGTAATATCATCTTGTGATTTCAGTTTCTTTCAGCATAATT---ATGTCAATTAAAAAGACCTAGTGGCTCTCTTCcctagtggag     -1247     Mouse
                              |||||||||  ||| |||| |||  |||||| || | |||||||||   ||| |||||||||| | ||||||| |||||||                              
Human     -1379     catcgttttaATGCTAGTAGAATCTTCTTCTGACATCAGTT-CTATTAGCATAATTATAATGCCAATTAAAAAAATCTAGTGGGTCTCTTCattttagttt     -1280     Human
                    -100      |         -80       |         -60        |         -40       |         -20                                     
                                                                                tgccAATTAaaaa                                                
                                                                                CRX_Q4(-)0.955                                               
                                                                                   cAATTAaaa                                                 
                                                                                   MSX1_01(-)1                                               


                                                                EN1_01(-)0.93                                              
                                                                atATCAC                                                    
                                                              GATA2_01(-)0.994                                             
                                                              taATATCaca                                                   
                                                              GATA1_01(-)0.99  EN1_01(-)0.922                              
                                                              taATATCaca       atAAAAC                                     
                      -80       |         -60       |          -40       |         -20                                     
Mouse     -1574     actttctcaaATGTAAAGTAGGAGGGTTGTATCAAACTTTG-TAATATCACATCACTTTATAAAACTTCATTAggcccaagtg     -1493     Mouse
                              ||||||||||||| || | ||||||||||||  |||||||||| |  | ||||||||| ||||                              
Human     -2078     attgtctaacATGTAAAGTAGGAAGGGTATATCAAACTTTGCAAATATCACATTAACTCATAAAACTTTATTAaggctctatt     -1996     Human
                       -80       |         -60       |         -40       |         -20                                     
                                                              aaATATCaca       atAAAAC                                     
                                                              GATA1_01(-)0.99  EN1_01(-)0.922                              
                                                              aaATATCaca                                                   
                                                              GATA2_01(-)0.994                                             
                                                                atATCAC                                                    
                                                                EN1_01(-)0.93                                              


                              HFH3_01(-)0.981                          
                              tatgaAAATAtga                            
                     |         -20                                     
Mouse     -1895     ttgaacacgcTATGAAAATATgatcaagaat     -1865     Mouse
                              |||||||||||                              
Human     -2138     aaaatggcttTATGAAAATATtatttcattt     -2108     Human
                     |         -20                                     
                              tatgaAAATAtta                            
                              HFH3_01(-)0.981                          


                                        GATA2_01(-)0.974                       
                                        tgGAATCatg                             
                                        GATA1_01(-)0.99                        
                                        tgGAATCatg                             
                             |         -20                                     
Mouse     -2298     ggaactcttgAAATCCAGTGTGGAATCATgtaggtacaa     -2260     Mouse
                              ||||| | | |||||||||                              
Human     -2900     agtattatctAAATCAAATATGGAATCATcataagaata     -2862     Human
                             |         -20                                     
                                        tgGAATCatc                             
                                        GATA1_01(-)0.99                        
                                        tgGAATCatc                             
                                        GATA2_01(-)0.974                       


                                    EN1_01(+)0.987                       
                                    GTACTta                              
                       |         -20                                     
Mouse     -2570     gtaccaggttTTAGACGTACTTAcctcagaaaa     -2538     Mouse
                              ||||| |||||||                              
Human     -3155     gtctcaattaTTAGAAGTACTTAagaaagggta     -3123     Human
                       |         -20                                     
                                    GTACTta                              
                                    EN1_01(+)0.987                       


                               HSF2_01(+)0.996                                            
                               AGAAAatgct                                                 
                              -40       |         -20                                     
Mouse     -3059     ccaactctgcTAGAAAATGCTTATTTAATGTCAATGCAGActcattggtt     -3010     Mouse
                              |||||||||||||| | |||| ||||||||                              
Human     -3790     ttgatattgtTAGAAAATGCTTATCTCATGTAAATGCAGAaccaaaggaa     -3741     Human
                              -40       |         -20                                     
                               AGAAAatgct                                                 
                               HSF2_01(+)0.996                                            


                               IRF1_Q6(+)0.975                             
                               tcCATTT                                     
                         |         -20                                     
Mouse     -4365     gtagtcattaTTCCATTTGATTATCccacagatca     -4331     Mouse
                              |||||||| | ||||                              
Human     -3973     aaagtagcgtTTCCATTTTAGTATCataaatacgc     -3939     Human
                         |         -20                                     
                               tcCATTT                                     
                               IRF1_Q6(+)0.975                             


                                          GATA2_01(-)0.979                                              
                                          ctTCATCttt                                                    
                                          GATA1_01(-)0.988                                              
                                          ctTCATCttt                                                    
                                HFH3_01(+)0.931                                                         
                                actTCTTTttctt                                                           
                        -60       |         -40       |         -20                                     
Mouse     -5360     ttgttttggtCTACTTCTTTTTCTTCATCTTTTCCAGTTGACCACCAGGGCAAAcagagtcttt     -5297     Mouse
                              |||||||||| |||| |||||| |||  || || |||||| |||                              
Human     -4457     taatttttacCTACTTCTTTCTCTTAATCTTTCCCAACTGCCCTCCAGGGTAAAagaactctgt     -4394     Human
                        -60       |         -40       |         -20                                     
                                actTCTTTctctt                                                           
                                HFH3_01(+)0.931                                                         
                                          ctTAATCttt                                                    
                                          GATA1_01(-)0.985                                              
                                          ctTAATCttt                                                    
                                          GATA2_01(-)0.971                                              


                                     SOX17_01(-)1                        
                                     ATTGTa                              
                                    IRF1_Q6(-)0.959                      
                                    AATTGta                              
                       |         -20                                     
Mouse     -5399     cattttatttAGCTTCAATTGTAgaaaaagagt     -5367     Mouse
                              ||| |||||||||                              
Human     -4494     agctgtaataAGCATCAATTGTAaggaaaaaaa     -4462     Human
                       |         -20                                     
                                    AATTGta                              
                                    IRF1_Q6(-)0.959                      
                                     ATTGTa                              
                                     SOX17_01(-)1                        


                                IRF1_Q6(+)0.975                          
                                ctCATTT                                  
                       |         -20                                     
Mouse     -5518     tacatcaaatTGCTCATTTGGCCcatagctggg     -5486     Mouse
                              |||||||||||||                              
Human     -4673     tagtagctgcTGCTCATTTGGCCtgtaaagaac     -4641     Human
                       |         -20                                     
                                ctCATTT                                  
                                IRF1_Q6(+)0.975                          


                                                       IRF1_Q6(+)0.975                      
                                                       tcCATTT                              
                                   EN1_01(+)0.  917 AP2REP_01(+)0.918                       
                                   GTTCTct          CAGTCca                                 
                              -40       |           -20                                     
Mouse     -6356     tcatgccttcATAGAGTTCTCTATAG--AAAACAGTCCATTTgtaggtctgc     -6307     Mouse
                              |||||||||||| |||  ||||||||||||||                              
Human     -4752     tagaaatcttATAGAGTTCTCTGTAGCAAAAACAGTCCATTTtaaaatcagt     -4701     Human
                      |         -40       |         -20                                     
                                   GTTCTct          CAGTCca                                 
                                   EN1_01(+)0.917   AP2REP_01(+)0.918                       
                                                       tcCATTT                              
                                                       IRF1_Q6(+)0.975                      


                                 GATA2_01(-)0.972                      
                                 agAAATCtca                            
                                 GATA1_01(-)0.987                      
                                 agAAATCtca                            
                     |         -20                                     
Mouse     -6376     gttgttggccTTTAGAAATCTcatgccttca     -6346     Mouse
                              |||||||||||                              
Human     -4764     atcctcggtgTTTAGAAATCTtatagagttc     -4734     Human
                     |         -20                                     
                                 agAAATCtta                            
                                 GATA1_01(-)0.987                      
                                 agAAATCtta                            
                                 GATA2_01(-)0.972                      


                                   AP2REP_01(+)0.907                    
                                   CTGTGta                              
                      |         -20                                     
Mouse     -7113     tgagacagggTTTCTCTGTGTAgccctagctg     -7082     Mouse
                              |||| |||||||                              
Human     -5483     cacatctcatTTTCCCTGTGTAtctctgtctt     -5452     Human
                      |         -20                                     
                                   CTGTGta                              
                                   AP2REP_01(+)0.907                    


                                TEF1_Q6(+)0.972                          
                                GAAATg                                   
                       |         -20                                     
Mouse     -7853     atcccagcaaATGAAATGGAAATactatagata     -7821     Mouse
                              |||| ||||||||                              
Human     -7384     agtgataaggATGACATGGAAATgcaaacgtgg     -7352     Human
                       |         -20                                     
                                      GAAATg                             
                                      TEF1_Q6(+)0.972                    
