# Supplementary material for: Transcriptional double-autorepression feedforward circuits act for multicellularity and nervous system development
Source: BMC Genomics. 2011 May 11;12:228. doi: 10.1186/1471-2164-12-228 (PMC3116505; doi:10.1186/1471-2164-12-228)
Supplement: Additional file 4 — Alignments of conserved blocks for 5169 human-mouse orthologs with conserved TFBSs. The location and motif information for 386237 TFBSs are displayed in a character-based alignment-embedded layout. Each file name stands for a gene symbol and the file contains the alignments of conserved blocks with TFBS information for the corresponding gene. Each alignment is not interleaved. The graphical alignments with TFBS information for the 5169 human-mouse ortholog pairs are provided in a browsable format at our website http://genet.med.kagawa-u.ac.jp/pub/HMO_5169/List.htm, together with the character-based alignments with TFBSs and raw sequences contained in Additional files 4 and 2 respectively. [file 1471-2164-12-228-S4.ZIP › Additional_file_4/Text-based_Alignments/AIM1.aln.txt]

---------- AIM1 ----------

                                         GATA2_01(-)0.98                                                                           
                                         ggACATCtac                                                                                
                                         GATA1_01(-)0.99                                                                           
                                         ggACATCtac                                                                                
                                      YY1_01(+)0.904                                                                               
                                      gttgGACATctacttga                                                                            
                              EN1_01(+)0.917 NKX3A_01(-)1                                                                          
                              GTGCTaa        atcTACTTgagc                                                                          
                              CRX_Q4(+)0.904 MSX1_01(+)0.901                PEA3_Q6(-)0.937                                        
                              gtgcTAACGttgg  atcTACTTg                      tGGACGa                                                
                     |         -80       |         -60       |         -40       |         -20                                     
Mouse     -112      tcccaccaaaGTGCTAACGTTGGACATCTACTTGAGCAAAACTGAGGTGGCTCAGGTGGACGAGCCGGCCTCGATTGCTCCggggacagac       -22     Mouse
                              |||||||| ||||||||||||||||| || ||||||| ||| || ||||||||||||| |  |||| ||||                              
Human     -112      ccctgctaagGTGCTAACTTTGGACATCTACTTGAGTAAGACTGAGGGGGCACAAGTGGACGAGCCGGTCGTGATTACTCCcagagcggaa       -22     Human
                     |         -80       |         -60       |         -40       |         -20                                     
                              gtgcTAACTttgg  atcTACTTg                      tGGACGa                                                
                              CRX_Q4(+)0.907 MSX1_01(+)0.901                PEA3_Q6(-)0.937                                        
                              GTGCTaa        atcTACTTgagt                                                                          
                              EN1_01(+)0.917 NKX3A_01(-)1                                                                          
                                      tttgGACATctacttga                                                                            
                                      YY1_01(+)0.904                                                                               
                                         ggACATCtac                                                                                
                                         GATA1_01(-)0.99                                                                           
                                         ggACATCtac                                                                                
                                         GATA2_01(-)0.98                                                                           


                               PAX4_03(-)0.903                                          
                               cAGGTGagcctc                                             
                            -40       |         -20                                     
Mouse     -187      cgcggttcctCCAGGTGAGCCTCCCGCCCAGGACGCAGagaccagccg      -140     Mouse
                              |||||||||||||| ||| ||| |||||                              
Human     -208      gtctgatttgCCAGGTGAGCCTCCGGCCGAGGGCGCAGcgcacacggc      -161     Human
                            -40       |         -20                                     
                               cAGGTGagcctc                                             
                               PAX4_03(-)0.903                                          


                                                                                              LRF_Q2(+)1   PAX4_03(-)1                                                 
                                                                                              ggagCCCCC    tGGGTGccgaag                                                
                                                                     PEA3_Q6(-)0.937         LRF_Q2(+)0.943                       LRF_Q2(-)0.943                       
                                                                     gGGAGGa                 cggaGCCCC                            GGGGCcccg                            
                           -120      |         -100      |         -80       |         -60       |         -40       |         -20                                     
Mouse     -311      cagagacagcGAGAGGTGTGTCGGGGTCGCCGCCAGAGGAGCACCTCGTGGGAGGAGTAGGAGAGGCCCCCGACGGAGCCCCCGGCGTGGGTGCCGAAGCGGGCTCTCTGGGGGCCCcgggggacgc      -185     Mouse
                              ||| |||| | | ||||||||  |  ||||||  | || ||||||| |||| ||||||||  ||||||||||| | ||| |||||||||  ||||| |||||| |||                              
Human     -356      tcctgggtgtGAGGGGTGCGCCAGGGTCGCCCACCCAGGAGCGGCCCGCGGGAGGACTAGGCGAGGCCCCTAACGGAGCCCCCAGTGTGTGTGCCGAAGAAGGCTCCCTGGGGCCCCgcaacgcccg      -230     Human
                           -120      |         -100      |         -80       |         -60       |         -40       |         -20                                     
                                                                     gGGAGGa                 cggaGCCCC                           GGGGCcccg                             
                                                                     PEA3_Q6(-)0.937         LRF_Q2(+)0.943                      LRF_Q2(-)0.943                        
                                                                                              ggagCCCCC    tGTGTGccgaag                                                
                                                                                              LRF_Q2(+)1   PAX4_03(-)0.907                                             


                                                                                                        EN1_01(-)0.926                                                                                                                                  
                                                                                                        ccACCAC                                                                                                                                         
                                                                                                   PAX4_03(+)0.903                                                                                                                                      
                                                                                                   agatgcCACCAc                                                                                                                                         
                                                             MSX1_01(-)1                         GATA2_01(+)0.982                                                                                                                                       
                                                             cAATTAgaa                           ccaGATGCca                                                                                                                                             
                                                          TST1_01(+)0.926                        GATA1_01(+)0.993                                                                            LRF_Q2(-)1                                                 
                                                          gccCAATTagaacct                        ccaGATGCca                                                                                  GGGGGagga                                                  
                                                          CRX_Q4(-)0.955                     YY1_01(-)0.904                                                                                 TFIII_Q6(+)1                                                
                                                          gcccAATTAgaac                      tttcccagATGCCacca                                                                              cgggGGAGG                                                   
                                                 POU1F1_Q6(-)1  EN1_01(-)0.917             IK2_01(-)1   EN1_01(-)0.926                                                            P300_01(+)0.944                                                       
                                                 aatgATTCAg     ttAGAAC                    acttTCCCAgat ccACCAC                                                                   gcccGCAGTccggg                                                        
                                                 GATA2_01(+)0.974                       CREL_01(+)1   PAX4_03(+)0.92                                                          CKROX_Q2(+)0.945 PEA3_Q6(-)0.937                                          
                                                 aatGATTCag                             gagacTTTCC    tgccacCACCGc                                                            gCCCGCccg        gGGAGGa                                                  
                                     AP2REP_01(+)1     S8_01(+)1                IK2_01(+)0.969  MYOGENIN_Q6(+)0.964                                                          SP1_01(-)1    IK2_01(+)0.956                                               
                                     CAGTGcc           tcagcccAATTAgaac         cagAGGGAgaga    ccCAGATg                                                                     cgcCCGCCcg    ccgGGGGAggaa                                                 
                                P300_01(+)0.944  GATA1_01(+)0.99            SP1_01(+)0.972 CEBPB_01(-)0.941                       TEF1_Q6(-)1                           WHN_B(+)1      AP2REP_01(+)0.918                                                
                                tgcaGCAGTgccac   aatGATTCag                 caGGCAGagg     acTTTCCcagatgc                         cATTCC                                agaGACGCccg    CAGTCcg                                                          
                            -200      |         -180      |         -160      |         -140      |         -120      |         -100      |         -80       |         -60       |         -40       |         -20                                     
Mouse     -515      atgtaggggtTGTGCAGCAGTGCCACAGCAATGATTCAGCCCAATTAGAACCTCTACAGGCAGAGGGAGAGACTTTCCCAGATGCCACCACCGCTGCCAAAGAGCTGCTGCATTCCTCACCAGGGAATCGCTCCAGGCAGGAGAGCGCAGAGACGCCCGCCCGCAGTCCGGGGGAGGAAGCGTTGCCTGGCGCTGGCCtccaaccaga      -308     Mouse
                              |||||||||||||||    ||||||||| ||||||||||||||||  |||||||||||||| |||||||||||||||||||| |||||||   || |||||||||||| || || |||  ||||||||| |||| ||||||||||||||||||||||||||||||||| || |  || || |||||||                              
Human     -566      cggctgtggcTGTGCAGCAGTGCCATGAAAATGATTCACCCCAATTAGAACCTCTGGAGGCAGAGGGAGAGCCTTTCCCAGATGCCACCACCACTGCCAA---GCAGCTGCATTCCTCGCCGGGAAATTCCTCCAGGCAAGAGAACGCAGAGACGCCCGCCCGCAGTCCGGGGGAGGACGCTTCACCAGGTGCTGGCCacgaacagga      -362     Human
                         -200      |         -180      |         -160      |         -140      |         -120      |            -100      |         -80       |         -60       |         -40       |         -20                                     
                                tgcaGCAGTgccat   aatGATTCac                 gaGGCAGagg     ccTTTCCcagatgc                         cATTCC                                agaGACGCccg    CAGTCcg                                                          
                                P300_01(+)0.944  GATA1_01(+)0.99            SP1_01(+)0.972 CEBPB_01(-)0.941                       TEF1_Q6(-)1                           WHN_B(+)1      AP2REP_01(+)0.918                                                
                                     CAGTGcc           tcaccccAATTAgaac         cagAGGGAgagc    ccCAGATg                                                                     cgcCCGCCcg    ccgGGGGAggac                                                 
                                     AP2REP_01(+)1     S8_01(+)1                IK2_01(+)0.969  MYOGENIN_Q6(+)0.964                                                          SP1_01(-)1    IK2_01(+)0.956                                               
                                                 aatGATTCac                             gagccTTTCC    tgccacCACCAc                                                            gCCCGCccg        gGGAGGa                                                  
                                                 GATA2_01(+)0.974                       CREL_01(+)1   PAX4_03(+)0.903                                                         CKROX_Q2(+)0.945 PEA3_Q6(-)0.937                                          
                                                 aatgATTCAc     ttAGAAC                    ccttTCCCAgat ccACCAC                                                                   gcccGCAGTccggg                                                        
                                                 POU1F1_Q6(-)1  EN1_01(-)0.917             IK2_01(-)1   EN1_01(-)0.926                                                            P300_01(+)0.944                                                       
                                                          ccccAATTAgaac                      tttcccagATGCCacca                                                                              cgggGGAGG                                                   
                                                          CRX_Q4(-)0.955                     YY1_01(-)0.904                                                                                 TFIII_Q6(+)1                                                
                                                          cccCAATTagaacct                        ccaGATGCca                                                                                  GGGGGagga                                                  
                                                          TST1_01(+)0.926                        GATA1_01(+)0.993                                                                            LRF_Q2(-)1                                                 
                                                             cAATTAgaa                           ccaGATGCca                                                                                                                                             
                                                             MSX1_01(-)1                         GATA2_01(+)0.982                                                                                                                                       
                                                                                                   agatgcCACCAc                                                                                                                                         
                                                                                                   PAX4_03(+)0.903                                                                                                                                      
                                                                                                           ccACCAC                                                                                                                                      
                                                                                                           EN1_01(-)0.92   6                                                                                                                            


                                                                             EN1_01(-)0.926          PEA3_Q6(-)1                                                                                                                
                                                                             gcACAAC                 aGGAAGc                                                                                                                    
                                                                            CMYB_01(-)0.988        ETS1_B(+)1                                                                  PAX4_03(+)0.903                                  
                                                                            agcACAACcaccagaaga     gaAGGAAgccagtgt                                                             gagtccCACCAa                                     
                                                                          EN1_01(-)0.917          ETS2_B(+)1                                                        CRX_Q4(-)1                                                  
                                                                          agAGCAC                 agaAGGAAgccagt                                                    aacgGATTAgaga                                               
                                                                    AP2REP_01(+)0.918           ELF1_Q6(+)1                                          HSF2_01(+)0.998          IK2_01(-)1                                        
                                                                    CAGTCca                     ccagaAGGAAgc                                         AGAAGgaaca               agagTCCCAcca                                      
                        -180      |         -160      |         -140      |         -120      |         -100      |         -80       |         -60       |         -40       |         -20                                     
Mouse     -873      gaacaaaacgGATTCTCAAGTTTTCTCTCCCCATTTCTTTTCATTTTCCAGTCCAGAGCACAACCACCAGAAGACACCAGAAGGAAGCCAGTGTTGGAAAAACTTGGCACTCTTTTTACGGCTGGAAGGAGAAGGAACACCAGGAACGGATTAGAGAGTCCCACCAACTCAAATagcaaatcgg      -690     Mouse
                              ||||||||  | ||| |||| |||  ||||| ||||| ||||||||||||||||| |||||||||| ||||||||||||||| ||||  |||||||||||||| || || || ||||||||||| ||||  || ||||| ||||||||||||||||  ||||||                              
Human     -962      aaaaacaccaGATTCTCATATGTTCCCTCCTCATCCCTTTT-ATTTTTCAGTCCAGAGCACAACCTCCAGAAGACAACAGAAGGAAGCCAGTTTTGGGGAAACTTGGCACTCTATTCACTGCAGGAAGGAGAAGAAACAGTAGAAACGGGTTAGAGAGTCCCACCAGATCAAATgccaaaccac      -780     Human
                       -180      |         -160      |          -140      |         -120      |         -100      |         -80       |         -60       |         -40       |         -20                                     
                                                                    CAGTCca                     acagaAGGAAgc                                         AGAAGaaaca               agagTCCCAcca                                      
                                                                    AP2REP_01(+)0.918           ELF1_Q6(+)1                                          HSF2_01(+)0.998          IK2_01(-)1                                        
                                                                          agAGCAC                 agaAGGAAgccagt                                                    aacgGGTTAgaga                                               
                                                                          EN1_01(-)0.917          ETS2_B(+)1                                                        CRX_Q4(-)0.952                                              
                                                                            agcACAACctccagaaga     gaAGGAAgccagttt                                                             gagtccCACCAg                                     
                                                                            CMYB_01(-)0.988        ETS1_B(+)1                                                                  PAX4_03(+)0.903                                  
                                                                             gcACAAC                 aGGAAGc                                                                                                                    
                                                                             EN1_01(-)0.926          PEA3_Q6(-)1                                                                                                                


                              EN1_01(+)0.922                             
                              GTGTTta                                    
                       |         -20                                     
Mouse     -1321     cttcaaaaatGTGTTTAAGGAAAcaaaatttaa     -1289     Mouse
                              ||||||||| |||                              
Human     -1114     gaaacttaagGTGTTTAAGCAAAattcaaaagt     -1082     Human
                       |         -20                                     
                              GTGTTta                                    
                              EN1_01(+)0.922                             


                                  PAX4_03(-)0.903                                       
                                  aAGGTGgggctg                                          
                            -40       |         -20                                     
Mouse     -2129     ctcaccctttAGGAAAGGTGGGGCTGTTTTCTGCCTCGtcggggctta     -2082     Mouse
                              ||||||||||||||| ||| |||| |||                              
Human     -2255     ttccttttccAGGAAAGGTGGGGCTCTTTCCTGCGTCGccaggactca     -2208     Human
                            -40       |         -20                                     
                                  aAGGTGgggctc                                          
                                  PAX4_03(-)0.903                                       


                              HLF_01(+)1                                                           
                              GTTACactac                                                           
                             |         -40       |         -20                                     
Mouse     -2341     ttgcagcaagGTTACACTACCAGGTCTGTCTCAACAGATGCCTGTTGACtctgtggatc     -2283     Mouse
                              |||||| ||||||| ||||||||||| |||| |||||||                              
Human     -2432     gtgacactatGTTACAGTACCAGGACTGTCTCAACAAATGCTTGTTGACctgttaattt     -2374     Human
                             |         -40       |         -20                                     
                              GTTACagtac                                                           
                              HLF_01(+)1                                                           


                                                                                      IK2_01(+)0.969                                                                                                                                      
                                                                                      gacAGGGActgg                                                                                                                                        
                      |         -180      |         -160      |          -140      |         -120      |         -100      |          -80       |         -60       |         -40       |         -20                                     
Mouse     -3034     tgggaaaatgGATTGCAACATTACTGTGCAGGGCACAGAGATACATACTCT-AGTTGTTTAATTTTGACAGGGACTGGAATTGAGCCCATAGACTCAGGCTCATTTT-CCTGTCTACTTTTTCAGGGCATGCTTGATGGCCTGTCCAGGCAATGGAAACAAAGGGCTCTATTTTCAGAGTCAGAaggtctgtcc     -2843     Mouse
                              ||||||||||| | || ||||| || ||  |||||||  || ||||| || ||||||||||||| ||||||| ||||   |||||||  |  ||||| |||| |||||  |||| |  | | |||| ||||||||||| ||   || ||| || |||||| | |||||||||||                              
Human     -3344     gggaaaagcaGATTGCAACATCATTG-GCAGGACAGAGTAATACATATACTTAGTTGGTTTATTTTGACAGGGAATGGAATTAAGCC--AAGACTCAAACCTATTTTCCCTGGCTACTACTTCAAGATACGTTTGAAGGCCTGTCCAGACAGCAGAGACACAGAGCTCTA-TGTCAGAGTCAGActttacctgt     -3155     Human
                              -180      |          -160      |         -140      |         -120      |           -100      |         -80       |         -60       |         -40       |          -20                                     
                                                                                      gacAGGGAatgg                                                                                                                                        
                                                                                      IK2_01(+)0.969                                                                                                                                      


                                  IRF1_Q6(+)0.98                        
                                  tcCAGTT                               
                      |         -20                                     
Mouse     -3239     agatctaaaaTGTTTCCAGTTTgagcctctac     -3208     Mouse
                              ||||||||||||                              
Human     -3613     gactttgagcTGTTTCCAGTTTttagctatta     -3582     Human
                      |         -20                                     
                                  tcCAGTT                               
                                  IRF1_Q6(+)0.98                        


                                                                         GATA2_01(-)0.971                           
                                                                         caTAATCaag                                 
                                                                         GATA1_01(-)0.985                           
                                                                         caTAATCaag                                 
                                                                  EN1_01(-)0.93                                     
                                                                  ccATCAC                                           
                                                                PAX4_03(+)0.903                                     
                                                                aaccatCACCAt                                        
                                                                GATA2_01(-)0.987                                    
                                                                aaCCATCacc                                          
                                                                GATA1_01(-)1                                        
                                                                aaCCATCacc                                          
                                                             YY1_01(+)1                                             
                                                             tgtaACCATcaccataa                                      
                                                           CRX_Q4(+)0.952                                           
                                                           cgtgTAACCatca                                            
                                                         DMRT3_01(-)0.911                                           
                                                         cacGTGTAaccatca                                            
                          |         -60       |         -40       |         -20                                     
Mouse     -3503     agtctacccaTTTGATAGGTGTTGAGAGCTGTGTACACACGTGTAACCATCACCATAATCAAGATAgaagatgact     -3428     Mouse
                              ||||||  || |||| || |  |||| || ||||||||||||||| ||||||||||                              
Human     -3981     aaatgtacagTTTGATGAGTTTTGAAAGATAAGTACTCATGTGTAACCATCACCACAATCAAGATAtagaacttta     -3906     Human
                          |         -60       |         -40       |         -20                                     
                                                         catGTGTAaccatca                                            
                                                         DMRT3_01(-)0.911                                           
                                                           tgtgTAACCatca                                            
                                                           CRX_Q4(+)0.952                                           
                                                             tgtaACCATcaccacaa                                      
                                                             YY1_01(+)1                                             
                                                                aaCCATCacc                                          
                                                                GATA1_01(-)1                                        
                                                                aaCCATCacc                                          
                                                                GATA2_01(-)0.987                                    
                                                                aaccatCACCAc                                        
                                                                PAX4_03(+)0.903                                     
                                                                  ccATCAC                                           
                                                                  EN1_01(-)0.93                                     
                                                                         caCAATCaag                                 
                                                                         GATA1_01(-)0.997                           
                                                                         caCAATCaag                                 
                                                                         GATA2_01(-)0.979                           


                                     TCF4_Q5(-)1                           
                                     ctCAAAGa                              
                               CEBPB_01(-)0.966                            
                               gtGTTTCtcaaaga                              
                         |         -20                                     
Mouse     -4469     gcttaagaaaGGTGTTTCTCAAAGActgaggacgt     -4435     Mouse
                              |||||| ||||||||                              
Human     -4585     tttaggaaggGGTGTTCCTCAAAGAtgtgactgag     -4551     Human
                         |         -20                                     
                               gtGTTCCtcaaaga                              
                               CEBPB_01(-)0.935                            
                                     ctCAAAGa                              
                                     TCF4_Q5(-)1                           


                                                     SOX17_01(+)1                        
                                                     aACAAT                              
                                                     SOX17_01(+)1                        
                                                     aACAAT                              
                             -40       |         -20                                     
Mouse     -4535     tctacccaacTTTCCACATGAACACTGGGCAGAAACAATctctaggtgt     -4487     Mouse
                              ||||| | |||||| |||  |||||||||                              
Human     -4652     tttgccttagTTTCCCCCTGAACAATGGAAAGAAACAATtcctggttga     -4604     Human
                             -40       |         -20                                     
                                        aACAAT       aACAAT                              
                                        SOX17_01(+)1 SOX17_01(+)1                        


                                          AP2REP_01(+)0.907                                         
                                          CTGTGgc                                                   
                    -60       |         -40       |         -20                                     
Mouse     -4632     gttaagggagAAGGTGCAGGGTCTGTGGCCACCTATCTTAGGTGTAAGACtctaaacccc     -4573     Mouse
                              ||||||  |||||||||||  || ||| ||||| ||||||                              
Human     -4775     caagcctggaAAGGTGGTGGGTCTGTGGCTTCCCATCCTAGGTTTAAGACcccagaccca     -4716     Human
                    -60       |         -40       |         -20                                     
                                          CTGTGgc                                                   
                                          AP2REP_01(+)0.907                                         


                                                               HSF2_01(+)0.997                                   
                                                               AGAACactct                                        
                                                               EN1_01(-)0.922                                    
                                                               agAACAC                                           
                       |         -60       |         -40       |         -20                                     
Mouse     -4941     taaggtccctCCCCTGATGAGCTCCACTGAATATTAACCAAAAAGAACACTCTAAAACAGGTCcatgccacct     -4869     Mouse
                              ||||| ||||||  || |  |||||| |||| |||||||||||||| ||||||                              
Human     -5177     gttacatgtgCCCCTAATGAGCCACATTTCATATTAGCCAACAAGAACACTCTAAAGCAGGTCgtagcacaca     -5105     Human
                       |         -60       |         -40       |         -20                                     
                                                               agAACAC                                           
                                                               EN1_01(-)0.922                                    
                                                               AGAACactct                                        
                                                               HSF2_01(+)0.997                                   


                               PAX4_03(+)0.903                                                    
                               ctgccaCACCAa                                                       
                             PAX4_03(+)0.907                                                      
                             tgctgcCACACc                                                         
                            |         -40       |         -20                                     
Mouse     -5052     ggggcactttGCTGCCACACCAAAAGGGCTGAGTTTCACATCACAGCAttttagccat     -4995     Mouse
                              ||||||||||||  | || ||||  |||| | ||||||                              
Human     -5281     tatagtaggcGCTGCCACACCACGAAGGTTGAGAATCACCTAACAGCActgcagctag     -5224     Human
                            |         -40       |         -20                                     
                             cgctgcCACACc                                                         
                             PAX4_03(+)0.907                                                      
                               ctgccaCACCAc                                                       
                               PAX4_03(+)0.903                                                    


                              MSX1_01(-)0.996                          
                              cATTTActa                                
                     |         -20                                     
Mouse     -5072     cacagggtgcCATTTACTAAGgggcactttg     -5042     Mouse
                              |||||||||||                              
Human     -5331     tacaaggtaaCATTTACTAAGtggtaatagt     -5301     Human
                     |         -20                                     
                              cATTTActa                                
                              MSX1_01(-)0.996                          


                                 EN1_01(-)0.926                                                        
                                 tgACCAC                                                               
                               PAX4_03(+)0.907                                                         
                               cttgacCACACt                                                            
                       -60       |         -40       |         -20                                     
Mouse     -5596     cagatggaatTCTTGACCACACTAAGTCTTGGGCATAAAAGATTCTGATTCTGtttgtcagac     -5534     Mouse
                              ||||||||||||||||| || |||| | |||||| | ||||||                              
Human     -6235     agctgccaagTCTTGACCACACTAAGTTTTAGGCAGATAAGATTTTCATTCTGatttgtttag     -6173     Human
                       -60       |         -40       |         -20                                     
                               cttgacCACACt                                                            
                               PAX4_03(+)0.907                                                         
                                 tgACCAC                                                               
                                 EN1_01(-)0.926                                                        


                                         YY1_01(+)0.902                                                     
                                         tgacCACATtctagaag                                                  
                                         EN1_01(-)0.926                                                     
                                         tgACCAC                                                            
                            -60       |         -40       |         -20                                     
Mouse     -5771     acagttgttcTTGTACATGGGTGACCACATTCTAGAAGGGACCAGAGGTAAGGACATGaaaggtctca     -5704     Mouse
                              |||||||| | |||||||||| |||||||   || |||| || |||||                              
Human     -6403     aaagttacttTTGTACATTGATGACCACATTTTAGAAGGATGCACAGGTGAGTACATGtaacaagatt     -6336     Human
                            -60       |         -40       |         -20                                     
                                         tgACCAC                                                            
                                         EN1_01(-)0.926                                                     
                                         tgacCACATtttagaag                                                  
                                         YY1_01(+)0.902                                                     


                                 CRX_Q4(-)0.907                                 
                                 ctttAGTTAgctg                                  
                              EN1_01(+)0.917                                    
                              GTTCTtt                                           
                             HFH3_01(+)0.931                                    
                             tgtTCTTTagtta                                      
                             CRX_Q4(-)0.9                                       
                             tgttCTTTAgtta                                      
                    -40       |         -20                                     
Mouse     -6477     ccccccatctGTTCTTTAGTTAGCTGTCACatggttctaa     -6438     Mouse
                              ||||||||||||||||||||                              
Human     -6768     ccccatcttcGTTCTTTAGTTAGCTGTCACgagtctaaag     -6729     Human
                    -40       |         -20                                     
                             cgttCTTTAgtta                                      
                             CRX_Q4(-)0.9                                       
                             cgtTCTTTagtta                                      
                             HFH3_01(+)0.931                                    
                              GTTCTtt                                           
                              EN1_01(+)0.917                                    
                                 ctttAGTTAgctg                                  
                                 CRX_Q4(-)0.907                                 


                                   EN1_01(+)0.991                        
                                   GTATTtc                               
                       |         -20                                     
Mouse     -6573     tttcttggttTTTGTGTATTTCTctcccacaac     -6541     Mouse
                              ||| |||||||||                              
Human     -6955     cccggcccaaTTTTTGTATTTCTtagtaggaca     -6923     Human
                       |         -20                                     
                                   GTATTtc                               
                                   EN1_01(+)0.991                        


                               CRX_Q4(+)0.955                               
                               atttTAATTttaa                                
                          |         -20                                     
Mouse     -6704     gaaggaacggAATTTTAATTTTAATTgaaattgtgc     -6669     Mouse
                              |||||||| |||||||                              
Human     -7455     gggaaaatacAATTTTAACTTTAATTctaaaagtct     -7420     Human
                          |         -20                                     
                               atttTAACTttaa                                
                               CRX_Q4(+)0.907                               


                                    GATA2_01(+)0.994                      
                                    gatGATATgc                            
                                    GATA1_01(+)0.99                       
                                    gatGATATgc                            
                                  TEF1_Q6(+)0.943                         
                                  GAGATg                                  
                                 GATA2_01(+)0.979                         
                                 tgaGATGAta                               
                                 GATA1_01(+)0.988                         
                                 tgaGATGAta                               
                        |         -20                                     
Mouse     -6747     tctgaagctgTACTGAGATGATATgcagctgtac     -6714     Mouse
                              ||||||||||||||                              
Human     -7498     gtgtttctgaTACTGAGATGATATtctgccatac     -7465     Human
                        |         -20                                     
                                 tgaGATGAta                               
                                 GATA1_01(+)0.988                         
                                 tgaGATGAta                               
                                 GATA2_01(+)0.979                         
                                  GAGATg                                  
                                  TEF1_Q6(+)0.943                         
                                    gatGATATtc                            
                                    GATA1_01(+)0.99                       
                                    gatGATATtc                            
                                    GATA2_01(+)0.994                      


                                   TEF1_Q6(-)0.972                     
                                   cATTTC                              
                     |         -20                                     
Mouse     -6924     cacttacgtgGTGAACATTTCctttctttgc     -6894     Mouse
                              |||||||||||                              
Human     -7741     gttcatttatGTGAACATTTCtttattcttt     -7711     Human
                     |         -20                                     
                                   cATTTC                              
                                   TEF1_Q6(-)0.972                     


                                     IRF1_Q6(-)0.975                        
                                     AAATGaa                                
                          |         -20                                     
Mouse     -6970     gaaacacattAAATTTAAAATGAAAAagatcagtac     -6935     Mouse
                              ||| ||||||||||||                              
Human     -7790     aaatattttaAAAGTTAAAATGAAAAgcttctgtgc     -7755     Human
                          |         -20                                     
                                     AAATGaa                                
                                     IRF1_Q6(-)0.975                        


                               CRX_Q4(+)0.948                             
                               tataTAATAgaaa                              
                        |         -20                                     
Mouse     -6990     aaagtggattATATATAATAGAAAcacattaaat     -6957     Mouse
                              ||||||||||||||                              
Human     -7812     taactgaatcATATATAATAGAAAatattttaaa     -7779     Human
                        |         -20                                     
                               tataTAATAgaaa                              
                               CRX_Q4(+)0.948                             


                              SP1_01(-)0.962                   IRF1_Q6(-)0.975                               
                              taaCAGCCtt                       AAATGta                                       
                             -60       |         -40       |         -20                                     
Mouse     -7294     ttgccgtctgTAACAGCCTTGGGAGAAACTGCTGTCATAGCTCAAATGTAAAAACAGAGcatctctgtt     -7226     Mouse
                              |||||||| ||| |||||   || |  |||| ||||||||  |||||||                              
Human     -7934     tcactccttcTAACAGCCCTGGAAGAAATCACTATTGTAGCACAAATGTAGTAACAGAGgttcatagtt     -7866     Human
                             -60       |         -40       |         -20                                     
                              taaCAGCCct                       AAATGta                                       
                              SP1_01(-)0.962                   IRF1_Q6(-)0.975                               
