# Supplementary material for: Transcriptional double-autorepression feedforward circuits act for multicellularity and nervous system development
Source: BMC Genomics. 2011 May 11;12:228. doi: 10.1186/1471-2164-12-228 (PMC3116505; doi:10.1186/1471-2164-12-228)
Supplement: Additional file 4 — Alignments of conserved blocks for 5169 human-mouse orthologs with conserved TFBSs. The location and motif information for 386237 TFBSs are displayed in a character-based alignment-embedded layout. Each file name stands for a gene symbol and the file contains the alignments of conserved blocks with TFBS information for the corresponding gene. Each alignment is not interleaved. The graphical alignments with TFBS information for the 5169 human-mouse ortholog pairs are provided in a browsable format at our website http://genet.med.kagawa-u.ac.jp/pub/HMO_5169/List.htm, together with the character-based alignments with TFBSs and raw sequences contained in Additional files 4 and 2 respectively. [file 1471-2164-12-228-S4.ZIP › Additional_file_4/Text-based_Alignments/AIM1L.aln.txt]

---------- AIM1L ----------

                             GATA2_01(-)0.979                          
                             gcTCATCttt                                
                             GATA1_01(-)0.988                          
                             gcTCATCttt                                
                     |         -20                                     
Mouse     -69       cttcctggtgCTCATCTTTCTccctttttaa       -39     Mouse
                              |||||||||||                              
Human     -89       ccctctgaccCTCATCTTTCTtattcctctg       -59     Human
                     |         -20                                     
                             ccTCATCttt                                
                             GATA1_01(-)0.988                          
                             ccTCATCttt                                
                             GATA2_01(-)0.979                          


                                         SP1_01(+)0.972                              
                                         gaGGCAGgtg                                  
                         -40       |         -20                                     
Mouse     -753      tttaagaaacCTTGGAAGGCAGAGGCAGGTGGATCtctgagttcg      -709     Mouse
                              ||||| |||| |||||||| |||||                              
Human     -774      gtcccagctaCTTGGGAGGCTGAGGCAGGAGGATCacttgagccc      -730     Human
                         -40       |         -20                                     
                                         gaGGCAGgag                                  
                                         SP1_01(+)0.972                              


                                                  EN1_01(-)0.917                       
                                                  ccAGCAC                              
                                            IK2_01(-)1                                 
                                            ctaaTCCCAgca                               
                                           PITX2_Q2(+)1                                
                                           tcTAATCccag                                 
                                           GATA2_01(-)0.971                            
                                           tcTAATCcca                                  
                                           GATA1_01(-)0.985                            
                                           tcTAATCcca                                  
                                         CRX_Q4(+)1                                    
                                         tctcTAATCccag                                 
                           -40       |         -20                                     
Mouse     -1221     ggcacgatggAGTGGCACGTGTCTCTAATCCCAGCACctctgcaccc     -1175     Mouse
                              |||||| |  |||| ||||||||||||                              
Human     -2198     ggccgggcgcAGTGGCTCACGTCTATAATCCCAGCACtttgggaggc     -2152     Human
                           -40       |         -20                                     
                                         tctaTAATCccag                                 
                                         CRX_Q4(+)1                                    
                                           taTAATCcca                                  
                                           GATA1_01(-)0.985                            
                                           taTAATCcca                                  
                                           GATA2_01(-)0.971                            
                                           taTAATCccag                                 
                                           PITX2_Q2(+)1                                
                                            ataaTCCCAgca                               
                                            IK2_01(-)1                                 
                                                  ccAGCAC                              
                                                  EN1_01(-)0.917                       


                                  MYOGENIN_Q6(+)1                        
                                  ggCAGGTg                               
                                SP1_01(+)0.972                           
                                ttGGCAGgtg                               
                       |         -20                                     
Mouse     -1613     cagatttccaCTTTGGCAGGTGTggttcactgt     -1581     Mouse
                              |||||||||||||                              
Human     -2947     agaaggtcttCTTTGGCAGGTGTtaatattatc     -2915     Human
                       |         -20                                     
                                ttGGCAGgtg                               
                                SP1_01(+)0.972                           
                                  ggCAGGTg                               
                                  MYOGENIN_Q6(+)1                        


                            GATA2_01(-)0.972                                  
                            atAAATCtca                                        
                            GATA1_01(-)0.987                                  
                            atAAATCtca                                        
                            |         -20                                     
Mouse     -2249     tgaaccttatAAATCTCATTGGCAAAATaggcgtgttt     -2212     Mouse
                              |||||||||  |||||||                              
Human     -3873     agcatttaaaAAATCTCATCTGCAAAATgggaaggtat     -3836     Human
                            |         -20                                     
                            aaAAATCtca                                        
                            GATA1_01(-)0.987                                  
                            aaAAATCtca                                        
                            GATA2_01(-)0.972                                  


                                                                          SP1_01(-)0.921                      AP2REP_01(- )0.907                         TFIII_Q6(+)1                           
                                                                          tctATGCCcc                          gcCACAG                                    ggaaGGAGG                              
                                                                     GATA2_01(-)0.979             AP2REP_01( -)1                                        PEA3_Q6(-)1                             
                                                                     ttTCATCtat                   gtCACTG                                               aGGAAGg                                 
                                                                     GATA1_01(-)0.988           P300_01(-)0. 944           TCF4_Q5(-)1             ELF1_Q6(+)1                                  
                                                                     ttTCATCtat                 gagtcACTGCtg gg            gtCAAAGt                ttcttAGGAAgg                                 
                             -140      |         -120      |         -100      |         -80       |          -60       |          -40        |         -20                                     
Mouse     -3530     accagcagtgGTCCTGGAGTTGAGTCAGACATCTGTGGGCCTCAGGCCCTTTCATCTATGCCCCCTTATAAAACCTGAGTCACTGCTG-GGCCACAGGGCA-GGTCAAAGTTCTG-TTTCTTCCAGTTTCTTAGGAAGGAGGgaggtaggga     -3382     Mouse
                              ||||||||||   ||||| | ||   |||| |||| | ||||||||| |||||| | ||||| ||||||||||||||| |||||||||| | |||||||||||||  |||  |||| |||| ||||||||||                              
Human     -4385     gccaccagcaGTCCTGGAGTCAGGTCAGGCTTCCCGGGGCTTCAGTCTCTTTCATCTCTGCCCC-TCATAAAGCCTGAGTCACTGCTGTGGCCACAGGGAAGGGTCAAAGTTCTGAATTCCACCAGCTTCTCAGGAAGGAGGacaatgggaa     -4235     Human
                     |         -140      |         -120      |         -100      |          -80       |         -60       |         -40       |         -20                                     
                                                                     ttTCATCtct                 gagtcACTGCtgtg             gtCAAAGt                ttctcAGGAAgg                                 
                                                                     GATA1_01(-)0.98 8          P300_01(-)0.944            TCF4_Q5(-)1             ELF1_Q6(+)1                                  
                                                                     ttTCATCtct                   gtCACTG                                               aGGAAGg                                 
                                                                     GATA2_01(-)0.97 9            AP2REP_01(-)1                                         PEA3_Q6(-)1                             
                                                                          tctCTGCCcc                          gcCACAG                                    ggaaGGAGG                              
                                                                          SP1_01(-)0 .972                     AP2REP_01(-)0.907                          TFIII_Q6(+)1                           


                             POU1F1_Q6(+)1                                                       
                             aTGAATgagt                                                          
                             POU1F1_Q6(+)1                                                       
                             aTGAATgagt                                                          
                             POU1F1_Q6(+)1                                                       
                             aTGAATgagt                                                          
                           |         -40       |         -20                                     
Mouse     -3878     actgaatgaaTGAATGAGTGAACAAATCGGTTAGAGCTCAAGCTTTGtcgcttgccg     -3822     Mouse
                              ||||||| ||||  |||  ||||||||||||||||||                              
Human     -4759     agtgagtaatTGAATGAATGAATGAATGAGTTAGAGCTCAAGCTTTGccacttacta     -4703     Human
                           |         -40       |         -20                                     
                                 aTGAATgaat                                                      
                                 POU1F1_Q6(+)1                                                   
                                     aTGAATgaat                                                  
                                     POU1F1_Q6(+)1                                               
                                         aTGAATgagt                                              
                                         POU1F1_Q6(+)1                                           


                              LRF_Q2(+)0.943                         
                              cttgGCCCC                              
                             -20                                     
Mouse     -3908     ggacttggcaCTTGGCCCCaaataattag     -3880     Mouse
                              |||||||||                              
Human     -4878     tgtctaattcCTTGGCCCCtggcttctta     -4850     Human
                             -20                                     
                              cttgGCCCC                              
                              LRF_Q2(+)0.943                         


                                                                                TEF1_Q6(-)1                                                                      IK2_01(-)0.969                                                      EN1_01(+)0.922                                       
                                                                                cATTCC                                                                           cctgTCCCTaga                                                        GTGTTgt                                              
                                                                            HSF2_01(-)0.999                                                                 PEA3_Q6(+)0.937                                                       PAX4_03(-)1                                             
                                                                            ggcacATTCC                                                                      aCCTCCc                                                               gGGGTGttgtcc                                            
                                                                            CREL_01(+)0.973                                                           PAX4_03(-)0.903                                                    GATA2_01(-)0.987                                                 
                                                                            ggcacATTCC                                                                gAGGTGacctcc                                                       ggCCATCagg                                                       
                                                                      SP1_01(+)0.972                                                       HSF2_01(+)0.991 IK2_01(-)0.969                         MYOD_01(-)0.905        GATA1_01(-)1  EN1_01(+)0.926                                     
                                                                      taGGCAGgca                                                           TGAACtgtca      gaccTCCCTgtc                           gaccACATGctt           ggCCATCagg    GTTGTcc                                            
                                                                    SMAD4_Q6(+)0.949                                                       AP2REP_01(-)0.918 TFIII_Q6(-)1                        EN1_01(-)0.926 TEF1_Q6(+)1       LRF_Q2(-)0.981                                          
                                                                    tataggcAGGCAcat                                                        tgAACTG           CCTCCctgt                           tgACCAC        GGAATg            GGGGTgttg                                               
                             |         -220      |          -200      |         -180      |          -160      |         -140      |         -120      |         -100      |         -80        |         -60       |         -40       |         -20                                     
Mouse     -4319     gctaggttacTGGGGTGTGTCTCCAGACAAAGG-CAAAAGTGGGGAGCTATAGGCAGGCACATTCCAACACA-CATGAAAAACATCTTAGCCATCTTGACTGTCTAGGGATGGGACATGTGAACTGTCAGGAGGTGACCTCCCTGTCCCTAGAAGTATTCAAGCAGAAG-CTATGACCACATGCTTAAGGAATGAATGGCCATCAGGGGGTGTTGTCCCTGGGTTGGGCTGGgcctagaatg     -4081     Mouse
                              |||||| ||||| ||||  |||| |||||| ||| | |||||||||||||||||||| || |   ||||  ||||  ||||  || |||||||  ||||| ||| || ||||||||||  | |||||||||||||||||| || |||| || ||||||| | ||||||||||||||  ||||||| |||| |||| ||||||||||||  ||||||||||||                              
Human     -5244     gtcattgtatTGGGGTATGTCTTCAGAGCAAGGACAAAAGGGGGCATCTATAGGCAGGCACATTCCAGCAGAGTCTGAAGGACATTCTAGCACTCATGACTGTTCAGGGACGGGGCAGGTGAACTGTCGAGTGGTGACCTCCCTGTCCCTGGAGGTATGCAGGCAGAAGCCAATGACCACATGCTTGTGGAATGACTGGCTATCA-GGGGTGTTGTCCAGGGGTTGGGCTGGttgagaaaga     -5004     Human
                     -240      |         -220      |         -200      |         -180      |         -160      |         -140      |         -120      |         -100      |         -80       |         -60       |         -40        |         -20                                     
                                                                    tataggcAGGCAcat                                                        tgAACTG           CCTCCctgt                           tgACCAC        GGAATg            GGGGTgttg                                               
                                                                    SMAD4_Q6(+)0.949                                                       AP2REP_01(-)0.918 TFIII_Q6(-)1                        EN1_01(-)0.926 TEF1_Q6(+)1       LRF_Q2(-)0.981                                          
                                                                      taGGCAGgca                                                           TGAACtgtcg      gaccTCCCTgtc                           gaccACATGctt           ggCTATCa gg   GTTGTcc                                            
                                                                      SP1_01(+)0.972                                                       HSF2_01(+)0.991 IK2_01(-)0.969                         MYOD_01(-)0.905        GATA1_01 (-)1 EN1_01(+)0.926                                     
                                                                            ggcacATTCC                                                                gTGGTGacctcc                                                       ggCTATCa gg                                                      
                                                                            CREL_01(+)0.973                                                           PAX4_03(-)0.903                                                    GATA2_01 (-)1                                                    
                                                                            ggcacATTCC                                                                      aCCTCCc                                                               gGGGTGttgtcc                                            
                                                                            HSF2_01(-)0.999                                                                 PEA3_Q6(+)0.937                                                       PAX4_03(-)1                                             
                                                                                cATTCC                                                                           cctgTCCCTgga                                                        GTGTTgt                                              
                                                                                TEF1_Q6(-)1                                                                      IK2_01(-)0.969                                                      EN1_01(+)0.922                                       


                                        PEA3_Q6(+)1                                                                                
                                        cCTTCCc                                                                                    
                                  IK2_01(-)0.969                                              IRF1_Q6(+)1                          
                                  cctcTCCCTtcc                                                tcCACTT                              
                                 BLIMP1_Q6(-)1                                           GATA2_01(-)0.972                          
                                 gcctcTCCCTtccc                                          gcAAATCcac                                
                            SP1_01(-)0.962                            AP2REP_01(-)0.907  GATA1_01(-)0.987                          
                            cctCAGCCtc                                gtCACAG            gcAAATCcac                                
                     |         -80       |         -60       |         -40       |         -20                                     
Mouse     -4457     cacaccccccTCAGCCTCTCCCTTCCCATACCCACACACCTTGCTTAGAGGTCACAGGTCACCTTGCTAGCAAATCCACTTgtagacgtgg     -4367     Mouse
                              ||||||||||||||||||   |||||| ||||| || |||||||||||||||  ||| | |||||||||||                              
Human     -5397     cgccccctccTCAGCCTCTCCCTTCCCAGCTCCACACGCCTTGTTTGGAGGTCACAGGTCACGCTGCCAACAAATCCACTTctggtctggg     -5307     Human
                     |         -80       |         -60       |         -40       |         -20                                     
                            cctCAGCCtc                                gtCACAG            acAAATCcac                                
                            SP1_01(-)0.962                            AP2REP_01(-)0.907  GATA1_01(-)0.987                          
                                 gcctcTCCCTtccc                                          acAAATCcac                                
                                 BLIMP1_Q6(-)1                                           GATA2_01(-)0.972                          
                                  cctcTCCCTtcc                                                tcCACTT                              
                                  IK2_01(-)0.969                                              IRF1_Q6(+)1                          
                                        cCTTCCc                                                                                    
                                        PEA3_Q6(+)1                                                                                


                                                                              PAX4_03(-)1                                                                    
                                                                              gGGGTGactcac                                                                   
                                                                              LRF_Q2(-)0.981                                                                 
                                                                              GGGGTgact                                                                      
                                                                   SRF_Q6(-)0.99                  LRF_Q2(-)0.952                                             
                                                                   ggcctagTTTGGgg                 GGGGAgaat                                                  
                                                        AP2REP_01(-)0.918    LRF_Q2(-)1  CRX_Q4(+)0.955     ETS1_B(+)0.907                                   
                                                        tgGACTG              GGGGGtgac   caggTAAGCgggg      ccAGGACttgttggg                                  
                                         MYOD_01(+)0.905           RREB1_01(-)1      AP2REP_01(-)0.907     CMYB_01(+)1                                       
                                         cagCATGTgggc              ggcctagtTTGGGg    ctCACAG               cccaggacttGTTGGgtt                                
                                 EN1_01(+)0.922      AP2REP_01(+)0.907      LRF_Q2(-)0.923     IK2_01(+)0.956                                                
                                 GTGTTtg             CTGTGga                TGGGGgtga          agcGGGGAgaat                                                  
                           |         -100      |         -80       |         -60       |         -40       |         -20                                     
Mouse     -4590     tctgatgcgcCATGTGTTTGGCAGCATGTGGGCCTGTGGACTGGTTTGGCCTAGTTTGGGGGTGACTCACAGGTAAGCGGGGAGAATCCCAGGACTTGTTGGGTTAGctgagatttt     -4474     Mouse
                              |||||||||| | |||||||||||||||||||||||||||||||||||||||||||||||||||||| ||||||||| |||||||||||||||||||                              
Human     -5528     tgtgacacagCATGTGTTTGCCTGCATGTGGGCCTGTGGACTGGTTTGGCCTAGTTTGGGGGTGACTCACAGGTAAGTGGGGAGAAT-CCAGGACTTGTTGGGTTAGacaaggctct     -5413     Human
                          |         -100      |         -80       |         -60       |         -40       |          -20                                     
                                 GTGTTtg             CTGTGga                TGGGGgtga          agtGGGGAgaat                                                  
                                 EN1_01(+)0.922      AP2REP_01(+)0.907      LRF_Q2(-)0.923     IK2_01(+)0.9 56                                               
                                         ctgCATGTgggc              ggcctagtTTGGGg    ctCACAG              t ccaggacttGTTGGgtt                                
                                         MYOD_01(+)0.905           RREB1_01(-)1      AP2REP_01(-)0.907    C MYB_01(+)1                                       
                                                        tgGACTG              GGGGGtgac   caggTAAGTgggg      ccAGGACttgttggg                                  
                                                        AP2REP_01(-)0.918    LRF_Q2(-)1  CRX_Q4(+)0.911     ETS1_B(+)0.907                                   
                                                                   ggcctagTTTGGgg                 GGGGAgaat                                                  
                                                                   SRF_Q6(-)0.99                  LRF_Q2(-) 0.952                                            
                                                                              GGGGTgact                                                                      
                                                                              LRF_Q2(-)0.981                                                                 
                                                                              gGGGTGactcac                                                                   
                                                                              PAX4_03(-)1                                                                    


                                            AP2REP_01(+                    
                                            CTGTGtg                        
                         |         -20                                     
Mouse     -4653     ggcgggtatcTCTGTATTTCTGTGCtgtgtgatgt     -4619     Mouse
                              ||||| | |||||||                              
Human     -5562     tcggtatctgTCTGTGTGTCTGTGCctgcgtctgt     -5528     Human
                         |         -20                                     
                               CTGTGtg                                     
                               AP2REP_01(+)0.907                           


                                  AP2REP_01(+)0.907                    
                                  CTGTGtg                              
                     |         -20                                     
Mouse     -4785     atgtgctgtgGTGCCTGTGTGttctgtagtg     -4755     Mouse
                              |||||||||||                              
Human     -5597     gtgtatctttGTGCCTGTGTGattgtgggtc     -5567     Human
                     |         -20                                     
                                  CTGTGtg                              
                                  AP2REP_01(+)0.907                    


                               TEF1_Q6(+)1                            
                               GGAATg                                 
                              -20                                     
Mouse     -4921     ggtagcacgcGGGAATGTGTgagctctgcg     -4892     Mouse
                              ||||||||||                              
Human     -5874     gactgccagtGGGAATGTGTaagatacgtg     -5845     Human
                              -20                                     
                               GGAATg                                 
                               TEF1_Q6(+)1                            


                                        AP2REP_01(+)0.907                       
                                        CTGTGca                                 
                    -40       |         -20                                     
Mouse     -5385     gcaaagaggtCTCTTTGGCCCTGTGCAGAGcacagggtaa     -5346     Mouse
                              ||||||||||||||||||||                              
Human     -6411     tggaagaaacCTCTTTGGCCCTGTGCAGAGagtggagggt     -6372     Human
                    -40       |         -20                                     
                                        CTGTGca                                 
                                        AP2REP_01(+)0.907                       


                                  NKX25_01(-)1                                    
                                  CACTTgc                                         
                                IRF1_Q6(+)1                                       
                                gtCACTT                                           
                      -40       |         -20                                     
Mouse     -5492     ccgcaagagtAAGTCACTTGCCCAAAGCCAACcagccagtca     -5451     Mouse
                              ||||||||||| ||||| ||||                              
Human     -6523     gaggctctgaAAGTCACTTGCTCAAAGTCAACtagaaagtga     -6482     Human
                      -40       |         -20                                     
                                gtCACTT                                           
                                IRF1_Q6(+)1                                       
                                  CACTTgc                                         
                                  NKX25_01(-)1                                    


                                                                                                                                                                                                              CRX_Q4(-)0.948                                                                   
                                                                                                                                                                                                              tgctTATTAagta                                                                    
                                                                                                                                                                                                           CRX_Q4(-)0.955                                                                      
                                                                                                                                                                                                           ggatGCTTAttaa                                                                       
                                                                                                                                                                                                          TEF1_Q6(+)0.972                                                                      
                                                                                                                                                                                                          GGGATg                                                                               
                                                                                                                                                                                                          PEA3_Q6(-)1                                                                          
                                                                                                                                                                                                          gGGATGc                                                                              
                                                                                                                                                                                                         GATA2_01(+)0.982                                                                      
                                                                                                                                                                                                         aggGATGCtt                                                                            
                               SP1_01(-)0.962                                                                                                                                                            GATA1_01(+)0.993                                                                      
                               accCAGCCtg                                                                                                                                                                aggGATGCtt                                                                            
                                    IK2_01(+)1                                                                                                                                                        IK2_01(+)0.969                                                                           
                                    gccTGGGAatag                                                                                                                                                      aacAGGGAtgct                                                                             
                               SP1_01(-)0.962                EN1_01(+)0.917                                                                                                                          YY1_01(-)0.906                                                                            
                               accCAGCCtg                    GTGCTgg                                                                                                                                 taacagggATGCTtatt                                                                         
                           -240      |         -220      |         -200      |         -180      |         -160      |         -140      |         -120      |         -100      |         -80       |         -60       |         -40       |         -20                                     
Mouse     -6050     agagattgcgGACCCAGCCTGGGAATAGGAACCTTGCCAAGGTGCTGGGCGCCCTGGCACAGGTTGCTTAACTTTTCTGAGTCTTGCTTTGCTGAATGGGTATGGTAGTCAGAGATGAGGAAGAAGGGGGTGGCTACTGGAACATGCTTTGAACTCCATTGAGCTGGGCTGGCAAAATAACAGGGATGCTTATTAAGTACACGCCATTGGCAATGGTAATTATCCCACCAGGCTCTGcgggcagcca     -5804     Mouse
                              ||| |||||||||||| || |||  ||| |||||||||| | ||||   |  |||||||||| | |||| | ||||  ||| |||  || | ||||||    | ||||||||| ||| ||||||||| |||| || ||||||||||||  ||   ||| || ||||||| |||||||||||||||| |||    || || ||    |||||| |||||| |||||||                              
Human     -7075     ggaggccacaGACTCAGCCTGGGAATTGGCACCCAGCCTAGGTGCTGGGTGTCCTGAGGCGAGTTGCTTAACCTCTCTGGGCCTTGAGTTGTTGAGAGGATTTGGTAGCTGAAAATGAGGAAGGAGGAGGTGGCTACAGGAATATACTTTGAACTCCAGAGACTGGGGGTGCCAAAATAGCAGGGATGCTTATTAATTACGTCTCAGTGACAGCAATAATTACCCCACCTGGCTCTGagctggaagc     -6829     Human
                           -240      |         -220      |         -200      |         -180      |         -160      |         -140      |         -120      |         -100      |         -80       |         -60       |         -40       |         -20                                     
                               actCAGCCtg         accCAGCCta                                                                                                                                         tagcagggATGCTtatt                                                                         
                               SP1_01(-)0.962     SP1_01(-)0.962                                                                                                                                     YY1_01(-)0.906                                                                            
                                    gccTGGGAattg             GTGCTgg                                                                                                                                  agcAGGGAtgct                                                                             
                                    IK2_01(+)1               EN1_01(+)0.917                                                                                                                           IK2_01(+)0.969                                                                           
                                                                                                                                                                                                         aggGATGCtt                                                                            
                                                                                                                                                                                                         GATA1_01(+)0.993                                                                      
                                                                                                                                                                                                         aggGATGCtt                                                                            
                                                                                                                                                                                                         GATA2_01(+)0.982                                                                      
                                                                                                                                                                                                          gGGATGc                                                                              
                                                                                                                                                                                                          PEA3_Q6(-)1                                                                          
                                                                                                                                                                                                          GGGATg                                                                               
                                                                                                                                                                                                          TEF1_Q6(+)0.972                                                                      
                                                                                                                                                                                                           ggatGCTTAttaa                                                                       
                                                                                                                                                                                                           CRX_Q4(-)0.955                                                                      
                                                                                                                                                                                                              tgctTATTAatta                                                                    
                                                                                                                                                                                                              CRX_Q4(-)0.948                                                                   


                                     GATA2_01(+)1                            
                                     gagGATAGgc                              
                                     GATA1_01(+)1                            
                                     gagGATAGgc                              
                           |         -20                                     
Mouse     -6130     ggaaatctcaTCATGGAGAGGATAGGCtagccagggt     -6094     Mouse
                              ||| ||||||||| |||                              
Human     -7154     ggaaagtctgTCAGGGAGAGGATGGGCaggaaggggg     -7118     Human
                           |         -20                                     
                                     gagGATGGgc                              
                                     GATA1_01(+)1                            
                                     gagGATGGgc                              
                                     GATA2_01(+)0.987                        


                                       PEA3_Q6(+)1                            
                                       cCTTCCc                                
                             SP1_01(-)0.972                                   
                             cctCTGCCtt                                       
                            |         -20                                     
Mouse     -6176     tgaaaaccacCTCTGCCTTCCTTCCCTGtccccccacc     -6139     Mouse
                              ||||||||||| ||||||                              
Human     -7272     cctgagccgaCTCTGCCTTCCCTCCCTGctccaaccct     -7235     Human
                            |         -20                                     
                             actCTGCCtt                                       
                             SP1_01(-)0.972                                   
                                   cCTTCCc                                    
                                   PEA3_Q6(+)1                                


                                                     LRF_Q2(+)0.911                                                                                                                                                                                                                                                                                                                                                                             
                                                     cgcaCCCCT                                                                                                                                                                                                                                                                                                                                                                                  
                                                    LRF_Q2(+)0.981                                                                                                                                                                                                                                                                                                                                                                              
                                                    acgcACCCC                                                                                                                                                                                                                                                                                                                                                                                   
                                                 PAX4_03(+)1                                                                                                                                                           PEA3_Q6(-)0.937                                                                                                                                                                                                          
                                                 aagacgCACCCc                                                                                                                                                          cGGACGg                                                                                                                                                                                                                  
                                                WHN_B(+)1                                                                                                                                                                                                                                                                         EN1_01(-)0.93                                                                                                 
                                                gaaGACGCacc                                                                                                                                                                                                                                                                       ccATCAC                                                                                                       
                                               HSF2_01(+)0.997                                                                                                                                                                                    HSF2_01(+)0.996                                                               GATA2_01(-)0.987                                                                                                
                                               GGAAGacgca                                                                                                                                                                                         GGAACcggcc                                                                    ccCCATCact                                                                                                      
                                               CREL_01(-)0.952                                                                                                                                    PAX4_03(+)1                        PEA3_Q6(-)0.937                               ELF1_Q6(+)1                                  GATA1_01(-)1                                                                                                    
                                               GGAAGacgca                                                                                                                                         cactgtCACCCt                       gGGAGGa                                       ccctgAGGAAtc                                 ccCCATCact                                                                                                      
                                              PEA3_Q6(-)1                                                     PAX4_03(+)1                                                                       AP2REP_01(-)1                                                                                                                       AP2REP_01(-)1                                                                                               
                                              tGGAAGa                                                         gcccgaCACCCc                                                                      atCACTG                                                                                                                             atCACTG                                                                                                     
                             -380      |         -360      |         -340      |         -320      |         -300      |         -280      |            -260      |         -240      |         -220      |         -200      |         -180      |         -160      |         -140      |         -120      |         -100      |         -80       |         -60       |         -40       |         -20                                     
Mouse     -6923     cagcgccccaGAGCTACCTGGCAACCTGGAAGACGCACCCCTATGGCCCCACCCGGAGTCCTTTCTCACAGCAGCAAGGGCAAAGGGTAAGCCCGACACCCCAGGGCCAGCCGAGCCAGAGCCAG---AGCCCGTACACACTCGTCTCTGTGTCAGAAGGACCCGCTACCATATCACTGTCACCCTGCAAGGGTGCGGACGGGCACCTGGGGAGGAAGGTAGGGAACCGGCCAGACCAGCTCCCCACCCCTGCGGCCCTGAGGAATCCAGGGGCTGGCAGGAGCCTCCTCAGGAACTCCGCCCCATCACTGGGTATCCAATCAACCCGCCTGGGGAGCCGCCGCTGAAAGCCCCACAGCATCAGGGAAGCAAGGTCCGGCAGaagctcctag     -6535     Mouse
                              |||| |||  ||||||||||||||||||||||   || |||||| |  ||||| | ||  ||||   || ||||||| ||||||| |||||||||| | |||  ||||||||| |   || || ||||||| |||| || |  ||| |||||||||||| | ||||||||||||||||  |||  | | |  ||||| |||||||| |||   |||||||||  ||||||||| |||| ||||||||||||||||||   |||||||  ||||||||| ||||  |  ||||||||||| ||||  |  |    |||||||  ||| || | ||||| ||||| |  ||||||||| |||| || || ||||                              
Human     -7814     tctgaggcctGAGCCACCCAGCAACCTGGAAGACGCACCCCTGCTGCTCCACCCTGCATCCTTCCCCAGGGCAGAGGGGACAAAGGGCAAGCCCGCCACCCCAGGGACTGCCTTGCCAGAGCCTGCCCAGACCCTACACACGCGTCCCTCTTCCAGGAGGACCCGCTACTACATCACTGTCACCCTGCTGGGGCACAGGCAAGCACCAGGGGAGGAGGGTGAAGAACCGGCCCAACCAGCTCCACACCTCTGCGGCCCTGAGGAATCTGAGGGCTGGTGGGAGCCTCCCCAGGGGCCACGCCCCATCACAGGGTGCCGGACGGCCCCGCCTCAGGAACCCCAGCTGAGAGCCCAATCGCATCAGGGGAGCACGGCCCAGCAGcaggagctcc     -7423     Human
                      |         -380      |         -360      |         -340      |         -320      |         -300      |         -280      |         -260      |         -240      |         -220      |         -200      |         -180      |         -160      |         -140      |         -120      |         -100      |         -80       |         -60       |         -40       |         -20                                     
                                              tGGAAGa                                                         gcccgcCACCCc                                                                      atCACTG                              gGGAGGa                                       ccctgAGGAAtc                                 ccCCATCaca      cGGACGg                                                                                         
                                              PEA3_Q6(-)1                                                     PAX4_03(+)1                                                                       AP2REP_01(-)1                        PEA3_Q6(-)0.937                               ELF1_Q6(+)1                                  GATA1_01(-)1    PEA3_Q6(-)0.937                                                                                 
                                               GGAAGacgca                                                                                                                                       atCACTG                                           AGAACcggcc                                                                    ccCCATCaca                                                                                                      
                                               CREL_01(-)0.952                                                                                                                                  AP2REP_01(-)1                                     HSF2_01(+)0.997                                                               GATA2_01(-)0.987                                                                                                
                                               GGAAGacgca                                                                                                                                         cactgtCACCCt                                                                                                                    ccATCAC                                                                                                       
                                               HSF2_01(+)0.997                                                                                                                                    PAX4_03(+)1                                                                                                                     EN1_01(-)0.93                                                                                                 
                                                gaaGACGCacc                                                                                                                                                                                                                                                                                                                                                                                     
                                                WHN_B(+)1                                                                                                                                                                                                                                                                                                                                                                                       
                                                 aagacgCACCCc                                                                                                                                                                                                                                                                                                                                                                                   
                                                 PAX4_03(+)1                                                                                                                                                                                                                                                                                                                                                                                    
                                                    acgcACCCC                                                                                                                                                                                                                                                                                                                                                                                   
                                                    LRF_Q2(+)0.981                                                                                                                                                                                                                                                                                                                                                                              
                                                     cgcaCCCCT                                                                                                                                                                                                                                                                                                                                                                                  
                                                     LRF_Q2(+)0.911                                                                                                                                                                                                                                                                                                                                                                             
