# Supplementary material for: Transcriptional double-autorepression feedforward circuits act for multicellularity and nervous system development
Source: BMC Genomics. 2011 May 11;12:228. doi: 10.1186/1471-2164-12-228 (PMC3116505; doi:10.1186/1471-2164-12-228)
Supplement: Additional file 4 — Alignments of conserved blocks for 5169 human-mouse orthologs with conserved TFBSs. The location and motif information for 386237 TFBSs are displayed in a character-based alignment-embedded layout. Each file name stands for a gene symbol and the file contains the alignments of conserved blocks with TFBS information for the corresponding gene. Each alignment is not interleaved. The graphical alignments with TFBS information for the 5169 human-mouse ortholog pairs are provided in a browsable format at our website http://genet.med.kagawa-u.ac.jp/pub/HMO_5169/List.htm, together with the character-based alignments with TFBSs and raw sequences contained in Additional files 4 and 2 respectively. [file 1471-2164-12-228-S4.ZIP › Additional_file_4/Text-based_Alignments/AJAP1.aln.txt]

---------- AJAP1 ----------

                             GATA2_01(+)0.987                                                                 
                             gcaGATGGct                                                                       
                             GATA1_01(+)1                                                                     
                             gcaGATGGct                                                                       
                            MYOGENIN_Q6(+)0.964   TFIII_Q6(+)0.9                                              
                            cgCAGATg              ggtcTGAGG                                                   
                              -60       |         -40       |         -20                                     
Mouse     -61       gggcgccgcgCAGATGGCTGGGGCAAGCAAGGTCTGAGGCTGGGTTCCCTGAAACGTGACC                 -1     Mouse
                              ||||||||  |||| ||| |||||||||||   | |||| ||||||||||                              
Human     -61       gggcgccgcgCAGATGGCCTGGGCGAGCCAGGTCTGAGGCCCCGCTCCCCGAAACGTGACC                 -1     Human
                              -60       |         -40       |         -20                                     
                            cgCAGATg              ggtcTGAGG                                                   
                            MYOGENIN_Q6(+)0.964   TFIII_Q6(+)0.9                                              
                             gcaGATGGcc                                                                       
                             GATA1_01(+)1                                                                     
                             gcaGATGGcc                                                                       
                             GATA2_01(+)0.987                                                                 


                                                                                                                                                                                      PEA3_Q6(-)1                             
                                                                                                                                                                                      aGGATGt                                 
                                                        PEA3_Q6(-)0.93 7                                                                                                             GATA2_01(+)0.98                          
                                                        cGGAGGa                                                                                                                      gagGATGTgc                               
                                                                                                                            E2F1_Q3(+)0.925                     LRF_Q2(+)0.943       GATA1_01(+)0.99                          
                                                                                                                            gcTGCCGc                            ccgcGCCCC            gagGATGTgc                               
                                               SP1_01(-)0.911  HSF2_01 (+)0.995                                           SP1_01(-)0.972                       SP1_01(-)0.924 SP1_01(+)1                                      
                                               tcgTCGCCcc      CGAAGcc ccg                                                tcgCTGCCgc                           cccGCGCCcc     ccGGCGGgag                                      
                                                                                                                 SP 1_01(-)1                                  CKROX_Q2(+)0.945      ETS1_B(+)0.943                            
                                                                                                                 cg cCCGCCtc                                  cCCCGCgcc             ggAGGATgtgcgtcc                           
                             |         -160      |         -140      |          -120      |          -100      |          -80       |         -60       |         -40       |         -20                                     
Mouse     -414      ggcttgcggaGCCGCCCGCTTCGCTACTCGTCGCCCCGGAGGACGAAGCC-CCGCTCCTCGGACCCTCGCGGC-CGGCGACAGACCCGGAGTGCG-CCCGCCTCGCTGCCGCCCGCGCCGTGTGGCCTGCGGTGGGGGCCCCGCGCCCCGAGAGCCGGCGGGAGGATGTGCGtccccgcggg      -236     Mouse
                              |||||| || || || |||| ||||||||||| ||||||| | ||||| | | || | || || | |||||||  |||||   || |||||||||||||||||  ||| |||  ||| |||| ||||||| || |||||| |  ||||| ||||||||||||                              
Human     -408      gagcggcagcGCCGCCGGCCTCCCTCCTCGCCGCCCCGGAGGGCGAAGCCGCGGCTCCCCAGCCCTTTGCTGCGCCGCGACAGCGCCGGAACACGCCCCGCCTCGCTGCCGCCTTCGCTGTGCCGCCGGCGGAGGGGGCCGCGAGCCCCGCGCCCCGGCCGGAGGATGTGCGcccccgcggg      -227     Human
                      -180      |         -160      |         -140      |         -120      |         -100      |         -80       |         -60       |         -40       |         -20                                     
                                cgcCGGCCtc     tcgCCGCCcc      CGAAGccgcg                                                 tcgCTGCCgc                                 cCCCGCgcc        aGGATGt                                 
                                SP1_01(-)0.943 SP1_01(-)1      HSF2_01(+)0.995                                            SP1_01(-)0.972                             CKROX_Q2(+)0.945 PEA3_Q6(-)1                             
                                                                                                                            gcTGCCGc                                  cccGCGCCcc     gagGATGTgc                               
                                                                                                                            E2F1_Q3(+)0.925                           SP1_01(-)0.924 GATA1_01(+)0.99                          
                                                                                                                                                                       ccgcGCCCC                                              
                                                                                                                                                                       LRF_Q2(+)0.943                                         
                                                                                                                                                                              ccGGCCGgag                                      
                                                                                                                                                                              SP1_01(+)0.943                                  
                                                                                                                                                                                   cGGAGGa                                    
                                                                                                                                                                                   PEA3_Q6(-)0.937                            
                                                                                                                                                                                    ggAGGATgtgcgccc                           
                                                                                                                                                                                    ETS1_B(+)0.943                            
                                                                                                                                                                                     gagGATGTgc                               
                                                                                                                                                                                     GATA2_01(+)0.98                          


                                        SP1_01(+)1                               
                                        ccGGCGGcgc                               
                     -40       |         -20                                     
Mouse     -543      tgggacagagGCCCCTCGACCCGGCGGCGCGtggaggcgac      -503     Mouse
                              ||||| ||||||||| |||||                              
Human     -552      ctctggcagaGCCCCCCGACCCGGCAGCGCGgaggggactc      -512     Human
                     -40       |         -20                                     
                                        ccGGCAGcgc                               
                                        SP1_01(+)0.972                           


                                               SP1_01(+)0.962                                                                 
                                               gcGGCTGtct                                                                     
                                  AP2REP_01(+)0.918                                                                           
                                  CAGTCtc                                                                                     
                          -80       |         -60       |         -40       |         -20                                     
Mouse     -633      tgcccgccttCTGGCAGTCTCCGGGCCGCGGCTGTCTGCAGAGCGAGCGCTTAGACGGAGCTCTCCAGCAACTTGAtcggtgtcag      -548     Mouse
                              ||| |||||||||||||||||| |||||||||||||||||| ||||||||| | |  |||||||||                              
Human     -651      tgcccgcctcCTGCCAGTCTCCGGGCCGCGGCCGTCTGCAGAGCGAGCGCTCAGACGGAGCCCCCGGGCAACTTGAgtggcgccga      -566     Human
                          -80       |         -60       |         -40       |         -20                                     
                                  CAGTCtc                                                                                     
                                  AP2REP_01(+)0.918                                                                           
                                               gcGGCCGtct                                                                     
                                               SP1_01(+)0.943                                                                 


                                                                   E4F1_Q6(-)1                                                                                 
                                                                   gTGACGtgag                                                                                  
                                                                XBP1_01(+)1                                                                                    
                                                                agggtgACGTGagccgg                                                                              
                                                         PEA3_Q6(-)1                                                                                           
                                                         gGGAAGg                                                                                               
                                                        VDR_Q3(+)0.953                                                                                         
                                                        GGGGAaggagggtga                                                                                        
                                                       TFIII_Q6(+)0.919                                                                                        
                                                       cgggGAAGG                                                                                               
                                                     IK2_01(+)0.956                                                                                            
                                                     ggcGGGGAagga                                                                                              
                                                   SP1_01(+)1   PAX4_03(-)1             P300_01(+)1                                                            
                                                   ggGGCGGgga   aGGGTGacgtga            gggcGGAGTtggga                                                         
                                                   LRF_Q2(-)0.943 CREB_Q2(+)1          SP1_01(+)1                                                              
                                                   GGGGCgggg      ggTGACGtgagc         cgGGCGGagt                                                              
                                                   CKROX_Q2(-)0.945                  CMYB_01(+)1                SP1_01(+)1                                     
                                                   gggGCGGGg                         ggcgggcggaGTTGGgac         gaGGCGGggg                                     
                                                  LRF_Q2(-)0.911 ATF3_Q6(+)1       SP1_01(+)1 IK2_01(+)1        CKROX_Q2(-)0.945                               
                                                  AGGGGcggg      gggTGACGtgagcc    ccGGCGGgcg agtTGGGAcccg      gagGCGGGg                                      
                             |         -100      |         -80       |         -60       |         -40       |         -20                                     
Mouse     -914      ggccgggttgGGGGCTCCGACTCCAGGTTGAGGGGCGGGGAAGGAGGGTGACGTGAGCCGGGCCCGGCGGGCGGAGTTGGGACCCGTTCGCGGAGGCGGGGGCAAGCGCttctggaggc      -796     Mouse
                              |||||||   |||| | | ||||||||||||||| ||||||||||||||||||| ||||||||||||||||||| | ||  |||||||||||| |||||                              
Human     -936      ggccaggccaGGGGCTCGAGCTCCCGTTCGAGGGGCGGGGAAGGCGGGTGACGTGAGCCGGGCCGGGCGGGCGGAGTTGGGACCGGCTCCGGGAGGCGGGGGCGAGCGCgcggagaggc      -818     Human
                             |         -100      |         -80       |         -60       |         -40       |         -20                                     
                                                  AGGGGcggg      gggTGACGtgagcc    cgGGCGGgcg agtTGGGAccgg      gagGCGGGg                                      
                                                  LRF_Q2(-)0.911 ATF3_Q6(+)1       SP1_01(+)1 IK2_01(+)1        CKROX_Q2(-)0.945                               
                                                   gggGCGGGg                         ggcgggcggaGTTGGgac         gaGGCGGggg                                     
                                                   CKROX_Q2(-)0.945                  CMYB_01(+)1                SP1_01(+)1                                     
                                                   GGGGCgggg      ggTGACGtgagc         cgGGCGGagt                                                              
                                                   LRF_Q2(-)0.943 CREB_Q2(+)1          SP1_01(+)1                                                              
                                                   ggGGCGGgga   cGGGTGacgtga            gggcGGAGTtggga                                                         
                                                   SP1_01(+)1   PAX4_03(-)1             P300_01(+)1                                                            
                                                     ggcGGGGAaggc                                                                                              
                                                     IK2_01(+)0.956                                                                                            
                                                       cgggGAAGG                                                                                               
                                                       TFIII_Q6(+)0.919                                                                                        
                                                        GGGGAaggcgggtga                                                                                        
                                                        VDR_Q3(+)0.953                                                                                         
                                                         gGGAAGg                                                                                               
                                                         PEA3_Q6(-)1                                                                                           
                                                                cgggtgACGTGagccgg                                                                              
                                                                XBP1_01(+)1                                                                                    
                                                                   gTGACGtgag                                                                                  
                                                                   E4F1_Q6(-)1                                                                                 


                                                                                                                                 SP1_01(+)1                                                                                                                 
                                                                                                                                 ccGGCGGcgc                                                                                                                 
                                                                                                                             PEA3_Q6(+)1                                                                             PEA3_Q6(-)1                            
                                                                                                                             cCATCCg                                                                                 gGGAAGg                                
                                                                                                                           GATA2_01(-)0.987                                                                         LRF_Q2(-)0.952                          
                                                                                                                           caCCATCcgg                                                                               GGGGAaggg                               
                                                                                                                           GATA1_01(-)1                                                                            TFIII_Q6(+)0.919                         
                                                                                                                           caCCATCcgg                                                                              tgggGAAGG                                
                                                                                                                        YY1_01(+)1                                                                                 LRF_Q2(-)0.923                           
                                                                                                                        caacACCATccggcggc                                                                          TGGGGaagg                                
                                                                                                                       EN1_01(-)0.922                                                                            IK2_01(+)0.956                             
                                                                                                                       gcAACAC                                                                                   gatGGGGAaggg                               
                                                                                                                     PAX4_03(+)0.903                                                                           TEF1_Q6(+)0.972                              
                                                                                                                     tggcaaCACCAt                                                                              GGGATg                                       
                                                                                                                    CMYB_01(-)0.989                                                    PAX4_03(-)0.903         PEA3_Q6(-)1                                  
                                                                                                                    gtgGCAACaccatccggc                                                 aAGGTGgagacc            gGGATGg                                      
                                                                                                     GATA2_01(-)0.987 HES1_Q2(-)0.968                                                 SF1_Q6(-)1              GATA2_01(+)0.987                              
                                                                                                     tgCCATCtgg       ggcaaCACCAtccgg                                                 CAAGGtgg                aggGATGGgg                                    
                           IK2_01(-)0.956                                                            GATA1_01(-)1            PEA3_Q6(+)1   SP1_01(+)1        TFIII_Q6(-)0.919 CEBPB_01(-)0.981                GATA1_01(+)1                                  
                           cctcTCCCCaaa                                                              tgCCATCtgg              cCATCCg       cgGGCGGtcc        CCTGCggcc        gcCTTTCccaaggt                  aggGATGGgg                                    
                      |         -200      |         -180      |         -160      |         -140      |         -120      |         -100      |         -80       |         -60       |         -40       |         -20                                     
Mouse     -1211     agaacctcctCTCCCCAAATCAGCCCTCTGCGTTCAATGGGCGTACTTAGAACAGGGTCCGAACCTCTTAACTGCTTCGCATGCCATCTGGTTACCGTGGCAACACCATCCGGCGGCGCCGGGCGGTCCAATCGGAGCCTGCGGCCTCTTTCGAGCCTTTCCCAAGGTGGAGACCCGGACGCGGCCAGGGATGGGGAAGGGGtgggcccggt     -1000     Mouse
                              |||||||||  ||| ||| | || || ||||||  |    ||| ||||| |||||||  ||| ||||||| ||||||| ||||||| ||||||||||||||||||||||| ||||||||||||  |||||||||||||| ||||||||||| |||||||| |||| ||||||| || |||||||||||||||                              
Human     -1242     gggccgccccCTCCCCAAAGTAGCTCTCCGGGTCCACTGGGCGCCCCCGTAACCGGGTCGGAACCTCG-AACGGCTTCGCGTGCCATCCGGTTACCCTGGCAACACCATCCGGCGGCGCCCGGCGGTCCAATCCTAGCCTGCGGCCTCTCTCGAGCCTTTCGCAAGGTGGGGACCGGGACGCGACCGGGGATGGGGAAGGGGgctgcaggag     -1032     Human
                     |         -200      |         -180      |         -160      |          -140      |         -120      |         -100      |         -80       |         -60       |         -40       |         -20                                     
                           ccccTCCCCaaa                                                              tgCCATCcgg     ctgGCAACaccatccggc     ccGGCGGtcc        CCTGCggcc        gcCTTTCgcaaggt                  gggGATGGgg                                    
                           IK2_01(-)0.956                                                            GATA1_01(-)1   CMYB_01(-)0.989        SP1_01(+)1        TFIII_Q6(-)0.919 CEBPB_01(-)0.981                GATA1_01(+)1                                  
                                                                                                     tgCCATCcgg       ggcaaCACCAtccgg                                                 CAAGGtgg                gggGATGGgg                                    
                                                                                                     GATA2_01(-)0.987 HES1_Q2(-)0.968                                                 SF1_Q6(-)1              GATA2_01(+)0.987                              
                                                                                                       cCATCCg       tggcaaCACCAt                                                      aAGGTGgggacc            gGGATGg                                      
                                                                                                       PEA3_Q6(+)1   PAX4_03(+)0.903                                                   PAX4_03(-)0.903         PEA3_Q6(-)1                                  
                                                                                                                       gcAACAC                                                                                 GGGATg                                       
                                                                                                                       EN1_01(-)0.922                                                                          TEF1_Q6(+)0.972                              
                                                                                                                        caacACCATccggcggc                                                                        gatGGGGAaggg                               
                                                                                                                        YY1_01(+)1                                                                               IK2_01(+)0.956                             
                                                                                                                           caCCATCcgg                                                                              TGGGGaagg                                
                                                                                                                           GATA1_01(-)1                                                                            LRF_Q2(-)0.923                           
                                                                                                                           caCCATCcgg                                                                              tgggGAAGG                                
                                                                                                                           GATA2_01(-)0.987                                                                        TFIII_Q6(+)0.919                         
                                                                                                                             cCATCCg                                                                                GGGGAaggg                               
                                                                                                                             PEA3_Q6(+)1                                                                            LRF_Q2(-)0.952                          
                                                                                                                                 ccGGCGGcgc                                                                          gGGAAGg                                
                                                                                                                                 SP1_01(+)1                                                                          PEA3_Q6(-)1                            


                                           AP2REP_01(+)1                           
                                           CAGTGaa                                 
                       -40       |         -20                                     
Mouse     -1608     ctctgcctttATGTCACTCCTTTCAGTGAAAGGggaccacaga     -1566     Mouse
                              |||||||| || |||||||||||                              
Human     -1746     attccgccccATGTCACTTCTCTCAGTGAAAGGtccccgccca     -1704     Human
                       -40       |         -20                                     
                                           CAGTGaa                                 
                                           AP2REP_01(+)1                           


                                      PEA3_Q6(-)0.937                            
                                      gGGAGGc                                    
                                   TFIII_Q6(+)1                                  
                                   ccagGGAGG                                     
                                  IK2_01(+)0.969                                 
                                  cccAGGGAggcc                                   
                              PEA3_Q6(+)0.937                                    
                              cCCTCCc                                            
                             IK2_01(-)1                                          
                             acccTCCCAggg                                        
                     -40       |         -20                                     
Mouse     -1885     cccccagcaaCCCTCCCAGGGAGGCCTCACCctctctctcc     -1845     Mouse
                              |||||||||||||||||||||                              
Human     -2040     cactggctgcCCCTCCCAGGGAGGCCTCACCtgtgaagtgc     -2000     Human
                     -40       |         -20                                     
                             ccccTCCCAggg                                        
                             IK2_01(-)1                                          
                              cCCTCCc                                            
                              PEA3_Q6(+)0.937                                    
                                  cccAGGGAggcc                                   
                                  IK2_01(+)0.969                                 
                                   ccagGGAGG                                     
                                   TFIII_Q6(+)1                                  
                                      gGGAGGc                                    
                                      PEA3_Q6(-)0.937                            


                                                                         NFE2_01(+)1                                                                 
                                                                         cGCTGAgtcac                                                                 
                             -100      |         -80       |         -60       |         -40       |         -20                                     
Mouse     -2339     ccaggaccagGGCTCTGCGGGAAGAGGACCCAGAAGTGACCAGGCATTCAAAGCGCTGAGTCACCTGGGTGTCTCTCTGGACGACAGACTGGCACACAGctagtcgcag     -2231     Mouse
                              ||||||  |||| || |||||||  | | || ||||   |||  |||||||||||  | || ||||| || |  | ||| ||| |||||                              
Human     -2563     ctcagggagaGGCTCTAGGGGACGATGACCCAGGGGCGGCCCGGCAGGGAAACTGCTGAGTCACCCTGCTGCCTCTCGGGTCCTCTGACCGGCTCACAGatcaccatag     -2455     Human
                             -100      |         -80       |         -60       |         -40       |         -20                                     
                                                                         tGCTGAgtcac                                                                 
                                                                         NFE2_01(+)1                                                                 


                                         PEA3_Q6(+)0.937                       
                                         gCCTCCt                               
                                      TFIII_Q6(-)0.919                         
                                      CCTGCctcc                                
                                    SP1_01(-)0.972                             
                                    tccCTGCCtc                                 
                                IK2_01(-)0.969                                 
                                gactTCCCTgcc                                   
                             |         -20                                     
Mouse     -2396     tccgtccgctAGGACTTCCCTGCCTCCTTactttgtaag     -2358     Mouse
                              ||||| |||||||||||||                              
Human     -2624     cgctggttccAGGACCTCCCTGCCTCCTTcgcctcttaa     -2586     Human
                             |         -20                                     
                                gaccTCCCTgcc                                   
                                IK2_01(-)0.969                                 
                                    tccCTGCCtc                                 
                                    SP1_01(-)0.972                             
                                      CCTGCctcc                                
                                      TFIII_Q6(-)0.919                         
                                         gCCTCCt                               
                                         PEA3_Q6(+)0.937                       


                                  PAX4_03(-)0.903                                             
                                  tAGGTGgcagca                                                
                        |         -40       |         -20                                     
Mouse     -2465     ccagcttttcCCGCTAGGTGGCAGCAGTGCAGGCATCTCCTTCCtggttggcaa     -2412     Mouse
                              |||||||||||||||| ||| |||  ||||||||                              
Human     -2688     cctcctcacaCCGCTAGGTGGCAGCACTGCCGGCGCCTCCTTCCccgccggccg     -2635     Human
                        |         -40       |         -20                                     
                                  tAGGTGgcagca                                                
                                  PAX4_03(-)0.903                                             


                               IK2_01(-)1                               
                               ttgtTCCCAtcc                             
                      |         -20                                     
Mouse     -3292     actgtcttttCTTGTTCCCATCcttgcatgca     -3261     Mouse
                              ||||||||||||                              
Human     -3311     ttctgcagggCTTGTTCCCATCtcggttgtca     -3280     Human
                      |         -20                                     
                               ttgtTCCCAtct                             
                               IK2_01(-)1                               


                               EN1_01(+)0.917                       
                               GTTCTag                              
                            -20                                     
Mouse     -3598     gatatccttgAGTTCTAGggaacaggtc     -3571     Mouse
                              ||||||||                              
Human     -3937     atagaaaaccAGTTCTAGaaatgctgaa     -3910     Human
                            -20                                     
                               GTTCTag                              
                               EN1_01(+)0.917                       


                                                                                                                                                    PEA3_Q6(+)0.937                                                                                                                                                                        
                                                                                                                                                    aCCTCCt                                                                                                                                                                                
                                                                                                                      YY1_01(-)0.904                                                            PEA3_Q6(-)1                                                                                                                                
                                                                                                                      ttaatcaaATGTCatgc                                                         tGGATGg                                                                                                                                    
                                                                                                                     PITX2_Q2(+)1                                                              PLZF_02(+)0.978                                                                                                                             
                                                                                                                     ctTAATCaaat                                                               ttggatgggtttTAAAAatagtcaagtct                                                                                                               
                                                                       PITX2_Q2(+)1                                  GATA2_01(-)0.971                                         MYOGENIN_Q6(+)1  GATA2_01(+)0.987                                                                                                                            
                                                                       ttTAATCagca                                   ctTAATCaaa                                               ggCAGCTc         ttgGATGGgt                                                                                                                                  
                                                                       NFE2_01(-)1           MSX1_01(-)0.996         GATA1_01(-)0.985          MSX1_01(-)0.996        SOX5_01(+)1 TST1_01(+)0.926      EN1_01(+)0.922                  CRX_Q4(+)0.904                                                                                      
                                                                       tttaaTCAGCa           cATTTAaaa               ctTAATCaaa                cATTTAcct              tgaACAATgg  gctCAATTtggcttt      GTTTTaa                         taggTAAATggcc                                                                                       
                                                                       GATA2_01(-)0.971    IRF1_Q6(+)0.975         CRX_Q4(+)1            YY1_01(+)0.902      YY1_01(-)0.922    TST1_01(-)0.926 GATA1_01(+)1                           YY1_01(-)0.998                                                                                       
                                                                       ttTAATCagc          tcCATTT                 tactTAATCaaat         aagaCACATttacctcc   ggagaaaaATGAAcaat gcagctcAATTTggc ttgGATGGgt                             ttaggtaaATGGCctca                                                                                    
                                                                     CRX_Q4(+)1            CEBPGAMMA_Q6(+)0.907 NKX3A_01(-)1        CRX_Q4(+)0.904      IK2_01(+)0.978  SOX17_01(+)1        TCF4_Q5(+)1  HFH3_01(-)0.981         IPF1_Q4(-)1                                                                                               
                                                                     atttTAATCagca         tccATTTAaaacc        agcTACTTaatc        tgctTAAGAcaca       cctCGGGAgaaa    aACAAT              gCTTTGga     tttaaAAATAgtc           ggcCATTAggta                                                                                              
                                                            CRX_Q4(+)0.952                CRX_Q4(-)0.904        CRX_Q4(-)0.911   CRX_Q4(-)0.955     PEA3_Q6(+)0.937 YY1_01(-)0.998         YY1_01(-)0.996                       CRX_Q4(-)0.952                                                                                             
                                                            cttaTAATGattt                 ttccATTTAaaac         agctACTTAatca    tcatGCTTAagac      aCCTCCt         aatgaacaATGGCagct      ggctttggATGGGtttt                    aggcCATTAggta                                                                                              
                                                       CRX_Q4(-)0.911  GATA1_01(-)0.985 PEA3_Q6(+)1     CRX_Q4(-)0.911      YY1_01(+)0.92     ETS1_B(-)0.907       IRF1_Q6(-)0.975 IRF1_Q6(+)0.959  LRF_Q2(-)0.904            YY1_01(+)0.998                                                   TCF4_Q5(+)1                                 
                                                       ggaaACTTAtaat   ttTAATCagc       cCTTCCa         ccaaACTTAgcta       aaatGTCATgcttaaga acatttacCTCCTcg      AAATGaa         ctCAATT          TGGGTttta                 gaagGCCATtaggtaaa                                                cCTTTGtt                                    
                            -280      |         -260      |         -240      |         -220      |         -200      |         -180      |         -160      |         -140      |         -120      |         -100      |         -80       |         -60       |         -40         |          -20                                     
Mouse     -4291     gggggggggtGAAGACACCTGTGTGAACACTTTACGGAAACTTATAATGATTTTAATCAGCATTTTTTCCTTCCATTTAAAACCCCAAACTTAGCTACTTAATCAAATGTCATGCTTAAGACACATTTACCTCCTCGGGAGAAAAATGAACAATGGCAGCTCAATTTGGCTTTGGATGGGTTTTAAAAATAGTCAAGTCTGGGAAGGCCATTAGGTAAATGGCCTCAGAGAGCTTCAAGGAGGACCTCCCGC--GGGCCTGC-GGCTCCTTTGTTGAGAAActggaagaga     -4004     Mouse
                              ||||||||   ||||||  ||||   |||||||||||| |||||||||||||||||  |||||||||||||| | ||||||||||||||||||||||||||||| |||||||||||||||||||| ||||||||||||||||||||||||||||||||||||||||||||||||||||||||||||||||| |||||||||||| ||||||||||||||||||||||| |||||||||| ||  |||||||| ||||||||||||| ||||                              
Human     -4512     gagagtcaggGAAGACACTCCTGTGAATGCTTTCAAGAAACTTATAATAATTTTAATCAGCATTTTC-CCTTCCATTTAAAATCACAAACTTAGCTACTTAATCAAATGTCATGGTTAAGACACATTTACCTCCTTGGGAGAAAAATGAACAATGGCAGCTCAATTTGGCTTTGGATGGGTTTTAAAAATAGTCAAGTCTGTGAAGGCCATTAGATAAATGGCCTCAGAGAGCTTCAAAGAGGACCTCCTGCAGGGGCCTGCTGGCTCCTTTGTTGGGAAAataggggagg     -4223     Human
                              -280      |         -260      |         -240      |          -220      |         -200      |         -180      |         -160      |         -140      |         -120      |         -100      |         -80       |         -60       |         -40       |         -20                                     
                                                       agaaACTTAtaat   ttTAATCagc       cCTTCCa         acaaACTTAgcta       aaatGTCATggttaaga acatttacCTCCTtg      AAATGaa         ctCAATT          TGGGTttta                 gaagGCCATtagataaa                        aCCTCCt                 cCTTTGtt                                    
                                                       CRX_Q4(-)0.911  GATA1_01(-)0.985 PEA3_Q6(+)1     CRX_Q4(-)0.911      YY1_01(+)0.92     ETS1_B(-)0.907       IRF1_Q6(-)0.975 IRF1_Q6(+)0.959  LRF_Q2(-)0.904            YY1_01(+)0.998                           PEA3_Q6(+)0.937         TCF4_Q5(+)1                                 
                                                            cttaTAATAattt                 ttccATTTAaaat         agctACTTAatca    tcatGGTTAagac      aCCTCCt         aatgaacaATGGCagct      ggctttggATGGGtttt                    aggcCATTAgata                                                                                              
                                                            CRX_Q4(+)0.948                CRX_Q4(-)0.904        CRX_Q4(-)0.911   CRX_Q4(-)0.952     PEA3_Q6(+)0.937 YY1_01(-)0.998         YY1_01(-)0.996                       CRX_Q4(-)0.952                                                                                             
                                                                     atttTAATCagca         tccATTTAaaatc        agcTACTTaatc        tggtTAAGAcaca       cctTGGGAgaaa  tgaACAATgg  gctCAATTtggcttt      GTTTTaa                   ggcCATTAgata                                                                                              
                                                                     CRX_Q4(+)1            CEBPGAMMA_Q6(+)0.907 NKX3A_01(-)1        CRX_Q4(+)0.904      IK2_01(+)1    SOX5_01(+)1 TST1_01(+)0.926      EN1_01(+)0.922            IPF1_Q4(-)1                                                                                               
                                                                       ttTAATCagc          tcCATTT                 tactTAATCaaat         aagaCACATttacctcc   ggagaaaaATGAAcaat gcagctcAATTTggc ttgGATGGgt                             ttagataaATGGCctca                                                                                    
                                                                       GATA2_01(-)0.971    IRF1_Q6(+)0.975         CRX_Q4(+)1            YY1_01(+)0.902      YY1_01(-)0.922    TST1_01(-)0.926 GATA1_01(+)1                           YY1_01(-)0.998                                                                                       
                                                                       tttaaTCAGCa           cATTTAaaa               ctTAATCaaa                cATTTAcct                aACAAT              gCTTTGga     tttaaAAATAgtc                 tagaTAAATggcc                                                                                       
                                                                       NFE2_01(-)1           MSX1_01(-)0.996         GATA1_01(-)0.985          MSX1_01(-)0.996          SOX17_01(+)1        TCF4_Q5(+)1  HFH3_01(-)0.981               CRX_Q4(+)0.904                                                                                      
                                                                       ttTAATCagca                                   ctTAATCaaa                                               ggCAGCTc         ttgGATGGgt                                                                                                                                  
                                                                       PITX2_Q2(+)1                                  GATA2_01(-)0.971                                         MYOGENIN_Q6(+)1  GATA2_01(+)0.987                                                                                                                            
                                                                                                                     ctTAATCaaat                                                               ttggatgggtttTAAAAatagtcaagtct                                                                                                               
                                                                                                                     PITX2_Q2(+)1                                                              PLZF_02(+)0.978                                                                                                                             
                                                                                                                      ttaatcaaATGTCatgg                                                         tGGATGg                                                                                                                                    
                                                                                                                      YY1_01(-)0.904                                                            PEA3_Q6(-)1                                                                                                                                


                                         HSF2_01(+)0.991                         
                                         TGAACtgact                              
                                 EN1_01(+)0.926                                  
                                 GTGGTtt                                         
                                YY1_01(-)0.922                                   
                                tgtggtttATGAActga                                
                                CRX_Q4(-)0.948                                   
                                tgtgGTTTAtgaa                                    
                               FREAC7_01(-)1                                     
                               atgtggTTTATgaact                                  
                     -40       |         -20                                     
Mouse     -5603     tgagatgaccGATGTGGTTTATGAACTGACTcaagggagac     -5563     Mouse
                              ||||||||||||||| |||||                              
Human     -6697     caagctggctGATGTGGTTTATGAATTGACTtggaagaggc     -6657     Human
                     -40       |         -20                                     
                               atgtggTTTATgaatt                                  
                               FREAC7_01(-)1                                     
                                tgtgGTTTAtgaa                                    
                                CRX_Q4(-)0.948                                   
                                tgtggtttATGAAttga                                
                                YY1_01(-)0.922                                   
                                 GTGGTtt                                         
                                 EN1_01(+)0.926                                  
                                         TGAATtgact                              
                                         HSF2_01(+)0.994                         


                                                      POU1F1_Q6(-)0.987                                                      
                                                      aaagATGCAt                                                             
                                                      GATA2_01(+)0.982                                                       
                                                      aaaGATGCat                                                             
                                                      GATA1_01(+)0.993                                                       
                                                      aaaGATGCat                                                             
                         -80       |         -60       |         -40       |         -20                                     
Mouse     -6196     tcagtgttctCTTCCAGCTAGAGGCACAATCCTCAAAGATGCATCCTCTGGCCATGTAGGAATCAGATGTGAACCtctctcacca     -6112     Mouse
                              |||| || |||| |||||| ||| ||||||||||  ||| ||||| |  |||| ||| |||||||                              
Human     -7370     acagctctacCTTCTAGATAGAAGCACAACCCTGAAAGATGCATTATCTAGCCATCTTAGAATTAGAGGTGAACCccatcactcc     -7286     Human
                         -80       |         -60       |         -40       |         -20                                     
                                                      aaaGATGCat                                                             
                                                      GATA1_01(+)0.993                                                       
                                                      aaaGATGCat                                                             
                                                      GATA2_01(+)0.982                                                       
                                                      aaagATGCAt                                                             
                                                      POU1F1_Q6(-)0.987                                                      


                                 PAX4_03(-)0.903                                     
                                 gTGGTGgtgctg                                        
                              PAX4_03(-)0.903                                        
                              aTGGTGgtggtg                                           
                                            GATA2_01(+)0.982                         
                                            gatGATGCtg                               
                                            GATA1_01(+)0.993                         
                                            gatGATGCtg                               
                                         GATA2_01(+)0.979                            
                                         gctGATGAtg                                  
                                         GATA1_01(+)0.988                            
                                         gctGATGAtg                                  
                                    PAX4_03(-)0.903                                  
                                    gTGGTGctgatg                                     
                                    PAX4_03(-)0.903                                  
                                    gTGGTGctgatg                                     
                                 PAX4_03(-)0.903                                     
                                 gTGGTGgtgctg                                        
                                 EN1_01(+)0.926                                      
                                 GTGGTgg                                             
                              PAX4_03(-)0.903                                        
                              aTGGTGgtggtg                                           
                         -40       |         -20                                     
Mouse     -6289     tcatcaggtcATGGTGGTGGTGCTGATGATGCTGAgggtggactt     -6245     Mouse
                              |||||||||||| ||||| || |||                              
Human     -7721     ggtggtgatgATGGTGGTGGTGATGATGGTGGTGAtgctggtggt     -7677     Human
                         -40       |         -20                                     
                              aTGGTGgtggtg      gTGGTGatgctg                         
                              PAX4_03(-)0.903   PAX4_03(-)0.903                      
                                 GTGGTgg                                             
                                 EN1_01(+)0.926                                      
                                 gTGGTGgtgatg                                        
                                 PAX4_03(-)0.903                                     
                                 gTGGTGgtgatg                                        
                                 PAX4_03(-)0.903                                     
                                    gTGGTGatgatg                                     
                                    PAX4_03(-)0.903                                  
                                      ggtGATGAtg                                     
                                      GATA1_01(+)0.988                               
                                      ggtGATGAtg                                     
                                      GATA2_01(+)0.979                               
                                         gatGATGGtg                                  
                                         GATA1_01(+)1                                
                                         gatGATGGtg                                  
                                         GATA2_01(+)0.987                            
                                             aTGGTGgtgatg                            
                                             PAX4_03(-)0.903                         
