# Supplementary material for: Transcriptional double-autorepression feedforward circuits act for multicellularity and nervous system development
Source: BMC Genomics. 2011 May 11;12:228. doi: 10.1186/1471-2164-12-228 (PMC3116505; doi:10.1186/1471-2164-12-228)
Supplement: Additional file 4 — Alignments of conserved blocks for 5169 human-mouse orthologs with conserved TFBSs. The location and motif information for 386237 TFBSs are displayed in a character-based alignment-embedded layout. Each file name stands for a gene symbol and the file contains the alignments of conserved blocks with TFBS information for the corresponding gene. Each alignment is not interleaved. The graphical alignments with TFBS information for the 5169 human-mouse ortholog pairs are provided in a browsable format at our website http://genet.med.kagawa-u.ac.jp/pub/HMO_5169/List.htm, together with the character-based alignments with TFBSs and raw sequences contained in Additional files 4 and 2 respectively. [file 1471-2164-12-228-S4.ZIP › Additional_file_4/Text-based_Alignments/AK1.aln.txt]

---------- AK1 ----------

                              PAX4_03(-)1                                                                    
                              tGGGTGgggctt                                                                   
                           -60       |         -40        |          -20                                     
Mouse     -1194     cttattgctgTGGGTGGGGCTTGGTGGA-GCTGAGTCAGGGTG-GGAGGAGAACCCCTCaaccctgcct     -1128     Mouse
                              |||||| ||||| ||||| | |||||||||||| |||||| || |||||                              
Human     -116      ccagttgcctTGGGTGTGGCTTAGTGGAAGGTGAGTCAGGGTGAGGAGGAAAATCCCTCcccaacctgt       -48     Human
                             -60       |         -40       |         -20                                     
                              tGGGTGtggctt                                                                   
                              PAX4_03(-)1                                                                    


                                           SF1_Q6(-)1                            
                                           CAAGGtca                              
                              PAX4_03(-)0.903                                    
                              aAGGTGactttc                                       
                     -40       |         -20                                     
Mouse     -1286     agccagcaggAAGGTGACTTTCCCAAGGTCAttctgcctcc     -1246     Mouse
                              ||||||||||| |||||||||                              
Human     -244      ccagagaggaAAGGTGACTTTTCCAAGGTCActttcccaag      -204     Human
                     -40       |         -20                                     
                              aAGGTGactttt                                       
                              PAX4_03(-)0.903                                    
                                           CAAGGtca                              
                                           SF1_Q6(-)1                            


                                         EN1_01(+)0.926                        
                                         GTTGTca                               
                               IK2_01(+)0.956                                  
                               cctGGGGAgtgt                                    
                               CMYB_01(+)0.988                                 
                               cctggggagtGTTGTcaa                              
                             |         -20                                     
Mouse     -1455     gcatcctgtcCCCTGGGGAGTGTTGTCAAagcgaggcag     -1417     Mouse
                              |||||||||| ||||||||                              
Human     -457      ttccctctggCCCTGGGGAGCGTTGTCAAggtgtctggg      -419     Human
                             |         -20                                     
                               cctggggagcGTTGTcaa                              
                               CMYB_01(+)0.988                                 
                               cctGGGGAgcgt                                    
                               IK2_01(+)0.956                                  
                                         GTTGTca                               
                                         EN1_01(+)0.926                        


                                       PAX4_03(+)0.907                            
                                       gaggacCACACa                               
                      -40       |         -20                                     
Mouse     -2463     ttttggtttaGGGAGCCAAGAGGACCACACATagaagcctat     -2422     Mouse
                              ||||||| ||||| ||||||||                              
Human     -1409     ggctttgtctGGGAGCCGAGAGGGCCACACATgcaaggttgt     -1368     Human
                      -40       |         -20                                     
                                       gagggcCACACa                               
                                       PAX4_03(+)0.907                            


                                                                PEA3_Q6(-)1                                                      
                                                                aGGAAGg                                                          
                                                                ETS1_B(-)0.943                                                   
                                                                aggaaggcATCCTga                                                  
                             -80       |         -60       |         -40       |         -20                                     
Mouse     -2689     ttcagagacaGCACCTGTCAATGTGGGACCCTAGGGTGCAATCTAGGAAGGCATCCTGAAAGAGGTGACATTTGAGCTGgggcctccag     -2601     Mouse
                              ||||||| || |||||||    ||||   | || |||||||| ||||||| |||||| ||  |||||||                              
Human     -1621     tttccaggagGCACCTGCCAGTGTGGGAGTGGAGGGCAGAGTCCAGGAAGGCTTCCTGAAGGAGGTGGCACCTGAGCTGagtcccacac     -1533     Human
                             -80       |         -60       |         -40       |         -20                                     
                                                                aggaaggcTTCCTga                                                  
                                                                ETS1_B(-)1                                                       
                                                                aGGAAGg                                                          
                                                                PEA3_Q6(-)1                                                      


                                   GATA2_01(+)0.987                                                                                
                                   ccaGATGGca                                                                                      
                                   GATA1_01(+)1                                                                                    
                                   ccaGATGGca                                                                                      
                             -80       |         -60       |          -40        |         -20                                     
Mouse     -2839     agcccaattcCCTCCCCAGATGGCAGGCAGGGTGGAATGAGAGTCCC-AGGCCAGTGCT-ATCCTCTGCCAGGCCCAATCAgggacaggaa     -2751     Mouse
                              |||||| |||||||||  ||| ||||| |||  |||| || || ||||| | ||  ||||||||||| |||                              
Human     -1769     gcctcagtttCCTCCCAAGATGGCAGTGAGGATGGAACGAGGCTCCCCAGCCCTGTGCTCAGCCCATGCCAGGCCCAGTCAatgggatccc     -1679     Human
                     |         -80       |         -60       |         -40       |         -20                                     
                                   caaGATGGca                                                                                      
                                   GATA1_01(+)1                                                                                    
                                   caaGATGGca                                                                                      
                                   GATA2_01(+)0.987                                                                                


                                MYOGENIN_Q6(+)1                                          
                                ggCAGCTg                                                 
                               MYOD_01(-)0.905                                           
                               gggcAGCTGccg                                              
                               MYOD_01(+)0.905                                           
                               gggCAGCTgccg                                              
                           -40       |           -20                                     
Mouse     -3016     cctcccccccTGGGCAGCTGCCGAAGG--ACTTGGCAGCcccatgcctc     -2970     Mouse
                              ||||||||||| || ||  ||||||||||                              
Human     -1984     ccccctcccaTGGGCAGCTGCTGAGGGGCACTTGGCAGCtcctaccccc     -1936     Human
                             -40       |         -20                                     
                               gggCAGCTgctg                                              
                               MYOD_01(+)0.905                                           
                               gggcAGCTGctg                                              
                               MYOD_01(-)0.905                                           
                                ggCAGCTg                                                 
                                MYOGENIN_Q6(+)1                                          


                                                                                                                                                   CRX_Q4(-)0.907                                         
                                                                                                                                                   cccaAGTTAtttt                                          
                                                                                                                                              LRF_Q2(+)0.904                                              
                                                                                                                                              cacgACCCA                                                   
                                CRX_Q4(-)0.94 8                                                                                          HES1_Q2(-)1                                                      
                                gtcaTATTAggag                                                                                            ctcctCACGAcccaa                                                  
                              AP2REP_01(+)0.9 18                      CRX_Q4(+)0.907                                                   PEA3_Q6(+)0.937  EN1_01(+)0.93                                     
                              CAGTCat                                 cttaTAAGGcctg                                                    gCCTCCt          GTTATtt                                           
                     -160      |         -140       |         -120      |         -100      |         -80       |         -60       |         -40       |         -20                                     
Mouse     -3273     acctagaagaCAGTCATATTAGGAG-CACTGGGGCCCTGACCCAGGGAACCTTATAAGGCCTGGCTGCGTAGTCCTGTAACCTTACTCTTGTCTGGGACCCCTGGCTTTCCGGAGGCCTCCTCACGACCCAAGTTATTTTAGACCAAAGAAGcaggtgtctg     -3113     Mouse
                              ||||||||||||||| | |||||||| ||||||||||  ||||||||||||||| ||| ||| || ||||||  ||||   ||   |||||||| | |    |||||||||||||||||||||||||||| || ||| ||||                              
Human     -2247     gcagaccatcCAGTCATATTAGGAGTCGCTGGGGCCTTGACCCAGGG-GCCTTATAAGGCCTGGGTGCTTAG-CCCGTAACCCAACTC-CATCCTAGACCCCTGTCCTCTGTGAGGCCTCCTCACGACCCAAGTTATTTTGGATCAAGGAAGtggcaggtgc     -2089     Human
                             |         -140      |         -120       |         -100      |          -80        |         -60       |         -40       |         -20                                     
                              CAGTCat                                 cttaTAAGGcctg                                                    gCCTCCt          GTTATtt                                           
                              AP2REP_01(+)0.918                       CRX_Q4(+)0.907                                                   PEA3_Q6(+)0.937  EN1_01(+)0.93                                     
                                gtcaTATTAggag                                                                                            ctcctCACGAcccaa                                                  
                                CRX_Q4(-)0.948                                                                                           HES1_Q2(-)1                                                      
                                                                                                                                              cacgACCCA                                                   
                                                                                                                                              LRF_Q2(+)0.904                                              
                                                                                                                                                   cccaAGTTAtttt                                          
                                                                                                                                                   CRX_Q4(-)0.907                                         


                                                             MYOGENIN_Q6(+)1                             
                                                             caCAGCTg                                    
                                                            MYOD_01(-)0.905                              
                                                            acacAGCTGagt                                 
                                                            MYOD_01(+)0.905                              
                                                            acaCAGCTgagt                                 
                                                           E47_01(+)0.943                                
                                                           cacaCAGCTgagtga                               
                                                           AP2REP_01(-)0.907                             
                                                           caCACAG                                       
                                                          E47_01(-)0.943                                 
                                                          tcacacAGCTGagtg                                
                                                     SF1_Q6(-)1 NFE2_01(+)1                              
                                                     CAAGGtca   aGCTGAgtgat                              
                                  IK2_01(+)0.956     PAX4_03(+)0.907                                     
                                  agaGGGGAcatc       caaggtCACACa                                        
                                CKROX_Q2(-)1         ER_Q6(-)1                                           
                                agaGAGGGg            caaGGTCAcacagctgagt                                 
                            SRF_Q6(+)0.943        LRH1_Q5(-)1  MYOGENIN_Q6(-)1                           
                            ggCCAGAgagggga        gccCAAGGtcac cAGCTGag                                  
                         -60       |         -40       |         -20                                     
Mouse     -3452     gcaaggctggCCAGAGAGGGGACATCAGCTGCCCAAGGTCACACAGCTGAGTGATagggtttgac     -3388     Mouse
                              |||||||||||||| || |||||||||||||||||||||||||||                              
Human     -2452     caggacaggcCCAGAGAGGGGACACCAACTGCCCAAGGTCACACAGCTGAGTGATggagctggga     -2388     Human
                         -60       |         -40       |         -20                                     
                            gcCCAGAgagggga        gccCAAGGtcac cAGCTGag                                  
                            SRF_Q6(+)0.943        LRH1_Q5(-)1  MYOGENIN_Q6(-)1                           
                                agaGAGGGg            caaGGTCAcacagctgagt                                 
                                CKROX_Q2(-)1         ER_Q6(-)1                                           
                                  agaGGGGAcacc       caaggtCACACa                                        
                                  IK2_01(+)0.956     PAX4_03(+)0.907                                     
                                                     CAAGGtca   aGCTGAgtgat                              
                                                     SF1_Q6(-)1 NFE2_01(+)1                              
                                                          tcacacAGCTGagtg                                
                                                          E47_01(-)0.943                                 
                                                           caCACAG                                       
                                                           AP2REP_01(-)0.907                             
                                                           cacaCAGCTgagtga                               
                                                           E47_01(+)0.943                                
                                                            acaCAGCTgagt                                 
                                                            MYOD_01(+)0.905                              
                                                            acacAGCTGagt                                 
                                                            MYOD_01(-)0.905                              
                                                             caCAGCTg                                    
                                                             MYOGENIN_Q6(+)1                             


                                                ETS1_B(+)0.907                                             
                                                agAGGACctggatag                                            
                           -60       |         -40       |         -20                                     
Mouse     -3664     gaaggacagaGGCCTATCTCCTTGTCCCAGAGGACCTGGATAGGGTCAGCCTGTGTGttcacaagaa     -3598     Mouse
                              |||||  |||| || ||||||||||||||| |||| |||||| ||||                              
Human     -2666     ggagagctgtGGCCTGGCTCCCTGCCCCAGAGGACCTGGACAGGGGCAGCCTCTGTGctccgtaggg     -2600     Human
                           -60       |         -40       |         -20                                     
                                                agAGGACctggacag                                            
                                                ETS1_B(+)0.907                                             


                              SF1_Q6(+)1                               
                              tgcCCTTG                                 
                             LRH1_Q5(+)1                               
                             atgcCCTTGgca                              
                     |         -20                                     
Mouse     -3714     gttccacccaTGCCCTTGGCAattctgtgct     -3684     Mouse
                              |||||||||||                              
Human     -2710     tccaggtcacTGCCCTTGGCAtgtcccagct     -2680     Human
                     |         -20                                     
                             ctgcCCTTGgca                              
                             LRH1_Q5(+)1                               
                              tgcCCTTG                                 
                              SF1_Q6(+)1                               


                                                      EN1_01(+)0.922                        
                                                      GTGTTtg                               
                                                    HFH3_01(+)1                             
                                                    gtgTGTTTgcatg                           
                                                   PAX4_03(-)0.907                          
                                                   tGTGTGtttgca                             
                                                 PAX4_03(-)0.907                            
                                                 tGTGTGtgtttg                               
                      |         -40       |         -20                                     
Mouse     -3906     cttgaatgttTGTATCCATGGTTATGAGCTGTGTGTGTTTGCatgtgtatcc     -3855     Mouse
                              ||||||| ||||| ||| | ||||||||||||                              
Human     -2904     tgtgcggctgTGTATCCGTGGTTGTGATCCGTGTGTGTTTGCgtggctgtgt     -2853     Human
                      |         -40       |         -20                                     
                                                 cGTGTGtgtttg                               
                                                 PAX4_03(-)0.907                            
                                                   tGTGTGtttgcg                             
                                                   PAX4_03(-)0.907                          
                                                    gtgTGTTTgcgtg                           
                                                    HFH3_01(+)1                             
                                                      GTGTTtg                               
                                                      EN1_01(+)0.922                        


                                           HFH3_01(-)0.981                                                                                                              
                                           cttatAAATAgtc                                                                                                                
                                           CRX_Q4(+)0.904                                                                                                               
                                           cttaTAAATagtc                                                                                                                
                                         FREAC7_01(+)1                                                                                                                  
                                         gccttATAAAtagtcg                                                                                                               
                                      CRX_Q4(-)0.907                                         LRF_Q2(+)0.943                                                             
                                      acagCCTTAtaaa                                          actgGCCCC                                                                  
                                    SP1_01(-)0.962                             SP1_01(+)0.972                       PEA3_Q6(+)0.937                                     
                                    tgaCAGCCtt                                 caGGCAGggc                           cCCTCCc                                             
                           -120      |         -100      |         -80       |         -60       |         -40        |         -20                                     
Mouse     -4129     tgccatgcgtGCGCGCTGACAGCCTTATAAATAGTCGCCTTTGCAGGCGGCTGAGAGGACAGGCAGGGCACTCACTGGCCCCAGCGCCCA-CCACACCCTCCCCCAGGTCAGTGTGTGtctgctccat     -4003     Mouse
                              |||||||||||||||||||||||||||||||||| ||| || | |||||| |||||||||| |||||||||| ||||||| || |||||  ||||||||||||| |||                              
Human     -3112     ccggcatgccGCGCGCTGACAGCCTTATAAATAGTCGCCTTTGCCGGCCGCCGCGAGGACGGGCAGGGCACGCACTGGCCCCGGCGCCCACCCGCACCCCTCCCCAGGTCAGTGCGTGcccgcgcgtg     -2985     Human
                            -120      |         -100      |         -80       |         -60       |         -40       |         -20                                     
                                    tgaCAGCCtt                                 cgGGCAGggc                            cCCTCCc                                            
                                    SP1_01(-)0.962                             SP1_01(+)0.972                        PEA3_Q6(+)0.937                                    
                                      acagCCTTAtaaa                                          actgGCCCC                                                                  
                                      CRX_Q4(-)0.907                                         LRF_Q2(+)0.943                                                             
                                         gccttATAAAtagtcg                                                                                                               
                                         FREAC7_01(+)1                                                                                                                  
                                           cttaTAAATagtc                                                                                                                
                                           CRX_Q4(+)0.904                                                                                                               
                                           cttatAAATAgtc                                                                                                                
                                           HFH3_01(-)0.981                                                                                                              


                              SRF_Q6(-)0.943                                
                              tccctggTCTGGtc                                
                          |         -20                                     
Mouse     -4422     cctccttactTCCCTGGTCTGGTCTCcttgattaaa     -4387     Mouse
                              |||||||||||| |||                              
Human     -3472     gccctctcgcTCCCTGGTCTGGCCTCtctctggcac     -3437     Human
                          |         -20                                     
                              tccctggTCTGGcc                                
                              SRF_Q6(-)0.943                                


                             P300_01(+)1                                  
                             agctGGAGTctgct                               
                        |         -20                                     
Mouse     -4721     cctgggcacaGCTGGAGTCTGCTGttggcatcat     -4688     Mouse
                              ||||||||||||||                              
Human     -3802     cacagatgcgGCTGGAGTCTGCTGcttagcacag     -3769     Human
                        |         -20                                     
                             ggctGGAGTctgct                               
                             P300_01(+)1                                  


                               PAX4_03(+)0.907                           
                               aatgcaCACACc                              
                             PAX4_03(+)0.907                             
                             gcaatgCACACa                                
                       |         -20                                     
Mouse     -5095     gaaagttgtgCAATGCACACACCagcctaagta     -5063     Mouse
                              |||||||||||||                              
Human     -4275     ccaaaggtgcCAATGCACACACCcttgagaggg     -4243     Human
                       |         -20                                     
                             ccaatgCACACa                                
                             PAX4_03(+)0.907                             
                               aatgcaCACACc                              
                               PAX4_03(+)0.907                           


                                  POU1F1_Q6(-)1                                  
                                  ttttATTCAg                                     
                              HFH3_01(+)0.931                                    
                              tcaTTTTTattca                                      
                     -40       |         -20                                     
Mouse     -5354     gcattcagaaTCATTTTTATTCAGGTGAGATtggacctggg     -5314     Mouse
                              |||||||||| |||||| |||                              
Human     -5105     cagcctccagTCATTTTTATGCAGGTGGGATcagaagagtg     -5065     Human
                     -40       |         -20                                     
                              tcaTTTTTatgca                                      
                              HFH3_01(+)0.931                                    
                                  ttttATGCAg                                     
                                  POU1F1_Q6(-)0.987                              


                               PAX4_03(-)0.903                SP1_01(+)0.972                              
                               gTGGTGcatgcc                   gaGGCAGagg                                  
                               EN1_01(+)0.926               PEA3_Q6(-)0.937                               
                               GTGGTgc                      aGGAGGc                                       
                         -60       |         -40        |         -20                                     
Mouse     -7054     aagccagcagGGTGGTGCATGCCTTTAATCCCAGC-ATTTAGGAGGCAGAGGCAGGtaggtctttg     -6990     Mouse
                              ||||||||||| || |||||| ||| | | ||||||| ||||||||                              
Human     -5389     agccgggtgtGGTGGTGCATGGCTGTAATCCTAGCTACTCAGGAGGCTGAGGCAGGagaatcgctt     -5324     Human
                          -60       |         -40       |         -20                                     
                               GTGGTgc                      aGGAGGc                                       
                               EN1_01(+)0.926               PEA3_Q6(-)0.937                               
                               gTGGTGcatggc                   gaGGCTGagg                                  
                               PAX4_03(-)0.903                SP1_01(+)0.962                              
