# Supplementary material for: Transcriptional double-autorepression feedforward circuits act for multicellularity and nervous system development
Source: BMC Genomics. 2011 May 11;12:228. doi: 10.1186/1471-2164-12-228 (PMC3116505; doi:10.1186/1471-2164-12-228)
Supplement: Additional file 4 — Alignments of conserved blocks for 5169 human-mouse orthologs with conserved TFBSs. The location and motif information for 386237 TFBSs are displayed in a character-based alignment-embedded layout. Each file name stands for a gene symbol and the file contains the alignments of conserved blocks with TFBS information for the corresponding gene. Each alignment is not interleaved. The graphical alignments with TFBS information for the 5169 human-mouse ortholog pairs are provided in a browsable format at our website http://genet.med.kagawa-u.ac.jp/pub/HMO_5169/List.htm, together with the character-based alignments with TFBSs and raw sequences contained in Additional files 4 and 2 respectively. [file 1471-2164-12-228-S4.ZIP › Additional_file_4/Text-based_Alignments/AK2.aln.txt]

---------- AK2 ----------

                                           AP2REP_01(+)0.907                           
                                           CTGTGag                                     
                           -40       |         -20                                     
Mouse     -67       acgctggcctGGAAGCGCTAGACCTGTGAGGTGTGCGgctggctgtt       -21     Mouse
                              |||||| || ||||||||||| |||||                              
Human     -67       cgttgacctgGGAAGCACTGGACCTGTGAGGCGTGCGaactggtggc       -21     Human
                           -40       |         -20                                     
                                           CTGTGag                                     
                                           AP2REP_01(+)0.907                           


                                                                                                                                                 AP2REP_01(+)1                           
                                                                                                                                                 CAGTGtg                                 
                         -140      |         -120      |         -100      |         -80       |         -60       |         -40       |         -20                                     
Mouse     -216      ttcctcgttcCCAATTCTGCCCAATCGGAAACAGAATTTTCTTAGTCTCGTCGTACGATTGGTAAATGAAAGTGCCCGTCAAGTTCGGGGGCGGGTAGAGAGGGTTGACGGATGCGGCGAGCGACCAGTGTGAGCccggagtagg       -72     Mouse
                              ||||||||| ||||||  || || || || || ||| ||| ||| |  |||||||    ||| | |||||  | || ||||||||  ||  ||| ||||||| ||||| |  | |||||||||||                              
Human     -229      ttatcccgcaCCAATTCTGTCCAATCAAAAGCA-AAGTTCCTCAGTATCGCCGTGCAGTTGGTAAGGTGAAGAGTCCGTCGTGCTCAGGGGCGGGCGGAACGGGCTGACGGACGCGGCTATGGGCCAGTGTGAGCggcgagtggg       -86     Human
                        -140      |         -120       |         -100      |         -80       |         -60       |         -40       |         -20                                     
                                                                                                                                                 CAGTGtg                                 
                                                                                                                                                 AP2REP_01(+)1                           


                                   EGR2_01(-)1                                         
                                   ccgCCCACtcca                                        
                                 CKROX_Q2(+)0.945                                      
                                 tCCCGCcca                                             
                                SP1_01(-)1                                             
                                ttcCCGCCca                                             
                               E2F1_Q3(+)0.943                                         
                               ttTCCCGc                                                
                             IK2_01(-)0.978                                            
                             ttttTCCCGccc                                              
                           -40       |         -20                                     
Mouse     -304      tccttctcgtTTTTCCCGCCCACTCCATACACCAGCCgagagccgca      -258     Mouse
                              ||||||||||||||||  ||||| |||                              
Human     -296      ctccttcgcgTTTTCCCGCCCACTCCGCACACCCGCCacccttagta      -250     Human
                           -40       |         -20                                     
                             gtttTCCCGccc                                              
                             IK2_01(-)0.978                                            
                               ttTCCCGc                                                
                               E2F1_Q3(+)0.943                                         
                                ttcCCGCCca                                             
                                SP1_01(-)1                                             
                                 tCCCGCcca                                             
                                 CKROX_Q2(+)0.945                                      
                                   ccgCCCACtccg                                        
                                   EGR2_01(-)1                                         


                                          IRF1_Q6(-)1                                                                                                                
                                          AAGTGga                                                                                                                    
                                         TST1_01(-)0.902                                                                                                             
                                         gaagtggAATTActg                                                                                                             
                                        NKX25_01(+)1                                                                                                                 
                                        ggAAGTG                                                                                                                      
                                       PEA3_Q6(-)1                                                                                                                   
                                       tGGAAGt                                                                                                                       
                                     P300_01(+)0.95                                                                                                                  
                                     cttgGAAGTggaat                                                                                                                  
                                 CEBPB_01(+)0.95                                                        LRF_Q2(+)0.904                                               
                                 aattcttGGAAGtg                                                         ttttACCCA                                                    
                                STAT5B_01(-)0.951                                                   EN1_01(+)0.93                                                    
                                gaattcttGGAAGtg                                                     GTGATtt                                                          
                                STAT5B_01(+)0.949                                                  GATA2_01(+)0.972                                                  
                                gaATTCTtggaagtg                                                    agtGATTTta                                                        
                                STAT5A_01(+)0.995                                                  GATA1_01(+)0.987                                                  
                                gaattcttGGAAGtg                                                    agtGATTTta                                                        
                             |         -100      |         -80       |               -60       |         -40       |         -20                                     
Mouse     -486      gtttctgcctTTGAATTCTTGGAAGTGGAATTACTGGTCCAAAGGTTACGT------TATTGCCAATTTGTTTCCTGGGAGTGATTTTACCCACTTACACTCTCACAGGCAATTTtacggggctc      -368     Mouse
                              |||||||| ||||||||||||| |||| ||||||| ||  |      |||| | ||||||| | ||  ||||||||||||||| ||| |||| |||  |||||||                              
Human     -487      attttatccaTTGAATTCGTGGAAGTGGAATTGCTGGACCAAAGGGTATTTGAAACATATTACTAATTTGTCTTCTAAGAGTGATTTTACCCATTTAAACTCCCACGCGCAATTTaataggattt      -363     Human
                         -120      |         -100      |         -80       |         -60       |         -40       |         -20                                     
                                gaattcgtGGAAGtg                                                    agtGATTTta                                                        
                                STAT5A_01(+)0.995                                                  GATA1_01(+)0.987                                                  
                                gaATTCGtggaagtg                                                    agtGATTTta                                                        
                                STAT5B_01(+)0.902                                                  GATA2_01(+)0.972                                                  
                                gaattcgtGGAAGtg                                                     GTGATtt                                                          
                                STAT5B_01(-)0.951                                                   EN1_01(+)0.93                                                    
                                 aattcgtGGAAGtg                                                         ttttACCCA                                                    
                                 CEBPB_01(+)0.95                                                        LRF_Q2(+)0.904                                               
                                     cgtgGAAGTggaat                                                                                                                  
                                     P300_01(+)0.95                                                                                                                  
                                       tGGAAGt                                                                                                                       
                                       PEA3_Q6(-)1                                                                                                                   
                                        ggAAGTG                                                                                                                      
                                        NKX25_01(+)1                                                                                                                 
                                         gaagtggAATTGctg                                                                                                             
                                         TST1_01(-)0.926                                                                                                             
                                          AAGTGga                                                                                                                    
                                          IRF1_Q6(-)1                                                                                                                


                                                CRX_Q4(+)0.952                              
                                                tactTAACCaatc                               
                                             CRX_Q4(-)0.911                                 
                                             atttACTTAacca                                  
                      |         -40       |         -20                                     
Mouse     -576      ggtgtcagatTACAAACTTGTTGGAATTTACTTAACCAATCTtattattaga      -525     Mouse
                              |||||| | |||| |||||| |||||||||||                              
Human     -640      tattccaggaTACAAATTGGTTGCAATTTATTTAACCAATCTcttattgttg      -589     Human
                      |         -40       |         -20                                     
                                             atttATTTAacca                                  
                                             CRX_Q4(-)0.904                                 
                                                tattTAACCaatc                               
                                                CRX_Q4(+)0.952                              


                                                                                         TEF1_Q6(-)0.943                                         
                                                                                         cATCTC                                                  
                                                                                      GATA2_01(-)0.979                                           
                                                                                      gcTCATCtct                                                 
                                      PAX4_03(+)0.907                                 GATA1_01(-)0.988                                           
                                      ctttgaCACACc                                    gcTCATCtct                                                 
                            GATA2_01(+)0.979                                                    GATA2_01(+)0.992                                 
                            cagGATGAaa                                                          ctgGATAAaa                                       
                            GATA1_01(+)0.988                                                    GATA1_01(+)0.988                                 
                            cagGATGAaa                                                          ctgGATAAaa                                       
                         -100      |         -80       |         -60       |         -40       |         -20                                     
Mouse     -937      ctttgggacaGGATGAAACTTTGACACACCTAAAAGCTGGCGACATCATTGCCTTGTTCAAGACAGGCTCATCTCTCTGGATAAAAACTGTCTTTctgctgactt      -833     Mouse
                              |||||||||||| ||||||| ||||||||  || || ||| || | | ||||  ||| |||||||| | || ||||||| |||||                              
Human     -1302     ccttggagctGGATGAAACTTTCACACACCAAAAAGCTGTAGAAATTATTTCCCTATCCAAG--AGGGTCATCTCTTTTGAGAAAAACTATCTTTtcctgacttt     -1200     Human
                       -100      |         -80       |         -60       |           -40       |         -20                                     
                            ctgGATGAaa                                                ggTCATCtct                                                 
                            GATA1_01(+)0.988                                          GATA1_01(-)0.988                                           
                            ctgGATGAaa                                                ggTCATCtct                                                 
                            GATA1_01(+)0.988                                          GATA2_01(-)0.979                                           
                            ctgGATGAaa                                                   cATCTC                                                  
                            GATA2_01(+)0.979                                             TEF1_Q6(-)0.943                                         
                            ctgGATGAaa                                                                                                           
                            GATA2_01(+)0.979                                                                                                     
                                      ctttcaCACACc                                                                                               
                                      PAX4_03(+)0.907                                                                                            


                              AP2REP_01(-)0.907                     
                              acCACAG                               
                            -20                                     
Mouse     -1197     agatatgtgtACCACAGCacacatgtgg     -1170     Mouse
                              ||||||||                              
Human     -1428     aaaagaagagACCACAGCtgaagggata     -1401     Human
                            -20                                     
                              acCACAG                               
                              AP2REP_01(-)0.907                     


                                                          EN1_01(+)0.926                                                                                  
                                                          GTTGTac                                                                                         
                                                       EN1_01(+)0.926                                                                                     
                                                       GTGGTtg                                                                                            
                                                     AP2REP_01(+)0.907                    CEBPB_01(-)0.976                                                
                                                     CTGTGgt                              ttTTTGCttaatgt                                                  
                        |         -100      |         -80       |         -60       |         -40       |         -20                                     
Mouse     -5129     tcaggttactCTGACTCCTGTCATTCCTGAGTCCTGTGGTTGTACGATTGCATCTTCCCAGTGAATTCCTTTTTTGCTTAATGTGGCCAGAATCTATTTCTATTattcacacta     -5016     Mouse
                              ||| ||||| ||| | |  || ||||||||||||| | || ||| || ||| |||||   ||||||||| |||| || ||| ||| ||||||||                              
Human     -3740     caacgcagccCTGGCTCCTATCACTTCCAAGGCCTGTGGTTGTACAACTGAATCCTCTCAGCGAATTTTGTTTTTGCTTGATGTAGCTAGAGTCTGTTTCTATTgcttgtatcc     -3627     Human
                        |         -100      |         -80       |         -60       |         -40       |         -20                                     
                                                     CTGTGgt                              ttTTTGCttgatgt                                                  
                                                     AP2REP_01(+)0.907                    CEBPB_01(-)0.976                                                
                                                       GTGGTtg                                                                                            
                                                       EN1_01(+)0.926                                                                                     
                                                          GTTGTac                                                                                         
                                                          EN1_01(+)0.926                                                                                  


                                 PEA3_Q6(-)1                          
                                 aGGAAGa                              
                              PEA3_Q6(-)0.937                         
                              aGGAGGa                                 
                            ELF1_Q6(+)1                               
                            ataggAGGAAga                              
                              -20                                     
Mouse     -5627     ggacagccatAGGAGGAAGAagagggtttc     -5598     Mouse
                              ||||||||||                              
Human     -5035     aagagaaaaaAGGAGGAAGAgctgagttgt     -5006     Human
                              -20                                     
                            aaaggAGGAAga                              
                            ELF1_Q6(+)1                               
                              aGGAGGa                                 
                              PEA3_Q6(-)0.937                         
                                 aGGAAGa                              
                                 PEA3_Q6(-)1                          


                                                    MSX1_01(-)0.908                                           
                                                    cATTAAttc                                                 
                                                   S8_01(-)1                                                  
                                                   ccatTAATTctaccac                                           
                                                 TST1_01(-)1                                                  
                                                 tcccattAATTCtac                                              
                                                 IPF1_Q4(-)1                                                  
                                                 tccCATTAattc                                                 
                                                CRX_Q4(-)0.952                                                
                                                atccCATTAattc                                                 
                                              YY1_01(+)0.996                                                  
                                              aaatCCCATtaattcta                                               
                                             IK2_01(-)1      YY1_01(+)1                                       
                                             caaaTCCCAtta    taccACCATagtctagg                                
                              MYOGENIN_Q6(-)0.964  CRX_Q4(+)0.955                                             
                              cATCTGgt             ccatTAATTctac                                              
                              -60       |         -40       |         -20                                     
Mouse     -5982     acattactctCATCTGGTCTAAAGTCAAATCCCATTAATTCTACCACCATAGTCTAGGCCctcagacctt     -5913     Mouse
                              ||||||||||   ||||| |||||||||||||||| ||||||||||||||                              
Human     -6324     ttcttatcccCATCTGGTCTGGTGTCAAGTCCCATTAATTCTACCTCCATAGTCTAGGCCtgcattttct     -6255     Human
                              -60       |         -40       |         -20                                     
                              cATCTGgt             ccatTAATTctac                                              
                              MYOGENIN_Q6(-)0.964  CRX_Q4(+)0.955                                             
                                             caagTCCCAtta    taccTCCATagtctagg                                
                                             IK2_01(-)1      YY1_01(+)1                                       
                                              aagtCCCATtaattcta                                               
                                              YY1_01(+)0.996                                                  
                                                gtccCATTAattc                                                 
                                                CRX_Q4(-)0.952                                                
                                                 tccCATTAattc                                                 
                                                 IPF1_Q4(-)1                                                  
                                                 tcccattAATTCtac                                              
                                                 TST1_01(-)1                                                  
                                                   ccatTAATTctacctc                                           
                                                   S8_01(-)1                                                  
                                                    cATTAAttc                                                 
                                                    MSX1_01(-)0.908                                           


                               IPF1_Q4(+)1                                
                               atatTAATGgca                               
                               CRX_Q4(+)0.952                             
                               atatTAATGgcac                              
                        |         -20                                     
Mouse     -6848     tattaatattAATATTAATGGCACtgcccacgtt     -6815     Mouse
                              |||| |||||||||                              
Human     -6387     gaatgagatgAATACTAATGGCACcatcatcccc     -6354     Human
                        |         -20                                     
                               atacTAATGgcac                              
                               CRX_Q4(+)0.952                             
                               atacTAATGgca                               
                               IPF1_Q4(+)1                                
