# Supplementary material for: Transcriptional double-autorepression feedforward circuits act for multicellularity and nervous system development
Source: BMC Genomics. 2011 May 11;12:228. doi: 10.1186/1471-2164-12-228 (PMC3116505; doi:10.1186/1471-2164-12-228)
Supplement: Additional file 4 — Alignments of conserved blocks for 5169 human-mouse orthologs with conserved TFBSs. The location and motif information for 386237 TFBSs are displayed in a character-based alignment-embedded layout. Each file name stands for a gene symbol and the file contains the alignments of conserved blocks with TFBS information for the corresponding gene. Each alignment is not interleaved. The graphical alignments with TFBS information for the 5169 human-mouse ortholog pairs are provided in a browsable format at our website http://genet.med.kagawa-u.ac.jp/pub/HMO_5169/List.htm, together with the character-based alignments with TFBSs and raw sequences contained in Additional files 4 and 2 respectively. [file 1471-2164-12-228-S4.ZIP › Additional_file_4/Text-based_Alignments/AK3.aln.txt]

---------- AK3 ----------

                                                       PEA3_Q6(+)1                                     
                                                       aCTTCCg                                         
                                                      NKX25_01(-)1                                     
                                                      CACTTcc                                          
                                                    IRF1_Q6(+)1                                        
                                                    ctCACTT                                            
                               LRF_Q2(+)0.943     S TAT1_01(-)0.954                                    
                               ggcgGCCCC          g ctcactTCCGGgagagccgg                               
                              SP1_01(-)0.943      S TAT1_01(+)1                                        
                              gggCGGCCcc          g ctcacttcCGGGAgagccgg                               
                             SP1_01(+)1          P3 00_01(-)0.95                                       
                             ggGGCGGccc          cg ctcACTTCcggg                                       
                      -60       |         -40        |         -20                                     
Mouse     -166      gcagccggcgGGGCGGCCCCGGTGGCCGTCG-CTCACTTCCGGGAGAGCCGGGcgtcctggcc      -105     Mouse
                              |||||||||| | ||| |||| |||||||||||||  ||||||                              
Human     -175      cgcgctgtctGGGCGGCCCCAGGGGCTGTCGGCTCACTTCCGGGAACGCCGGGgaaccgcagt      -113     Human
                       -60       |         -40       |         -20                                     
                             tgGGCGGccc           ggctcACTTCcggg                                       
                             SP1_01(+)1           P300_01(-)0.95                                       
                              gggCGGCCcc           gctcacttcCGGGAacgccgg                               
                              SP1_01(-)0.943       STAT1_01(+)1                                        
                               ggcgGCCCC           gctcactTCCGGgaacgccgg                               
                               LRF_Q2(+)0.943      STAT1_01(-)0.954                                    
                                                    ctCACTT                                            
                                                    IRF1_Q6(+)1                                        
                                                      CACTTcc                                          
                                                      NKX25_01(-)1                                     
                                                       aCTTCCg                                         
                                                       PEA3_Q6(+)1                                     


                            SP1_01(+)0.962                                                                      
                            caGGCTGgga                                                                          
                      |         -60       |         -40       |         -20                                     
Mouse     -277      gcagcctgcaGGCTGGGACCAGGCAGCACAGGGCACGAGGGTCTGGGGATGCCAAGAGGCGCcgggtggagc      -206     Mouse
                              ||||||||   ||| | ||||||| || || || ||||  ||  ||||||||                              
Human     -478      cggtctatccGGCTGGGAATGGGCCGGACAGGGCGCGGGGTTCCGGGGTCGCGGAGAGGCGCggaggtagat      -407     Human
                      |         -60       |         -40       |         -20                                     
                            ccGGCTGgga                                                                          
                            SP1_01(+)0.962                                                                      


                                SF1_Q6(-)1                            
                                CAAGGgag                              
                              -20                                     
Mouse     -543      agggaagaagGTCAAGGGAGgattggtgtg      -514     Mouse
                              ||||||||||                              
Human     -689      ggccagggttGTCAAGGGAGcacgaaaggg      -660     Human
                              -20                                     
                                CAAGGgag                              
                                SF1_Q6(-)1                            


                                    EN1_01(-)0.987                                     
                                    taAGTAC                                            
                           -40       |         -20                                     
Mouse     -1508     cactcatttgCTTTTTTAAGTACAGGGATGTCTGCCTcaccttgcca     -1462     Mouse
                              ||||| |||||||  || ||||| |||                              
Human     -1478     aggctaatgcCTTTTCTAAGTACCAGGCTGTCTACCTattgaaatcc     -1432     Human
                           -40       |         -20                                     
                                    taAGTAC                                            
                                    EN1_01(-)0.987                                     


                                                         GATA2_01(+)0.979                                
                                                         ggaGATTGga                                      
                                           IK2_01(-)1    GATA1_01(+)0.997                                
                                           atgtTCCCAact  ggaGATTGga                                      
                         -60       |         -40       |         -20                                     
Mouse     -1763     aattttcaagGCTGAAACCACAAATGTTCCCAACTGCGGAGATTGGAAATGCTTTtctccaccac     -1699     Mouse
                              ||||||||| |  ||||||||| ||  ||||||| ||| | ||||                              
Human     -2409     ttcttttggaGCTGAAACCTCCTATGTTCCCAGCTTTGGAGATTAGAAGTACTTTctccacacct     -2345     Human
                         -60       |         -40       |         -20                                     
                                           atgtTCCCAgct  ggaGATTAga                                      
                                           IK2_01(-)1    GATA1_01(+)0.985                                
                                                         ggaGATTAga                                      
                                                         GATA2_01(+)0.971                                


                                           EN1_01(-)0.926                       
                                           tgACCAC                              
                    -40       |         -20                                     
Mouse     -2007     gagctcccgtGGGCCTGTTAAAGTGACCACacaccctgct     -1968     Mouse
                              |||||||||||  |||||||                              
Human     -2548     ggtgttttgcGGGCCTGTTAATATGACCACgacactcagc     -2509     Human
                    -40       |         -20                                     
                                           tgACCAC                              
                                           EN1_01(-)0.926                       


                                  AP2REP_01(+)0.918                                           
                                  CAGTTgc                                                     
                        |         -40       |         -20                                     
Mouse     -2080     gactgccctgGGCCCAGTTGCCAAGAGACGTCCCAGTTTGGCAGcctcttactc     -2027     Mouse
                              ||| ||||||||| ||||  || |||  ||||||                              
Human     -2637     gactatgccaGGCACAGTTGCCAGGAGATTTCACAGACTGGCAGttactcattt     -2584     Human
                        |         -40       |         -20                                     
                                  CAGTTgc                                                     
                                  AP2REP_01(+)0.918                                           


                                 EN1_01(-)0.922                                                                                   HFH3_01(-)1                                      
                                 acAAAAC                                                                                          tgtatAAACAttt                                    
                                 EN1_01(-)0.922                                                                                   CRX_Q4(+)0.948                                   
                                 acAAAAC                                                                                          tgtaTAAACattt                                    
                               HFH3_01(-)1                                                                                       POU1F1_Q6(+)0.987                                 
                               tgacaAAACAgta                                                                                     cTGTATaaac                                        
                             |         -120      |         -100      |         -80       |         -60       |         -40       |         -20                                     
Mouse     -2333     ggagtttaatGTGACAAAACAGTACTCCTTAGTGTCTCCTCAACAGGCATTTACTGACTGCCTACTACACACAGGGCACTCCTCTGAGCTTTCTTCAATACAAATGGACCTGTATAAACATTTGGCCATgggtagttca     -2195     Mouse
                              |||||||||||||| | |||||| | |  ||||||      |||||| |||||||||    ||  |||||| |||| ||||| ||   | ||||   | ||||||||||| |||| |||                              
Human     -2865     acaaacaaaaGTGACAAAACAGTAATTCTTAGTATTTAATCAACAAAACCCTACTGAGTGCCTACTATGTGCAAAGCACTCATCTGGGCTTTATTTGCTTCAAACTAATCTGTATAAACACTTGGTCATtaaattagaa     -2727     Human
                             |         -120      |         -100      |         -80       |         -60       |         -40       |         -20                                     
                               tgacaAAACAgta                  acAAAAC                                                            cTGTATaaac                                        
                               HFH3_01(-)1                    EN1_01(-)0.922                                                     POU1F1_Q6(+)0.987                                 
                                 acAAAAC                                                                                          tgtaTAAACactt                                    
                                 EN1_01(-)0.922                                                                                   CRX_Q4(+)0.948                                   
                                                                                                                                  tgtatAAACActt                                    
                                                                                                                                  HFH3_01(-)1                                      


                                     IRF1_Q6(+)0.975                      
                                     ttCATTT                              
                                POU1F1_Q6(-)1                             
                                gtatATTCAt                                
                               HSF2_01(-)0.994                            
                               agtatATTCA                                 
                        |         -20                                     
Mouse     -2808     atttctggaaCAGTATATTCATTTcccaggcctt     -2775     Mouse
                              ||| ||||||||||                              
Human     -4175     cacatccggcCAGGATATTCATTTatttattgag     -4142     Human
                        |         -20                                     
                               aggatATTCA                                 
                               HSF2_01(-)0.994                            
                                ggatATTCAt                                
                                POU1F1_Q6(-)1                             
                                     ttCATTT                              
                                     IRF1_Q6(+)0.975                      


                               EN1_01(-)0.93                         
                               ctATCAC                               
                             GATA2_01(-)1                            
                             ttCTATCacc                              
                             GATA1_01(-)1                            
                             ttCTATCacc                              
                             -20                                     
Mouse     -3630     agataaagatTCTATCACCgagctacatc     -3602     Mouse
                              |||||||||                              
Human     -4627     agagtctcacTCTATCACCcaggctggag     -4599     Human
                             -20                                     
                             ctCTATCacc                              
                             GATA1_01(-)1                            
                             ctCTATCacc                              
                             GATA2_01(-)1                            
                               ctATCAC                               
                               EN1_01(-)0.93                         


                                     HSF2_01(-)1                                
                                     agaacATTCT                                 
                                     HSF2_01(+)0.997                            
                                     AGAACattct                                 
                    -40       |         -20                                     
Mouse     -3946     ctttccattcTCTCTCCAGAACATTCTTCCtccggttatc     -3907     Mouse
                              |||||| |||||||||||||                              
Human     -4692     ttgttcttttTCTCTCTAGAACATTCTTCCcccagatatt     -4653     Human
                    -40       |         -20                                     
                                     AGAACattct                                 
                                     HSF2_01(+)0.997                            
                                     agaacATTCT                                 
                                     HSF2_01(-)1                                


                                        SOX17_01(+)1  AP2REP_01(                    
                                        gACAAT        gcCACAG                       
                        -40       |         -20                                     
Mouse     -4125     gtgagccgctGCCATCTTTAGACAATCCCACTTGgccacagcag     -4082     Mouse
                              |||||||| ||||||| ||| |||                              
Human     -4877     gggcgtcgtgGCCATCTTCAGACAATACCATTTGccacagtggt     -4834     Human
                        -40       |         -20                                     
                                        gACAAT       gcCACAG                        
                                        SOX17_01(+)1 AP2REP_01(-                    


                                AP2REP_01(+)0.918                                    
                                CAGTCac                                              
                         -40       |         -20                                     
Mouse     -4266     agctcgttagAACAGTCACAAGAGCCTACCCAGTTcagaggttga     -4222     Mouse
                              ||||||||||  ||||||  |||||                              
Human     -4983     aattggtcaaAACAGTCACAGAAGCCTATTCAGTTaaaggtggag     -4939     Human
                         -40       |         -20                                     
                                CAGTCac                                              
                                AP2REP_01(+)0.918                                    


                              P300_01(+)0.957                             
                              caggGTAGTcagat                              
                        |         -20                                     
Mouse     -4385     tgctgtgtccCAGGGTAGTCAGATggtcttacgc     -4352     Mouse
                              ||||| ||||||||                              
Human     -5123     ctgttggcctCAGGGCAGTCAGATtccccatgtg     -5090     Human
                        |         -20                                     
                              caggGCAGTcagat                              
                              P300_01(+)0.944                             


                                       EN1_01(-)0.922                         
                                       ttAAAAC                                
                                 NKX3A_01(-)1                                 
                                 taaTACTTaaaa                                 
                            |         -20                                     
Mouse     -4541     ctcttgctcaCATTAATACTTAAAACCAtctcgatcat     -4504     Mouse
                              ||||| ||||||||||||                              
Human     -5362     ctctcacttgCATTATTACTTAAAACCAccatgatcac     -5325     Human
                            |         -20                                     
                                 tatTACTTaaaa                                 
                                 NKX3A_01(-)1                                 
                                       ttAAAAC                                
                                       EN1_01(-)0.922                         


                                 NKX25_01(+)1                         
                                 ccAAGTG                              
                              -20                                     
Mouse     -7567     tcagggattgAACCCAAGTGtttcaatatg     -7538     Mouse
                              ||||||||||                              
Human     -7626     ggaattctgtAACCCAAGTGgggtgaggag     -7597     Human
                              -20                                     
                                 ccAAGTG                              
                                 NKX25_01(+)1                         
