# Supplementary material for: Transcriptional double-autorepression feedforward circuits act for multicellularity and nervous system development
Source: BMC Genomics. 2011 May 11;12:228. doi: 10.1186/1471-2164-12-228 (PMC3116505; doi:10.1186/1471-2164-12-228)
Supplement: Additional file 4 — Alignments of conserved blocks for 5169 human-mouse orthologs with conserved TFBSs. The location and motif information for 386237 TFBSs are displayed in a character-based alignment-embedded layout. Each file name stands for a gene symbol and the file contains the alignments of conserved blocks with TFBS information for the corresponding gene. Each alignment is not interleaved. The graphical alignments with TFBS information for the 5169 human-mouse ortholog pairs are provided in a browsable format at our website http://genet.med.kagawa-u.ac.jp/pub/HMO_5169/List.htm, together with the character-based alignments with TFBSs and raw sequences contained in Additional files 4 and 2 respectively. [file 1471-2164-12-228-S4.ZIP › Additional_file_4/Text-based_Alignments/AKAP10.aln.txt]

---------- AKAP10 ----------

                                              SP1_01(+)0.924                          PEA3_Q6(-)0.937                                                                                                                                                                                                                          
                                              cgGGCGCgcg                              aGGAGGc                                                                                                                                                                                                                                  
                                                                                                                AP2REP_01(+)0.907                                CRX_Q4(+)0.9                  TEF1_Q6(-)0.972                                                                                                                 
                                                                                                                CCGTGaa                                          ttgaTAACAtggc                 cATCCC                                                                                                                          
                                                                                                            E2F1_Q3(+)0.943                                     GATA2_01(+)0.992              PEA3_Q6(+)1                                                                                                                      
                                                                                                            ccTCCCGt                                            gttGATAAca                    gCATCCc                                                                                                                          
                                                                   E2F1_Q3(-)0.943                         HES1_Q2(+)0.906                                      GATA1_01(+)0.988             IK2_01(-)0.978                                                                                                                    
                                                                   gCGGGAgg                                gcctcCCGTGaagcc                                      gttGATAAca                   ggcaTCCCGagg                                                                                                                      
                              CMYC_01(-)1                         TFIII_Q6(+)1               SP1_01(+     )0.943                                         SP1_01(+)0.912                     GATA2_01(-)0.982                 TFIII_Q6(+)0.919                              PEA3_Q6(-)1                                         
                              ggtcACGTGggc                        cgcgGGAGG                  ggGGCCGg     gg                                             gtGGCTTgtt                         ggGCATCccg                       ggaaGAAGG                                     cGGAAGt                                             
                              CMYC_01(+)1     SP1_01(+)0.924     IK2_01(+)0.978         SP1_01(+)1        IK2_01(-)0.978                              CMYB_01(+)0.989                       GATA1_01(-)0.993                PEA3_Q6(-)1                                  P300_01(+)0.95                                        
                              ggtCACGTgggc    cgGGCGCgcg         ccgCGGGAggag           gaGGCGGggc        ggccTCCCGtga                                cgggtggcttGTTGAtaa                    ggGCATCccg                      cGGAAGa                                      cccgGAAGTcccgg                                        
                       |         -260      |         -240       |         -220      |         -200           |         -180      |         -160      |         -140      |         -120      |         -100      |         -80       |         -60       |         -40       |         -20                                     
Mouse     -264      gaggacgccaGGTCACGTGGGCTGAGCGGGCGCGCGCCCCGGC-CCCGCGGGAGGAGGTGCGCAGGAGGAGGCGGGGCCGG-----GGCCTCCCGTGAAGCCCCGCGCGCGGACGGACCGGAACTCTAAGCGGGTGGCTTGTTGATAACATGGCGGCAGCAGCTGCCGGGGCATCCCGAGGTGGCGGCAGCGCCCACACCCGGAAGAAGGGGCTGTTTTCGGACTAGTGCAGCGGCTCCTGCGGCCCCGGAAGTCCCGGCCAGCTGCTGA                 -1     Mouse
                              ||||||||||||   ||||||| ||||||| || ||||||||||| ||   |    | | |||||||||||     | ||||||||||||||  ||||| ||| ||||||||||||   ||||| ||||||||||||| |||||||| | ||||||| ||||||||||||| |||||  | |||||| ||||||||||||| |  ||||||  ||||||||||||| |||  || ||||||||||| |||| | |||||                              
Human     -270      agcacgcgcgGGTCACGTGGGCGATGCGGGCGTGCGCCCCTGCACCCGCGGGAGGGGGATGGGGAAAAGGGGCGGGGCCGGCGCTTGACCTCCCGTGAAGCCTAGCGCGGGGAAGGACCGGAACTCCGGGCGGGCGGCTTGTTGATAATATGGCGGCTGGAGCTGCCTGGGCATCCCGAGGAGGCGGTGGGGCCCACTCCCGGAAGAAGGGTCCCTTTTCGCGCTAGTGCAGCGGCCCCTCTGGACCCGGAAGTCCGGGCCGGTTGCTGA                 -1     Human
                             |         -260      |         -240      |         -220      |         -200      |         -180      |         -160      |         -140      |         -120      |         -100      |         -80       |         -60       |         -40       |         -20                                     
                              ggtCACGTgggc    cgGGCGTgcg         ccgCGGGAgggg           ggGGCGGggc        gaccTCCCGtga                            cgGGCGGgcg    gttGATAAta                  ggGCATCccg                      cGGAAGa                                      cccgGAAGTccggg                                        
                              CMYC_01(+)1     SP1_01(+)0.949     IK2_01(+)0.978         SP1_01(+)1        IK2_01(-)0.978                          SP1_01(+)1    GATA1_01(+)0.988            GATA1_01(-)0.993                PEA3_Q6(-)1                                  P300_01(+)0.95                                        
                              ggtcACGTGggc                        cgcgGGAGG                  ggGGCCGgcg     ccTCCCGt                                  cgggcggcttGTTGAtaa                    ggGCATCccg                       ggaaGAAGG                                     cGGAAGt                                             
                              CMYC_01(-)1                         TFIII_Q6(+)1               SP1_01(+)0.943 E2F1_Q3(+)0.943                           CMYB_01(+)0.989                       GATA2_01(-)0.982                 TFIII_Q6(+)0.919                              PEA3_Q6(-)1                                         
                                                                   gCGGGAgg                                acctcCCGTGaagcc                               gcGGCTTgtt                          ggcaTCCCGagg                                                                                                                      
                                                                   E2F1_Q3(-)0.943                         HES1_Q2(+)0.906                               SP1_01(+)0.912                      IK2_01(-)0.978                                                                                                                    
                                                                                                                CCGTGaa                                         gttGATAAta                    gCATCCc                                                                                                                          
                                                                                                                AP2REP_01(+)0.907                               GATA2_01(+)0.992              PEA3_Q6(+)1                                                                                                                      
                                                                                                                                                                 ttgaTAATAtggc                 cATCCC                                                                                                                          
                                                                                                                                                                 CRX_Q4(+)0.948                TEF1_Q6(-)0.972                                                                                                                 
                                                                                                                                                                                                      aGGAGGc                                                                                                                  
                                                                                                                                                                                                      PEA3_Q6(-)0.937                                                                                                          


                              CREL_01(+)1                               
                              ttgttTTTCC                                
                      |         -20                                     
Mouse     -811      gcttctgcacTTGTTTTTCCTTctgtctcagg      -780     Mouse
                              ||| ||||||||                              
Human     -1275     ataaatatgtTTGCTTTTCCTTtgttcaggtg     -1244     Human
                      |         -20                                     
                              ttgctTTTCC                                
                              CREL_01(+)1                               


                                     CRX_Q4(+)0.948                             
                                     gctcTAATAatat                              
                    -40       |         -20                                     
Mouse     -904      agcaaacttaTTAACCTGCTCTAATAATATggttaagact      -865     Mouse
                              |||||||||||||| |||||                              
Human     -1787     agtaaatcttTTAACCTGCTCTAACAATATagtgaaaaga     -1748     Human
                    -40       |         -20                                     
                                     gctcTAACAatat                              
                                     CRX_Q4(+)0.9                               


                                            PEA3_Q6(-)0.937                           
                                            tGGAGGg                                   
                                           CKROX_Q2(-)1                               
                                           ctgGAGGGt                                  
                          -40       |         -20                                     
Mouse     -1023     caagtttaaaGACTGTTACTAACCTGGAGGGTTTAGtatggtatct      -978     Mouse
                              |||| ||||| | |||||||||||||                              
Human     -2218     tgactccaagGACTATTACTCATCTGGAGGGTTTAGcacagtaccg     -2173     Human
                          -40       |         -20                                     
                                           ctgGAGGGt                                  
                                           CKROX_Q2(-)1                               
                                            tGGAGGg                                   
                                            PEA3_Q6(-)0.937                           


                               SF1_Q6(+)1                             
                               tgaCCTTG                               
                              -20                                     
Mouse     -1073     cctgcccagcGTGACCTTGAaagctggcct     -1044     Mouse
                              ||||||||||                              
Human     -2284     tagttagcgtGTGACCTTGAgcagttgact     -2255     Human
                              -20                                     
                               tgaCCTTG                               
                               SF1_Q6(+)1                             


                                                           MYOGENIN_Q6(-)1                       
                                                           cACCTGgc                              
                                                        MYOD_01(-)1                              
                                                        ccacACCTGgct                             
                                                      SRF_Q6(+)0.948                             
                                                      caCCACAcctggct                             
                                                     PAX4_03(+)0.903                             
                                                     ccaccaCACCTg                                
                                                     EN1_01(-)0.926                              
                                                     ccACCAC                                     
                                                   PAX4_03(+)0.907                               
                                                   tgccacCACACc                                  
                                                 HES1_Q2(-)0.968                                 
                                                 tgtgcCACCAcacct                                 
                           |         -40       |         -20                                     
Mouse     -7330     ttgtagactgAGTGCTGGGATTAAAGGCGTGTGCCACCACACCTGGCttaaaaccat     -7274     Mouse
                              |||||| |||||| |||| || |||||||||||||||                              
Human     -6197     agcctcccaaAGTGCTAGGATTACAGGCATGAGCCACCACACCTGGCcaaaatagaa     -6141     Human
                           |         -40       |         -20                                     
                                                 tgagcCACCAcacct                                 
                                                 HES1_Q2(-)0.968                                 
                                                   agccacCACACc                                  
                                                   PAX4_03(+)0.907                               
                                                     ccACCAC                                     
                                                     EN1_01(-)0.926                              
                                                     ccaccaCACCTg                                
                                                     PAX4_03(+)0.903                             
                                                      caCCACAcctggcc                             
                                                      SRF_Q6(+)0.948                             
                                                        ccacACCTGgcc                             
                                                        MYOD_01(-)1                              
                                                           cACCTGgc                              
                                                           MYOGENIN_Q6(-)1                       
