# Supplementary material for: Transcriptional double-autorepression feedforward circuits act for multicellularity and nervous system development
Source: BMC Genomics. 2011 May 11;12:228. doi: 10.1186/1471-2164-12-228 (PMC3116505; doi:10.1186/1471-2164-12-228)
Supplement: Additional file 4 — Alignments of conserved blocks for 5169 human-mouse orthologs with conserved TFBSs. The location and motif information for 386237 TFBSs are displayed in a character-based alignment-embedded layout. Each file name stands for a gene symbol and the file contains the alignments of conserved blocks with TFBS information for the corresponding gene. Each alignment is not interleaved. The graphical alignments with TFBS information for the 5169 human-mouse ortholog pairs are provided in a browsable format at our website http://genet.med.kagawa-u.ac.jp/pub/HMO_5169/List.htm, together with the character-based alignments with TFBSs and raw sequences contained in Additional files 4 and 2 respectively. [file 1471-2164-12-228-S4.ZIP › Additional_file_4/Text-based_Alignments/AKAP11.aln.txt]

---------- AKAP11 ----------

                                           GATA2_01(+)0.972                           
                                           gtgGATTTac                                 
                                           GATA1_01(+)0.987                           
                                           gtgGATTTac                                 
                                 PAX4_03(-)0.903                                      
                                 tAGGTGttgtgt                                         
                          -40       |         -20                                     
Mouse     -68       tactattctcCTTTAGGTGTTGTGTGGATTTACTCTccagctacat       -23     Mouse
                              ||||||||||| |||||||| |||||                              
Human     -65       aatatgttttCTTTAGGTGTTTTGTGGATTAACTCTtcattgatta       -20     Human
                          -40       |         -20                                     
                                 tAGGTGttttgt                                         
                                 PAX4_03(-)0.903                                      
                                           gtgGATTAac                                 
                                           GATA1_01(+)0.985                           
                                           gtgGATTAac                                 
                                           GATA2_01(+)0.971                           


                                                   MSX1_01(-)0.908                        
                                                   cATTAAggt                              
                                                IPF1_Q4(-)1                               
                                                tttCATTAaggt                              
                                               CRX_Q4(-)0.952                             
                                               atttCATTAaggt                              
                              -40       |         -20                                     
Mouse     -277      tctaaaaataTTTCATAGTACTTTTGTATTTCATTAAGGTgctcagattc      -228     Mouse
                              ||| ||| || |||| ||| ||||||||||                              
Human     -278      aatataagatTTTTATAATAATTTTCTATCTCATTAAGGTaccaatattc      -229     Human
                              -40       |         -20                                     
                                               atctCATTAaggt                              
                                               CRX_Q4(-)0.952                             
                                                tctCATTAaggt                              
                                                IPF1_Q4(-)1                               
                                                   cATTAAggt                              
                                                   MSX1_01(-)0.908                        


                                   HFH3_01(-)0.981                               
                                   ttcttAAATAttt                                 
                                   CRX_Q4(+)0.904                                
                                   ttctTAAATattt                                 
                                  CEBPGAMMA_Q6(-)0.907                           
                                  tttctTAAATatt                                  
                                CRX_Q4(-)0.904                                   
                                atttTCTTAaata                                    
                               CEBPB_01(-)0.972                                  
                               gaTTTTCttaaata                                    
                     -40       |         -20                                     
Mouse     -917      aacctacgtgAGATTTTCTTAAATATTTATTgctataattt      -877     Mouse
                              ||| |||||||||||||||||                              
Human     -959      cttgaaactaAGAATTTCTTAAATATTTATTtgacttttta      -919     Human
                     -40       |         -20                                     
                               gaATTTCttaaata                                    
                               CEBPB_01(-)0.996                                  
                                aattTCTTAaata                                    
                                CRX_Q4(-)0.904                                   
                                  tttctTAAATatt                                  
                                  CEBPGAMMA_Q6(-)0.907                           
                                   ttctTAAATattt                                 
                                   CRX_Q4(+)0.904                                
                                   ttcttAAATAttt                                 
                                   HFH3_01(-)0.981                               


                                  GATA2_01(+)1                             
                                  acaGATAGtc                               
                                  GATA1_01(+)1                             
                                  acaGATAGtc                               
                               AP2REP_01(-)0.907                           
                               tgCACAG                                     
                         |         -20                                     
Mouse     -1303     ctctcttacaTTGCACAGATAGTCTtttggtaggt     -1269     Mouse
                              ||||||||||| |||                              
Human     -3192     cacttttatgTTGCACAGATATTCTctaatagatt     -3158     Human
                         |         -20                                     
                               tgCACAG                                     
                               AP2REP_01(-)0.907                           
                                  acaGATATtc                               
                                  GATA1_01(+)0.99                          
                                  acaGATATtc                               
                                  GATA2_01(+)0.994                         


                                                                       MSX1_01(+)0.94                                                         
                                                                       attTATTTg                                                              
                                                                   POU1F1_Q6(+)1                                                              
                                                                   gTGAATttat                                                                 
                                                                   CRX_Q4(-)0.904               HFH3_01(+)0.981                               
                                                                   gtgaATTTAtttg                gatTATTTttagt                                 
                                                                  TST1_01(+)1                GATA2_01(+)0.971                                 
                                                                  tgtGAATTtatttgg            ttaGATTAtt                                       
                                                                  FREAC7_01(-)1              GATA1_01(+)0.985                                 
                                                                  tgtgaaTTTATttgga           ttaGATTAtt                                       
                      -100      |         -80       |         -60       |         -40       |         -20                                     
Mouse     -2017     gtactattcaAACTCATCATTTCCCACAGCTGGGTAATATATAATATGTGAATTTATTTGGATCAATGAGTAGTTAGATTATTTTTAGTTTTgtttctggtt     -1916     Mouse
                              ||||||| |||||| | ||||| ||||||   |  ||||||||||||||| ||  ||||     ||||||||||| ||||||                              
Human     -4005     ggatcactctAACTCATTATTTCCAATAGCTGAGTAATA---ATCATGTGAATTTATTTGAATTGATGAACTTCTAGATTATTTTCAGTTTTttcattttat     -3907     Human
                             |         -80       |            -60       |         -40       |         -20                                     
                                                                  tgtgaaTTTATttgaa           ctaGATTAtt                                       
                                                                  FREAC7_01(-)1              GATA1_01(+)0.985                                 
                                                                  tgtGAATTtatttga            ctaGATTAtt                                       
                                                                  TST1_01(+)1                GATA2_01(+)0.971                                 
                                                                   gtgaATTTAtttg                gatTATTTtcagt                                 
                                                                   CRX_Q4(-)0.904               HFH3_01(+)0.981                               
                                                                   gTGAATttat                                                                 
                                                                   POU1F1_Q6(+)1                                                              
                                                                       attTATTTg                                                              
                                                                       MSX1_01(+)0.94                                                         


                                                GATA2_01(+)0.979                                
                                                ataGATGAaa                                      
                                                GATA1_01(+)0.988                                
                                                ataGATGAaa                                      
                          |         -40       |         -20                                     
Mouse     -2208     gataatttatCATCTTCCCATAAGTTGGATAGATGAAATTTTGTAAcataaaaaaa     -2153     Mouse
                              ||||||| ||||   | ||||||||| ||||| |||                              
Human     -4546     aatgatctacCATCTTCTCATATTGTAGATAGATGACATTTTATAAaatttaaaag     -4491     Human
                          |         -40       |         -20                                     
                                                ataGATGAca                                      
                                                GATA1_01(+)0.988                                
                                                ataGATGAca                                      
                                                GATA2_01(+)0.979                                


                                GATA2_01(+)0.992                        
                                tggGATAAtg                              
                                GATA1_01(+)0.988                        
                                tggGATAAtg                              
                             IK2_01(+)1                                 
                             gaaTGGGAtaat                               
                      |         -20                                     
Mouse     -2257     ttttacactgAATGGGATAATGaatgcatcct     -2226     Mouse
                              ||||||||||||                              
Human     -4599     tttttcacaaAATGGGATAATGctaatatgcc     -4568     Human
                      |         -20                                     
                             aaaTGGGAtaat                               
                             IK2_01(+)1                                 
                                tggGATAAtg                              
                                GATA1_01(+)0.988                        
                                tggGATAAtg                              
                                GATA2_01(+)0.992                        


                                   GATA2_01(-)0.974                       
                                   ttGGATCttg                             
                                   GATA2_01(+)0.972                       
                                   ttgGATCTtg                             
                                   GATA1_01(-)0.988                       
                                   ttGGATCttg                             
                                   GATA1_01(+)0.985                       
                                   ttgGATCTtg                             
                        |         -20                                     
Mouse     -4135     atagaattggTGAAATTGGATCTTgtgtttggcg     -4102     Mouse
                              |||| |||||||||                              
Human     -5025     gtagacctgtTGAATTTGGATCTTctggtggggg     -4992     Human
                        |         -20                                     
                                   ttgGATCTtc                             
                                   GATA1_01(+)0.985                       
                                   ttGGATCttc                             
                                   GATA1_01(-)0.988                       
                                   ttgGATCTtc                             
                                   GATA2_01(+)0.972                       
                                   ttGGATCttc                             
                                   GATA2_01(-)0.974                       


                                             HFH3_01(-)0.981                         
                                             aaactAAATAgaa                           
                                             CRX_Q4(+)0.904                          
                                             aaacTAAATagaa                           
                         -40       |         -20                                     
Mouse     -4350     aaaccacaggTAAAGTATCTTTGGAAAACTAAATAgaaagaaaaa     -4306     Mouse
                              |||| | || ||| |||||||||||                              
Human     -5222     gaggtaaggaTAAAATGTCCTTGAAAAACTAAATAaaatgagaca     -5178     Human
                         -40       |         -20                                     
                                             aaacTAAATaaaa                           
                                             CRX_Q4(+)0.904                          
                                             aaactAAATAaaa                           
                                             HFH3_01(-)0.981                         


                                  AP2REP_01(+)1                        
                                  CAGTGgc                              
                     |         -20                                     
Mouse     -5571     gagatgtgtaCAAACAGTGGCcccgaagagt     -5541     Mouse
                              |||||||||||                              
Human     -5709     gggaagtatgCAAACAGTGGCaccagaggat     -5679     Human
                     |         -20                                     
                                  CAGTGgc                              
                                  AP2REP_01(+)1                        


                            HFH3_01(+)0.931                            
                            tgcTTTTTattta                              
                     |         -20                                     
Mouse     -5649     cataagattgCTTTTTATTTAgcaaacagtt     -5619     Mouse
                              |||||||||||                              
Human     -5808     aaatatgttaCTTTTTATTTAttagttcagc     -5778     Human
                     |         -20                                     
                            tacTTTTTattta                              
                            HFH3_01(+)0.931                            


                                  IRF1_Q6(-)0.975                                                                
                                  AAATGta                                                                        
                              MSX1_01(-)0.908                                                                    
                              cATTAAatg                                                                          
                              MSX1_01(+)0.996                                                                    
                              catTAAATg                                                                          
                             CRX_Q4(+)0.904                                                                      
                             acatTAAATgtag                                                                       
                     |         -60       |         -40       |           -20                                     
Mouse     -5806     cttaaagagaCATTAAATGTAGGCATACCTATTTGAACATTT--AAGTATACTTTGCACTTTAaataagatta     -5736     Mouse
                              |||||||||||| |||||  |||| || ||||  | | ||||||||| |||||                              
Human     -5920     ttcacaaactCATTAAATGTAGACATACTCATTTAAATATTTGAAGGCATACTTTGCTCTTTAttctgtttta     -5848     Human
                       |         -60       |         -40       |         -20                                     
                             tcatTAAATgtag                                                                       
                             CRX_Q4(+)0.904                                                                      
                              catTAAATg                                                                          
                              MSX1_01(+)0.996                                                                    
                              cATTAAatg                                                                          
                              MSX1_01(-)0.908                                                                    
                                  AAATGta                                                                        
                                  IRF1_Q6(-)0.975                                                                


                                   NKX25_01(-)1                                 
                                   CACTTgg                                      
                               EN1_01(-)0.922                                   
                               ttAACAC                                          
                    -40       |         -20                                     
Mouse     -5901     gaaagttaaaTTTAACACTTGGCCATTTGGtacgtgttga     -5862     Mouse
                              ||||||||||||||||||||                              
Human     -6039     aatattaattTTTAACACTTGGCCATTTGGcatttggtca     -6000     Human
                    -40       |         -20                                     
                               ttAACAC                                          
                               EN1_01(-)0.922                                   
                                   CACTTgg                                      
                                   NKX25_01(-)1                                 


                                            HSF2_01(+)0.997   ICSBP_Q6(-)1                               
                                            GGAAGtagct        gtGTTTCctttc                               
                                           PEA3_Q6(-)1        EN1_01(+)0.922                             
                                           tGGAAGt            GTGTTtc                                    
                                         P300_01(+)0.95     HFH3_01(+)1                                  
                                         cctgGAAGTagctg     cagTGTTTccttt                                
                                      ELK1_01(+)1           CREL_01(+)1                                  
                                      tgacctGGAAGtagct      cagtgTTTCC                                   
                              HES1_Q2(+)0.989               AP2REP_01(+)1                                
                              ctgtgTTGTGacctg               CAGTGtt                                      
                         -60       |         -40       |         -20                                     
Mouse     -6048     ccaagactcaCTGTGTTGTGACCTGGAAGTAGCTGGCAGGCAGTGTTTCCTTTCTgagggatcag     -5984     Mouse
                              |||| |||||||||||||||||||||||| |||||||||| ||||                              
Human     -6190     tttcctgtccCTGTATTGTGACCTGGAAGTAGCTGGCAGCCAGTGTTTCCCTTCTctcagggatc     -6126     Human
                         -60       |         -40       |         -20                                     
                              ctgtaTTGTGacctg               CAGTGtt                                      
                              HES1_Q2(+)0.989               AP2REP_01(+)1                                
                                      tgacctGGAAGtagct      cagtgTTTCC                                   
                                      ELK1_01(+)1           CREL_01(+)1                                  
                                         cctgGAAGTagctg     cagTGTTTccctt                                
                                         P300_01(+)0.95     HFH3_01(+)1                                  
                                           tGGAAGt            GTGTTtc                                    
                                           PEA3_Q6(-)1        EN1_01(+)0.922                             
                                            GGAAGtagct        gtGTTTCccttc                               
                                            HSF2_01(+)0.997   ICSBP_Q6(-)1                               


                                                EN1_01(+)0.926                         
                                                GTTGTtt                                
                                               HSF2_01(-)0.99                          
                                               ggttgTTTCA                              
                           -40       |         -20                                     
Mouse     -6404     cacagttagaTTATTTGTACTCTGTAGGGTTGTTTCAaggtccatgt     -6358     Mouse
                              ||| ||| | ||||| |||||||||||                              
Human     -6522     gggtgcacagTTACTTGGAATCTGTTGGGTTGTTTCAgggcttgctt     -6476     Human
                           -40       |         -20                                     
                                               ggttgTTTCA                              
                                               HSF2_01(-)0.99                          
                                                GTTGTtt                                
                                                EN1_01(+)0.926                         
