# Supplementary material for: Transcriptional double-autorepression feedforward circuits act for multicellularity and nervous system development
Source: BMC Genomics. 2011 May 11;12:228. doi: 10.1186/1471-2164-12-228 (PMC3116505; doi:10.1186/1471-2164-12-228)
Supplement: Additional file 4 — Alignments of conserved blocks for 5169 human-mouse orthologs with conserved TFBSs. The location and motif information for 386237 TFBSs are displayed in a character-based alignment-embedded layout. Each file name stands for a gene symbol and the file contains the alignments of conserved blocks with TFBS information for the corresponding gene. Each alignment is not interleaved. The graphical alignments with TFBS information for the 5169 human-mouse ortholog pairs are provided in a browsable format at our website http://genet.med.kagawa-u.ac.jp/pub/HMO_5169/List.htm, together with the character-based alignments with TFBSs and raw sequences contained in Additional files 4 and 2 respectively. [file 1471-2164-12-228-S4.ZIP › Additional_file_4/Text-based_Alignments/AKAP12.aln.txt]

---------- AKAP12 ----------

                                 P300_01(+)1                                                                           
                                 ttaaGGAGTttgcc                                                                        
                              CRX_Q4(+)0.907      WHN_B(-)1                                                            
                              ctttTAAGGagtt       agcGCGTCccc                                                          
                             |         -60       |         -40       |         -20                                     
Mouse     -200      ttttttttttCTTTTAAGGAGTTTGCCACGAGCGCGTCCCCTTCATTCTCAGTCCGGGTGTGTTCTCAGcaggatcgtg      -122     Mouse
                              ||||||||||||||||| |||||||||| ||||||||| ||| | ||| | |||| |||                              
Human     -197      ttttccttttCTTTTAAGGAGTTTGCCGCGAGCGCGTCTCCTTCATTCGCAGGCTGGGCGCGTTCGCAGtcggctggcg      -119     Human
                             |         -60       |         -40       |         -20                                     
                              ctttTAAGGagtt       agcGCGTCtcc                                                          
                              CRX_Q4(+)0.907      WHN_B(-)1                                                            
                                 ttaaGGAGTttgcc                                                                        
                                 P300_01(+)1                                                                           


                                                                                             EN1_01(+)0.93                                                                      
                                                                                             GTGATga                                                                            
                                                                                            GATA2_01(+)0.979                                                                    
                                                                                            tgtGATGAag                                                                          
                                                                                            GATA1_01(+)0.988                                                                    
                                                                                            tgtGATGAag                                                                          
                                                                                        YY1_01(-)0.922                                                                          
                                                                                        ctcatgtgATGAAggga                                                                       
                                                                                       MYOD_01(+)0.905                                                                          
                                                                                       gctCATGTgatg                                                                             
                                                                                     EN1_01(+)0.917  PEA3_Q6(-)0.9   37   VDR_Q3(+)0.956                                        
                                                                                     GTGCTca         gGGAGGg              GGGGGgaggaggcta                                       
                                                                    WHN_B(-)0.967   YY1_01(+)0.918                      SP1_01(+)0.909                                          
                                                                    aagGCGTGtct     tgtgCTCATgtgatgaa                   gaGGGGGgag                                              
                                                                    SP1_01(+)0.949 YY1_01(-)0.902          EN1_01(   -)0.922                                                    
                                                                    aaGGCGTgtc     ctgtgctcATGTGatga       gaAAAAC                                                              
                                                      GATA2_01(+)   0.982          AP2REP_01(+)0.907 IK2_01(+)0.96   9    TFIII_Q6(+)1                                          
                                                      ggaGATGCtg                   CTGTGct           gggAGGGAaaaa         ggggGGAGG                                             
                                                      GATA1_01(+)   0.993     SP1_ 01(+)0.962       BLIMP1_Q6(+)1         LRF_Q2(-)1      PAX4_03(-)0.903                       
                                                      ggaGATGCtg              tgGG CTGtgc           agggAGGGAaaaac        GGGGGgagg       gAGGTGgctttt                          
                             -120      |         -100      |            -80        |         -60       |         -40          |         -20                                     
Mouse     -326      tggtgtcggaGCCTCTGGTCCTAGCAGCCTAGGGGGAGATGCTGC---AAGGCGTGTCTGGG-CTGTGCTCATGTGATGAAGGGAGGGAAAAAC---AAGGAGGGGGGAGGAGGCTACGAGGTGGCtttttttttt      -198     Mouse
                              |||||||||||  ||||||| |||| |||||||||   | |||||||||||| ||||||||||||||||||| |||||||||||     ||||||||| |||||||| ||||||||                              
Human     -333      gcgtcgcagcGCCTCTGGTCCCGGCAGCCTGGGGGCAGATGCTGCTGCAGGGCGTGTCTGGGGCTGTGCTCATGTGATGAAGCGAGGGAAAAACCGGGGGGAGGGGGGCGGAGGCTAAGAGGTGGCcttttttttt      -198     Human
                          |         -120      |         -100      |         -80       |         -60       |         -40       |         -20                                     
                                                      gcaGATGCtg               ggGGCTGtgc           agcgAGGGAaaaac GGGGGgagg              gAGGTGgccttt                          
                                                      GATA1_01(+)0.993         SP1_01(+)0.962       BLIMP1_Q6(+)1  LRF_Q2(-)1             PAX4_03(-)0.903                       
                                                      gcaGATGCtg                   CTGTGct           gcgAGGGAaaaa     gGGAGGg                                                   
                                                      GATA2_01(+)0.982             AP2REP_01(+)0.907 IK2_01(+)0.969   PEA3_Q6(-)0.937                                           
                                                                    agGGCGTgtc     ctgtgctcATGTGatga       gaAAAAC        GGGGGgcggaggcta                                       
                                                                    SP1_01(+)0.949 YY1_01(-)0.902          EN1_01(-)0.922 VDR_Q3(+)0.956                                        
                                                                    aggGCGTGtct     tgtgCTCATgtgatgaa              ggggGGAGG                                                    
                                                                    WHN_B(-)0.967   YY1_01(+)0.918                 TFIII_Q6(+)1                                                 
                                                                                     GTGCTca                            gaGGGGGgcg                                              
                                                                                     EN1_01(+)0.917                     SP1_01(+)0.909                                          
                                                                                       gctCATGTgatg                                                                             
                                                                                       MYOD_01(+)0.905                                                                          
                                                                                        ctcatgtgATGAAgcga                                                                       
                                                                                        YY1_01(-)0.922                                                                          
                                                                                            tgtGATGAag                                                                          
                                                                                            GATA1_01(+)0.988                                                                    
                                                                                            tgtGATGAag                                                                          
                                                                                            GATA2_01(+)0.979                                                                    
                                                                                             GTGATga                                                                            
                                                                                             EN1_01(+)0.93                                                                      


                                                                                  CMYC_01(-)1                                                                                                                                                        
                                                                                  tgccACGTGagc                                                                                                                                                       
                                                 AP2REP_01(-)0.918                CMYC_01(+)1                                                                                                                                                        
                                                 ctGACTG                          tgcCACGTgagc                                                                                                                                                       
                        -200      |         -180      |         -160      |         -140      |         -120      |         -100      |          -80       |         -60       |         -40       |         -20                                     
Mouse     -731      ggggacgctgGGCCCACCTCAGCGGTGGCCTGACTGCATCAACCTCTGGGTTTCCCAGCTCCTGCCACGTGAGCCGCCCTAATATGGCCAGGCTCAGGAGCAGCCCAGGAGGGCTT-CCTTTCTCCGGCTGAAGGAGAGAAAGCTAGAAACAAATGCTTAAAGTCAAACCCAACCTGAAGAAAAGCAAATGGGGAtttgggttcc      -528     Mouse
                              ||||||||||| | ||||||||||||| | ||||||| |||| ||| |||| |||||||||||  |||| ||||||| | | |||||||| ||||  |||| |||| ||||||||| ||| | || ||| | ||| ||| |||||| ||  ||| |||| ||| ||| || ||||||||||||||                              
Human     -753      gggcctgcgtGGCCCACCTCATCCGTGGCCTGACTGCGTTAACCTCTCGGTT-CCCTGCTCTTGCCACGTGAGGTGCCCAAATATGGTCGGACTCAGGAGGAGCCAGGGAGCGCTTGCCTTTCTCCTGCTAATGGGGAGGAGGCTGGAA-CAAATGTTTGGAGTTAAACACAATCTGCAGGAAAGCAAATGGGGActcggactcg      -551     Human
                       -200      |         -180      |         -160       |         -140      |         -120      |         -100      |         -80       |         -60        |         -40       |         -20                                     
                                                 ctGACTG                          tgcCACGTgagg                                                                                                                                                       
                                                 AP2REP_01(-)0.918                CMYC_01(+)1                                                                                                                                                        
                                                                                  tgccACGTGagg                                                                                                                                                       
                                                                                  CMYC_01(-)1                                                                                                                                                        


                                                                                TEF1_Q6(-)0.972                                                                                                      
                                                                                cATTTC                                                                                                               
                                                                                 CEBPB_01(+)0.95                                                                                                     
                                                                                 atttccaGTAACag                                                                                                      
                                                                                TEF1_Q6(-)0.972   TEF1_Q6(-)0.972                                                                                    
                                                                                cATTTC            cATTTC                                                                                             
                                                                                STAT5B_01(+)1     LRF_Q2(+)0.952                                                                                     
                                                                                caTTTCCagtaacag   cattTCCCC                                                                                          
                                                                                STAT5A_01(-)1     IK2_01(-)0.956                                                                                     
                                                                                caTTTCCagtaacag   cattTCCCCgcg                                                                                       
                                                                                CEBPB_01(-)0.941  TEF1_Q6(-)0.972                                            GATA2_01(-)0.98                         
                                                                                caTTTCCagtaaca    cATTTC                                                     tgACATCact                              
                                  GATA2_01(+)0.98                            STAT3_01(+)1                                                     GATA2_01(+)0.987 EN1_01(-)0.93                         
                                  ctgGATGTgt                                 gcacaTTTCCagtaacagctt                                            gttGATGGca       acATCAC                               
                                  GATA1_01(+)0.99                            STAT1_01(-)0.912                IK2_01(-) 0.956                  GATA1_01(+)1   GATA1_01(-)0.99                         
                                  ctgGATGTgt                                 gcacattTCCAGtaacagctt           gcgtTCCCC ggg                    gttGATGGca     tgACATCact                              
                       |         -140      |         -120      |            -100      |         -80       |         -60        |         -40       |         -20                                     
Mouse     -886      gagagacgaaTGGCCTGGATGTGTAACCTTCAGCATCAGACGCTCAAAG---GACAGGCACATTTCCAGTAACAGCTTCATTTCCCCGCGCGTTCCCC-GGGGAAAGAGGGCGGCGAGTTCTGTTGATGGCATCAGCTGACATCACTggctgggatc      -734     Mouse
                              ||||||||||| ||||| | ||||| ||| | |||||||   ||| ||||||||||| |||||||| |||||||||| ||  |||||| |||||| | ||||||| ||  ||| ||||||||||  |||||||||||                              
Human     -920      ggagcagaggTGGCCTGGATGGGTAACTTCCAGCA-CAGGCCCTCAAAGAAGGACGGGCACATTTCCGGTAACAGCCTCATTTCCCCCCG--TTCCCCGGGGGAAGGGGGGCGGCTAGCACTGCTGATGGCATCGCCTGACATCACTtgttccggag      -767     Human
                        |         -140      |         -120       |         -100      |         -80       |           -60       |         -40       |         -20                                     
                                  ctgGATGGgt                                 gcacattTCCGGtaacagcct         ccg  tTCCCCggg                     gctGATGGca     tgACATCact                              
                                  GATA1_01(+)1                               STAT1_01(-)0.954              IK2  _01(-)0.956                   GATA1_01(+)1   GATA1_01(-)0.99                         
                                  ctgGATGGgt                                 gcacaTTTCCggtaacagcct                                            gctGATGGca       acATCAC                               
                                  GATA2_01(+)0.987                           STAT3_01(+)1                                                     GATA2_01(+)0.987 EN1_01(-)0.93                         
                                                                                caTTTCCggtaaca    cattTCCCCccg                                               tgACATCact                              
                                                                                CEBPB_01(-)0.941  IK2_01(-)0.9  56                                           GATA2_01(-)0.98                         
                                                                                caTTTCCggtaacag   cattTCCCC                                                                                          
                                                                                STAT5A_01(-)1     LRF_Q2(+)0.9  52                                                                                   
                                                                                caTTTCCggtaacag   cATTTC                                                                                             
                                                                                STAT5B_01(+)1     TEF1_Q6(-)0.  972                                                                                  
                                                                                cATTTC            cATTTC                                                                                             
                                                                                TEF1_Q6(-)0.972   TEF1_Q6(-)0.  972                                                                                  
                                                                                cATTTC                                                                                                               
                                                                                TEF1_Q6(-)0.972                                                                                                      
                                                                                 atttccgGTAACag                                                                                                      
                                                                                 CEBPB_01(+)0.95                                                                                                     


                                  MSX1_01(+)0.928                         
                                  attTATCTg                               
                                  GATA2_01(-)0.992                        
                                  atTTATCtgg                              
                                  GATA1_01(-)0.988                        
                                  atTTATCtgg                              
                              HFH3_01(+)0.981                             
                              agaTATTTatctg                               
                              CRX_Q4(-)0.904                              
                              agatATTTAtctg                               
                        |         -20                                     
Mouse     -1340     tctagggacaAGATATTTATCTGGcatctagatt     -1307     Mouse
                              ||||||||||||||                              
Human     -1513     tctgagtatgAGATATTTATCTGGaatttggtgt     -1480     Human
                        |         -20                                     
                              agatATTTAtctg                               
                              CRX_Q4(-)0.904                              
                              agaTATTTatctg                               
                              HFH3_01(+)0.981                             
                                  atTTATCtgg                              
                                  GATA1_01(-)0.988                        
                                  atTTATCtgg                              
                                  GATA2_01(-)0.992                        
                                  attTATCTg                               
                                  MSX1_01(+)0.928                         


                                        EN1_01(+)0.917                            
                                        GTGCTga                                   
                              YY1_01(-)0.902                                      
                              attttcaaATGTGctga                                   
                      -40       |         -20                                     
Mouse     -2219     ctcctcctctATTTTCAAATGTGCTGACTTTAttgttctccc     -2178     Mouse
                              |||||||||||||||||| |||                              
Human     -2651     ttactgatacATTTTCAAATGTGCTGACGTTAatcattctca     -2610     Human
                      -40       |         -20                                     
                              attttcaaATGTGctga                                   
                              YY1_01(-)0.902                                      
                                        GTGCTga                                   
                                        EN1_01(+)0.917                            


                                                                                             ELF1_Q6(+)1                                                                             
                                                                                             ttcccAGGAAct                                                                            
                                                                                          STAT5B_01(+)1                                                                              
                                                                                          aaTTTCCcaggaact                                                                            
                                                                                          STAT5A_01(-)1                                                                              
                                                                                          aaTTTCCcaggaact                                                                            
                                     GATA2_0 1(-)0.979            GATA2_01(+)0.98         IK2_01(-)1            GATA2_01(-)0.979        GATA2_01(+)0.995                             
                                     tgCAATC ttt                  gtgGATGTga              aattTCCCAgga          taCAATCtca              gttGATACta                                   
                                     GATA1_0 1(-)0.997            GATA1_01(+)0.99       HSF2_01(+)1             GATA1_01(-)0.997        GATA1_01(+)0.993                             
                                     tgCAATC ttt                  gtgGATGTga            AGAATttccc              taCAATCtca              gttGATACta                                   
                    -140      |         -120       |         -100      |         -80       |         -60       |         -40       |         -20                                     
Mouse     -2374     ctggaaatctTTGACCTTGCAATC-TTTCTGAACATTTCAAGGCTAGTGGATGTGAAAAGCTTTGTGAAGAATTTCCCAGGAACTTGAATAATACAATCTCACAAAATGGGGGAACGTTGATACTATTTGTatcaaatcgg     -2235     Mouse
                              |||||| ||||||| |||||||| |||| |||| |||| ||||||||||||||||  |||||||||||||||||      |||| ||||||||| |||| |  || ||||||| |||||||                              
Human     -2787     cactgttggcTTGACCCTGCAATCCTTTCTGAAAATTTAAAGGGTAGTAGATGTGAAAAGCTTTGCTAAGAATTTCCCAGGAACAAAGTAAATATAATCTCACAGAATGTGAAAATGTTGATAGTATTTGTgctacttact     -2647     Human
                     -140      |         -120      |         -100      |         -80       |         -60       |         -40       |         -20                                     
                                     tgCAATCctt                   gtaGATGTga            AGAATttccc              taTAATCtca              gttGATAGta                                   
                                     GATA1_01(-)0.997             GATA1_01(+)0.99       HSF2_01(+)1             GATA1_01(-)0.985        GATA1_01(+)1                                 
                                     tgCAATCctt                   gtaGATGTga              aattTCCCAgga          taTAATCtca              gttGATAGta                                   
                                     GATA2_01(-)0.979             GATA2_01(+)0.98         IK2_01(-)1            GATA2_01(-)0.971        GATA2_01(+)1                                 
                                                                                          aaTTTCCcaggaaca                                                                            
                                                                                          STAT5A_01(-)1                                                                              
                                                                                          aaTTTCCcaggaaca                                                                            
                                                                                          STAT5B_01(+)1                                                                              
                                                                                             ttcccAGGAAca                                                                            
                                                                                             ELF1_Q6(+)1                                                                             


                                           SP1_01(+)0.962                                
                                           caGGCTGgcc                                    
                             -40       |         -20                                     
Mouse     -2802     atcctggaacTCACTTTGTAGACCAGGCTGGCCTGGAACtcagaaatct     -2754     Mouse
                              ||||| ||| | ||||||||| || ||||                              
Human     -3022     gatgggagttTCACTGTGTTGCCCAGGCTGGTCTTGAACccctggtgtc     -2974     Human
                             -40       |         -20                                     
                                           caGGCTGgtc                                    
                                           SP1_01(+)0.962                                


                                                                                                                CEBPB_01(+)0.941                                                                            
                                                                                                                ctctcggGGAAAca                                                                              
                                                                                                       CRX_Q4(+)0.952                                                                                       
                                                                                                       gaatTAACCctct                                                                                        
                                                                                                    TST1_01(+)1                                                                                             
                                                                                                    agaGAATTaaccctc                                                                                         
                                                                                                    CRX_Q4(-)0.955     HSF2_01(+)0.995                                                                      
                                                                                                    agagAATTAaccc      GGAAAcatct                                                                           
                                                                                                 S8_01(+)1             CREL_01(-)1                                                                          
                                                                                                 atgagagAATTAaccc      GGAAAcatct                                                                           
                                                                     EN1_01(+)0.922 AP2REP_01(-)0.918 HSF2_01(+)1 IK2_01(+)0.956                IK2_01(+)1                                                  
                                                                     GTTTTtg        caAACTG           AGAATtaacc  ctcGGGGAaaca                  ccaTGGGAgagt                                                
                                                                 HFH3_01(+)1              EN1_01(+)0.922       STAT5A_01(+)1              YY1_01(-)0.996                                                    
                                                                 attTGTTTttgag            GTTTTtg              cctctcggGGAAAca            actgtcccATGGGagag                                                 
                        -160      |         -140      |         -120      |         -100      |         -80       |         -60       |         -40       |         -20                                     
Mouse     -5091     aagtaaacttAAGGACAAGTTCAGCCTGCTCTTCCTGCAACGTGCATTTGTTTTTGAGTGATCTCAAACTGTTTTTGATGAGAGAATTAACCCTCTCGGGGAAACATCTTAGTCTCTGACTGTCCCATGGGAGAGTGTCGGGGAGGACACCTGCgccctgtacc     -4928     Mouse
                              ||| ||| ||||||||||||   |  ||||| || |||||||||||||  |||||||||||| ||| |||||||||||||||||||| |||||||| ||    |   ||||| ||||||||||||  |  | | ||||||||||                              
Human     -3770     tatgtgtgcgAAGTACAGGTTCAGCCTGCTACACAGGCAACATGTATTTGTTTTTGAGAAATCTCAAACTGTGTTT-ATGAGAGAATTAACCCTCTCAGGGAAACAGCTCTACCAACGACTGCCCCATGGGAGAGGATGTGTGGGGACACCTGCatcctgctat     -3608     Human
                       -160      |         -140      |         -120      |         -100      |          -80       |         -60       |         -40       |         -20                                     
                                                                 attTGTTTttgag      caAACTG            gaatTAACCctct   GGAAAcagct         actgccccATGGGagag                                                 
                                                                 HFH3_01(+)1        AP2REP_01(-) 0.918 CRX_Q4(+)0.952  CREL_01(-)1        YY1_01(-)0.996                                                    
                                                                     GTTTTtg                     atgagagAATTAaccc ctcAGGGAaaca                  ccaTGGGAgagg                                                
                                                                     EN1_01(+)0.922              S8_01(+)1        IK2_01(+)0.969                IK2_01(+)1                                                  
                                                                     GTTTTtg                        agagAATTAaccc      GGAAAcagct                                                                           
                                                                     EN1_01(+)0.922                 CRX_Q4(-)0.955     HSF2_01(+)0.995                                                                      
                                                                                                    agaGAATTaaccctc                                                                                         
                                                                                                    TST1_01(+)1                                                                                             
                                                                                                      AGAATtaacc                                                                                            
                                                                                                      HSF2_01(+)1                                                                                           
                                                                                                               cctctcagGGAAAca                                                                              
                                                                                                               STAT5A_01(+)1                                                                                
                                                                                                                ctctcagGGAAAca                                                                              
                                                                                                                CEBPB_01(+)0.941                                                                            


                              HFH3_01(-)0.981                          
                              gtgaaAAATAtgt                            
                     |         -20                                     
Mouse     -5822     gttggaaaacGTGAAAAATATgtctgttttc     -5792     Mouse
                              |||||||||||                              
Human     -4951     taattaatatGTGAAAAATATatattttaat     -4921     Human
                     |         -20                                     
                              gtgaaAAATAtat                            
                              HFH3_01(-)0.981                          


                                 SP1_01(+)0.962                           
                                 caGGCTGgtc                               
                        |         -20                                     
Mouse     -6825     gtaaattctaGGCCAGGCTGGTCTacacatgagt     -6792     Mouse
                              ||||||||||||||                              
Human     -5226     tcaccatgttGGCCAGGCTGGTCTcaaactcctg     -5193     Human
                        |         -20                                     
                                 caGGCTGgtc                               
                                 SP1_01(+)0.962                           


                                                        WHN_B(-)0.967                                
                                                        cagGCGTGtgc                                  
                                                  EN1_01(-)1                                         
                                                  ggATTAC                                            
                                                GATA2_01(+)0.971                                     
                                                tggGATTAca                                           
                                                GATA1_01(+)0.985                                     
                                                tggGATTAca                                           
                                               PITX2_Q2(-)1                                          
                                               ctggGATTAca                                           
                                               CRX_Q4(-)1                                            
                                               ctggGATTAcagg                                         
                                             IK2_01(+)1                                              
                                             tgcTGGGAttac                                            
                                            EN1_01(+)0.917                                           
                                            GTGCTgg                                                  
                                  PEA3_Q6(+ )0.937      SP1_01(+)0.949                               
                                  gCCTCCc               caGGCGTgtg                                   
                    -60       |         -40        |         -20                                     
Mouse     -7575     atctgcctgtCTCTGCCTCCCAA-GTGCTGGGATTACAGGCGTGTGCCACCaccgcctggc     -7516     Mouse
                              ||| ||||||||| |||||||||||||||||||| ||||||                              
Human     -5928     atccgcccacCTCAGCCTCCCAAAGTGCTGGGATTACAGGCGTGAGCCACCgcgcctggcc     -5868     Human
                     -60       |         -40       |         -20                                     
                                  gCCTCCc         ggATTAC                                            
                                  PEA3_Q6(+)0.937 EN1_01(-)1                                         
                                            GTGCTgg                                                  
                                            EN1_01(+)0.917                                           
                                             tgcTGGGAttac                                            
                                             IK2_01(+)1                                              
                                               ctggGATTAcagg                                         
                                               CRX_Q4(-)1                                            
                                               ctggGATTAca                                           
                                               PITX2_Q2(-)1                                          
                                                tggGATTAca                                           
                                                GATA1_01(+)0.985                                     
                                                tggGATTAca                                           
                                                GATA2_01(+)0.971                                     
                                                        caGGCGTgag                                   
                                                        SP1_01(+)0.949                               
                                                        cagGCGTGagc                                  
                                                        WHN_B(-)0.967                                
