# Supplementary material for: Transcriptional double-autorepression feedforward circuits act for multicellularity and nervous system development
Source: BMC Genomics. 2011 May 11;12:228. doi: 10.1186/1471-2164-12-228 (PMC3116505; doi:10.1186/1471-2164-12-228)
Supplement: Additional file 4 — Alignments of conserved blocks for 5169 human-mouse orthologs with conserved TFBSs. The location and motif information for 386237 TFBSs are displayed in a character-based alignment-embedded layout. Each file name stands for a gene symbol and the file contains the alignments of conserved blocks with TFBS information for the corresponding gene. Each alignment is not interleaved. The graphical alignments with TFBS information for the 5169 human-mouse ortholog pairs are provided in a browsable format at our website http://genet.med.kagawa-u.ac.jp/pub/HMO_5169/List.htm, together with the character-based alignments with TFBSs and raw sequences contained in Additional files 4 and 2 respectively. [file 1471-2164-12-228-S4.ZIP › Additional_file_4/Text-based_Alignments/AKAP3.aln.txt]

---------- AKAP3 ----------

                                   HSF2_01(+)0.99                         
                                   TGAAAatccg                             
                              AP2REP_01(-)0.932                           
                              tcTACTG                                     
                             CEBPB_01(+)0.972                             
                             ttctactGAAAAtc                               
                        |         -20                                     
Mouse     -687      catatgaattTCTACTGAAAATCCgagatatggg      -654     Mouse
                              ||||||||||||||                              
Human     -364      gttttgagtgTCTACTGAAAATCCtgtgagtgca      -331     Human
                        |         -20                                     
                             gtctactGAAAAtc                               
                             CEBPB_01(+)0.972                             
                              tcTACTG                                     
                              AP2REP_01(-)0.932                           
                                   TGAAAatcct                             
                                   HSF2_01(+)0.99                         


                                   IK2_01(+)1                               
                                   ccaTGGGAaaag                             
                              YY1_01(+)0.998                                
                              attgGCCATgggaaaag                             
                             YY1_01(-)0.996                                 
                             gattggccATGGGaaaa                              
                          |         -20                                     
Mouse     -1212     ggagggggagATTGGCCATGGGAAAAgaaagtgagg     -1177     Mouse
                              ||||||||||||||||                              
Human     -3083     tctattggccATTGGCCATGGGAAAActtcacagct     -3048     Human
                          |         -20                                     
                             cattggccATGGGaaaa                              
                             YY1_01(-)0.996                                 
                              attgGCCATgggaaaac                             
                              YY1_01(+)0.998                                
                                   ccaTGGGAaaac                             
                                   IK2_01(+)1                               


                               GATA2_01(+)0.995                       
                               taaGATACct                             
                               GATA1_01(+)0.993                       
                               taaGATACct                             
                              -20                                     
Mouse     -2445     gcagaacgtaATAAGATACCtttattatgt     -2416     Mouse
                              ||||||||||                              
Human     -3339     aaacattaacATAAGATACCaaagaaaatt     -3310     Human
                              -20                                     
                               taaGATACca                             
                               GATA1_01(+)0.993                       
                               taaGATACca                             
                               GATA2_01(+)0.995                       


                                                                           PEA3_Q6(-)0.937                                                                                                               
                                                                           aGGAGGg                                                                                                                       
                                                                        TFIII_Q6(+)1                                                                                                                     
                                                                        ggcaGGAGG                                                                                                                        
                                                                      SP1_01(+)0.972                                                                                                                     
                                                                      atGGCAGgag                                                                                                                         
                                                               YY1_01(+)0.906                 GATA2_01(+)1                                                                                               
                                                               atatTACATggcaggag              aggGATAGtg                                                                                                 
                                                               EN1_01(-)1 CKROX_Q2(-)1        GATA1_01(+)1                                          GATA2_01(-)0.987                                     
                                                               atATTAC    cagGAGGGg           aggGATAGtg                                            acCCATCctc                                           
                                                              YY1_01(-)0.998               IK2_01(+)0.969                                           GATA1_01(-)1                                         
                                                              tatattacATGGCagga            cttAGGGAtagt                                             acCCATCctc                                           
                    -160      |         -140       |         -120      |         -100      |         -80       |         -60       |         -40       |         -20                                     
Mouse     -3187     aattcagtcaTTTCTCTCTGTCTTTCT-TTGCAGAGTCCTTATATATTACATGGCAGGAGGGGTGGGTAGACTTAGGGATAGTGAAGACACCAATAAGGCTCATTCGGAGTCTTCCTTGTATCTCAAAACCCATCCTCAATAAGGGTAAGTaagcacgcca     -3028     Mouse
                              ||| ||| ||||||||  ||||||| ||||||||  ||||||||||||||||  ||||| ||| |||||||||||||||| ||||||   | ||   |||  |||||  ||||||| |||| ||||||  |||| ||||||                              
Human     -3842     attagtcattTTTATCTGTGTCTTTCCATTGCAGATTCCTTATA--TTACATGGCAGGAGGG--GGGTAAACTGAGGGATAGTGAAGACAACAATAA-ATTAATCAAGAGCTTTCCTCATATCTCAGAACCTATCCTCTGTAAGAGTAAGTgatcacataa     -3687     Human
                          |         -140      |         -120        |         -100        |         -80       |          -60       |         -40       |         -20                                     
                                                            tata  ttacATGGCagga            ctgAGGGAtagt                                             acCTATCctc                                           
                                                            YY1_  01(-)0.998               IK2_01(+)0.969                                           GATA1_01(-)1                                         
                                                             atA  TTAC    cagGAGGG  g         aggGATAGtg                                            acCTATCctc                                           
                                                             EN1  _01(-)1 CKROX_Q2  (-)1      GATA1_01(+)1                                          GATA2_01(-)1                                         
                                                             ata  tTACATggcaggag              aggGATAGtg                                                                                                 
                                                             YY1  _01(+)0.906                 GATA2_01(+)1                                                                                               
                                                                      atGGCAGgag                                                                                                                         
                                                                      SP1_01(+)0.9  72                                                                                                                   
                                                                        ggcaGGAGG                                                                                                                        
                                                                        TFIII_Q6(+  )1                                                                                                                   
                                                                           aGGAGGg                                                                                                                       
                                                                           PEA3_Q6  (-)0.937                                                                                                             


                              TEF1_Q6(-)1                                                
                              cATTCC                                                     
                             -40       |         -20                                     
Mouse     -3486     aaggctctccCATTCCACCTGCTTACCTTCCAGCTTCCTcgtaaagtgt     -3438     Mouse
                              ||||||| ||  ||  |||||| ||||||                              
Human     -4167     gcttattcttCATTCCAGCTATTTTTCTTCCAACTTCCTattcaagcaa     -4119     Human
                             -40       |         -20                                     
                              cATTCC                                                     
                              TEF1_Q6(-)1                                                


                               PEA3_Q6(-)1                                       
                               aGGAAGt                                           
                     -40       |         -20                                     
Mouse     -3604     gagctgggctAAGGAAGTTAGTTGAACTGGAttcatggctt     -3564     Mouse
                              |||||||||| || | |||||                              
Human     -4295     gaactaaaacAAGGAAGTTAATTAATCTGGAagatatctat     -4255     Human
                     -40       |         -20                                     
                               aGGAAGt                                           
                               PEA3_Q6(-)1                                       


                                                                                                 GATA2_01(+)0.979                                
                                                                                                 caaGATGAgt                                      
                                                                                                 GATA1_01(+)0.988                                
                                                                                                 caaGATGAgt                                      
                         -100      |         -80       |         -60       |         -40       |         -20                                     
Mouse     -4154     aggacttttcTATTCACTCTTTCAACAGAAAATTACTAAGCACCAACGTTAAAGGTACTATCTATTGTGAGGAATACCAAGATGAGTTAGAAAATtgctttgtct     -4050     Mouse
                              |||||| |||| || |||| ||||| | ||| ||||  |||| | ||||| ||| | | ||| |||||||||||| |  ||||||                              
Human     -4668     aggtggtgcaTATTCATTCTTCCAGCAGATAATTATTGAGCTCCAATTTTAA-GATACTAGCTACTATAAGGCATACCAAGATGAATAGGAAAATgcctctcccc     -4565     Human
                        -100      |         -80       |         -60        |         -40       |         -20                                     
                                                                                                 caaGATGAat                                      
                                                                                                 GATA1_01(+)0.988                                
                                                                                                 caaGATGAat                                      
                                                                                                 GATA2_01(+)0.979                                


                                   SP1_01(-)0.912                                   
                                   agcAAGCCat                                       
                             CEBPB_01(+)0.985                                       
                             catttgaGCAAGcc                                         
                        -40       |         -20                                     
Mouse     -4242     gtcatgactcATTTGAGCAAGCCATTTCTTTTTTgttccaggtt     -4199     Mouse
                              ||||||||||||| | | ||||||                              
Human     -4754     gccatagtaaATTTGAGCAAGCCGTCTGTTTTTTtgtccttgga     -4711     Human
                        -40       |         -20                                     
                             aatttgaGCAAGcc                                         
                             CEBPB_01(+)0.985                                       
                                   agcAAGCCgt                                       
                                   SP1_01(-)0.912                                   


                                                     ELF1_Q6(+)1                                  
                                                     ggaatAGGAAga                                 
                            |         -40       |         -20                                     
Mouse     -4368     aacattttggGATGTTCATTTCTTACCATTACTGGAATAGGAAGATCTaatgataaag     -4311     Mouse
                              |||||| |||| ||   | || |||||||||||| |||                              
Human     -4900     gcacttttaaGATGTTGATTTATTTGTACTAGTGGAATAGGAAGGTCTgttagtaaat     -4843     Human
                            |         -40       |         -20                                     
                                                     ggaatAGGAAgg                                 
                                                     ELF1_Q6(+)1                                  


                               EN1_01(+)0.922                                        
                               GTTTTaa                                               
                         -40       |         -20                                     
Mouse     -4549     caacttggggAGTTTTAACAGACTAAAACAAGCTTtgtgtttgca     -4505     Mouse
                              |||||||| || | |||||||||||                              
Human     -5060     acagacaggaAGTTTTAAAAGTCCAAAACAAGCTTcatgatgcag     -5016     Human
                         -40       |         -20                                     
                               GTTTTaa                                               
                               EN1_01(+)0.922                                        


                                        GATA2_01(-)0.972                         
                                        aaAAATCtga                               
                                        GATA1_01(-)0.987                         
                                        aaAAATCtga                               
                     -40       |         -20                                     
Mouse     -4765     ggaaatgtgtACATTAATTTAAAAATCTGAAaagcttcata     -4725     Mouse
                              ||||| ||||| |||||||||                              
Human     -5146     attatgagaaACATTGATTTAGAAATCTGAAtgtcattatc     -5106     Human
                     -40       |         -20                                     
                                        agAAATCtga                               
                                        GATA1_01(-)0.987                         
                                        agAAATCtga                               
                                        GATA2_01(-)0.972                         


                              MYOGENIN_Q6(-)1                       
                              cAGCTGcc                              
                            -20                                     
Mouse     -5689     gccacctcccCAGCTGCCctcacattgg     -5662     Mouse
                              ||||||||                              
Human     -5442     gaaaatttcaCAGCTGCCagaatgttat     -5415     Human
                            -20                                     
                              cAGCTGcc                              
                              MYOGENIN_Q6(-)1                       


                                        POU1F1_Q6(+)1                                  
                                        tTGAATaaac                                     
                           -40       |         -20                                     
Mouse     -6399     aaatgaatacTAAAATTTGGTTGAATAAACTTCAAAAtgtatgaagg     -6353     Mouse
                              |||||  ||||||||| ||| ||||||                              
Human     -5779     aaactagtaaTAAAACCTGGTTGAATGAACCTCAAAActcgatcaag     -5733     Human
                           -40       |         -20                                     
                                        tTGAATgaac                                     
                                        POU1F1_Q6(+)1                                  


                             ELF1_Q6(-)1                               
                             gcTTCCTgcttc                              
                     |         -20                                     
Mouse     -6917     tcaatctcggCTTCCTGCTTCtgcccagcca     -6887     Mouse
                              |||||||||||                              
Human     -6278     aggggccttaCTTCCTGCTTCcccatttgat     -6248     Human
                     |         -20                                     
                             acTTCCTgcttc                              
                             ELF1_Q6(-)1                               


                                                                                                        PEA3_Q6(-)1                                                                                                                                                                                                         
                                                                                                        tGGAAGg                                                                                                                                                                                                             
                                                                                                                                                           YY1_01(+)0.922                                                                                                                                                   
                                                                                                                                                           catcTTCATtgacttta                                                                                                                                                
                                                                                                                                                         HSF2_01(-)0.992                                                                                                                                                    
                                                                                                                                                         agcatCTTCA                                                                                                                                                         
                                                                                                                                                        GATA2_01(-)0.982                                                                                                                                                    
                                                                                                                                                        caGCATCttc                                                                                                                                                          
                                                                                                                                                        GATA1_01(-)0.993                                                                                                                                                    
                                                                                                                                                        caGCATCttc                                                                                                                                                          
                                                                                                                                                     YY1_01(+)0.906                                                                                                                                                         
                                                                                                                                                     tcccAGCATcttcattg                                                                                                                                                      
                                                                                                                                                   TEF1_Q6(-)0.972                                                                                                                                                          
                                                                                                                                                   cATCCC                                                                                                                                                                   
                                                                                                                                                  PEA3_Q6(+)1                                   AP2REP_01(+)0.907                                                                                                           
                                                                                                                                                  aCATCCc                                       CTGTGgt                                                                                                                     
                                                                                                                                                 IK2_01(-)1                                                                                                       GATA2_01(-)0.971                                          
                                                                                                                                                 aacaTCCCAgca                                                                                                     tcTGATCccc                                                
                                                                                                                                         PR_01(-)1                                                                                                                GATA2_01(+)0.974                                          
                                                                                                                                         tgagtaaGAACAtcccagcatcttcat                                                                                              tctGATCCcc                                                
                                                                                                                            GATA2_01(-)0.972    GATA2_01(-)0.98                                                                                                   GATA1_01(-)0.983                                          
                                                                                                                            caAGATCttc          gaACATCcca                                                                                                        tcTGATCccc                                                
                                            GATA2_01(+)0.98                                             PEA3_Q6(-)1         GATA2_01(+)0.972    GATA1_01(-)0.99               HSF2_01(-)1         EN1_01(+)0.926                                                  GATA1_01(+)0.988                                          
                                            agtGATGTca                                                  tGGAAGg             caaGATCTtc          gaACATCcca                    agtatATTCT          GTGGTtc                                                         tctGATCCcc                                                
                                            GATA1_01(+)0.99      GATA2_01(+)0.98                 STAT5A_01(+)0.995          GATA1_01(-)0.985   HSF2_01(+)0.997           NKX3A_01(+)1   HSF2_01(-)0.998                                                YY1_01(+)0.996                                                       
                                            agtGATGTca           tctGATGTca                      aggtgcatGGAAGgc            caAGATCttc         AGAACatccc                ttaaAAGTAtat   ggagtCTTCT                                                     acagCCCATtttctgat                                                    
                                           AP2REP_01(+)1         GATA1_01(+)0.99               YY1_01(-)1                   GATA1_01(+)0.985 YY1_01(+)0.906        CRX_Q4(-)0.9     P300_01(+)1                          TFIII_Q6(+)0.973            SP1_01(-)0.962        AP2REP_01(+)0.907                                
                                           CAGTGat               tctGATGTca                    ggaggtgcATGGAaggc            caaGATCTtc       taagAACATcccagcat     ttgaCTTTAaaag    ttctGGAGTcttct                       agagGTAGG                   aaaCAGCCca            CTGTGgt                                          
                          |         -260      |         -240      |         -220      |         -200      |         -180      |         -160      |         -140      |         -120      |         -100      |         -80       |         -60       |         -40       |         -20                                     
Mouse     -7205     gcctcacatgGTTGCTATAGAAACAGTGATGTCACTAGCTGCAATTCTGATGTCACTCCCTAGTGCCAACAAGGAGGAGGTGCATGGAAGGCTGGGGAGGGAAACAAGATCTTCAGCTGAGTAAGAACATCCCAGCATCTTCATTGACTTTAAAAGTATATTCTGGAGTCTTCTGTGGTTCCCTATAACAGAGCTTCAGAGGTAGGAAAGCCCATTGGGCTGGGAAAACAGCCCATTTTCTGATCCCCTGTGGTTAGAAAGGAGAAgtgatggaca     -6930     Mouse
                              ||||||||||| |||||||| |||| |  ||  ||||||||||||||| | ||| ||| ||||| |||||| ||||||||||    |   ||||||||||||| ||||||| ||||||||||||||||||||||||||||||||||||||||||||||||||| ||||||| ||||  |||  || |||||||||| || |  | ||| |||  |||||||||||||||||||||| |||||||| ||| ||||||                              
Human     -7059     cctcactactGTTGCTATAGAGACAGTGATATCACCAATTGTGATTCTGATGTCACTCTCCAGTCCCAGCAAGGGGGAGGTACATGGAAGGCCACAGGAAGAAACAAGATCTTGAGCTGAGCAAGAACATCCCAGCATCTTCATTGACTTTAAAAGTATATTCTGGAGTCTTCCGTGGTTCACTATTCCAGTACTACAGAGGTAGGTAATCTTACTGGACTGATAAAACAGCCCATTTTCTGATCCTCTGTGGTTGGAAGGGAGAAttcaatgaca     -6784     Human
                          |         -260      |         -240      |         -220      |         -200      |         -180      |         -160      |         -140      |         -120      |         -100      |         -80       |         -60       |         -40       |         -20                                     
                                           CAGTGat               tctGATGTca                    ggaggtacATGGAaggc            caaGATCTtg       caagAACATcccagcat     ttgaCTTTAaaag    ttctGGAGTcttcc                       agagGTAGG                   aaaCAGCCca            CTGTGgt                                          
                                           AP2REP_01(+)1         GATA1_01(+)0.99               YY1_01(-)1                   GATA1_01(+)0.985 YY1_01(+)0.906        CRX_Q4(-)0.9     P300_01(+)1                          TFIII_Q6(+)0.973            SP1_01(-)0.962        AP2REP_01(+)0.907                                
                                            agtGATATca           tctGATGTca                      aggtacatGGAAGgc            caAGATCttg         AGAACatccc                ttaaAAGTAtat   ggagtCTTCC                                                     acagCCCATtttctgat   CTGTGgt                                          
                                            GATA1_01(+)0.99      GATA2_01(+)0.98                 STAT5A_01(+)0.995          GATA1_01(-)0.985   HSF2_01(+)0.997           NKX3A_01(+)1   HSF2_01(-)0.997                                                YY1_01(+)0.996      AP2REP_01(+)0.907                                
                                            agtGATATca                                                  tGGAAGg             caaGATCTtg          gaACATCcca                    agtatATTCT          GTGGTtc                                                         tctGATCCtc                                                
                                            GATA2_01(+)0.994                                            PEA3_Q6(-)1         GATA2_01(+)0.972    GATA1_01(-)0.99               HSF2_01(-)1         EN1_01(+)0.926                                                  GATA1_01(+)0.988                                          
                                                                                                                            caAGATCttg          gaACATCcca                                                                                                        tcTGATCctc                                                
                                                                                                                            GATA2_01(-)0.972    GATA2_01(-)0.98                                                                                                   GATA1_01(-)0.983                                          
                                                                                                                                         tgagcaaGAACAtcccagcatcttcat                                                                                              tctGATCCtc                                                
                                                                                                                                         PR_01(-)1                                                                                                                GATA2_01(+)0.974                                          
                                                                                                                                                 aacaTCCCAgca                                                                                                     tcTGATCctc                                                
                                                                                                                                                 IK2_01(-)1                                                                                                       GATA2_01(-)0.971                                          
                                                                                                                                                  aCATCCc                                                                                                                         tGGAAGg                                   
                                                                                                                                                  PEA3_Q6(+)1                                                                                                                     PEA3_Q6(-)1                               
                                                                                                                                                   cATCCC                                                                                                                                                                   
                                                                                                                                                   TEF1_Q6(-)0.972                                                                                                                                                          
                                                                                                                                                     tcccAGCATcttcattg                                                                                                                                                      
                                                                                                                                                     YY1_01(+)0.906                                                                                                                                                         
                                                                                                                                                        caGCATCttc                                                                                                                                                          
                                                                                                                                                        GATA1_01(-)0.993                                                                                                                                                    
                                                                                                                                                        caGCATCttc                                                                                                                                                          
                                                                                                                                                        GATA2_01(-)0.982                                                                                                                                                    
                                                                                                                                                         agcatCTTCA                                                                                                                                                         
                                                                                                                                                         HSF2_01(-)0.992                                                                                                                                                    
                                                                                                                                                           catcTTCATtgacttta                                                                                                                                                
                                                                                                                                                           YY1_01(+)0.922                                                                                                                                                   


                                               POU1F1_Q6(-)0.985                                                      
                                               tgaaATCCAt                                                             
                                               GATA2_01(-)0.972                                                       
                                               tgAAATCcat                                                             
                                               GATA1_01(-)0.987                                                       
                                               tgAAATCcat                                                             
                            |         -60       |         -40       |         -20                                     
Mouse     -7406     atgttgataaTACTCTGCTGTTTTAAATGAAATCCATTGGGAAAGGCTTCCCCTCCCATACTCCCCCAtttcactcta     -7329     Mouse
                              |||||||||| ||||| || |||||||||| |||   | ||| |||| || |||||||                              
Human     -7692     acataatactTACTCTGCTGCTTTAAGTGGAATCCATTGGCAAAATGTCCCCTTCCCGTATTCCCCCAcctatattaa     -7615     Human
                            |         -60       |         -40       |         -20                                     
                                               tgGAATCcat                                                             
                                               GATA1_01(-)0.99                                                        
                                               tgGAATCcat                                                             
                                               GATA2_01(-)0.974                                                       
                                               tggaATCCAt                                                             
                                               POU1F1_Q6(-)0.985                                                      
