# Supplementary material for: Transcriptional double-autorepression feedforward circuits act for multicellularity and nervous system development
Source: BMC Genomics. 2011 May 11;12:228. doi: 10.1186/1471-2164-12-228 (PMC3116505; doi:10.1186/1471-2164-12-228)
Supplement: Additional file 4 — Alignments of conserved blocks for 5169 human-mouse orthologs with conserved TFBSs. The location and motif information for 386237 TFBSs are displayed in a character-based alignment-embedded layout. Each file name stands for a gene symbol and the file contains the alignments of conserved blocks with TFBS information for the corresponding gene. Each alignment is not interleaved. The graphical alignments with TFBS information for the 5169 human-mouse ortholog pairs are provided in a browsable format at our website http://genet.med.kagawa-u.ac.jp/pub/HMO_5169/List.htm, together with the character-based alignments with TFBSs and raw sequences contained in Additional files 4 and 2 respectively. [file 1471-2164-12-228-S4.ZIP › Additional_file_4/Text-based_Alignments/AKAP4.aln.txt]

---------- AKAP4 ----------

                                                                                                                                                                  GATA2_01(-)0.979                                  
                                                                                                                                                                  agTCATCgca                                        
                                                                                                                                                               YY1_01(+)0.92                                        
                                                                                                                                                               aagaGTCATcgcagcat                                    
                                                                                                                                                             HSF2_01(+)0.997                                        
                                                                                                                                                             GGAAGagtca                                             
                                                                                                                                                             CREL_01(-)0.952                                        
                                                                                                                                                             GGAAGagtca                                             
                                                            EN1_01(+)0.93                                                                                   PEA3_Q6(-)1     PEA3_Q6(+)1                             
                                                            GTGATgt                                                                                         tGGAAGa         gCATCCa                                 
                                                           GATA2_01(+)0.98                                                                             ELK1_01(+)1        GATA2_01(-)0.982                          
                                                           agtGATGTca                                                                                  cagactGGAAGagtca   caGCATCcaa                                
                                               CEBPB_01(+)0.966                                                                                        AP2REP_01(-)0.918  GATA1_01(-)0.993                          
                                               ctctataGAAACag                                                                                          caGACTG            caGCATCcaa                                
                                            EN1_01(+)0.917 GATA1_01(+)0.99                                                                         SP1_01(+)0.972 GATA1_01(-)0.988                                  
                                            GTTCTct        agtGATGTca                                                                              gaGGCAGact     agTCATCgca                                        
                     |         -160      |         -140      |         -120      |         -100       |         -80       |         -60       |         -40       |         -20                                     
Mouse     -191      ggccaaccatTTTGTCCTGTCATTGTTCTCTATAGAAACAGTGATGTCATGAATTTTAAGTTCTAGTACCAGCTAGCAA-CTAGGCTTCAGGAGAGTATGGAGGGTTGAAGAAAGACCTAACATCTTGAGGCAGACTGGAAGAGTCATCGCAGCATCCAAATtctccaaaag       -21     Mouse
                              ||||| |||||| |||||||||||||||| ||||||||| |||     |  ||| ||||||||| |||  | |||||  ||||| | |||||| |||||||||| |   |  ||||||||||||||||||||||||||| ||||||||||||                              
Human     -192      gccctccatcTTTGTGCTGTCACTGTTCTCTATAGAAACGGTGATGTCAAGAAGAGGTAACTCTGGTACCAGCTGGCAGTCAAGGCTGTAGGAGGGCATGGAGAGTTGAAGAAAAAAGCAGTATCTTGAGGCAGACTGGAAGAGTCATCACAGCATCCAAATcaacaagaaa       -21     Human
                      |         -160      |         -140      |         -120      |         -100      |         -80       |         -60       |         -40       |         -20                                     
                                            GTTCTct        ggtGATGTca                                                                              gaGGCAGact     agTCATCaca                                        
                                            EN1_01(+)0.917 GATA1_01(+)0.99                                                                         SP1_01(+)0.972 GATA1_01(-)0.988                                  
                                               ctctataGAAACgg                                                                                          caGACTG            caGCATCcaa                                
                                               CEBPB_01(+)0.966                                                                                        AP2REP_01(-)0.918  GATA1_01(-)0.993                          
                                                           ggtGATGTca                                                                                  cagactGGAAGagtca   caGCATCcaa                                
                                                           GATA2_01(+)0.98                                                                             ELK1_01(+)1        GATA2_01(-)0.982                          
                                                            GTGATgt                                                                                         tGGAAGa         gCATCCa                                 
                                                            EN1_01(+)0.93                                                                                   PEA3_Q6(-)1     PEA3_Q6(+)1                             
                                                                                                                                                             GGAAGagtca                                             
                                                                                                                                                             CREL_01(-)0.952                                        
                                                                                                                                                             GGAAGagtca                                             
                                                                                                                                                             HSF2_01(+)0.997                                        
                                                                                                                                                               aagaGTCATcacagcat                                    
                                                                                                                                                               YY1_01(+)0.92                                        
                                                                                                                                                                  agTCATCaca                                        
                                                                                                                                                                  GATA2_01(-)0.979                                  


                                                                                                  CRX_Q4(+)0.911                              
                                                                                                  ggctTAAGTcttt                               
                     -100      |         -80       |         -60        |         -40       |         -20                                     
Mouse     -324      aatggatataGATAATTCTCTAAAACATACTACAGCCAACAATG-ATCACTGGCCAAAATGGAAAACAGTAAGTGGGGGGCTTAAGTCTTTTtcatgatttg      -224     Mouse
                              ||||| ||||||| ||||||| ||||||||||   | ||||||||| | || |||| | ||||||| |  ||||||||||||                              
Human     -407      aagtgtaatgGATAAATCTCTAACACATACTGCAGCCAACAAACCAGCACTGGCCAGATTG-AAAAGATTAAGTGGAG--CTTAAGTCTTTTcatggcctag      -309     Human
                             |         -80       |         -60       |         -40        |           -20                                     
                                                                                                ag  ctTAAGTcttt                               
                                                                                                CR  X_Q4(+)0.911                              


                                      TEF1_Q6(-)0.943                             
                                      cATCTC                                      
                                   GATA2_01(-)0.98                                
                                   gaACATCtca                                     
                                   GATA1_01(-)0.99                                
                                   gaACATCtca                                     
                      -40       |         -20                                     
Mouse     -508      ctgtattatcTAGGGGAACATCTCAAATGATTctgggtttgg      -467     Mouse
                              ||||||| |||||||| |||||                              
Human     -600      ggaactctttTAGGGGATCATCTCAACTGATTgttaattcag      -559     Human
                      -40       |         -20                                     
                                   gaTCATCtca                                     
                                   GATA1_01(-)0.988                               
                                   gaTCATCtca                                     
                                   GATA2_01(-)0.979                               
                                      cATCTC                                      
                                      TEF1_Q6(-)0.943                             


                                HSF2_01(+)1                          
                                AGAATttgct                           
                             -20                                     
Mouse     -4468     atttgcccagAAAGAATTTgctcatgtag     -4440     Mouse
                              |||||||||                              
Human     -1267     attgctgccaAAAGAATTTactgtttgtt     -1239     Human
                             -20                                     
                                AGAATttact                           
                                HSF2_01(+)1                          


                              MSX1_01(+)0.928                         
                              ttcTATGTg                               
                              -20                                     
Mouse     -6912     gagtctatgaTTCTATGTGGctgggtacca     -6883     Mouse
                              ||||||||||                              
Human     -6697     gaccaagcacTTCTATGTGGtcctggggct     -6668     Human
                              -20                                     
                              ttcTATGTg                               
                              MSX1_01(+)0.928                         
