# Supplementary material for: Transcriptional double-autorepression feedforward circuits act for multicellularity and nervous system development
Source: BMC Genomics. 2011 May 11;12:228. doi: 10.1186/1471-2164-12-228 (PMC3116505; doi:10.1186/1471-2164-12-228)
Supplement: Additional file 4 — Alignments of conserved blocks for 5169 human-mouse orthologs with conserved TFBSs. The location and motif information for 386237 TFBSs are displayed in a character-based alignment-embedded layout. Each file name stands for a gene symbol and the file contains the alignments of conserved blocks with TFBS information for the corresponding gene. Each alignment is not interleaved. The graphical alignments with TFBS information for the 5169 human-mouse ortholog pairs are provided in a browsable format at our website http://genet.med.kagawa-u.ac.jp/pub/HMO_5169/List.htm, together with the character-based alignments with TFBSs and raw sequences contained in Additional files 4 and 2 respectively. [file 1471-2164-12-228-S4.ZIP › Additional_file_4/Text-based_Alignments/AKAP5.aln.txt]

---------- AKAP5 ----------

                                   GATA2_01(-)0.979                                                                      
                                   tcTCATCagg                                                                            
                                   GATA1_01(-)0.988                             HSF2_01(-)0.99                           
                                   tcTCATCagg                                   agtgcTTTCA                               
                     -80       |         -60       |         -40       |         -20                                     
Mouse     -275      aaccctacttTTTTCTCTCATCAGGTTGGGCTTCAAATAAAGAAGAAGTTGAGCCAGGAAAGTGCTTTCATtcaaagagta      -195     Mouse
                              ||||||||||||||||||  ||| |||||||| | || || | |||   ||| ||||||||                              
Human     -287      taccactttcTTTTCTCTCATCAGGTTGATCTTTAAATAAAGCAAAAATTTATCCAAAGAAGGGCTTTCATcaagaaatta      -207     Human
                     -80       |         -60       |         -40       |         -20                                     
                                   tcTCATCagg                                   agggcTTTCA                               
                                   GATA1_01(-)0.988                             HSF2_01(-)0.99                           
                                   tcTCATCagg                                                                            
                                   GATA2_01(-)0.979                                                                      


                              CRX_Q4(+)0.948                             
                              aaaaTAATAggct                              
                       |         -20                                     
Mouse     -481      gtttatattaAAAATAATAGGCTtcctccaggc      -449     Mouse
                              |||||||||||||                              
Human     -325      gtctccacagAAAATAATAGGCTcatagtgaaa      -293     Human
                       |         -20                                     
                              aaaaTAATAggct                              
                              CRX_Q4(+)0.948                             


                                             CRX_Q4(-)0.907                                                                                             
                                             gaaaCCTTAtgct                                                                                              
                                         IRF1_Q6(-)0.904                                                                                                
                                         AACAGaa                                                                                                        
                                        ICSBP_Q6(+)1                                                                                                    
                                        gaacaGAAACct                                                                                                    
                                     EN1_01(-)0.917                                                                                                     
                                     ttAGAAC                                                                                                            
                                 PR_01(-)1                                                                      GATA2_01(-)0.979                        
                                 atttttaGAACAgaaaccttatgctac                                                    ccTCATCtag                              
                              IRF1_Q6(+)0.975                                                CRX_Q4(+)0.907     GATA1_01(-)0.988                        
                              taCATTT                                                        cttcTAACTctgg      ccTCATCtag                              
                      |         -100      |         -80       |         -60       |         -40       |         -20                                     
Mouse     -946      gaaatgtatgTACATTTTTAGAACAGAAACCTTATGCTACAATAGAACGAACACCAGAGAGTCAGATTTTCTACTTCTAACTCTGGCTAGGTCCTCATCTAGctgaaggctt      -835     Mouse
                              |||||||||||||||||||||||||| || ||| |    || || ||||||||| | | |||| ||||||||||||||| | ||| ||||||                              
Human     -846      tgatggaacaTACATTTTTAGAACAGAAACCTTATGTTATAATGG---TAAAACTAGAGAGTCAAAGTCTCTAGTTCTAACTCTGGCTATGACCTTATCTAGttgcatggct      -738     Human
                             -100      |         -80       |            -60       |         -40       |         -20                                     
                              taCATTT                                                        gttcTAACTctgg      ccTTATCtag                              
                              IRF1_Q6(+)0.975                                                CRX_Q4(+)0.907     GATA1_01(-)0.988                        
                                 atttttaGAACAgaaaccttatgttat                                                    ccTTATCtag                              
                                 PR_01(-)1                                                                      GATA2_01(-)0.992                        
                                     ttAGAAC                                                                                                            
                                     EN1_01(-)0.917                                                                                                     
                                        gaacaGAAACct                                                                                                    
                                        ICSBP_Q6(+)1                                                                                                    
                                         AACAGaa                                                                                                        
                                         IRF1_Q6(-)0.904                                                                                                
                                             gaaaCCTTAtgtt                                                                                              
                                             CRX_Q4(-)0.907                                                                                             


                                    POU1F1_Q6(+)0.987                             
                                    aTGTATgtga                                    
                                 TEF1_Q6(+)0.943                                  
                                 GAGATg                                           
                                GATA2_01(+)0.98                                   
                                agaGATGTat                                        
                                GATA1_01(+)0.99                                   
                                agaGATGTat                                        
                      -40       |         -20                                     
Mouse     -1200     gcggtgcaggTTAGAGATGTATGTGAAAGTGCtcagcgctgc     -1159     Mouse
                              |||||||||||||| |||||||                              
Human     -1090     gtggtgaggaTTAGAGATGTATGTAAAAGTGCatgcactgcc     -1049     Human
                      -40       |         -20                                     
                                agaGATGTat                                        
                                GATA1_01(+)0.99                                   
                                agaGATGTat                                        
                                GATA2_01(+)0.98                                   
                                 GAGATg                                           
                                 TEF1_Q6(+)0.943                                  
                                    aTGTATgtaa                                    
                                    POU1F1_Q6(+)0.987                             


                                               IRF1_Q6(+)0.98                        
                                               tcCAGTT                               
                         -40       |         -20                                     
Mouse     -1820     ttagctcttaAAACGGTTTTTCAGGGTTCCAGTTCtacagagaat     -1776     Mouse
                              |||| | ||||||||||||||||||                              
Human     -1723     cttagatcatAAACTGATTTTCAGGGTTCCAGTTCcttctacagt     -1679     Human
                         -40       |         -20                                     
                                               tcCAGTT                               
                                               IRF1_Q6(+)0.98                        


                              EN1_01(+)0.917                           
                              GTTCTag                                  
                     |         -20                                     
Mouse     -1959     ctgggttctaGTTCTAGTGCTagggtgtgtg     -1929     Mouse
                              |||||||||||                              
Human     -1870     atcagcttagGTTCTAGTGCTcactgaaaca     -1840     Human
                     |         -20                                     
                              GTTCTag                                  
                              EN1_01(+)0.917                           


                                IRF1_Q6(+)0.975                                
                                ctCATTT                                        
                             |         -20                                     
Mouse     -2068     ccggaatataATCTCATTTGAATATTTCTtctattaata     -2030     Mouse
                              ||||||||| |||||||||                              
Human     -1980     actcctaaacATCTCATTTCAATATTTCTattatgtggt     -1942     Human
                             |         -20                                     
                                ctCATTT                                        
                                IRF1_Q6(+)0.975                                


                                IRF1_Q6(+)0.975                                                                  
                                atCATTT                                                                          
                            YY1_01(+)0.922                                                                       
                            gtgaATCATttgcagtc                                                                    
                            GATA2_01(-)0.974                                                                     
                            gtGAATCatt                                                                           
                            GATA1_01(-)0.99                                                                      
                            gtGAATCatt                                                                           
                       |         -60       |         -40       |         -20                                     
Mouse     -2243     aggtaaaggtGAATCATTTGCAGTCTTAACACTCTGCAAAGTTTTAATGCCTGCAGGCTGCATcctttccctg     -2171     Mouse
                              ||||||||||||||| | ||| |||||||||||||| || || ||| ||||||                              
Human     -2165     ggttaagagcGAATCATTTGCAGTC-TGACATTCTGCAAAGTTTTATTGTCTACAGACTGCATtattttccct     -2094     Human
                      |         -60       |          -40       |         -20                                     
                            gcGAATCatt                                                                           
                            GATA1_01(-)0.99                                                                      
                            gcGAATCatt                                                                           
                            GATA2_01(-)0.974                                                                     
                            gcgaATCATttgcagtc                                                                    
                            YY1_01(+)0.922                                                                       
                                atCATTT                                                                          
                                IRF1_Q6(+)0.9 75                                                                 


                                                                                                                                                                      HSF2_01(-)0.995                                                
                                                                                                                                                                      ggaagCTTCG                                                     
                                                                                                                                                                  PEA3_Q6(-)0.937                                                    
                                                                                                                                                                  aGGAGGa                                                            
                                                                                                                                                                  ETS2_B(+)1                                                         
                                                                                                                                                                  aggAGGAAgcttcg                                                     
                                                                                                                                                                ETS1_B(+)0.907                                                       
                                                                                                                                                                ccAGGAGgaagcttc                                                      
                                                                                                                                                                ELF1_Q6(+)1                                                          
                                                                                                                                                                ccaggAGGAAgc                                                         
                                                                             HSF2_01(-)0.995                                                                PEA3_Q6(+)0.937                                                          
                                                                             ggtatTTTCC                                                                     tCCTCCa                                                                  
                                                                             CREL_01(+)1                                       WHN_B(-)1                 TFIII_Q6(-)0.919                                                            
                                                                             ggtatTTTCC                                        gggGCGTCaag               CCTTCctcc                                                                   
                                                                           ETS1_B(-)1                                          SP1_01(+)0.9     49       PEA3_Q6(+)1  HSF2_01(+)0.997                                                
                                                                           ccggtattTTCCTtt                                     ggGGCGTcaa                cCTTCCt      GGAAGcttcg                                                     
                                                                    LRF_Q2(+)1                                                 LRF_Q2(-)0.9     43       ELF1_Q6(-)1  CREL_01(-)0.952                                                
                                                                    cacgCCCCC                                                  GGGGCgtca                 ccTTCCTccagg GGAAGcttcg                                                     
                                                                   LRF_Q2(+)0.943                GATA2_01(-)0.992            L RF_Q2(-)0.91     1       CEBPB_01(-)0.95                                                              
                                                                   ccacGCCCC                     ctTTATCctg                  A GGGGcgtc                 tcCTTCCtccagga                                                               
                                                                  SP1_01(-)0.949             CRX_Q4(-)0.9  ETS1_B(-)0.907    C REB_Q2(-)1            ETS2_B(-)1      PEA3_Q6(-)1                                                     
                                                                  tccACGCCcc                 agcaCTTTAtcct agctctgtCTCCTgc   a ggggCGTCAag           gaatccTTCCTcca  aGGAAGc                                                         
                                                                 WHN_B(+)0.967   ELF1_Q6(-)1     GATA1_01(-)0.988  SP1_01(-)0. 972                 ETS1_B(-)1      ETS1_B(+)1                EN1_01(+)0.917                          
                                                                 ttcCACGCccc     ttTTCCTttctg    ctTTATCctg        ctcCTGCCat                      gagaatccTTCCTcc ggAGGAAgcttcgcg           GTGCTgg                                 
                       -180      |         -160      |         -140      |         -120      |         -100      |         -80        |              -60       |         -40       |         -20                                     
Mouse     -2565     ccgggctatgATAGTTCTGCAGATAGCTTGAAGCTGGGCTATCTATTCCACGCCCCCGGTATTTTCCTTTCTGAGCACTTTATCCTGAGCTCTGTCTCCTGCCATA-GGGGCGTCAAGC-----TTGGAGAATCCTTCCTCCAGGAGGAAGCTTCGCGGTTCGTGTCTAGTGCTGGGAAgggttccttg     -2383     Mouse
                              ||| ||||||||| ||| |||||||||| ||||| |||||||||||||| |||||||||| |||| ||||||||||| |||||||||||||||||| ||||||||||||     || |||| |||||||||||||||||||||||| ||| ||| ||| ||||||||||                              
Human     -2485     ccattacattATAATTCTGCAGACAGCCTGAAGCTGGGTTATCTGTTCCACGCCCCCGGCATTTTCCTTTTTGAGTACTTTATCCTGCGCTCTGTCTCCTGCCATAAGGGGCGTCAAGCCAGAATTCGAGATTCCTTCCTCCAGGAGGAAGCTTCGTGGTCCGTATCTGGTGCTGGGAAagatgcattg     -2297     Human
                             -180      |         -160      |         -140      |         -120      |         -100      |         -80       |         -60       |         -40       |         -20                                     
                                                                 ttcCACGCccc     ttTTCCTttttg    ctTTATCctg        ctcCTGCCat                      gagattccTTCCTcc ggAGGAAgcttcgtg           GTGCTgg                                 
                                                                 WHN_B(+)0.967   ELF1_Q6(-)1     GATA1_01(-)0.988  SP1_01(-)0.972                  ETS1_B(-)1      ETS1_B(+)1                EN1_01(+)0.917                          
                                                                  tccACGCCcc                 agtaCTTTAtcct cgctctgtCTCCTgc    aggggCGTCAag           gattccTTCCTcca  aGGAAGc                                                         
                                                                  SP1_01(-)0.949             CRX_Q4(-)0.9  ETS1_B(-)0.907     CREB_Q2(-)1            ETS2_B(-)1      PEA3_Q6(-)1                                                     
                                                                   ccacGCCCC                     ctTTATCctg                   AGGGGcgtc                 tcCTTCCtccagga                                                               
                                                                   LRF_Q2(+)0.943                GATA2_01(-)0.992             LRF_Q2(-)0.911            CEBPB_01(-)0.95                                                              
                                                                    cacgCCCCC                                                  GGGGCgtca                 ccTTCCTccagg GGAAGcttcg                                                     
                                                                    LRF_Q2(+)1                                                 LRF_Q2(-)0.943            ELF1_Q6(-)1  CREL_01(-)0.952                                                
                                                                           ccggcattTTCCTtt                                     ggGGCGTcaa                cCTTCCt      GGAAGcttcg                                                     
                                                                           ETS1_B(-)1                                          SP1_01(+)0.949            PEA3_Q6(+)1  HSF2_01(+)0.997                                                
                                                                             ggcatTTTCC                                        gggGCGTCaag               CCTTCctcc                                                                   
                                                                             CREL_01(+)1                                       WHN_B(-)1                 TFIII_Q6(-)0.919                                                            
                                                                             ggcatTTTCC                                                                     tCCTCCa                                                                  
                                                                             HSF2_01(-)0.995                                                                PEA3_Q6(+)0.937                                                          
                                                                                                                                                                ccaggAGGAAgc                                                         
                                                                                                                                                                ELF1_Q6(+)1                                                          
                                                                                                                                                                ccAGGAGgaagcttc                                                      
                                                                                                                                                                ETS1_B(+)0.907                                                       
                                                                                                                                                                  aggAGGAAgcttcg                                                     
                                                                                                                                                                  ETS2_B(+)1                                                         
                                                                                                                                                                  aGGAGGa                                                            
                                                                                                                                                                  PEA3_Q6(-)0.937                                                    
                                                                                                                                                                      ggaagCTTCG                                                     
                                                                                                                                                                      HSF2_01(-)0.995                                                


                               IK2_01(+)0.978                                                                    
                               cctCGGGAgcag                                                                      
                       |         -60       |         -40       |         -20                                     
Mouse     -2877     gtgctcctcgACCTCGGGAGCAGAGCTGGCCAGAGACCGCGACGATCTGGGTAAGTAGAGGCAagactagagg     -2805     Mouse
                              ||||||||||||| | ||||||  |||| |||||  ||  ||||||| |||||                              
Human     -2831     gcgcgccgccACCTCGGGAGCAGTGTTGGCCAAGGACCCCGACGCCCTACGTAAGTAAAGGCAgggcggggag     -2759     Human
                       |         -60       |         -40       |         -20                                     
                               cctCGGGAgcag                                                                      
                               IK2_01(+)0.978                                                                    


                                                                              LRF_Q2(-)0.911                         
                                                                              AGGGGgcgc                              
                                                                           PEA3_Q6(-)0.937                           
                                                                           gGGAGGg                                   
                                                                          LRF_Q2(-)0.952                             
                                                                          GGGGAgggg                                  
                                                                          CKROX_Q2(-)1                               
                                                                          gggGAGGGg                                  
                                                                         LRF_Q2(-)0.923                              
                                                                         TGGGGaggg                                   
                                         E2F1_Q3(+)0.982             IK  2_01(+)0.956                                
                                         atTGGCGc                    gc  tGGGGAgggg                                  
                         |         -60       |         -40       |           -20                                     
Mouse     -3010     ccgccccactGCTCCACGCGCATTGGCGCGACCAGCTGTCTCTCTCCGCGC--TGGGGAGGGGGCGCgcggctgcgg     -2936     Mouse
                              ||||| | |||||||||||  || ||||||| || ||||||  ||||||||||||||                              
Human     -2980     cgcccgctccGCTCCGCTCGCATTGGCGCTGCCTGCTGTCTGTCCCCGCGCGGTGGGGAGGGGGCGCacccggcggc     -2904     Human
                           |         -60       |         -40       |         -20                                     
                                         atTGGCGc                      ggtGGGGAgggg                                  
                                         E2F1_Q3(+)0.982               IK2_01(+)0.956                                
                                                                         TGGGGaggg                                   
                                                                         LRF_Q2(-)0.923                              
                                                                          gggGAGGGg                                  
                                                                          CKROX_Q2(-)1                               
                                                                          GGGGAgggg                                  
                                                                          LRF_Q2(-)0.952                             
                                                                           gGGAGGg                                   
                                                                           PEA3_Q6(-)0.937                           
                                                                              AGGGGgcgc                              
                                                                              LRF_Q2(-)0.911                         


                              LRH1_Q5(+)1                                   
                              tctaCCTTGtct                                  
                          |         -20                                     
Mouse     -3289     agatatgcttTCTACCTTGTCTTTAAtgttccaggg     -3254     Mouse
                              ||| ||||||||||||                              
Human     -3314     aaatgcgatgTCTGCCTTGTCTTTAAatattctgag     -3279     Human
                          |         -20                                     
                              tctgCCTTGtct                                  
                              LRH1_Q5(+)1                                   


                                    IRF1_Q6(+)0.904                        
                                    ttCTGTT                                
                              HFH3_01(+)0.981                              
                              gttTATTTctgtt                                
                         |         -20                                     
Mouse     -3812     tgtttagtgaGTTTATTTCTGTTTCtcaccatata     -3778     Mouse
                              |||| ||||||||||                              
Human     -3414     agaaagtcggGTTTCTTTCTGTTTCcatttatata     -3380     Human
                         |         -20                                     
                              gttTCTTTctgtt                                
                              HFH3_01(+)0.931                              
                                    ttCTGTT                                
                                    IRF1_Q6(+)0.904                        


                               TEF1_Q6(+)0.943                      
                               GAGATg                               
                            -20                                     
Mouse     -4095     aagtggggacGGAGATGAgggtgctcac     -4068     Mouse
                              ||||||||                              
Human     -3824     gttgaagaaaGGAGATGAacgcggctgc     -3797     Human
                            -20                                     
                               GAGATg                               
                               TEF1_Q6(+)0.943                      


                                  EN1_01(-)0.922                        
                                  tcAAAAC                               
                      |         -20                                     
Mouse     -5015     cgctcgtctcAAGTTCAAAACTaccaaaaacg     -4984     Mouse
                              ||||||||||||                              
Human     -4465     ttttggcttaAAGTTCAAAACTggcaacaagc     -4434     Human
                      |         -20                                     
                                  tcAAAAC                               
                                  EN1_01(-)0.922                        


                             IK2_01(-)1                                            
                             caacTCCCAggt                                          
                       -40       |         -20                                     
Mouse     -5070     aatgaccgccAACTCCCAGGTCTGCTGGATTTGgaaaagctta     -5028     Mouse
                              |||||||||||||||| | ||||                              
Human     -4557     aactcttgcaAACTCCCAGGTCTGCTAGTTTTGagaaaccttg     -4515     Human
                       -40       |         -20                                     
                             aaacTCCCAggt                                          
                             IK2_01(-)1                                            


                                                        CEBPB_01(+)0.972                          
                                                        tcctaaaGAAAAgc                            
                                                       CRX_Q4(+)0.9                               
                                                       atccTAAAGaaaa                              
                                                   GATA2_01(-)0.994                               
                                                   ccATATCcta                                     
                                                   GATA1_01(-)0.99                                
                                                   ccATATCcta                                     
                                               ETS1_B(-)0.943                                     
                                               ctagccatATCCTaa                                    
                                              YY1_01(+)0.998                                      
                                              tctaGCCATatcctaaa                                   
                                            EN1_01(+)0.917                                        
                                            GTTCTag                                               
                            |         -40       |         -20                                     
Mouse     -5593     cattgttcaaACATCTGGCCTCAAGTTCTAGCCATATCCTAAAGAAAAgccaaaatgc     -5536     Mouse
                              |||| |||| |  |||||||| ||||||||||||||||                              
Human     -5147     acacacacacACATATGGCATTGAGTTCTAGTCATATCCTAAAGAAAAactatggtgc     -5090     Human
                            |         -40       |         -20                                     
                                            GTTCTag                                               
                                            EN1_01(+)0.917                                        
                                              tctaGTCATatcctaaa                                   
                                              YY1_01(+)0.92                                       
                                               ctagtcatATCCTaa                                    
                                               ETS1_B(-)0.943                                     
                                                   tcATATCcta                                     
                                                   GATA1_01(-)0.99                                
                                                   tcATATCcta                                     
                                                   GATA2_01(-)0.994                               
                                                       atccTAAAGaaaa                              
                                                       CRX_Q4(+)0.9                               
                                                        tcctaaaGAAAAac                            
                                                        CEBPB_01(+)0.972                          


                              EN1_01(+)1                              
                              GTAATag                                 
                              -20                                     
Mouse     -5676     caataatacaGTAATAGCTTcagcggccct     -5647     Mouse
                              ||||||||||                              
Human     -5263     aatgatatggGTAATAGCTTaaacagcctt     -5234     Human
                              -20                                     
                              GTAATag                                 
                              EN1_01(+)1                              


                              EN1_01(+)0.996                                
                              GTAGTag                                       
                          |         -20                                     
Mouse     -5694     ctcagacggaGTAGTAGGCAATAATAcagtaatagc     -5659     Mouse
                              ||||||| |||| |||                              
Human     -5282     tactaatgggGTAGTAGACAATGATAtgggtaatag     -5247     Human
                          |         -20                                     
                              GTAGTag                                       
                              EN1_01(+)0.996                                


                                               HFH3_01(+)0.981                                                                                               
                                               ggcTATTTtactg                                                                                                 
                                GATA2_01(+)0.995     AP2REP_01(-)0.932                                             GATA2_01(+)0.979                          
                                tcaGATACat           ttTACTG                                                       tcaGATTGga                                
                                GATA1_01(+)0.993   MSX1_01(+)0.9                                                   GATA1_01(+)0.997                          
                                tcaGATACat         attTTACTg                                                       tcaGATTGga                                
                          |         -100      |         -80       |          -60       |         -40       |         -20                                     
Mouse     -5831     ggtgtagtcaGCTCAGATACATACGTAGGCTATTTTACTGGCACGCTCTATCT-GTGACATTAATAAGATAAGCTGTGAGGAGGATAGTTCTCTATCAGATTGGAGAggtatttata     -5716     Mouse
                              ||||||||| ||| ||| |||||||||||||||| || ||||| |||| ||||| | |||||||| |  | |||||| ||    ||||||||| |||                              
Human     -5429     gtagagtattGCTCAGATAAATATGTAAGCTATTTTACTGGCACACTGTATCTAGTGATATTAACATGATAAGCTATAGGTAGGATAATTTCTCATCAGATTGCAGAaatacattta     -5313     Human
                           |         -100      |         -80       |         -60       |         -40       |         -20                                     
                                tcaGATAAat         attTTACTg                                                       tcaGATTGca                                
                                GATA1_01(+)0.988   MSX1_01(+)0.9                                                   GATA1_01(+)0.997                          
                                tcaGATAAat           ttTACTG                                                       tcaGATTGca                                
                                GATA2_01(+)0.992     AP2REP_01(-)0.932                                             GATA2_01(+)0.979                          
                                               agcTATTTtactg                                                                                                 
                                               HFH3_01(+)0.981                                                                                               


                                                                                     PAX4_03(-)0.903                               
                                                                                     aTGGTGtgccag                                  
                     |         -80       |         -60       |         -40       |         -20                                     
Mouse     -6033     gcagctttccTGGTGCCCACAAATAGATCAAAACACCAAGGACCTGGGGGCCACAGGTTCAGTAGATGGTGTGCCAGAGAAaggtgctgcg     -5943     Mouse
                              |||||||||  || |||| ||| |||||  || || || ||| |||||||| |  ||||||| |||| |||                              
Human     -5640     gcaaccctcaTGGTGCCCAGGAACAGATGAAACCACCAGAGA-CTTGGAGCCTCAGGTTCATTCAATGGTGTCCCAGGGAAcggggttgga     -5551     Human
                              -80       |         -60       |          -40       |         -20                                     
                                                                                     aTGGTGtcccag                                  
                                                                                     PAX4_03(-)0.903                               


                               TFIII_Q6(-)1                            
                               CCTCCcacc                               
                              PEA3_Q6(+)0.937                          
                              tCCTCCc                                  
                              PAX4_03(+)0.903                          
                              tcctccCACCTg                             
                             IK2_01(-)1                                
                             ttccTCCCAcct                              
                     |         -20                                     
Mouse     -7480     tgttcccgttTCCTCCCACCTggattacctg     -7450     Mouse
                              |||||||||||                              
Human     -6568     cctcaagtgaTCCTCCCACCTcggcctccca     -6538     Human
                     |         -20                                     
                             atccTCCCAcct                              
                             IK2_01(-)1                                
                              tcctccCACCTc                             
                              PAX4_03(+)0.903                          
                              tCCTCCc                                  
                              PEA3_Q6(+)0.937                          
                               CCTCCcacc                               
                               TFIII_Q6(-)1                            
