# Supplementary material for: Transcriptional double-autorepression feedforward circuits act for multicellularity and nervous system development
Source: BMC Genomics. 2011 May 11;12:228. doi: 10.1186/1471-2164-12-228 (PMC3116505; doi:10.1186/1471-2164-12-228)
Supplement: Additional file 4 — Alignments of conserved blocks for 5169 human-mouse orthologs with conserved TFBSs. The location and motif information for 386237 TFBSs are displayed in a character-based alignment-embedded layout. Each file name stands for a gene symbol and the file contains the alignments of conserved blocks with TFBS information for the corresponding gene. Each alignment is not interleaved. The graphical alignments with TFBS information for the 5169 human-mouse ortholog pairs are provided in a browsable format at our website http://genet.med.kagawa-u.ac.jp/pub/HMO_5169/List.htm, together with the character-based alignments with TFBSs and raw sequences contained in Additional files 4 and 2 respectively. [file 1471-2164-12-228-S4.ZIP › Additional_file_4/Text-based_Alignments/AKAP9.aln.txt]

---------- AKAP9 ----------

                               XBP1_01(+)1         SP1_01(+)1                              
                               gtgtttACGTGgagacg   atGGCGGcgg                              
                               EN1_01(+)0.922     E2F1_Q3(+)0.982                          
                               GTGTTta            gaTGGCGg                                 
                             HFH3_01(+)1   YY1_01(-)0.998                                  
                             gtgTGTTTacgtg agacgaagATGGCggcg                               
                             CRX_Q4(-)0.948    GATA2_01(+)0.987                            
                             gtgtGTTTAcgtg     gaaGATGGcg                                  
                            FREAC4_01(-)1      GATA1_01(+)1                                
                            cgtgtGTTTAcgtgga   gaaGATGGcg                                  
                     |         -40       |         -20                                     
Mouse     -178      ccggccgccgTGTGTTTACGTGGAGACGAAGATGGCGGCGGtgaccgcggg      -128     Mouse
                              |||||||||||||||||||||||||||||||                              
Human     -249      cgcctcgccgTGTGTTTACGTGGAGACGAAGATGGCGGCGGcggcggcggt      -199     Human
                     |         -40       |         -20                                     
                            cgtgtGTTTAcgtgga   gaaGATGGcg                                  
                            FREAC4_01(-)1      GATA1_01(+)1                                
                             gtgtGTTTAcgtg     gaaGATGGcg                                  
                             CRX_Q4(-)0.948    GATA2_01(+)0.987                            
                             gtgTGTTTacgtg agacgaagATGGCggcg                               
                             HFH3_01(+)1   YY1_01(-)0.998                                  
                               GTGTTta            gaTGGCGg                                 
                               EN1_01(+)0.922     E2F1_Q3(+)0.982                          
                               gtgtttACGTGgagacg   atGGCGGcgg                              
                               XBP1_01(+)1         SP1_01(+)1                              


                            SP1_01(-)1                              
                            cctCCGCCcc                              
                            -20                                     
Mouse     -275      tgaccctcccTCCGCCCCggtcaagccg      -248     Mouse
                              ||||||||                              
Human     -635      aaacctggcgTCCGCCCCcccaccaccc      -608     Human
                            -20                                     
                            cgtCCGCCcc                              
                            SP1_01(-)1                              


                                                         PEA3_Q6(-)0.937                       
                                                         gGGAGGg                               
                                                        CKROX_Q2(-)1                           
                                                        aggGAGGGa                              
                         |         -40       |         -20                                     
Mouse     -494      agactatgggTTGAGAGGGAACCTGTGGGGGAACTGAGGGAGGGAtttggggtga      -440     Mouse
                              ||||| ||||||| |||| || |  ||||||||||                              
Human     -755      gaaccggagaTTGAGTGGGAACCAGTGGAGGGAA-GAGGGAGGGActtttcaggc      -702     Human
                        |         -40       |          -20                                     
                                                        aggGAGGGa                              
                                                        CKROX_Q2(-)1                           
                                                         gGGAGGg                               
                                                         PEA3_Q6(-)0.937                       


                              LRF_Q2(+)0.943                                
                              ggaaGCCCC                                     
                              HSF2_01(+)0.997                               
                              GGAAGcccct                                    
                              CREL_01(-)0.952                               
                              GGAAGcccct                                    
                          |         -20                                     
Mouse     -600      ccaaggagaaGGAAGCCCCTAGGAGTgtctcagctt      -565     Mouse
                              ||||||||| | ||||                              
Human     -888      actgttaaagGGAAGCCCCAAAGAGTcgggggaggg      -853     Human
                          |         -20                                     
                              GGAAGcccca                                    
                              CREL_01(-)0.952                               
                              GGAAGcccca                                    
                              HSF2_01(+)0.997                               
                              ggaaGCCCC                                     
                              LRF_Q2(+)0.943                                


                                             SP1_01(+)0.912                                 
                                             ctGGCTTtgt                                     
                      |         -40       |         -20                                     
Mouse     -679      ctggaggaggGAAAGTTAGGGTAGACTGGCTTTGTTCCCAACttagattccg      -628     Mouse
                              ||||||||| |||| ||||| |||| || |||                              
Human     -965      attaacgctaGAAAGTTAGTGTAGTCTGGCATTGTCCCTAACcgaggttcta      -914     Human
                      |         -40       |         -20                                     
                                             ctGGCATtgt                                     
                                             SP1_01(+)0.921                                 


                                                                    POU1F1_Q6(+)0.985                        
                                                                    aTGGATttga                               
                                                                    GATA2_01(+)0.972                         
                                                                    atgGATTTga                               
                                                                    GATA1_01(+)0.987                         
                                                                    atgGATTTga                               
                                                          CEBPB_01(+)0.996                                   
                                                          cactccaGAAATgg                                     
                             -60       |         -40       |         -20                                     
Mouse     -1197     gaagaaaggcTCAATCTGAGACACTAAAATGGTTCGTTCACTCCAGAAATGGATTTGAGgggcaggaga     -1129     Mouse
                              |||| | |||||| |||||||  | ||||||||||| ||||||| ||||                              
Human     -1405     atctgagtaaTCAACCAGAGACATTAAAATGTGTAGTTCACTCCAGGAATGGATGTGAGcattggaggg     -1337     Human
                             -60       |         -40       |         -20                                     
                                                          cactccaGGAATgg                                     
                                                          CEBPB_01(+)0.965                                   
                                                                    atgGATGTga                               
                                                                    GATA1_01(+)0.99                          
                                                                    atgGATGTga                               
                                                                    GATA2_01(+)0.98                          
                                                                    aTGGATgtga                               
                                                                    POU1F1_Q6(+)0.985                        


                                                          AP2REP_01(+)0.918                     
                                                          CAGTCca                               
                          |         -40       |         -20                                     
Mouse     -1260     attaaactaaTATCTTTAGTTCTTACCTGCTAATTTTTCAGTCCAAacctatgtta     -1205     Mouse
                              ||| ||| ||||  | |||||| |||||||||||||                              
Human     -1482     cattttagccTATTTTTTGTTCACAACTGCTAGTTTTTCAGTCCAAcctagctcaa     -1427     Human
                          |         -40       |         -20                                     
                                                          CAGTCca                               
                                                          AP2REP_01(+)0.918                     


                              EN1_01(-)0.922                                         
                              ttAACAC                                                
                         -40       |         -20                                     
Mouse     -1287     gtatatccagTTAACACTACTTCTATGATTAAACTaatatcttta     -1243     Mouse
                              ||||||| ||||||| | || ||||                              
Human     -1517     aatttttcacTTAACACCACTTCTACGCTTGAACTcattttagcc     -1473     Human
                         -40       |         -20                                     
                              ttAACAC                                                
                              EN1_01(-)0.922                                         


                                CEBPB_01(-)0.996                          
                                agATTTCtaaatta                            
                               CEBPGAMMA_Q6(+)1                           
                               aagATTTCtaaat                              
                              GATA2_01(+)0.972                            
                              taaGATTTct                                  
                              GATA1_01(+)0.987                            
                              taaGATTTct                                  
                        |         -20                                     
Mouse     -1376     gtttgaaataTAAGATTTCTAAATtacaggtact     -1343     Mouse
                              ||||||||||||||                              
Human     -1618     tttttaaagcTAAGATTTCTAAATgagggctatt     -1585     Human
                        |         -20                                     
                              taaGATTTct                                  
                              GATA1_01(+)0.987                            
                              taaGATTTct                                  
                              GATA2_01(+)0.972                            
                               aagATTTCtaaat                              
                               CEBPGAMMA_Q6(+)1                           
                                agATTTCtaaatga                            
                                CEBPB_01(-)0.996                          


                                EN1_01(-)0.922                                     
                                agAACAC                                            
                              EN1_01(-)0.917                                       
                              ttAGAAC                                              
                       -40       |         -20                                     
Mouse     -1567     tccaggcagtTTAGAACACTTCATTCTAGACCTggagccacaa     -1525     Mouse
                              |||||||||||  |||||| |||                              
Human     -1828     cactgcactaTTAGAACACTTAGTTCTAGTCCTtactcttaat     -1786     Human
                       -40       |         -20                                     
                              ttAGAAC                                              
                              EN1_01(-)0.917                                       
                                agAACAC                                            
                                EN1_01(-)0.922                                     


                                                                        HFH3_01(-)1                                    GATA2_01(-)0.979                           
                                                                        ttaacAAACAgga                                  ggCAATCaga                                 
                                                                     CRX_Q4(+)0.9                                      GATA1_01(-)0.997                           
                                                                     ccatTAACAaaca                                     ggCAATCaga                                 
                     -120      |         -100      |         -80       |         -60       |         -40        |         -20                                     
Mouse     -1696     acagattgcaACAAAGAGTTGACCTGCTGAGCCACTGAGAAAGGAGAGCCCATTAACAAACAGGAAGTCTGTCAGATATCCTGGG-CTTGCTCCTCCTAGGCAATCAGAATCaaccgagcat     -1576     Mouse
                              ||||| || |||| |  | || ||| ||||||| ||   || ||||||||||||||     |  |||| |||||| ||| | |||||||||||||||| |||                              
Human     -1977     ctcagcacctACAAACAGCTGACTTATTTAGTCACCGAGAAAGCAGTATCCTTTAACAAACAGGAATAGCTTTGGATACCCTGGGGCTTCCCCCTCCTAGGCAATCAGCATCtacactcata     -1856     Human
                      -120      |         -100      |         -80       |         -60       |         -40       |         -20                                     
                                                                     ccttTAACAaaca                                     ggCAATCagc                                 
                                                                     CRX_Q4(+)0.9                                      GATA1_01(-)0.997                           
                                                                        ttaacAAACAgga                                  ggCAATCagc                                 
                                                                        HFH3_01(-)1                                    GATA2_01(-)0.979                           


                                GATA2_01(-)0.971                        
                                aaTAATCttg                              
                                GATA1_01(-)0.985                        
                                aaTAATCttg                              
                              CRX_Q4(+)1                                
                              gaaaTAATCttgc                             
                      |         -20                                     
Mouse     -1761     gggaaatgcaGAAATAATCTTGcaacatttag     -1730     Mouse
                              ||||||||||||                              
Human     -2026     aggaaacattGAAATAATCTTGttgctttgga     -1995     Human
                      |         -20                                     
                              gaaaTAATCttgt                             
                              CRX_Q4(+)1                                
                                aaTAATCttg                              
                                GATA1_01(-)0.985                        
                                aaTAATCttg                              
                                GATA2_01(-)0.971                        


                             TST1_01(-)0.929                                  
                             tgtttctTATTCtat                                  
                             CRX_Q4(-)0.904                                   
                             tgttTCTTAttct                                    
                            |         -20                                     
Mouse     -1977     caagctttctGTTTCTTATTCTATAAAAggaggcatat     -1940     Mouse
                              ||||||||||||||||||                              
Human     -7509     tcaggccttaGTTTCTTATTCTATAAAAtgtggaagat     -7472     Human
                            |         -20                                     
                             agttTCTTAttct                                    
                             CRX_Q4(-)0.904                                   
                             agtttctTATTCtat                                  
                             TST1_01(-)0.929                                  


                                                                                                                             GATA2_01(+)0.971                                   
                                                                                                                             ttaGATTAta                                         
                                              IRF1_Q6(-)0.959                                         TST1_01(+)0.9  26      GATA1_01(+)0.985                                   
                                              AATTGca                                                 cttAAATTtctct  ga      ttaGATTAta                                         
                                      AP2REP_01(+)0.932                                             CRX_Q4(+)0.904          PITX2_Q2(-)1                                        
                                      CAGTAat                                                       acctTAAATttct           tttaGATTAta                                         
                                     CRX_Q4(+)0.955                        IRF1_Q6(-)0.95 9        TST1_01(-)0.926          CRX_Q4(-)1                                          
                                     tcagTAATTaatt                         AATTGca                 taccttaAATTTctc          tttaGATTAtagg                                       
                       |         -120      |         -100      |         -80       |          -60       |         -40         |         -20                                     
Mouse     -2695     ttcatatattCTATTAGTCAGTAATTAATTGCACTCTCTTGGATTATTGGCCTATAATTGCATCCTTGG-TAATAGTAGTACCTTAAATTTCTCT--GATTTCATTTAGATTATAGGTCACTTTAAtggttatagt     -2563     Mouse
                              |||||| |||||||| |||||||   ||||||| ||| ||| |||||||  ||||||   ||||||||  |||||||||||||||   |||||| ||||||||||||||| |||||                              
Human     -7886     tatgtatagaCTATTATTCAGTAATCAATTGCAACATCTTGGAATATAGGCTTATAATTAAATCCTTTCATAATAGTAACACCTTAAATTTCTCTAACATTTCA-TTAGATTATAGGTCATTTTAAaagaatactc     -7752     Human
                         |         -120      |         -100      |         -80       |         -60       |         -40        |         -20                                     
                                     tcagTAATCaatt                                                 caccttaAATTTctc         a ttaGATTAtagg                                       
                                     CRX_Q4(+)1                                                    TST1_01(-)0.926         C RX_Q4(-)1                                          
                                      CAGTAat                                                       acctTAAATttct          a ttaGATTAta                                         
                                      AP2REP_01(+)0.932                                             CRX_Q4(+)0.904         P ITX2_Q2(-)1                                        
                                              AATTGca                                                 cttAAATTtctctaa        ttaGATTAta                                         
                                              IRF1_Q6(-)0.959                                         TST1_01(+)0.926        GATA1_01(+)0.985                                   
                                              AATTGca                                                                        ttaGATTAta                                         
                                              IRF1_Q6(-)0.959                                                                GATA2_01(+)0.971                                   
