# Supplementary material for: Transcriptional double-autorepression feedforward circuits act for multicellularity and nervous system development
Source: BMC Genomics. 2011 May 11;12:228. doi: 10.1186/1471-2164-12-228 (PMC3116505; doi:10.1186/1471-2164-12-228)
Supplement: Additional file 4 — Alignments of conserved blocks for 5169 human-mouse orthologs with conserved TFBSs. The location and motif information for 386237 TFBSs are displayed in a character-based alignment-embedded layout. Each file name stands for a gene symbol and the file contains the alignments of conserved blocks with TFBS information for the corresponding gene. Each alignment is not interleaved. The graphical alignments with TFBS information for the 5169 human-mouse ortholog pairs are provided in a browsable format at our website http://genet.med.kagawa-u.ac.jp/pub/HMO_5169/List.htm, together with the character-based alignments with TFBSs and raw sequences contained in Additional files 4 and 2 respectively. [file 1471-2164-12-228-S4.ZIP › Additional_file_4/Text-based_Alignments/AKNA.aln.txt]

---------- AKNA ----------

                                                                                                                         MYOGENIN_Q6(+)1                            
                                                                                                                         ccCAGGTg                                   
                                                                                                                        MYOD_01(+)1                                 
                                                                                                                        gccCAGGTgaag                                
                                                                                                                       E47_01(+)1                                   
                                                                                                                       ggccCAGGTgaagcc                              
                                                                                                                 NKX25_01(+)1                                       
                                                                                                                 tgAAGTG                                            
                                                                                                                 HSF2_01(+)0.992                                    
                                                                                                                 TGAAGtggcc                                         
                                           PEA3_Q6(-)1                                                        P300_01(+)0.95                                        
                                           aGGATGg                                                            agatGAAGTggccc                                        
                                          GATA2_01(+)0.987                                                  GATA2_01(+)0.979                                        
                                          cagGATGGct                                                        gaaGATGAag                                              
                                          GATA1_01(+)1                                                      GATA1_01(+)0.988                                        
                                          cagGATGGct                                                        gaaGATGAag                                              
                                      SP1_01(+)0.972    ELF1_Q6(+)1                                     YY1_01(-)0.922     PAX4_03(-)0.903                          
                                      caGGCAGgat        ctgagAGGAAcc                                    tcttgaagATGAAgtgg  cAGGTGaagcca                             
                      -120      |         -100      |         -80       |           -60       |         -40       |         -20                                     
Mouse     -129      cattatcccaACAGGCCACAGGCAGGATGGCTGGTGCTGAGAGGAACCACTTGTGATTT--GGACCCCCAGCTGCAGCTCAGTCTCTTGAAGATGAAGTGGCCCAGGTGAAGCCaggccaggcc        -8     Mouse
                              ||||| ||||||||||||||| | |||||| ||||||||   |||| |   || ||||  || ||||||| ||||| |||||||||||||||||||||||||||                              
Human     -127      tgtgtccctgACAGGGCACAGGCAGGATGGCCGATGCTGACAGGAACCAGCGGTGACTCTGGGGCCCCTGGCAGCAGCTCTGTCTCCTGAAGATGAAGTGGCCCAGGTGAAGCCcaggccagcc        -4     Human
                        -120      |         -100      |         -80       |         -60       |         -40       |         -20                                     
                                      caGGCAGgat        ctgacAGGAAcc                                    tcctgaagATGAAgtgg  cAGGTGaagccc                             
                                      SP1_01(+)0.972    ELF1_Q6(+)1                                     YY1_01(-)0.922     PAX4_03(-)0.903                          
                                          cagGATGGcc                                                        gaaGATGAag                                              
                                          GATA1_01(+)1                                                      GATA1_01(+)0.988                                        
                                          cagGATGGcc                                                        gaaGATGAag                                              
                                          GATA2_01(+)0.987                                                  GATA2_01(+)0.979                                        
                                           aGGATGg                                                            agatGAAGTggccc                                        
                                           PEA3_Q6(-)1                                                        P300_01(+)0.95                                        
                                                                                                                 TGAAGtggcc                                         
                                                                                                                 HSF2_01(+)0.992                                    
                                                                                                                 tgAAGTG                                            
                                                                                                                 NKX25_01(+)1                                       
                                                                                                                       ggccCAGGTgaagcc                              
                                                                                                                       E47_01(+)1                                   
                                                                                                                        gccCAGGTgaag                                
                                                                                                                        MYOD_01(+)1                                 
                                                                                                                         ccCAGGTg                                   
                                                                                                                         MYOGENIN_Q6(+)1                            


                                TEF1_Q6(-)0.915                              
                                cATGCC                                       
                              SP1_01(-)0.921                                 
                              cccATGCCca                                     
                           |         -20                                     
Mouse     -546      gaagttgtatCCCATGCCCAAAGGAAGccatgtggtg      -510     Mouse
                              |||||||||| | ||||                              
Human     -752      gggcctgtgcCCCATGCCCACACGAAGagccagtacg      -716     Human
                           |         -20                                     
                              cccATGCCca                                     
                              SP1_01(-)0.921                                 
                                cATGCC                                       
                                TEF1_Q6(-)0.915                              


                                 HSF2_01(-)0.992                                 
                                 tgggaCTTCA                                      
                                P300_01(-)0.95                                   
                                ttgggACTTCattc                                   
                              IK2_01(+)1                                         
                              tgtTGGGActtc                                       
                     -40       |         -20                                     
Mouse     -780      gtgtcacacaTGTTGGGACTTCATTCCTTTTtctgccgtaa      -740     Mouse
                              |||||||||||||| ||||||                              
Human     -1350     ctgtagcatgTGTTGGGACTTCATGCCTTTTcatttgagca     -1310     Human
                     -40       |         -20                                     
                              tgtTGGGActtc                                       
                              IK2_01(+)1                                         
                                ttgggACTTCatgc                                   
                                P300_01(-)0.95                                   
                                 tgggaCTTCA                                      
                                 HSF2_01(-)0.992                                 


                              NKX25_01(-)1                               
                              CACTTag                                    
                              MSX1_01(-)0.988                            
                              cACTTAgca                                  
                       |         -20                                     
Mouse     -1043     cactcagcggCACTTAGCATAATcacatggtta     -1011     Mouse
                              |||||||||||||                              
Human     -1393     tcgcatctttCACTTAGCATAATgtttttgagg     -1361     Human
                       |         -20                                     
                              cACTTAgca                                  
                              MSX1_01(-)0.988                            
                              CACTTag                                    
                              NKX25_01(-)1                               


                               LRF_Q2(-  )0.923                                                      
                               TGGGGaac  t                                                           
                             |           -40       |         -20                                     
Mouse     -1798     gtccctgtctCTGGGGAAC--TGAGTCTAGAAATAGCTGCCTGATGACTTTccccaactac     -1740     Mouse
                              |||||||||  || ||| | |||||| |||||| |||||||                              
Human     -2452     gcactgttccCTGGGGAACTTTGTGTCCAAAAATAGTTGCCTGCTGACTTTtctcagccac     -2392     Human
                     -60       |         -40       |         -20                                     
                               TGGGGaact                                                             
                               LRF_Q2(-)0.923                                                        


                                                        IRF1_Q6(+)0.924                                                              
                                                        tcCTCTT                                                                      
                                                        HFH3_01(+)0.931                                                              
                                                        tccTCTTTctgca                                                                
                       |         -80       |         -60       |         -40       |         -20                                     
Mouse     -3136     atttttgtggCTGAGTCATTGCAGCAAACTGGCCGTTCCTCTTTCTGCACGTAGGGGCCTCTGCGATGGTGCAGGCTGCTCTGcggtgggcta     -3044     Mouse
                              |||||||||  ||| | || ||  |||||||||| |||||  || || ||||| ||| | |||||||||||||                              
Human     -4291     tctgccacgaCTGAGTCATCCCAGAAGACAGGATGTTCCTCTTTGTGCACCCAGAGGGCTCTGTGATTGGGCAGGCTGCTCTGtggcagagct     -4199     Human
                       |         -80       |         -60       |         -40       |         -20                                     
                                                        tccTCTTTgtgca                                                                
                                                        HFH3_01(+)0.931                                                              
                                                        tcCTCTT                                                                      
                                                        IRF1_Q6(+)0.924                                                              


                                                                                                      EN1_01(+)0.922                                                   
                                                                                                      GTGTTtg                                                          
                                                                                                    HFH3_01(+)1                                                        
                                                                                                    gtgTGTTTgttga                                                      
                                    SP1_01(-)0.962                                                 PAX4_03(-)0.907              HSF2_01(-)0.996                        
                                    gctCAGCCtg                                                     tGTGTGtttgtt                 ggccaGTTCC                             
                           -120      |         -100      |         -80       |         -60       |         -40       |         -20                                     
Mouse     -3407     gatctgcttgCCTGGTGCTCAGCCTGCTGCTCTATTGCAACTTCATCTCTGCCTGAGGTTGGTACCTATTTGACACTGATGTGTGTTTGTTGATTGACTACCTGACTTGGCCAGTTCcaggctccat     -3281     Mouse
                              |||| ||| ||||||||| ||||||  || | || || | |||||||||||| |  || ||| |||| | ||||||||||||| |||||| ||||| ||||||||||                              
Human     -4564     gcacctgtctCCTGATGCCCAGCCTGCTTCTCTATCACAGCATCGTCCCAGCCTGAGGTTGGCAGGTAGTTGGCACTAACGTGTGTTTGTTGACTGACTAGCTGAC-TGGCCAGTTCtggggctttg     -4439     Human
                          -120      |         -100      |         -80       |         -60       |         -40       |          -20                                     
                                    gccCAGCCtg                                                     cGTGTGtttgtt                 ggccaGTTCT                             
                                    SP1_01(-)0.962                                                 PAX4_03(-)0.907              HSF2_01(-)0.997                        
                                                                                                    gtgTGTTTgttga                                                      
                                                                                                    HFH3_01(+)1                                                        
                                                                                                      GTGTTtg                                                          
                                                                                                      EN1_01(+)0.922                                                   


                                  SP1_01(+)0.962                        
                                  ctGGCTGgga                            
                              SP1_01(+)0.962                            
                              agGGCTGgct                                
                      |         -20                                     
Mouse     -3429     tggaacatacAGGGCTGGCTGGgatctgcttg     -3398     Mouse
                              ||||||||||||                              
Human     -5171     tgccctaacgAGGGCTGGCTGGaacaactctg     -5140     Human
                      |         -20                                     
                              agGGCTGgct                                
                              SP1_01(+)0.962                            
                                  ctGGCTGgaa                            
                                  SP1_01(+)0.962                        


                                    SP1_01(-)0.972                         
                                    gccCTGCCac                             
                         |         -20                                     
Mouse     -4556     ctgtgaacagGTCTATGCCCTGCCAcggatccaaa     -4522     Mouse
                              |||| ||||||||||                              
Human     -5883     agaacagcaaGTCTGTGCCCTGCCAgcaggtgggt     -5849     Human
                         |         -20                                     
                                    gccCTGCCag                             
                                    SP1_01(-)0.972                         


                                 AP2REP_01(+)0.918                         
                                 CAGTCcg                                   
                         |         -20                                     
Mouse     -4625     gtgagccaagGGACAGTCCGGGGACatccgtcatg     -4591     Mouse
                              |||||||||| ||||                              
Human     -6089     gaggagccaaGGACAGTCCGAGGACcagcagaccc     -6055     Human
                         |         -20                                     
                                 CAGTCcg                                   
                                 AP2REP_01(+)0.918                         


                           GATA2_01(+)0.982                                                                   
                           caaGATGCta                                                                         
                           GATA1_01(+)0.993                                                                   
                           caaGATGCta                                                                         
                              -60       |         -40       |         -20                                     
Mouse     -4923     tggaccccaaGATGCTAGTTTCCAGTTCCAGATCCAATTTGGTTCCCTTGGTGAACTTGGacccgtgttg     -4854     Mouse
                              |||||||| ||||||| | || ||  |||  | || |||| |||||||||                              
Human     -6332     caagcctcagGATGCTAGATTCCAGTCCTAGCTCTGATTCTGATCTCTTG-TGAACTTGGgtaggcgggt     -6264     Human
                             -60       |         -40       |         -20                                      
                           cagGATGCta                                                                         
                           GATA1_01(+)0.993                                                                   
                           cagGATGCta                                                                         
                           GATA2_01(+)0.982                                                                   


                                      VDR_Q3(+)0.953                                                                                                                                                                                                                                                                                                               
                                      GGGGAgaagtgggga                                                                                                                                                                                                                                                                                                              
                                      RREB1_01(-)0.901                                                                                                                                                                                                                                                                                                             
                                      ggggagaaGTGGGg                                                                                                                                                                                                                                                                                                               
                                   IK2_01(+)0.956                                                                                                                                                                                                                                                                                                                  
                                   ggcGGGGAgaag                                                                                                                                                                                                                                                                                                                    
                                 SP1_01(+)1                                                                                                                                                                                                                                                                                                                        
                                 ggGGCGGgga                                                                                                                                                                                                                                                                                                                        
                                 LRF_Q2(-)0.943                                                                                   LRF_Q2(-)0.943                                                                                                                                                                           ELF1_Q6(+)1                             
                                 GGGGCgggg                                                                                        GGGGCtccc                                                                                                                                                                                cagccAGGAAat                            
                                 CKROX_Q2(-)0.945                                                                                LRF_Q2(-)1                                                                                             PEA3_Q6(-)0.937                                                                 SP1_01(-)0.962                             
                                 gggGCGGGg                                                                                       GGGGGctcc                                                                                              aGGAGGg                                                                         gccCAGCCag                                 
                                LRF_Q2(-)0.911                  AP2REP_01(+)0.907                                               LRF_Q2(-)0.911                       IK2_01(-)0.956                                                    CKROX_Q2(-)1                                                                SP1_01(-)0.962                                  
                                AGGGGcggg                       CTGTGag                                                         AGGGGgctc                            cagcTCCCCtga                                                      gagGAGGGc                                                                   gccCAGCCca                                      
                      |         -300      |         -280      |         -260      |         -240      |         -220      |         -200      |         -180      |         -160      |         -140      |         -120      |         -100      |         -80       |         -60       |            -40       |         -20                                     
Mouse     -5288     ggcctcagctGCAGGGGCGGGGAGAAGTGGGGAGGGATGCTTGTCTGTGAGCTGAGGCCGTTCTGGCTGGCAGAGCAGTCTGGAGGCGTTCCAGGCTGCTGTGGAGGCAGGGGGCTCCCCAGGTTTGAAACAAAGACCTTGTGGGCAGCTCCCCTGAGCCCAGGCCGGCAGGATGGTGGTGTAGTACTAGTGAGGTAAGGAGCTGAGCCAGGAGGAGGGCCAGAGGGAAGGCCGCCTTCCCTCTGGATGGGCCAGTCATAGACTCT---GGACAACCCTGGCAGGCAGCCCAGCCCAGCCAGGAAatcacagcta     -4977     Mouse
                              ||||||||||||||| |||||||| |||||| |||||||||| |  ||   |  |||||||||| | | ||||||| |  |||||  ||  ||||| ||||||||||||  |||||| ||||||||  |    ||||| ||||||||  |  || |||||||| ||||||| ||  | || ||||||||| | |  |   |||||||||||    || ||||||| |||| |||||| |||||||||| |||||||   |||||  || ||||| | | ||||||||||||||||                              
Human     -6717     ctcaaccacgGCAGGGGCGGGGAGAGGTGGGGAGCGATGCTGGTCTGTGAGCAGCAGC---TTGGGCTGGCAGAACGGCCTGGAGGTGGGCCAGGGCGCAATGGAGACAGGGGGCTCCCTGGGTTTGGAACAAAGAATTCACAGGCAGGTCCCCTGAAACTGGGTCGGCAGGACGGTGGTGGAGCCCGAGAGAGGTAAGG-GATTGGAACGGAGGAGGGCC---CGGGAGGCCGCTTTCCTTCTGGACGGGCCAGTCACAGACTCTCCGGGACAGTCCAGGCAGCCGGACCAGCCCAGCCAGGAAgttgcagctg     -6410     Human
                            -300      |         -280      |         -260         |         -240      |         -220      |         -200      |         -180      |         -160      |         -140      |         -120       |         -100         |         -80       |         -60       |         -40       |         -20                                     
                                AGGGGcggg                       CTGTGag                                                         AGGGGgctc                            caggTCCCCtga                                                      gagGAGGGc                                                                   gacCAGCCca                                      
                                LRF_Q2(-)0.911                  AP2REP_01(+)0.   907                                            LRF_Q2(-)0.911                       IK2_01(-)0.956                                                    CKROX_Q2(-   )1                                                             SP1_01(-)0.962                                  
                                 gggGCGGGg                                                                                       GGGGGctcc                                                                                              aGGAGGg                                                                         gccCAGCCag                                 
                                 CKROX_Q2(-)0.945                                                                                LRF_Q2(-)1                                                                                             PEA3_Q6(-   )0.937                                                              SP1_01(-)0.962                             
                                 GGGGCgggg                                                                                        GGGGCtccc                                                                                                                                                                                cagccAGGAAgt                            
                                 LRF_Q2(-)0.943                                                                                   LRF_Q2(-)0.943                                                                                                                                                                           ELF1_Q6(+)1                             
                                 ggGGCGGgga                                                                                                                                                                                                                                                                                                                        
                                 SP1_01(+)1                                                                                                                                                                                                                                                                                                                        
                                   ggcGGGGAgagg                                                                                                                                                                                                                                                                                                                    
                                   IK2_01(+)0.956                                                                                                                                                                                                                                                                                                                  
                                      ggggagagGTGGGg                                                                                                                                                                                                                                                                                                               
                                      RREB1_01(-)0.901                                                                                                                                                                                                                                                                                                             
                                      GGGGAgaggtgggga                                                                                                                                                                                                                                                                                                              
                                      VDR_Q3(+)0.953                                                                                                                                                                                                                                                                                                               


                                                    GFI1B_01(+)1                                          
                                                    gaAATCAggctg                                          
                                                   GATA2_01(-)0.972                                       
                                                   ggAAATCagg                                             
                                                   GATA1_01(-)0.987                                       
                                                   ggAAATCagg                                             
                                                ETS1_B(+)1                                                
                                                gtAGGAAatcaggct                                           
                                               ETS2_B(+)1                                                 
                                               tgtAGGAAatcagg                                             
                                               CEBPGAMMA_Q6(-)1                                           
                                               tgtagGAAATcag                                              
                                             ELF1_Q6(+)1           PEA3_Q6(+)1                            
                                             cttgtAGGAAat          gCTTCCt                                
                                            CEBPB_01(+)0.941   HSF2_01(-)0.997                            
                                            acttgtaGGAAAtc     gggcgCTTCC                                 
                                           STAT5B_01(-)1       ETS2_B(-)1                                 
                                           cacttgtaGGAAAtc     gggcgcTTCCTgca                             
                                           STAT5A_01(+)1       CREL_01(+)0.952                            
                                           cacttgtaGGAAAtc     gggcgCTTCC                                 
                                           NKX25_01(-)1      ETS1_B(-)1                                   
                                           CACTTgt           ctgggcgcTTCCTgc                              
                                       EN1_01(-)0.922    SP1_01(+)0.962                                   
                                       caAACAC           caGGCTGggc                                       
                          -60       |         -40       |         -20                                     
Mouse     -5365     taacccccccTCCTTTTCACAAACACTTGTAGGAAATCAGGCTGGGCGCTTCCTGCaaggaggagg     -5300     Mouse
                              ||||| | ||||||||||||||||||||||||||||||||||||||                              
Human     -6787     acaaacccccTCCTTCTGACAAACACTTGTAGGAAATCAGGCTGGGCGCTTCCTGCcgaggcgagg     -6722     Human
                          -60       |         -40       |         -20                                     
                                       caAACAC           caGGCTGggc                                       
                                       EN1_01(-)0.922    SP1_01(+)0.962                                   
                                           CACTTgt           ctgggcgcTTCCTgc                              
                                           NKX25_01(-)1      ETS1_B(-)1                                   
                                           cacttgtaGGAAAtc     gggcgCTTCC                                 
                                           STAT5A_01(+)1       CREL_01(+)0.952                            
                                           cacttgtaGGAAAtc     gggcgcTTCCTgcc                             
                                           STAT5B_01(-)1       ETS2_B(-)1                                 
                                            acttgtaGGAAAtc     gggcgCTTCC                                 
                                            CEBPB_01(+)0.941   HSF2_01(-)0.997                            
                                             cttgtAGGAAat          gCTTCCt                                
                                             ELF1_Q6(+)1           PEA3_Q6(+)1                            
                                               tgtagGAAATcag                                              
                                               CEBPGAMMA_Q6(-)1                                           
                                               tgtAGGAAatcagg                                             
                                               ETS2_B(+)1                                                 
                                                gtAGGAAatcaggct                                           
                                                ETS1_B(+)1                                                
                                                   ggAAATCagg                                             
                                                   GATA1_01(-)0.987                                       
                                                   ggAAATCagg                                             
                                                   GATA2_01(-)0.972                                       
                                                    gaAATCAggctg                                          
                                                    GFI1B_01(+)1                                          


                                   CRX_Q4(+)0.955                           
                                   gggtTAAGCtctt                            
                                CRX_Q4(-)0.952                              
                                aaagGGTTAagct                               
                          |         -20                                     
Mouse     -5411     cacttgcccaGCAAAGGGTTAAGCTCttggcgccag     -5376     Mouse
                              |||| |||||||||||                              
Human     -6837     cggagggcttGCAAGGGGTTAAGCTCctccagctct     -6802     Human
                          |         -20                                     
                                aaggGGTTAagct                               
                                CRX_Q4(-)0.952                              
                                   gggtTAAGCtcct                            
                                   CRX_Q4(+)0.955                           


                                                SP1_01(-)0.912                         
                                                gccAAGCCtt                             
                           -40       |         -20                                     
Mouse     -5547     cctgggaccgGCATGCAATGTGACTTTAGCCAAGCCTtctctggact     -5501     Mouse
                              ||||||  |||||| || |||||||||                              
Human     -6993     aggagctacaGCATGCTGTGTGACCTTGGCCAAGCCTctgaccttct     -6947     Human
                           -40       |         -20                                     
                                                gccAAGCCtc                             
                                                SP1_01(-)0.912                         


                              PEA3_Q6(-)1                              
                              tGGAAGg                                  
                     |         -20                                     
Mouse     -5781     ggacagtaagTGGAAGGGCAGaaatccctaa     -5751     Mouse
                              |||||||||||                              
Human     -7120     gagtcagagcTGGAAGGGCAGgagtggtgtt     -7090     Human
                     |         -20                                     
                              tGGAAGg                                  
                              PEA3_Q6(-)1                              


                                   GATA2_01(-)0.971                      
                                   ccTGATCctc                            
                                   GATA2_01(+)0.974                      
                                   cctGATCCtc                            
                                   GATA1_01(-)0.983                      
                                   ccTGATCctc                            
                                   GATA1_01(+)0.988                      
                                   cctGATCCtc                            
                       |         -20                                     
Mouse     -5863     aagaggagatGTTCACCTGATCCtctagttctt     -5831     Mouse
                              ||| |||||||||                              
Human     -7272     acaagggaaaGTTTACCTGATCCgccaggttca     -7240     Human
                       |         -20                                     
                                   cctGATCCgc                            
                                   GATA1_01(+)0.988                      
                                   ccTGATCcgc                            
                                   GATA1_01(-)0.983                      
                                   cctGATCCgc                            
                                   GATA2_01(+)0.974                      
                                   ccTGATCcgc                            
                                   GATA2_01(-)0.971                      


                                 PEA3_Q6(+)1                                   
                                 cCTTCCt                                       
                             |         -20                                     
Mouse     -6248     ctccccacccAGACCTTCCTGATAGTCCTgcctcacccc     -6210     Mouse
                              ||||||||||||  |||||                              
Human     -7731     ctcctcatagAGACCTTCCTGACCGTCCTataacccttc     -7693     Human
                             |         -20                                     
                                 cCTTCCt                                       
                                 PEA3_Q6(+)1                                   


                                TFIII_Q6(-)0.919                        
                                CCTGCttct                               
                      |         -20                                     
Mouse     -6368     cttcaagggcCTCCTGCTTCTCtcaggtctct     -6337     Mouse
                              ||||||||||||                              
Human     -7922     ttctgtgaagCTCCTGCTTCTCccgcttgact     -7891     Human
                      |         -20                                     
                                CCTGCttct                               
                                TFIII_Q6(-)0.919                        


                               ELF1_Q6(-)1                               
                               gtTTCCTgactc                              
                             CEBPB_01(-)0.966                            
                             ctGTTTCctgactc                              
                           HFH3_01(+)1                                   
                           ttcTGTTTcctga                                 
                           ETS2_B(-)1                                    
                           ttctgtTTCCTgac                                
                       |         -20                                     
Mouse     -6565     atgtctcttcTGTTTCCTGACTCtctgggtcag     -6533     Mouse
                              |||||||||||||                              
Human     -8000          tttttTGTTTCCTGACTCagagtctctg     -7974     Human
                       |         -20                                     
                           ttttgtTTCCTgac                                
                           ETS2_B(-)1                                    
                           tttTGTTTcctga                                 
                           HFH3_01(+)1                                   
                             ttGTTTCctgactc                              
                             CEBPB_01(-)0.966                            
                               gtTTCCTgactc                              
                               ELF1_Q6(-)1                               
