# Supplementary material for: Transcriptional double-autorepression feedforward circuits act for multicellularity and nervous system development
Source: BMC Genomics. 2011 May 11;12:228. doi: 10.1186/1471-2164-12-228 (PMC3116505; doi:10.1186/1471-2164-12-228)
Supplement: Additional file 4 — Alignments of conserved blocks for 5169 human-mouse orthologs with conserved TFBSs. The location and motif information for 386237 TFBSs are displayed in a character-based alignment-embedded layout. Each file name stands for a gene symbol and the file contains the alignments of conserved blocks with TFBS information for the corresponding gene. Each alignment is not interleaved. The graphical alignments with TFBS information for the 5169 human-mouse ortholog pairs are provided in a browsable format at our website http://genet.med.kagawa-u.ac.jp/pub/HMO_5169/List.htm, together with the character-based alignments with TFBSs and raw sequences contained in Additional files 4 and 2 respectively. [file 1471-2164-12-228-S4.ZIP › Additional_file_4/Text-based_Alignments/ALAD.aln.txt]

---------- ALAD ----------

                                   EN1_01(+)0.917                        
                                   GTGCTtc                               
                                 AP2REP_01(+)1                           
                                 CAGTGct                                 
                       |         -20                                     
Mouse     -675      acgctgcggtGATCAGTGCTTCTcacagtgaac      -643     Mouse
                              |||||||||||||                              
Human     -1065     atgttggctaGATCAGTGCTTCTttatgcataa     -1033     Human
                       |         -20                                     
                                 CAGTGct                                 
                                 AP2REP_01(+)1                           
                                   GTGCTtc                               
                                   EN1_01(+)0.917                        


                              AP2REP_01(+)0.932                     
                              CAGTAct                               
                            -20                                     
Mouse     -947      agggtcttagCAGTACTTggcactaaca      -920     Mouse
                              ||||||||                              
Human     -1191     gcccggccaaCAGTACTTttctctagag     -1164     Human
                            -20                                     
                              CAGTAct                               
                              AP2REP_01(+)0.932                     


                                AP2REP_01(+)1                          
                                CAGTGtg                                
                     |         -20                                     
Mouse     -1537     ctatgctagaGTCAGTGTGTGgggagggctg     -1507     Mouse
                              |||||||||||                              
Human     -1917     gtgtgccaagGTCAGTGTGTGacagagcact     -1887     Human
                     |         -20                                     
                                CAGTGtg                                
                                AP2REP_01(+)1                          


                                          AP2REP_01(+)0.932                         
                                          CAGTAgg                                   
                        -40       |         -20                                     
Mouse     -1665     ggtatattggTGGGCTGGCATACAGTAGGTGCTCctgaaataat     -1622     Mouse
                              ||| |||||| |||||||||||||                              
Human     -2049     atgccaggcaTGGTCTGGCACACAGTAGGTGCTCaagaaacaaa     -2006     Human
                        -40       |         -20                                     
                                          CAGTAgg                                   
                                          AP2REP_01(+)0.932                         


                                  SP1_01(-)0.972                                   
                                  gccCTGCCtc                                       
                             SP1_01(-)0.962                                        
                             tatCAGCCct                                            
                       -40       |         -20                                     
Mouse     -1727     cagtacacttATCAGCCCTGCCTCCAGGGACTGgcctatgact     -1685     Mouse
                              ||||||||||||| |  ||||||                              
Human     -2115     catgcactcaATCAGCCCTGCCTGCCAGGACTGtagtgcccac     -2073     Human
                       -40       |         -20                                     
                             aatCAGCCct                                            
                             SP1_01(-)0.962                                        
                                  gccCTGCCtg                                       
                                  SP1_01(-)0.972                                   


                                  SP1_01(-)1                                                     
                                  catCCGCCct                                                     
                                 PEA3_Q6(+)1                                                     
                                 gCATCCg                                                         
                               GATA2_01(-)0.982                                                  
                               gaGCATCcgc                                                        
                               GATA1_01(-)0.993          SP1_01(+)0.962                          
                               gaGCATCcgc                ttGGCTGcct                              
                           |         -40       |         -20                                     
Mouse     -2139     cccctgggtcAGAGCATCCGCCCTAAGGGACAGCCTCTTGGCTGCCTccagatggcc     -2083     Mouse
                              |||||||||||||| ||  || |||| ||||||||||                              
Human     -3210     aggcaggcctAGAGCATCCGCCCTGAGACACTGCCTGTTGGCTGCCTtaagacgccc     -3154     Human
                           |         -40       |         -20                                     
                               gaGCATCcgc                ttGGCTGcct                              
                               GATA1_01(-)0.993          SP1_01(+)0.962                          
                               gaGCATCcgc                                                        
                               GATA2_01(-)0.982                                                  
                                 gCATCCg                                                         
                                 PEA3_Q6(+)1                                                     
                                  catCCGCCct                                                     
                                  SP1_01(-)1                                                     


                                                 IK2_01(-)0.969                                      
                                                 cttgTCCCTgtc                                        
                                          SP1_01(-)0.972                                             
                                          ttcCTGCCtt                                                 
                                        PEA3_Q6(+)1                                                  
                                        tCTTCCt                                                      
                                        ELF1_Q6(-)1                                                  
                                        tcTTCCTgcctt                                                 
                                    ETS2_B(-)1                                                       
                                    accctcTTCCTgcc                                                   
                     -60       |         -40       |         -20                                     
Mouse     -2188     aactctgagtCCCACCACCCTCTTCCTGCCTTGTCCCTGTCTCTGCTGCCCcctgggtcag     -2128     Mouse
                              |||||  ||||||||||||| |||||||||||| |||||||                              
Human     -3277     agcccagctcCCCACTGCCCTCTTCCTGCCCTGTCCCTGTCTCCGCTGCCCtttagatcag     -3217     Human
                     -60       |         -40       |         -20                                     
                                    gccctcTTCCTgcc                                                   
                                    ETS2_B(-)1                                                       
                                        tcTTCCTgccct                                                 
                                        ELF1_Q6(-)1                                                  
                                        tCTTCCt                                                      
                                        PEA3_Q6(+)1                                                  
                                          ttcCTGCCct                                                 
                                          SP1_01(-)0.972                                             
                                                 cctgTCCCTgtc                                        
                                                 IK2_01(-)0.969                                      


                                    HSF2_01(+)0.995                                    
                                    GGAAAtgtct                                         
                                    CREL_01(-)1                                        
                                    GGAAAtgtct                                         
                                 ETS1_B(+)1                                            
                                 aaAGGAAatgtctaa                                       
                                ETS2_B(+)1                                             
                                aaaAGGAAatgtct                                         
                              ELF1_Q6(+)1                                              
                              ccaaaAGGAAat                                             
                           -40       |         -20                                     
Mouse     -2233     tgcttagtagCCAAAAGGAAATGTCTAAAATGGAGCTggctgtccaa     -2187     Mouse
                              |||||||||| |||||||||  |||||                              
Human     -3330     ccaggcacctCCAAAAGGAAGTGTCTAAAACAGAGCTctccacctcc     -3284     Human
                           -40       |         -20                                     
                              ccaaaAGGAAgt                                             
                              ELF1_Q6(+)1                                              
                                aaaAGGAAgtgtct                                         
                                ETS2_B(+)1                                             
                                 aaAGGAAgtgtctaa                                       
                                 ETS1_B(+)1                                            
                                    GGAAGtgtct                                         
                                    CREL_01(-)0.952                                    
                                    GGAAGtgtct                                         
                                    HSF2_01(+)0.997                                    


                                                   LRF_Q2(-)0.981                                                                                                                                         
                                                   GGGGTgtgg                                                                                                                                              
                                          LRF_Q2(+)0.904                                                                                                                                                  
                                          gcccACCCA                                                                                                                                                       
                                          CKROX_Q2(+)0.904                                                                                                                                                
                                          gCCCACcca                                                                                                                                                       
                                       PAX4_03(+)1                                                                                                                                                        
                                       ctggccCACCCa                                                                                                                                                       
                                   SP1_01(+)0.962 LRF_Q2(-)0.911                       EN1_01(-)0.93                           LRF_Q2(+)0.911                                                             
                                   gaGGCTGgcc     AGGGGtgtg                            tgATAAC                                 tgggCCCCT                                                                  
                      -160      |         -140      |         -120      |         -100      |         -80       |         -60       |         -40       |         -20                                     
Mouse     -2658     cttgtgtcctGTGAAGAGGCTGGCCCACCCAGGGGTGTGGTGGCAGGGTTGGTCCTTGTGTGGTTCCTGATAACCTCAACCCCAGCAAGGAGGGAAAGGGGATAAGGTGGGCCCCTGAGCTGCTTGGGAGGGAGCTGAAGGAGCCTGAGAGAgtgggagcac     -2497     Mouse
                              |||| | |||||||||||||||||||||||  |||||| ||| || ||||||  |  |||||||| | |||| | |||||||| | |  ||||||  |||||||||||| ||  | | ||| |||| |||| |||| |||||                              
Human     -3905     cctgtgttagGTGATGGGGCTGGCCCACCCAGGGGTGTGGCAGCAGGGCTGGCCCCTGTGTGACTTGTGATAACC-CCACCCTACCAAGGAGGAAGACTGGATAAAATGGGCCCCTGAGATGGCT-GAAGGCAGCTAAAGGGGCCTAAGAGActatggggag     -3746     Human
                    -160      |         -140      |         -120      |         -100      |          -80       |         -60       |         -40        |         -20                                     
                                   ggGGCTGgcc     AGGGGtgtg                            tgATAAC                                 tgggCCCCT                                                                  
                                   SP1_01(+)0.962 LRF_Q2(-)0.911                       EN1_01(- )0.93                          LRF_Q2(+)0.911                                                             
                                       ctggccCACCCa                                                                                                                                                       
                                       PAX4_03(+)1                                                                                                                                                        
                                          gCCCACcca                                                                                                                                                       
                                          CKROX_Q2(+)0.904                                                                                                                                                
                                          gcccACCCA                                                                                                                                                       
                                          LRF_Q2(+)0.904                                                                                                                                                  
                                                   GGGGTgtgg                                                                                                                                              
                                                   LRF_Q2(-)0.981                                                                                                                                         


                                           TEF1_Q6(+)0.972                                      
                                           GGGATg                                               
                          |         -40       |         -20                                     
Mouse     -4542     tggcagtctcACTCCCAGGTTGTGGGATGCTACCTCCTAAGGGAGGtgagaccttt     -4487     Mouse
                              |||||||| ||| |||||| | ||| | | ||||||                              
Human     -6089     aacttcagttACTCCCAGTTTG-GGGATGTTGCCTTCCATGGGAGGagatactttc     -6035     Human
                         |         -40        |         -20                                     
                                           GGGATg                                               
                                           TEF1_Q6(+)0.972                                      


                                    AP2REP_0 1(-)0.918                                                                                                                                                 
                                    agAACTG                                                                                                                                                            
                                  EN1_01(-)0 .917                                                                                  PEA3_Q6(+)0.93 7                                                    
                                  tcAGAAC                                                                                          tCCTCCc                                                             
                             CEBPB_01(-)0.97 2                                                                                    IK2_01(-)0.969                                                       
                             ccTTTTCagaactg                                                                                       ctccTCCCTagc                                                         
                        |         -140       |         -120      |          -100      |           -80       |         -60       |         -40        |         -20                                     
Mouse     -4787     cgggcagtacCTTTTCAGAACTGC-CCACAGATGCCTTTCCTGGGCCTCT-TTGGGCTTCAGATTTCCCAGCTCTG--AACCTTCTACCTAGCTGGCCCTCCTGACTTGTCTCCTCCCTAGCCAG-GGCAGAGCCTGCTCGAGCTGGCAccacttcact     -4634     Mouse
                              ||||||||||||||   |||| || || |||||||||| | | ||||||  |||||| ||| ||||   |||||||| ||||||||| |||||||| || ||||||||| ||||| ||||||||||||  | |||||||                              
Human     -6359     cacttcatctCTTTTCAGAACTGCATGACAGCTG-CTCTCCTGGGCCTTTGTGGGGCTTTGGATTTCTCAGTTCTGGCCACCTTCTATCTAGCTGGCTCTCCTGAC-TGCCTCCTCCCTGGCCAGTGGCAGAGCCTGCCAGGGCTGGCAgcaggtccta     -6203     Human
                           |         -140      |          -120      |         -100      |         -80       |         -60        |         -40       |         -20                                     
                             tcTTTTCagaactg                                                                                       ctccTCCCTggc                                                         
                             CEBPB_01(-)0.972                                                                                     IK2_01(-)0.969                                                       
                                  tcAGAAC                                                                                          tCCTCCc                                                             
                                  EN1_01(-)0.917                                                                                   PEA3_Q6(+)0.937                                                     
                                    agAACTG                                                                                                                                                            
                                    AP2REP_01(-)0.918                                                                                                                                                  


                                       AP2REP_01(-)0.918                           
                                       agGACTG                                     
                       -40       |         -20                                     
Mouse     -5094     aatgccaaaaGTCCTGGTGAGGACTGAGGGCTGctagactcca     -5052     Mouse
                              ||| ||||| | ||||||| |||                              
Human     -6709     gtatggaggtGTCATGGTGGGCACTGAGGACTGggctgctgga     -6667     Human
                       -40       |         -20                                     
                                              agGACTG                              
                                              AP2REP_01(-)0.918                    


                                     TFIII_Q6(-)0.919                        
                                     CCTGCtacc                               
                           |         -20                                     
Mouse     -5223     agtcacatacTAACCACCCTGCTACCAgccgtggcca     -5187     Mouse
                              |||||| ||||||||||                              
Human     -6822     cccacatactTAACCATCCTGCTACCAacagcagcca     -6786     Human
                           |         -20                                     
                                     CCTGCtacc                               
                                     TFIII_Q6(-)0.919                        


                                                     EN1_01(-)0.926                              
                                                     ccACCAC                                     
                               EN1_01(+)0.917   PAX4_03(+)0.903                                  
                               GTGCTgg          gtgcgcCACCAc                                     
                           |         -40       |         -20                                     
Mouse     -7909     ctgcctcccgAGTGCTGGAATTAAAGGCGTGCGCCACCACACCCGGCtattaaccac     -7853     Mouse
                              |||||||| |||| ||||||| |||||||| ||||||                              
Human     -7002     ggcctcccaaAGTGCTGGGATTACAGGCGTGAGCCACCACGCCCGGCctgacccatt     -6946     Human
                           |         -40       |         -20                                     
                               GTGCTgg          gtgagcCACCAc                                     
                               EN1_01(+)0.917   PAX4_03(+)0.903                                  
                                                     ccACCAC                                     
                                                     EN1_01(-)0.926                              
