# Supplementary material for: Transcriptional double-autorepression feedforward circuits act for multicellularity and nervous system development
Source: BMC Genomics. 2011 May 11;12:228. doi: 10.1186/1471-2164-12-228 (PMC3116505; doi:10.1186/1471-2164-12-228)
Supplement: Additional file 4 — Alignments of conserved blocks for 5169 human-mouse orthologs with conserved TFBSs. The location and motif information for 386237 TFBSs are displayed in a character-based alignment-embedded layout. Each file name stands for a gene symbol and the file contains the alignments of conserved blocks with TFBS information for the corresponding gene. Each alignment is not interleaved. The graphical alignments with TFBS information for the 5169 human-mouse ortholog pairs are provided in a browsable format at our website http://genet.med.kagawa-u.ac.jp/pub/HMO_5169/List.htm, together with the character-based alignments with TFBSs and raw sequences contained in Additional files 4 and 2 respectively. [file 1471-2164-12-228-S4.ZIP › Additional_file_4/Text-based_Alignments/ALAS2.aln.txt]

---------- ALAS2 ----------

Alingment line lengths differ!


                                                               CEBPB_01(+)0.95                                                                                                                                                                                                                                                                                                                 
                                                               gattccaGGAAGgg                                                                                                                                                                                                                                                                                                                  
                                                              STAT5B_01(-)0.951                                                                                                                                                                                                                                                                                                                
                                                              tgattccaGGAAGgg                                                                                                                                                                                                                                                                                                                  
                                                              STAT5B_01(+)0.98                                                                                                                                                                                                                                                                                                                 
                                                              tgATTCCaggaaggg                                                                                                                                                                                                                                                                                                                  
                                                              STAT5A_01(-)0.997                                                                                                                                                                                                                                                                                                                
                                                              tgATTCCaggaaggg                                                                                                                                                                                                                                                                                                                  
                                                              STAT5A_01(+)0.995                                                                                                                                                                                                                                                                                                                
                                                              tgattccaGGAAGgg                                                                                                                                                                                                                                                                                                                  
                                                              CEBPB_01(-)0.965                                                                                                                                                                                                                                                                                                                 
                                                              tgATTCCaggaagg                                                                                                                                                                                                                                                                                                                   
                                                             EN1_01(+)0.93                                                                                                                                                                                                                                                                                                                     
                                                             GTGATtc                                                                                                                                                                                                                                                                                                                           
                                                            GATA2_01(+)0.974                                                                                                                                                                                                                                                                                                                   
                                                            cgtGATTCca                                                                                                                                                                                                                                                                                                                         
                                                            GATA1_01(+)0.99                                                                                                                                                                                                                                                                                                                    
                                                            cgtGATTCca                                                                                                                                                                                                                                                                                                                         
                                                           STAT3_01(+)0.915                                                                                                                                                                                                                                                                                                                    
                                                           acgtgATTCCaggaaggggtt                                                                                                                                                                                                                                                                                                               
                                                           STAT1_01(-)0.912                                                                                                                                                                                                                                                                                                                    
                                                           acgtgatTCCAGgaaggggtt                                                                                                                                                                                                                                                                                                               
                                                           STAT1_01(+)0.912                                                                                                                                                                TFIII_Q6(+)0.973                                                                                                                                    
                                                           acgtgattcCAGGAaggggtt                                                                                                                                                           tgagGTAGG                                                                                                                                           
                                                         GFI1B_01(-)1                     SP1_01(-)0.949                                                                                                                             MSX1_01(-)0.928  GATA2_01(-)0.974                                                                                                                         
                                                         agacgTGATTcc                     cccACGCCct                                                                                                                                 cAGATAtga        ctGGATCcaa                                                                                                                               
                                                     XBP1_01(+)1                         WHN_B(+)0.967                                                                                                                              GATA2_01(+)0.994  GATA2_01(+)0.974                                                                                                                         
                                                     gcttagACGTGattcca                   tccCACGCcct                                                                                                                                ccaGATATga        ctgGATCCaa                                                                                                                               
                                               GATA2_01(+)0.982      PEA3_Q6(-)1       EGR2_01(-)1                                                                                                                                  GATA1_01(+)0.99   GATA1_01(-)0.988                                                                                                                         
                                               ccaGATGCtt            aGGAAGg           tctCCCACgccc                                                                                                                                 ccaGATATga        ctGGATCcaa                                                                                                                               
                                               GATA1_01(+)0.993 ELF1_Q6(+)1            EGR1_01(-)1                                                    GATA2_01(-)0.992               EN1_01(+)0.917                               YY1_01(-)0.918      GATA1_01(+)0.988                                                                                                                         
                                               ccaGATGCtt       attccAGGAAgg           tctCCCACgccc                                                   ctTTATCtat                     GTGCTtt                                      ttccagatATGAGgtag   ctgGATCCaa                                                                                                                               
                                              MYOGENIN_Q6(+)0.964 ETS2_B(+)1         IK2_01(-)1                                                       GATA1_01(-)0.988              CRX_Q4(-)0.9                                  SRF_Q6(+)0.943  AP2REP_01(-)1                              HLF_01(+)0.939                                                                                    
                                              gcCAGATg            tccAGGAAggggtt     tctcTCCCAcgc                                                     ctTTATCtat                    agtgCTTTAgcct                                 ttCCAGAtatgagg  ggCACTG                                    ATTACctcac                                                                                        
                       -340      |         -320      |         -300      |         -280      |         -260      |         -240      |         -220      |         -200      |         -180      |         -160      |         -140      |         -120      |         -100      |         -80       |         -60       |         -40       |         -20                                     
Mouse     -2442     cctacagattGCCAGAGCCAGCGTTGGCCAGATGCTTAGACGTGATTCCAGGAAGGGGTTCTTCTTCTCTCCCACGCCCTGGGCTCATCCTAGGGAGTAGCCAGACTCTAATGGTGATAAGCTCTAGGGGCTTTATCTATGGTCTGCAGGCTCAGCCTTGAGTGCTTTAGCCTTCATGGCCAGGCAGTCAGAAGGGCAACTCTTATTTCCAGATATGAGGTAGGCACTGGATCCAACCAATGGCCTACTGAGTGATCAAGGTAGAATTACCTCACATCTGACAACTGATCAAAGCTAAAACCCAGAAAGGAGAAGTGCCTTGTCCAAAAACATtgaatgaaga     -2100     Mouse
                              ||||| ||||||  | |||||||||| ||||||||||||||||||||| || |||||||||||||||||||| |||| | | |||||| | ||||| | ||||| ||||| |||| |   |||||||| ||||||||||||||||||   ||||||||||| ||||    |||||||   |||||| ||| | ||| |||||||||||||||||||||||||||||    |  |||||   ||||    |  | ||||||||||| | ||||| ||||| || || || | ||||| ||| ||||||  |||  ||| |||||                              
Human     -530      accaccaataGCCAGGGCCAGCTCTAGCCAGATGCTCAGACGTGATTCCAGGAAGGGGCTCCTCTTCTCTCCCACGCCCTGGTCTCAGCTTGGGGAGTGGTCAGACCCCAATGGCGATAAACTCTGGCAACTTTATCTGTGGTCTGCAGGCTCAGCCCCAAGTGCTTTAGCTTTCACAAGCAGGCAGGG-GAAGGGAAACACATATCTCCAGATATGAGGTAGGCACTGGATCCAATTCCTTACCTACCTTGTGAAGTGGCCATAATTACCTCACGTTTGACAGCTGATGAAGGCCAAGATCCAGAGAGGGGAAGTGATTTGAACAAGAACATccaacaatga      -189     Human
                      -340      |         -320      |         -300      |         -280      |         -260      |         -240      |         -220      |         -200      |         -180      |         -160       |         -140      |         -120      |         -100      |         -80       |         -60       |         -40       |         -20                                     
                                              gcCAGATg            tccAGGAAggggct     tctcTCCCAcgc                                                     ctTTATCtgt                    agtgCTTTAgctt                                 ctCCAGAtatgagg  ggCACTG                                    ATTACctcac                                                                                        
                                              MYOGENIN_Q6(+)0.964 ETS2_B(+)1         IK2_01(-)1                                                       GATA1_01(-)0.988              CRX_Q4(-)0.9                                  SRF_Q6(+)0.943  AP2REP_01(-)1                              HLF_01(+)0.939                                                                                    
                                               ccaGATGCtc       attccAGGAAgg           tctCCCACgccc                                                   ctTTATCtgt                     GTGCTtt                                      ctccagatATGAGgtag   ctgGATCCaa                                                                                                                               
                                               GATA1_01(+)0.993 ELF1_Q6(+)1            EGR1_01(-)1                                                    GATA2_01(-)0.992               EN1_01(+)0.917                               YY1_01(-)0.918      GATA1_01(+)0.988                                                                                                                         
                                               ccaGATGCtc            aGGAAGg           tctCCCACgccc                                                                                                                                 ccaGATATga        ctGGATCcaa                                                                                                                               
                                               GATA2_01(+)0.982      PEA3_Q6(-)1       EGR2_01(-)1                                                                                                                                  GATA1_01(+)0.99   GATA1_01(-)0.988                                                                                                                         
                                                     gctcagACGTGattcca                   tccCACGCcct                                                                                                                                ccaGATATga        ctgGATCCaa                                                                                                                               
                                                     XBP1_01(+)1                         WHN_B(+)0.967                                                                                                                              GATA2_01(+)0.994  GATA2_01(+)0.974                                                                                                                         
                                                         agacgTGATTcc                     cccACGCCct                                                                                                                                 cAGATAtga        ctGGATCcaa                                                                                                                               
                                                         GFI1B_01(-)1                     SP1_01(-)0.949                                                                                                                             MSX1_01(-)0.928  GATA2_01(-)0.974                                                                                                                         
                                                           acgtgattcCAGGAaggggct                                                                                                                                                           tgagGTAGG                                                                                                                                           
                                                           STAT1_01(+)0.912                                                                                                                                                                TFIII_Q6(+)0.973                                                                                                                                    
                                                           acgtgatTCCAGgaaggggct                                                                                                                                                                                                                                                                                                               
                                                           STAT1_01(-)0.912                                                                                                                                                                                                                                                                                                                    
                                                           acgtgATTCCaggaaggggct                                                                                                                                                                                                                                                                                                               
                                                           STAT3_01(+)0.915                                                                                                                                                                                                                                                                                                                    
                                                            cgtGATTCca                                                                                                                                                                                                                                                                                                                         
                                                            GATA1_01(+)0.99                                                                                                                                                                                                                                                                                                                    
                                                            cgtGATTCca                                                                                                                                                                                                                                                                                                                         
                                                            GATA2_01(+)0.974                                                                                                                                                                                                                                                                                                                   
                                                             GTGATtc                                                                                                                                                                                                                                                                                                                           
                                                             EN1_01(+)0.93                                                                                                                                                                                                                                                                                                                     
                                                              tgATTCCaggaagg                                                                                                                                                                                                                                                                                                                   
                                                              CEBPB_01(-)0.965                                                                                                                                                                                                                                                                                                                 
                                                              tgattccaGGAAGgg                                                                                                                                                                                                                                                                                                                  
                                                              STAT5A_01(+)0.995                                                                                                                                                                                                                                                                                                                
                                                              tgATTCCaggaaggg                                                                                                                                                                                                                                                                                                                  
                                                              STAT5A_01(-)0.997                                                                                                                                                                                                                                                                                                                
                                                              tgATTCCaggaaggg                                                                                                                                                                                                                                                                                                                  
                                                              STAT5B_01(+)0.98                                                                                                                                                                                                                                                                                                                 
                                                              tgattccaGGAAGgg                                                                                                                                                                                                                                                                                                                  
                                                              STAT5B_01(-)0.951                                                                                                                                                                                                                                                                                                                
                                                               gattccaGGAAGgg                                                                                                                                                                                                                                                                                                                  
                                                               CEBPB_01(+)0.95                                                                                                                                                                                                                                                                                                                 


                             STAT5A_01(-)1                                                         
                             ttTTTCCcaggaccc                                                       
                             IK2_01(-)1                                                            
                             ttttTCCCAgga                                                          
                             |         -40       |         -20                                     
Mouse     -2681     aactctgtatTTTTCCCAGGACCCTCAGTATATTATGGCCAACAGCCCCacaaaaatgg     -2623     Mouse
                              ||||||||||||||| || |||| |||||||| ||||||                              
Human     -807      gtggtctataTTTTCCCAGGACCCTGAGCATATCATGGCCAAAAGCCCCctagtaatga      -749     Human
                             |         -40       |         -20                                     
                             atttTCCCAgga                                                          
                             IK2_01(-)1                                                            
                             atTTTCCcaggaccc                                                       
                             STAT5A_01(-)1                                                         


                                  PEA3_Q6(+)1                                           
                                  gCTTCCt                                               
                            -40       |         -20                                     
Mouse     -2871     accctgcctgAAATGCTTCCTCTATTCAACTTTACTCAttcctggctc     -2824     Mouse
                              |||||||||||  |||||| ||||||||                              
Human     -1031     aaattgactaAAATGCTTCCTTGATTCAATTTTACTCActctagtctc      -984     Human
                            -40       |         -20                                     
                                  gCTTCCt                                               
                                  PEA3_Q6(+)1                                           


                                    TEF1_Q6(+)0.915                       
                                    GTAATg                                
                                    EN1_01(+)1                            
                                    GTAATga                               
                               HLF_01(-)0.939                             
                               tttgaGTAAT                                 
                               CEBPGAMMA_Q6(-)0.907                       
                               tttgaGTAATgat                              
                        |         -20                                     
Mouse     -3719     gaaaaaaaccCTTTGAGTAATGATgccacttgtc     -3686     Mouse
                              |||| |||||||||                              
Human     -2023     tagggaaaaaCTTTCAGTAATGATctgttacttg     -1990     Human
                        |         -20                                     
                               tttcaGTAATgat                              
                               CEBPGAMMA_Q6(-)0.907                       
                               tttcaGTAAT                                 
                               HLF_01(-)0.939                             
                                    GTAATga                               
                                    EN1_01(+)1                            
                                    GTAATg                                
                                    TEF1_Q6(+)0.915                       


                                                  EN1_01(+)0.917                        
                                                  GTGCTga                               
                            -40       |         -20                                     
Mouse     -3783     atctttctggCCTATGGGACTGCAAATTAGGTGCTGACctaaaaggga     -3736     Mouse
                              ||| ||||| | || ||| |||||||||                              
Human     -2083     gcccttttcaCCTCTGGGAGTACAGATTGGGTGCTGACacaagagagg     -2036     Human
                            -40       |         -20                                     
                                                  GTGCTga                               
                                                  EN1_01(+)0.917                        


                                                     GATA2_01(+)0.982                         
                                                     cctGATGCtt                               
                                                     GATA1_01(+)0.993                         
                                                     cctGATGCtt                               
                        |         -40       |         -20                                     
Mouse     -3959     gttggaaagaGGGCACTAGGAGGGGAGATAAGGCCTGATGCTTCactggaagaa     -3906     Mouse
                              ||| ||||||| | ||  |||||||||||| |||                              
Human     -2270     ggtgggaaagGGGTACTAGGAAGAGAAGTAAGGCCTGATGTTTCcaactcctga     -2217     Human
                        |         -40       |         -20                                     
                                                     cctGATGTtt                               
                                                     GATA1_01(+)0.99                          
                                                     cctGATGTtt                               
                                                     GATA2_01(+)0.98                          


                                     AP2REP_01(+)0.907                                                        
                                     CTGTGag                                                                  
                              -60       |         -40       |         -20                                     
Mouse     -4096     gtctcactctTAAGTCACTGTGAGATCCCAGGCAGGTCATTTATCCTTTGACAAAAGGGCctgcccacag     -4027     Mouse
                              ||| ||||||||||| || ||||| |||||| |  || ||| |||| |||                              
Human     -2451     attctcatccTAATTCACTGTGAGACCCTAGGCAAGTCATTCACTCTCTGAAAAAAAGGCttggcctgta     -2382     Human
                              -60       |         -40       |         -20                                     
                                     CTGTGag                                                                  
                                     AP2REP_01(+)0.907                                                        


                                HFH3_01(+)0.981                            
                                tcaTATTTcttcc                              
                         |         -20                                     
Mouse     -4371     ggaaaggcatCTTCATATTTCTTCCaaaattctcc     -4337     Mouse
                              ||| |||||||||||                              
Human     -2734     agaacgatggCTTAATATTTCTTCCtgcaattccc     -2700     Human
                         |         -20                                     
                                taaTATTTcttcc                              
                                HFH3_01(+)0.981                            


                                                    CMYB_01(-)0.989                                          
                                                    aggGCAACaggtaagagg                                       
                                              AP2REP_01(+)1                                                  
                                              CAGTGca                                                        
                                       PEA3_Q6(+)0.937                                                       
                                       tCGTCCt                                                               
                             -60       |         -40       |         -20                                     
Mouse     -4720     agcactcaccGTCTTTGGTTCGTCCTCAGTGCAGGGCAACAGGTAAGAGGTTCTTTCAGtgttctttct     -4652     Mouse
                              ||| || |||||||||||||||||||||||||||||||| | |||||||                              
Human     -3176     gtacccacctGTCATTCGTTCGTCCTCAGTGCAGGGCAACAGGTAAGAGCTGCTTTCAGcctggcaccc     -3108     Human
                             -60       |         -40       |         -20                                     
                                       tCGTCCt                                                               
                                       PEA3_Q6(+)0.937                                                       
                                              CAGTGca                                                        
                                              AP2REP_01(+)1                                                  
                                                    aggGCAACaggtaagagc                                       
                                                    CMYB_01(-)0.989                                          


                               GATA2_01(+)0.995                         
                               tgaGATACct                               
                               GATA1_01(+)0.993                         
                               tgaGATACct                               
                      |         -20                                     
Mouse     -4826     tagcagaggcCTGAGATACCTTaaggccgagg     -4795     Mouse
                              ||||||||||||                              
Human     -3286     aaggaagggaCTGAGATACCTTtggggccaat     -3255     Human
                      |         -20                                     
                               tgaGATACct                               
                               GATA1_01(+)0.993                         
                               tgaGATACct                               
                               GATA2_01(+)0.995                         


                                        GATA2_01(-)0.992                            
                                        ttTTATCttt                                  
                                        GATA1_01(-)0.988                            
                                        ttTTATCttt                                  
                        -40       |         -20                                     
Mouse     -4855     tgaaaggagaCTACTTTGCTTTTTATCTTTAGCAgaggcctgag     -4812     Mouse
                              ||||||||  |||||||| |||||                              
Human     -3319     gagggaggggCTACTTTGGGTTTTATCTCTAGCAaggaagggac     -3276     Human
                        -40       |         -20                                     
                                        ttTTATCtct                                  
                                        GATA1_01(-)0.988                            
                                        ttTTATCtct                                  
                                        GATA2_01(-)0.992                            


                               EN1_01(+)0.991                                            
                               GTATTct                                                   
                             -40       |         -20                                     
Mouse     -5080     gtgccgagagTGTATTCTATGTCTGACTTCAGGGTCCTCtccacgtgga     -5032     Mouse
                              ||||||||| |||||||| ||| | ||||                              
Human     -3559     agcacaacacTGTATTCTAGGTCTGACTCCAGAGCCCTCccaacttgtg     -3511     Human
                             -40       |         -20                                     
                               GTATTct                                                   
                               EN1_01(+)0.991                                            


                               EN1_01(+)0.987                                       
                               GTACTtt                                              
                        -40       |         -20                                     
Mouse     -5648     agccgaggtaTGTACTTTGTAGATGTGCAATTATtagtagccca     -5605     Mouse
                              |||||||| ||| || | ||||||                              
Human     -3859     aggcgggctcTGTACTTTCTAGTTGGGTAATTATcaacaagtta     -3816     Human
                        -40       |         -20                                     
                               GTACTtt                                              
                               EN1_01(+)0.987                                       


                                                                 LRF_Q2(-)0.904                         
                                                                 TGGGTtctg                              
                                                               HSF2_01(-)0.997                          
                                                               tgtggGTTCT                               
                                                             PAX4_03(-)0.907                            
                                                             aGTGTGggttct                               
                        -60       |         -40       |         -20                                     
Mouse     -5723     gaaactaataTTTTAGCTGTATGTTCTAAGATGTACAGGAGAGTGTGGGTTCTGggagcatact     -5660     Mouse
                              |||||  ||||| || | ||| | | || |||||||||||||||                              
Human     -3935     aacttcacatTTTTAATTGTATATTATGAGAGGAAGAGAAGAGTGTGGGTTCTGtaactacatt     -3872     Human
                        -60       |         -40       |         -20                                     
                                                             aGTGTGggttct                               
                                                             PAX4_03(-)0.907                            
                                                               tgtggGTTCT                               
                                                               HSF2_01(-)0.997                          
                                                                 TGGGTtctg                              
                                                                 LRF_Q2(-)0.904                         


                                   EN1_01(+)0.922                        
                                   GTGTTta                               
                       |         -20                                     
Mouse     -5911     cccacccacgAGGGTGTGTTTAAttataatacc     -5879     Mouse
                              |||| ||||||||                              
Human     -4239     tatatcaataAGGGAGTGTTTAAataaattaca     -4207     Human
                       |         -20                                     
                                   GTGTTta                               
                                   EN1_01(+)0.922                        


                              GATA2_01(-)0.972                        
                              gaAAATCctt                              
                              GATA1_01(-)0.987                        
                              gaAAATCctt                              
                              -20                                     
Mouse     -6196     taggattggtGAAAATCCTTtcccaacctg     -6167     Mouse
                              ||||||||||                              
Human     -4275     atggagggggGAAAATCCTTgggaataacc     -4246     Human
                              -20                                     
                              gaAAATCctt                              
                              GATA1_01(-)0.987                        
                              gaAAATCctt                              
                              GATA2_01(-)0.972                        


                                            GATA2_01(-)0.994                         
                                            caATATCaaa                               
                                            GATA1_01(-)0.99                          
                                            caATATCaaa                               
                         -40       |         -20                                     
Mouse     -7457     taccatacacATAGGACAAATTAGCAATATCAAAAttgaaatctc     -7413     Mouse
                              |||||||||||| ||| ||||||||                              
Human     -4422     taacacatgtATAGGACAAATTGGCAGTATCAAAAactttaaatg     -4378     Human
                         -40       |         -20                                     
                                            caGTATCaaa                               
                                            GATA1_01(-)0.993                         
                                            caGTATCaaa                               
                                            GATA2_01(-)0.995                         


                                                                               CRX_Q4(-)0.948                                           
                                                                               atctTATTAataa                                            
                          |         -80       |         -60       |         -40       |         -20                                     
Mouse     -7612     atctagtggtTCAGATGAAGAATAGGCAAATGATCAAGAAATATATGAAAAGATATCCAATCTTATTAATAATTGAGGAAAAACAAgtgaaaacag     -7517     Mouse
                              ||||| ||  ||||| ||| |||| |||||| ||  ||||||| | ||||||| |||||||||  | ||||| |||                              
Human     -4651     agtagaccacTCAGAAGAGAAATAGACAACTGATAAAGAAACAT--GAAAAGACACCCAATCTCATTAATAATGAAAGAAAAGCAAatcaaagcaa     -4558     Human
                        |         -80       |         -60         |         -40       |         -20                                     
                                                                               atctCATTAataa                                            
                                                                               CRX_Q4(-)0.952                                           


                               POU1F1_Q6(-)0.985                                                       
                               aatgATCCAa                                                              
                               GATA2_01(-)0.971                                                        
                               aaTGATCcaa                                                              
                               GATA1_01(-)0.983                                                        
                               aaTGATCcaa                                                              
                       -60       |         -40       |         -20                                     
Mouse     -7789     gacatctttgCAATGATCCAAAAGTATATATGCTATGATAGTCCCATTTTATAgacaaggagt     -7727     Mouse
                              |||| |||||| ||  ||  | ||||||  |||||||||||||                              
Human     -4839     ctcatcctcaCAATAATCCAATAGGGTAGGTTCTATGACTGTCCCATTTTATAtatgagagat     -4777     Human
                       -60       |         -40       |         -20                                     
                               aaTAATCcaa                                                              
                               GATA1_01(-)0.985                                                        
                               aaTAATCcaa                                                              
                               GATA2_01(-)0.971                                                        
                               aataATCCAa                                                              
                               POU1F1_Q6(-)0.985                                                       
