# Supplementary material for: Transcriptional double-autorepression feedforward circuits act for multicellularity and nervous system development
Source: BMC Genomics. 2011 May 11;12:228. doi: 10.1186/1471-2164-12-228 (PMC3116505; doi:10.1186/1471-2164-12-228)
Supplement: Additional file 4 — Alignments of conserved blocks for 5169 human-mouse orthologs with conserved TFBSs. The location and motif information for 386237 TFBSs are displayed in a character-based alignment-embedded layout. Each file name stands for a gene symbol and the file contains the alignments of conserved blocks with TFBS information for the corresponding gene. Each alignment is not interleaved. The graphical alignments with TFBS information for the 5169 human-mouse ortholog pairs are provided in a browsable format at our website http://genet.med.kagawa-u.ac.jp/pub/HMO_5169/List.htm, together with the character-based alignments with TFBSs and raw sequences contained in Additional files 4 and 2 respectively. [file 1471-2164-12-228-S4.ZIP › Additional_file_4/Text-based_Alignments/ALCAM.aln.txt]

---------- ALCAM ----------

                                                                                                                                                                                                TFIII_Q6(-)1                                                
                                                                                                                                                                                                CCTCCtgcg                                                   
                                                                                                                                                                                               PEA3_Q6(+)0.937                                              
                                                                                                                                                                                               cCCTCCt                                                      
                                                                                                                                                                                              CKROX_Q2(+)1                                                  
                                                                                                                                                                                              cCCCTCctg                                                     
                                                                                                                                                                                          SP1_01(-)0.909                                                    
                                                                                                                                                                                          acgCCCCCtc                                                        
                                                                                                                                                                                          LRF_Q2(+)0.911                                                    
                                                                                                                                                                                          acgcCCCCT                                                         
                                                                                                                                                                                         LRF_Q2(+)1                                                         
                                                                                                                                                                                         gacgCCCCC                                                          
                                                                                                                                                                                         ETS1_B(-)0.907                                                     
                                                                                                                                                                                         gacgccccCTCCTgc                                                    
                                                                                                                                                                                        LRF_Q2(+)0.943                                                      
                                                                                                                                                                                        cgacGCCCC                                                           
                                                            WHN_B(-)0.967                  AP2REP_01(-)0.907                                                                           SP1_01(-)0.949 WHN_B(-)0.967                                         
                                                            gttGCGTGtgg                    gcCACAG                                                                                     acgACGCCcc     gcgGCGTGgac                                           
                                                  CMYB_01(+)0.989                        E2F1_Q3(-)0.982                                                                              WHN_B(+)1    TFIII_Q6(-)0.919                                         
                                                  gtggaggaaaGTTGCgtg                     gCGCCAca                                                                                     gacGACGCccc  CCTGCggcg                                                
                                                CEBPB_01(+)0.941                      SP1_01(-)0.924                                                                                PEA3_Q6(-)0.937   SP1_01(+)0.949                                        
                                                gcgtggaGGAAAgt                        gcaGCGCCac                                                                                    gGGACGa           gcGGCGTgga                                            
                      |         -200      |         -180      |         -160      |         -140      |         -120      |         -100      |         -80       |         -60       |         -40       |         -20                                     
Mouse     -218      agggggggagGGAGGAGTTGCGGGTTCCGCGTGGAGGAAAGTTGCGTGTGGCACAGACCCGACGGCGCAGCGCCACAGTCCCCGGGGGACCGTGTGTCTTGGAAAAAAGTCGCTGTCCCCCTAAGGCGAGACCCACAAGCGAGCGGGCCCCGTGGGCCCGGGGACGACGCCCCCTCCTGCGGCGTGGACTTTGTCGGTGGCCttctaggagg        -7     Mouse
                              |||||||||| |||    |||||| ||||||||||||| |||| ||| |||| || ||||||||||||  ||| |||||| |||||||| ||| || |  |||||  |||||  | || ||||| | |||| |||||| ||| ||| || ||||||||||||||||||||||||||||||  ||| ||||||                              
Human     -216      ccgggagggaGGAGGAGTTGGGGGCATTGCGTGGTGGAAAGTTGCGTGCGGCAGAGAACCGAAGGTGCAGCGCCACAG--CCCAGGGGACGGTGTGTCTGGGAGAAGA--CGCTG--CCCCTGCGTCGGGACCCGCCAGCGCGCGGGCACCGCGGGGCCCGGGACGACGCCCCCTCCTGCGGCGTGGACTCCGTCAGTGGCCcaccaagaag       -11     Human
                          -200      |         -180      |         -160      |         -140      |           -120      |           -100        |         -80       |         -60       |         -40       |         -20                                     
                                                gcgtggtGGAAAgt                        gcaGCGCCac                                                                                    gGGACGa           gcGGCGTgga                                            
                                                CEBPB_01(+)0.941                      SP1_01(-)0.9  24                                                                              PEA3_Q6(-)0.937   SP1_01(+)0.949                                        
                                                  gtggtggaaaGTTGCgtg                     gCGCCAca                                                                                     gacGACGCccc  CCTGCggcg                                                
                                                  CMYB_01(+)0.989                        E2F1_Q3(-  )0.982                                                                            WHN_B(+)1    TFIII_Q6(-)0.919                                         
                                                            gttGCGTGcgg                    gcCACAG                                                                                     acgACGCCcc     gcgGCGTGgac                                           
                                                            WHN_B(-)0.967                  AP2REP_  01(-)0.907                                                                         SP1_01(-)0.949 WHN_B(-)0.967                                         
                                                                                                                                                                                        cgacGCCCC                                                           
                                                                                                                                                                                        LRF_Q2(+)0.943                                                      
                                                                                                                                                                                         gacgccccCTCCTgc                                                    
                                                                                                                                                                                         ETS1_B(-)0.907                                                     
                                                                                                                                                                                         gacgCCCCC                                                          
                                                                                                                                                                                         LRF_Q2(+)1                                                         
                                                                                                                                                                                          acgcCCCCT                                                         
                                                                                                                                                                                          LRF_Q2(+)0.911                                                    
                                                                                                                                                                                          acgCCCCCtc                                                        
                                                                                                                                                                                          SP1_01(-)0.909                                                    
                                                                                                                                                                                              cCCCTCctg                                                     
                                                                                                                                                                                              CKROX_Q2(+)1                                                  
                                                                                                                                                                                               cCCTCCt                                                      
                                                                                                                                                                                               PEA3_Q6(+)0.937                                              
                                                                                                                                                                                                CCTCCtgcg                                                   
                                                                                                                                                                                                TFIII_Q6(-)1                                                


                                        SP1_01(-)0.949                                                                     
                                        cacACGCCtt                                                                         
                                       WHN_B(+)0.967                                                                       
                                       acaCACGCctt                                                                         
                                   HES1_Q2(-)0.952                                                                         
                                   gcttaCACACgcctt                                                                         
                                  PAX4_03(+)0.907                                                                          
                                  agcttaCACACg                                                                             
                               MYOGENIN_Q6(+)1                                                                             
                               ggCAGCTt                                                                                    
                               CRX_Q4(-)0.955                                                                              
                               ggcaGCTTAcaca                                                                               
                             SP1_01(+)0.972                                                                                
                             caGGCAGctt                                                                                    
                     -80       |         -60       |          -40        |         -20                                     
Mouse     -579      aggaggagacAGGCAGCTTACACACGCCTTCCCGT-CCTCCACTCAGAGCAG-CCGGAGCCCGCGGCCGCCGCcactgctcca      -499     Mouse
                              |||||||||||||||||||||| || |||| ||||||||||| |||||| |||| ||||||||                              
Human     -545      aggaggaaagAGGCAGCTTACACACGCCTTCCAGTCCCTCTACTCAGAGCAGCCCGGAGACCGCTGCCGCCGCtgccgctgct      -463     Human
                       -80       |         -60       |         -40       |         -20                                     
                             gaGGCAGctt                                                                                    
                             SP1_01(+)0.972                                                                                
                               ggcaGCTTAcaca                                                                               
                               CRX_Q4(-)0.955                                                                              
                               ggCAGCTt                                                                                    
                               MYOGENIN_Q6(+)1                                                                             
                                  agcttaCACACg                                                                             
                                  PAX4_03(+)0.907                                                                          
                                   gcttaCACACgcctt                                                                         
                                   HES1_Q2(-)0.952                                                                         
                                       acaCACGCctt                                                                         
                                       WHN_B(+)0.967                                                                       
                                        cacACGCCtt                                                                         
                                        SP1_01(-)0.949                                                                     


                                                                            MYOD_01(-)1                                       
                                                                            aaccACCTGctc                                      
                                                                           EN1_01(-)0.926                                     
                                                                           caACCAC                                            
                                                             GATA2_01(-)0.974                                                 
                                                             gcGGATCggc                                                       
                                                             GATA2_01(+)0.979                                                 
                                                             gcgGATCGgc                                                       
                                                       SP1_01(+)0.962    PAX4_03(+)0.903                                      
                                                       taGGCTGcgg        tccaacCACCTg                                         
                                             SP1_01(-)0.924  GATA1_01(-)0.988                                                 
                                             gcaGCGCCtc      gcGGATCggc                                                       
                                          TFIII_Q6(-)0.919   GATA1_01(+)0.995  MYOGENIN_Q6(-)1                                
                                          CCTGCagcg          gcgGATCGgc        cACCTGct                                       
                          -80       |         -60       |         -40       |         -20                                     
Mouse     -715      tctgctcagtCTCCGACTTGGTCCTGCAGCGCCTCTAGGCTGCGGATCGGCGCTCCAACCACCTGCTCCGCGCTGCcgccgaggaa      -630     Mouse
                              ||| ||||  |||||||||||||||||||||||||||| ||||| ||||||||||||  |||||||                              
Human     -668      gggctcagggCTCGGACTCAGTCCTGCAGCGCCTCTAGGCTGCGGATCCGCGCTTCAACCACCTGCTTTGCGCTGCgtccggggaa      -583     Human
                          -80       |         -60       |         -40       |         -20                                     
                                          CCTGCagcg          gcgGATCCgc        cACCTGct                                       
                                          TFIII_Q6(-)0.919   GATA1_01(+)0.988  MYOGENIN_Q6(-)1                                
                                             gcaGCGCCtc      gcGGATCcgc                                                       
                                             SP1_01(-)0.924  GATA1_01(-)0.988                                                 
                                                       taGGCTGcgg        ttcaacCACCTg                                         
                                                       SP1_01(+)0.962    PAX4_03(+)0.903                                      
                                                             gcgGATCCgc                                                       
                                                             GATA2_01(+)0.974                                                 
                                                             gcGGATCcgc                                                       
                                                             GATA2_01(-)0.974                                                 
                                                                           caACCAC                                            
                                                                           EN1_01(-)0.926                                     
                                                                            aaccACCTGctt                                      
                                                                            MYOD_01(-)1                                       


                               SP1_01(+)0.924                         
                               ggGGCGCtga                             
                               LRF_Q2(-)0.943                         
                               GGGGCgctg                              
                              LRF_Q2(-)0.923                          
                              TGGGGcgct                               
                              -20                                     
Mouse     -909      cctatgtcttTGGGGCGCTGagaatcccct      -880     Mouse
                              ||||||||||                              
Human     -849      gccttatcacTGGGGCGCTGcaacatcaca      -820     Human
                              -20                                     
                              TGGGGcgct                               
                              LRF_Q2(-)0.923                          
                               GGGGCgctg                              
                               LRF_Q2(-)0.943                         
                               ggGGCGCtgc                             
                               SP1_01(+)0.924                         


                                GATA2_01(-)0.972                                                
                                aaAAATCcct                                                      
                                GATA1_01(-)0.987                                                
                                aaAAATCcct                                                      
                              HSF2_01(+)0.996                                                   
                              AGAAAaatcc                                                        
                          |         -40       |         -20                                     
Mouse     -1015     ctcgtcgagaAGAAAAATCCCTAAGGAGTGAGCCAGTGGACTGGGCttcggagtgc      -960     Mouse
                              ||||||||| || |||| |||| ||||||  |||||                              
Human     -966      agcacggcggAGAAAAATCTCTGAGGAATGAGTCAGTGGGATGGGCgtatgggtgg      -911     Human
                          |         -40       |         -20                                     
                              AGAAAaatct                                                        
                              HSF2_01(+)0.996                                                   
                                aaAAATCtct                                                      
                                GATA1_01(-)0.987                                                
                                aaAAATCtct                                                      
                                GATA2_01(-)0.972                                                


                                                                                                                  EN1_01(+)0.926                                                                                                                                                                                                                                                                                                     
                                                                                                                  GTGGTtc                                                                                                                                                                                                                                                                                                            
                                                                                                                HSF2_01(-)0.991                                                                                                                                                                                                                                                                                                      
                                                                                                                aggtgGTTCA                                                                                                                                                                                                                                                                                                           
                                                                                                               PAX4_03(-)0.903                                                                                                                                                                                                                                                                                                       
                                                                                                               gAGGTGgttcag                                                                                                                                                                                                                                                                                                          
                                                                                                                                                                EN1_01(+)0.93                                                                                                                                                                                                                                                        
                                                                                                                                                                GTGATcc                                                                                                                                                                                                                                                              
                                                                               EN1_01(+)0.93                                                                   GATA2_01(-)0.971                                                                                                                                                                                                                                                      
                                                                               GTGATgc                                                                         tgTGATCctg                                                                                                                                                                                                                                                            
                                                                              POU1F1_Q6(-)0.987                                                                GATA2_01(+)0.974                                                                                                                                                            MYOGENIN_Q6 (-)0.964                                                                      
                                                                              tgtgATGCAc                                                                       tgtGATCCtg                                                                                                                                                                  cATCTGct                                                                                  
                                                                              GATA2_01(+)0.982                                     CRX_Q4(-)0.948              GATA1_01(-)0.983                                              ETS1_B(+)1                                                                                                 GATA2_01(-)0.9 87                                                                            
                                                                              tgtGATGCac                                           atttTATTAtgct               tgTGATCctg                                                    agAGGAAaatattcc                                                                                            gtCCATCtgc                                                                                   
                                                                              GATA1_01(+)0.993                                 GATA2_01(+)0.972                GATA1_01(+)0.988                                             ETS2_B(+)1                                        E2F1_Q3(+)0.943        EN1_01(+)0.926                     GATA1_01(-)1                HSF2_01(+)0.99 5         PITX2_Q2(+)1                            
                                                                              tgtGATGCac                                       cagGATTTta                      tgtGATCCtg                                                   tagAGGAAaatatt                                    ctTCCCGa               GTGGTtc                            gtCCATCtgc                  GGAAAggacc               ttTAATCtgag                             
                                                                             AP2REP_01(+)0.907                                 GATA1_01(+)0.987              EN1_01(+)0.926                                               ELF1_Q6(+)1                                        PEA3_Q6(+)1           HSF2_01(-)0.991   CEBPB_01(-)1     E47_01(-)0.934                CREL_01(-)1              GATA2_01(-)0.971                        
                                                                             CTGTGat                                           cagGATTTta                    GTTGTga                                                      tttagAGGAAaa                                       gCTTCCc               aggtgGTTCA        aaATTGCctgagaa   ccgtccATCTGctgg               GGAAAggacc               ttTAATCtga                              
                                                                    PAX4_03(-)1                                       IK2_01(+)0.969                       ETS1_B(-)0.943                                PAX4_03(+)1     CEBPB_01(+)0.941                                   IK2_01(-)0.978        PAX4_03(-)0.903  HSF2_01(+)0.99    YY1_01(+)1          STAT1_01(+)0.912                    GATA1_01(-)0.985                        
                                                                    gGGGTGaccctg                                      ttcAGGGAccag                         gagttgtgATCCTgc                               cagctcCACCCt    ttttagaGGAAAat                                     ggctTCCCGatg          gAGGTGgttcaa     TGAAAttgcc        cccgTCCATctgctgga   cctggctttCTGGAaaggacc               ttTAATCtga                              
                             |         -360      |         -340      |         -320      |         -300      |         -280      |         -260      |         -240      |         -220      |         -200      |         -180      |         -160      |         -140      |         -120      |         -100      |         -80       |         -60        |         -40        |         -20                                     
Mouse     -1825     tcccgtgaggCTAGTTAGCATTCCCTGCTGGAGACTGGCTTCACACAGGGGGTGACCCTGTGATGCACCAAAGACTATTTCATGCCCTTGCGAGGTGGTTCAGGGACCAGGATTTTATTATGCTGAGGGCATTAAGAGTTGTGATCCTGCAATCTTGAGTTAGAGCCACTTACGGTCCCAACAGCTCCACCCTGGTGTTTTAGAGGAAAATATTCCTTTATGCTTTCTGCATGAACTGAAAGCGACACGGCTTCCCGATGCTACGCCTAGGAGGTGGTTCAAGCTTTTGAAATTGCCTGAGAAGCCCCGTCCATCTGCTGGA-TGCCTGGCTTTCTGGAAAGGACCAGGA-GGCGTAGGTTTTTAATCTGAgtaactctgg     -1447     Mouse
                              |||||| |||| | |||||||||||  |  ||||| | ||| |||||||||||||||| |||| |||||| ||||||  |||| ||| ||||||||||| ||||||||||| ||  ||  | | |||||||||||||||||  | ||| ||||||||||||| ||  || |||||||||||| |||||| ||||||||||| |||||| ||||| ||||| |||  ||||||| |||| ||||||||||| | | ||| ||||||||||||| |||| |||||||||| ||||| || |||||||||||||| |||||||||||| |||| |||||| || ||  | || |||||||||||                              
Human     -1819     gtaacgattaCTAGTTGGCATCCTCTGCTGGAGACCAGTCTCACAAAAGGG-TGACCCTGTGATGCACGAAAGGCTATTTAATGCCCCAGCGAAGTGCTTCAGGGACCAAGATTTTATTATTCTTTGGTGA-TGAGAGTTGTGATCCTGCATCCCTGATTTAGAGCCACTTAGGGCTCCGACAGCTCCACCCCGGTGTTCTAGAGGAAAATCTTCCTTCATGCTCTCTGCCTGATTTGAAAGCAACACAGCTTCCCGATGTTCCTCCTGGGAGGTGGTTCAATCTTTAGAAATTGCCTAAGAAG-CCTGTCCATCTGCTGGAGTGCCTGGCTTTCGGGAACGGACCAAGACGGACTTGGCTTTTAATCTGAaataatttga     -1442     Human
                            |         -360      |         -340      |          -320      |         -300      |         -280      |         -260      |          -240      |         -220      |         -200      |         -180      |         -160      |         -140      |         -120      |         -100      |         -80        |         -60       |         -40       |         -20                                     
                                                                   aGGG TGaccctg                                      ttcAGGGAccaa                         gagttgtgATCCTgc                               cagctcCACCCc    ttctagaGGAAAat                                     agctTCCCGatg          gAGGTGgttcaa     AGAAAttgcc        cctgTCCATctgctgga   cctggctttCGGGAacggacc               ttTAATCtga                              
                                                                   PAX4 _03(-)1                                       IK2_01(+)0.969                       ETS1_B(-)0.943                                PAX4_03(+)1     CEBPB_01(+)0.941                                   IK2_01(-)0.978        PAX4_03(-)0.903  HSF2_01(+)0.996   YY1_01(+)1          STAT1_01(+)1                        GATA1_01(-)0.985                        
                                                                             CTGTGat                                           caaGATTTta                    GTTGTga                                                      tctagAGGAAaa                                       gCTTCCc              gAGGTGgttcaa       aaATTGCctaagaa   ctgtccATCTGctgg               GGAACggacc               ttTAATCtga                              
                                                                             AP2REP_01(+)0.907                                 GATA1_01(+)0.987              EN1_01(+)0.926                                               ELF1_Q6(+)1                                        PEA3_Q6(+)1          PAX4_03(-)0.903    CEBPB_01(-)1     E47_01(-)0.934                CREL_01(-)0.952          GATA2_01(-)0.971                        
                                                                              tgtGATGCac                                       caaGATTTta                      tgtGATCCtg                                                   tagAGGAAaatctt                                    ctTCCCGa             aggtgGTTCA                           gtCCATCtgc                  GGAACggacc               ttTAATCtgaa                             
                                                                              GATA1_01(+)0.993                                 GATA2_01(+)0.972                GATA1_01(+)0.988                                             ETS2_B(+)1                                        E2F1_Q3(+)0.943      HSF2_01(-)0.991                      GATA1_01(-)1                HSF2_01(+)0.996          PITX2_Q2(+)1                            
                                                                              tgtGATGCac                                           atttTATTAttct               tgTGATCctg                                                    agAGGAAaatcttcc                                                       aggtgGTTCA                           gtCCATCtgc                                                                                   
                                                                              GATA2_01(+)0.982                                     CRX_Q4(-)0.948              GATA1_01(-)0.983                                              ETS1_B(+)1                                                            HSF2_01(-)0.991                      GATA2_01(-)0.987                                                                             
                                                                              tgtgATGCAc                                                                       tgtGATCCtg                                                                                                                            GTGGTtc                               cATCTGct                                                                                  
                                                                              POU1F1_Q6(-)0.987                                                                GATA2_01(+)0.974                                                                                                                      EN1_01(+)0.926                        MYOGENIN_Q6(-)0.964                                                                       
                                                                               GTGATgc                                                                         tgTGATCctg                                                                                                                            GTGGTtc                                                                                                                         
                                                                               EN1_01(+)0.93                                                                   GATA2_01(-)0.971                                                                                                                      EN1_01(+)0.926                                                                                                                  
                                                                                                                                                                GTGATcc                                                                                                                                                                                                                                                              
                                                                                                                                                                EN1_01(+)0.93                                                                                                                                                                                                                                                        


                                     MYOGENIN_Q6(-)1                                                    
                                     cAGCTGaa                                                           
                                   MYOGENIN_Q6(+)1                                                      
                                   caCAGCTg                                                             
                                  MYOD_01(-)0.905                                                       
                                  tcacAGCTGaag                                                          
                                  MYOD_01(+)0.905                                                       
                                  tcaCAGCTgaag                                                          
                                 E47_01(+)0.943                                                         
                                 atcaCAGCTgaagac                                                        
                                 AP2REP_01(-)0.907                                                      
                                 atCACAG                                                                
                                E47_01(-)0.943                                                          
                                aatcacAGCTGaaga                                                         
                               EN1_01(-)0.93                                                            
                               aaATCAC                                                                  
                              GFI1B_01(+)1                                                              
                              aaAATCAcagct                                                              
                             GATA2_01(-)0.972                                                           
                             gaAAATCaca                                                                 
                             GATA1_01(-)0.987                                                           
                             gaAAATCaca                                                                 
                        -60       |         -40       |         -20                                     
Mouse     -2053     cgctggggggAAAATCACAGCTGAAGACAGAGTTTAATAATTTCAAGCACGAAAggaaagggat     -1990     Mouse
                              ||||||||||||||||| || | |||||| |||  ||||| |||                              
Human     -1987     gcttttgagaAAAATCACAGCTGAAGATAGGGCTTAATAGTTTAGAGCACTAAAagataaacaa     -1924     Human
                        -60       |         -40       |         -20                                     
                             aaAAATCaca                                                                 
                             GATA1_01(-)0.987                                                           
                             aaAAATCaca                                                                 
                             GATA2_01(-)0.972                                                           
                              aaAATCAcagct                                                              
                              GFI1B_01(+)1                                                              
                               aaATCAC                                                                  
                               EN1_01(-)0.93                                                            
                                aatcacAGCTGaaga                                                         
                                E47_01(-)0.943                                                          
                                 atCACAG                                                                
                                 AP2REP_01(-)0.907                                                      
                                 atcaCAGCTgaagat                                                        
                                 E47_01(+)0.943                                                         
                                  tcaCAGCTgaag                                                          
                                  MYOD_01(+)0.905                                                       
                                  tcacAGCTGaag                                                          
                                  MYOD_01(-)0.905                                                       
                                   caCAGCTg                                                             
                                   MYOGENIN_Q6(+)1                                                      
                                     cAGCTGaa                                                           
                                     MYOGENIN_Q6(-)1                                                    


                                                                      POU1F1_Q6(-)1                                                                      
                                                                      gttgATTCAt                                                                         
                                                                      GATA2_01(+)0.974                                                                   
                                                                      gttGATTCat                                                                         
                                                                      GATA1_01(+)0.99  IRF1_Q6(-)0.975                                                   
                                                                      gttGATTCat       AAATGaa                                                           
                                                                     HSF2_01(-)0.994  YY1_01(-)0.906                                                     
                                                                     tgttgATTCA       caaatgaaATGTAaatg                                                  
                                                               PEA3_Q6(+)1 YY1_01(-)0.906                                                                
                                                               cCTTCCt     ttcataagATGCAaatg                                                             
                                                               ELF1_Q6(-)1       YY1_01(-)0.922                                                          
                                                               ccTTCCTgttga      agatgcaaATGAAatgt                                                       
                                                            CMYB_01(+)0.989    GATA2_01(+)0.982                                                          
                                                            tagccttcctGTTGAttc taaGATGCaa                                                                
                                                           ETS2_B(-)1      CRX_Q4(+)0.904  TEF1_Q6(+)0.972                                               
                                                           ttagccTTCCTgtt  ttcaTAAGAtgca   GAAATg                                                        
                                                           ELK1_01(-)1         GATA1_01(+)0.993                                                          
                                                           ttagcCTTCCtgttga    taaGATGCaa                                                                
                      |         -100      |          -80       |         -60       |         -40       |         -20                                     
Mouse     -2227     caccaaatgcAGAGTTAACAGGCATTTGCC-CCTAGCATTTAGCCTTCCTGTTGATTCATAAGATGCAAATGAAATGTAAATGTTAAAACCATGTGGGAAAAAggattttcgg     -2116     Mouse
                              |||||||| ||||||||||| ||||||  | ||||||||||||||||||||||||||||||||||||| |||||| |||||| |||||| |||                              
Human     -2180     caaggaatatAGAGTTAAAAGGCATTTGCCTCCTAGCGAT-AGCCTTCCTGTTGATTCATAAGATGCAAATGAAATGTTAATGTTTAAACCAAGTGGGAGAAActacttattt     -2069     Human
                      |         -100      |         -80        |         -60       |         -40       |         -20                                     
                                                          at agcCTTCCtgttga    taaGATGCaa                                                                
                                                          EL K1_01(-)1         GATA1_01(+)0.993                                                          
                                                          at agccTTCCTgtt  ttcaTAAGAtgca   GAAATg                                                        
                                                          ET S2_B(-)1      CRX_Q4(+)0.904  TEF1_Q6(+)0.972                                               
                                                           t agccttcctGTTGAttc taaGATGCaa                                                                
                                                           C MYB_01(+)0.989    GATA2_01(+)0.982                                                          
                                                               ccTTCCTgttga      agatgcaaATGAAatgt                                                       
                                                               ELF1_Q6(-)1       YY1_01(-)0.922                                                          
                                                               cCTTCCt     ttcataagATGCAaatg                                                             
                                                               PEA3_Q6(+)1 YY1_01(-)0.906                                                                
                                                                     tgttgATTCA       caaatgaaATGTTaatg                                                  
                                                                     HSF2_01(-)0.994  YY1_01(-)0.906                                                     
                                                                      gttGATTCat       AAATGaa                                                           
                                                                      GATA1_01(+)0.99  IRF1_Q6(-)0.975                                                   
                                                                      gttGATTCat                                                                         
                                                                      GATA2_01(+)0.974                                                                   
                                                                      gttgATTCAt                                                                         
                                                                      POU1F1_Q6(-)1                                                                      


                                 CRX_Q4(+)0.9                               
                                 tcccTAAAGgaat                              
                             IK2_01(-)0.969                                 
                             aaatTCCCTaaa                                   
                          |         -20                                     
Mouse     -2294     tttgaagaaaAATTCCCTAAAGGAATcttgtaggtt     -2259     Mouse
                              |||||||||||| |||                              
Human     -2252     aaaagaaaacAATTCCCTAAAGCAATtctacaggag     -2217     Human
                          |         -20                                     
                             caatTCCCTaaa                                   
                             IK2_01(-)0.969                                 
                                 tcccTAAAGcaat                              
                                 CRX_Q4(+)0.9                               


                                                   ELF1_Q6(-)1                                                  
                                                   ttTTCCTaaagt                                                 
                                                  CEBPB_01(-)0.941                                              
                                                  atTTTCCtaaagta                                                
                                                 CEBPB_01(-)0.972                                               
                                                 caTTTTCctaaagt                                                 
                                             ETS1_B(-)1                                                         
                                             aagacattTTCCTaa                                                    
                      |         -60       |         -40       |         -20                                     
Mouse     -2901     attattcaatTCCAAGCAGTTTACCAAGACATTTTCCTAAAGTAGAACATATTCCTCTCTAAcggaaactct     -2830     Mouse
                              ||||||  | ||| |||| |||||||||||| ||| ||| |||||| |||||                              
Human     -2744     gagttactagTCCAAGTGGCTTATCAAGGCATTTTCCTAAACTAGGACACATTCCTTTCTAAaaacaattct     -2673     Human
                      |         -60       |         -40       |         -20                                     
                                             aaggcattTTCCTaa                                                    
                                             ETS1_B(-)1                                                         
                                                 caTTTTCctaaact                                                 
                                                 CEBPB_01(-)0.972                                               
                                                  atTTTCCtaaacta                                                
                                                  CEBPB_01(-)0.941                                              
                                                   ttTTCCTaaact                                                 
                                                   ELF1_Q6(-)1                                                  


                                 CRX_Q4(+)0.948                             
                                 tattTAATAtaga                              
                              HFH3_01(+)0.981                               
                              tttTATTTaatat                                 
                              CRX_Q4(-)0.904                                
                              ttttATTTAatat                                 
                          |         -20                                     
Mouse     -2990     ttatatatagTTTTATTTAATATAGAacagtgcccc     -2955     Mouse
                              |||| |||||||||||                              
Human     -2809     atggttattaTTTTGTTTAATATAGAgccgtttcac     -2774     Human
                          |         -20                                     
                              ttttGTTTAatat                                 
                              CRX_Q4(-)0.948                                
                              tttTGTTTaatat                                 
                              HFH3_01(+)1                                   
                                 tgttTAATAtaga                              
                                 CRX_Q4(+)0.948                             


                                CRX_Q4(-)0.955                           
                                tgctAATTAattg                            
                               CRX_Q4(+)0.955                            
                               ttgcTAATTaatt                             
                       |         -20                                     
Mouse     -3127     gtcagtaaaaGTTGCTAATTAATtgaaatcatt     -3095     Mouse
                              |||||||||||||                              
Human     -2916     acatgtaagtGTTGCTAATTAATagatctaaag     -2884     Human
                       |         -20                                     
                               ttgcTAATTaata                             
                               CRX_Q4(+)0.955                            
                                tgctAATTAatag                            
                                CRX_Q4(-)0.955                           


                                   MSX1_01(-)0.936                                             
                                   cATATAaat                                                   
                         |         -40       |         -20                                     
Mouse     -3176     tgaattcataTAATTCATATAAATTTCATGTAATTGTCTAACATGagtggtcagt     -3122     Mouse
                              ||||||||||||||| | |  |||  |||||||||                              
Human     -2956     atacatctatTAATTCATATAAATTGCTTAGAATATTCTAACATGtaagtgttgc     -2902     Human
                         |         -40       |         -20                                     
                                   cATATAaat                                                   
                                   MSX1_01(-)0.936                                             


                                  POU1F1_Q6(+)1                                                   
                                  aTGAATcttt                                                      
                                  GATA2_01(-)0.974                                                
                                  atGAATCttt                                                      
                                  GATA1_01(-)0.99                                                 
                                  atGAATCttt                                                      
                            |         -40       |         -20                                     
Mouse     -3279     gttttgtttaTGCTATGAATCTTTGTGTAGCCTTGAGAAAGGTACTTCttactctggc     -3222     Mouse
                              ||||||||||| ||||||  |||||  |||| | ||||                              
Human     -3083     gctttaccatTGCTATGAATCATTGTGTGACCTTGGAAAAGTTGCTTCgagtctctgg     -3026     Human
                            |         -40       |         -20                                     
                                  atGAATCatt                                                      
                                  GATA1_01(-)0.99                                                 
                                  atGAATCatt                                                      
                                  GATA2_01(-)0.974                                                
                                  aTGAATcatt                                                      
                                  POU1F1_Q6(+)1                                                   


                              GATA2_01(+)0.974                           
                              ctaGATTCtg                                 
                              GATA1_01(+)0.99                            
                              ctaGATTCtg                                 
                       |         -20                                     
Mouse     -4112     cccctgtttcCTAGATTCTGAAAaacaaatgat     -4080     Mouse
                              ||||||| |||||                              
Human     -3441     cccacattgaCTAGATTTTGAAAgattaattcg     -3409     Human
                       |         -20                                     
                              ctaGATTTtg                                 
                              GATA1_01(+)0.987                           
                              ctaGATTTtg                                 
                              GATA2_01(+)0.972                           


                                             IRF1_Q6(+)0.975                        
                                             ttCATTT                                
                                        POU1F1_Q6(-)1                               
                                        tattATTCAt                                  
                               POU1F1_Q6(+)0.985                                    
                               cTGGATaagt                                           
                               GATA2_01(+)0.992                                     
                               ctgGATAAgt                                           
                               GATA1_01(+)0.988                                     
                               ctgGATAAgt                                           
                        -40       |         -20                                     
Mouse     -4322     ctgtttagatCCTGGATAAGTATTATTCATTTTTaacctcatcc     -4279     Mouse
                              ||||||||| | ||||||||||||                              
Human     -3638     attttttcccCCTGGATAAATGTTATTCATTTTTccctttcagc     -3595     Human
                        -40       |         -20                                     
                               ctgGATAAat                                           
                               GATA1_01(+)0.988                                     
                               ctgGATAAat                                           
                               GATA2_01(+)0.992                                     
                               cTGGATaaat                                           
                               POU1F1_Q6(+)0.985                                    
                                        tgttATTCAt                                  
                                        POU1F1_Q6(-)1                               
                                             ttCATTT                                
                                             IRF1_Q6(+)0.975                        


                                          GATA2_01(-)0.971                                       
                                          ccTGATCtca                                             
                                          GATA1_01(-)0.983                                       
                                          ccTGATCtca                                             
                           |         -40       |         -20                                     
Mouse     -4474     tcttggaagtGGAATGCTGAGTCCTGATCTCAGTAGACCTTAAATAGagaatgtctt     -4418     Mouse
                              ||||| ||||||||| ||||||  ||||| ||| |||                              
Human     -3796     ctgagccttgGGAATCCTGAGTCCTTATCTCAACAGACCGTAAGTAGgaaacttgcc     -3740     Human
                           |         -40       |         -20                                     
                                          ccTTATCtca                                             
                                          GATA1_01(-)0.988                                       
                                          ccTTATCtca                                             
                                          GATA2_01(-)0.992                                       


                                            GATA2_01(-)0.979                           
                                            ttTCATCtac                                 
                                            GATA1_01(-)0.988                           
                                            ttTCATCtac                                 
                                       HSF2_01(-)0.99                                  
                                       tgacaTTTCA                                      
                           -40       |         -20                                     
Mouse     -4627     gctttcacatTATCTTTAGTGACATTTCATCTACAGTaagaagttct     -4581     Mouse
                              |||||||  ||| ||||||||| ||||                              
Human     -3961     cttccaaaacTATCTTTGTTGAAATTTCATCTCCAGTggaaattttg     -3915     Human
                           -40       |         -20                                     
                                       tgaaaTTTCA                                      
                                       HSF2_01(-)0.99                                  
                                            ttTCATCtcc                                 
                                            GATA1_01(-)0.988                           
                                            ttTCATCtcc                                 
                                            GATA2_01(-)0.979                           


                                                       POU1F1_Q6(+)0.987                      
                                                       cTGCATacat                             
                        |         -40       |         -20                                     
Mouse     -4739     gcggatgagtATCAAATTTGTTGCTTCCTCTTGGGCTGCATACAtctttggtaa     -4686     Mouse
                              |||| ||||||||| | |||| |  |||||||||                              
Human     -4074     agaagagtgaATCAGATTTGTTGCATGCTCTGGAACTGCATACAattttgttca     -4021     Human
                        |         -40       |         -20                                     
                                                       cTGCATacaa                             
                                                       POU1F1_Q6(+)0.987                      


                              EN1_01(-)0.926                                                                      
                              tcACCAC                                                                             
                        |         -60       |         -40       |         -20                                     
Mouse     -5299     aaaaaattctTCACCACCTGTCATTCATTCACAATTATTTATGGGATGTACAGTCTATTTGTAAaatacaactt     -5226     Mouse
                              ||||||| | |||| |||||||||  ||||||    ||| || ||||||| |||                              
Human     -4181     ggtatttttcTCACCACTTATCATCCATTCACAAAAATTTATCAAGTGTCCAATCTATTTTTAAgtatggctga     -4108     Human
                        |         -60       |         -40       |         -20                                     
                              tcACCAC                                                                             
                              EN1_01(-)0.926                                                                      


                                 EN1_01(+)0.922                          
                                 GTTTTat                                 
                             HFH3_01(+)1                                 
                             tttTGTTTtattc                               
                       |         -20                                     
Mouse     -5801     tctggattctTTTGTTTTATTCTtcttataatg     -5769     Mouse
                              |||||||||||||                              
Human     -4425     catgggccacTTTGTTTTATTCTaattgatggc     -4393     Human
                       |         -20                                     
                             cttTGTTTtattc                               
                             HFH3_01(+)1                                 
                                 GTTTTat                                 
                                 EN1_01(+)0.922                          


                                                                                                                                                         NKX25_01(+)1                                                                     
                                                                                                                                                         ctAAGTG                                                                          
                                                                                                                                                       MSX1_01(+)0.988                                                                    
                                                                                                                                                       gacTAAGTg                                                                          
                                                                                                                         YY1_01(+)0.918               CRX_Q4(+)0.911                                                                      
                                                                                                                         attcCTCATgtctgagg            tgacTAAGTgaat                                                                       
                                                                                                                        TEF1_Q6(-)1                IRF1_Q6(-)0.975             HSF2_01(+)0.99                                             
                                                                                                                        cATTCC                     AAATGac                     TGAAAtagct                                                 
                                                                                                                        ELF1_Q6(-)1          YY1_01(-)0.92                  HFH3_01(-)0.981                                               
                                                                                                                        caTTCCTcatgt         gaatgaaaATGACtaag              cactgAAATAgct                                                 
                        |         -180      |         -160      |         -140      |         -120      |         -100      |         -80       |         -60       |         -40       |         -20                                     
Mouse     -6440     cactaatgagTTATGAGTGTTTAACACACTGCAAGTTTCTGACATTCACTTTATAGGGTGTACGTTCCATGGCCGAGTGGCTCTGCAGAATTCTTTCCCCCATTCCTCATGTCTGAGGCAGGAATGAAAATGACTAAGTGAATTTGTAGTTGCACTGAAATAGCTATTCGTGTCCTTTTGTACCtagcattgaa     -6247     Mouse
                              |||||||| ||||| ||||||  ||||| ||| ||||| || |||  ||||| ||| ||| | | | | ||   ||  |||||||||  | |||||||||||||||| |||||| ||||||||||||||| |||| |||||  ||||||||||||||   | || |||||||||                              
Human     -5063     cacccacaaaTTATGAGTTTTTAATACACTGAGAGTTTTTGAAATTCATTTAATATAGTGTAAGTTTCATAGTCAAATAGCGTAGCTAAATTCTTTCTTC-ATTCCTCATGTCTGAGACAGGAAGGAAAATGACTAAGTGGATTTCTAGTTCAACTGAAATAGCTATGTATTTCTTTTTGTACCcagactgaac     -4871     Human
                       |         -180      |         -160      |         -140      |         -120      |         -100       |         -80       |         -60       |         -40       |         -20                                     
                                                                                                                       c aTTCCTcatgt         gaaggaaaATGACtaag              aactgAAATAgct                                                 
                                                                                                                       E LF1_Q6(-)1          YY1_01(-)0.92                  HFH3_01(-)0.981                                               
                                                                                                                       c ATTCC                     AAATGac                     TGAAAtagct                                                 
                                                                                                                       T EF1_Q6(-)1                IRF1_Q6(-)0.975             HSF2_01(+)0.99                                             
                                                                                                                         attcCTCATgtctgaga            tgacTAAGTggat                                                                       
                                                                                                                         YY1_01(+)0.918               CRX_Q4(+)0.911                                                                      
                                                                                                                                                       gacTAAGTg                                                                          
                                                                                                                                                       MSX1_01(+)0.988                                                                    
                                                                                                                                                         ctAAGTG                                                                          
                                                                                                                                                         NKX25_01(+)1                                                                     


                                 HSF2_01(-)0.996                         
                                 tgaaaTTTCT                              
                       |         -20                                     
Mouse     -6622     tcttgaaccgAGTTGAAATTTCTcatcaggttt     -6590     Mouse
                              ||||| |||||||                              
Human     -5262     atataattcaAGTTGGAATTTCTttaaaggcat     -5230     Human
                       |         -20                                     
                                 tggaaTTTCT                              
                                 HSF2_01(-)0.996                         


                                          MSX1_01(-)0.908                        
                                          cATTAAaat                              
                                       IPF1_Q4(-)1                               
                                       cagCATTAaaat                              
                                      CRX_Q4(-)0.952                             
                                      acagCATTAaaat                              
                     -40       |         -20                                     
Mouse     -7957     tttcttgaatGGCCCTAAACAGCATTAAAATgtcaaggttt     -7917     Mouse
                              |||||| || |||||||||||                              
Human     -5701     atacttctaaGGCCCTGAAAAGCATTAAAATtctaaagttc     -5661     Human
                     -40       |         -20                                     
                                      aaagCATTAaaat                              
                                      CRX_Q4(-)0.952                             
                                       aagCATTAaaat                              
                                       IPF1_Q4(-)1                               
                                          cATTAAaat                              
                                          MSX1_01(-)0.908                        


                                AP2REP_01(+)0.907                    
                                CTGTGtt                              
                             -20                                     
Mouse     -8000       gaggaaaaAGCTGTGTTttaaaataac     -7975     Mouse
                              |||||||||                              
Human     -6419     tggtgcccatAGCTGTGTTaattttgatt     -6391     Human
                             -20                                     
                                CTGTGtt                              
                                AP2REP_01(+)0.907                    
