# Supplementary material for: Transcriptional double-autorepression feedforward circuits act for multicellularity and nervous system development
Source: BMC Genomics. 2011 May 11;12:228. doi: 10.1186/1471-2164-12-228 (PMC3116505; doi:10.1186/1471-2164-12-228)
Supplement: Additional file 4 — Alignments of conserved blocks for 5169 human-mouse orthologs with conserved TFBSs. The location and motif information for 386237 TFBSs are displayed in a character-based alignment-embedded layout. Each file name stands for a gene symbol and the file contains the alignments of conserved blocks with TFBS information for the corresponding gene. Each alignment is not interleaved. The graphical alignments with TFBS information for the 5169 human-mouse ortholog pairs are provided in a browsable format at our website http://genet.med.kagawa-u.ac.jp/pub/HMO_5169/List.htm, together with the character-based alignments with TFBSs and raw sequences contained in Additional files 4 and 2 respectively. [file 1471-2164-12-228-S4.ZIP › Additional_file_4/Text-based_Alignments/ALDH1A1.aln.txt]

---------- ALDH1A1 ----------

                                                                      STAT5B_01(+)0.954                                 
                                                                      gtGTTCCaggagcca                                   
                                                                      STAT5A_01(-)0.997                                 
                                                                      gtGTTCCaggagcca                                   
                                                                      EN1_01(+)0.922                                    
                                                                      GTGTTcc                                           
                                                                      CEBPB_01(-)0.935                                  
                                                                      gtGTTCCaggagcc                                    
                                                                    AP2REP_01(+)0.907                                   
                                                                    CTGTGtt                                             
                                                                 MYOGENIN_Q6(-)1                                        
                                                                 cACCTGtg                                               
                                                              MYOD_01(-)1                                               
                                                              tgtcACCTGtgt                                              
                                                            E47_01(-)1                                                  
                                                            cctgtcACCTGtgtt                                             
                                         EN1_01(-)0.917    PAX4_03(+)0.903                                              
                                         tcAGAAC           gcctgtCACCTg                                                 
                    -80       |         -60       |         -40       |         -20                                     
Mouse     -73       taaaaaggagCAAGGGCTCTTTCAGAACCAATTTGCTGAGCCTGTCACCTGTGTTCCAGGAGCCAAACCAGca               -1     Mouse
                              |||| ||||| |||||||||| |||||||||| ||||||||||||||||||||| || ||                              
Human     -73       caaataaagcCAAGTGCTCTATCAGAACCAAATTGCTGAGCCAGTCACCTGTGTTCCAGGAGCCGAATCAGaa               -1     Human
                    -80       |         -60       |         -40       |         -20                                     
                                         tcAGAAC           gccagtCACCTg                                                 
                                         EN1_01(-)0.917    PAX4_03(+)0.903                                              
                                                            ccagtcACCTGtgtt                                             
                                                            E47_01(-)1                                                  
                                                              agtcACCTGtgt                                              
                                                              MYOD_01(-)1                                               
                                                                 cACCTGtg                                               
                                                                 MYOGENIN_Q6(-)1                                        
                                                                    CTGTGtt                                             
                                                                    AP2REP_01(+)0.907                                   
                                                                      gtGTTCCaggagcc                                    
                                                                      CEBPB_01(-)0.935                                  
                                                                      GTGTTcc                                           
                                                                      EN1_01(+)0.922                                    
                                                                      gtGTTCCaggagccg                                   
                                                                      STAT5A_01(-)0.997                                 
                                                                      gtGTTCCaggagccg                                   
                                                                      STAT5B_01(+)0.954                                 


                                                           GATA2_01(-)0.979                                                                                                                                                                                                                      
                                                           atTCATCtgt                                                                                                                                                                                                                            
                                                           GATA1_01(-)0.988                                                                                                                                                                                                                      
                                                           atTCATCtgt                                                                                                                                                                                                                            
                                                        YY1_01(+)0.922                                                                                                                                                                                                                           
                                                        ttaaTTCATctgtaaat                                                                                                                                                                                                                        
                                                       POU1F1_Q6(-)1                                                                                                                                                                                                                             
                                                       attaATTCAt                                                                                                                                                                                                                                
                                                     S8_01(-)1                                                                                                                                                                                                                                   
                                                     aaatTAATTcatctgt                                                                                                                                                                                                                            
                                                     CRX_Q4(+)0.955                                                                                                                                                                                                                              
                                                     aaatTAATTcatc                                                                                                                                                                                                                               
                                                   TST1_01(-)1                                                           GATA2_01(+)0.972                      EN1_01(+)0.922                                                                                                                    
                                                   gtaaattAATTCatc                                                       aagGATTTac                            GTGTTac                                                                                                                           
                                                  CRX_Q4(-)0.955                                                         GATA1_01(+)0.987                   PAX4_03(-)0.903                                                                              MSX1_01(-)0.928                         
                                                  ggtaAATTAattc                                                          aagGATTTac                         tAGGTGttacaa                                                                                 cAGATAaaa                               
                                                CRX_Q4(+)0.904                                                      CRX_Q4(+)0.907                          CRX_Q4(-)0.9                                         GATA2_01(-)0.979                       GATA2_01(+)0.992                         
                                                ttggTAAATtaat                                                       tcctTAAGGattt                           taggTGTTAcaag                                        tcCAATCata                             gcaGATAAaa                               
                                               S8_01(+)1        HFH3_01(-)0.981                                  CRX_Q4(-)0.907                                                        SP1_01(-)0.921            GATA1_01(-)0.997                       GATA1_01(+)0.988                         
                                               cttggtaAATTAattc tctgtAAATAgtg                                    ggttCCTTAagga                                                         ttcATGCCct                tcCAATCata                             gcaGATAAaa                               
                          -240      |          -220      |         -200      |         -180      |         -160      |         -140      |         -120      |         -100      |           -80       |         -60       |         -40       |         -20                                     
Mouse     -303      cacacacaccCTTAGCACAGGTTT-GGCTTGGTAAATTAATTCATCTGTAAATAGTGAGCAGTCTCCAGATAGAACTTCAGGGCTGAGGTGCAGGTTCCTTAAGGATTTACATGTAAAGGCAAAGGCTTTCAGCCCTAGGTGTTACAAGTGAGTGGTGCC--CTTCATGCCCTGCCCTGAGTCTGCCCATCCAATCATATCCCGATATGCAAATGACCCTTAGTGCATGCAGATAAAAAggagcaaggg       -58     Mouse
                              |||| ||||||||| ||||| ||||||||||||||||| ||||||||  | |||||||| || || |||   ||||  |  | |||| ||||||||||||  | ||||| ||||||||| | |||||||||||||||| | ||| ||| |   ||| |    ||| |||||| ||  ||||||||| |||||   ||||||||| | | ||||  | ||||||||||||                              
Human     -317      gctgcatacaCTTATCACAGGTTTCGGCTTTGTAAATTAATTCATCTGCAAATAGTGCACTGTCTCCAGGTACAAATTCGATGCTGGAGCACTGGTTTCTTAAGGATTTAAGTTTAAAGTCAAAGGCTTCCTGCCCTAGGTGTTACAAATAAGTAGTGTCGTTTTCTTTTTTTGCTCTGAGTTTGTTCATCCAATCGTATCCGAGTATGCAAATAAACTTTAGCCCGTGCAGATAAAAAaggaacaaat       -69     Human
                             -240      |         -220      |         -200      |         -180      |         -160      |         -140      |         -120      |         -100      |         -80       |         -60       |         -40       |         -20                                     
                                               ctttgtaAATTAattc tctgcAAATAgtg                                    ggttTCTTAagga                     ttcCTGCCct                                                    tcCAATCgta                             gcaGATAAaa                               
                                               S8_01(+)1        HFH3_01(-)0.981                                  CRX_Q4(-)0.904                    SP1_01(-)0.972                                                GATA1_01(-)0.997                       GATA1_01(+)0.988                         
                                                tttgTAAATtaat                                                       ttctTAAGGattt                           taggTGTTAcaaa                                        tcCAATCgta                             gcaGATAAaa                               
                                                CRX_Q4(+)0.904                                                      CRX_Q4(+)0.907                          CRX_Q4(-)0.9                                         GATA2_01(-)0.979                       GATA2_01(+)0.992                         
                                                  tgtaAATTAattc                                                          aagGATTTaa                         tAGGTGttacaa                                                                                 cAGATAaaa                               
                                                  CRX_Q4(-)0.955                                                         GATA1_01(+)0.987                   PAX4_03(-)0.903                                                                              MSX1_01(-)0.928                         
                                                   gtaaattAATTCatc                                                       aagGATTTaa                            GTGTTac                                                                                                                           
                                                   TST1_01(-)1                                                           GATA2_01(+)0.972                      EN1_01(+)0.922                                                                                                                    
                                                     aaatTAATTcatc                                                                                                                                                                                                                               
                                                     CRX_Q4(+)0.955                                                                                                                                                                                                                              
                                                     aaatTAATTcatctgc                                                                                                                                                                                                                            
                                                     S8_01(-)1                                                                                                                                                                                                                                   
                                                       attaATTCAt                                                                                                                                                                                                                                
                                                       POU1F1_Q6(-)1                                                                                                                                                                                                                             
                                                        ttaaTTCATctgcaaat                                                                                                                                                                                                                        
                                                        YY1_01(+)0.922                                                                                                                                                                                                                           
                                                           atTCATCtgc                                                                                                                                                                                                                            
                                                           GATA1_01(-)0.988                                                                                                                                                                                                                      
                                                           atTCATCtgc                                                                                                                                                                                                                            
                                                           GATA2_01(-)0.979                                                                                                                                                                                                                      


                                                          EN1_01(-)0.917                                    
                                                          acAGCAC                                           
                          -60       |         -40         |         -20                                     
Mouse     -575      gggagatcgaGTGTAGAAAAAGGGCATCTCT--CCCTAACAGCACCCTGATCTGCTGGaataaggatg      -510     Mouse
                              ||||||| ||||||| | |||  ||| ||||||||| |||| | ||||                              
Human     -573      ttagggtaggGTGTAGATAAAGGGCCTTTCTTCCCCAAACAGCACCTTGATTTTCTGGgagatggact      -506     Human
                            -60       |         -40       |         -20                                     
                                                          acAGCAC                                           
                                                          EN1_01(-)0.917                                    


                                            IRF1_Q6(-)0.975                                 
                                            AAATGag                                         
                      |         -40       |         -20                                     
Mouse     -769      ccaatcagacATTACTTTCGCTTTAAATGAGTTTTCACAGATaacttcggtg      -718     Mouse
                              |||||||||  ||||||||||| || | ||||                              
Human     -800      caaaaccaggATTACTTTCATTTTAAATGAGTATTAATAGATgatattgcca      -749     Human
                      |         -40       |         -20                                     
                                            AAATGag                                         
                                            IRF1_Q6(-)0.975                                 


                                              GATA2_01(-)0.992                             
                                              tgTTATCttg                                   
                                              GATA1_01(-)0.988                             
                                              tgTTATCttg                                   
                     |         -40       |         -20                                     
Mouse     -997      ttcttataacCAGAGCATCCTAAGAATGTTATCTTGTTCCTtccatatctt      -947     Mouse
                              ||||||||||  || || |||||||||||||                              
Human     -1016     tctccacaatCAGAGCATCCAGAGTATTTTATCTTGTTCCTattgtaacgt      -966     Human
                     |         -40       |         -20                                     
                                              ttTTATCttg                                   
                                              GATA1_01(-)0.988                             
                                              ttTTATCttg                                   
                                              GATA2_01(-)0.992                             


                               AP2REP_01(+)0.907                      
                               CTGTGac                                
                              -20                                     
Mouse     -1161     tccttcaaggTCTGTGACCAaagctgtatt     -1132     Mouse
                              ||||||||||                              
Human     -1214     cactaatagaTCTGTGACCAtaagtaagct     -1185     Human
                              -20                                     
                               CTGTGac                                
                               AP2REP_01(+)0.907                      


                                EN1_01(-)0.922                                                                                                                             
                                aaAACAC                                                                                                                                    
                                      MYOGENIN_Q6(-)1                              MYOGENIN_Q6(-)1                                                                         
                                      cAGCTGtt                                     cAGCTGtt                                                                                
                                       HFH3_01(+)1                               MYOGENIN_Q6(+)1                                                                           
                                       agcTGTTTgggaa                             aaCAGCTg                                                                                  
                                      MYOGENIN_Q6(-)1                           MYOD_01(-)0.905                                                                            
                                      cAGCTGtt                                  taacAGCTGttg                                                                               
                                    MYOGENIN_Q6(+)1                             MYOD_01(+)0.905                                                                            
                                    caCAGCTg                                    taaCAGCTgttg                                                                               
                                   MYOD_01(-)0.905                             E47_01(+)0.943                                                                              
                                   acacAGCTGttt                                gtaaCAGCTgttgag                                                                             
                                   MYOD_01(+)0.905                            E47_01(-)0.943                                                                               
                                   acaCAGCTgttt                               tgtaacAGCTGttga                                                                              
                                  E47_01(+)0.943                            CRX_Q4(+)0.9                                              SOX17_01(+)1                         
                                  aacaCAGCTgtttgg                           tatgTAACAgctg                                             aACAAT                               
                                  AP2REP_01(-)0.907                       HLF_01(-)1                                                SOX5_01(+)1                            
                                  aaCACAG                                 gttatGTAAC                                                aaaACAATtc                             
                                 E47_01(-)0.943                           EN1_01(+)0.93                                           EN1_01(-)0.922                           
                                 aaacacAGCTGtttg                          GTTATgt                                                 agAAAAC                                  
                                EN1_01(-)0.922                            DMRT3_01(-)1                MSX1_01(-)0.996           HFH3_01(-)1                                
                                aaAACAC                                   gttATGTAacagctg             cATTTAact                 agagaAAACAatt                              
                              EN1_01(-)0.922                                       MYOGENIN_Q6(-)1    CRX_Q4(+)0.907        BLIMP1_Q6(+)0.935                              
                              gcAAAAC                                              cAGCTGtt           cattTAACTcaaa         tgaaAGAGAaaaca                                 
                              -120      |         -100      |         -80        |         -60       |         -40       |         -20                                     
Mouse     -1783     ctgtgagtctGCAAAACACAGCTGTTTGGGAATTGGCCTGAGCACCACTCT-GTGTTATGTAACAGCTGTTGAGAAATTACACATTTAACTCAAAAAGTATCTGTGAAAGAGAAAACAATTcatttttttt     -1654     Mouse
                              |||||||||||||||||||| | ||||| |||| |||||||   |||||||||||||||||| | ||||   ||||||||||||||   || | ||| |||||||||||||                              
Human     -1829     gaagaaagcaGCAAAACACAGCTGTTTGGGCA-TGGCCAGAGCGCCACTCTCAAGTTATGTAACAGCTGTTGTGTAATTGTGCATTTAACTCAAAACACATTTTTGAGAGAGAAAACAATTagactttcca     -1700     Human
                              -120      |         -100       |         -80       |         -60       |         -40       |         -20                                     
                              gcAAAAC                                     gttATGTAacagctg             cattTAACTcaaa         tgagAGAGAaaaca                                 
                              EN1_01(-)0.922                              DMRT3_01(-)1                CRX_Q4(+)0.907        BLIMP1_Q6(+)0.935                              
                                aaAACAC                                   GTTATgt                     cATTTAact                 agagaAAACAatt                              
                                EN1_01(-)0.922                            EN1_01(+)0.93               MSX1_01(-)0.996           HFH3_01(-)1                                
                                 aaacacAGCTGtttg                          gttatGTAAC                            aaAACAC           agAAAAC                                  
                                 E47_01(-)0.943                           HLF_01(-)1                            EN1_01(-)0.922    EN1_01(-)0.922                           
                                  aaCACAG                                   tatgTAACAgctg                                           aaaACAATta                             
                                  AP2REP_01(-)0.907                         CRX_Q4(+)0.9                                            SOX5_01(+)1                            
                                  aacaCAGCTgtttgg                             tgtaacAGCTGttgt                                         aACAAT                               
                                  E47_01(+)0.943                              E47_01(-)0.943                                          SOX17_01(+)1                         
                                   acaCAGCTgttt                                gtaaCAGCTgttgtg                                                                             
                                   MYOD_01(+)0.905                             E47_01(+)0.943                                                                              
                                   acacAGCTGttt                                 taaCAGCTgttg                                                                               
                                   MYOD_01(-)0.905                              MYOD_01(+)0.905                                                                            
                                    caCAGCTg                                    taacAGCTGttg                                                                               
                                    MYOGENIN_Q6(+)1                             MYOD_01(-)0.905                                                                            
                                      cAGCTGtt                                   aaCAGCTg                                                                                  
                                      MYOGENIN_Q6(-) 1                           MYOGENIN_Q6(+)1                                                                           
                                      cAGCTGtt                                     cAGCTGtt                                                                                
                                      MYOGENIN_Q6(-) 1                             MYOGENIN_Q6(-)1                                                                         
                                       agcTGTTTgggca                               cAGCTGtt                                                                                
                                       HFH3_01(+)1                                 MYOGENIN_Q6(-)1                                                                         


                                    POU1F1_Q6(-)0.985                                  
                                    aattATCCAa                                         
                                    GATA2_01(-)0.992                                   
                                    aaTTATCcaa                                         
                                    GATA1_01(-)0.988                                   
                                    aaTTATCcaa                                         
                                CRX_Q4(-)0.955                                         
                                acatAATTAtcca                                          
                               S8_01(-)1                                               
                               tacaTAATTatccaag                                        
                               CRX_Q4(+)0.955                                          
                               tacaTAATTatcc                                           
                             S8_01(+)1                                                 
                             attacatAATTAtcca                                          
                           YY1_01(+)0.906                                              
                           ttatTACATaattatcc                                           
                           -40       |         -20                                     
Mouse     -1927     gagcacattaTTACATAATTATCCAAGTAAATCCAATgaatgatgtg     -1881     Mouse
                              ||||||||||||||||  |||| ||||                              
Human     -1986     gggactgttcTTACATAATTATCCAATAAAATACAATtgagaatgat     -1940     Human
                           -40       |         -20                                     
                           ttctTACATaattatcc                                           
                           YY1_01(+)0.906                                              
                             cttacatAATTAtcca                                          
                             S8_01(+)1                                                 
                               tacaTAATTatcc                                           
                               CRX_Q4(+)0.955                                          
                               tacaTAATTatccaat                                        
                               S8_01(-)1                                               
                                acatAATTAtcca                                          
                                CRX_Q4(-)0.955                                         
                                    aaTTATCcaa                                         
                                    GATA1_01(-)0.988                                   
                                    aaTTATCcaa                                         
                                    GATA2_01(-)0.992                                   
                                    aattATCCAa                                         
                                    POU1F1_Q6(-)0.985                                  


                                MSX1_01(+)0.996                                                   
                                aatTAAATg                                                         
                               CRX_Q4(+)0.904                                                     
                               aaatTAAATgggc                                                      
                              YY1_01(-)0.996                                                      
                              gaaattaaATGGGcagg                                                   
                           |         -40       |          -20                                     
Mouse     -2009     aactgattggGAAATTAAATGGGCAGGCATGGTAA-CTGTCTCCCAAGtttcctttag     -1953     Mouse
                              |||||||||||||||||  |||||| |||||||| |||                              
Human     -2073     aatatttgctGAAATTAAATGGGCAGGTGTGGTAACCTGTCTCCAAAGcaactccttt     -2016     Human
                            |         -40       |         -20                                     
                              gaaattaaATGGGcagg                                                   
                              YY1_01(-)0.996                                                      
                               aaatTAAATgggc                                                      
                               CRX_Q4(+)0.904                                                     
                                aatTAAATg                                                         
                                MSX1_01(+)0.996                                                   


                                               GATA2_01(-)0.972                         
                                               aaAGATCagc                               
                                               GATA2_01(+)0.971                         
                                               aaaGATCAgc                               
                               EN1_01(+)0.926  GATA1_01(-)0.985                         
                               GTGGTtt         aaAGATCagc                               
                              HSF2_01(-)0.99   GATA1_01(+)0.983                         
                              tgtggTTTCA       aaaGATCAgc                               
                            -40       |         -20                                     
Mouse     -2081     ctgtcaggctTGTGGTTTCAGGGAAGAAAAGATCAGCTcagccaacaa     -2034     Mouse
                              |||||||||  || |||||||||| |||                              
Human     -2161     tctcaggcccTGTGGTTTCTAGGCAGAAAAGATCTGCTtaagtgaggt     -2114     Human
                            -40       |         -20                                     
                              tgtggTTTCT       aaaGATCTgc                               
                              HSF2_01(-)0.996  GATA1_01(+)0.985                         
                               GTGGTtt         aaAGATCtgc                               
                               EN1_01(+)0.926  GATA1_01(-)0.985                         
                                               aaaGATCTgc                               
                                               GATA2_01(+)0.972                         
                                               aaAGATCtgc                               
                                               GATA2_01(-)0.972                         


                              GATA2_01(-)1                               
                              aaCTATCatc                                 
                              GATA1_01(-)1                               
                              aaCTATCatc                                 
                       |         -20                                     
Mouse     -3026     gcaatcatgtAACTATCATCTTAatatcttttt     -2994     Mouse
                              ||||||| |||||                              
Human     -2541     gagatgaataAACTATCCTCTTAtgtttcttgc     -2509     Human
                       |         -20                                     
                              aaCTATCctc                                 
                              GATA1_01(-)1                               
                              aaCTATCctc                                 
                              GATA2_01(-)1                               


                                  AP2REP_01(-)0.918                    
                                  gaAACTG                              
                             ICSBP_Q6(+)1                              
                             taaaaGAAACtg                              
                     |         -20                                     
Mouse     -3689     atcttcacatAAAAGAAACTGgcagaagaga     -3659     Mouse
                              |||||||||||                              
Human     -3507     aggaaatatgAAAAGAAACTGtcttagttca     -3477     Human
                     |         -20                                     
                             gaaaaGAAACtg                              
                             ICSBP_Q6(+)1                              
                                  gaAACTG                              
                                  AP2REP_01(-)0.918                    


                                                POU1F1_Q6(-)0.987                        
                                                acaaATGCAt                               
                             -40       |         -20                                     
Mouse     -4171     agaatagtgaGTGAGCAGAAATTATCCCACAAATGCATAaagtttgttt     -4123     Mouse
                              |||| |||||||||  | |||||| ||||                              
Human     -3844     agaatggcatGTGAACAGAAATTAGTCAACAAATACATAtgttcatata     -3796     Human
                             -40       |         -20                                     
                                                acaaATACAt                               
                                                POU1F1_Q6(-)0.987                        


                                                  GATA2_01(-)0.972                          
                                                  agAAATCaca                                
                                                  GATA1_01(-)0.987                          
                                                  agAAATCaca                                
                      |         -40       |         -20                                     
Mouse     -4234     aagcggtgatAAAAATATGTGAGAAGCCAGAGAAATCACAGGcagtgaaata     -4183     Mouse
                              ||| |||||| |  |||  ||||||||| |||                              
Human     -3910     agaacaatgaAAAGATATGTAAAGAGCAGGAGAAATCAGAGGtgaggaaatt     -3859     Human
                      |         -40       |         -20                                     
                                                  agAAATCaga                                
                                                  GATA1_01(-)0.987                          
                                                  agAAATCaga                                
                                                  GATA2_01(-)0.972                          


                                GATA2_01(-)0.994                      
                                caATATCaac                            
                                GATA1_01(-)0.99                       
                                caATATCaac                            
                              SOX17_01(+)1                            
                              aACAAT                                  
                              -20                                     
Mouse     -5968     taggaagaacAACAATATCAactctccaca     -5939     Mouse
                              ||||||||||                              
Human     -4327     atatattacaAACAATATCAtcaaatttct     -4298     Human
                              -20                                     
                              aACAAT                                  
                              SOX17_01(+)1                            
                                caATATCatc                            
                                GATA1_01(-)0.99                       
                                caATATCatc                            
                                GATA2_01(-)0.994                      


                                        EN1_01(+)0.991                        
                                        GTATTtt                               
                            |         -20                                     
Mouse     -7252     ttttaacatgAAGGAGTGTTGTATTTTGtcaaaggctt     -7215     Mouse
                              ||||| || |||||||||                              
Human     -5268     gactattgaaAAGGAATGATGTATTTTGccatgtgaga     -5231     Human
                            |         -20                                     
                                        GTATTtt                               
                                        EN1_01(+)0.991                        


                                  GATA2_01(+)0.979                        
                                  gaaGATGAaa                              
                                  GATA1_01(+)0.988                        
                                  gaaGATGAaa                              
                        |         -20                                     
Mouse     -7957     ctctttatttTTCAGAAGATGAAAtagctatctc     -7924     Mouse
                              |||||| |||||||                              
Human     -5938     tggccactgcTTCAGAGGATGAAAccataaggct     -5905     Human
                        |         -20                                     
                                  gagGATGAaa                              
                                  GATA1_01(+)0.988                        
                                  gagGATGAaa                              
                                  GATA2_01(+)0.979                        
