# Supplementary material for: Transcriptional double-autorepression feedforward circuits act for multicellularity and nervous system development
Source: BMC Genomics. 2011 May 11;12:228. doi: 10.1186/1471-2164-12-228 (PMC3116505; doi:10.1186/1471-2164-12-228)
Supplement: Additional file 4 — Alignments of conserved blocks for 5169 human-mouse orthologs with conserved TFBSs. The location and motif information for 386237 TFBSs are displayed in a character-based alignment-embedded layout. Each file name stands for a gene symbol and the file contains the alignments of conserved blocks with TFBS information for the corresponding gene. Each alignment is not interleaved. The graphical alignments with TFBS information for the 5169 human-mouse ortholog pairs are provided in a browsable format at our website http://genet.med.kagawa-u.ac.jp/pub/HMO_5169/List.htm, together with the character-based alignments with TFBSs and raw sequences contained in Additional files 4 and 2 respectively. [file 1471-2164-12-228-S4.ZIP › Additional_file_4/Text-based_Alignments/ALDH1B1.aln.txt]

---------- ALDH1B1 ----------

                               MYOD_01(-)1                                
                               tcccACCTGctc                               
                        |         -20                                     
Mouse     -70       accctgttcaCTCCCACCTGCTCAgcttgctttt       -37     Mouse
                              |||||||||| |||                              
Human     -59       cacctgccttCTCCCACCTGTTCAccctggtttc       -26     Human
                        |         -20                                     
                               tcccACCTGttc                               
                               MYOD_01(-)1                                


                              EN1_01(+)0.922                                         
                              GTGTTtt                                                
                         -40       |         -20                                     
Mouse     -1641     gaatcttagtGTGTTTTCCTAGTGTGTCACTCAGTcagcaatagg     -1597     Mouse
                              ||||||||  ||||| ||| |||||                              
Human     -534      ggcaatttcaGTGTTTTCTCAGTGTATCATTCAGTactgtgtgtt      -490     Human
                         -40       |         -20                                     
                              GTGTTtt                                                
                              EN1_01(+)0.922                                         


                                       AP2REP_01(-)0.918                    
                                       ggAACTG                              
                          |         -20                                     
Mouse     -1729     agggaactctACATTTGAGGGAACTGgggtcccaag     -1694     Mouse
                              |||| || ||||||||                              
Human     -663      gaggcatttcACATATGGGGGAACTGaggcacagag      -628     Human
                          |         -20                                     
                                       ggAACTG                              
                                       AP2REP_01(-)0.918                    


                                GATA2_01(+)0.98                        
                                tctGATGTct                             
                                GATA1_01(+)0.99                        
                                tctGATGTct                             
                              EN1_01(+)0.917                           
                              GTTCTga                                  
                     |         -20                                     
Mouse     -1807     gaccttgagtGTTCTGATGTCtgccagagtg     -1777     Mouse
                              |||||||||||                              
Human     -740      ggcacggccaGTTCTGATGTCctgagtggag      -710     Human
                     |         -20                                     
                              GTTCTga                                  
                              EN1_01(+)0.917                           
                                tctGATGTcc                             
                                GATA1_01(+)0.99                        
                                tctGATGTcc                             
                                GATA2_01(+)0.98                        


                                    IRF1_Q6(+)0.959                                                   
                                    tgCAATT                                                           
                                   TST1_01(+)0.926                                                    
                                   gtgCAATTacatttt                                                    
                      -60       |         -40       |         -20                                     
Mouse     -2135     caaggatctgGGCTGGTGCAATTACATTTTACTGCTGGGTGGAGCAAGCCTCcgagtgagac     -2074     Mouse
                              ||| ||||||||| |||||||| |||||| |||||||| |||                              
Human     -1061     tgaagggacaGGCAGGTGCAATTCCATTTTACCGCTGGGCGGAGCAAGACTCatgagacatc     -1000     Human
                      -60       |         -40       |         -20                                     
                                   gtgCAATTccatttt                                                    
                                   TST1_01(+)0.926                                                    
                                    tgCAATT                                                           
                                    IRF1_Q6(+)0.959                                                   


                              LRH1_Q5(+)1                                 
                              ggatCCTTGctt                                
                        |         -20                                     
Mouse     -2251     ggacctggtgGGATCCTTGCTTTCgtggattagg     -2218     Mouse
                              ||| ||||||||||                              
Human     -1142     ggacctacatGGAGCCTTGCTTTCctgattgagt     -1109     Human
                        |         -20                                     
                              ggagCCTTGctt                                
                              LRH1_Q5(+)1                                 


                                                        IRF1_Q6(-)0.98                           
                                                        AACTGta                                  
                                                      AP2REP_01(-)0.918                          
                                                      caAACTG                                    
                           |         -40       |         -20                                     
Mouse     -2891     gaggctgctgAATTTACAGTGAGAAGATGAACCGCAAACTGTAAAGCtggataacct     -2835     Mouse
                              ||||| | |||||||||    | ||||||||||||||                              
Human     -2370     aggcttggcaAATTTCCCGTGAGAAGACAGCCTGCAAACTGTAAAGCatgatgctct     -2314     Human
                           |         -40       |         -20                                     
                                                      caAACTG                                    
                                                      AP2REP_01(-)0.918                          
                                                        AACTGta                                  
                                                        IRF1_Q6(-)0.98                           


                              AP2REP_01(-)1                                        
                              tgCACTG                                              
                       -40       |         -20                                     
Mouse     -3236     ctcttccgggTGCACTGCTGGGTTCTTTCCACGccgcttccta     -3194     Mouse
                              |||||||  ||  ||| ||||||                              
Human     -2835     tttccgccgtTGCACTGTAGGACTCTCTCCACGtcccctaatc     -2793     Human
                       -40       |         -20                                     
                              tgCACTG                                              
                              AP2REP_01(-)1                                        


                               SP1_01(+)1                              
                               caGGCGGagc                              
                     |         -20                                     
Mouse     -3454     ggtgccgggaGCAGGCGGAGCttagctggtg     -3424     Mouse
                              |||||||||||                              
Human     -3097     cgccccaggcGCAGGCGGAGCctcattggcc     -3067     Human
                     |         -20                                     
                               caGGCGGagc                              
                               SP1_01(+)1                              


                                LRH1_Q5(-)1                                                                 
                                tttCAAGGcagc                                                                
                            -60       |         -40       |         -20                                     
Mouse     -5670     agagcatccaCCTTTCAAGGCAGCCCTCACAGTCCTTAGCCAGCTCTGTTTTGTCTGGttgtgtgtgg     -5603     Mouse
                              |||||||||| |||||   |   |||||||||| |||| ||| |||||                              
Human     -5110     aggcccactgCCTTTCAAGGGAGCCCCTCCCAGCCTTAGCCAGTTCTGCTTTTTCTGGgagttattcc     -5043     Human
                            -60       |         -40       |         -20                                     
                                tttCAAGGgagc                                                                
                                LRH1_Q5(-)1                                                                 


                                    SF1_Q6(+)1                                 
                                    gccCCTTG                                   
                                   LRH1_Q5(+)1                                 
                                   agccCCTTGcct                                
                                 LRF_Q2(+)0.911                                
                                 ggagCCCCT                                     
                                LRF_Q2(+)0.943                                 
                                gggaGCCCC                                      
                             |         -20                                     
Mouse     -5793     ctcagctgagTTGGGAGCCCCTTGCCTAGctgatcatca     -5755     Mouse
                              |||||||||||||| ||||                              
Human     -5205     atagctaagtTTGGGAGCCCCTTGTCTAGttcttatctg     -5167     Human
                             |         -20                                     
                                gggaGCCCC                                      
                                LRF_Q2(+)0.943                                 
                                 ggagCCCCT                                     
                                 LRF_Q2(+)0.911                                
                                   agccCCTTGtct                                
                                   LRH1_Q5(+)1                                 
                                    gccCCTTG                                   
                                    SF1_Q6(+)1                                 


                                                 MSX1_01(-)0.936                                      
                                                 cATATAagg                                            
                                                 CRX_Q4(+)0.907                                       
                                                 cataTAAGGctct                                        
                                           YY1_01(+)0.904                                             
                                           cttaGACATataaggct                                          
                      -60       |         -40       |         -20                                     
Mouse     -6804     ggagctggacTCTTCAGTTTCTTCTTAGACATATAAGGCTCTAAAAGGCTGAggaaattgct     -6743     Mouse
                              ||||||||  ||||||||||||||||||||||| || |||||                              
Human     -6256     gctggattctTCTTCAGTAACTTCTTAGACATATAAGGCTCTACAACGCTGAaggatagaaa     -6195     Human
                      -60       |         -40       |         -20                                     
                                           cttaGACATataaggct                                          
                                           YY1_01(+)0.904                                             
                                                 cataTAAGGctct                                        
                                                 CRX_Q4(+)0.907                                       
                                                 cATATAagg                                            
                                                 MSX1_01(-)0.936                                      
