# Supplementary material for: Transcriptional double-autorepression feedforward circuits act for multicellularity and nervous system development
Source: BMC Genomics. 2011 May 11;12:228. doi: 10.1186/1471-2164-12-228 (PMC3116505; doi:10.1186/1471-2164-12-228)
Supplement: Additional file 4 — Alignments of conserved blocks for 5169 human-mouse orthologs with conserved TFBSs. The location and motif information for 386237 TFBSs are displayed in a character-based alignment-embedded layout. Each file name stands for a gene symbol and the file contains the alignments of conserved blocks with TFBS information for the corresponding gene. Each alignment is not interleaved. The graphical alignments with TFBS information for the 5169 human-mouse ortholog pairs are provided in a browsable format at our website http://genet.med.kagawa-u.ac.jp/pub/HMO_5169/List.htm, together with the character-based alignments with TFBSs and raw sequences contained in Additional files 4 and 2 respectively. [file 1471-2164-12-228-S4.ZIP › Additional_file_4/Text-based_Alignments/ALDH1L1.aln.txt]

---------- ALDH1L1 ----------

                                      LRF_Q2(+)0.952                         
                                      agtcTCCCC                              
                                     AP2REP_01(+)0.918                       
                                     CAGTCtc                                 
                                P300_01(+)0.944                              
                                agtaGCAGTctccc                               
                           |         -20                                     
Mouse     -175      gtccccttgcACAGTAGCAGTCTCCCCaaagcagcct      -139     Mouse
                              ||||| |||||||||||                              
Human     -191      ggtctctcttACAGTGGCAGTCTCCCCtcagtggcct      -155     Human
                           |         -20                                     
                                agtgGCAGTctccc                               
                                P300_01(+)0.944                              
                                     CAGTCtc                                 
                                     AP2REP_01(+)0.918                       
                                      agtcTCCCC                              
                                      LRF_Q2(+)0.952                         


                                    SOX17_01(+)1                                
                                    gACAAT                                      
                                    CRX_Q4(-)0.904                              
                                    gacaATTTAagga                               
                                   TST1_01(+)0.926                              
                                   ggaCAATTtaaggaa                              
                                  SOX5_01(+)1                                   
                                  tggACAATtt                                    
                    -40       |         -20                                     
Mouse     -656      gcatatgtgaTAAATGGACAATTTAAGGAAagataccaga      -617     Mouse
                              |||| ||||||||||| |||                              
Human     -738      cttattttcgTAAAAGGACAATTTAAAGAActgtattaag      -699     Human
                    -40       |         -20                                     
                                  aggACAATtt                                    
                                  SOX5_01(+)1                                   
                                   ggaCAATTtaaagaa                              
                                   TST1_01(+)0.926                              
                                    gacaATTTAaaga                               
                                    CRX_Q4(-)0.904                              
                                    gACAAT                                      
                                    SOX17_01(+)1                                


                                GATA2_01(+)0.972                        
                                tgtGATTTgt                              
                                GATA1_01(+)0.987                        
                                tgtGATTTgt                              
                      |         -20                                     
Mouse     -1023     taacctcaggTCTGTGATTTGTttggagttga      -992     Mouse
                              ||| ||||||||                              
Human     -817      gagctacacaTCTATGATTTGTgcactttctg      -786     Human
                      |         -20                                     
                                tatGATTTgt                              
                                GATA1_01(+)0.987                        
                                tatGATTTgt                              
                                GATA2_01(+)0.972                        


                                     PEA3_Q6(+)0 .937                                                      
                                     gCCTCCc                                                               
                                    IK2_01(-)1                                                             
                                    tgccTCCCAagt                                                           
                                SP1_01(-)0.972                                                             
                                cctCTGCCtc                                                                 
                          -60       |         -40        |         -20                                     
Mouse     -1242     gaaatccaccTGCCTCTGCCTCCCAAGT-GCTGGGATTAAAGGCCTGCACCACCATGcctggcctca     -1177     Mouse
                              |||||| ||||||||||| ||||||| || ||||  | || ||||||                              
Human     -3068     gtgattctcaTGCCTCAGCCTCCCAAGTAGCTGGGACTACAGGCACGTACTACCATGtccagctatt     -3002     Human
                           -60       |         -40       |         -20                                     
                                cctCAGCCtc                                                                 
                                SP1_01(-)0.962                                                             
                                    agccTCCCAagt                                                           
                                    IK2_01(-)1                                                             
                                     gCCTCCc                                                               
                                     PEA3_Q6(+)0.937                                                       


                                    EN1_01(-)0.917                       
                                    aaAGAAC                              
                               CRX_Q4(+)0.9                              
                               ttctTAAAGaacc                             
                            CRX_Q4(-)0.904                               
                            gtttTCTTAaaga                                
                       |         -20                                     
Mouse     -2927     ctcagcctgtTTTCTTAAAGAACccaggaccac     -2895     Mouse
                              |||||||||||||                              
Human     -3814     agtttagagaTTTCTTAAAGAACttagaactac     -3782     Human
                       |         -20                                     
                            gattTCTTAaaga                                
                            CRX_Q4(-)0.904                               
                               ttctTAAAGaact                             
                               CRX_Q4(+)0.9                              
                                    aaAGAAC                              
                                    EN1_01(-)0.917                       


                               PEA3_Q6(+)1                             
                               aCTTCCc                                 
                              NKX25_01(-)1                             
                              CACTTcc                                  
                              IK2_01(-)1                               
                              cactTCCCAaat                             
                     |         -20                                     
Mouse     -6595     tctgccagtcCACTTCCCAAAtccctcaccc     -6565     Mouse
                              |||||||||||                              
Human     -4105     catgaacagaCACTTCCCAAAaaaacacgta     -4075     Human
                     |         -20                                     
                              cactTCCCAaaa                             
                              IK2_01(-)1                               
                              CACTTcc                                  
                              NKX25_01(-)1                             
                               aCTTCCc                                 
                               PEA3_Q6(+)1                             


                              LRF_Q2(-)0.981                         
                              GGGGTgcgg                              
                             -20                                     
Mouse     -6768     cccggaattgGGGGTGCGGggaggcgggg     -6740     Mouse
                              |||||||||                              
Human     -5186     agaaggacgaGGGGTGCGGtttaaagtag     -5158     Human
                             -20                                     
                              GGGGTgcgg                              
                              LRF_Q2(-)0.981                         


                               LRF_Q2(+)0.904                           
                               aatgACCCA                                
                              IRF1_Q6(-)0.975                           
                              AAATGac                                   
                      |         -20                                     
Mouse     -7058     tgggtgaaggAAATGACCCAAAtagcataaag     -7027     Mouse
                              ||||||||||||                              
Human     -5998     gtataaatgaAAATGACCCAAActatttaatt     -5967     Human
                      |         -20                                     
                              AAATGac                                   
                              IRF1_Q6(-)0.975                           
                               aatgACCCA                                
                               LRF_Q2(+)0.904                           


                                   EN1_01(-)0.926                       
                                   agACAAC                              
                               CREL_01(-)1                              
                               GGAAAgacaa                               
                      |         -20                                     
Mouse     -7758     ttaaggaagcAGGAAAGACAACtgttgcattt     -7727     Mouse
                              ||||||||||||                              
Human     -7692     gccaggggttAGGAAAGACAACctcgagacta     -7661     Human
                      |         -20                                     
                               GGAAAgacaa                               
                               CREL_01(-)1                              
                                   agACAAC                              
                                   EN1_01(-)0.926                       
