# Supplementary material for: Transcriptional double-autorepression feedforward circuits act for multicellularity and nervous system development
Source: BMC Genomics. 2011 May 11;12:228. doi: 10.1186/1471-2164-12-228 (PMC3116505; doi:10.1186/1471-2164-12-228)
Supplement: Additional file 4 — Alignments of conserved blocks for 5169 human-mouse orthologs with conserved TFBSs. The location and motif information for 386237 TFBSs are displayed in a character-based alignment-embedded layout. Each file name stands for a gene symbol and the file contains the alignments of conserved blocks with TFBS information for the corresponding gene. Each alignment is not interleaved. The graphical alignments with TFBS information for the 5169 human-mouse ortholog pairs are provided in a browsable format at our website http://genet.med.kagawa-u.ac.jp/pub/HMO_5169/List.htm, together with the character-based alignments with TFBSs and raw sequences contained in Additional files 4 and 2 respectively. [file 1471-2164-12-228-S4.ZIP › Additional_file_4/Text-based_Alignments/ALDH3A2.aln.txt]

---------- ALDH3A2 ----------

                               PEA3_Q6(-)1                              
                               gGGAAGc                                  
                      |         -20                                     
Mouse     -728      acgccaaggaAGGGAAGCGGAAatgtttccag      -697     Mouse
                              ||||||||||||                              
Human     -668      agcaggggacAGGGAAGCGGAAtggggagcgc      -637     Human
                      |         -20                                     
                               gGGAAGc                                  
                               PEA3_Q6(-)1                              


                              HSF2_01(-)0.998                         
                              agagcCTTCT                              
                              -20                                     
Mouse     -864      agattgggtgAGAGCCTTCTctgctctcta      -835     Mouse
                              ||||||||||                              
Human     -1221     ggctgggattAGAGCCTTCTgtgagcacta     -1192     Human
                              -20                                     
                              agagcCTTCT                              
                              HSF2_01(-)0.998                         


                                                            PEA3_Q6(+)1                            
                                                            tCATCCt                                
                                 YY1_01(+)0.998           GATA2_01(-)0.979                         
                                 ctgtGCCATttggagac        tgTCATCctc                               
                                 AP2REP_01(+)0.907        GATA1_01(-)0.988                         
                                 CTGTGcc                  tgTCATCctc                               
                             |         -40       |         -20                                     
Mouse     -1441     gtactgcccaCTTCTGTGCCATTTGGAGACACTGTGACTGTCATCCTCTaggactagga     -1383     Mouse
                              ||||||||||||||||||||||| | ||| |||||||||                              
Human     -3107     actgcaccagCTTCTGTGCCATTTGGAGACACTATCACTTTCATCCTCTgtctactaga     -3049     Human
                             |         -40       |         -20                                     
                                 CTGTGcc                  ttTCATCctc                               
                                 AP2REP_01(+)0.907        GATA1_01(-)0.988                         
                                 ctgtGCCATttggagac        ttTCATCctc                               
                                 YY1_01(+)0.998           GATA2_01(-)0.979                         
                                                            tCATCCt                                
                                                            PEA3_Q6(+)1                            


                                   POU1F1_Q6(-)0.987                       
                                   cttcATGCAg                              
                              HSF2_01(-)0.992                              
                              agttaCTTCA                                   
                         |         -20                                     
Mouse     -1568     aaacccacccAGTTACTTCATGCAGgaaggatttc     -1534     Mouse
                              ||||| |||||||||                              
Human     -3227     taaactatctAGTTATTTCATGCAGagggaatttt     -3193     Human
                         |         -20                                     
                              agttaTTTCA                                   
                              HSF2_01(-)0.99                               
                                   tttcATGCAg                              
                                   POU1F1_Q6(-)0.987                       


                               POU1F1_Q6(+)1                               
                               tTGAATttta                                  
                              TST1_01(+)1                                  
                              tttGAATTttattct                              
                         |         -20                                     
Mouse     -1676     ttatatgggcTTTGAATTTTATTCTctggagagtt     -1642     Mouse
                              |||||||||||||||                              
Human     -3379     aaattcacatTTTGAATTTTATTCTaaacgtgagg     -3345     Human
                         |         -20                                     
                              tttGAATTttattct                              
                              TST1_01(+)1                                  
                               tTGAATttta                                  
                               POU1F1_Q6(+)1                               


                                          HSF2_01(+)0.997                                                                   
                                          GGAAGccact                                                                        
                                          CREL_01(-)0.952                                                                   
                                          GGAAGccact                                                                        
                                       SF1_Q6(-)1                                                                           
                                       CAAGGaag                                                                             
                                       ETS1_B(+)1                                                                           
                                       caAGGAAgccactct                                                                      
                                      ETS2_B(+)1                                                                            
                                      gcaAGGAAgccact                                                                        
                                    LRH1_Q5(-)1                                                                             
                                    cagCAAGGaagc                                                                            
                                    ELF1_Q6(+)1                                                                             
                                    cagcaAGGAAgc                                                                            
                        -80       |         -60       |         -40       |         -20                                     
Mouse     -1787     ccaagtgttcAGTGAACAGCAAGGAAGCCACTCTGGCTAAAACTCATTACGTGGGCAAATCCTATAAGAAGAGGcacatccaga     -1704     Mouse
                              |||| |||||||||||| |||||||||| ||||||| || |||||  ||||||| || ||||||                              
Human     -3507     aatgctcagtAGTGTACAGCAAGGAAGGCACTCTGGCTGAAACTCACTAAGTGGGAGAATCCTACAAAAAGAGGttgaagatgt     -3424     Human
                        -80       |         -60       |         -40       |         -20                                     
                                    cagcaAGGAAgg                                                                            
                                    ELF1_Q6(+)1                                                                             
                                    cagCAAGGaagg                                                                            
                                    LRH1_Q5(-)1                                                                             
                                      gcaAGGAAggcact                                                                        
                                      ETS2_B(+)1                                                                            
                                       caAGGAAggcactct                                                                      
                                       ETS1_B(+)1                                                                           
                                       CAAGGaag                                                                             
                                       SF1_Q6(-)1                                                                           
                                          GGAAGgcact                                                                        
                                          CREL_01(-)0.952                                                                   
                                          GGAAGgcact                                                                        
                                          HSF2_01(+)0.997                                                                   


                                   GATA2_01(+)0.992                      
                                   tcaGATAAga                            
                                   GATA1_01(+)0.988                      
                                   tcaGATAAga                            
                       |         -20                                     
Mouse     -2228     ttggtcactcTCAGGTCAGATAAgaaaagataa     -2196     Mouse
                              |||| ||||||||                              
Human     -4304     ggttacccttTCAGATCAGATAAagattattgg     -4272     Human
                       |         -20                                     
                              tcaGATCAga                                 
                              GATA1_01(+)0.983                           
                              tcaGATCAga                                 
                              GATA2_01(+)0.971                           


                               SOX17_01(+)1                                
                               cACAAT                                      
                         |         -20                                     
Mouse     -2269     gctcatactcACACAATGCTTATTAactcaagagt     -2235     Mouse
                              |||||||  ||||||                              
Human     -4345     ctagttccttACACAATATTTATTAgccagcattt     -4311     Human
                         |         -20                                     
                               cACAAT                                      
                               SOX17_01(+)1                                


                                               ELF1_Q6(-)1                                                  
                                               gaTTCCTgttct                                                 
                           -60       |         -40       |          -20                                     
Mouse     -2369     tctgatcaacTTGCCCTAGGTAATATAGATTCCTGTTCTAGTT-CACACTAGAATTCTacgacttata     -2303     Mouse
                              ||||||||||| | |  ||||||||||||| || |||||| |||||||                              
Human     -4456     agcaattaatTTGCCCTAGGTGAAACCGATTCCTGTTCTAATTCCACACTGGAATTCTgttcattatt     -4389     Human
                            -60       |         -40       |         -20                                     
                                               gaTTCCTgttct                                                 
                                               ELF1_Q6(-)1                                                  


                              IRF1_Q6(-)0.98                           
                              AACTGag                                  
                     |         -20                                     
Mouse     -4380     tgcaggggcaAACTGAGTAGAaagagcagcc     -4350     Mouse
                              ||||||| |||                              
Human     -5316     ccctgctgatAACTGAGCAGAtcaaagatct     -5286     Human
                     |         -20                                     
                              AACTGag                                  
                              IRF1_Q6(-)0.98                           


                              POU6F1_01(-)0.982                       
                              ATAATctattt                             
                             GATA2_01(-)0.971                         
                             aaTAATCtat                               
                             GATA1_01(-)0.985                         
                             aaTAATCtat                               
                              -20                                     
Mouse     -4847     agataagaaaATAATCTATTttgattaggc     -4818     Mouse
                              ||||||||||                              
Human     -6505     ctgttttcttATAATCTATTctttaatccc     -6476     Human
                              -20                                     
                             taTAATCtat                               
                             GATA1_01(-)0.985                         
                             taTAATCtat                               
                             GATA2_01(-)0.971                         
                              ATAATctattc                             
                              POU6F1_01(-)0.982                       


                                EN1_01(+)0.917                       
                                GTTCTca                              
                             -20                                     
Mouse     -5732     tctgatccagTTGTTCTCAgtgtacctcc     -5704     Mouse
                              |||||||||                              
Human     -6600     ctcttaccttTTGTTCTCAtgcaactttc     -6572     Human
                             -20                                     
                                GTTCTca                              
                                EN1_01(+)0.917                       


                                 GATA2_01(-)0.979                             
                                 ttTCATCatt                                   
                                 GATA1_01(-)0.988                             
                                 ttTCATCatt                                   
                              YY1_01(+)0.922                                  
                              ctttTTCATcatttcaa                               
                              CEBPB_01(-)0.972                                
                              ctTTTTCatcattt                                  
                            |         -20                                     
Mouse     -5831     aaagctgtttCTTTTTCATCATTTCAAAggactatttt     -5794     Mouse
                              ||||||||||||| ||||                              
Human     -6813     acctccagaaCTTTTTCATCATTCCAAAttgaaactct     -6776     Human
                            |         -20                                     
                              ctTTTTCatcattc                                  
                              CEBPB_01(-)0.972                                
                              ctttTTCATcattccaa                               
                              YY1_01(+)0.922                                  
                                 ttTCATCatt                                   
                                 GATA1_01(-)0.988                             
                                 ttTCATCatt                                   
                                 GATA2_01(-)0.979                             


                                AP2REP_01(-)0.932                    
                                ggTACTG                              
                             -20                                     
Mouse     -7267     tttatacatcATGGTACTGgcctagacat     -7239     Mouse
                              |||||||||                              
Human     -7664     tgtttgacaaATGGTACTGaaacaactag     -7636     Human
                             -20                                     
                                ggTACTG                              
                                AP2REP_01(-)0.932                    
