# Supplementary material for: Transcriptional double-autorepression feedforward circuits act for multicellularity and nervous system development
Source: BMC Genomics. 2011 May 11;12:228. doi: 10.1186/1471-2164-12-228 (PMC3116505; doi:10.1186/1471-2164-12-228)
Supplement: Additional file 4 — Alignments of conserved blocks for 5169 human-mouse orthologs with conserved TFBSs. The location and motif information for 386237 TFBSs are displayed in a character-based alignment-embedded layout. Each file name stands for a gene symbol and the file contains the alignments of conserved blocks with TFBS information for the corresponding gene. Each alignment is not interleaved. The graphical alignments with TFBS information for the 5169 human-mouse ortholog pairs are provided in a browsable format at our website http://genet.med.kagawa-u.ac.jp/pub/HMO_5169/List.htm, together with the character-based alignments with TFBSs and raw sequences contained in Additional files 4 and 2 respectively. [file 1471-2164-12-228-S4.ZIP › Additional_file_4/Text-based_Alignments/ALDH3B1.aln.txt]

---------- ALDH3B1 ----------

                                      SP1_01(-)0.912                                          
                                      cccAAGCCca                                              
                                 LRF_Q2(+)0.923                                               
                                 ctgtCCCCA                                                    
                                LRF_Q2(+)0.952                                                
                                gctgTCCCC                                                     
                                IK2_01(-)0.956                                                
                                gctgTCCCCaag                                                  
                              MYOGENIN_Q6(-)1                                                 
                              cAGCTGtc                                                        
                           MYOD_01(-)0.905                                                    
                           gaacAGCTGtcc                                                       
                           MYOD_01(+)0.905                                                    
                           gaaCAGCTgtcc                                                       
                        |         -40       |         -20                                     
Mouse     -245      ggctgctgaaCAGCTGTCCCCAAGCCCATACTCTGTCCTGTAGCttcctgtaag      -192     Mouse
                              |||||||||||||||||| || | |||||| |||                              
Human     -311      tgtggtggagCAGCTGTCCCCAAGCCCACACCCAGTCCTGCAGCcgcctccagg      -258     Human
                        |         -40       |         -20                                     
                           gagCAGCTgtcc                                                       
                           MYOD_01(+)0.905                                                    
                           gagcAGCTGtcc                                                       
                           MYOD_01(-)0.905                                                    
                              cAGCTGtc                                                        
                              MYOGENIN_Q6(-)1                                                 
                                gctgTCCCCaag                                                  
                                IK2_01(-)0.956                                                
                                gctgTCCCC                                                     
                                LRF_Q2(+)0.952                                                
                                 ctgtCCCCA                                                    
                                 LRF_Q2(+)0.923                                               
                                      cccAAGCCca                                              
                                      SP1_01(-)0.912                                          


                                        PEA3_Q6(-)0.937                        
                                        tGGAGGa                                
                                      ELF1_Q6(+)1                              
                                      cctggAGGAAga                             
                             |         -20                                     
Mouse     -820      gggcatcagaGTGGGCTTCCTGGAGGAAGaggcttcagt      -782     Mouse
                              ||||||| |||||||||||                              
Human     -973      cataatctggGTGGGCTGCCTGGAGGAAGcatcagccaa      -935     Human
                             |         -20                                     
                                      cctggAGGAAgc                             
                                      ELF1_Q6(+)1                              
                                        tGGAGGa                                
                                        PEA3_Q6(-)0.937                        


                                AP2REP_01(-)1                           
                                acCACTG                                 
                              EN1_01(-)0.926                            
                              tgACCAC                                   
                      |         -20                                     
Mouse     -2171     gaaggtcacgTGACCACTGGCAtttttctggg     -2140     Mouse
                              ||||||||||||                              
Human     -1853     ggtttgccttTGACCACTGGCAgaagtctgaa     -1822     Human
                      |         -20                                     
                              tgACCAC                                   
                              EN1_01(-)0.926                            
                                acCACTG                                 
                                AP2REP_01(-)1                           


                               YY1_01(+)0.906                                                
                               gcctTACATttttgtgg                                             
                       |         -40       |         -20                                     
Mouse     -2484     tttggtagcaTGCCTTACATTTTTGTGGGCTCTGAAGAGATTCcagtgagcag     -2432     Mouse
                              |||||| |||||||||||  |||| ||||||||                              
Human     -1924     tcacgttacgTGCCTTGCATTTTTGTGGTTTCTGCAGAGATTCttacaaaggg     -1872     Human
                       |         -40       |         -20                                     
                               gcctTGCATttttgtgg                                             
                               YY1_01(+)0.906                                                


                                            AP2REP_01(-)0.907                     
                                            ccCACAG                               
                      -40       |         -20                                     
Mouse     -2517     agacttcacaCACAGAGCTCCAGGCCCACAGTgtttggtagc     -2476     Mouse
                              ||||||||||| ||||||||||                              
Human     -1963     ctccatccccCACAGAGCTCCCGGCCCACAGTccaccattca     -1922     Human
                      -40       |         -20                                     
                                            ccCACAG                               
                                            AP2REP_01(-)0.907                     


                                      LRF_Q2(-)0.923                         
                                      TGGGGtgaa                              
                                   AP2REP_01(+)1                             
                                   CAGTGgg                                   
                           |         -20                                     
Mouse     -2939     ggtctttgttTCCTTCAGTGGGGTGAAgaacagtccc     -2903     Mouse
                              |||||||||||||||||                              
Human     -2398     agcctccatcTCCTTCAGTGGGGTGAAtagtggtccc     -2362     Human
                           |         -20                                     
                                   CAGTGgg                                   
                                   AP2REP_01(+)1                             
                                      TGGGGtgaa                              
                                      LRF_Q2(-)0.923                         


                                      HSF2_01(+)0.992                            
                                      TGAAGgagca                                 
                     -40       |         -20                                     
Mouse     -3009     tgaggtgtctCCAGCGTGTGAAGGAGCAGGGtgcactcact     -2969     Mouse
                              |||| ||||||| ||||||||                              
Human     -3159     acttgataggCCAGGGTGTGAACGAGCAGGGagtccctgcc     -3119     Human
                     -40       |         -20                                     
                                      TGAACgagca                                 
                                      HSF2_01(+)0.991                            


                                                SP1_01(+)0.972                                               
                                                gaGGCAGgaa                                                   
                                                ELF1_Q6(+)1                                                  
                                                gaggcAGGAAgg                                                 
                                               TFIII_Q6(+)0.919                                              
                                               tgagGCAGG                                                     
                                            NFE2_01(+)0.917                                                  
                                            aACTGAggcag                                                      
                                            IRF1_Q6(-)0.98                                                   
                                            AACTGag                                                          
                                          AP2REP_01(-)0.918          SP1_01(+)0.972                          
                                          gaAACTG                    tgGGCAGagc                              
                             -60       |         -40       |         -20                                     
Mouse     -4421     ggaggcctgaGGTGTAGTTAAAGAAACTGAGGCAGGAAGGGTGGGGGAGTGGGCAGAGCtttcctttgt     -4353     Mouse
                              ||||||| | | |||||||||||||||||  || | ||  |||||||||                              
Human     -3242     gaaggcccatGGTGTAGATGAGGAAACTGAGGCAGGAAGAATGAGAGAACGGGCAGAGCctccgtttcc     -3174     Human
                             -60       |         -40       |         -20                                     
                                          gaAACTG                    cgGGCAGagc                              
                                          AP2REP_01(-)0.918          SP1_01(+)0.972                          
                                            AACTGag                                                          
                                            IRF1_Q6(-)0.98                                                   
                                            aACTGAggcag                                                      
                                            NFE2_01(+)0.917                                                  
                                               tgagGCAGG                                                     
                                               TFIII_Q6(+)0.919                                              
                                                gaggcAGGAAga                                                 
                                                ELF1_Q6(+)1                                                  
                                                gaGGCAGgaa                                                   
                                                SP1_01(+)0.972                                               


                                       SMAD4_Q6(+)1                                                                          
                                       gccggacAGCCAgga                                                                       
                               SP1_01(+)0.972                                                                                
                               caGGCAGagc                                                                                    
                         -80       |         -60       |         -40       |         -20                                     
Mouse     -5855     gggcagggtgCCAGGCAGAGCCGGACAGCCAGGAAGCAGTGCAGCTTGGCGAAGCCGCAGGTACCGTATCCTGGGaagatgggag     -5771     Mouse
                              ||||||||||| |||||||||||| | || ||||||||||  |||| ||||||  |||||| |||                              
Human     -4965     agcagggccaCCAGGCAGAGCGGGACAGCCAGGAGGAAGGGCAGCTTGGCAGAGCCTCAGGTAGAGTATCCCGGGgaggctgggg     -4881     Human
                         -80       |         -60       |         -40       |         -20                                     
                               caGGCAGagc                                                                                    
                               SP1_01(+)0.972                                                                                
                                       gcgggacAGCCAgga                                                                       
                                       SMAD4_Q6(+)1                                                                          


                                 SP1_01(+)0.972                             
                                 caGGCAGagg                                 
                          |         -20                                     
Mouse     -6505     caacacagggTGGCAGGCAGAGGGGAtgtctttggg     -6470     Mouse
                              ||| ||||||||||||                              
Human     -6227     gcactcctccTGGGAGGCAGAGGGGAcatccgaaac     -6192     Human
                          |         -20                                     
                                 gaGGCAGagg                                 
                                 SP1_01(+)0.972                             


                                          MYOGENIN_Q6(+)1                                           
                                          ccCAGGTg                                                  
                                         MYOD_01(+)1                                                
                                         tccCAGGTgcaa                                               
                                     IK2_01(-)1                                                     
                                     catcTCCCAggt                                                   
                    -60       |         -40       |         -20                                     
Mouse     -6799     ggtgaggcggTGAAGAGCATCTCCCAGGTGCAAGGTCGGCGCAGAGGCCCtggccagcaa     -6740     Mouse
                              ||| ||||| ||||||||||| | || ||| |||||||||                              
Human     -6583     gggggggccaTGATGAGCACCTCCCAGGTGCCACGTTGGCCCAGAGGCCCcggggccggg     -6524     Human
                    -60       |         -40       |         -20                                     
                                     caccTCCCAggt                                                   
                                     IK2_01(-)1                                                     
                                         tccCAGGTgcca                                               
                                         MYOD_01(+)1                                                
                                          ccCAGGTg                                                  
                                          MYOGENIN_Q6(+)1                                           


                               PEA3_Q6(+)0.937                                  
                               cCCTCCc                                          
                              IK2_01(-)1                                        
                              gcccTCCCAggt                                      
                              CKROX_Q2(+)1                                      
                              gCCCTCcca                                         
                    -40       |         -20                                     
Mouse     -6835     ggcctctcttGCCCTCCCAGGTAGGCTGGGgagcggggtg     -6796     Mouse
                              |||||||||||||||| |||                              
Human     -6625     agacctcaccGCCCTCCCAGGTAGGCAGGGagctggcggg     -6586     Human
                    -40       |         -20                                     
                              gCCCTCcca                                         
                              CKROX_Q2(+)1                                      
                              gcccTCCCAggt                                      
                              IK2_01(-)1                                        
                               cCCTCCc                                          
                               PEA3_Q6(+)0.937                                  


                                                                                                          TEF1_Q6(-)0.972                                 
                                                                                                          cATCCC                                          
                                                                                                         PEA3_Q6(+)1                                      
                                                                                                         cCATCCc                                          
                                                                                                        IK2_01(-)1                                        
                                                                                                        tccaTCCCAcgc                                      
                                                                                                       GATA2_01(-)0.987                                   
                                                                                                       ctCCATCcca                                         
                                                                                                       GATA1_01(-)1                                       
                                                                                                       ctCCATCcca                                         
                                                                                                    YY1_01(+)1                                            
                                                                                                    gggcTCCATcccacgca                                     
                                                                                                   LRF_Q2(-)0.943                                         
                                                                                                   GGGGCtcca                                              
                                                                                                  LRF_Q2(-)1                                              
                                                                                                  GGGGGctcc                                               
                                                                                                 LRF_Q2(-)0.923                                           
                                                                                                 TGGGGgctc                                                
                                                                MYOD_01(-)0.905             SP1_01(+)0.962                                                
                                                                tgtcACATGctg                gcGGCTGggg                                                    
                        |         -100      |         -80       |         -60       |         -40       |         -20                                     
Mouse     -7021     tgtgcatctgTCTGGCTCAGTTCCAGACAGTAACACAGCAGAGCTGTCACATGCTGCTCCACGTGACAAGCGGCGGCTGGGGGCTCCATCCCACGCAGAAGACAaggccctcag     -6908     Mouse
                              ||||||| || |||||| | |  ||  || | ||||||||||||||  |||||||||  || | |||||||||||||||||||| |||| ||||                              
Human     -6799     acccgctcaaTCTGGCTGAGCTCCAGAGAATGGCAGGGCTGGGCTGTCACATGCTGAGCCACGTGACTGGCAGTGGCTGGGGGCTCCATCCCACACAGAGGACAggggctctgc     -6686     Human
                        |         -100      |         -80       |         -60       |         -40       |         -20                                     
                                                                tgtcACATGctg                gtGGCTGggg                                                    
                                                                MYOD_01(-)0.905             SP1_01(+)0.962                                                
                                                                                                 TGGGGgctc                                                
                                                                                                 LRF_Q2(-)0.923                                           
                                                                                                  GGGGGctcc                                               
                                                                                                  LRF_Q2(-)1                                              
                                                                                                   GGGGCtcca                                              
                                                                                                   LRF_Q2(-)0.943                                         
                                                                                                    gggcTCCATcccacaca                                     
                                                                                                    YY1_01(+)1                                            
                                                                                                       ctCCATCcca                                         
                                                                                                       GATA1_01(-)1                                       
                                                                                                       ctCCATCcca                                         
                                                                                                       GATA2_01(-)0.987                                   
                                                                                                        tccaTCCCAcac                                      
                                                                                                        IK2_01(-)1                                        
                                                                                                         cCATCCc                                          
                                                                                                         PEA3_Q6(+)1                                      
                                                                                                          cATCCC                                          
                                                                                                          TEF1_Q6(-)0.972                                 


                                  PAX4_03(-)0.907         CKROX_Q2(+)1                                 
                                  tGTGTGgcctca            gCCCTCtct                                    
                                 AP2REP_01(+)0.907       SRF_Q6(-)0.943                                
                                 CTGTGtg                 ggccctcTCTGGgc                                
                              HES1_Q2(+)0.952    AP2REP_01(+)1                                         
                              ttgctGTGTGgcctc    CAGTGgc                                               
                       -60       |         -40       |         -20                                     
Mouse     -7138     gagccccttgTTGCTGTGTGGCCTCAGACCAGTGGCTGGCCCTCTCTGGGCCTagtttctggc     -7076     Mouse
                              |||||||||||||| ||||||||||||| ||||||||||||||                              
Human     -6901     ggtccctgatTTGCTGTGTGGCCTTAGACCAGTGGCTG-CCCTCTCTGGGCCTcactcccagc     -6840     Human
                      -60       |         -40       |          -20                                     
                              ttgctGTGTGgcctt    CAGTGgc                                               
                              HES1_Q2(+)0.952    AP2REP_01 (+)1                                        
                                 CTGTGtg                tg ccctcTCTGGgc                                
                                 AP2REP_01(+)0.907      SR F_Q6(-)0.943                                
                                  tGTGTGgcctta           g CCCTCtct                                    
                                  PAX4_03(-)0.907        C KROX_Q2(+)1                                 
