# Supplementary material for: Transcriptional double-autorepression feedforward circuits act for multicellularity and nervous system development
Source: BMC Genomics. 2011 May 11;12:228. doi: 10.1186/1471-2164-12-228 (PMC3116505; doi:10.1186/1471-2164-12-228)
Supplement: Additional file 4 — Alignments of conserved blocks for 5169 human-mouse orthologs with conserved TFBSs. The location and motif information for 386237 TFBSs are displayed in a character-based alignment-embedded layout. Each file name stands for a gene symbol and the file contains the alignments of conserved blocks with TFBS information for the corresponding gene. Each alignment is not interleaved. The graphical alignments with TFBS information for the 5169 human-mouse ortholog pairs are provided in a browsable format at our website http://genet.med.kagawa-u.ac.jp/pub/HMO_5169/List.htm, together with the character-based alignments with TFBSs and raw sequences contained in Additional files 4 and 2 respectively. [file 1471-2164-12-228-S4.ZIP › Additional_file_4/Text-based_Alignments/ALDH8A1.aln.txt]

---------- ALDH8A1 ----------

                                SF1_Q6(+)1                                             PEA3_Q6(-)1                            
                                tgaCCTTG                                               aGGAAGt                                
                          -80       |         -60       |         -40       |         -20                                     
Mouse     -478      agtgttcatgTGTGACCTTGGCCACATTGTGTAACCTTCCAGAGGCTCAATGCCTTCCCTAGAAAGGAGGAAGTAAggattgctgc      -393     Mouse
                              |||||||||||  | || || ||||||  |  ||||||| |  ||||  || ||  ||||||||||                              
Human     -510      ctgctaactaTGTGACCTTGGAAAAATGGTCTAACCTCTCCAAGGCTCAGTTTCTTCTATAAAAGAGAGGAAGTAAtggttacttc      -425     Human
                          -80       |         -60       |         -40       |         -20                                     
                                tgaCCTTG                                               aGGAAGt                                
                                SF1_Q6(+)1                                             PEA3_Q6(-)1                            


                                    EN1_01(-)0.917                        
                                    gcAGCAC                               
                        |         -20                                     
Mouse     -719      accaccgaggCCGTGAGCAGCACCttaactccag      -686     Mouse
                              ||||| ||||||||                              
Human     -1707     gctgacctgaCCGTGGGCAGCACCagaaaaagcc     -1674     Human
                        |         -20                                     
                                    gcAGCAC                               
                                    EN1_01(-)0.917                        


                              IRF1_Q6(+)0.904                            
                              ttCTGTT                                    
                              HFH3_01(+)1                                
                              ttcTGTTTctagc                              
                       |         -20                                     
Mouse     -1662     cgtagttctgTTCTGTTTCTAGCcggaagcagt     -1630     Mouse
                              ||||||||| |||                              
Human     -1728     atttctctcaTTCTGTTTCCAGCtgacctgacc     -1696     Human
                       |         -20                                     
                              ttcTGTTTccagc                              
                              HFH3_01(+)1                                
                              ttCTGTT                                    
                              IRF1_Q6(+)0.904                            


                                  SP1_01(-)0.972                         
                                  gctCTGCCat                             
                       |         -20                                     
Mouse     -1847     ggggcgagggGCCTGCTCTGCCAtgaggtggtt     -1815     Mouse
                              |||||||||||||                              
Human     -2111     tgacagacacGCCTGCTCTGCCActgggactga     -2079     Human
                       |         -20                                     
                                  gctCTGCCac                             
                                  SP1_01(-)0.972                         


                               PEA3_Q6(-)1                            
                               gGGAAGg                                
                              NFKAPPAB50_01(+)1                       
                              GGGGAaggcc                              
                              LRF_Q2(-)0.952                          
                              GGGGAaggc                               
                              -20                                     
Mouse     -2692     aggctctttaGGGGAAGGCCtgctccattg     -2663     Mouse
                              ||||||||||                              
Human     -2526     gggggaagtgGGGGAAGGCCaagtacatta     -2497     Human
                              -20                                     
                              GGGGAaggc                               
                              LRF_Q2(-)0.952                          
                              GGGGAaggcc                              
                              NFKAPPAB50_01(+)1                       
                               gGGAAGg                                
                               PEA3_Q6(-)1                            


                                 EN1_01(-)0.922                           
                                 acAAAAC                                  
                        |         -20                                     
Mouse     -5654     attgacagtcAAAACAAAACTCCAtgggctccaa     -5621     Mouse
                              ||||||||||||||                              
Human     -3264     actgtgggtaAAAACAAAACTCCAgtacacctgg     -3231     Human
                        |         -20                                     
                                 acAAAAC                                  
                                 EN1_01(-)0.922                           


                                   EN1_01(+)0.922                         
                                   GTGTTtc                                
                        |         -20                                     
Mouse     -6387     ttttcccataATCCAGTGTTTCTCagcagctgtt     -6354     Mouse
                              |||| |||||||||                              
Human     -3348     tctgttccccATCCTGTGTTTCTCctgagtctag     -3315     Human
                        |         -20                                     
                                   GTGTTtc                                
                                   EN1_01(+)0.922                         


                            ELF1_Q6(-)1                                
                            tcTTCCTgtcta                               
                     |         -20                                     
Mouse     -6597     gatttcattcTTCCTGTCTAGtcaggatctt     -6567     Mouse
                              |||||||||||                              
Human     -4660     gagggctctaTTCCTGTCTAGatatgggatc     -4630     Human
                     |         -20                                     
                            taTTCCTgtcta                               
                            ELF1_Q6(-)1                                
