# Supplementary material for: Transcriptional double-autorepression feedforward circuits act for multicellularity and nervous system development
Source: BMC Genomics. 2011 May 11;12:228. doi: 10.1186/1471-2164-12-228 (PMC3116505; doi:10.1186/1471-2164-12-228)
Supplement: Additional file 4 — Alignments of conserved blocks for 5169 human-mouse orthologs with conserved TFBSs. The location and motif information for 386237 TFBSs are displayed in a character-based alignment-embedded layout. Each file name stands for a gene symbol and the file contains the alignments of conserved blocks with TFBS information for the corresponding gene. Each alignment is not interleaved. The graphical alignments with TFBS information for the 5169 human-mouse ortholog pairs are provided in a browsable format at our website http://genet.med.kagawa-u.ac.jp/pub/HMO_5169/List.htm, together with the character-based alignments with TFBSs and raw sequences contained in Additional files 4 and 2 respectively. [file 1471-2164-12-228-S4.ZIP › Additional_file_4/Text-based_Alignments/ALDOA.aln.txt]

---------- ALDOA ----------

                                                          TEF1_Q6(-)0 .972                                                                                                                                                                                                                                                                                                                                                                                                         
                                                          cATTTC                                                                                                                                                                                                                                                                                                                                                                                                                   
                                                                                                                                                                                                                                                LRF_Q2(+)0.923                                                                                                                                                                                                                     
                                                                                                                                                                                                                                                tttcCCCCA                                                                                                                                                                                                                          
                                                                                                                                                                                                                                               LRF_Q2(+)1                                                                                                                                                                                                                          
                                                                                                                                                                                                                                               ctttCCCCC                                                                                                                                                                                                                           
                                                                                                                                                                                                                                               CMYB_01(+)0.989                                                                                                                                                                                                                     
                                                                                                                                                                                                                                               ctttcccccaGTTGCcag                                                                                                                                                                                                                  
                                                                                                                                                                                                                                              LRF_Q2(+)0.952                                                                                                                                                         PEA3_Q6(-)0.937                                               
                                                                                                                                                                                                                                              ccttTCCCC                                                                                                                                                              gGGAGGt                                                       
                                                                                                                                                                                                                                              IK2_01(-)0.956                                                                                                                                                       LRF_Q2(-)0.911                                                  
                                                                                                                                                                                                                                              ccttTCCCCcag                                                                                                                                                         AGGGGaggt                                                       
                                                                                                                                                                                                                                              CEBPB_01(-)0.941                                                                                                                                                   IK2_01(+)0.956                                                    
                                                                                                                                                                                                                                              ccTTTCCcccagtt                                                                                                                                                     gcaGGGGAggtg                                                      
                                                                                                                                                                                                                                          ELF1_Q6(-)1                                    LRF_Q2(+)0.904        ETS1_B(+)1                                                                                     SP1_01(+)0.972                                                       
                                                                                                                                                                                                                                          ttTTCCTttccc                                   caacACCCA             ttAGGAAaggtacag                                                                                ggGGCAGggg                                                           
                                                                                                                                                                                                                                      HSF2_01(-)0.995  AP2REP_01(+)0.918                EN1_01(-)0.922      ELF1_Q6(+)1                                                                                       LRF_Q2(-)0.943                                                       
                                                                                                                                                                                                                                      ggcttTTTCC       CAGTTgc                          gcAACAC             gagttAGGAAag                                                                                      GGGGCaggg                                                            
                                                                                                                                                               SF1_Q6(-)1                              YY1_01(-)0.92                  ETS2_B(-)1     MYOGENIN_Q6(+)0.973              PAX4_03(+)1           CEBPB_01(+)0.981                                                                                 TFIII_Q6(+)0.919                                                      
                                                                                                                                                               CAAGGtga                                gcttcaacATGACccgc              ggctttTTCCTttc ccCAGTTg                         gggcaaCACCCa          gagttagGAAAGgt                                                                                   tgggGCAGG                                                             
                                                 AP2REP_01(-)0.907                                                                                          LRH1_Q5(-)1                              ER_Q6(+)1                        CREL_01(+)1  E47_01(+)0.924                    CMYB_01(-)0.989     CRX_Q4(-)0.907                           PEA3_Q6(-)1                                                LRF_Q2(-)0.923                                                        
                                                 agCACAG                                                                                                    aggCAAGGtgac                             cagcttcaacaTGACCcgc              ggcttTTTCC   ccccCAGTTgccagt                   tggGCAACacccagcaac  acagAGTTAggaa                            gGGAAGt                                                    TGGGGcagg                                                             
                         -420      |         -400      |         -380       |         -360      |         -340      |         -320      |         -300      |         -280       |         -260      |         -240      |         -220      |         -200      |         -180      |         -160      |         -140      |         -120      |         -100      |         -80       |         -60       |         -40       |         -20                                     
Mouse     -508      tctcgcctttGGGTTGCTATGTGGCTTTGAGCACAGATCATTTCTTTCT-TGGGCTCTTTCAGATGAGGGTATTAGGCTCTCTGCCCTATTCGTGATCCTTAAATTCTAAAATATTCCCGGTTCAATTTTGTTTCTAGGCAAGGTGACCC-ATGGCAACGCGCAGGCCAGATGGGTCCAGCTTCAACATGACCCGCCTGTCCCTGGCTCTGGCTTTTTCCTTTCCCCCAGTTGCCAGTGAGCAACCCCACTCTGAGCTGGGCAACACCCAGCAACAGACAGAGTTAGGAAAGGTACAGGAAGAGGCAGGTCTAGTATAGGGAAGTCGGGAGTAGGGGAGAGCTCTGGGACAGGAAGTATCCCAGGACCCTCAGGGAGTGGGGCAGGGGAGGTGGGGGCTAGTGCCCTGGCCTCCAGGgaagctttgt       -84     Mouse
                              |||||||| ||||||||  |||||||| | || |  | | ||||| |||||  | |||||| || ||| ||||||   ||||  |||| ||| ||||||||||| ||| |||||  ||||||||  |||||||||||||| ||||||| ||||| |||||| |||||||||||||||||||||| ||||||| ||||| |||| ||||||||||||||||||||||||| ||||| |||| || ||||||||||||||||||| |||||||||||||||||||||||||    |||||| |||| | |||||||| ||| ||| | |||||||  |||||  |||||  |||||| ||  | ||| |||||||||||||||| |||   | | ||||| ||||||||                              
Human     -507      tctggctccgGGGTTGCTGTGTGGCTTGAAGCACAGACCTTTCCCATATCTGGGCCCTTTCCCACGAGGGTGTTGGGCCCTCTGCTTGATTCACGATCTTTACATTCTAAAATACTCC-GGTTCGGTTTTGTTTTCAGGCAAGGTGACCCCATGGCAAGGCGCAAGCCAGAAGGGTCCAGCTTCAACATGACCCACCTGTCCATGGCTATGGCCTTTTCCTTTCCCCCAGTTGCCAGTGGGCAACTCCACCCTCAGCTGGGCAACACCCAGCACCAGACAGAGTTAGGAAAGGTACAGG----GGCAGGCCTAGCAAAGGGAAGTTGGGCGTAAGAGAGAGCT-GGGGACCAGAAGTGCCCCAGGGCCTGCTGGGTGTGGGGCAGGGGAGGTAGGGAACATTTCCCTGACCTCCAGGagaggggccc       -87     Human
                     -420      |         -400      |         -380      |         -360      |         -340      |         -320      |          -300      |         -280      |         -260      |         -240      |         -220      |         -200      |         -180      |         -160      |         -140      |             -120      |         -100      |          -80       |         -60       |         -40       |         -20                                     
                                                 agCACAG                                                                                                    aggCAAGGtgac                             cagcttcaacaTGACCcac              ggcctTTTCC   ccccCAGTTgccagt                   tggGCAACacccagcacc  acagAGTTAggaa                            gGGAAGt                                                    TGGGGcagg            cATTTC                                           
                                                 AP2REP_01(-)0.907                                                                                          LRH1_Q5(-)1                              ER_Q6(+)1                        CREL_01(+)1  E47_01(+)0.924                    CMYB_01(-)0.989     CRX_Q4(-)0.907                           PEA3_Q6(-)1                                                LRF_Q2(-)0.923       TEF1_Q6(-)0.972                                  
                                                                                                                                                               CAAGGtga                                gcttcaacATGACccac              ggccttTTCCTttc ccCAGTTg                         gggcaaCACCCa          gagttagGAAAGgt                                                                                   tgggGCAGG                                                             
                                                                                                                                                               SF1_Q6(-)1                              YY1_01(-)0.92                  ETS2_B(-)1     MYOGENIN_Q6(+)0.973              PAX4_03(+)1           CEBPB_01(+)0.981                                                                                 TFIII_Q6(+)0.919                                                      
                                                                                                                                                                                                                                      ggcctTTTCC       CAGTTgc                          gcAACAC             gagttAGGAAag                                                                                      GGGGCaggg                                                            
                                                                                                                                                                                                                                      HSF2_01(-)0.995  AP2REP_01(+)0.918                EN1_01(-)0.922      ELF1_Q6(+)1                                                                                       LRF_Q2(-)0.943                                                       
                                                                                                                                                                                                                                          ttTTCCTttccc                                   caacACCCA             ttAGGAAaggtacag                                                                                ggGGCAGggg                                                           
                                                                                                                                                                                                                                          ELF1_Q6(-)1                                    LRF_Q2(+)0.904        ETS1_B(+)1                                                                                     SP1_01(+)0.972                                                       
                                                                                                                                                                                                                                              ccTTTCCcccagtt                                                                                                                                                     gcaGGGGAggta                                                      
                                                                                                                                                                                                                                              CEBPB_01(-)0.941                                                                                                                                                   IK2_01(+)0.956                                                    
                                                                                                                                                                                                                                              ccttTCCCCcag                                                                                                                                                         AGGGGaggt                                                       
                                                                                                                                                                                                                                              IK2_01(-)0.956                                                                                                                                                       LRF_Q2(-)0.911                                                  
                                                                                                                                                                                                                                              ccttTCCCC                                                                                                                                                              gGGAGGt                                                       
                                                                                                                                                                                                                                              LRF_Q2(+)0.952                                                                                                                                                         PEA3_Q6(-)0.937                                               
                                                                                                                                                                                                                                               ctttcccccaGTTGCcag                                                                                                                                                                                                                  
                                                                                                                                                                                                                                               CMYB_01(+)0.989                                                                                                                                                                                                                     
                                                                                                                                                                                                                                               ctttCCCCC                                                                                                                                                                                                                           
                                                                                                                                                                                                                                               LRF_Q2(+)1                                                                                                                                                                                                                          
                                                                                                                                                                                                                                                tttcCCCCA                                                                                                                                                                                                                          
                                                                                                                                                                                                                                                LRF_Q2(+)0.923                                                                                                                                                                                                                     


                                             LRH1_Q5(+)1                                  
                                             gtgtCCTTGaag                                 
                                   SF1_Q6(+)1 SF1_Q6(+)1                                  
                                   tgaCCTTG   tgtCCTTG                                    
                                  LRH1_Q5(+)1                                             
                                  ctgaCCTTGggg                                            
                              -40       |         -20                                     
Mouse     -616      acgaagagagAAGCCTGACCTTGGGGTGTCCTTGAAGCCTgggccggccc      -567     Mouse
                              ||||||||||||||| ||||||||||||||                              
Human     -632      ttgtggggaaAAGCCTGACCTTGGGATGTCCTTGAAGCCTtggagcccgg      -583     Human
                              -40       |         -20                                     
                                  ctgaCCTTGgga                                            
                                  LRH1_Q5(+)1                                             
                                   tgaCCTTG   tgtCCTTG                                    
                                   SF1_Q6(+)1 SF1_Q6(+)1                                  
                                             atgtCCTTGaag                                 
                                             LRH1_Q5(+)1                                  


                                                                    GATA2_01(+)0.974                                           
                                                                    cttGATTCtg                                                 
                                  EN1_01(-)0.9 22                   GATA1_01(+)0.99                                            
                                  ttAACAC                           cttGATTCtg                                                 
                               CRX_Q4(+)0.9                   LR H1_Q5(+)1                                                     
                               ccatTAACActtt                  gt gaCCTTGatt                                                    
                         -80       |         -60        |          -40       |         -20                                     
Mouse     -856      tactctgttgCCCATTAACACTTTAC-TATCTTTCCTTATCTGT-GACCTTGATTCTGAGTCTGGAACCGCTGTAGCgtagaagtgc      -772     Mouse
                              ||| |||||||||| | | ||| |||||||| |  ||||||||||||||| | ||||| |||| |||                              
Human     -906      tgcttgatgcCCCCTTAACACTTTCCCTGTCTCTCCTTATCGGGCGACCTTGATTCTGAGCCCGGAACAGCTGCAGCcatgcgaagc      -820     Human
                           -80       |         -60       |         -40       |         -20                                     
                               ccctTAACActtt                   gcgaCCTTGatt                                                    
                               CRX_Q4(+)0.9                    LRH1_Q5(+)1                                                     
                                  ttAACAC                           cttGATTCtg                                                 
                                  EN1_01(-)0.922                    GATA1_01(+)0.99                                            
                                                                    cttGATTCtg                                                 
                                                                    GATA2_01(+)0.974                                           


                                                                        PEA3_Q6(-)1                          
                                                                        aGGAAGc                              
                                                                     PEA3_Q6(-)0.937                         
                                                                     gGGAGGa                                 
                                                                    LRF_Q2(-)0.952                           
                                                                    GGGGAggaa                                
                                                                   LRF_Q2(-)1                                
                                                                   GGGGGagga                                 
                                                                   ELF1_Q6(+)1                               
                                                                   gggggAGGAAgc                              
                                                                  TFIII_Q6(+)1                               
                                                                  cgggGGAGG                                  
                                                       YY1_01(+)0.92                                         
                                                       ctgaGTCATgccggggg                                     
                                                     NFE2_01(+)1 IK2_01(+)0.956                              
                                                     cGCTGAgtcat ccgGGGGAggaa                                
                             -60       |         -40       |         -20                                     
Mouse     -1134     tggcggttcgCTGCGCCACGCAGCAACTCAGCGCGCTGAGTCATGCCGGGGGAGGAAGCaagatgaggt     -1066     Mouse
                              |||||| | |||||  ||  ||||||||||||||| |||||||||||||                              
Human     -1172     ggtcctctaaCTGCGCAATGCAGCGGCTGCGCGCGCTGAGTCATGGCGGGGGAGGAAGCcggacgagat     -1104     Human
                             -60       |         -40       |         -20                                     
                                                     cGCTGAgtcat gcgGGGGAggaa                                
                                                     NFE2_01(+)1 IK2_01(+)0.956                              
                                                       ctgaGTCATggcggggg                                     
                                                       YY1_01(+)0.92                                         
                                                                  cgggGGAGG                                  
                                                                  TFIII_Q6(+)1                               
                                                                   gggggAGGAAgc                              
                                                                   ELF1_Q6(+)1                               
                                                                   GGGGGagga                                 
                                                                   LRF_Q2(-)1                                
                                                                    GGGGAggaa                                
                                                                    LRF_Q2(-)0.952                           
                                                                     gGGAGGa                                 
                                                                     PEA3_Q6(-)0.937                         
                                                                        aGGAAGc                              
                                                                        PEA3_Q6(-)1                          


                                      PAX4_03(-)0.903                           
                                      cAGGTGagcgcc                              
                                    MYOGENIN_Q6(+)1                             
                                    gcCAGGTg                                    
                                   MYOD_01(+)1                                  
                                   tgcCAGGTgagc                                 
                                  E47_01(+)1                                    
                                  gtgcCAGGTgagcgc                               
                                AP2REP_01(+)0.907                               
                                CTGTGcc                                         
                    -40       |         -20                                     
Mouse     -1310     acccaccccgTCCTGTGCCAGGTGAGCGCCatttgacacg     -1271     Mouse
                              ||||||||||||||||||||                              
Human     -1348     cccgcccctcTCCTGTGCCAGGTGAGCGCCcctcttcacg     -1309     Human
                    -40       |         -20                                     
                                CTGTGcc                                         
                                AP2REP_01(+)0.907                               
                                  gtgcCAGGTgagcgc                               
                                  E47_01(+)1                                    
                                   tgcCAGGTgagc                                 
                                   MYOD_01(+)1                                  
                                    gcCAGGTg                                    
                                    MYOGENIN_Q6(+)1                             
                                      cAGGTGagcgcc                              
                                      PAX4_03(-)0.903                           


                                            EN1 _01(+)0.917                                                                           
                                            GTT CTct                                                                                  
                                                     HSF2_01(+)0.996                                                                  
                                                     GGAACgcgca                                                                       
                                    SP1_01(+)0. 962  CREL_01(-)0.952                                                                  
                                    taGGCTGcgt       GGAACgcgca                                                                       
                       |         -80       |          -60       |         -40       |         -20                                     
Mouse     -1427     ccccaacccaGCTGAATAGGCTGCGTT-CTCTTGGAACGCGCAGCAGAACGAGGTTCTGGTGACCCTAGCCGCGTTCGCTCCTTagtcctttcg     -1335     Mouse
                              ||| ||| ||||||||| |||| ||||||||| |||||| | ||| ||||||||     |||||||| ||||||                              
Human     -1477     cccttccgagGCTAAATCGGCTGCGTTCCTCTCGGAACGCGCCGCAGAA-GGGGTCCTGGTGACGAGTCCCGCGTTCTCTCCTTgaatccactc     -1385     Human
                       |         -80       |         -60       |          -40       |         -20                                     
                                    tcGGCTGcgt       GGAACgcgcc                              GTTCTct                                  
                                    SP1_01(+)0.962   CREL_01(-)0.952                         EN1_01(+)0.917                           
                                                     GGAACgcgcc                                                                       
                                                     HSF2_01(+)0.996                                                                  


                               SP1_01(+)1                                                  
                               agGGCGGagc                                                  
                     |         -40       |         -20                                     
Mouse     -1485     aaaacctgcaGAGGGCGGAGCGGCGCCTTTAAATGTCCGGGgccccgcctc     -1435     Mouse
                              |||||||||| || ||||||||| | |||||                              
Human     -1551     aagctcggcgGAGGGCGGAGTGGTGCCTTTAAAAGGCCGGGcgccgccttc     -1501     Human
                     |         -40       |         -20                                     
                               agGGCGGagt                                                  
                               SP1_01(+)1                                                  


                                                                                 EN1_01(+)0.922                       
                                                                                 GTGTTct                              
                                     TEF1_Q6(+)0.972                      HES1_Q2(+)1                                 
                                     GGGATg                               agggaTCGTGttcta                             
                                     PEA3_Q6(-)1                          GATA2_01(-)0.974                            
                                     gGGATGt                              agGGATCgtg                                  
                                    GATA2_01(+)0.98                       GATA2_01(+)0.979                            
                                    cggGATGTgg                            aggGATCGtg                                  
                                    GATA1_01(+)0.99                       GATA1_01(-)0.988                            
                                    cggGATGTgg                            agGGATCgtg                                  
                                   E2F1_Q3(-)0.943                        GATA1_01(+)0.995                            
                                   gCGGGAtg                               aggGATCGtg                                  
                                 IK2_01(+)0.978                        IK2_01(+)0.969                                 
                                 ctgCGGGAtgtg                          aggAGGGAtcgt                                   
                            |         -60       |         -40       |         -20                                     
Mouse     -1658     ggggcctggtGACCTGCGGGATGTGGCTCGAGTCACGTCCTAGCGGGGCGGAGGAGGGATCGTGTTCTagccgcttgt     -1581     Mouse
                              |||| |||||||||||  |||||||||||| || |||| || ||||||||||||||||                              
Human     -1726     gggccctagcGACCCGCGGGATGTGGTCCGAGTCACGTCCGAGGGGGGTGG-GGAGGGATCGTGTTCTcggcgcccgc     -1650     Human
                           |         -60       |         -40       |          -20                                     
                                 ccgCGGGAtgtg                         g ggAGGGAtcgt                                   
                                 IK2_01(+)0.978                       I K2_01(+)0.969                                 
                                   gCGGGAtg                               aggGATCGtg                                  
                                   E2F1_Q3(-)0.943                        GATA1_01(+)0.995                            
                                    cggGATGTgg                            agGGATCgtg                                  
                                    GATA1_01(+)0.99                       GATA1_01(-)0.988                            
                                    cggGATGTgg                            aggGATCGtg                                  
                                    GATA2_01(+)0.98                       GATA2_01(+)0.979                            
                                     gGGATGt                              agGGATCgtg                                  
                                     PEA3_Q6(-)1                          GATA2_01(-)0.974                            
                                     GGGATg                               agggaTCGTGttctc                             
                                     TEF1_Q6(+)0.972                      HES1_Q2(+)1                                 
                                                                                 GTGTTct                              
                                                                                 EN1_01(+)0.922                       


                                     NFE2_01(+)1                               
                                     gGCTGAgtcac                               
                                   SP1_01(+)0.962                              
                                   ccGGCTGagt                                  
                             |         -20                                     
Mouse     -1737     tcgccaacccACATTCCGGCTGAGTCACGatgttcgcgc     -1699     Mouse
                              |||||| ||||||||||||                              
Human     -1798     cccattgccaACATTCTGGCTGAGTCACGgcgccccaga     -1760     Human
                             |         -20                                     
                                   ctGGCTGagt                                  
                                   SP1_01(+)0.962                              
                                     gGCTGAgtcac                               
                                     NFE2_01(+)1                               


                                    ETS2_B(+)1                                  
                                    agaAGGAAatcagg                              
                                  ELF1_Q6(+)1                                   
                                  ggagaAGGAAat                                  
                                 TFIII_Q6(+)0.919                               
                                 tggaGAAGG                                      
                    -40       |         -20                                     
Mouse     -2141     gatttttttaTTTTGGAGAAGGAAATCAGGttcgggaaag     -2102     Mouse
                              |||||||||||||| |||||                              
Human     -2328     acggattttcTTTTGGAGAAGGAAGTCAGGctcaaggaag     -2289     Human
                    -40       |         -20                                     
                                 tggaGAAGG                                      
                                 TFIII_Q6(+)0.919                               
                                  ggagaAGGAAgt                                  
                                  ELF1_Q6(+)1                                   
                                    agaAGGAAgtcagg                              
                                    ETS2_B(+)1                                  


                                  CRX_Q4(-)0.907                                                                          
                                  gctgCCTTAaaac                                                                           
                                MYOGENIN_Q6(-)1                                                                           
                                gAGCTGcc                                                                                  
                            ETS1_B(+)0.907                                                                                
                            gtAGGAGctgcctta                                                                               
                      -80       |         -60       |         -40       |         -20                                     
Mouse     -2340     ggtggggagtAGGAGCTGCCTTAAAACCCAGCCCTGGACTGCCGGGCTCACTCTCTGCTGACCGGGCTCTGCggcttctgtc     -2259     Mouse
                              ||||||||||||| || ||||||| |||   ||  |||||||| ||||||||| ||||||||                              
Human     -2564     tggggcgggcAGGAGCTGCCTTATAA-CCAGCCCGGGAACCCCTAGCTCACTCGCTGCTGACCAGGCTCTGCcggctccttc     -2484     Human
                     -80       |         -60        |         -40       |         -20                                     
                            gcAGGAGctgcctta                                                                               
                            ETS1_B(+)0.907                                                                                
                                gAGCTGcc                                                                                  
                                MYOGENIN_Q6(-) 1                                                                          
                                  gctgCCTTAtaa c                                                                          
                                  CRX_Q4(-)0.9 07                                                                         


                                                              IK2_01(-)0.978                                                           
                                                              taggTCCCGgcc                                                             
                                                    HFH3_01(-)0.981                                                                    
                                                    tccctAAATAtag                                                                      
                                                    CRX_Q4(+)0.904                                                                     
                                                    tcccTAAATatag                                                                      
                                                STAT5A_01(-)1                                                                          
                                                ggTTTCCctaaatat                                                                        
                                                IK2_01(-)0.969                                                                         
                                                ggttTCCCTaaa                                                                           
                                                CEBPB_01(-)0.941                                                                       
                                                ggTTTCCctaaata                                                                         
                                               CEBPB_01(-)0.966                               SP1_01(+)0.972                           
                                               agGTTTCcctaaat                                 agGGCAGggg                               
                         |         -80       |         -60       |         -40       |         -20                                     
Mouse     -2470     cacgcagggaTGAATGTCAGGAGCCTCAGGTTTCCCTAAATATAGGTCCCGGCCGCGGGATTCGTGGTGGGGAAAGGGCAGGGGTtaccgagaag     -2376     Mouse
                              ||||||||||| || ||||||||||||||||||||||||| |||   |||| ||||| ||| |||||||||||||                              
Human     -2674     cacgatagtgTGAATGTCAGGGGCTTCAGGTTTCCCTAAATATAGGTCCCTGCCAGAGGATCCGTGGCGGGAAAAGGGCAGGGGTcattagagaa     -2580     Human
                         |         -80       |         -60       |         -40       |         -20                                     
                                               agGTTTCcctaaat                                 agGGCAGggg                               
                                               CEBPB_01(-)0.966                               SP1_01(+)0.972                           
                                                ggTTTCCctaaata                                                                         
                                                CEBPB_01(-)0.941                                                                       
                                                ggttTCCCTaaa                                                                           
                                                IK2_01(-)0.969                                                                         
                                                ggTTTCCctaaatat                                                                        
                                                STAT5A_01(-)1                                                                          
                                                    tcccTAAATatag                                                                      
                                                    CRX_Q4(+)0.904                                                                     
                                                    tccctAAATAtag                                                                      
                                                    HFH3_01(-)0.981                                                                    
                                                              taggTCCCTgcc                                                             
                                                              IK2_01(-)0.969                                                           


                                         PEA3_Q6(-)1                                                            
                                         aGGAAGa                                                                
                                       SF1_Q6(-)1                                                               
                                       CAAGGaag                                                                 
                                    LRH1_Q5(-)1                                                                 
                                    ttcCAAGGaaga                                                                
                                    ELF1_Q6(+)1                                                                 
                                    ttccaAGGAAga                                                                
                                  STAT5A_01(+)0.995                                                             
                                  atttccaaGGAAGag                                                               
                                 STAT5A_01(-)1                                                                  
                                 taTTTCCaaggaaga                                                                
                              CREL_01(+)1                      PAX4_03(-)0.92                                   
                              ctgtaTTTCC                       cCGGTGagtgag                                     
                     |         -60       |         -40        |         -20                                     
Mouse     -2577     actaatttcaCTGTATTTCCAAGGAAGAGGTTCCTCTAAAG-ACCGGTGAGTGAGCAGTGGCacctcctcct     -2507     Mouse
                              ||| ||||||||||||||  ||||||| ||| ||||||||||| |||| |||                              
Human     -2795     gggcctccgtCTGGATTTCCAAGGAAGAATTTCCTCTGAAGCACCGGTGAGTGGGCAGGGGCtccctcccca     -2724     Human
                      |         -60       |         -40       |         -20                                     
                              ctggaTTTCC                       cCGGTGagtggg                                     
                              CREL_01(+)1                      PAX4_03(-)0.92                                   
                                 gaTTTCCaaggaaga                                                                
                                 STAT5A_01(-)1                                                                  
                                  atttccaaGGAAGaa                                                               
                                  STAT5A_01(+)0.995                                                             
                                    ttccaAGGAAga                                                                
                                    ELF1_Q6(+)1                                                                 
                                    ttcCAAGGaaga                                                                
                                    LRH1_Q5(-)1                                                                 
                                       CAAGGaag                                                                 
                                       SF1_Q6(-)1                                                               
                                         aGGAAGa                                                                
                                         PEA3_Q6(-)1                                                            


                                        PEA3_Q6(-)0.937                       
                                        aGGAGGg                               
                                       CKROX_Q2(-)1                           
                                       gagGAGGGa                              
                                     TFIII_Q6(+)1                             
                                     gggaGGAGG                                
                                     PEA3_Q6(-)0.937                          
                                     gGGAGGa                                  
                                  TFIII_Q6(+)1                                
                                  caagGGAGG                                   
                                  SF1_Q6(-)1                                  
                                  CAAGGgag                                    
                                 IK2_01(+)0.969                               
                                 tcaAGGGAggag                                 
                               LRH1_Q5(-)1                                    
                               agtCAAGGgagg                                   
                            |         -20                                     
Mouse     -2691     gcaggcaccaGAGTCAAGGGAGGAGGGAaccagaggag     -2654     Mouse
                              ||||||||||||||||||                              
Human     -2934     tcaccgcaggGAGTCAAGGGAGGAGGGAgattagagaa     -2897     Human
                            |         -20                                     
                               agtCAAGGgagg                                   
                               LRH1_Q5(-)1                                    
                                 tcaAGGGAggag                                 
                                 IK2_01(+)0.969                               
                                  CAAGGgag                                    
                                  SF1_Q6(-)1                                  
                                  caagGGAGG                                   
                                  TFIII_Q6(+)1                                
                                     gGGAGGa                                  
                                     PEA3_Q6(-)0.937                          
                                     gggaGGAGG                                
                                     TFIII_Q6(+)1                             
                                       gagGAGGGa                              
                                       CKROX_Q2(-)1                           
                                        aGGAGGg                               
                                        PEA3_Q6(-)0.937                       


                              EN1_01(+)0.93                                                            
                              GTTATtt                                                                  
                       -60       |         -40       |         -20                                     
Mouse     -2772     tagactcctgGTTATTTTAAGAGGTGAGTATCCTGCCTGCATCTGCTCTCCTTtggaaaaaaa     -2710     Mouse
                              ||||||||| ||||||||| |  |||| | |||| ||||||||                              
Human     -3029     cggactctccGTTATTTTAGGAGGTGAGTGTAGTGCCAGTATCTACTCTCCTTcttaaaaaaa     -2967     Human
                       -60       |         -40       |         -20                                     
                              GTTATtt                                                                  
                              EN1_01(+)0.93                                                            


                                    SP1_01(-)0.972                        
                                    cccCTGCCtt                            
                        |         -20                                     
Mouse     -2935     gatgctctggCCAGTGCCCCTGCCtttcttcctc     -2902     Mouse
                              |||| |||||||||                              
Human     -3418     cgatgaggacCCAGGGCCCCTGCCctctggggag     -3385     Human
                        |         -20                                     
                                    cccCTGCCct                            
                                    SP1_01(-)0.972                        


                                                                                                                                                GATA2_01(-)0.972                                 
                                                                                                                                                cgAGATCaag                                       
                                                                                                                                                GATA2_01(+)0.971                                 
                                                                                                                                                cgaGATCAag                                       
                                                                                                          IK2_01(-)1                            GATA1_01(-)0.985                                 
                                                                                                          cagcTCCCAgac                          cgAGATCaag                                       
                                                                                                AP2REP_01(+)0.907           E47_01(-)0.924      GATA1_01(+)0.983                                 
                                                                                                CTGTGcc                     agcctcAACTGcctc     cgaGATCAag                                       
                                                                                          AP2REP_01(+)0.907    P300_01(-)0.944  AP2REP_01(-)0.918                                                
                                                                                          CTGTGcc              cccagACTGCcaga   tcAACTG                                                          
                       |         -140      |         -120      |         -100      |         -80       |         -60       |         -40       |         -20                                     
Mouse     -3268     tgcttacccaCCTCTCTCTTCTCCTTTAGGGTTGGGCCCCTCGATGCCCTGGCTGCTGCCCACTGTGTGACTGTGCCTGTGCCTGCCAGCTCCCAGACTGCCAGAGCCTCAACTGCCTCTGTTTCGAGATCAAGCTCAGATGAaagatggggc     -3116     Mouse
                              ||||||||| |||| | |||  ||||| ||||| |||||  ||||||||||||| || |||||||||||| | ||||||||||| |||||||||||||||||||| ||||| ||||||||||||||| |||||                              
Human     -3555     ctccctcaacCCTCTCTCTCCTCCCTCAGGACTGGGCACCTCGCTGCCCCCGCTGCTGCCCACTCTGCGACTGTGCCTGTACGTGCCAGCTCCCCGACTGCCAGAGCCTCAACTGTCTCTGCTTCGAGATCAAGCTCCGATGAggacccaggg     -3403     Human
                       |         -140      |         -120      |         -100      |         -80       |         -60       |         -40       |         -20                                     
                                                                                          CTGTGcc              ccccgACTGCcaga   tcAACTG                                                          
                                                                                          AP2REP_01(+)0.907    P300_01(-)0.944  AP2REP_01(-)0.918                                                
                                                                                          CTGTGcc                           agcctcAACTGtctc     cgaGATCAag                                       
                                                                                          AP2REP_01(+)0.907                 E47_01(-)0.924      GATA1_01(+)0.983                                 
                                                                                                          cagcTCCCCgac                          cgAGATCaag                                       
                                                                                                          IK2_01(-)0.956                        GATA1_01(-)0.985                                 
                                                                                                                                                cgaGATCAag                                       
                                                                                                                                                GATA2_01(+)0.971                                 
                                                                                                                                                cgAGATCaag                                       
                                                                                                                                                GATA2_01(-)0.972                                 


                                   IRF1_Q6(+)0.924                      
                                   ttCTCTT                              
                      |         -20                                     
Mouse     -4488     ctagtccaaaCCAGTTTCTCTTgctggttgta     -4457     Mouse
                              ||| ||||||||                              
Human     -5403     gtctaaccatCCATTTTCTCTTttgtaaagaa     -5372     Human
                      |         -20                                     
                                   ttCTCTT                              
                                   IRF1_Q6(+)0.924                      


                                     MYOGENIN_Q6(-)1                             
                                     cACCTGct                                    
                                  MYOD_01(-)1                                    
                                  aggcACCTGctg                                   
                                E47_01(-)1                                       
                                tcaggcACCTGctga                                  
                               PAX4_03(+)0.903                                   
                               ctcaggCACCTg                                      
                     -40       |         -20                                     
Mouse     -4642     actctctgtgTCTCAGGCACCTGCTGAGCATaaatctcata     -4602     Mouse
                              |||||| ||||||||||||||                              
Human     -5914     ttcatttataTCTCAGACACCTGCTGAGCATgagtccagtg     -5874     Human
                     -40       |         -20                                     
                               ctcagaCACCTg                                      
                               PAX4_03(+)0.903                                   
                                tcagacACCTGctga                                  
                                E47_01(-)1                                       
                                  agacACCTGctg                                   
                                  MYOD_01(-)1                                    
                                     cACCTGct                                    
                                     MYOGENIN_Q6(-)1                             


                                                     CRX_Q4(-)0.955                          
                                                     atatGCTTAggtt                           
                                                 GATA2_01(+)0.994                            
                                                 agtGATATgc                                  
                                                 GATA1_01(+)0.99                             
                                                 agtGATATgc                                  
                       |         -40       |         -20                                     
Mouse     -4703     cttcttctgcCTTTGCCTAAGGAGAGTAAAGTGATATGCTTAGgttagttcat     -4651     Mouse
                              |||||||||| ||  | ||| ||||||||||||                              
Human     -5976     cttctttcttCTTTGCCTAAAGAAGGCAAA-TGATATGCTTAGattcatccat     -5925     Human
                      |         -40       |          -20                                     
                                                aa tGATATgc                                  
                                                GA TA1_01(+)0.99                             
                                                aa tGATATgc                                  
                                                GA TA2_01(+)0.994                            
                                                     atatGCTTAgatt                           
                                                     CRX_Q4(-)0.955                          


                                                                               YY1_01(+)0.92                                                                                                                                   
                                                                               aaagGTCATttccctat                                                                                                                               
                                                                               ER_Q6(-)1                                                                                                                                       
                                                                               aaaGGTCAtttccctattc                                                                                                                             
                                                                             HSF2_01(+)0.995                                                                                                                                   
                                                                             GGAAAggtca                                                                                                                                        
                                                                      CEBPB_01(+)0.941                                                                                                                                         
                                                                      agctgttGGAAAgg                                                                                                                                           
                                                                     MYOGENIN_Q6(-)1                                                                                                                                           
                                                                     cAGCTGtt                                                                                                                                                  
                                            MYOGENIN_Q6(-)0.964    MYOGENIN_Q6(+)1                                                                                                                                             
                                            cATCTGac               ctCAGCTg                                                                                                                                                    
                                         GATA2_01(-)0.987         MYOD_01(-)0.905                                                                                                                                              
                                         ggCCATCtga               cctcAGCTGttg                                                                                                                                                 
                                         GATA1_01(-)1             MYOD_01(+)0.905                 SP1_01(+)0.912                                                                                                               
                                         ggCCATCtga               cctCAGCTgttg                    ctGGCTTggc                                                                                                                   
                             GATA2_01(-)0.971                    E47_01(+)0.943              ELF1_Q6(-)1                          MYOGENIN_Q6(-)0.973                                                                          
                             gcTGATCtca                          acctCAGCTgttgga             taTTCCTggctt                         cAACTGtg                                                                                     
                             GATA2_01(+)0.972                   E47_01(-)0.943         ETS1_B(-)1                        AP2REP_01(-)0.918                                              SP1_01(-)0.962                         
                             gctGATCTca                         aacctcAGCTGttgg        tttccctaTTCCTgg                   tgAACTG                                                        acaCAGCCac                             
                             GATA1_01(-)0.983                   CMYB_01(+)1         CEBPB_01(-)0.996               GATA2_01(+)0.979                                                    AP2REP_01(-)0.907                       
                             gcTGATCtca                         aacctcagctGTTGGaaa  tcATTTCcctattc                 tctGATTGaa                                                          caCACAG                                 
                             GATA1_01(+)0.985                HSF2_01(+)0.993 CREL_01(-)1 ETS2_B(-)1                GATA1_01(+)0.997                                              PAX4_03(+)0.907                               
                             gctGATCTca                      CGAAAcctca      GGAAAggtca  tccctaTTCCTggc            tctGATTGaa                                                    gtctgtCACACa                                  
                      -180      |         -160      |         -140      |         -120      |         -100      |         -80       |         -60       |         -40       |          -20                                     
Mouse     -5047     ttgctgacagCTGATCTCACTGGCCATCTGACACCGTACCCCGAAACCTCAGCTGTTGGAAAGGTCATTTCCCTATTCCTGGCTTGGCCCTGGTCTCTGATTGAACTGTGCAACTGTGGCTGTCACTAGCTTTGCTCGTGGCCTTAAGGAGCCAGT-GTCTGTCACACAGCCAcgccgggtat     -4866     Mouse
                              ||||||||||  |||||||||||||  |||| ||||||||||||||||||||||||||| ||||||||||||||||| ||  || |||||||||||||| |||||||| ||||||||| || |||   |||||| ||||||||| |  |||||||||||||||                              
Human     -6334     ctagtgatatCTGATCTCACCAGCCATCTGACACCACACCCTGAAACCTCAGCTGTTGGAAAGGTCATTCCCCTATTCCTGGCTTGG-CCAAGTTTCTGATTGAACTGTACAACTGTGACTGTCACTACCTCTGCCTCTGGCCTCAAGGAGCCAATCTTCTGTCACACAGCCAtcctgggcca     -6153     Human
                      -180      |         -160      |         -140      |         -120      |         -100       |         -80       |         -60       |         -40       |         -20                                     
                             tctGATCTca                      TGAAAcctca      GGAAAggtca  cccctaTTCCTggc            tctGATTGaa                                                    ttctgtCACACa                                  
                             GATA1_01(+)0.985                HSF2_01(+)0.99  CREL_01(-)1 ETS2_B(-)1                GATA1_01(+)0.997                                              PAX4_03(+)0.907                               
                             tcTGATCtca                         aacctcagctGTTGGaaa  tcATTCCcctattc                 tctGATTGaa                                                          caCACAG                                 
                             GATA1_01(-)0.983                   CMYB_01(+)1         CEBPB_01(-)0.965               GATA2_01(+)0.979                                                    AP2REP_01(-)0.907                       
                             tctGATCTca                         aacctcAGCTGttgg        ttcccctaTTCCTgg                   tgAACTG                                                        acaCAGCCat                             
                             GATA2_01(+)0.972                   E47_01(-)0.943         ETS1_B(-)1                        AP2REP_01(-)0.918                                              SP1_01(-)0.962                         
                             tcTGATCtca                          acctCAGCTgttgga             taTTCCTggctt                         cAACTGtg                                                                                     
                             GATA2_01(-)0.971                    E47_01(+)0.943              ELF1_Q6(-)1                          MYOGENIN_Q6(-)0.973                                                                          
                                         agCCATCtga               cctCAGCTgttg                    ctGGCTTgg c                                                                                                                  
                                         GATA1_01(-)1             MYOD_01(+)0.905                 SP1_01(+) 0.912                                                                                                              
                                         agCCATCtga               cctcAGCTGttg                                                                                                                                                 
                                         GATA2_01(-)0.987         MYOD_01(-)0.905                                                                                                                                              
                                            cATCTGac               ctCAGCTg                                                                                                                                                    
                                            MYOGENIN_Q6(-)0.964    MYOGENIN_Q6(+)1                                                                                                                                             
                                                                     cAGCTGtt                                                                                                                                                  
                                                                     MYOGENIN_Q6(-)1                                                                                                                                           
                                                                      agctgttGGAAAgg                                                                                                                                           
                                                                      CEBPB_01(+)0.941                                                                                                                                         
                                                                             GGAAAggtca                                                                                                                                        
                                                                             HSF2_01(+)0.995                                                                                                                                   
                                                                               aaaGGTCAttcccctattc                                                                                                                             
                                                                               ER_Q6(-)1                                                                                                                                       
                                                                               aaagGTCATtcccctat                                                                                                                               
                                                                               YY1_01(+)0.92                                                                                                                                   


                                          P300_01(-)0.95  TFIII_Q6(-)0                    
                                          aaaacACTTCtctc  CCTTCcacc                       
                              HES1_Q2(-)0.989 NKX25_01(-)1                                
                              tcacaCACAAgaaaa CACTTct                                     
                              -40       |         -20                                     
Mouse     -5178     ccactctttcTCACACACAAGAAAAACACTTCTCTCTCCCttccaccatt     -5129     Mouse
                              ||| ||||||||||| ||||||||||||||                              
Human     -6490     cacaccctcaTCAAACACAAGAAAATCACTTCTCTCTCCCccttccacca     -6441     Human
                              -40       |         -20                                     
                              tcaaaCACAAgaaaa CACTTct       CCTTCcacc                     
                              HES1_Q2(-)0.989 NKX25_01(-)1  TFIII_Q6(-                    
                                          aaatcACTTCtctc                                  
                                          P300_01(-)0.95                                  


                                                                                                                  EN1_01(+)0.93                                                                                                  
                                                                                                                  GTTATta                                                                                                        
                                             EN1_01(+)0.987                                                     MSX1_01(-)0.988                                                                                                  
                                             GTACTta                                                            cAGTTAtta                                                                                                        
                                     MSX1_01(+)0.908                                                            CRX_Q4(-)0.948                                                                                                   
                                     tgtTTAATg                                                                  cagtTATTAatgg                                                                                                    
                                     IPF1_Q4(+)1                                                                AP2REP_01(+)0.918                                                                                                
                                     tgttTAATGtac                                                               CAGTTat                                                                                                          
                                     CRX_Q4(+)0.952                                                          CRX_Q4(-)0.907                                                                                                      
                                     tgttTAATGtact                                                           agccAGTTAttaa                                                                                                       
                                   YY1_01(-)0.906                                                     IPF1_Q4(-)1                                                                                                                
                                   cttgtttaATGTActta                                                  atcCATTAgcca                                                                                                               
                                  HFH3_01(+)1                                                        CRX_Q4(-)0.952                                                                                                              
                                  cctTGTTTaatgt                                                      aatcCATTAgcca                                                                                                               
                                  CRX_Q4(-)0.948                                                   YY1_01(+)1                                                          EN1_01(-)0.991                                            
                                  ccttGTTTAatgt                                                    gaaaTCCATtagccagt                                                   ttAATAC                                                   
                                 FREAC4_01(-)1                                                    POU1F1_Q6(-)0.985                                                 CRX_Q4(+)0.948                                               
                                 tccttGTTTAatgtac                                                 agaaATCCAt                                                        ctttTAATAccct                                                
                               SF1_Q6(+)1  NKX3A_01(-)1                                           GATA2_01(-)0.972                                            TEF1_Q6(+)0.972                                                    
                               agtCCTTG    atgTACTTaaac                                           agAAATCcat                                                  GAAATg                                                             
                              LRH1_Q5(+)1  CRX_Q4(-)0.911                                         GATA1_01(-)0.987 MSX1_01(+)0.908                       YY1_01(-)0.906             CEBPB_01(+)0.965                             
                              gagtCCTTGttt atgtACTTAaaca                                          agAAATCcat       ttaTTAATg                             gccaagaaATGCTttta          ttctgagGTAAGgg                               
                            |         -160      |         -140      |              -120      |         -100      |         -80        |         -60        |         -40       |         -20                                     
Mouse     -5442     gcccgctacaGAGTCCTTGTTTAATGTACTTAAACAGTGGAGTTCTTCCAGAAACCTT-----TGCTTGTGAAAGTCAAGAAATCCATTAGCCAGTTATTAATGGCTGGA-CTAAACCCTTCCGTGAATG-GAGCCAAGAAATGCTTTTAATACCCTCTTTTCTGAGGTAAGGGCtgtgaagtgt     -5265     Mouse
                              |||||||||||||||||||||||||||  || | ||||||||| ||       ||||||| |  ||  |||||||||||||||||||||||||| |  || ||||||||||||  |   | |||||||||||||||||||||||||||||||||||||||| |||                              
Human     -6778     cagtcttgcgGAGTCCTTGTTTAATGTACTTAAACAGCAGATTCCTTCCAGAAGCCACATGGCTGCTTGTAACGGTTGAGAAATCCATTAGCCAGTTATTAATGACAAGATCTAAACCCTTCCAAGGGAGAGAGCCAAGAAATGCTTTTAATACCCTCTTTTCTGAGGTAATGGCagcagagcct     -6594     Human
                         -180      |         -160      |         -140      |         -120      |         -100      |         -80       |         -60       |         -40       |         -20                                     
                              gagtCCTTGttt atgtACTTAaaca                                          agAAATCcat       ttaTTAATg                             gccaagaaATGCTttta          ttctgagGTAATgg                               
                              LRH1_Q5(+)1  CRX_Q4(-)0.911                                         GATA1_01(-)0.987 MSX1_01(+)0.908                       YY1_01(-)0.906             CEBPB_01(+)0.981                             
                               agtCCTTG    atgTACTTaaac                                           agAAATCcat                                                  GAAATg                                                             
                               SF1_Q6(+)1  NKX3A_01(-)1                                           GATA2_01(-)0.972                                            TEF1_Q6(+)0.972                                                    
                                 tccttGTTTAatgtac                                                 agaaATCCAt                                                        ctttTAATAccct                                                
                                 FREAC4_01(-)1                                                    POU1F1_Q6(-)0.985                                                 CRX_Q4(+)0.948                                               
                                  ccttGTTTAatgt                                                    gaaaTCCATtagccagt                                                   ttAATAC                                                   
                                  CRX_Q4(-)0.948                                                   YY1_01(+)1                                                          EN1_01(-)0.991                                            
                                  cctTGTTTaatgt                                                      aatcCATTAgcca                                                                                                               
                                  HFH3_01(+)1                                                        CRX_Q4(-)0.952                                                                                                              
                                   cttgtttaATGTActta                                                  atcCATTAgcca                                                                                                               
                                   YY1_01(-)0.906                                                     IPF1_Q4(-)1                                                                                                                
                                     tgttTAATGtact                                                           agccAGTTAttaa                                                                                                       
                                     CRX_Q4(+)0.952                                                          CRX_Q4(-)0.907                                                                                                      
                                     tgttTAATGtac                                                               CAGTTat                                                                                                          
                                     IPF1_Q4(+)1                                                                AP2REP_01(+)0.918                                                                                                
                                     tgtTTAATg                                                                  cagtTATTAatga                                                                                                    
                                     MSX1_01(+)0.908                                                            CRX_Q4(-)0.948                                                                                                   
                                             GTACTta                                                            cAGTTAtta                                                                                                        
                                             EN1_01(+)0.987                                                     MSX1_01(-)0.988                                                                                                  
                                                                                                                  GTTATta                                                                                                        
                                                                                                                  EN1_01(+)0.93                                                                                                  


                                   AP2REP_01(-)0.918                                   
                                   gaAACTG                                             
                               ETS1_B(+)1                                              
                               tgAGGAAactgaagc                                         
                            ELF1_Q6(+)1                                                
                            agatgAGGAAac                                               
                            CEBPB_01(+)0.966                                           
                            agatgagGAAACtg                                             
                           -40       |         -20                                     
Mouse     -5612     tgtctcagagATGAGGAAACTGAAGCTCAAAACATGAttttatcagg     -5566     Mouse
                              ||||||||||||| ||| |||| ||||                              
Human     -6965     attcctataaATGAGGAAACTGAGGCTGAAAAAATGAattagccaag     -6919     Human
                           -40       |         -20                                     
                            aaatgagGAAACtg                                             
                            CEBPB_01(+)0.966                                           
                            aaatgAGGAAac                                               
                            ELF1_Q6(+)1                                                
                               tgAGGAAactgaggc                                         
                               ETS1_B(+)1                                              
                                   gaAACTG                                             
                                   AP2REP_01(-)0.918                                   


                                  SP1_01(+)0.962                         
                                  caGGCTGgtg                             
                       |         -20                                     
Mouse     -6830     atagtaagtaTGGCCAGGCTGGTggtgtatacc     -6798     Mouse
                              |||||||||||||                              
Human     -7498     ttcaccatgtTGGCCAGGCTGGTcttgaattcc     -7466     Human
                       |         -20                                     
                                  caGGCTGgtc                             
                                  SP1_01(+)0.962                         
