# Supplementary material for: Transcriptional double-autorepression feedforward circuits act for multicellularity and nervous system development
Source: BMC Genomics. 2011 May 11;12:228. doi: 10.1186/1471-2164-12-228 (PMC3116505; doi:10.1186/1471-2164-12-228)
Supplement: Additional file 4 — Alignments of conserved blocks for 5169 human-mouse orthologs with conserved TFBSs. The location and motif information for 386237 TFBSs are displayed in a character-based alignment-embedded layout. Each file name stands for a gene symbol and the file contains the alignments of conserved blocks with TFBS information for the corresponding gene. Each alignment is not interleaved. The graphical alignments with TFBS information for the 5169 human-mouse ortholog pairs are provided in a browsable format at our website http://genet.med.kagawa-u.ac.jp/pub/HMO_5169/List.htm, together with the character-based alignments with TFBSs and raw sequences contained in Additional files 4 and 2 respectively. [file 1471-2164-12-228-S4.ZIP › Additional_file_4/Text-based_Alignments/ALDOB.aln.txt]

---------- ALDOB ----------

                                               GATA2_01(-)0.987                                
                                               atCCATCgga                                      
                                               GATA1_01(-)1                                    
                                               atCCATCgga                                      
                         |         -40       |         -20                                     
Mouse     -98       tgcacattttAACTATCCTGGCCATTAATCCATCGGAGACACCCAgaattgtgtg       -44     Mouse
                              |||| || ||| |||  ||||||| ||| ||||||                              
Human     -91       ctgcacccccAACTGTCTTGGTCATGCATCCATCTGAGCCACCCAtggttctgtg       -37     Human
                         |         -40       |         -20                                     
                                               atCCATCtga                                      
                                               GATA1_01(-)1                                    
                                               atCCATCtga                                      
                                               GATA2_01(-)0.987                                


                                TEF1_Q6(+)0.972                                   
                                GAAATg                                            
                      -40       |         -20                                     
Mouse     -151      caggggccatTGGAAATGGGCCAGAAGTGTCAatggggccca      -110     Mouse
                              |||||||||| |||| ||||||                              
Human     -143      tatccacctgTGGAAATGGGTCAGAGGTGTCAcagaggtctg      -102     Human
                      -40       |         -20                                     
                                GAAATg                                            
                                TEF1_Q6(+)0.972                                   


                                           GATA2_01(-)0.971                                                 
                                           aaTAATCtgc                                                       
                                           GATA1_01(-)0.985                                                 
                                           aaTAATCtgc                                                       
                                         HSF2_01(+)1                                                        
                                         AGAATaatct                                                         
                                         CRX_Q4(+)1                                                         
                                         agaaTAATCtgct                                                      
                            -60       |         -40       |         -20                                     
Mouse     -454      cctcttaaaaTTGTTCCCTAGAGAATAATCTGCTGGTACTAGAGACTAACAGAGGAAAagttgggggg      -387     Mouse
                              ||||| ||| |||||||||||| ||| |||| |||||||||||| |||                              
Human     -496      cctttcaagtTTGTTTCCTGGAGAATAATCTGTTGGAACTACAGACTAACAGAGCAAAgcagaggata      -429     Human
                            -60       |         -40       |         -20                                     
                                         agaaTAATCtgtt                                                      
                                         CRX_Q4(+)1                                                         
                                         AGAATaatct                                                         
                                         HSF2_01(+)1                                                        
                                           aaTAATCtgt                                                       
                                           GATA1_01(-)0.985                                                 
                                           aaTAATCtgt                                                       
                                           GATA2_01(-)0.971                                                 


                                  CRX_Q4(-)0.904                                                                                    
                                  aggcTCTTAggaa                                                                                     
                      |         -80       |         -60       |         -40       |         -20                                     
Mouse     -608      tccttttagtCCAGAGGCTCTTAGGAAAATTTCCCAGTGGTGCAACACAAGTAGTCTCATAGATGGTTAAATGAAAGGAAAAttaaccctgt      -517     Mouse
                              |||||||| |||||||||  | | |  ||||    | ||||| || ||||||| |||| |||  ||||||||                              
Human     -650      aaacccaagcCCAGAGGCACTTAGGAAACATCCTCTCTGGTCTGCCCCAAGTGGTTTCATAGAGGGTTGAATATAAGGAAAAggaaacttgc      -559     Human
                      |         -80       |         -60       |         -40       |         -20                                     
                                  aggcACTTAggaa                                                                                     
                                  CRX_Q4(-)0.911                                                                                    


                                              EN1_01(+)0.987                       
                                              GTACTga                              
                       -40       |         -20                                     
Mouse     -840      tggttccttaTATCTCCAGGGACAGGGTACTGAgaacttccca      -798     Mouse
                              ||| || |||||||| |||||||                              
Human     -1271     actgacttttTATATCAAGGGACAGAGTACTGAcagcctaccc     -1229     Human
                       -40       |         -20                                     
                                              GTACTga                              
                                              EN1_01(+)0.987                       


                                                       HSF2_01(+)0.994                          
                                                       TGAATtagct                               
                                                      POU1F1_Q6(+)1                             
                                                      gTGAATtagc                                
                                                     CRX_Q4(-)0.955                             
                                                     cgtgAATTAgctc                              
                          |         -40       |         -20                                     
Mouse     -895      gtagcagtagTGACATCACCAGTTGCACCTGCTCGTGAATTAGCTCggcaggcctt      -840     Mouse
                              ||| |||| |||||  |||| ||| |||||||||||                              
Human     -1324     gaggcaacaaTGAGATCATCAGTTATACCTTCTCATGAATTAGCTCagtggctact     -1269     Human
                          |         -40       |         -20                                     
                                                     catgAATTAgctc                              
                                                     CRX_Q4(-)0.955                             
                                                      aTGAATtagc                                
                                                      POU1F1_Q6(+)1                             
                                                       TGAATtagct                               
                                                       HSF2_01(+)0.994                          


                              SP1_01(+)0.962                           
                              gtGGCTGgga                               
                     |         -20                                     
Mouse     -1022     ccatctacctGTGGCTGGGACtagaaagagt      -992     Mouse
                              |||||||||||                              
Human     -1468     tgctctgctgGTGGCTGGGACataatgggcc     -1438     Human
                     |         -20                                     
                              gtGGCTGgga                               
                              SP1_01(+)0.962                           


                                  HFH3_01(+)1                                 
                                  agaTGTTTgtgaa                               
                                GATA2_01(+)0.98                               
                                tcaGATGTtt                                    
                                GATA1_01(+)0.99                               
                                tcaGATGTtt                                    
                               MYOGENIN_Q6(+)0.964                            
                               gtCAGATg                                       
                            |         -20                                     
Mouse     -1986     cttatatgaaTGTCAGATGTTTGTGAATtggtgatatc     -1949     Mouse
                              |||||||||||| |||||                              
Human     -2052     tacataaatgTGTCAGATGTTTATGAATaagtaatgtc     -2015     Human
                            |         -20                                     
                               gtCAGATg                                       
                               MYOGENIN_Q6(+)0.964                            
                                tcaGATGTtt                                    
                                GATA1_01(+)0.99                               
                                tcaGATGTtt                                    
                                GATA2_01(+)0.98                               
                                  agaTGTTTatgaa                               
                                  HFH3_01(+)1                                 


                                                                     GATA2_01(+)0.971                                                                                                                                                                          
                                                                     tatGATTAac                                                                                                                                                                                
                                                                     GATA1_01(+)0.985                                                                                                                                                                          
                                                                     tatGATTAac                                                                                                                                                                                
                                                                    PITX2_Q2(-)1                                                                                                                                                                               
                                                                    ttatGATTAac                                                                                                                                                                                
                                                                    CRX_Q4(-)1                                                               HFH3_01(-)1                                                                                                       
                                                                    ttatGATTAacgg                                                            cctgtAAACAgga                                                                                                     
                                                                 EN1_01(+)0.922                                                     P300_01(-)0.95                                                                                                             
                                                                 GTTTTat                                                            gtttaACTTCctgt                                                                                                             
                                                              YY1_01(-)0.922                                                       CRX_Q4(+)0.907                                                                                                              
                                                              tctgttttATGATtaac                                                    agttTAACTtcct                                                                                                               
                                                             HFH3_01(+)1                                     CRX_Q4(-)0.9       CRX_Q4(-)0.948                                                            TEF1_Q6(-)0.915                                      
                                                             ctcTGTTTtatga                                   agacCTTTAgtcc      agaaGTTTAactt                                                             cATACC                                               
                                                             FREAC7_01(-)1                            EN1_01(+)0.926         P300_01(+)0.95  CRX_Q4(+)0.948                                              LRF_Q2(+)0.904                                        
                                                             ctctgtTTTATgatta                         GTGGTac                tgtaGAAGTttaac  cctgTAAACagga                                               gcatACCCA                                             
                         |         -200      |         -180      |         -160      |         -140      |         -120      |         -100      |         -80       |         -60       |         -40       |         -20                                     
Mouse     -2527     ggctggtgttCTGTCTCCCAGTGACGAACATTGACCCGTGACTCTGTTTTATGATTAACGGAGGGGCAAAATTTGTGCTGATGTGGTACAGACCTTTAGTCCCTTTGTAGAAGTTTAACTTCCTGTAAACAGGATGAGTTTGACTTGACTTTTATTTAAGACTGTAATTCTTGTTGAGTCTGCATACCCAGGATGGAGAAAATAGcctggcagca     -2313     Mouse
                              ||||||||  |||  |||||||| || ||||| |||||||||||||||| ||| ||  | ||||||||| | |||||||||||||||| ||||  ||||||||||||||| ||||||||||| || ||||||| ||  | |||       ||||| ||||| |||||||| ||||||||||  || |||||||||                              
Human     -2594     ggttgtcctcCTGTCTCCTTGTGGTGAACATTGGCCTGTGACCCTGTTTTATGATTAACAGAGAGGTGACATTTGTGCTAACGTGGTACAGACCTTTAATCCCACTGTAGAAGTTTAACTCCCTGTAAACAGTATTAGTTTGAATTATCATTT-----TCACTGTTATTCTGGTTGAGTCAGCATACCCAGATTGAAGAAAATAGtttagtaata     -2385     Human
                              -200      |         -180      |         -160      |         -140      |         -120      |         -100      |         -80       |         -60            |         -40       |         -20                                     
                                                             ccctgtTTTATgatta                         GTGGTac                tgtaGAAGTttaac  cctgTAAACagta                                               gcatACCCA                                             
                                                             FREAC7_01(-)1                            EN1_01(+)0.926         P300_01(+)0.95  CRX_Q4(+)0.948                                              LRF_Q2(+)0.904                                        
                                                             cccTGTTTtatga                                   agacCTTTAatcc      agaaGTTTAactc                                                             cATACC                                               
                                                             HFH3_01(+)1                                     CRX_Q4(-)0.9       CRX_Q4(-)0.948                                                            TEF1_Q6(-)0.915                                      
                                                              cctgttttATGATtaac                                                    agttTAACTccct                                                                                                               
                                                              YY1_01(-)0.922                                                       CRX_Q4(+)0.907                                                                                                              
                                                                 GTTTTat                                                            gtttaACTCCctgt                                                                                                             
                                                                 EN1_01(+)0.922                                                     P300_01(-)1                                                                                                                
                                                                    ttatGATTAacag                                                            cctgtAAACAgta                                                                                                     
                                                                    CRX_Q4(-)1                                                               HFH3_01(-)1                                                                                                       
                                                                    ttatGATTAac                                                                                                                                                                                
                                                                    PITX2_Q2(-)1                                                                                                                                                                               
                                                                     tatGATTAac                                                                                                                                                                                
                                                                     GATA1_01(+)0.985                                                                                                                                                                          
                                                                     tatGATTAac                                                                                                                                                                                
                                                                     GATA2_01(+)0.971                                                                                                                                                                          


                                  IRF1_Q6(+)0.975                            
                                  ttCATTT                                    
                              YY1_01(+)0.922                                 
                              gtttTTCATttgataat                              
                              EN1_01(+)0.922                                 
                              GTTTTtc                                        
                           |         -20                                     
Mouse     -2655     ttctctagaaGTTTTTCATTTGATAATtaatgagaat     -2619     Mouse
                              ||||||||||| |||||                              
Human     -2723     tctgaaacttGTTTTTCATTTAATAATataatgtgaa     -2687     Human
                           |         -20                                     
                              GTTTTtc                                        
                              EN1_01(+)0.922                                 
                              gtttTTCATttaataat                              
                              YY1_01(+)0.922                                 
                                  ttCATTT                                    
                                  IRF1_Q6(+)0.975                            


                                      TEF1_Q6(-)0.943                                                        
                                      cATCTC                                                                 
                                   GATA2_01(-)0.987                                                          
                                   ccCCATCtct                                                                
                                   GATA1_01(-)1                                                              
                                   ccCCATCtct                                                                
                             -60       |         -40       |         -20                                     
Mouse     -3252     cctgagccccAGTCTCCCCATCTCTAAGTTGGTAGGTTTGATATAAATATCTCTGAGGTtttcagcatt     -3184     Mouse
                              ||| ||| |||||||||  ||  ||| ||||   |  ||||||||||||                              
Human     -3371     ctctggctttAGTTTCCTCATCTCTAAAGTGACAGGGTTGACGCAGGTATCTCTGAGGTcatttgtagc     -3303     Human
                             -60       |         -40       |         -20                                     
                                   ccTCATCtct                                                                
                                   GATA1_01(-)0.988                                                          
                                   ccTCATCtct                                                                
                                   GATA2_01(-)0.979                                                          
                                      cATCTC                                                                 
                                      TEF1_Q6(-)0.943                                                        


                                      LRH1_Q5(-)1                                                            
                                      cttCAAGGaatg                                                           
                                      ELF1_Q6(+)1                                                            
                                      cttcaAGGAAtg                                                           
                                     CEBPB_01(+)0.965                                                        
                                     tcttcaaGGAATgc                                                          
                             -60       |         -40       |         -20                                     
Mouse     -3393     tggctgactgCAGAACCTCTTCAAGGAATGCAGGAAGAACCACACCTAAAGATTCTACCcatccatttg     -3325     Mouse
                              |||||| ||||||||||| |||| |||||||| |||  | |||||||||                              
Human     -3537     tatgttttcaCAGAACATCTTCAAGGAAGGCAGAAAGAACCATACCATAGGATTCTACCtgctattttg     -3469     Human
                             -60       |         -40       |         -20                                     
                                     tcttcaaGGAAGgc                                                          
                                     CEBPB_01(+)0.95                                                         
                                      cttcaAGGAAgg                                                           
                                      ELF1_Q6(+)1                                                            
                                      cttCAAGGaagg                                                           
                                      LRH1_Q5(-)1                                                            


                                     CRX_Q4(-)0.907                              
                                     caggAGTTAaata                               
                                    ETS1_B(+)0.907                               
                                    ccAGGAGttaaatat                              
                     -40       |         -20                                     
Mouse     -3438     ctgctcctacATTTCTCCAGGAGTTAAATATtcacatctta     -3398     Mouse
                              |||||||||||| ||||||||                              
Human     -3584     gctgccttctATTTCTCCAGGAATTAAATATccatgttaca     -3544     Human
                     -40       |         -20                                     
                                    ccAGGAAttaaatat                              
                                    ETS1_B(+)1                                   
                                     caggAATTAaata                               
                                     CRX_Q4(-)0.955                              


                                       POU1F1_Q6(-)0.985                                            
                                       aaaaATCCAc                                                   
                                       GATA2_01(-)0.972                                             
                                       aaAAATCcac                                                   
                                       GATA1_01(-)0.987                                             
                                       aaAAATCcac                                                   
                    -60       |         -40       |         -20                                     
Mouse     -3495     acccctgtggTTTGCCTTGAAAAATCCACCTGTCTTGAGCATAGAGAAGCttttgctctg     -3436     Mouse
                              |||||||| |||||||||  |||||||  |||||||||||                              
Human     -3646     cctcctcataTTTGCCTT-AAAAATCCATTTGTCTTGTACATAGAGAAGCaaatgaactt     -3588     Human
                             |          -40       |         -20                                     
                                       aaAAATCcat                                                   
                                       GATA1_01(-)0.987                                             
                                       aaAAATCcat                                                   
                                       GATA2_01(-)0.972                                             
                                       aaaaATCCAt                                                   
                                       POU1F1_Q6(-)0.985                                            


                               MYOGENIN_Q6(-)0.964                                         
                               cATCTGgg                                                    
                            GATA2_01(-)0.98                                                
                            gtACATCtgg                                                     
                            GATA1_01(-)0.99                                                
                            gtACATCtgg                                                     
                     |         -40       |         -20                                     
Mouse     -3760     ctgctgtggtACATCTGGGAAGCATACAGGTCCAGGTAAGAcagagaatgg     -3710     Mouse
                              ||||||||| ||||  |||| |||||| |||                              
Human     -3972     tagctaaggcACATCTGGGTAGCACCCAGGCCCAGGTTAGAgccagagata     -3922     Human
                     |         -40       |         -20                                     
                            gcACATCtgg                                                     
                            GATA1_01(-)0.99                                                
                            gcACATCtgg                                                     
                            GATA2_01(-)0.98                                                
                               cATCTGgg                                                    
                               MYOGENIN_Q6(-)0.964                                         


                                                 MSX1_01(+)0.928                                                                                                                                        
                                                 tacTATCTg                                                                                                                                              
                                                 GATA2_01(-)1            YY1_01(-)0.906                                                                                                                 
                                                 taCTATCtga              gtgagaatATGTTgtct                                                                                                              
                                                 GATA1_01(-)1         SOX17_01(-)1                                                                                                                      
                                                 taCTATCtga           ATTGTg                                                                                                                            
                           |         -140      |         -120      |         -100      |         -80          |         -60       |         -40       |         -20                                     
Mouse     -3905     tctcctgattTATTTTGGTATATTTTCTCTACTATCTGAAAAGCAGGAATATTGTGAGAATATGTTGTCTTTTTTATAAATA---CCTCTTCAACCAGTTACCTAGGACTCCATAGGCCAGTTTGGCTCAGTCAGGGTTTGAACTCTGCTgctgtggtac     -3749     Mouse
                              ||||||| || |||| ||||||||||||||||  ||| ||  ||||||||||||||| |||||| | |||||    ||||| ||  ||||||||||| ||||||  | || ||||| |    ||| | ||||||||||||                              
Human     -4139     aaaggttgtgTATTTTGATACATTTGCTCTACTATCTGAAAAATAGGCAT--TGTGAGAATATGTTGCCTTTTTAAAAAATAACTTCTCTTTAAATAGTTACCTAGGGCTCCATTAGACAATTTGGATGCACCAGAGCTTGAACTCTGCTaccctgctat     -3982     Human
                            |         -140      |         -120      |           -100      |         -80       |         -60       |         -40       |         -20                                     
                                                 taCTATCtga         AT  TGTg                                                                                                                            
                                                 GATA1_01(-)1       SO  X17_01(-)1                                                                                                                      
                                                 taCTATCtga              gtgagaatATGTTgcct                                                                                                              
                                                 GATA2_01(-)1            YY1_01(-)0.906                                                                                                                 
                                                 tacTATCTg                                                                                                                                              
                                                 MSX1_01(+)0.928                                                                                                                                        


                                                            AP2REP_01(  -)0.932          PEA3_Q6(+)1                                                                    
                                                            tcTACTG                      tCTTCCc                                                                        
                                                       GATA2_01(-)0.99  4                PAX4_03(+)1                                                                    
                                                       acATATCtac                        tcttccCACCCc                                                                   
                                                       GATA1_01(-)0.99                  IK2_01(-)1                                                                      
                                                       acATATCtac                       ctctTCCCAccc                                                                    
                                                  YY1_01(+)0.906                      IRF1_Q6(+)0.924                   HFH3_01(+)0.931                                 
                                                  tgttTACATatctactg                   ttCTCTT                           gttTCTTTctcac                                   
                          -120      |         -100      |         -80         |         -60       |         -40       |         -20                                     
Mouse     -4203     tttttttcctAACAACTTATTATGATGTTTTGTTTACATATCTACTGCCT--CCTCATTTTCTCTGTTCTCTTCCCACCCCTATTGGTATTGATGCTGGCGTTTCTTTCTCACAGAAAtgaatccgag     -4078     Mouse
                              ||| ||||||| |  || ||| ||||||||||||||||||    |||||||||   |||||||||||| |||| |||||  ||  |||  |||||||| |||||||||                              
Human     -4453     ttttcataacAACTACTTATTTTAGTGATTTATTTACATATCTACTGCCTTATGTCATTTTCTACATTCTCTTCCCACACCTACTGGTACCGACACTGAAGTTTCTTTGTCACAGAAAcaaacccttg     -4326     Human
                            -120      |         -100      |         -80       |         -60       |         -40       |         -20                                     
                                                  tattTACATatctactg                   ttCTCTT                           gttTCTTTgtcac                                   
                                                  YY1_01(+)0.906                      IRF1_Q6(+)0.924                   HFH3_01(+)0.931                                 
                                                       acATATCtac                       ctctTCCCAcac                                                                    
                                                       GATA1_01(-)0.99                  IK2_01(-)1                                                                      
                                                       acATATCtac                        tcttccCACACc                                                                   
                                                       GATA2_01(-)0.994                  PAX4_03(+)0.907                                                                
                                                            tcTACTG                      tCTTCCc                                                                        
                                                            AP2REP_01(-)0.932            PEA3_Q6(+)1                                                                    


                                         TEF1_Q6(-)0.972                     
                                         cATTTC                              
                               ELF1_Q6(-)1                                   
                               gaTTCCTggtca                                  
                            GATA2_01(+)0.974                                 
                            ttaGATTCct                                       
                            GATA1_01(+)0.99                                  
                            ttaGATTCct                                       
                           |         -20                                     
Mouse     -4237     tagtcaggttAGATTCCTGGTCATTTCttctctattt     -4201     Mouse
                              ||||||||| |||||||                              
Human     -4494     tcagtttttgAGATTCCTGTTCATTTCaactctcaac     -4458     Human
                           |         -20                                     
                            tgaGATTCct                                       
                            GATA1_01(+)0.99                                  
                            tgaGATTCct                                       
                            GATA2_01(+)0.974                                 
                               gaTTCCTgttca                                  
                               ELF1_Q6(-)1                                   
                                         cATTTC                              
                                         TEF1_Q6(-)0.972                     


                                AP2REP_01(+)0.918                     
                                CAGTTac                               
                              -20                                     
Mouse     -4330     cagatggacaGCCAGTTACTgttcgcctgt     -4301     Mouse
                              ||||||||||                              
Human     -4591     aagattgattGCCAGTTACTtgtgttacct     -4562     Human
                              -20                                     
                                CAGTTac                               
                                AP2REP_01(+)0.918                     


                                                                                    HSF2_01(-)0.997                        
                                                                                    ggactCTTCC                             
                     -80       |         -60       |         -40         |         -20                                     
Mouse     -4607     ctctctgagcAGATCCATCGTATTTGGCGGCTGCCACCTCAC--ACAGCTTCTGATACCTTGGAGGACTCTTCccctttgctg     -4527     Mouse
                              |||||  || |||||||| |||||  ||||||  ||||||| ||||| || ||||||||||||                              
Human     -4905     gtgctaccaaAGATCTGTCTTATTTGGCAGCTGCTGCCTCACCCACAGCTTTTGATATCTAGGAGGACTCTTCtctcccaaac     -4823     Human
                       -80       |         -60       |         -40       |         -20                                     
                                                                                    ggactCTTCT                             
                                                                                    HSF2_01(-)0.998                        


                                                                                                                   HSF2_01(+)0.9 94                                                              
                                                                                                                   TGAATaaaca                                                                    
                                                                                                                   HFH3_01(-)1                                                                   
                                                                                                                   tgaatAAACAcct                                                                 
                                                                                                                   CRX_Q4(+)0.94 8                                                               
                                                                                                                   tgaaTAAACacct                                                                 
                                                                                                                 TST1_01(+)0.929                                                                 
                                                                                                                 attGAATAaacacct                                                                 
                                                                                                                 FREAC7_01(+)1                                                                   
                                                                                                                 attgaATAAAcacct c                                                               
                                                                                                                 FREAC4_01(+)1                                                                   
                                                                                                                 attgaaTAAACacct c                                                               
                                                                                                     GFI1B_01(+)1 POU1F1_Q6(+)1                         PEA3_Q6(-)0.937                          
                                                                                                     ccAATCAgagtt tTGAATaaac                            gGGAGGg                                  
                                      YY1_01(+)0.906                                                GATA2_01(-)0.979   EN1_01(-) 0.922                 LRF_Q2(-)0.952                            
                                      ctctAACATtctatgag                                             gcCAATCaga         taAACAC                         GGGGAgggc                                 
                                     CRX_Q4(+)0.9                                                   GATA1_01(-)0.997 PAX4_03(+)0 .903                  CKROX_Q2(-)1                              
                                     gctcTAACAttct                                                  gcCAATCaga       aataaaCACCT c                     gggGAGGGc                                 
                      |         -140      |         -120      |         -100      |         -80       |         -60       |          -40       |         -20                                     
Mouse     -4799     cttaagactcCCTTGTAGCTCTAACATTCTATGAGTGTAAGGAGTGTGTGAGCCTGATTATAAAGATTGGCTGTTCACAAGCCAATCAGAGTTATTGAATAAACACCT-CCTACTGGGTCATGGTAGGAGGGGGGAGGGCAAAagtttaaaaa     -4648     Mouse
                              ||||| |||| ||||||||||||||  |||||||| | || || ||||| ||| || ||| |||| |  |||||||||||| | |||||||||||||| |||||| ||||| |||| ||  ||||||||||||                              
Human     -5089     taaagacattCCTTGCAGCTTTAACATTCTATGAGCATAAGGAGTATATGGGCATGATTTTAAGGACTGGTTGTTTATGAGCCAATCAGAGGTGTTGAATAAACACCTCCCTACTAGGTCAAGGTA-GAAAGGGGAGGGCAAAtattggaaaa     -4938     Human
                      |         -140      |         -120      |         -100      |         -80       |         -60       |         -40       |          -20                                     
                                     gcttTAACAttct                                                  gcCAATCaga       aataaaCACCTc                      gggGAGGGc                                 
                                     CRX_Q4(+)0.9                                                   GATA1_01(-)0.997 PAX4_03(+)0.903                   CKROX_Q2(-)1                              
                                      ctttAACATtctatgag                                             gcCAATCaga         taAACAC                         GGGGAgggc                                 
                                      YY1_01(+)0.906                                                GATA2_01(-)0.979   EN1_01(-)0.922                  LRF_Q2(-)0.952                            
                                                                                                     ccAATCAgaggt tTGAATaaac                            gGGAGGg                                  
                                                                                                     GFI1B_01(+)1 POU1F1_Q6(+)1                         PEA3_Q6(-)0.937                          
                                                                                                                 gttgaaTAAACacctc                                                                
                                                                                                                 FREAC4_01(+)1                                                                   
                                                                                                                 gttgaATAAAcacctc                                                                
                                                                                                                 FREAC7_01(+)1                                                                   
                                                                                                                 gttGAATAaacacct                                                                 
                                                                                                                 TST1_01(+)0.929                                                                 
                                                                                                                   tgaaTAAACacct                                                                 
                                                                                                                   CRX_Q4(+)0.948                                                                
                                                                                                                   tgaatAAACAcct                                                                 
                                                                                                                   HFH3_01(-)1                                                                   
                                                                                                                   TGAATaaaca                                                                    
                                                                                                                   HSF2_01(+)0.994                                                               


                                   POU1F1_Q6(-)0.987                        
                                   tgaaATACAt                               
                          |         -20                                     
Mouse     -5562     gaatggggttTGGCATGAAATACATCgaagcgcata     -5527     Mouse
                              |||||| |||||||||                              
Human     -5681     caatgatttcTGGCATTAAATACATCagaaagccca     -5646     Human
                          |         -20                                     
                                   ttaaATACAt                               
                                   POU1F1_Q6(-)0.987                        


                              GATA2_01(+)0.987                        
                              gttGATGGct                              
                              GATA1_01(+)1                            
                              gttGATGGct                              
                              -20                                     
Mouse     -5888     gtcactggtaGTTGATGGCTgctgagagag     -5859     Mouse
                              ||||||||||                              
Human     -5782     atttaggggtGTTGATGGCTtagttcaatc     -5753     Human
                              -20                                     
                              gttGATGGct                              
                              GATA1_01(+)1                            
                              gttGATGGct                              
                              GATA2_01(+)0.987                        


                              IRF1_Q6(+)0.975                                 
                              atCATTT                                         
                            |         -20                                     
Mouse     -7318     tgattcctttATCATTTGCCTCAGGAAGtacttacttt     -7281     Mouse
                              |||||||||||| |||||                              
Human     -5906     tgcctcattcATCATTTGCCTCTGGAAGcatataatat     -5869     Human
                            |         -20                                     
                              atCATTT                                         
                              IRF1_Q6(+)0.975                                 
