# Supplementary material for: Transcriptional double-autorepression feedforward circuits act for multicellularity and nervous system development
Source: BMC Genomics. 2011 May 11;12:228. doi: 10.1186/1471-2164-12-228 (PMC3116505; doi:10.1186/1471-2164-12-228)
Supplement: Additional file 4 — Alignments of conserved blocks for 5169 human-mouse orthologs with conserved TFBSs. The location and motif information for 386237 TFBSs are displayed in a character-based alignment-embedded layout. Each file name stands for a gene symbol and the file contains the alignments of conserved blocks with TFBS information for the corresponding gene. Each alignment is not interleaved. The graphical alignments with TFBS information for the 5169 human-mouse ortholog pairs are provided in a browsable format at our website http://genet.med.kagawa-u.ac.jp/pub/HMO_5169/List.htm, together with the character-based alignments with TFBSs and raw sequences contained in Additional files 4 and 2 respectively. [file 1471-2164-12-228-S4.ZIP › Additional_file_4/Text-based_Alignments/ALG10B.aln.txt]

---------- ALG10B ----------

                                      GATA2_01(-)0.982                           
                                      caGCATCcat                                 
                                      GATA1_01(-)0.993                           
                                      caGCATCcat                                 
                               IK2_01(-)1                                        
                               gctcTCCCAgca                                      
                     -40       |         -20                                     
Mouse     -161      ttccgtccgaCGCTCTCCCAGCATCCATTGCgttgcgtcct      -121     Mouse
                              |||||||||||||||| ||||                              
Human     -161      tccggatccgCGCTCTCCCAGCATCCTTTGCcttccggtat      -121     Human
                     -40       |         -20                                     
                               gctcTCCCAgca                                      
                               IK2_01(-)1                                        
                                      caGCATCctt                                 
                                      GATA1_01(-)0.993                           
                                      caGCATCctt                                 
                                      GATA2_01(-)0.982                           


                               SP1_01(-)1                             
                               gacCCGCCcc                             
                              -20                                     
Mouse     -294      gcccgagcccAGACCCGCCCctccctcagc      -265     Mouse
                              ||||||||||                              
Human     -287      gcgaaatccgAGACCCGCCCtttccggaag      -258     Human
                              -20                                     
                               gacCCGCCct                             
                               SP1_01(-)1                             


                              IRF1_Q6(+)0.959                           
                              ttCAATT                                   
                      |         -20                                     
Mouse     -1725     atgaagcactTTCAATTCAGTAgaaattataa     -1694     Mouse
                              ||||||||||||                              
Human     -1971     tagtgaaacaTTCAATTCAGTAtatattgtag     -1940     Human
                      |         -20                                     
                              ttCAATT                                   
                              IRF1_Q6(+)0.959                           


                                      GATA2_01(-)0.974                               
                                      tgGAATCtag                                     
                                      GATA1_01(-)0.99                                
                                      tgGAATCtag                                     
                         -40       |         -20                                     
Mouse     -4303     cctttttgttTGGTTCTCTGGAATCTAGTTCTTCAgggggggtct     -4259     Mouse
                              ||| ||||| |||||||||| ||||                              
Human     -2137     tgatttgagaTGGCTCTCTAGAATCTAGTTTTTCAcaatgatccc     -2093     Human
                         -40       |         -20                                     
                                      taGAATCtag                                     
                                      GATA1_01(-)0.99                                
                                      taGAATCtag                                     
                                      GATA2_01(-)0.974                               


                                TST1_01(+)0.929                                          
                                cttGATTTaggggca                                          
                                GATA2_01(+)0.972                                         
                                cttGATTTag                                               
                                GATA1_01(+)0.987                                         
                                cttGATTTag                                               
                                CRX_Q4(-)0.904                                           
                                cttgATTTAgggg                                            
                             GFI1B_01(-)1                                                
                             tgtctTGATTta                                                
                             -40       |         -20                                     
Mouse     -5457     atattctaatGTCTTGATTTAGGGGCAGAGCTTAGGAAAatgtttagaa     -5409     Mouse
                              ||||||||||||| ||||||||| |||||                              
Human     -2379     attttactagGTCTTGATTTAGGAGCAGAGCTTTGGAAAgcatttcaag     -2331     Human
                             -40       |         -20                                     
                             ggtctTGATTta                                                
                             GFI1B_01(-)1                                                
                                cttgATTTAggag                                            
                                CRX_Q4(-)0.904                                           
                                cttGATTTag                                               
                                GATA1_01(+)0.987                                         
                                cttGATTTag                                               
                                GATA2_01(+)0.972                                         
                                cttGATTTaggagca                                          
                                TST1_01(+)0.929                                          


                              GATA2_01(-)0.994                               
                              aaATATCtat                                     
                              GATA1_01(-)0.99                                
                              aaATATCtat                                     
                           |         -20                                     
Mouse     -5557     cttcaaaactAAATATCTATGAAAAATttaatgttaa     -5521     Mouse
                              ||| ||||||| |||||                              
Human     -2516     tctttttcacAAACATCTATGGAAAATggcagttgga     -2480     Human
                           |         -20                                     
                              aaACATCtat                                     
                              GATA1_01(-)0.99                                
                              aaACATCtat                                     
                              GATA2_01(-)0.98                                


                                   EN1_01(-)0.917                                    
                                   ctAGAAC                                           
                         -40       |         -20                                     
Mouse     -6019     cagtgctcatTGTTGCTAGAACCAATTGTGACCTAagtaaatcag     -5975     Mouse
                              ||| |||||||| |||||| |||||                              
Human     -2981     agtactctgcTGTAGCTAGAACGAATTGTCACCTAgaaaggagta     -2937     Human
                         -40       |         -20                                     
                                   ctAGAAC                                           
                                   EN1_01(-)0.917                                    


                                 EN1_01(+)0.922                       
                                 GTTTTtt                              
                               EN1_01(+)0.922                         
                               GTGTTtt                                
                              -20                                     
Mouse     -6337     ccagctaataTGTGTTTTTTccttcttaaa     -6308     Mouse
                              ||||||||||                              
Human     -3113     taaaatgttgTGTGTTTTTTtaattgattc     -3084     Human
                              -20                                     
                               GTGTTtt                                
                               EN1_01(+)0.922                         
                                 GTTTTtt                              
                                 EN1_01(+)0.922                       


                              HSF2_01(-)0.997                        
                              tgagcATTCG                             
                             -20                                     
Mouse     -7340     tcaacctcagTGAGCATTCgcacgtggaa     -7312     Mouse
                              |||||||||                              
Human     -7617     ggttgagtgtTGAGCATTCtactaaatga     -7589     Human
                             -20                                     
                              tgagcATTCT                             
                              HSF2_01(-)1                            
