# Supplementary material for: Transcriptional double-autorepression feedforward circuits act for multicellularity and nervous system development
Source: BMC Genomics. 2011 May 11;12:228. doi: 10.1186/1471-2164-12-228 (PMC3116505; doi:10.1186/1471-2164-12-228)
Supplement: Additional file 4 — Alignments of conserved blocks for 5169 human-mouse orthologs with conserved TFBSs. The location and motif information for 386237 TFBSs are displayed in a character-based alignment-embedded layout. Each file name stands for a gene symbol and the file contains the alignments of conserved blocks with TFBS information for the corresponding gene. Each alignment is not interleaved. The graphical alignments with TFBS information for the 5169 human-mouse ortholog pairs are provided in a browsable format at our website http://genet.med.kagawa-u.ac.jp/pub/HMO_5169/List.htm, together with the character-based alignments with TFBSs and raw sequences contained in Additional files 4 and 2 respectively. [file 1471-2164-12-228-S4.ZIP › Additional_file_4/Text-based_Alignments/ALG14.aln.txt]

---------- ALG14 ----------

                                 TCF4_Q5(+)1                           
                                 aCTTTGac                              
                     |         -20                                     
Mouse     -160      gccacacttcTGAACTTTGACcgcccaactt      -130     Mouse
                              |||||||||||                              
Human     -65       cccgtagttgTGAACTTTGACagcggctggt       -35     Human
                     |         -20                                     
                                 aCTTTGac                              
                                 TCF4_Q5(+)1                           


                                            CRX_Q4(-)0.911                                  
                                            cagcACTTAactt                                   
                      |         -40       |         -20                                     
Mouse     -351      ccactggcagAAATCAAACTTCTCCAGCACTTAACTTTCCAActacacaact      -300     Mouse
                              ||||||| |||| ||||| ||||||||| |||                              
Human     -411      tcgtgggcgtAAATCAAGCTTCCCCAGCGCTTAACTTTACAAttttcagctt      -360     Human
                      |         -40       |         -20                                     
                                            cagcGCTTAactt                                   
                                            CRX_Q4(-)0.955                                  


                                    AP2REP_01(+)0.907                     
                                    CTGTGaa                               
                        |         -20                                     
Mouse     -601      ggttatagttTGAGATCTGTGAAActgtctagaa      -568     Mouse
                              ||||| ||||||||                              
Human     -711      ctggtcacacTGAGAGCTGTGAAAacctcgagaa      -678     Human
                        |         -20                                     
                                    CTGTGaa                               
                                    AP2REP_01(+)0.907                     


                                           CRX_Q4(-)0.911                             
                                           ataaACTTAactg                              
                                        EN1_01(+)0.93                                 
                                        GTGATaa                                       
                                       GATA2_01(+)0.992                               
                                       tgtGATAAac                                     
                                       GATA1_01(+)0.988                               
                                       tgtGATAAac                                     
                                 HES1_Q2(+)0.989                                      
                                 atgctTTGTGataaa                                      
                              TEF1_Q6(+)0.972    AP2REP_01(-)0.918                    
                              GAAATg             ttAACTG                              
                          -40       |         -20                                     
Mouse     -727      gaataagccaGAAATGCTTTGTGATAAACTTAACTGcagggctatg      -682     Mouse
                              |||||||||||||||||| |||||||                              
Human     -855      aaacacactgGAAATGCTTTGTGATAAAATTAACTGaatattaatt      -810     Human
                          -40       |         -20                                     
                              GAAATg             ttAACTG                              
                              TEF1_Q6(+)0.972    AP2REP_01(-)0.918                    
                                 atgctTTGTGataaa                                      
                                 HES1_Q2(+)0.989                                      
                                       tgtGATAAaa                                     
                                       GATA1_01(+)0.988                               
                                       tgtGATAAaa                                     
                                       GATA2_01(+)0.992                               
                                        GTGATaa                                       
                                        EN1_01(+)0.93                                 
                                           ataaAATTAactg                              
                                           CRX_Q4(-)0.955                             


                                 PEA3_Q6(+)0.937                       
                                 cCCTCCa                               
                                CKROX_Q2(+)1                           
                                aCCCTCcat                              
                     |         -20                                     
Mouse     -2082     ctctccatatCCACCCTCCATataattacca     -2052     Mouse
                              |||||||||||                              
Human     -2673     tgttcagtacCCACCCTCCATccaacagcca     -2643     Human
                     |         -20                                     
                                aCCCTCcat                              
                                CKROX_Q2(+)1                           
                                 cCCTCCa                               
                                 PEA3_Q6(+)0.937                       


                               LRF_Q2(-)0.943                                       
                               GGGGCctgg                                            
                              LRF_Q2(-)0.923                                        
                              TGGGGcctg                                             
                        -40       |         -20                                     
Mouse     -2218     gctaagtaagTGGGGCCTGGAGCCATGAAATTATgcatgcctgg     -2175     Mouse
                              ||||||||||||| | | ||||||                              
Human     -2848     atatagagctTGGGGCCTGGAGCTAAGTAATTATcatatgcctg     -2805     Human
                        -40       |         -20                                     
                              TGGGGcctg                                             
                              LRF_Q2(-)0.923                                        
                               GGGGCctgg                                            
                               LRF_Q2(-)0.943                                       


                               EN1_01(+)0.926                            
                               GTGGTca                                   
                       |         -20                                     
Mouse     -2322     ttgtcccagtTGTGGTCAACCTAgatttttttt     -2290     Mouse
                              ||||||||| |||                              
Human     -2961     acatgccaagTGTGGTCAAACTAatatttccta     -2929     Human
                       |         -20                                     
                               GTGGTca                                   
                               EN1_01(+)0.926                            


                             POU1F1_Q6(-)0.987                          
                             ttctATACAt                                 
                      |         -20                                     
Mouse     -2870     ttgaacatatTCTATACATTCTaatgaaagaa     -2839     Mouse
                              ||||||||||||                              
Human     -3246     ttcttgattaTCTATACATTCTgtgtctgtca     -3215     Human
                      |         -20                                     
                             atctATACAt                                 
                             POU1F1_Q6(-)0.987                          


                                POU1F1_Q6(+)1                             
                                aTGAATctgt                                
                                GATA2_01(-)0.974                          
                                atGAATCtgt                                
                                GATA1_01(-)0.99                           
                                atGAATCtgt                                
                        |         -20                                     
Mouse     -2979     tcccagagcaCCATGAATCTGTTAtcaatatgtt     -2946     Mouse
                              ||||||||||||||                              
Human     -3985     taatttacttCCATGAATCTGTTAaatgtactgt     -3952     Human
                        |         -20                                     
                                atGAATCtgt                                
                                GATA1_01(-)0.99                           
                                atGAATCtgt                                
                                GATA2_01(-)0.974                          
                                aTGAATctgt                                
                                POU1F1_Q6(+)1                             


                                      SP1_01(-)0.962                                      
                                      ggcCAGCCtg                                          
                              -40       |         -20                                     
Mouse     -3504     gcggatttctGAGTTCAAGGCCAGCCTGGTCTACAAAGTGtgttccagga     -3455     Mouse
                              |||||| || ||||||||| | ||| ||||                              
Human     -4646     atgaggtcagGAGTTCGAGCCCAGCCTGGCCAACATAGTGaaaccccgtc     -4597     Human
                              -40       |         -20                                     
                                      gccCAGCCtg                                          
                                      SP1_01(-)0.962                                      


                                                    EN1_01(-)0.917                         
                                                    ccAGCAC                                
                                              IK2_01(-)1                                   
                                              ttaaTCCCAgca                                 
                                             PITX2_Q2(+)1                                  
                                             ttTAATCccag                                   
                                             GATA2_01(-)0.971                              
                                             ttTAATCcca                                    
                                             GATA1_01(-)0.985                              
                                             ttTAATCcca                                    
                                           CRX_Q4(+)1                                      
                                           ccttTAATCccag                                   
                     |         -40       |         -20                                     
Mouse     -3560     tggccaggcgGTGGTGACACACACCTTTAATCCCAGCACTTcggagacaga     -3510     Mouse
                              |||||| | ||  ||| ||||||||||||||                              
Human     -4710     ttgtccaggtGTGGTGGCTCATGCCTGTAATCCCAGCACTTtgggaggccg     -4660     Human
                     |         -40       |         -20                                     
                                           cctgTAATCccag                                   
                                           CRX_Q4(+)1                                      
                                             tgTAATCcca                                    
                                             GATA1_01(-)0.985                              
                                             tgTAATCcca                                    
                                             GATA2_01(-)0.971                              
                                             tgTAATCccag                                   
                                             PITX2_Q2(+)1                                  
                                              gtaaTCCCAgca                                 
                                              IK2_01(-)1                                   
                                                    ccAGCAC                                
                                                    EN1_01(-)0.917                         


                                       CEBPGAMMA_Q6(+)0.907                         
                                       taaATTTAaaata                                
                                      CRX_Q4(-)0.904                                
                                      ttaaATTTAaaat                                 
                                     TST1_01(+)0.926                                
                                     tttAAATTtaaaata                                
                                   CRX_Q4(+)0.904                                   
                                   tattTAAATttaa                                    
                                  TST1_01(-)0.926                                   
                                  ctatttaAATTTaaa                                   
                                HFH3_01(+)0.981                                     
                                gtcTATTTaaatt                                       
                                CRX_Q4(-)0.904                                      
                                gtctATTTAaatt                                       
                        -40       |         -20                                     
Mouse     -5258     tctccagcccGTGTCTATTTAAATTTAAAATAATagggagacaa     -5215     Mouse
                              ||||||||||||||||||||||||                              
Human     -5526     ctagccacatGTGTCTATTTAAATTTAAAATAATttaaatgaaa     -5483     Human
                        -40       |         -20                                     
                                gtctATTTAaatt                                       
                                CRX_Q4(-)0.904                                      
                                gtcTATTTaaatt                                       
                                HFH3_01(+)0.981                                     
                                  ctatttaAATTTaaa                                   
                                  TST1_01(-)0.926                                   
                                   tattTAAATttaa                                    
                                   CRX_Q4(+)0.904                                   
                                     tttAAATTtaaaata                                
                                     TST1_01(+)0.926                                
                                      ttaaATTTAaaat                                 
                                      CRX_Q4(-)0.904                                
                                       taaATTTAaaata                                
                                       CEBPGAMMA_Q6(+)0.907                         


                               HSF2_01(-)0.998                                      
                               agactCTTCT                                           
                        -40       |         -20                                     
Mouse     -5817     caaccccagaCAGACTCTTCTTTATCCAGGACTGcggtggtgaa     -5774     Mouse
                              ||||||||||| ||||| | ||||                              
Human     -5576     ttagtgcctcCAGACTCTTCTCTATCCTGCACTGtccaatacag     -5533     Human
                        -40       |         -20                                     
                               agactCTTCT                                           
                               HSF2_01(-)0.998                                      


                                 GATA2_01(-)0.987                           
                                 ttCCATCtcc                                 
                                 GATA1_01(-)1                               
                                 ttCCATCtcc                                 
                          |         -20                                     
Mouse     -5882     gttcccaagaCTTTTCCATCTCCTTTctttgattgc     -5847     Mouse
                              ||||||||||| ||||                              
Human     -5636     caccccttttCTTTTCCATCTTCTTTgctggctcaa     -5601     Human
                          |         -20                                     
                                 ttCCATCttc                                 
                                 GATA1_01(-)1                               
                                 ttCCATCttc                                 
                                 GATA2_01(-)0.987                           


                               AP2REP_01(-)0.918                          
                               ctGACTG                                    
                        |         -20                                     
Mouse     -6335     cagggataggGCTGACTGCAGTCTgacccttatt     -6302     Mouse
                              |||||||||| |||                              
Human     -5725     atgtgacataGCTGACTGCACTCTcattcttcaa     -5692     Human
                        |         -20                                     
                               ctGACTG                                    
                               AP2REP_01(-)0.918                          


                               GATA2_01(+)0.972                                         
                               ttaGATTTcc                                               
                               GATA1_01(+)0.987                                         
                               ttaGATTTcc                                               
                            -40       |         -20                                     
Mouse     -6470     gctgccactgTTTAGATTTCCGGCGACTGTCCTGTTCCaagtacctga     -6423     Mouse
                              ||||||| ||| | ||||  ||||||||                              
Human     -5792     cactaccttaTTTAGATCTCCAGTGACTAACCTGTTCCcaaaatgtct     -5745     Human
                            -40       |         -20                                     
                               ttaGATCTcc                                               
                               GATA1_01(+)0.985                                         
                               ttaGATCTcc                                               
                               GATA2_01(+)0.972                                         


                              IRF1_Q6(+)0.959                         
                              ctCAATT                                 
                              -20                                     
Mouse     -6636     aacacattttCTCAATTCCAgattttctgt     -6607     Mouse
                              ||||||||||                              
Human     -5937     aataaggttcCTCAATTCCAaatgctcctc     -5908     Human
                              -20                                     
                              ctCAATT                                 
                              IRF1_Q6(+)0.959                         


                                        PAX4_03(-)0.903                            
                                        cTGGTGagggtg                               
                       -40       |         -20                                     
Mouse     -7244     catttttagtTACCCTGCTCCTGGTGAGGGTGCtggttattat     -7202     Mouse
                              ||| ||| |||||||||| ||||                              
Human     -6293     ccagaaatccTACACTGGTCCTGGTGAGTGTGCcaattactct     -6251     Human
                       -40       |         -20                                     
                                        cTGGTGagtgtg                               
                                        PAX4_03(-)0.903                            


                               PEA3_Q6(-)1                              
                               gGGAAGt                                  
                      |         -20                                     
Mouse     -7340     catttgtggaTGGGAAGTCCAAgaatttagta     -7309     Mouse
                              |||||||| |||                              
Human     -6645     ttctggaggcTGGGAAGTACAAaatccaaggc     -6614     Human
                      |         -20                                     
                               gGGAAGt                                  
                               PEA3_Q6(-)1                              


                                      TEF1_Q6(-)1                           
                                      cATTCC                                
                               POU1F1_Q6(-)0.985                            
                               ttccATCCAt                                   
                               GATA2_01(-)0.987                             
                               ttCCATCcat                                   
                               GATA1_01(-)1                                 
                               ttCCATCcat                                   
                          |         -20                                     
Mouse     -7565     ctgcctatccTTTCCATCCATTCCCAcggtcatgct     -7530     Mouse
                              ||| ||||||||||||                              
Human     -7052     gcagtgatatTTTTCATCCATTCCCAgtgatactct     -7017     Human
                          |         -20                                     
                               ttTCATCcat                                   
                               GATA1_01(-)0.988                             
                               ttTCATCcat                                   
                               GATA2_01(-)0.979                             
                               tttcATCCAt                                   
                               POU1F1_Q6(-)0.985                            
                                      cATTCC                                
                                      TEF1_Q6(-)1                           


                                 AP2REP_01(+)0.932                         
                                 CAGTAac                                   
                                CRX_Q4(+)0.952                             
                                gcagTAACCaagg                              
                              HLF_01(-)1                                   
                              gtgcaGTAAC                                   
                         |         -20                                     
Mouse     -7944     aaactagtatGTGCAGTAACCAAGGtgattgtgct     -7910     Mouse
                              ||||||||||| |||                              
Human     -7491     acaagggatgGTGCAGTAACCTAGGgctagtaaca     -7457     Human
                         |         -20                                     
                              gtgcaGTAAC                                   
                              HLF_01(-)1                                   
                                gcagTAACCtagg                              
                                CRX_Q4(+)0.952                             
                                 CAGTAac                                   
                                 AP2REP_01(+)0.932                         
