# Supplementary material for: Transcriptional double-autorepression feedforward circuits act for multicellularity and nervous system development
Source: BMC Genomics. 2011 May 11;12:228. doi: 10.1186/1471-2164-12-228 (PMC3116505; doi:10.1186/1471-2164-12-228)
Supplement: Additional file 4 — Alignments of conserved blocks for 5169 human-mouse orthologs with conserved TFBSs. The location and motif information for 386237 TFBSs are displayed in a character-based alignment-embedded layout. Each file name stands for a gene symbol and the file contains the alignments of conserved blocks with TFBS information for the corresponding gene. Each alignment is not interleaved. The graphical alignments with TFBS information for the 5169 human-mouse ortholog pairs are provided in a browsable format at our website http://genet.med.kagawa-u.ac.jp/pub/HMO_5169/List.htm, together with the character-based alignments with TFBSs and raw sequences contained in Additional files 4 and 2 respectively. [file 1471-2164-12-228-S4.ZIP › Additional_file_4/Text-based_Alignments/ALG8.aln.txt]

---------- ALG8 ----------

                                   CRX_Q4(-)0.948                            
                                   ggagGTTTAaatg                             
                                  PEA3_Q6(-)0.937                            
                                  gGGAGGt                                    
                                E2F1_Q3(-)0.943                              
                                gCGGGAgg                                     
                               TFIII_Q6(+)1                                  
                               ggcgGGAGG                                     
                              IK2_01(+)0.978                                 
                              gggCGGGAggtt                                   
                             SP1_01(+)1                                      
                             agGGCGGgag                                      
                           |         -20                                     
Mouse     -145      gagggcgacaGGGCGGGAGGTTTAAATgctggcgccc      -109     Mouse
                              |||||||||||||||||                              
Human     -166      aagaaaaggtGGGCGGGAGGTTTAAATagctgactgc      -130     Human
                           |         -20                                     
                             tgGGCGGgag                                      
                             SP1_01(+)1                                      
                              gggCGGGAggtt                                   
                              IK2_01(+)0.978                                 
                               ggcgGGAGG                                     
                               TFIII_Q6(+)1                                  
                                gCGGGAgg                                     
                                E2F1_Q3(-)0.943                              
                                  gGGAGGt                                    
                                  PEA3_Q6(-)0.937                            
                                   ggagGTTTAaata                             
                                   CRX_Q4(-)0.948                            


                                      GATA2_01(+)0.972                        
                                      ctgGATTTaa                              
                                      GATA1_01(+)0.987                        
                                      ctgGATTTaa                              
                            |         -20                                     
Mouse     -399      gctcaaacctTTCTCTACCTGGATTTAActtccgtttc      -362     Mouse
                              ||||||| ||||||||||                              
Human     -472      gcacatgccaTTCTCTAGCTGGATTTAAtactccggtg      -435     Human
                            |         -20                                     
                                      ctgGATTTaa                              
                                      GATA1_01(+)0.987                        
                                      ctgGATTTaa                              
                                      GATA2_01(+)0.972                        


                                EN1_01(+)0.93                    EN1_01(-)1                                  
                                GTGATcc                          ggATTAC                                     
                               GATA2_01(-)0.971                GATA2_01(+)0.971                              
                               tgTGATCctc                      tggGATTAca                                    
                               GATA2_01(+)0.974                GATA1_01(+)0.985                              
                               tgtGATCCtc                      tggGATTAca                                    
                               GATA1_01(-)0.983               PITX2_Q2(-)1                                   
                               tgTGATCctc                     ttggGATTAca                                    
                               GATA1_01(+)0.988             IK2_01(+)1                                       
                               tgtGATCCtc                   tgtTGGGAttac                                     
                            -60       |         -40        |         -20                                     
Mouse     -1824     agcctccagtTTGTGATCCTCCTGCCTCAAACTCCC-AAGTGTTGGGATTACAAGTGTGctccaccaca     -1757     Mouse
                              ||||||||| |||||||    ||||| ||||| |||||||||| |||||                              
Human     -4950     actcctaaccTTGTGATCCACCTGCCTTGGCCTCCCGAAGTGCTGGGATTACAGGTGTGagccattgta     -4882     Human
                             -60       |         -40       |         -20                                     
                               tgtGATCCac                   tgcTGGGAttac                                     
                               GATA1_01(+)0.988             IK2_01(+)1                                       
                               tgTGATCcac                     ctggGATTAca                                    
                               GATA1_01(-)0.983               PITX2_Q2(-)1                                   
                               tgtGATCCac                      tggGATTAca                                    
                               GATA2_01(+)0.974                GATA1_01(+)0.985                              
                               tgTGATCcac                      tggGATTAca                                    
                               GATA2_01(-)0.971                GATA2_01(+)0.971                              
                                GTGATcc                          ggATTAC                                     
                                EN1_01(+)0.93                    EN1_01(-)1                                  


                                 EN1_01(+)0.922                        
                                 GTTTTgc                               
                     |         -20                                     
Mouse     -3214     gtgttaattgAGAGTTTTGCTggatatagta     -3184     Mouse
                              |||||||||||                              
Human     -5157     tttttgagacAGAGTTTTGCTctttcaccta     -5127     Human
                     |         -20                                     
                                 GTTTTgc                               
                                 EN1_01(+)0.922                        


                              SP1_01(-)0.962                            
                              ggcCAGCCtg                                
                      |         -20                                     
Mouse     -5064     ctgagtttgaGGCCAGCCTGATctatagtgtg     -5033     Mouse
                              ||||||||||||                              
Human     -6740     gaccagggagGGCCAGCCTGATgccttgagat     -6709     Human
                      |         -20                                     
                              ggcCAGCCtg                                
                              SP1_01(-)0.962                            


                                                            PEA3_Q6(-)0.937                                     
                                                            gGGAGGc                                             
                     |         -60       |         -40        |         -20                                     
Mouse     -5126     gccaggcagtGGTGGCGCAAACCTTTAATCCCAGCACTT-GGGAGGCAGAGACAGGCGGATTtctgagtttg     -5056     Mouse
                              |||||| || |||| ||||| |||||||| ||||||| ||  |||| |||||                              
Human     -7549     ggctgggagcGGTGGCTCACACCTGTAATCTCAGCACTTTGGGAGGCTGAAGCAGGTGGATTgcttgaggtc     -7478     Human
                      |         -60       |         -40       |         -20                                     
                                                            gGGAGGc                                             
                                                            PEA3_Q6(-)0.937                                     


                            SP1_01(-)0.962                            
                            acaCAGCCca                                
                              -20                                     
Mouse     -5733     agagcctcacACAGCCCACTtgactttgaa     -5704     Mouse
                              ||||||||||                              
Human     -7569     cttataaaagACAGCCCACTggctgggagc     -7540     Human
                              -20                                     
                            agaCAGCCca                                
                            SP1_01(-)0.962                            
