# Supplementary material for: Transcriptional double-autorepression feedforward circuits act for multicellularity and nervous system development
Source: BMC Genomics. 2011 May 11;12:228. doi: 10.1186/1471-2164-12-228 (PMC3116505; doi:10.1186/1471-2164-12-228)
Supplement: Additional file 4 — Alignments of conserved blocks for 5169 human-mouse orthologs with conserved TFBSs. The location and motif information for 386237 TFBSs are displayed in a character-based alignment-embedded layout. Each file name stands for a gene symbol and the file contains the alignments of conserved blocks with TFBS information for the corresponding gene. Each alignment is not interleaved. The graphical alignments with TFBS information for the 5169 human-mouse ortholog pairs are provided in a browsable format at our website http://genet.med.kagawa-u.ac.jp/pub/HMO_5169/List.htm, together with the character-based alignments with TFBSs and raw sequences contained in Additional files 4 and 2 respectively. [file 1471-2164-12-228-S4.ZIP › Additional_file_4/Text-based_Alignments/ALK.aln.txt]

---------- ALK ----------

                                        HSF2_01(+)0.997                                                                                        
                                        GGAAGgagcc                                                                                             
                                        CREL_01(-)0.952                                                                                        
                                        GGAAGgagcc                                                                                             
                                       PEA3_Q6(-)1         SF1_Q6(-)1                                    SP1_01(+)0.962                        
                                       tGGAAGg             CAAGGact                                      gaGGCTGgac                            
                       -100      |         -80       |         -60       |         -40       |         -20                                     
Mouse     -138      cacagtccctGAGATCTAGTGGAAGGAGCCATTCAGGACCAAGGACTATTTGGAGCCCTTTCCTGTTTGGGGGAGAGTGAAGGGCGAGGCTGGaccagcaagg       -36     Mouse
                              ||||||  ||||||||||||  |  | |||||||||| ||  |||||  ||||  | | |||||||| |||||| ||||||||                              
Human     -129      cagtcctctgGAGATCAGGTGGAAGGAGCCGCTGGGTACCAAGGACTGTTCAGAGCCTCTTCCCATCTCGGGGAGAGCGAAGGGTGAGGCTGGgcccggagag       -27     Human
                       -100      |         -80       |         -60       |         -40       |         -20                                     
                                       tGGAAGg             CAAGGact                                      gaGGCTGggc                            
                                       PEA3_Q6(-)1         SF1_Q6(-)1                                    SP1_01(+)0.962                        
                                        GGAAGgagcc                                                                                             
                                        CREL_01(-)0.952                                                                                        
                                        GGAAGgagcc                                                                                             
                                        HSF2_01(+)0.997                                                                                        


                              SP1_01(+)0.924                            
                              ggGGCGCagc                                
                      |         -20                                     
Mouse     -302      ctctacaaatGGGGCGCAGCACggcgagaggc      -271     Mouse
                              ||||||| ||||                              
Human     -305      gctacagacgGGGGCGCGGCACtcggcgcgga      -274     Human
                      |         -20                                     
                              ggGGCGCggc                                
                              SP1_01(+)0.924                            


                                              PEA3_Q6(+)0.937                       
                                              aCCTCCc                               
                                       PAX4_03(+)0.903                              
                                       aattgcCACCTc                                 
                        -40       |         -20                                     
Mouse     -353      ggctccttgaACGGTACCTAATTGCCACCTCCCTggtccctgag      -310     Mouse
                              |||||||| || ||||||||||||                              
Human     -375      gcaggagaggACGGTACCCAACTGCCACCTCCCTtcaaccatag      -332     Human
                        -40       |         -20                                     
                                       aactgcCACCTc                                 
                                       PAX4_03(+)0.903                              
                                              aCCTCCc                               
                                              PEA3_Q6(+)0.937                       


                                    P300_01(+)0.95                                    
                                    cccaGAAGTtcagc                                    
                              SP1_01(-)0.949                                          
                              ttcACGCCca                                              
                             WHN_B(+)0.967                                            
                             gttCACGCcca                                              
                          -40       |         -20                                     
Mouse     -605      agagctcgtgTTCACGCCCAGAAGTTCAGCGGGCAGggtgatcgat      -560     Mouse
                              |||||||||||||||||||| |||||                              
Human     -642      ggggctgggaTTCACGCCCAGAAGTTCAGCAGGCAGacagtccgaa      -597     Human
                          -40       |         -20                                     
                             attCACGCcca                                              
                             WHN_B(+)0.967                                            
                              ttcACGCCca                                              
                              SP1_01(-)0.949                                          
                                    cccaGAAGTtcagc                                    
                                    P300_01(+)0.95                                    


                                                               PEA3_Q6(-)0.937                                   
                                                               aGGACGc                                           
                                                              WHN_B(+)1                                          
                                                              aagGACGCtgc                                        
                                                             SF1_Q6(-)1                                          
                                                             CAAGGacg                                            
                       |         -60       |         -40       |         -20                                     
Mouse     -703      gcttgggagtGAACTCCGAGGAACCAAGACGTCGGTGACGGCAAGGACGCTGCAAACTTGCGCgcgtggaggc      -631     Mouse
                              |||||| ||||| || || || ||||||  |||||||||||||||||||||||                              
Human     -711      cagtgcctgcGAACTCTGAGGAGCCGAGGCGCCGGTGAGAGCAAGGACGCTGCAAACTTGCGCagcgcggggg      -639     Human
                       |         -60       |         -40       |         -20                                     
                                                             CAAGGacg                                            
                                                             SF1_Q6(-)1                                          
                                                              aagGACGCtgc                                        
                                                              WHN_B(+)1                                          
                                                               aGGACGc                                           
                                                               PEA3_Q6(-)0.937                                   


                                                             GATA2_01(-)0.979                                                                                                                                                                                                         
                                                             tgCGATCcag                                                                                                                                                                                                               
                                                             GATA2_01(+)0.974                                                                                                                                                                                                         
                                                             tgcGATCCag                                                                                                                                                                                                               
                                         SP1_01(+)1          GATA1_01(-)0.995  SP1_01(+)1                                                                                                                                                                                             
                                         gtGGCGGgcg          tgCGATCcag        ggGGCGGcag                                                                                                                                                                                             
                                         CKROX_Q2(-)0.945    GATA1_01(+)0.988  LRF_Q2(-)0.943                                                                                                                                                                                         
                                         gtgGCGGGc           tgcGATCCag        GGGGCggca                                                                                                                                                                                              
                                        E2F1_Q3(+)0.982 GATA2_01(+)0.982      LRF_Q2(-)1                                                                                                                                                                                              
                                        agTGGCGg        gcaGATGCga            GGGGGcggc                                                                                                                                                                                               
                                     NKX25_01(+)1       GATA1_01(+)0.993          E2F1_Q3(-)0.925                                                                                                                                                                                     
                                     gcAAGTG            gcaGATGCga                gCGGCAgc                                                                                                                                                                                            
                                MYOGENIN_Q6(-)1        MYOGENIN_Q6(+)0.964     SP1_01(+)1                                                                                                                                                                                             
                                cAGCTGca               ggCAGATg                ggGGCGGcag                                                                                                                                                                                             
                              MYOGENIN_Q6(+)1        E47_01(+)0.934            LRF_Q2(-)0.943                                                                                                                   PEA3_Q6(-)0.937                                                       
                              gcCAGCTg               caggCAGATgcgatc           GGGGCggca                                                                                                                        aGGAGGg                                                               
                             MYOD_01(-)0.905        YY1_01(-)0.902            LRF_Q2(-)1                   E2F1_Q3(+)0.943                                                                                PAX4_03(-)0.903                                                             
                             tgccAGCTGcaa           ccaggcagATGCGatcc         GGGGGcggc                    ccTCCCGc                                                                                       tAGGTGaggagg                                                                
                             MYOD_01(+)0.905   SMAD4_Q6(+)0.949              LRF_Q2(-)0.923               PEA3_Q6(+)0.937                                                                    SP1_01(+)0.924    CKROX_Q2(-)1                                                           
                             tgcCAGCTgcaa      ggcgcccAGGCAgat               TGGGGgcgg                    aCCTCCc                                                                            cgGGCGCtgc        gagGAGGGg                                                              
                           |         -220      |         -200      |         -180      |         -160      |         -140      |         -120      |         -100      |         -80        |         -60       |         -40       |         -20                                     
Mouse     -968      tcgcggcactGCCAGCTGCAAGTGGCGGGCGCCCAGGCAGATGCGATCCAGCGGCTCTGGGGGCGGCAGCAGCGGTGGCAACTGGCACCTCCCGCTGCTTCTGTCCAGCGGTTCTCNNNNNNNCAGTAAGACGTTTTCCGTTCGCCCCCTGGCCAGTCAAC-AAAACCGCGGGCGCTGCTGGTAGGTGAGGAGGGGGCTGGCTACATTGCGGGCTCCTCTGCCCGGAAtgttttcact      -732     Mouse
                              |||||||||||||||||||||||||||||||||||||||||||||||||||||||||||| | ||| ||| |||| ||||||||| || ||||| | | || || |       ||   ||  | ||||||  ||||| |||| | | || | ||| |||||||||||| || | |||||||||||||| ||| | ||| ||||| || |||||| |||                              
Human     -965      gcgcggctcaGCCAGCTGCAAGTGGCGGGCGCCCAGGCAGATGCGATCCAGCGGCTCTGGGGGCGGCAGCGGTGGTAGCAGCTGGTACCTCCCGCCGCCTCTGTTCGGAGGGTCGC---GGGGCACCGAGGTGCTTTCCGGCCGCCCTCTGGTCGGCCACCCAAAGCCGCGGGCGCTGATGATGGGTGAGGAGGGGGC-GGCAAGATTTCGGGCGCCCCTGCCCTGAAcgccctcagc      -732     Human
                        |         -220      |         -200      |         -180      |         -160      |         -140      |         -120         |         -100      |         -80       |         -60       |         -40        |         -20                                     
                             agcCAGCTgcaa      ggcgcccAGGCAgat               TGGGGgcgg                    aCCTCCc                                                                            cgGGCGCtga        gagGAGGGg                                                              
                             MYOD_01(+)0.905   SMAD4_Q6(+)0.949              LRF_Q2(-)0.923               PEA3_Q6(+)0.937                                                                    SP1_01(+)0.924    CKROX_Q2(-) 1                                                          
                             agccAGCTGcaa           ccaggcagATGCGatcc         GGGGGcggc                    ccTCCCGc                                                                                       tGGGTGaggagg                                                                
                             MYOD_01(-)0.905        YY1_01(-)0.902            LRF_Q2(-)1                   E2F1_Q3(+)0.943                                                                                PAX4_03(-)1                                                                 
                              gcCAGCTg               caggCAGATgcgatc           GGGGCggca                                                                                                                        aGGAGGg                                                               
                              MYOGENIN_Q6(+)1        E47_01(+)0.934            LRF_Q2(-)0.943                                                                                                                   PEA3_Q6(-) 0.937                                                      
                                cAGCTGca               ggCAGATg                ggGGCGGcag                                                                                                                           GGGGGc ggc                                                        
                                MYOGENIN_Q6(-)1        MYOGENIN_Q6(+)0.964     SP1_01(+)1                                                                                                                           LRF_Q2 (-)1                                                       
                                     gcAAGTG            gcaGATGCga                gCGGCAgc                                                                                                                           GGGGC ggca                                                       
                                     NKX25_01(+)1       GATA1_01(+)0.993          E2F1_Q3(-)0.925                                                                                                                    LRF_Q 2(-)0.943                                                  
                                        agTGGCGg        gcaGATGCga                                                                                                                                                   ggGGC GGcaa                                                      
                                        E2F1_Q3(+)0.982 GATA2_01(+)0.982                                                                                                                                             SP1_0 1(+)1                                                      
                                         gtgGCGGGc           tgcGATCCag                                                                                                                                                                                                               
                                         CKROX_Q2(-)0.945    GATA1_01(+)0.988                                                                                                                                                                                                         
                                         gtGGCGGgcg          tgCGATCcag                                                                                                                                                                                                               
                                         SP1_01(+)1          GATA1_01(-)0.995                                                                                                                                                                                                         
                                                             tgcGATCCag                                                                                                                                                                                                               
                                                             GATA2_01(+)0.974                                                                                                                                                                                                         
                                                             tgCGATCcag                                                                                                                                                                                                               
                                                             GATA2_01(-)0.979                                                                                                                                                                                                         


                                                                              POU1F1_Q6(+)0.987                              
                                                                              tTGCATagga                                     
                              SP1_01(+)1    CEBPB_01(-)0.972            GATA2_01(+)0.972                                     
                              ggGGCGGgct    gcTTTTCtcaatga              gcaGATTTgc                                           
                              LRF_Q2(-)0.943                            GATA1_01(+)0.987                                     
                              GGGGCgggc                                 gcaGATTTgc                                           
                              CKROX_Q2(-)0.945                         OCT1_01(-)1                                           
                              gggGCGGGc                                tgcagatttGCATAggagc                                   
                         -80       |         -60       |         -40       |         -20                                     
Mouse     -1167     agcgggaggcGGGGCGGGCTTGGTGCTTTTCTCAATGAATACTGAGGCCTCTGCAGATTTGCATAGGAGCAGATCtcgcagcggc     -1083     Mouse
                              ||||||||||   | ||||||||||||||| | ||||||||||||||||||||||||||| ||||                              
Human     -1169     gagggagggtGGGGCGGGCTCACTCCTTTTCTCAATGAATGCCGAGGCCTCTGCAGATTTGCATAGGAGCCGATCgagccacgcc     -1085     Human
                         -80       |         -60       |         -40       |         -20                                     
                              gggGCGGGc                                tgcagatttGCATAggagc                                   
                              CKROX_Q2(-)0.945                         OCT1_01(-)1                                           
                              GGGGCgggc                                 gcaGATTTgc                                           
                              LRF_Q2(-)0.943                            GATA1_01(+)0.987                                     
                              ggGGCGGgct    ccTTTTCtcaatga              gcaGATTTgc                                           
                              SP1_01(+)1    CEBPB_01(-)0.972            GATA2_01(+)0.972                                     
                                                                              tTGCATagga                                     
                                                                              POU1F1_Q6(+)0.987                              


                                                SP1_01(+)0.972                                    
                                                agGGCAGgca                                        
                                       HFH3_01(-)0.981                                            
                                       cggagAAATAggg                                              
                            |         -40       |         -20                                     
Mouse     -1231     tactctcttgTTCGCACAGCGGAGAAATAGGGCAGGCAATCTGGAGGAaggaacaggc     -1174     Mouse
                              ||| ||| || ||||||||||||||| ||||| |||||                              
Human     -1247     tttgctccctTTCACACTGCAGAGAAATAGGGCAGGGAATCTAGAGGAggggaagaac     -1190     Human
                            |         -40       |         -20                                     
                                       cagagAAATAggg                                              
                                       HFH3_01(-)0.981                                            
                                                agGGCAGgga                                        
                                                SP1_01(+)0.972                                    


                                                                                       POU1F1_Q6(+)0.987                                                                    
                                                                                       aTGTATaatt                                                                           
                                                                                     IRF1_Q6(-)0.975                                                                        
                                                                                     AAATGta                                                                                
                                                                                CRX_Q4(+)0.904                                                                              
                                                                                ctgtTAAATgtat                                                                               
                                                                               YY1_01(-)0.906                                                                               
                                                                               tctgttaaATGTAtaat                                                                            
                                                                               CEBPGAMMA_Q6(-)0.907                                                                         
                                                                               tctgtTAAATgta                                                                                
                                                                          GATA2_01(-)0.971                                                                                  
                                                                          ttTAATCtgt                                                                                        
                                       CEBPB_01(+)0.935                   GATA1_01(-)0.985                                    IRF1_Q6(+)0.98                                
                                       ttattccGGAACct                     ttTAATCtgt                                          tcCAGTT                                       
                                                                                                                                AP2REP_01(+)0.918                           
                                                                                                                                CAGTTtt                                     
                                                                                                                              IRF1_Q6(+)0.98                                
                                                                                                                              tcCAGTT                                       
                      |         -120      |         -100      |         -80       |         -60       |         -40       |         -20                                     
Mouse     -1361     tttttctttgCCTCCAGATTTATTCCGGAACCTGCTCCTCTGAAGTCGGACACATTTAATCTGTTAAATGTATAATTAGACAGAGTGTTTGGTTGCAACGATCGCTTCCAGTTTTCCCATTTatccaaaata     -1230     Mouse
                              ||||||| ||||||| |||||||| |  || |||||||||| | |||||||| ||||||||||||||||  |||||| ||| |||||| |  | ||||||||| || |||||                              
Human     -1366     cttcccctctCCTCCAGTTTTATTCTGGAACCTGTTTTTCCGAAGTCGGACCCGTTTAATCTCTTAAATGTATAATTAGGGAGAGTGCTTGATTGCAAAGGCCTCTTCCAGTTCTCACATTTgctccctttc     -1235     Human
                      |         -120      |         -100      |         -80       |         -60       |         -40       |         -20                                     
                                tcCAGTT                                   ttTAATCtct                                          tcCAGTT                                       
                                IRF1_Q6(+)0.98                            GATA1_01(-)0.985                                    IRF1_Q6(+)0.98                                
                                  CAGTTtt                                 ttTAATCtct                                                                                        
                                  AP2REP_01(+)0.918                       GATA2_01(-)0.971                                                                                  
                                       ttattctGGAACct                          tctctTAAATgta                                                                                
                                       CEBPB_01(+)0.935                        CEBPGAMMA_Q6(-)0.907                                                                         
                                                                               tctcttaaATGTAtaat                                                                            
                                                                               YY1_01(-)0.906                                                                               
                                                                                ctctTAAATgtat                                                                               
                                                                                CRX_Q4(+)0.904                                                                              
                                                                                     AAATGta                                                                                
                                                                                     IRF1_Q6(-)0.975                                                                        
                                                                                       aTGTATaatt                                                                           
                                                                                       POU1F1_Q6(+)0.987                                                                    


                                     TEF1_Q6(+)1                                    
                                     GGAATg                                         
                        -40       |         -20                                     
Mouse     -1477     aacaactcagGCTCTCAGGAATGCTTTCAAATAAcaggagtgtt     -1434     Mouse
                              |||| ||||||||| |||||||||                              
Human     -1515     ggactcctaaGCTCCCAGGAATGCATTCAAATAAtagatgggtc     -1472     Human
                        -40       |         -20                                     
                                     GGAATg                                         
                                     TEF1_Q6(+)1                                    


                               EN1_01(-)0.926                         
                               gaACAAC                                
                              -20                                     
Mouse     -1489     aagccgaagaAGAACAACTCaggctctcag     -1460     Mouse
                              ||||||||||                              
Human     -1600     ttgtagctgcAGAACAACTCtgccagacca     -1571     Human
                              -20                                     
                               gaACAAC                                
                               EN1_01(-)0.926                         


                                   YY1_01(+)1                                                       
                                   agacACCATtatgagaa                                                
                                PAX4_03(+)0.903 EN1_01(-)0.922                                      
                                tgcagaCACCAt    agAAAAC                                             
                    -60       |         -40       |         -20                                     
Mouse     -1562     tctggaaaccTGTGCAGACACCATTATGAGAAAACCAAGTGGCTGACAGGtctgacagca     -1503     Mouse
                              ||| ||||||||||| |||||||||  || | ||||||||                              
Human     -1667     aggttacacaTGTTCAGACACCATTCTGAGAAAACAGAGCGACTGACAGGggtctgaaag     -1608     Human
                    -60       |         -40       |         -20                                     
                                ttcagaCACCAt    agAAAAC                                             
                                PAX4_03(+)0.903 EN1_01(-)0.922                                      
                                   agacACCATtctgagaa                                                
                                   YY1_01(+)1                                                       


                              CRX_Q4(-)0.955                            
                              ctggAATTAaaaa                             
                      |         -20                                     
Mouse     -1850     tgatccagaaCTGGAATTAAAAatatccgtct     -1819     Mouse
                              ||||||||||||                              
Human     -1713     atctgtaaatCTGGAATTAAAAtgtttgcctt     -1682     Human
                      |         -20                                     
                              ctggAATTAaaat                             
                              CRX_Q4(-)0.955                            


                               AP2REP_01(+)0.918                      
                               CAGTCag                                
                              -20                                     
Mouse     -2153     catgagtgagACAGTCAGCCttggagagaa     -2124     Mouse
                              ||||||||||                              
Human     -1993     cttagcttcaACAGTCAGCCcaaggcctga     -1964     Human
                              -20                                     
                               CAGTCag                                
                               AP2REP_01(+)0.918                      


                                      TFIII_Q6(+)1                           
                                      tgagGGAGG                              
                                     IK2_01(+)0.969                          
                                     gtgAGGGAgggt                            
                           |         -20                                     
Mouse     -2218     gcatctcttaGAGCTGGGTGAGGGAGGgtccactgga     -2182     Mouse
                              |||||  ||||||||||                              
Human     -2107     cggcccccagGAGCTCAGTGAGGGAGGttcaatgtga     -2071     Human
                           |         -20                                     
                                     gtgAGGGAggtt                            
                                     IK2_01(+)0.969                          
                                      tgagGGAGG                              
                                      TFIII_Q6(+)1                           


                                        GATA2_01(+)1                               
                                        caaGATAGga                                 
                                        GATA1_01(+)1                               
                                        caaGATAGga                                 
                       -40       |         -20                                     
Mouse     -2505     ccatggtcttCTTCCTTCCCCAAGATAGGAGCAttttttttta     -2463     Mouse
                              |||||| | ||||||||||||||                              
Human     -2411     cttttccaccCTTCCTCCACCAAGATAGGAGCAtattttcttc     -2369     Human
                       -40       |         -20                                     
                                        caaGATAGga                                 
                                        GATA1_01(+)1                               
                                        caaGATAGga                                 
                                        GATA2_01(+)1                               


                                                HES1_Q2(+)0.957                AP2REP_01(-)0.907                     
                                                cccccTAGTGgccac                ttCACAG                               
                           |         -60       |         -40       |         -20                                     
Mouse     -2760     atccaggttgAGTTTCTAGTCTCTGCTGCCCCCTAGTGGCCACTGGTTTCAGAGGCCTATTCACAGTccttgacaga     -2684     Mouse
                              |||||| ||||||||| ||||||||||||||| ||| | |||  | | |||||||||                              
Human     -2684     gctcatttaaAGTTTCAAGTCTCTGCAGCCCCCTAGTGGCCATTGGGTGCAGCAGACGATTCACAGTtaactgacaa     -2608     Human
                           |         -60       |         -40       |         -20                                     
                                                cccccTAGTGgccat                ttCACAG                               
                                                HES1_Q2(+)0.957                AP2REP_01(-)0.907                     


                                                   CREL_01(-)1                                                                                       
                                                   GGAAAggcac                                                                                        
                                              IK2_01(+)0.969                                                                                         
                                              ttcAGGGAaagg                                                                                           
                                             BLIMP1_Q6(+)1                                                                                           
                                             cttcAGGGAaaggc                                                                                          
                                       PITX2_Q2(+)1                                                           IRF1_Q6(-)0.959                        
                                       ttTAATCttca                                                            AATTGag                                
                                       GATA2_01(-)0.971              IK2_01(+)1                          CRX_Q4(+)0.955                              
                                       ttTAATCttc                    cctTGGGAgaag                        gagtTAATTgaga                               
                                       GATA1_01(-)0.985          LRH1_Q5(+)1                          CRX_Q4(-)0.907                                 
                                       ttTAATCttc                ttctCCTTGgga                         tgagAGTTAattg                                  
                           -100      |         -80       |         -60       |           -40       |         -20                                     
Mouse     -2955     catttttgagTTAGTATAATTTAATCTTCAGGGAAAGGCACGTGTTTCTCCTTGGGAGAAG--TGAGAGAGTTAATAAGGCATGAGAGTTAATTGAGACaccccccccc     -2849     Mouse
                              ||||| | ||||||||| ||||||||||||| | ||| ||||||||| |||  ||||| | |  ||||  ||||||| |||||||||||                              
Human     -2848     tttttgagatTTAGTGTCATTTAATCTACAGGGAAAGGCACTTATTTTTCCTTGGGAAAAGTTTGAGACAATGTATAAATCATGAGAATTAATTGAGACtcttgtgtct     -2740     Human
                             -100      |         -80       |         -60       |         -40       |         -20                                     
                                       ttTAATCtac                ttttCCTTGgga                         tgagAATTAattg                                  
                                       GATA1_01(-)0.985          LRH1_Q5(+)1                          CRX_Q4(-)0.955                                 
                                       ttTAATCtac                    cctTGGGAaaag                        gaatTAATTgaga                               
                                       GATA2_01(-)0.971              IK2_01(+)1                          CRX_Q4(+)0.955                              
                                       ttTAATCtaca                                                            AATTGag                                
                                       PITX2_Q2(+)1                                                           IRF1_Q6(-)0.959                        
                                             ctacAGGGAaaggc                                                                                          
                                             BLIMP1_Q6(+)1                                                                                           
                                              tacAGGGAaagg                                                                                           
                                              IK2_01(+)0.969                                                                                         
                                                   GGAAAggcac                                                                                        
                                                   CREL_01(-)1                                                                                       


                                 EN1_01(+)0.93                         
                                 GTGATgt                               
                                GATA2_01(+)0.98                        
                                tgtGATGTga                             
                                GATA1_01(+)0.99                        
                                tgtGATGTga                             
                              PAX4_03(-)0.907                          
                              tGTGTGatgtga                             
                     |         -20                                     
Mouse     -3076     aaaggctactTGTGTGATGTGagacacacat     -3046     Mouse
                              |||||||||||                              
Human     -2971     ccaaaaaaacTGTGTGATGTGttagacaccc     -2941     Human
                     |         -20                                     
                              tGTGTGatgtgt                             
                              PAX4_03(-)0.907                          
                                tgtGATGTgt                             
                                GATA1_01(+)0.99                        
                                tgtGATGTgt                             
                                GATA2_01(+)0.98                        
                                 GTGATgt                               
                                 EN1_01(+)0.93                         


                                                                EN1_01(+)0.93            CRX_Q4(-)0.904                                                   
                                                                GTTATtt                  ggcaATTTAtttt                                                    
                        |         -100      |         -80       |         -60       |         -40       |         -20                                     
Mouse     -3221     tttttgttttGAGAAAAAGAATCACTAGTTTGAATTCTAACATTGTTATTTATTTGCTGTTTGATCTTGGGCAATTTATTTTGCCTCTCTGAGACTTAACTGTTcctcctctca     -3108     Mouse
                              ||| |||||| |||   |||||||||| |||  ||||||||  ||||||||| | ||||||||| ||||||||||| |||||| |||| |||||                              
Human     -3112     gtaaatgttgGAGGAAAAGAGTCAGCGGTTTGAATTCCAACTCTGTTATTTGCTTGCTGTTTTACCTTGGGCAAATTATTTTGCCTTTCTGAGCCTTAGCTGTTttatctctgt     -2999     Human
                        |         -100      |         -80       |         -60       |         -40       |         -20                                     
                                                                GTTATtt                  ggcaAATTAtttt                                                    
                                                                EN1_01(+)0.93            CRX_Q4(-)0.955                                                   


                                 LRF_Q2(+)0.911                         
                                 atttCCCCT                              
                                LRF_Q2(+)0.952                          
                                tattTCCCC                               
                                IK2_01(-)0.956                          
                                tattTCCCCtgt                            
                      |         -20                                     
Mouse     -3364     atattttgtcTCTATTTCCCCTgtttcttcta     -3333     Mouse
                              ||||||||||||                              
Human     -3253     catctttctgTCTATTTCCCCTatgtgctctt     -3222     Human
                      |         -20                                     
                                tattTCCCCtat                            
                                IK2_01(-)0.956                          
                                tattTCCCC                               
                                LRF_Q2(+)0.952                          
                                 atttCCCCT                              
                                 LRF_Q2(+)0.911                         


                                        HSF2_01(-)0.995                        
                                        agcttCTTCG                             
                               HSF2_01(-)0.99                                  
                               tgcccTTTCA                                      
                             |         -20                                     
Mouse     -3780     tcactcgtccTTGCCCTTTCAGCTTCTTCgtttcctctg     -3742     Mouse
                              ||| |||||||||||||||                              
Human     -3855     tctctctgatTTGGCCTTTCAGCTTCTTCctctgttgat     -3817     Human
                             |         -20                                     
                               tggccTTTCA                                      
                               HSF2_01(-)0.99                                  
                                        agcttCTTCC                             
                                        HSF2_01(-)0.997                        


                                SF1_Q6(-)1                             
                                CAAGGtga                               
                             LRH1_Q5(-)1                               
                             gtgCAAGGtgac                              
                     |         -20                                     
Mouse     -3883     cagagttgtgTGCAAGGTGACcccagcaacc     -3853     Mouse
                              |||||||||||                              
Human     -3955     ccaagtcatcTGCAAGGTGACacagagcagc     -3925     Human
                     |         -20                                     
                             ctgCAAGGtgac                              
                             LRH1_Q5(-)1                               
                                CAAGGtga                               
                                SF1_Q6(-)1                             


                                                           GATA2_01(+)0.994                          
                                                           tgaGATATgt                                
                                                           GATA1_01(+)0.99                           
                                                           tgaGATATgt                                
                                           GATA2_01(+)0.972                                          
                                           tcaGATTTta                                                
                                           GATA1_01(+)0.987                                          
                                           tcaGATTTta                                                
                     -60       |         -40       |         -20                                     
Mouse     -4079     tgtccaaggtCTATAGGTCCCAGTCAGATTTTACACTCATGAGATATGTTTactgaaatta     -4019     Mouse
                              ||||| |||||| ||||||||| || |  ||||||||||||                              
Human     -4220     taacttgatcCTATATGTCCCAATCAGATTTTGCAGTTGTGAGATATGTTTtaccttaagt     -4160     Human
                     -60       |         -40       |         -20                                     
                                           tcaGATTTtg                                                
                                           GATA1_01(+)0.987                                          
                                           tcaGATTTtg                                                
                                           GATA2_01(+)0.972                                          
                                                           tgaGATATgt                                
                                                           GATA1_01(+)0.99                           
                                                           tgaGATATgt                                
                                                           GATA2_01(+)0.994                          


                               POU1F1_Q6(-)0.987                              
                               ctgtATACAc                                     
                               POU1F1_Q6(+)0.987                              
                               cTGTATacac                                     
                            |         -20                                     
Mouse     -4134     caggcatcagCCTGTATACACTAGGTACtcaggagata     -4097     Mouse
                              |||||||||| |||||||                              
Human     -4279     agaacaacatCCTGTATACATTAGGTACacgaggagta     -4242     Human
                            |         -20                                     
                               cTGTATacat                                     
                               POU1F1_Q6(+)0.987                              
                               ctgtATACAt                                     
                               POU1F1_Q6(-)0.987                              


                                    EN1_01(-)0.922                         
                                    tgAACAC                                
                              ELF1_Q6(-)1                                  
                              ctTTCCTgaaca                                 
                             CEBPB_01(-)0.941                              
                             gcTTTCCtgaacac                                
                         |         -20                                     
Mouse     -4797     gtgactccggCTTTCCTGAACACAAttcgcttgct     -4763     Mouse
                              |||||||||||||||                              
Human     -5639     tgaaaatctaCTTTCCTGAACACAAgtcttggttc     -5605     Human
                         |         -20                                     
                             acTTTCCtgaacac                                
                             CEBPB_01(-)0.941                              
                              ctTTCCTgaaca                                 
                              ELF1_Q6(-)1                                  
                                    tgAACAC                                
                                    EN1_01(-)0.922                         


                               CRX_Q4(-)0.904                           
                               gtaaATTTAaggt                            
                            CRX_Q4(+)0.904                              
                            aatgTAAATttaa                               
                      |         -20                                     
Mouse     -5581     attctggtaaTGTAAATTTAAGgttttggttt     -5550     Mouse
                              ||||||||||||                              
Human     -6746     aagtttaaatTGTAAATTTAAGttctctggta     -6715     Human
                      |         -20                                     
                            attgTAAATttaa                               
                            CRX_Q4(+)0.904                              
                               gtaaATTTAagtt                            
                               CRX_Q4(-)0.904                           


                              SOX17_01(-)1                                          
                              ATTGTt                                                
                        -40       |         -20                                     
Mouse     -5770     aatgtatttcATTGTTTTTCAGCTACTGAGATTTaggtgtttgt     -5727     Mouse
                              ||||||||| |  |||| ||||||                              
Human     -7122     atttcaatatATTGTTTTTAATTTACTTAGATTTggaggggcag     -7079     Human
                        -40       |         -20                                     
                              ATTGTt                                                
                              SOX17_01(-)1                                          


                               HSF2_01(-)0.996                                   
                               agataTTTCT                                        
                               HFH3_01(+)0.981                                   
                               agaTATTTctgac                                     
                             GATA2_01(+)0.994                                    
                             gtaGATATtt                                          
                             GATA1_01(+)0.99                                     
                             gtaGATATtt                                          
                     -40       |         -20                                     
Mouse     -5988     atttgctaggTAGATATTTCTGACTCTTCACagcactggct     -5948     Mouse
                              ||||||||||||||||| |||                              
Human     -7375     gcccatttgcTAGATATTTCTGACTCTCCACcttgcaggcc     -7335     Human
                     -40       |         -20                                     
                             ctaGATATtt                                          
                             GATA1_01(+)0.99                                     
                             ctaGATATtt                                          
                             GATA2_01(+)0.994                                    
                               agaTATTTctgac                                     
                               HFH3_01(+)0.981                                   
                               agataTTTCT                                        
                               HSF2_01(-)0.996                                   


                                                          EN1_01(+)0.926                                           
                                                          GTTGTtt                                                  
                                                         HFH3_01(+)1                                               
                                                         ggtTGTTTgtagt                                             
                         |         -60       |         -40       |         -20                                     
Mouse     -6335     tttatctcctTGTTTCTCTTCTCTTCTGTAGATGTAGGGTTGTTTGTAGTTTCCAGGAGAGTGCTattcctctgg     -6261     Mouse
                              ||||||||  |||||||||||||||  |||||||| ||||||  ||||||| |||                              
Human     -7716     tctctcttgcTGTTTCTCCCCTCTTCTGTAGATGTGAGGTTGTTTCTAGTTTTTAGGAGAGAGCTgtcactcttt     -7642     Human
                         |         -60       |         -40       |         -20                                     
                                                         ggtTGTTTctagt                                             
                                                         HFH3_01(+)1                                               
                                                          GTTGTtt                                                  
                                                          EN1_01(+)0.926                                           


                                                     EN1_01(-)1                                                                                                                
                                                     aaATTAC                                                                                                                   
                                                  CRX_Q4(-)0.955                                                                                                               
                                                  accaAATTAcccc                                                                                                                
                                               VDR_Q3(-)0.997                                                                                                                  
                                               ataaccaaatTACCC                                                                                                                 
                                               TST1_01(-)0.902                                                                                                                 
                                               ataaccaAATTAccc                                                                                                                 
                                               S8_01(+)1                                                                                                                       
                                               ataaccaAATTAcccc                                                                                                                
                                            CRX_Q4(+)0.952                                                                                                                     
                                            ttgaTAACCaaat                                                                                                                      
                                           GATA2_01(+)0.992                                                                                                                    
                                           gttGATAAcc                                                                                                                          
                                           GATA1_01(+)0.988                     PEA3_Q6(+)1                                               EN1_01(+)0.93                        
                                           gttGATAAcc                           tCTTCCt                                                   GTGATaa                              
                         |         -120      |         -100      |         -80       |         -60       |         -40       |         -20                                     
Mouse     -6572     tgaaagactcTCAAGAAAGTTACGTTGATAACCAAATTACCCCCAAAGGTTTCTCTTTCATCTTCCTCAACCAAAACAGACATTTTAAGAAGGCAAAAGCACATCAGGATAGGAGGAAGTGATAAagccggcttt     -6438     Mouse
                              ||||||| | |  || ||||||||||||||||  ||||| || |||||  ||||||||| |  |||  || | ||||| ||||||| |||  || || |||| || | |||||||                              
Human     -7953     aaaaggctttTCAAGAAGGCTGTGTCGATAACCAAATTACCCAAAAAGGGTT-TCTTT-GTCTTCCTCAGCTCAAAAGGATA-TTTAAAAAGGCAAGAGCGTATTAGAATAGCAGCAGGTGATAAgaccaacact     -7822     Human
                      |         -120      |         -100      |          -80        |         -60        |         -40       |         -20                                     
                                           gtcGATAAcc                           tCTTCCt                                                   GTGATaa                              
                                           GATA1_01(+)0.988                     PEA3_Q6(+)1                                               EN1_01(+)0.93                        
                                           gtcGATAAcc                                                                                                                          
                                           GATA2_01(+)0.992                                                                                                                    
                                            tcgaTAACCaaat                                                                                                                      
                                            CRX_Q4(+)0.952                                                                                                                     
                                               ataaccaAATTAccca                                                                                                                
                                               S8_01(+)1                                                                                                                       
                                               ataaccaAATTAccc                                                                                                                 
                                               TST1_01(-)0.902                                                                                                                 
                                               ataaccaaatTACCC                                                                                                                 
                                               VDR_Q3(-)0.997                                                                                                                  
                                                  accaAATTAccca                                                                                                                
                                                  CRX_Q4(-)0.955                                                                                                               
                                                     aaATTAC                                                                                                                   
                                                     EN1_01(-)1                                                                                                                
