# Supplementary material for: Transcriptional double-autorepression feedforward circuits act for multicellularity and nervous system development
Source: BMC Genomics. 2011 May 11;12:228. doi: 10.1186/1471-2164-12-228 (PMC3116505; doi:10.1186/1471-2164-12-228)
Supplement: Additional file 4 — Alignments of conserved blocks for 5169 human-mouse orthologs with conserved TFBSs. The location and motif information for 386237 TFBSs are displayed in a character-based alignment-embedded layout. Each file name stands for a gene symbol and the file contains the alignments of conserved blocks with TFBS information for the corresponding gene. Each alignment is not interleaved. The graphical alignments with TFBS information for the 5169 human-mouse ortholog pairs are provided in a browsable format at our website http://genet.med.kagawa-u.ac.jp/pub/HMO_5169/List.htm, together with the character-based alignments with TFBSs and raw sequences contained in Additional files 4 and 2 respectively. [file 1471-2164-12-228-S4.ZIP › Additional_file_4/Text-based_Alignments/ALKBH8.aln.txt]

---------- ALKBH8 ----------

                                                       POU1F1_Q6(+)0.987                         
                                                       aTGTATgaat                                
                                                    DMRT3_01(-)1                                 
                                                    agaATGTAtgaataa                              
                                                    DMRT2_01(-)1                                 
                                                    agAATGTatgaataat                             
                                                   YY1_01(-)0.922                                
                                                   tagaatgtATGAAtaat                             
                                               YY1_01(-)0.906                                    
                                               agtatagaATGTAtgaa                                 
                                           POU6F1_01(-)1   POU1F1_Q6(+)1                         
                                           ATAAAgtatag     aTGAATaata                            
                           |         -40       |         -20                                     
Mouse     -107      ctttacgtaaCACAGAAAATTTTATAAAGTATAGAATGTATGAATAAtaattgttcc       -51     Mouse
                              ||||||||  || ||||| ||||||||||||||||||                              
Human     -118      aaaaaattgtCACAGAAATATTGATAAACTATAGAATGTATGAATAAcatcattata       -62     Human
                           |         -40       |         -20                                     
                                           ATAAActatag     aTGAATaaca                            
                                           POU6F1_01(-)1   POU1F1_Q6(+)1                         
                                               actatagaATGTAtgaa                                 
                                               YY1_01(-)0.906                                    
                                                   tagaatgtATGAAtaac                             
                                                   YY1_01(-)0.922                                
                                                    agAATGTatgaataac                             
                                                    DMRT2_01(-)1                                 
                                                    agaATGTAtgaataa                              
                                                    DMRT3_01(-)1                                 
                                                       aTGTATgaat                                
                                                       POU1F1_Q6(+)0.987                         


                                                                     GATA2_01(+)0.987                                             
                                                                     catGATGGaa                                                   
                                           TEF1_Q6(-)1               GATA1_01(+)1         GATA2_01(+)0.979                        
                                           cATTCC                    catGATGGaa           acaGATGAat                              
                                       CREL_01(+)0.973         GATA2_01(-)0.98            GATA1_01(+)0.988                        
                                       ctggcATTCC              ttACATCatg                 acaGATGAat                              
                                     ETS1_B(-)1                GATA1_01(-)0.99           MYOGENIN_Q6(+)0.964                      
                                     tgctggcaTTCCTac           ttACATCatg                aaCAGATg                                 
                              -80       |         -60       |         -40       |         -20                                     
Mouse     -293      cctgggcacaTACTATATGCTGGCATTCCTACTTTGCCAGAGTTTACATCATGATGGAAAACTTAAGCTAACAGATGAATtgttatgcat      -204     Mouse
                              |||||| ||||||||||||| || |    |  |||| |||||||||||  | ||||||||||||||||||                              
Human     -894      attgagcaacTACTATGTGCTGGCATTCCTGCTCTCTTGGGATTTATATCATGATGGAGGAGTTAAGCTAACAGATGAATcatcacaaat      -805     Human
                              -80       |         -60       |         -40       |         -20                                     
                                     tgctggcaTTCCTgc           ttATATCatg                aaCAGATg                                 
                                     ETS1_B(-)1                GATA1_01(-)0.99           MYOGENIN_Q6(+)0.964                      
                                       ctggcATTCC              ttATATCatg                 acaGATGAat                              
                                       CREL_01(+)0.973         GATA2_01(-)0.994           GATA1_01(+)0.988                        
                                           cATTCC                    catGATGGag           acaGATGAat                              
                                           TEF1_Q6(-)1               GATA1_01(+)1         GATA2_01(+)0.979                        
                                                                     catGATGGag                                                   
                                                                     GATA2_01(+)0.987                                             


                                            PEA3_Q6(+)0 .937                EN1_01(-)0.926                         
                                            gCCTCCc                         ccACCAC                                
                                           IK2_01(-)1                     PAX4_03(+)0.907                          
                                           tgccTCCCAagt                   caccacCACACc                             
                                       SP1_01(-)0.972                       EN1_01(-)0.926                         
                                       cctCTGCCtc                           ccACCAC                                
                        |         -60       |         -40        |         -20                                     
Mouse     -1152     gaacccagaaATTCACTTGCCTCTGCCTCCCAAGT-GCTGGGATTAAAGGCGTGCACCACCACACcgggcttgcc     -1079     Mouse
                              |||| | |||||| ||||||||||| | ||||| || ||| |  |||||||||||                              
Human     -1329     ggttcaagcgATTCTCGTGCCTCAGCCTCCCAAGTAGTTGGGACTACAGGTGCCCACCACCACACgtggctaatt     -1255     Human
                         |         -60       |         -40       |         -20                                     
                                       cctCAGCCtc                        ccACCAC                                   
                                       SP1_01(-)0.962                    EN1_01(-)0.926                            
                                           agccTCCCAagt                   caccacCACACg                             
                                           IK2_01(-)1                     PAX4_03(+)0.907                          
                                            gCCTCCc                         ccACCAC                                
                                            PEA3_Q6(+)0.937                 EN1_01(-)0.926                         


                                     AP2REP_01(-)0.918                     
                                     ttGACTG                               
                         |         -20                                     
Mouse     -1302     gtcaaactacTAGAGTTTTGACTGTgccttagttg     -1268     Mouse
                              |||| ||||||||||                              
Human     -1732     gattagtaatTAGAATTTTGACTGTttatgatttc     -1698     Human
                         |         -20                                     
                                     ttGACTG                               
                                     AP2REP_01(-)0.918                     


                                           CRX_Q4(+)0.948                                      
                                           tattTAATAgtga                                       
                                   GATA2_01(-)0.995                                            
                                   taGTATCcta                                                  
                                   GATA1_01(-)0.993                                            
                                   taGTATCcta                                                  
                         |         -40       |         -20                                     
Mouse     -1689     actaactgcgATGGCTAGTATCCTATTTAATAGTGACCTTACTCCtgtcacatgc     -1635     Mouse
                              |||||||||||| || ||||||||||| | |||||                              
Human     -3252     cggactcagcATGGCTAGTATCATAGTTAATAGTGACTTCACTCCagtaatgtca     -3198     Human
                         |         -40       |         -20                                     
                                   taGTATCata                                                  
                                   GATA1_01(-)0.993                                            
                                   taGTATCata                                                  
                                   GATA2_01(-)0.995                                            
                                           tagtTAATAgtga                                       
                                           CRX_Q4(+)0.948                                      


                                         GATA2_01(+)0.992                                                         
                                         ataGATAAtg                                                               
                                         GATA1_01(+)0.988                                                         
                                         ataGATAAtg                                                               
                                  HFH3_01(-)0.981                                                                 
                                  tttttAAATAgat                                                                   
                                  CRX_Q4(+)0.904                                                                  
                                  ttttTAAATagat                                                                   
                                 CEBPGAMMA_Q6(-)0.907                                                             
                                 cttttTAAATaga                                                                    
                               HFH3_01(+)0.931                                                                    
                               ttcTTTTTaaata                                                                      
                             HFH3_01(+)0.931                                                                      
                             cttTCTTTttaaa                                                                        
                        |         -60       |         -40       |         -20                                     
Mouse     -2074     ttaactctgcTTTCTTTTTAAATAGATAATGTAATTTGGATAGCTTATTAATTCAAAAGACATGtatcacctgc     -2001     Mouse
                              ||||||||||||||||| ||| | |||  ||||||  | | |||||||| ||||                              
Human     -3764     aaatctttatTTTCTTTTTAAATAGATGATGCAGTTTAAATAGCTACTAACTTCAAAAGTCATGaaagaagaaa     -3691     Human
                        |         -60       |         -40       |         -20                                     
                             tttTCTTTttaaa                                                                        
                             HFH3_01(+)0.931                                                                      
                               ttcTTTTTaaata                                                                      
                               HFH3_01(+)0.931                                                                    
                                 cttttTAAATaga                                                                    
                                 CEBPGAMMA_Q6(-)0.907                                                             
                                  ttttTAAATagat                                                                   
                                  CRX_Q4(+)0.904                                                                  
                                  tttttAAATAgat                                                                   
                                  HFH3_01(-)0.981                                                                 
                                         ataGATGAtg                                                               
                                         GATA1_01(+)0.988                                                         
                                         ataGATGAtg                                                               
                                         GATA2_01(+)0.979                                                         


                               CRX_Q4(+)0.904                            
                               agtgTAAGAaaaa                             
                       |         -20                                     
Mouse     -2146     aacaaacaatGAGTGTAAGAAAAaatagagtgt     -2114     Mouse
                              |||||||||||||                              
Human     -3865     aaattaatgaGAGTGTAAGAAAAtatgtagtaa     -3833     Human
                       |         -20                                     
                               agtgTAAGAaaat                             
                               CRX_Q4(+)0.904                            


                                     NKX25_01(+)1                                                                       
                                     ttAAGTG                                                                            
                                   MSX1_01(+)0.988                                                                      
                                   gttTAAGTg                                                                            
                                  CRX_Q4(+)0.911                                                                        
                                  tgttTAAGTgctg                                                                         
                               HFH3_01(+)1                              GATA2_01(-)0.972                                
                               tccTGTTTaagtg                            caAAATCact                                      
                               CRX_Q4(-)0.948                           GATA1_01(-)0.987                                
                               tcctGTTTAagtg                            caAAATCact                                      
                    -80       |         -60       |         -40       |         -20                                     
Mouse     -2246     tacatatcacATCCTGTTTAAGTGCTGTGTACTACCCGGTGAATAATACAGACAAAATCACTACTTCATGtacttaactt     -2167     Mouse
                              ||||||||||||||||| || ||||  |||||| |||| |||||||||| ||||||||||                              
Human     -3979     taggtgctaaATCCTGTTTAAGTGCTGGGTGCTACAGGGTGAACAATAGAGACAAAATCTCTACTTCATGgagtgagtgt     -3900     Human
                    -80       |         -60       |         -40       |         -20                                     
                               tcctGTTTAagtg                            caAAATCtct                                      
                               CRX_Q4(-)0.948                           GATA1_01(-)0.987                                
                               tccTGTTTaagtg                            caAAATCtct                                      
                               HFH3_01(+)1                              GATA2_01(-)0.972                                
                                  tgttTAAGTgctg                                                                         
                                  CRX_Q4(+)0.911                                                                        
                                   gttTAAGTg                                                                            
                                   MSX1_01(+)0.988                                                                      
                                     ttAAGTG                                                                            
                                     NKX25_01(+)1                                                                       


                                      IRF1_Q6(-)0.975                                                
                                      AAATGta                                                        
                                     TEF1_Q6(+)0.972                                                 
                                     GAAATg                                                          
                                YY1_01(-)0.906                                                       
                                catgggaaATGTAgtac                                                    
                               IK2_01(+)1                                                            
                               tcaTGGGAaatg                                                          
                     -60       |         -40       |         -20                                     
Mouse     -3009     gccccagggaCTCATGGGAAATGTAGTACTATTGTCTGCAACATGGCGGCGtccggttgaa     -2949     Mouse
                              ||||||||||||||||| |  || ||| ||||||||| |||                              
Human     -4871     gtcccgcgggCTCATGGGAAATGTAGTGCAGTTTTCTCCAACATGGCCGCGcccaggggag     -4811     Human
                     -60       |         -40       |         -20                                     
                               tcaTGGGAaatg                                                          
                               IK2_01(+)1                                                            
                                catgggaaATGTAgtgc                                                    
                                YY1_01(-)0.906                                                       
                                     GAAATg                                                          
                                     TEF1_Q6(+)0.972                                                 
                                      AAATGta                                                        
                                      IRF1_Q6(-)0.975                                                


                                 POU1F1_Q6(-)0.987                            
                                 aactATGCAc                                   
                            |         -20                                     
Mouse     -5372     agctctaagaAGGAACTATGCACAAAGAgaagtcttaa     -5335     Mouse
                              ||||| ||||||| ||||                              
Human     -5133     aagattcaggAGGAAATATGCACGAAGAatagaaggtg     -5096     Human
                            |         -20                                     
                                 aaatATGCAc                                   
                                 POU1F1_Q6(-)0.987                            
