# Supplementary material for: Transcriptional double-autorepression feedforward circuits act for multicellularity and nervous system development
Source: BMC Genomics. 2011 May 11;12:228. doi: 10.1186/1471-2164-12-228 (PMC3116505; doi:10.1186/1471-2164-12-228)
Supplement: Additional file 4 — Alignments of conserved blocks for 5169 human-mouse orthologs with conserved TFBSs. The location and motif information for 386237 TFBSs are displayed in a character-based alignment-embedded layout. Each file name stands for a gene symbol and the file contains the alignments of conserved blocks with TFBS information for the corresponding gene. Each alignment is not interleaved. The graphical alignments with TFBS information for the 5169 human-mouse ortholog pairs are provided in a browsable format at our website http://genet.med.kagawa-u.ac.jp/pub/HMO_5169/List.htm, together with the character-based alignments with TFBSs and raw sequences contained in Additional files 4 and 2 respectively. [file 1471-2164-12-228-S4.ZIP › Additional_file_4/Text-based_Alignments/ALLC.aln.txt]

---------- ALLC ----------

                                  CRX_Q4(-)0.955                                
                                  agacAATTAaaag                                 
                    -40       |         -20                                     
Mouse     -757      tagaatgcacTCAAAGACAATTAAAAGCAAattgttcttg      -718     Mouse
                              |||||||| |||||||||||                              
Human     -435      ttgaatggctTCAAAGACTATTAAAAGCAAgttattattt      -396     Human
                    -40       |         -20                                     
                                  agacTATTAaaag                                 
                                  CRX_Q4(-)0.948                                


                               EN1_01(+)0.922                        
                               GTTTTtg                               
                             -20                                     
Mouse     -1468     atattagtcaTGTTTTTGTaatgttgagg     -1440     Mouse
                              |||||||||                              
Human     -853      cttagtgaggTGTTTTTGTgtagtttttc      -825     Human
                             -20                                     
                               GTTTTtg                               
                               EN1_01(+)0.922                        


                                SF1_Q6(-)1                                        
                                CAAGGgga                                          
                      -40       |         -20                                     
Mouse     -2262     gttgtagatcTCCAAGGGGAAGATATTTTGAGctggtgacct     -2221     Mouse
                              ||||||||| |||| |||||||                              
Human     -1286     tgattcaacgTCCAAGGGG-AGATGTTTTGAGttgtcagatg     -1246     Human
                     -40       |          -20                                     
                                CAAGGgg a                                         
                                SF1_Q6( -)1                                       


                              EN1_01(+)0.917                          
                              GTTCTgg                                 
                              -20                                     
Mouse     -2475     gttgggggtgGTTCTGGGTCaagctcttcc     -2446     Mouse
                              ||||||||||                              
Human     -1488     ataattccatGTTCTGGGTCcagtgggcag     -1459     Human
                              -20                                     
                              GTTCTgg                                 
                              EN1_01(+)0.917                          


                                   SP1_01(-)0.972                          
                                   ctcCTGCCtc                              
                            GATA2_01(+)0.974                               
                            actGATTCtc                                     
                            GATA1_01(+)0.99                                
                            actGATTCtc                                     
                         |         -20                                     
Mouse     -3502     tcctaactacTGATTCTCCTGCCTCtgctgggatt     -3468     Mouse
                              |||||||||||||||                              
Human     -2490     tgggttcaagTGATTCTCCTGCCTCagcgtcccaa     -2456     Human
                         |         -20                                     
                            agtGATTCtc                                     
                            GATA1_01(+)0.99                                
                            agtGATTCtc                                     
                            GATA2_01(+)0.974                               
                                   ctcCTGCCtc                              
                                   SP1_01(-)0.972                          


                              PAX4_03(-)0.903                                
                              gAGGTGctggtg                                   
                           |         -20                                     
Mouse     -4355     ttcccgttttGAGGTGCTGGTGCCCAAacccagggtt     -4319     Mouse
                              |||||||| ||| ||||                              
Human     -2824     ctaagtgaggGAGGTGCTTGTGGCCAAggtgaggaga     -2788     Human
                           |         -20                                     
                              gAGGTGcttgtg                                   
                              PAX4_03(-)0.903                                


                              TEF1_Q6(-)1                              
                              cATTCC                                   
                     |         -20                                     
Mouse     -5982     aggccagggaCATTCCTGGCAgtctaatatc     -5952     Mouse
                              |||||||||||                              
Human     -2896     tggggaagagCATTCCTGGCAaagggaacca     -2866     Human
                     |         -20                                     
                              cATTCC                                   
                              TEF1_Q6(-)1                              


                                 PEA3_Q6(-)0.937                      
                                 gGGAGGc                              
                              TFIII_Q6(+)1                            
                              ggagGGAGG                               
                              -20                                     
Mouse     -6283     tggtttggggGGAGGGAGGCttacaactct     -6254     Mouse
                              ||||||||||                              
Human     -2938     gcaaaagcttGGAGGGAGGCaaggagcaaa     -2909     Human
                              -20                                     
                              ggagGGAGG                               
                              TFIII_Q6(+)1                            
                                 gGGAGGc                              
                                 PEA3_Q6(-)0.937                      


                                          TEF1_Q6(+)0.915                            
                                          GGCATg                                     
                                GATA2_01(+)0.971                                     
                                tggGATTAaa                                           
                                GATA1_01(+)0.985                                     
                                tggGATTAaa                                           
                               PITX2_Q2(-)1                                          
                               ctggGATTAaa                                           
                               CRX_Q4(-)1                                            
                               ctggGATTAaagg                                         
                         -40       |         -20                                     
Mouse     -6352     tgtctcgagtGCTGGGATTAAAGGCATGTGCCACCttttttggtg     -6308     Mouse
                              |||||||||| ||||||| ||||||                              
Human     -3273     ctcccgagtaGCTGGGATTACAGGCATGCGCCACCatgcctggct     -3229     Human
                         -40       |         -20                                     
                               ctggGATTAcagg                                         
                               CRX_Q4(-)1                                            
                               ctggGATTAca                                           
                               PITX2_Q2(-)1                                          
                                tggGATTAca                                           
                                GATA1_01(+)0.985                                     
                                tggGATTAca                                           
                                GATA2_01(+)0.971                                     
                                          GGCATg                                     
                                          TEF1_Q6(+)0.915                            


                                 LRF_Q2(+)0.981                         
                                 ccccACCCC                              
                                 CKROX_Q2(+)0.904                       
                                 cCCCACccc                              
                               EGR2_01(-)1                              
                               cccCCCACcccg                             
                              PAX4_03(+)1                               
                              tcccccCACCCc                              
                             SP1_01(-)0.909                             
                             gtcCCCCCac                                 
                      |         -20                                     
Mouse     -6473     aacacctatgTCCCCCCACCCCgccctgagac     -6442     Mouse
                              ||||||||||||                              
Human     -5703     atgctcctccTCCCCCCACCCCcgacaggccg     -5672     Human
                      |         -20                                     
                             ctcCCCCCac                                 
                             SP1_01(-)0.909                             
                              tcccccCACCCc                              
                              PAX4_03(+)1                               
                               cccCCCACcccc                             
                               EGR2_01(-)1                              
                                 cCCCACccc                              
                                 CKROX_Q2(+)0.904                       
                                 ccccACCCC                              
                                 LRF_Q2(+)0.981                         


                             GATA2_01(-)0.992                         
                             gcTTATCtct                               
                             GATA1_01(-)0.988                         
                             gcTTATCtct                               
                              -20                                     
Mouse     -7025     ggaaacatggCTTATCTCTAgtctattaca     -6996     Mouse
                              ||||||||||                              
Human     -6893     gcctttgaaaCTTATCTCTAtggtggctcc     -6864     Human
                              -20                                     
                             acTTATCtct                               
                             GATA1_01(-)0.988                         
                             acTTATCtct                               
                             GATA2_01(-)0.992                         
