# Supplementary material for: Transcriptional double-autorepression feedforward circuits act for multicellularity and nervous system development
Source: BMC Genomics. 2011 May 11;12:228. doi: 10.1186/1471-2164-12-228 (PMC3116505; doi:10.1186/1471-2164-12-228)
Supplement: Additional file 4 — Alignments of conserved blocks for 5169 human-mouse orthologs with conserved TFBSs. The location and motif information for 386237 TFBSs are displayed in a character-based alignment-embedded layout. Each file name stands for a gene symbol and the file contains the alignments of conserved blocks with TFBS information for the corresponding gene. Each alignment is not interleaved. The graphical alignments with TFBS information for the 5169 human-mouse ortholog pairs are provided in a browsable format at our website http://genet.med.kagawa-u.ac.jp/pub/HMO_5169/List.htm, together with the character-based alignments with TFBSs and raw sequences contained in Additional files 4 and 2 respectively. [file 1471-2164-12-228-S4.ZIP › Additional_file_4/Text-based_Alignments/ALOX12.aln.txt]

---------- ALOX12 ----------

                                                             IK2_01(+)1                                                                                                                       
                                                             actTGGGAgtgc                                                                                                                     
                                                         LRF_Q2(-)0.952                                                                                                                       
                                                         GGGGActtg                                                                                                                            
                                                      IK2_01(+)0.956                                                                                                                          
                                                      ggcGGGGActtg                                                                                                                            
                                                    SP1_01(+)1                                                                                                                                
                                                    ggGGCGGgga                                                                                                                                
                                                    LRF_Q2(-)0.943                      SP1_01(+)1                                                                                            
                                                    GGGGCgggg                           agGGCGGgga                                                                                            
                                                    CKROX_Q2(-)0.945                    CKROX_Q2(-)0.945                                                                                      
                                                    gggGCGGGg                           aggGCGGGg                                                                                             
                                                   LRF_Q2(-)0.923                       SP1_01(+)1                                                     SP1_01(+)1                             
                                                   TGGGGcggg                            agGGCGGgga                                                     tgGGCGGtct                             
                           -140      |         -120      |         -100      |            -80       |         -60       |         -40       |         -20                                     
Mouse     -186      cttgggctggGCTAGCAGGTTCAGACTAGTCTGGGGCGGGGACTTGGGAGTGCCTAGGAGTTG---TGAGGGCGGGGACACAGATCCATCTTTTTAAAGTTTTGGACCTGGCCCCGAGGCGACGGTGGCCCTGGGCGGTCttcgaattga       -40     Mouse
                              ||| |||||||  | ||||||||||||||||||||||||| |||||  | |||    |||||||||| | |||| |  || ||| || |  |||||  ||||||||||||| |||  |||||||||||||                              
Human     -190      ctaccgctctGCTCGCAGGTTTGGGCTAGTCTGGGGCGGGGACTTGGGAGCGCCTAAAACTTGCGAGGAGGGCGGGGCCGCAGACCGGTCCTTTAAAGG--TTGGAAGTGGCCCCGAGGCGCCGGCAGCCCTGGGCGGTCccgggaatcg       -43     Human
                            -140      |         -120      |         -100      |         -80       |         -60       |           -40       |         -20                                     
                                                   TGGGGcggg                            aggGCGGGg                                                      tgGGCGGtcc                             
                                                   LRF_Q2(-)0.923                       CKROX_Q2(-)0.945                                               SP1_01(+)1                             
                                                    gggGCGGGg                           agGGCGGggc                                                                                            
                                                    CKROX_Q2(-)0.945                    SP1_01(+)1                                                                                            
                                                    GGGGCgggg                                                                                                                                 
                                                    LRF_Q2(-)0.943                                                                                                                            
                                                    ggGGCGGgga                                                                                                                                
                                                    SP1_01(+)1                                                                                                                                
                                                    ggGGCGGgga                                                                                                                                
                                                    SP1_01(+)1                                                                                                                                
                                                      ggcGGGGActtg                                                                                                                            
                                                      IK2_01(+)0.956                                                                                                                          
                                                         GGGGActtg                                                                                                                            
                                                         LRF_Q2(-)0.952                                                                                                                       
                                                             actTGGGAgcgc                                                                                                                     
                                                             IK2_01(+)1                                                                                                                       


                                                       TFIII_Q6(-)1                                               
                                                       CCTCCgttt                                                  
                           SP1_01(-)0.962             PEA3_Q6(+)0.937                                             
                           tctCAGCCca                 cCCTCCg                                                     
                        |         -60       |         -40       |         -20                                     
Mouse     -346      gcattcctctCAGCCCAGAAAAGACACTTCTTTTCCCTCCGTTTGAAAAATGGTTTCAACCCCTttgcaagttc      -273     Mouse
                              |||||||||||||      | || ||||||||||| || ||||  ||| |||||                              
Human     -474      ccccgggtccCAGCCCAGAAAAGCGGAGACCTTCCCCTCCGTTTGGAAGATGGACTCATCCCCTacttcctcct      -401     Human
                        |         -60       |         -40       |         -20                                     
                           tccCAGCCca                 cCCTCCg                                                     
                           SP1_01(-)0.962             PEA3_Q6(+)0.937                                             
                                                       CCTCCgttt                                                  
                                                       TFIII_Q6(-)1                                               


                            IK2_01(-)1                                
                            gcccTCCCAggc                              
                              -20                                     
Mouse     -379      tcccccaggcCCTCCCAGGCtcacctgcta      -350     Mouse
                              ||||||||||                              
Human     -523      cccagcacggCCTCCCAGGCcgaccttcca      -494     Human
                              -20                                     
                            ggccTCCCAggc                              
                            IK2_01(-)1                                


                                         TEF1_Q6(-)0.972                      
                                         cATCCC                               
                                      NFKAPPAB50_01(-)1                       
                                      gggcaTCCCC                              
                                      GATA2_01(-)0.982                        
                                      ggGCATCccc                              
                                      GATA1_01(-)0.993                        
                                      ggGCATCccc                              
                            |         -20                                     
Mouse     -402      cagatggtttTAGCAGCTGGGCATCCCCcaggccctcc      -365     Mouse
                              |||| || || |||||||                              
Human     -555      gcgccgggtcTAGCCGCGGGACATCCCCagaccccagc      -518     Human
                            |         -20                                     
                                      ggACATCccc                              
                                      GATA1_01(-)0.99                         
                                      ggACATCccc                              
                                      GATA2_01(-)0.98                         
                                      ggacaTCCCC                              
                                      NFKAPPAB50_01(-)1                       
                                         cATCCC                               
                                         TEF1_Q6(-)0.972                      


                              LRF_Q2(-)0.981                         
                              GGGGTgggg                              
                              CKROX_Q2(-)0.904                       
                              gggGTGGGg                              
                             -20                                     
Mouse     -540      ggagaaggcaGGGGTGGGGttctaagtct      -512     Mouse
                              |||||||||                              
Human     -691      tatttgaaacGGGGTGGGGagcgggtgtt      -663     Human
                             -20                                     
                              gggGTGGGg                              
                              CKROX_Q2(-)0.904                       
                              GGGGTgggg                              
                              LRF_Q2(-)0.981                         


                                   LRF_Q2(+)0.904                             
                                   agtaACCCA                                  
                                 CRX_Q4(+)0.952                               
                                 atagTAACCcacg                                
                            |         -20                                     
Mouse     -1398     tggagagtgtGCAATAGTAACCCACGAAggacctgaca     -1361     Mouse
                              |||| |||||||||||||                              
Human     -1599     tcttttctagGCAAAAGTAACCCACGAAaatgtgtgtg     -1562     Human
                            |         -20                                     
                                 aaagTAACCcacg                                
                                 CRX_Q4(+)0.952                               
                                   agtaACCCA                                  
                                   LRF_Q2(+)0.904                             


                                        EN1_01(+)0.996                       
                                        GTAGTag                              
                           |         -20                                     
Mouse     -1869     tcctggtagaAACTGAAGAAGTAGTAGgtggtaagaa     -1833     Mouse
                              ||||| ||| |||||||                              
Human     -4469     tggaggaactAACTGCAGATGTAGTAGaaattgaaag     -4433     Human
                           |         -20                                     
                                        GTAGTag                              
                                        EN1_01(+)0.996                       


                                                 EN1_01( -)0.917                                              
                                                 ccAGCAC                                                      
                                           IK2_01(-)1                MYOGENIN_Q6(+)1                          
                                           ttaaTCCCAgca              ggCAGGTg                                 
                                          PITX2_Q2(+)1              MYOD_01(+)1                               
                                          ttTAATCccag               aggCAGGTggat                              
                                          GATA2_01(-)0.9 71        SP1_01(+)0.972                             
                                          ttTAATCcca               gaGGCAGgtg                                 
                                          GATA1_01(-)0.9 85  SP1_01(+)0.972                                   
                                          ttTAATCcca         gaGGCAGagg                                       
                                        CRX_Q4(+)1         PEA3_Q6(-)0.937                                    
                                        ccttTAATCccag      gGGAGGc                                            
                             -60       |         -40        |         -20                                     
Mouse     -2064     ctgggcggtgGTGGCGCACGCCTTTAATCCCAGCAC-TTGGGAGGCAGAGGCAGGTGGATttctgagttt     -1996     Mouse
                              ||||| ||| ||| |||||||||||| ||||||||| |||||||||||||                              
Human     -6593     gctggacgcaGTGGCTCACACCTGTAATCCCAGCACTTTGGGAGGCTGAGGCAGGTGGATcacaaggtca     -6524     Human
                              -60       |         -40       |         -20                                     
                                        cctgTAATCccag      gGGAGGc                                            
                                        CRX_Q4(+)1         PEA3_Q6(-)0.937                                    
                                          tgTAATCcca         gaGGCTGagg                                       
                                          GATA1_01(-)0.985   SP1_01(+)0.962                                   
                                          tgTAATCcca               gaGGCAGgtg                                 
                                          GATA2_01(-)0.971         SP1_01(+)0.972                             
                                          tgTAATCccag               aggCAGGTggat                              
                                          PITX2_Q2(+)1              MYOD_01(+)1                               
                                           gtaaTCCCAgca              ggCAGGTg                                 
                                           IK2_01(-)1                MYOGENIN_Q6(+)1                          
                                                 ccAGCAC                                                      
                                                 EN1_01(-)0.917                                               


                                CRX_Q4(-)0.948                               
                                acatTATTAtgaa                                
                              IPF1_Q4(-)1                                    
                              ataCATTAttat                                   
                             CRX_Q4(-)0.952                                  
                             tataCATTAttat                                   
                           |         -20                                     
Mouse     -4783     aatttagtatATACATTATTATGAACTgtgctatgtc     -4747     Mouse
                              |||||||||||| ||||                              
Human     -7992     ccagtataccATACATTATTATTAACTatagtcaatg     -7956     Human
                           |         -20                                     
                             cataCATTAttat                                   
                             CRX_Q4(-)0.952                                  
                              ataCATTAttat                                   
                              IPF1_Q4(-)1                                    
                                acatTATTAttaa                                
                                CRX_Q4(-)0.948                               
