# Supplementary material for: Transcriptional double-autorepression feedforward circuits act for multicellularity and nervous system development
Source: BMC Genomics. 2011 May 11;12:228. doi: 10.1186/1471-2164-12-228 (PMC3116505; doi:10.1186/1471-2164-12-228)
Supplement: Additional file 4 — Alignments of conserved blocks for 5169 human-mouse orthologs with conserved TFBSs. The location and motif information for 386237 TFBSs are displayed in a character-based alignment-embedded layout. Each file name stands for a gene symbol and the file contains the alignments of conserved blocks with TFBS information for the corresponding gene. Each alignment is not interleaved. The graphical alignments with TFBS information for the 5169 human-mouse ortholog pairs are provided in a browsable format at our website http://genet.med.kagawa-u.ac.jp/pub/HMO_5169/List.htm, together with the character-based alignments with TFBSs and raw sequences contained in Additional files 4 and 2 respectively. [file 1471-2164-12-228-S4.ZIP › Additional_file_4/Text-based_Alignments/ALOX12B.aln.txt]

---------- ALOX12B ----------

                               SF1_Q6(-)1                                  
                               CAAGGgca                                    
                            LRH1_Q5(-)1                                    
                            cgcCAAGGgcag                                   
                         |         -20                                     
Mouse     -196      tcccgccccgCCAAGGGCAGCAGCTgctcccggct      -162     Mouse
                              |||||||||||||||                              
Human     -204      accccggccaCCAAGGGCAGCAGCTtttccagaat      -170     Human
                         |         -20                                     
                            cacCAAGGgcag                                   
                            LRH1_Q5(-)1                                    
                               CAAGGgca                                    
                               SF1_Q6(-)1                                  


                                                                                                       SP1_01(-)1                                   
                                                                                                       tatCCGCCct                                   
                                                                                                    GATA2_01(-)1                                    
                                                                                                    ttCTATCcgc                                      
                                                                                                    GATA1_01(-)1                                    
                                                                                                    ttCTATCcgc                                      
                                                                                              HSF2_01(-)0.998                                       
                                                                                              agcatCTTCT                                            
                               PEA3_Q6(+)1                                                   GATA2_01(-)0.982                                       
                               aCTTCCc                                                       caGCATCttc                                             
                              IK2_01(-)0.969                    PAX4_03(+)1                  GATA1_01(-)0.993                                       
                              aactTCCCTggg                      ctcccaCACCCt                 caGCATCttc                                             
                           -100      |         -80       |          -60       |         -40       |         -20                                     
Mouse     -399      cccctcccccAACTTCCCTGGGGCCCTGGCTCAGCCTAGACAG-CTCCCACACCCTGAAGGCTGCTTCAGCCTCAGCATCTTCTATCCGCCCTCTCAGcgccctgcct      -293     Mouse
                              ||||||||| |||||||||||||| || ||| | ||||| ||||||||||||  ||||| || | |||||||||||||||||| ||||                              
Human     -417      cccctcccgcAACTTCCCTAGGGCCCTGGCTCAGGCTGGACTGGCTCCCCCACCCTGAAGGCGCCTTCATCCACGGCATCTTCTATCCGCCCTTTCAGaggcaggccc      -310     Human
                            -100      |         -80       |         -60       |         -40       |         -20                                     
                              aactTCCCTagg                      ctccccCACCCt                 cgGCATCttc                                             
                              IK2_01(-)0.969                    PAX4_03(+)1                  GATA1_01(-)0.993                                       
                               aCTTCCc                                                       cgGCATCttc                                             
                               PEA3_Q6(+)1                                                   GATA2_01(-)0.982                                       
                                                                                              ggcatCTTCT                                            
                                                                                              HSF2_01(-)0.998                                       
                                                                                                    ttCTATCcgc                                      
                                                                                                    GATA1_01(-)1                                    
                                                                                                    ttCTATCcgc                                      
                                                                                                    GATA2_01(-)1                                    
                                                                                                       tatCCGCCct                                   
                                                                                                       SP1_01(-)1                                   


                               GATA2_01(-)0.972                      
                               tcAGATCagg                            
                               GATA2_01(+)0.971                      
                               tcaGATCAgg                            
                               GATA1_01(-)0.985                      
                               tcAGATCagg                            
                               GATA1_01(+)0.983                      
                               tcaGATCAgg                            
                             -20                                     
Mouse     -2144     gagacttaaaCTCAGATCAggtcattaga     -2116     Mouse
                              |||||||||                              
Human     -1533     ctagacgcccCTCAGATCAagataagaac     -1505     Human
                             -20                                     
                               tcaGATCAag                            
                               GATA1_01(+)0.983                      
                               tcAGATCaag                            
                               GATA1_01(-)0.985                      
                               tcaGATCAag                            
                               GATA2_01(+)0.971                      
                               tcAGATCaag                            
                               GATA2_01(-)0.972                      


                                    IK2_01(-)0.969                              
                                    actcTCCCTggg                                
                                TFIII_Q6(-)0.9                                  
                                CCTCActct                                       
                    -40       |         -20                                     
Mouse     -2779     acatgactctCTCCTCACTCTCCCTGGGTCtcagacactc     -2740     Mouse
                              ||||||||||||||||||||                              
Human     -2022     acgtgcctgcCTCCTCACTCTCCCTGGGTCccaaatccta     -1983     Human
                    -40       |         -20                                     
                                CCTCActct                                       
                                TFIII_Q6(-)0.9                                  
                                    actcTCCCTggg                                
                                    IK2_01(-)0.969                              


                                                                                                           PEA3_Q6(+)1                                   
                                                                                                           gCTTCCt                                       
                                                                                                           ELF1_Q6(-)1                                   
                                                                                                           gcTTCCTggttg                                  
                                                                                                         CMYB_01(+)0.989                                 
                                                                                                         ctgcttcctgGTTGAcag                              
                       |         -100      |         -80       |         -60       |         -40       |         -20                                     
Mouse     -2930     ctttgtgtttTAAGTTGGCATGGTCACTGTGTGACCTTTCCTTGATGGTGACGGGAGGGTGACACCCAGGAGGAAACCAGAACTCCTGCTTCCTGGTTGACAGgcactgccct     -2818     Mouse
                              ||| ||||| ||| || ||  ||||||| | | |||||||| || || ||| || |  |||||||| |||  ||  |||||||||||||||||                              
Human     -2180     cctctgacccTAACTTGGCCTGGGCATTGAATGACCTTCCTTCGATGGTGATGGAAGCGTGCCATCAGGGAGGAAAGCAGGGCTA-TGCTTCCTGGTTGACAGaagctgctcc     -2069     Human
                      |         -100      |         -80       |         -60       |         -40       |          -20                                     
                                                                                                        a tgcttcctgGTTGAcag                              
                                                                                                        C MYB_01(+)0.989                                 
                                                                                                           gcTTCCTggttg                                  
                                                                                                           ELF1_Q6(-)1                                   
                                                                                                           gCTTCCt                                       
                                                                                                           PEA3_Q6(+)1                                   


                                                   TEF1_Q6(-)0.972                                                                         
                                                   cATTTC                                                                                  
                             |         -80       |         -60       |         -40       |         -20                                     
Mouse     -3084     aagcaccctaAGATTTGAGTCATGAAAAAGTCATTTCGGTTCCTAGCCCCGACCACATTCCTGTTTCTAAACTGGACCTGAATGGCAGTcacaatcccc     -2986     Mouse
                              ||||||| |||  |||||  |||||||  | || | | ||  ||||||   ||| ||||| ||  |||||||| |||||                              
Human     -2336     tgatgtgaacAGATTTGGGTCTGGAAAAGATCATTTCAATCCCCAACTCCAGCCACATCTGTGTCTCTAACCTAAACCTGAATTGCAGTttcgacccca     -2238     Human
                             |         -80       |         -60       |         -40       |         -20                                     
                                                   cATTTC                                                                                  
                                                   TEF1_Q6(-)0.972                                                                         


                                                            GATA2_01(+)0.979                        
                                                            cttGATGAgg                              
                                                            GATA1_01(+)0.988                        
                                                            cttGATGAgg                              
                                                        SP1_01(+)0.912                              
                                                        caGGCTTgat                                  
                    -60       |         -40       |         -20                                     
Mouse     -3159     catggtaccaTCCCAAAGGCAAGGGAGAGAAGCTGCCAGGCTTGATGAGGcacggtgggg     -3100     Mouse
                              ||||||||| || |  |||   |||||||||||||| |||                              
Human     -2410     ggtgtcactgTCCCAAAGGTAAAGAGGAGCCACTGCCAGGCTTGATCAGGgttgggagga     -2351     Human
                    -60       |         -40       |         -20                                     
                                                        caGGCTTgat                                  
                                                        SP1_01(+)0.912                              
                                                            cttGATCAgg                              
                                                            GATA1_01(+)0.983                        
                                                            cttGATCAgg                              
                                                            GATA2_01(+)0.971                        


                                         AP2REP_01(-)0.907                          
                                         caCACAG                                    
                        -40       |         -20                                     
Mouse     -3214     caagccggatACAGAGCTGGGCACACAGCAGGGGctggtgaatg     -3171     Mouse
                              |||| ||||  ||||||| |||||                              
Human     -2562     aggacctgacACAGCGCTGAACACACAGTAGGGGttcggccagt     -2519     Human
                        -40       |         -20                                     
                                         caCACAG                                    
                                         AP2REP_01(-)0.907                          


                                   CRX_Q4(+)0.952                              
                                   tcctTAACCcatt                               
                             |         -20                                     
Mouse     -4396     tcttcttcacCCTTCTCCTTAACCCATTCctggcctcca     -4358     Mouse
                              |||| || |||||||||||                              
Human     -3405     ctgaccttgtCCTTGTCATTAACCCATTCaactatgttt     -3367     Human
                             |         -20                                     
                                   tcatTAACCcatt                               
                                   CRX_Q4(+)0.952                              


                                 HSF2_01(-)0.994                           
                                 tgcatATTCA                                
                         |         -20                                     
Mouse     -4589     tgagatgcacATTTGCATATTCAGGtcctctgtat     -4555     Mouse
                              |||||||| ||||||                              
Human     -3714     gcatcttaagATTTGCATCTTCAGGctcccagcat     -3680     Human
                         |         -20                                     
                                 tgcatCTTCA                                
                                 HSF2_01(-)0.992                           


                                                       EN1_01(+)     0.917                                                                                                                    
                                                       GTTCTtc                                                                                                                                
                                                     AP2REP_01(+     )0.918                                                                                                                   
                                                     CAGTTct                                                                                                                                  
                                              EN1_01(-)0.917                                                                                                                                  
                                              ggAGAAC                                                                                                                                         
                                             AR_Q2(+)1                                                                                                                                        
                                             aggagaaccaGTTCT                                                                                                                                  
                                             AR_Q2(+)1                                                                                                                                        
                                             aggagaaccaGTTCT                                                                                                                                  
                                             AR_Q2(+)1                                                                                                                                        
                                             aggagaaccaGTTCT                                                                                                                                  
                                             AR_Q2(+)1               EN1_01(-)0.917                                                                                                           
                                             aggagaaccaGTTCT         tgAGCAC                                                                                                                  
                                             AR_Q2(+)1        PA     X4_03(+)0.903                                                                                                            
                                             aggagaaccaGTTCT  ag     tgagCACCTa                                                                                                               
                        -140      |         -120      |              -100      |         -80       |         -60       |          -40       |         -20                                     
Mouse     -5470     cgtttgctggTCCCACCCCTGGTCCAGGAGAACCAGTTCTTCAG-----TGAGCACCTACCCAGAGTTATGCATCCAAGTTTGGGTCACAAACGGGGAGTG-TCCATTCATATCCGTATGCCTAATCCCATCCAAGTCCCcagcttcagt     -5327     Mouse
                              |||| |||||||||||||||||||||||||||||     |||||||||| | ||||| | || || | |||| ||||| |   ||||||||  ||||  | ||||  |||||| ||||| |||  |||||                              
Human     -4118     cctcactggcTCCCGCCCCTGGTCCAGGAGAACCAGTTCTTCAGCCCAATGAGCACCTATCAAGAGTCACGCGTCTACGTTTTGGTCATAGCTGGGGAGTGCCCCATCTACATCCTCATGCCTGATCCCGTCCCTGTCCCtgccccagcc     -3969     Human
                              -140      |         -120      |         -100      |         -80       |         -60       |         -40       |         -20                                     
                                             aggagaaccaGTTCT       aatgagCACCTa                                                                                                               
                                             AR_Q2(+)1             PAX4_03(+)0.903                                                                                                            
                                             aggagaaccaGTTCT         tgAGCAC                                                                                                                  
                                             AR_Q2(+)1               EN1_01(-)0.917                                                                                                           
                                             aggagaaccaGTTCT                                                                                                                                  
                                             AR_Q2(+)1                                                                                                                                        
                                             aggagaaccaGTTCT                                                                                                                                  
                                             AR_Q2(+)1                                                                                                                                        
                                             aggagaaccaGTTCT                                                                                                                                  
                                             AR_Q2(+)1                                                                                                                                        
                                              ggAGAAC                                                                                                                                         
                                              EN1_01(-)0.917                                                                                                                                  
                                                     CAGTTct                                                                                                                                  
                                                     AP2REP_01(+)0.918                                                                                                                        
                                                       GTTCTtc                                                                                                                                
                                                       EN1_01(+)0.917                                                                                                                         


                                                                  AP2REP_01(+)1                        
                                                                  CAGTGag                              
                       -60       |         -40       |         -20                                     
Mouse     -5594     cagcctttcaGGCTTGGGGTGAGGCAAGGTCTGGGGGGTGCCCCAACAGTGAGgacctagctc     -5532     Mouse
                              ||||||||||| ||  |||   ||||| | ||||| |||||||                              
Human     -4245     tgccttgcagGGCTTGGGGTGGGGTCAGGCACGGGGGATACCCCAGCAGTGAGaactcagctt     -4183     Human
                       -60       |         -40       |         -20                                     
                                                                  CAGTGag                              
                                                                  AP2REP_01(+)1                        


                                 GATA2_01(+)0.972                       
                                 tttGATTTtg                             
                                 GATA1_01(+)0.987                       
                                 tttGATTTtg                             
                              GFI1B_01(-)1                              
                              tgattTGATTtt                              
                      |         -20                                     
Mouse     -5659     gagacaggtaTGATTTGATTTTgtcctctttg     -5628     Mouse
                              ||||||||||||                              
Human     -4316     gggagtggcgTGATTTGATTTTtctttctctg     -4285     Human
                      |         -20                                     
                              tgattTGATTtt                              
                              GFI1B_01(-)1                              
                                 tttGATTTtt                             
                                 GATA1_01(+)0.987                       
                                 tttGATTTtt                             
                                 GATA2_01(+)0.972                       


                                MYOD_01(-)0.905                                                       
                                gggcACATGttc                                                          
                      -60       |         -40       |         -20                                     
Mouse     -5775     gttacaaatcAAGGGCACATGTTCCAGAAACAGAATGGAAGCCAAAGTGGCTacaacaagat     -5714     Mouse
                              |||| |||||||||  |  |||| | | | |||| |||||||                              
Human     -4798     aagggtcctgAAGGACACATGTTCTGGGTACAGCAAGAAGGCCAGAGTGGCTggaaaaaggt     -4737     Human
                      -60       |         -40       |         -20                                     
                                ggacACATGttc                                                          
                                MYOD_01(-)0.905                                                       


                                                                                                                       PAX4_03(+)0.903                            
                                                                                                                       aagacaCACCTg                               
                                                                                                                     PAX4_03(+)0.907                              
                                                                                                                     ggaagaCACACc                                 
                                                                                                                 SMAD4_Q6(+)0.99                                  
                                                                                                                 attgggaAGACAcac                                  
                                                                                                            MSX1_01(+)0.912                                       
                                                                                                            gatTTATTg                                             
                                                                                                      G   ATA2_01(+)0.972                                         
                                                                                                      g   gaGATTTat                                               
                                              IK2_01(+)0.969                                          G   ATA1_01(+)0.987                                         
                                              gagAGGGAagga                                            g   gaGATTTat                                               
                                             CKROX_Q2(-)1                                             C   RX_Q4(-)0.904                                           
                                             ggaGAGGGa                                                g   gagATTTAttgg                                            
                             |         -100      |         -80       |         -60       |         -40          |         -20                                     
Mouse     -6491     gagccctgcgAAATGCTCCTGAGCAGGAGAGGGAAGGACTAGGGTGGGTCACGGGAATCCGGTTCCTCAAAAAGCCAACTCTG---GAGATTTATTGGGAAGACACACCTGGcggtgtggag     -6373     Mouse
                              |||||| ||||||| ||||||||| |||| |||| ||||||  |||||| ||||   || |||| || ||  |   ||||||||||||| ||||||||||||                              
Human     -5904     ctatcctgaaAAATGCCCCTGAGCCGGAGAGGGAGGGACCAGGGCGGGTCATTGGAATCTGGTTTTCCAGAAAGGCAGCTTGGAAAGAGATTTATTGGGCAGACACACCTGGtacacttagg     -5783     Human
                      -120      |         -100      |         -80       |         -60       |         -40       |         -20                                     
                                             ggaGAGGGa                                                   agagATTTAttgg                                            
                                             CKROX_Q2(-)1                                                CRX_Q4(-)0.904                                           
                                              gagAGGGAggga                                               agaGATTTat                                               
                                              IK2_01(+)0.969                                             GATA1_01(+)0.987                                         
                                                                                                         agaGATTTat                                               
                                                                                                         GATA2_01(+)0.972                                         
                                                                                                            gatTTATTg                                             
                                                                                                            MSX1_01(+)0.912                                       
                                                                                                                 attgggcAGACAcac                                  
                                                                                                                 SMAD4_Q6(+)0.99                                  
                                                                                                                     ggcagaCACACc                                 
                                                                                                                     PAX4_03(+)0.907                              
                                                                                                                       cagacaCACCTg                               
                                                                                                                       PAX4_03(+)0.903                            


                                    SRF_Q6(-)0.948                               
                                    gccctctTGTGGcc                               
                     -40       |         -20                                     
Mouse     -6647     aagaaactctAGGGGTGCCCTCTTGTGGCCAgctgggctaa     -6607     Mouse
                              ||||| |||| ||||||||||                              
Human     -6606     agaaatactcAGGGGCGCCCCCTTGTGGCCAccaggggtga     -6566     Human
                     -40       |         -20                                     
                                    gccccctTGTGGcc                               
                                    SRF_Q6(-)0.948                               


                                   EN1_01(+)0.922                    
                                   GTGTTtg                           
                             -20                                     
Mouse     -6745     tactgcatagAAGAGGTGTttggagcata     -6717     Mouse
                              |||||||||                              
Human     -6713     cactgtgctaAAGAGGTGTgtttgcagat     -6685     Human
                             -20                                     
                                     GTGTTtg                         
                                     EN1_01(+)0.9                    


                              SP1_01(+)0.962                               
                              gtGGCTGagg                                   
                         |         -20                                     
Mouse     -7202     agggccttcgGTGGCTGAGGGCTTTagtaggctgc     -7168     Mouse
                              ||||||| |||||||                              
Human     -7505     agagcttcacGTGGCTGGGGGCTTTgcgggctgca     -7471     Human
                         |         -20                                     
                              gtGGCTGggg                                   
                              SP1_01(+)0.962                               
