# Supplementary material for: Transcriptional double-autorepression feedforward circuits act for multicellularity and nervous system development
Source: BMC Genomics. 2011 May 11;12:228. doi: 10.1186/1471-2164-12-228 (PMC3116505; doi:10.1186/1471-2164-12-228)
Supplement: Additional file 4 — Alignments of conserved blocks for 5169 human-mouse orthologs with conserved TFBSs. The location and motif information for 386237 TFBSs are displayed in a character-based alignment-embedded layout. Each file name stands for a gene symbol and the file contains the alignments of conserved blocks with TFBS information for the corresponding gene. Each alignment is not interleaved. The graphical alignments with TFBS information for the 5169 human-mouse ortholog pairs are provided in a browsable format at our website http://genet.med.kagawa-u.ac.jp/pub/HMO_5169/List.htm, together with the character-based alignments with TFBSs and raw sequences contained in Additional files 4 and 2 respectively. [file 1471-2164-12-228-S4.ZIP › Additional_file_4/Text-based_Alignments/ALOX5AP.aln.txt]

---------- ALOX5AP ----------

                               PEA3_Q6(+)1                                 
                               aCTTCCc                                     
                               LRF_Q2(+)0.911                              
                               acttCCCCT                                   
                              NKX25_01(-)1                                 
                              CACTTcc                                      
                              LRF_Q2(+)0.952                               
                              cactTCCCC                                    
                              IK2_01(-)0.956                               
                              cactTCCCCttt                                 
                         |         -20                                     
Mouse     -84       cacagcctggCACTTCCCCTTTCTGcgcaggaagg       -50     Mouse
                              ||||||||||| |||                              
Human     -85       tgcaagctctCACTTCCCCTTCCTGtacagggcag       -51     Human
                         |         -20                                     
                              cactTCCCCttc                                 
                              IK2_01(-)0.956                               
                              cactTCCCC                                    
                              LRF_Q2(+)0.952                               
                              CACTTcc                                      
                              NKX25_01(-)1                                 
                               acttCCCCT                                   
                               LRF_Q2(+)0.911                              
                               aCTTCCc                                     
                               PEA3_Q6(+)1                                 


                                    EN1_01(+)0.917                        
                                    GTGCTgg                               
                                  AP2REP_01(+)0.907                       
                                  CTGTGct                                 
                        |         -20                                     
Mouse     -139      ggagcactgaGTGGCTGTGCTGGGgacctttgga      -106     Mouse
                              ||| ||||||||||                              
Human     -366      agattctctgGTGCCTGTGCTGGGctcgtgctgg      -333     Human
                        |         -20                                     
                                  CTGTGct                                 
                                  AP2REP_01(+)0.907                       
                                    GTGCTgg                               
                                    EN1_01(+)0.917                        


                             HFH3_01(+)0.931                                     
                             tatTCTTTggttt                                       
                     -40       |         -20                                     
Mouse     -1496     cttttgatgtATTCTTTGGTTTAGTTTTAATctttagctga     -1456     Mouse
                              |||||||||||| |||| |||                              
Human     -864      ttttacctgaATTCTTTGGTTTGGTTTGAATtctttggttt      -824     Human
                     -40       |         -20                                     
                             aatTCTTTggttt                                       
                             HFH3_01(+)0.931                                     


                              HSF2_01(+)0.997                           
                              AGAACagtca                                
                      |         -20                                     
Mouse     -1561     ggcctctgaaAGAACAGTCAGTgctcttaact     -1530     Mouse
                              |||| |||||||                              
Human     -934      cgattgcctcAGAAAAGTCAGTtccctttggg      -903     Human
                      |         -20                                     
                              AGAAAagtca                                
                              HSF2_01(+)0.996                           


                                 TFIII_Q6(-)0.919                       
                                 CCTGCtgcc                              
                      |         -20                                     
Mouse     -2653     gacgatgtggCTCCCTGCTGCCgacaatgaca     -2622     Mouse
                              ||||||||||||                              
Human     -1227     agatgcagccCTCCCTGCTGCCactagttaca     -1196     Human
                      |         -20                                     
                                 CCTGCtgcc                              
                                 TFIII_Q6(-)0.919                       


                              GATA2_01(-)0.972                                                                           
                              acAAATCttg                                                                                 
                              GATA1_01(-)0.987                                                                           
                              acAAATCttg                                                                                 
                              GATA2_01(-)0.972                                                                           
                              acAAATCttg                                                                                 
                              GATA1_01(-)0.987                                                                           
                              acAAATCttg                                                                                 
                     -80       |         -60       |         -40       |         -20                                     
Mouse     -3287     tgacacacacACAAATCTTGCTGGTGTTGAGCCCATAACCAAGTGTGTTGTCACTCTGTGATTGCTAATTTatgtataagc     -3207     Mouse
                              |||||||||||  ||| ||||||| |||||||   |||  | |||||||| | | ||||||                              
Human     -2103     aggtgaatatACAAATCTTGCAAGTGCTGAGCCC-TAACCAATCTTGTAATAACTCTGTGGTAGTTAATTTtatgtcaaat     -2024     Human
                    -80       |         -60       |          -40       |         -20                                     
                              acAAATCttg                 acCAATCttg                                                      
                              GATA1_01(-)0.987           GATA1_01(-)0.997                                                
                              acAAATCttg                 acCAATCttg                                                      
                              GATA2_01(-)0.972           GATA2_01(-)0.979                                                


                                          EN1_01(+)0.917                       
                                          GTTCTtt                              
                             |         -20                                     
Mouse     -3602     tacaaggttcAACCCCATTTCTGTTCTTTataacgctca     -3564     Mouse
                              |||| ||| ||||||||||                              
Human     -2387     tccaaggcctAACCACATCTCTGTTCTTTtcaacttcag     -2349     Human
                             |         -20                                     
                                          GTTCTtt                              
                                          EN1_01(+)0.917                       


                                          AP2REP_01(-)0                    
                                          aaAACTG                          
                                EN1_01(-)0.922                             
                                taAAAAC                                    
                         |         -20                                     
Mouse     -5345     tacagaaacgTTTAAAAACCGGAAAactggcaggc     -5311     Mouse
                              ||||||||| |||||                              
Human     -3198     gagaaacttcTTTAAAAACTGGAAAttttaatctg     -3164     Human
                         |         -20                                     
                                taAAAAC                                    
                                EN1_01(-)0.922                             
                                  aaAACTG                                  
                                  AP2REP_01(-)0.918                        


                                                                                                                            MSX1_01(+)0.908                                                                                          
                                                                                                                            atcTTAATg                                                                                                
                                                                                                                            IPF1_Q4(+)1                                                                                              
                                                                                                                            atctTAATGtgc                                                                                             
                                                                                                                            CRX_Q4(+)0.952                                                                                           
                                                                                                                            atctTAATGtgcg                                                                                            
                                                                       TEF1_Q6(-)0.972                                    YY1_01(-)0.902                                                                                             
                                                                       cATTTC                                             gaatcttaATGTGcgct                                                                                          
                                                                      CEBPB_01(-)0.996                                   CRX_Q4(-)0.904                                  EN1_01(-)0.922                                              
                                                                      gcATTTCcagaggc                                     agaaTCTTAatgt                                   ttAACAC                                                     
                                                                    HSF2_01(-)0.995                                     GATA2_01(-)0.974                              CRX_Q4(+)0.9                                                   
                                                                    tggcaTTTCC                                          caGAATCtta                                    ctatTAACAcact                                                  
                                                                    CREL_01(+)1 PAX4_03(+)0.903                         GATA1_01(-)0.99     CRX_Q4(-)0.904         CRX_Q4(-)0.948        P300_01(+)1                                 
                                                                    tggcaTTTCC  aggcttCACCTc                            caGAATCtta          tgtgATTTAatgg          tggcTATTAacac         gggtGGAGTggact                              
                             -180      |         -160      |         -140      |         -120      |         -100      |         -80       |         -60       |         -40       |         -20                                     
Mouse     -5822     gcatccctgcCTTTTTGTTCCGTCTCAGCAGCTCTATATTGAGATAAATGGCATTTCCAGAGGCTTCACCTCTGGTAAGTGCTCCTCTGCCGCCCGCAGCCAGAATCTTAATGTGCGCTCTGTGATTTAATGGCTATGTAGGCTGGCTATTAACACACTCTTCTTGGGTGGAGTGGACTtatgtctcta     -5634     Mouse
                              |||||||||| |||||||||||||| |||| |||| ||||||||||||| |||||||||||||| |||||| |||||||| ||  ||||||||||||||||||||||| |||| ||||||||||  | |     |||||||||||| ||||||| ||||| ||||||||                              
Human     -3681     tgccccttgtCTTTTTGTTCTGTCTCAGCAGCTCTCTATTAAGATGAATGGCATTTCCAAAGGCTTCACCTCTGATAAGTGTTCCTCTGCAGCT-GCAGCCAGAATCTTAATGTGCGCGCTGTAATTTAATGGCCGTCT----CGGCTATTAACACGCTCTTCTCGGGTGAAGTGGACTccctccatcc     -3498     Human
                        -180      |         -160      |         -140      |         -120      |         -100       |         -80       |         -60       |             -40       |         -20                                     
                                                                    tggcaTTTCC  aggcttCACCTc                            caGAATCtta          tgtaATTTAatgg          cggcTATTAacac         gggtGAAGTggact                              
                                                                    CREL_01(+)1 PAX4_03(+)0.903                         GATA1_01(-)0.99     CRX_Q4(-)0.904         CRX_Q4(-)0.948        P300_01(+)0.95                              
                                                                    tggcaTTTCC                                          caGAATCtta                                    ctatTAACAcgct                                                  
                                                                    HSF2_01(-)0.995                                     GATA2_01(-)0.974                              CRX_Q4(+)0.9                                                   
                                                                      gcATTTCcaaaggc                                     agaaTCTTAatgt                                   ttAACAC                                                     
                                                                      CEBPB_01(-)0.996                                   CRX_Q4(-)0.904                                  EN1_01(-)0.922                                              
                                                                       cATTTC                                             gaatcttaATGTGcgcg                                                                                          
                                                                       TEF1_Q6(-)0.972                                    YY1_01(-)0.902                                                                                             
                                                                                                                            atctTAATGtgcg                                                                                            
                                                                                                                            CRX_Q4(+)0.952                                                                                           
                                                                                                                            atctTAATGtgc                                                                                             
                                                                                                                            IPF1_Q4(+)1                                                                                              
                                                                                                                            atcTTAATg                                                                                                
                                                                                                                            MSX1_01(+)0.908                                                                                          


                              AP2REP_01(+)0.932                        
                              CAGTAca                                  
                     |         -20                                     
Mouse     -5932     aggcgcgcttCAGTACAGACTgcgcaagagc     -5902     Mouse
                              |||||||||||                              
Human     -3827     gtacaatgccCAGTACAGACTaggtccccac     -3797     Human
                     |         -20                                     
                              CAGTAca                                  
                              AP2REP_01(+)0.932                        


                              S8_01(-)1                                                
                              gggaTAATTtgtccct                                         
                              CRX_Q4(+)0.955                                           
                              gggaTAATTtgtc                                            
                           -40       |         -20                                     
Mouse     -6040     gtccctgggaGGGATAATTTGTCCCTTGGAGGGCTGCggggaacggc     -5994     Mouse
                              ||| ||||||||||||  ||||| |||                              
Human     -3890     caatgggaggGGGGTAATTTGTCCCTCAGAGGGTTGCactgaggggc     -3844     Human
                           -40       |         -20                                     
                              ggggTAATTtgtc                                            
                              CRX_Q4(+)0.955                                           
                              ggggTAATTtgtccct                                         
                              S8_01(-)1                                                


                               HSF2_01(+)0.996                           
                               AGAAAgacca                                
                       |         -20                                     
Mouse     -6754     agcatagattCAGAAAGACCAGGaactctcatg     -6722     Mouse
                              ||||| |||||||                              
Human     -4384     ggtacaaatgCAGAAGGACCAGGgagcccaggt     -4352     Human
                       |         -20                                     
                               AGAAGgacca                                
                               HSF2_01(+)0.998                           


                              GATA2_01(-)0.974                                
                              aaGAATCtct                                      
                              GATA1_01(-)0.99                                 
                              aaGAATCtct                                      
                            |         -20                                     
Mouse     -6826     tccttttaaaAAGAATCTCTCTTCAGGGgctgagaggc     -6789     Mouse
                              ||||||||||||||||||                              
Human     -4457     tttcctttctAAGAATCTCTCTTCAGGGctgaggggcc     -4420     Human
                            |         -20                                     
                              aaGAATCtct                                      
                              GATA1_01(-)0.99                                 
                              aaGAATCtct                                      
                              GATA2_01(-)0.974                                


                                                                                                                   HSF2_01(+)0.994                                                                         
                                                                                                                   TGAATgtgct                                                                              
                                                                                                                  POU1F1_Q6(+)1                                                                            
                                                                                                                  aTGAATgtgc                                                                               
                                                                                                              YY1_01(-)0.902                                                                               
                                                                                                              attaatgaATGTGctaa                                                                            
                                                                                                            MSX1_01(+)0.908                                                                                
                                                                                                            taaTTAATg                                                                                      
                                              MYOGENIN_Q6(-)1                                               IPF1_Q4(+)1                                                                                    
                                              cAGCTGtc                                                      taatTAATGaat                                                                                   
                                            MYOGENIN_Q6(+)1                                                 CRX_Q4(+)0.952                                                                                 
                                            ccCAGCTg                                                        taatTAATGaatg                                                                                  
                                           MYOD_01(-)0.905                                                YY1_01(-)0.922                                                                                   
                                           ccccAGCTGtct                                                   tctaattaATGAAtgtg                                                                                
                                           MYOD_01(+)0.905                                               CRX_Q4(-)0.955                                                                                    
                                           cccCAGCTgtct                                                  ctctAATTAatga                                                                                     
                                          E47_01(+)0.943                                                S8_01(-)1        CRX_Q4(-)0.955                                                                    
                                          gcccCAGCTgtcttg                                               actcTAATTaatgaat tgctAATTAtcct                                                                     
                                         E47_01(-)0.943                                               TST1_01(-)0.902 S8_01(+)1                                                                            
                                         ggccccAGCTGtctt                                              gcactctAATTAatg atgtgctAATTAtcct                                                                     
                                       LRF_Q2(+)0.923                                AP2REP_01(+)0.918  CRX_Q4(+)0.955  EN1_01(+)0.917                                                                     
                                       ttggCCCCA                                     CAGTCaa            actcTAATTaatg   GTGCTaa                                                                            
                                      LRF_Q2(+)0.943                             AP2REP_01(-)0.907    S8_01(+)1         CRX_Q4(+)0.955                                                                     
                                      cttgGCCCC                                  ttCACAG              gcactctAATTAatga  gtgcTAATTatcc                                                                      
                       -160      |         -140      |         -120      |         -100      |         -80       |         -60       |         -40       |         -20                                     
Mouse     -7145     ctctctctcaAGTCACCGCTTGGCCCCAGCTGTCTTGCTCTCTGTTGACAAACGGTCGTCCTTCACAGTCAAACCACTAAGAGCACTCTAATTAATGAATGTGCTAATTATCCTGCCCAACTCTCAGGACATTTGTCTAAGTGACCTGTCACAaggagtgacg     -6983     Mouse
                              |||||| ||||||||||||||||| || |||||||||||||| ||| ||||||||||||||||| ||||| || ||||||||||||||||||||||||||| ||  || |||| ||| | |||||||||| | ||||||||||                              
Human     -4787     tgcccccctgAGTCACTGCTTGGCCCCAGCTGTCCTGATCTCTGTTGACAAATGGTTGTCCTTCACAGTCAAACTACTAACAGTACTCTAATTAATGAATGTGCTAATTATTCTTGCCTACTCCCAGCATATTTGTCTAACTAACCTGTCACAcacagatcag     -4625     Human
                       -160      |         -140      |         -120      |         -100      |         -80       |         -60       |         -40       |         -20                                     
                                      cttgGCCCC                                  ttCACAG              gtactctAATTAatga  gtgcTAATTattc                                                                      
                                      LRF_Q2(+)0.943                             AP2REP_01(-)0.907    S8_01(+)1         CRX_Q4(+)0.955                                                                     
                                       ttggCCCCA                                     CAGTCaa            actcTAATTaatg   GTGCTaa                                                                            
                                       LRF_Q2(+)0.923                                AP2REP_01(+)0.918  CRX_Q4(+)0.955  EN1_01(+)0.917                                                                     
                                         ggccccAGCTGtcct                                              gtactctAATTAatg atgtgctAATTAttct                                                                     
                                         E47_01(-)0.943                                               TST1_01(-)0.902 S8_01(+)1                                                                            
                                          gcccCAGCTgtcctg                                               actcTAATTaatgaat tgctAATTAttct                                                                     
                                          E47_01(+)0.943                                                S8_01(-)1        CRX_Q4(-)0.955                                                                    
                                           cccCAGCTgtcc                                                  ctctAATTAatga                                                                                     
                                           MYOD_01(+)0.905                                               CRX_Q4(-)0.955                                                                                    
                                           ccccAGCTGtcc                                                   tctaattaATGAAtgtg                                                                                
                                           MYOD_01(-)0.905                                                YY1_01(-)0.922                                                                                   
                                            ccCAGCTg                                                        taatTAATGaatg                                                                                  
                                            MYOGENIN_Q6(+)1                                                 CRX_Q4(+)0.952                                                                                 
                                              cAGCTGtc                                                      taatTAATGaat                                                                                   
                                              MYOGENIN_Q6(-)1                                               IPF1_Q4(+)1                                                                                    
                                                                                                            taaTTAATg                                                                                      
                                                                                                            MSX1_01(+)0.908                                                                                
                                                                                                              attaatgaATGTGctaa                                                                            
                                                                                                              YY1_01(-)0.902                                                                               
                                                                                                                  aTGAATgtgc                                                                               
                                                                                                                  POU1F1_Q6(+)1                                                                            
                                                                                                                   TGAATgtgct                                                                              
                                                                                                                   HSF2_01(+)0.994                                                                         


                                 POU1F1_Q6(+)1                          
                                 cTGAATattt                             
                      |         -20                                     
Mouse     -7554     gattagtaccGGTCTGAATATTtgtctgagca     -7523     Mouse
                              ||||||||||||                              
Human     -5179     gctcaatattGGTCTGAATATTctttagactg     -5148     Human
                      |         -20                                     
                                 cTGAATattc                             
                                 POU1F1_Q6(+)1                          


                              TEF1_Q6(+)0.915                                                      
                              GGCATg                                                               
                             MYOD_01(+)0.905                                                       
                             gggCATGTgaca                                                          
                            SP1_01(+)0.921                                                         
                            tgGGCATgtg                                                             
                             |         -40       |         -20                                     
Mouse     -7626     taaagctatgGGCATGTGACATTCAGGACAAAATATGCCTGGTCTCTGTctgtctgtct     -7568     Mouse
                              ||||||||||||   | ||| |  |||||||||||||||                              
Human     -5247     agacaccattGGCATGTGACATCTGGAACAGACCATGCCTGGTCTCTGTtcgtatcact     -5189     Human
                             |         -40       |         -20                                     
                            ttGGCATgtg                                                             
                            SP1_01(+)0.921                                                         
                             tggCATGTgaca                                                          
                             MYOD_01(+)0.905                                                       
                              GGCATg                                                               
                              TEF1_Q6(+)0.915                                                      


                                  IRF1_Q6(+)0.975                      
                                  ttCATTT                              
                     |         -20                                     
Mouse     -7653     caccacctagTTGCTTCATTTgctttttaaa     -7623     Mouse
                              |||||||||||                              
Human     -5682     catgggtcatTTGCTTCATTTacgtacaaat     -5652     Human
                     |         -20                                     
                                  ttCATTT                              
                                  IRF1_Q6(+)0.975                      


                                     TEF1_Q6(+)0.915                            
                                     GGCATg                                     
                    -40       |         -20                                     
Mouse     -7682     tgaatgctaaGATTAAAGGCATGTGCCACCaccacctagt     -7643     Mouse
                              ||||| ||||||| ||||||                              
Human     -5770     acagttttgtGATTATAGGCATGAGCCACCgtgcccggcc     -5731     Human
                    -40       |         -20                                     
                                     GGCATg                                     
                                     TEF1_Q6(+)0.915                            


                                 PEA3_Q6(+)0.937                       
                                 gCCTCCt                               
                            SP1_01(-)0.972                             
                            tttCTGCCtc                                 
                     |         -20                                     
Mouse     -7701     tccatctgttTCTGCCTCCTGaatgctaaga     -7671     Mouse
                              |||||||||||                              
Human     -5956     cactgcaatcTCTGCCTCCTGggttcaagtg     -5926     Human
                     |         -20                                     
                            tctCTGCCtc                                 
                            SP1_01(-)0.972                             
                                 gCCTCCt                               
                                 PEA3_Q6(+)0.937                       
