# Supplementary material for: Transcriptional double-autorepression feedforward circuits act for multicellularity and nervous system development
Source: BMC Genomics. 2011 May 11;12:228. doi: 10.1186/1471-2164-12-228 (PMC3116505; doi:10.1186/1471-2164-12-228)
Supplement: Additional file 4 — Alignments of conserved blocks for 5169 human-mouse orthologs with conserved TFBSs. The location and motif information for 386237 TFBSs are displayed in a character-based alignment-embedded layout. Each file name stands for a gene symbol and the file contains the alignments of conserved blocks with TFBS information for the corresponding gene. Each alignment is not interleaved. The graphical alignments with TFBS information for the 5169 human-mouse ortholog pairs are provided in a browsable format at our website http://genet.med.kagawa-u.ac.jp/pub/HMO_5169/List.htm, together with the character-based alignments with TFBSs and raw sequences contained in Additional files 4 and 2 respectively. [file 1471-2164-12-228-S4.ZIP › Additional_file_4/Text-based_Alignments/ALPI.aln.txt]

---------- ALPI ----------

                                                                                    SP1_01(+)0.972                       
                                                                                    caGGCAGact                           
                     -80       |         -60       |         -40       |         -20                                     
Mouse     -130      tatatctagaGGAGGGACAAGGACCCTTTATAGCCAGGGACAAAGTCCATCTCTGATTTGAGCCCAGGCAGactaagcagg       -50     Mouse
                              ||||||||  ||| | |||| |||||||| ||||||||  | ||||||| | |||||||||                              
Human     -131      aggggtgtggGGAGGGACGTGGAGCATTTACAGCCAGGGGCAAAGTCCTCCCCTGATTTAAACCCAGGCAGcctgcgctgc       -51     Human
                     -80       |         -60       |         -40       |         -20                                     
                                                                                    caGGCAGcct                           
                                                                                    SP1_01(+)0.972                       


                               SF1_Q6(+)1                             
                               acaCCTTG                               
                              -20                                     
Mouse     -200      ctggcccagcCACACCTTGAgagccagagc      -171     Mouse
                              ||||||||||                              
Human     -272      cacctctcttCACACCTTGAatgaggtgaa      -243     Human
                              -20                                     
                               acaCCTTG                               
                               SF1_Q6(+)1                             


                                EN1_01(+)0.917                         
                                GTTCTga                                
                     |         -20                                     
Mouse     -2191     gctttcaaggGGGTTCTGAGGttgctaggtg     -2161     Mouse
                              |||||||||||                              
Human     -1333     gaggtcccctGGGTTCTGAGGgccaagcctg     -1303     Human
                     |         -20                                     
                                GTTCTga                                
                                EN1_01(+)0.917                         


                                                              HSF2_01(-)0.995                          
                                                              agaatTTTCC                               
                                                              HSF2_01(+)1                              
                                                              AGAATtttcc                               
                                                              CREL_01(+)1                              
                                                              agaatTTTCC                               
                       -60       |         -40       |         -20                                     
Mouse     -3591     ttagggcttgCCCAGTAGCTAGTCATCTCTGACCTTTAGTCAAGAATTTTCCTttcccaacac     -3529     Mouse
                              |||| |||  ||||  ||||||| || || ||||||| |||||                              
Human     -1602     attgaggagaCCCATTAGTGAGTCTCCTCTGACTTTCAGCCAAGAATGTTCCTaactcagcaa     -1540     Human
                       -60       |         -40       |         -20                                     
                                                              agaatGTTCC                               
                                                              CREL_01(+)0.952                          
                                                              AGAATgttcc                               
                                                              HSF2_01(+)1                              
                                                              agaatGTTCC                               
                                                              HSF2_01(-)0.996                          


                              MSX1_01(+)1                             
                              aatTAATTg                               
                              -20                                     
Mouse     -3611     atataaacctAATTAATTGAttagggcttg     -3582     Mouse
                              ||||||||||                              
Human     -1617     tcaatcaatcAATTAATTGAggagacccat     -1588     Human
                              -20                                     
                              aatTAATTg                               
                              MSX1_01(+)1                             


                                    LRF_Q2(+)0.904                              
                                    ccacACCCA                                   
                                 PAX4_03(+)1                                    
                                 ccaccaCACCCa                                   
                                 EN1_01(-)0.926                                 
                                 ccACCAC                                        
                               PAX4_03(+)0.907                                  
                               tgccacCACACc                                     
                             HES1_Q2(-)0.968                                    
                             aatgcCACCAcaccc                                    
                    -40       |         -20                                     
Mouse     -6363     ctggaatttaATGCCACCACACCCATCTAActtgaagtta     -6324     Mouse
                              ||||||||||||||| ||||                              
Human     -1889     ctacaggtgcATGCCACCACACCCAGCTAAttttttgtat     -1850     Human
                    -40       |         -20                                     
                             catgcCACCAcaccc                                    
                             HES1_Q2(-)0.968                                    
                               tgccacCACACc                                     
                               PAX4_03(+)0.907                                  
                                 ccACCAC                                        
                                 EN1_01(-)0.926                                 
                                 ccaccaCACCCa                                   
                                 PAX4_03(+)1                                    
                                    ccacACCCA                                   
                                    LRF_Q2(+)0.904                              


                                        SP1_01(-)0.972                          
                                        cctCTGCCtc                              
                                  SP1_01(-)0.972                                
                                  cacCTGCCtc                                    
                    -40       |         -20                                     
Mouse     -6405     agctcacagaGATCCACCTGCCTCTGCCTCtgccccctga     -6366     Mouse
                              ||||| |||||||| |||||                              
Human     -4944     ctgaccttgtGATCCGCCTGCCTCAGCCTCccaaagtgct     -4905     Human
                    -40       |         -20                                     
                                  cgcCTGCCtc                                    
                                  SP1_01(-)0.972                                
                                        cctCAGCCtc                              
                                        SP1_01(-)0.962                          


                                 IRF1_Q6(+)0.975                      
                                 atCATTT                              
                             GATA2_01(-)0.972                         
                             caAAATCatt                               
                             GATA1_01(-)0.987                         
                             caAAATCatt                               
                              -20                                     
Mouse     -6569     ttcatatttcAAAATCATTTacacaaaatg     -6540     Mouse
                              ||||||||||                              
Human     -5233     taacagatagAAAATCATTTgagggggaaa     -5204     Human
                              -20                                     
                             gaAAATCatt                               
                             GATA1_01(-)0.987                         
                             gaAAATCatt                               
                             GATA2_01(-)0.972                         
                                 atCATTT                              
                                 IRF1_Q6(+)0.975                      


                              TEF1_Q6(+)0.972                        
                              GGGATg                                 
                              PEA3_Q6(-)1                            
                              gGGATGg                                
                             GATA2_01(+)0.987                        
                             aggGATGGga                              
                             GATA1_01(+)1                            
                             aggGATGGga                              
                             -20                                     
Mouse     -7512     ttatatcacaGGGATGGGAgggtcactgc     -7484     Mouse
                              |||||||||                              
Human     -5817     aatggcagtcGGGATGGGAattgggaggg     -5789     Human
                             -20                                     
                             cggGATGGga                              
                             GATA1_01(+)1                            
                             cggGATGGga                              
                             GATA2_01(+)0.987                        
                              gGGATGg                                
                              PEA3_Q6(-)1                            
                              GGGATg                                 
                              TEF1_Q6(+)0.972                        


                                    AP2REP_01(+)1                        
                                    CAGTGca                              
                       |         -20                                     
Mouse     -7687     atccacaatcAGGGCACAGTGCAtctagatgct     -7655     Mouse
                              |||| ||||||||                              
Human     -6032     aagggctgagAGGGGACAGTGCAgatgtccaga     -6000     Human
                       |         -20                                     
                                    CAGTGca                              
                                    AP2REP_01(+)1                        
