# Supplementary material for: Transcriptional double-autorepression feedforward circuits act for multicellularity and nervous system development
Source: BMC Genomics. 2011 May 11;12:228. doi: 10.1186/1471-2164-12-228 (PMC3116505; doi:10.1186/1471-2164-12-228)
Supplement: Additional file 4 — Alignments of conserved blocks for 5169 human-mouse orthologs with conserved TFBSs. The location and motif information for 386237 TFBSs are displayed in a character-based alignment-embedded layout. Each file name stands for a gene symbol and the file contains the alignments of conserved blocks with TFBS information for the corresponding gene. Each alignment is not interleaved. The graphical alignments with TFBS information for the 5169 human-mouse ortholog pairs are provided in a browsable format at our website http://genet.med.kagawa-u.ac.jp/pub/HMO_5169/List.htm, together with the character-based alignments with TFBSs and raw sequences contained in Additional files 4 and 2 respectively. [file 1471-2164-12-228-S4.ZIP › Additional_file_4/Text-based_Alignments/ALPK2.aln.txt]

---------- ALPK2 ----------

                                 GATA2_01(-)0.974                       
                                 aaGGATCcat                             
                                 GATA2_01(+)0.974                       
                                 aagGATCCat                             
                                 GATA1_01(-)0.988                       
                                 aaGGATCcat                             
                                 GATA1_01(+)0.988                       
                                 aagGATCCat                             
                               HSF2_01(+)0.998                          
                               AGAAGgatcc                               
                      |         -20                                     
Mouse     -1930     gcaaggttttCAGAAGGATCCAtgtagggagt     -1899     Mouse
                              ||||||||||||                              
Human     -216      ccccgaaataCAGAAGGATCCAgcccacctac      -185     Human
                      |         -20                                     
                               AGAAGgatcc                               
                               HSF2_01(+)0.998                          
                                 aagGATCCag                             
                                 GATA1_01(+)0.988                       
                                 aaGGATCcag                             
                                 GATA1_01(-)0.988                       
                                 aagGATCCag                             
                                 GATA2_01(+)0.974                       
                                 aaGGATCcag                             
                                 GATA2_01(-)0.974                       


                                 LRF_Q2(-)0.923                         
                                 TGGGGtctg                              
                      |         -20                                     
Mouse     -2539     tggggcacacCTCTGGGGTCTGaaaggtgact     -2508     Mouse
                              ||||||||||||                              
Human     -402      actctgggtgCTCTGGGGTCTGcctaggacaa      -371     Human
                      |         -20                                     
                                 TGGGGtctg                              
                                 LRF_Q2(-)0.923                         


                           PAX4_03(+)0.903                             
                           gtaagcCACCAt                                
                     |         -20                                     
Mouse     -2832     aatggttgtaAGCCACCATGCagatgctggg     -2802     Mouse
                              |||||||||||                              
Human     -1642     gagaggcgtgAGCCACCATGCcgggccaggt     -1612     Human
                     |         -20                                     
                           gtgagcCACCAt                                
                           PAX4_03(+)0.903                             


                                                               EN1_01(-)1                            
                                                               ggATTAC                               
                                                             GATA2_01(+)0.971                        
                                                             tagGATTAca                              
                                      TFIII_Q6(-)0.919       GATA1_01(+)0.985                        
                                      CCTGCctca              tagGATTAca                              
                                    SP1_01(-)0.972          PITX2_Q2(-)1                             
                                    ttcCTGCCtc              ctagGATTAca                              
                    -60       |         -40       |          -20                                     
Mouse     -3516     ctttcaacctGCAATCTTCCTGCCTCACCCTCCAGAAT-GCTAGGATTACAcgtgtgtgcc     -3457     Mouse
                              |||||  |||||||||| ||||| || | ||| ||||||||                              
Human     -1822     cccggttcaaGCAATTCTCCTGCCTCAGCCTCCTGAGTAGCTGGGATTACAggaacgagtc     -1762     Human
                     -60       |         -40       |         -20                                     
                                    ctcCTGCCtc              ctggGATTAca                              
                                    SP1_01(-)0.972          PITX2_Q2(-)1                             
                                      CCTGCctca              tggGATTAca                              
                                      TFIII_Q6(-)0.919       GATA1_01(+)0.985                        
                                                             tggGATTAca                              
                                                             GATA2_01(+)0.971                        
                                                               ggATTAC                               
                                                               EN1_01(-)1                            


                               PEA3_Q6(+)1                              
                               gCATCCa                                  
                      |         -20                                     
Mouse     -3889     ttaacgtagaAGCATCCAACAAacactggtat     -3858     Mouse
                              |||||||| |||                              
Human     -2047     ctccaagggcAGCATCCACCAAgcaaggtggg     -2016     Human
                      |         -20                                     
                               gCATCCa                                  
                               PEA3_Q6(+)1                              


                                 EN1_01(+)0.922                         
                                 GTTTTct                                
                               AP2REP_01(+)0.918                        
                               CAGTTtt                                  
                      |         -20                                     
Mouse     -4173     tctctgaatgGCAGTTTTCTCTaagcatacac     -4142     Mouse
                              ||||||||||||                              
Human     -2410     ccacacccaaGCAGTTTTCTCTcttttcagtg     -2379     Human
                      |         -20                                     
                               CAGTTtt                                  
                               AP2REP_01(+)0.918                        
                                 GTTTTct                                
                                 EN1_01(+)0.922                         


                                IRF1_Q6(+)0.98                        
                                ttCAGTT                               
                              -20                                     
Mouse     -4351     tcctgggctcTCTTCAGTTCtttacataat     -4322     Mouse
                              ||||||||||                              
Human     -2509     ttctgaaaaaTCTTCAGTTCagcctctctt     -2480     Human
                              -20                                     
                                ttCAGTT                               
                                IRF1_Q6(+)0.98                        


                                         PITX2_Q2(+)1                                                  
                                         ttTAATCccag                                                   
                                         GATA2_01(-)0 .971                                             
                                         ttTAATCcca                                                    
                                         GATA1_01(-)0 .985                                             
                                         ttTAATCcca                                                    
                                       CRX_Q4(+)1                                                      
                                       ccttTAATCccag                                                   
                                 SP1_01(-)0.949                                                        
                                 tgcACGCCtt                                                            
                                WHN_B(+)0.967                                                          
                                gtgCACGCctt                                                            
                             PAX4_03(-)0.903                SP1_01(+)0.972                             
                             aTGGTGcacgcc                   gaGGCAGagg                                 
                      -60       |         -40       |          -20                                     
Mouse     -4878     caagcaatcaTGGTGCACGCCTTTAATCCCAGC-ACTTGGGAGGCAGAGGCAGttggatctct     -4817     Mouse
                              |||||||||||| |||||||||| |||  |||||| |||||||                              
Human     -5552     cctggcgtggTGGTGCACGCCTGTAATCCCAGCTACTCAGGAGGCTGAGGCAGgagaatcgct     -5490     Human
                       -60       |         -40       |         -20                                     
                             gTGGTGcacgcc                   gaGGCTGagg                                 
                             PAX4_03(-)0.903                SP1_01(+)0.962                             
                                gtgCACGCctg                                                            
                                WHN_B(+)0.967                                                          
                                 tgcACGCCtg                                                            
                                 SP1_01(-)0.949                                                        
                                       cctgTAATCccag                                                   
                                       CRX_Q4(+)1                                                      
                                         tgTAATCcca                                                    
                                         GATA1_01(-)0.985                                              
                                         tgTAATCcca                                                    
                                         GATA2_01(-)0.971                                              
                                         tgTAATCccag                                                   
                                         PITX2_Q2(+)1                                                  


                                    SP1_01(-)0.962                              
                                    ggcCAGCCtg                                  
                    -40       |         -20                                     
Mouse     -6575     atctctgtgtGTTTGAGGCCAGCCTGGCCAggatatacat     -6536     Mouse
                              ||||||| ||||||||||||                              
Human     -5623     gaggccaggaGTTTGAGACCAGCCTGGCCAacatggtgaa     -5584     Human
                    -40       |         -20                                     
                                    gacCAGCCtg                                  
                                    SP1_01(-)0.962                              
