# Supplementary material for: Transcriptional double-autorepression feedforward circuits act for multicellularity and nervous system development
Source: BMC Genomics. 2011 May 11;12:228. doi: 10.1186/1471-2164-12-228 (PMC3116505; doi:10.1186/1471-2164-12-228)
Supplement: Additional file 4 — Alignments of conserved blocks for 5169 human-mouse orthologs with conserved TFBSs. The location and motif information for 386237 TFBSs are displayed in a character-based alignment-embedded layout. Each file name stands for a gene symbol and the file contains the alignments of conserved blocks with TFBS information for the corresponding gene. Each alignment is not interleaved. The graphical alignments with TFBS information for the 5169 human-mouse ortholog pairs are provided in a browsable format at our website http://genet.med.kagawa-u.ac.jp/pub/HMO_5169/List.htm, together with the character-based alignments with TFBSs and raw sequences contained in Additional files 4 and 2 respectively. [file 1471-2164-12-228-S4.ZIP › Additional_file_4/Text-based_Alignments/ALPK3.aln.txt]

---------- ALPK3 ----------

                                    GATA2_01(-)0.971                                   
                                    acTAATCtat                                         
                                    GATA1_01(-)0.985                                   
                                    acTAATCtat                                         
                                  CRX_Q4(+)1                                           
                                  ccacTAATCtatg                                        
                           -40       |         -20                                     
Mouse     -490      aagcctttgaTGAACCACTAATCTATGCTAGATACTGctaagggttt      -444     Mouse
                              ||| || |||||||||||||| |||||                              
Human     -103      aagtgttaatTGAGCCCCTAATCTATGCTAGTTACTGggggtgttgg       -57     Human
                           -40       |         -20                                     
                                  ccccTAATCtatg                                        
                                  CRX_Q4(+)1                                           
                                    ccTAATCtat                                         
                                    GATA1_01(-)0.985                                   
                                    ccTAATCtat                                         
                                    GATA2_01(-)0.971                                   


                              HFH3_01(+)0.981                            
                              aaaTATTTaaaag                              
                       |         -20                                     
Mouse     -1440     cccagttggtAAATATTTAAAAGctggtactga     -1408     Mouse
                              |||||||| ||||                              
Human     -1359     gtgggttttcAAATATTTGAAAGactaccctgt     -1327     Human
                       |         -20                                     
                              aaaTATTTgaaag                              
                              HFH3_01(+)0.981                            


                              MSX1_01(+)0.901                                   
                              gtcTACTTg                                         
                    -40       |         -20                                     
Mouse     -1647     ttcccccatgGTCTACTTGGTGAGCACCTAtttctaaaat     -1608     Mouse
                              |||||||||| ||| |||||                              
Human     -1714     acccataacaGTCTACTTGGCGAGGACCTAcgtaatttac     -1675     Human
                    -40       |         -20                                     
                              gtcTACTTg                                         
                              MSX1_01(+)0.901                                   


                               GATA2_01(-)0.987                            
                               ctCCATCtgg                                  
                               GATA1_01(-)1                                
                               ctCCATCtgg                                  
                         |         -20                                     
Mouse     -1676     cacacgccttCCTCCATCTGGAATAgtgcttcccc     -1642     Mouse
                              |||| ||||||||||                              
Human     -1759     cgtactgttcCCTCTATCTGGAATAttcggttcct     -1725     Human
                         |         -20                                     
                               ctCTATCtgg                                  
                               GATA1_01(-)1                                
                               ctCTATCtgg                                  
                               GATA2_01(-)1                                


                                 ELF1_Q6(+)1                                
                                 caaaaAGGAAag                               
                          |         -20                                     
Mouse     -2446     ggaaaactctAGACAAAAAGGAAAGGgagcatgaag     -2411     Mouse
                              |||||| |||||||||                              
Human     -2278     aaaaagatacAGACAAGAAGGAAAGGaagtataaga     -2243     Human
                          |         -20                                     
                                 caagaAGGAAag                               
                                 ELF1_Q6(+)1                                


                                  TEF1_Q6(-)0.972                                   
                                  cATCCC                                            
                                 PEA3_Q6(+)1                                        
                                 cCATCCc                                            
                                IK2_01(-)0.969                                      
                                tccaTCCCTgag                                        
                               GATA2_01(-)0.987                                     
                               ctCCATCcct                                           
                               GATA1_01(-)1                                         
                               ctCCATCcct                                           
                        -40       |         -20                                     
Mouse     -2555     attccctgtcTCTCCATCCCTGAGTTCTTTGACAccccatcttt     -2512     Mouse
                              ||||||||||||||||| ||||||                              
Human     -2591     attattgactTCTCCATCCCTGAGTTCCTTGACAttccttactc     -2548     Human
                        -40       |         -20                                     
                               ctCCATCcct                                           
                               GATA1_01(-)1                                         
                               ctCCATCcct                                           
                               GATA2_01(-)0.987                                     
                                tccaTCCCTgag                                        
                                IK2_01(-)0.969                                      
                                 cCATCCc                                            
                                 PEA3_Q6(+)1                                        
                                  cATCCC                                            
                                  TEF1_Q6(-)0.972                                   


                               SF1_Q6(-)1                                       
                               CAAGGtca                                         
                               PAX4_03(+)0.907                                  
                               caaggtCACACa                                     
                               ER_Q6(-)1                                        
                               caaGGTCAcacaactgctc                              
                            LRH1_Q5(-)1                                         
                            gccCAAGGtcac                                        
                    -40       |         -20                                     
Mouse     -2688     atacaagggcCCAAGGTCACACAACTGCTCtgggaatttg     -2649     Mouse
                              ||||||||||||| ||||||                              
Human     -2730     agccactcggCCAAGGTCACACAGCTGCTCagtggaagag     -2691     Human
                    -40       |         -20                                     
                            ggcCAAGGtcac                                        
                            LRH1_Q5(-)1                                         
                               caaGGTCAcacagctgctc                              
                               ER_Q6(-)1                                        
                               caaggtCACACa                                     
                               PAX4_03(+)0.907                                  
                               CAAGGtca                                         
                               SF1_Q6(-)1                                       


                             GATA2_01(-)0.974                         
                             aaGGATCata                               
                             GATA2_01(+)0.971                         
                             aagGATCAta                               
                             GATA1_01(-)0.988                         
                             aaGGATCata                               
                             GATA1_01(+)0.983                         
                             aagGATCAta                               
                              -20                                     
Mouse     -2738     cataagctcaAGGATCATAAgtcaaaggcc     -2709     Mouse
                              ||||||||||                              
Human     -2804     tatgaccttcAGGATCATAAatggaatgcc     -2775     Human
                              -20                                     
                             cagGATCAta                               
                             GATA1_01(+)0.983                         
                             caGGATCata                               
                             GATA1_01(-)0.988                         
                             cagGATCAta                               
                             GATA2_01(+)0.971                         
                             caGGATCata                               
                             GATA2_01(-)0.974                         


                               IRF1_Q6(+)0.975                                                          
                               ttCATTT                                                                  
                        -60       |         -40       |         -20                                     
Mouse     -3420     gcagacacacATTCATTTTTGTTCCCTCTGTATCTGACATAAAGCCTGACATGTggtaattatg     -3357     Mouse
                              |||||||| ||| ||||| | | ||| ||||| |||| ||||||                              
Human     -2886     actataacttATTCATTTCTGTACCCTCAGCACCTGGCATAATGCCTCACATGTaatagttaat     -2823     Human
                        -60       |         -40       |         -20                                     
                               ttCATTT                                                                  
                               IRF1_Q6(+)0.975                                                          


                               SP1_01(-)0.972                          
                               tgaCTGCCtt                              
                              AP2REP_01(-)0.918                        
                              ctGACTG                                  
                     |         -20                                     
Mouse     -3563     taaacaggccCTGACTGCCTTccacagtact     -3533     Mouse
                              |||||||||||                              
Human     -3350     atggcaaacaCTGACTGCCTTgtactgtgtt     -3320     Human
                     |         -20                                     
                              ctGACTG                                  
                              AP2REP_01(-)0.918                        
                               tgaCTGCCtt                              
                               SP1_01(-)0.972                          


                                       PAX4_03(-)0.903                                                                                                                            
                                       cTGGTGacaatg                                                                                                                               
                            |         -120      |         -100      |         -80       |         -60       |         -40       |         -20                                     
Mouse     -4696     tttagaggtaGAGGAATTCCTGGTGACAATGTTGGAGTGGCAGGCATTTGATTGCATTGCTAAAGGGAAGGGAAGGTGAAGGTCTCTGAGAGGAAAAGGTCAGTTACCTGCTGCCAGGATGCTGGCTGagtcaccaga     -4559     Mouse
                              ||| |||| |||||||||| |||  |||||  ||||||||||||   ||  ||||| ||| || ||||||| ||| || || || ||||||| |   |  |||||||| || ||||||                              
Human     -3994     aaaaaaaatcGAGAAATTTCTGGTGACAAGGTTCAAGTGGTGGGCATTTGATTGAGATGTGAAAGGTAAGTGAGGGTGAAGTTCTTTGTGAAGACAAGGTCACTGGACCTCTGCCAGGGTGTTGGCTGtcatcagaga     -3857     Human
                            |         -120      |         -100      |         -80       |         -60       |         -40       |         -20                                     
                                       cTGGTGacaagg                                                                                                                               
                                       PAX4_03(-)0.903                                                                                                                            


                                        IRF1_Q6(+)0.98                                                                                    
                                        gtCAGTT                                                                                           
                            |         -80       |         -60       |         -40       |         -20                                     
Mouse     -5785     aagagaagaaAAAGAAAAGGGTCAGTTTAGAAGAATGTGAATGAATGGCCAAGCTGCCAGAAACTGGATTCAGGTTGGGCACCATAAAcagtggtcct     -5688     Mouse
                              |||| ||| ||||||||| | ||||||| || | || |||| |||||| || | |||| | ||| |||  |||| |||                              
Human     -4635     tgctgtagggAAAGGAAAAGGTCAGTTTGGGAGAATGTAAAAGGATTGCCACGCTGCCTGAGATTGGACTTAGGCTGGAAACCAGAAAtgttggccaa     -4538     Human
                            |         -80       |         -60       |         -40       |         -20                                     
                                        gtCAGTT                                                                                           
                                        IRF1_Q6(+)0.98                                                                                    


                                                   GATA2_01(+)0.971                                               
                                                   tggGATTAaa                                                     
                                                   GATA1_01(+)0.985    SP1_01(-)0.949                             
                                                   tggGATTAaa          accACGCCtg                                 
                                                  PITX2_Q2(-)1        WHN_B(+)0.967                               
                                                  ctggGATTAaa         cacCACGCctg                                 
                                     PEA3_Q6(+)0 .937                EN1_01(-)0.926                               
                                     gCCTCCc                         ccACCAC                                      
                                SP1_01(-)0.972    CRX_Q4(-)1         EN1_01(-)0.926                               
                                cctCTGCCtc        ctggGATTAaagg      ccACCAC                                      
                       |         -60       |          -40       |         -20                                     
Mouse     -6462     tgcctgcctcTGCCTCTGCCTCCCGAGT-GCTGGGATTAAAGGCGTGCACCACCACGCCTGGCTttttcagatt     -6390     Mouse
                              |||||| ||||||| ||| |||||||||| ||||   |||||||||||||||||                              
Human     -7273     gcgattctctTGCCTCAGCCTCCCCAGTAGCTGGGATTACAGGCACCCACCACCACGCCTGGCTaattttcata     -7200     Human
                        |         -60       |         -40       |         -20                                     
                                cctCAGCCtc        ctggGATTAcagg   ccACCAC                                         
                                SP1_01(-)0.962    CRX_Q4(-)1      EN1_01(-)0.926                                  
                                     gCCTCCc                         ccACCAC                                      
                                     PEA3_Q6(+)0.937                 EN1_01(-)0.926                               
                                                  ctggGATTAca         cacCACGCctg                                 
                                                  PITX2_Q2(-)1        WHN_B(+)0.967                               
                                                   tggGATTAca          accACGCCtg                                 
                                                   GATA1_01(+)0.985    SP1_01(-)0.949                             
                                                   tggGATTAca                                                     
                                                   GATA2_01(+)0.971                                               
