# Supplementary material for: Transcriptional double-autorepression feedforward circuits act for multicellularity and nervous system development
Source: BMC Genomics. 2011 May 11;12:228. doi: 10.1186/1471-2164-12-228 (PMC3116505; doi:10.1186/1471-2164-12-228)
Supplement: Additional file 4 — Alignments of conserved blocks for 5169 human-mouse orthologs with conserved TFBSs. The location and motif information for 386237 TFBSs are displayed in a character-based alignment-embedded layout. Each file name stands for a gene symbol and the file contains the alignments of conserved blocks with TFBS information for the corresponding gene. Each alignment is not interleaved. The graphical alignments with TFBS information for the 5169 human-mouse ortholog pairs are provided in a browsable format at our website http://genet.med.kagawa-u.ac.jp/pub/HMO_5169/List.htm, together with the character-based alignments with TFBSs and raw sequences contained in Additional files 4 and 2 respectively. [file 1471-2164-12-228-S4.ZIP › Additional_file_4/Text-based_Alignments/ALS2.aln.txt]

---------- ALS2 ----------

                                      EN1_01(+)0.93                                        
                                      GTGATgg                                              
                                     GATA2_01(+)0.987                                      
                                     ggtGATGGag                                            
                                     GATA1_01(+)1                                          
                                     ggtGATGGag                                            
                                   PAX4_03(-)0.903                                         
                                   tTGGTGatggag                                            
                     |         -40       |         -20                                     
Mouse     -42       tgctaatgggATGGTTTGGTGATGGAGTACTCCTCCTGACCG                 -1     Mouse
                              ||| ||||||||||||||  |||  ||||||                              
Human     -42       taaagaaggaATGATTTGGTGATGGAGTGTTCCCACTGACCG                 -1     Human
                     |         -40       |         -20                                     
                                   tTGGTGatggag                                            
                                   PAX4_03(-)0.903                                         
                                     ggtGATGGag                                            
                                     GATA1_01(+)1                                          
                                     ggtGATGGag                                            
                                     GATA2_01(+)0.987                                      
                                      GTGATgg                                              
                                      EN1_01(+)0.93                                        


                                                                                                                                       NKX25_01(-)1                                   
                                                                                                                                       CACTTgt                                        
                                                                                                                                       CRX_Q4(-)0.9                                   
                                                                                                                                       cactTGTTAgagg                                  
                                          SP1_01(+)0.972                                                                       HSF2_01(+)0.994                                        
                                          tgGGCAGgct                                                                           TGAATgtaca                                             
                     -140      |         -120      |         -100      |         -80       |          -60       |         -40       |         -20                                     
Mouse     -289      agcaggcgtcTTATAAGCTCAGTGGGCAGGCTCAGTCTTGGTATTTGACTTTGAGTAGGCAGGGAATGAATTAG-TTGAATAGTTTCTCTGAATACTTATCACTCAGTGAATGTACACTTGTTAGAGGCCTGccctccctct      -149     Mouse
                              ||||||||| ||||||||||||||| ||   | |||||||||| | ||||| |  ||||| ||| || ||||||||  ||| ||| ||||  |  ||||||||| ||||||||||||| |||                              
Human     -260      atgggcatttTTATAAGCTTAGTGGGCAGGCTCAGCCT--ATGTTTGACTTTG-GCAGGCAAGATATGAAATAGTTTAAATAGTTTTACTGCATATTTATTTCCTAGTGAATGTGCACTTGTTAGAGGGCTGcttttttttt      -122     Human
                             |         -120      |           -100      |          -80       |         -60       |         -40       |         -20                                     
                                          tgGGCAGgct                                                                           TGAATgtgca                                             
                                          SP1_01(+)0.972                                                                       HSF2_01(+)0.994                                        
                                                                                                                                       cactTGTTAgagg                                  
                                                                                                                                       CRX_Q4(-)0.9                                   
                                                                                                                                       CACTTgt                                        
                                                                                                                                       NKX25_01(-)1                                   


                                 GATA2_01(+)0.979                                          
                                 gcaGATTGaa                                                
                                 GATA1_01(+)0.997                                          
                                 gcaGATTGaa                                                
                     |         -40       |         -20                                     
Mouse     -380      aatatgttgaTTTGCAGATTGAATTCCTTCCTTTATAATAAtttttaagaa      -330     Mouse
                              ||| ||||||||| |  || |||||||||||                              
Human     -381      acacattgatTTTTCAGATTGAACTTTTTTCTTTATAATAAaaaacaaaat      -331     Human
                     |         -40       |         -20                                     
                                 tcaGATTGaa                                                
                                 GATA1_01(+)0.997                                          
                                 tcaGATTGaa                                                
                                 GATA2_01(+)0.979                                          


                               NKX3A_01(+)1                                   
                               taaaAAGTAacc                                   
                            |         -20                                     
Mouse     -713      tccagagtacTTAAAAAGTAACCTTAATataggtatta      -676     Mouse
                              |||||||||| |||||||                              
Human     -431      gacagagcgtTTAAAAAGTACCCTTAATgtgtgtgtac      -394     Human
                            |         -20                                     
                               taaaAAGTAccc                                   
                               NKX3A_01(+)1                                   


                                                        AP2REP_01(-)0.932                     
                                                        atTACTG                               
                                                       TEF1_Q6(-)0.915                        
                                                       cATTAC                                 
                                                      MSX1_01(+)0.9                           
                                                      acaTTACTg                               
                                                      EN1_01(-)1                              
                                                      acATTAC                                 
                                                    IPF1_Q4(-)1                               
                                                    ataCATTActga                              
                                                   CRX_Q4(-)0.952                             
                                                   gataCATTActga                              
                        |         -40       |         -20                                     
Mouse     -807      tcattactgaAAATTAGAATGACTTGGATATGATACATTACTGAgatttttaaa      -754     Mouse
                              |||||| ||  ||||| ||  |||||||||||||                              
Human     -527      tgaaaagtatAAATTAAAACTACTTGAATCAGATACATTACTGAagagatttta      -474     Human
                        |         -40       |         -20                                     
                                                   gataCATTActga                              
                                                   CRX_Q4(-)0.952                             
                                                    ataCATTActga                              
                                                    IPF1_Q4(-)1                               
                                                      acATTAC                                 
                                                      EN1_01(-)1                              
                                                      acaTTACTg                               
                                                      MSX1_01(+)0.9                           
                                                       cATTAC                                 
                                                       TEF1_Q6(-)0.915                        
                                                        atTACTG                               
                                                        AP2REP_01(-)0.932                     


                                                                                                   GATA2_01( +)0.987                                                                              
                                                                                                   acaGATGGa c                                                                                    
                                       EN1_01(+)1        GATA2_01(+)0.987                          GATA1_01( +)1                                                                                  
                                       GTAATtt           acaGATGGga                                acaGATGGa c                                                                                    
                                    CRX_Q4(+)0.955       GATA1_01(+)1                             MYOGENIN_Q 6(+)0.964                              AP2REP_01(+)1                                 
                                    aaagTAATTtcct        acaGATGGga                               aaCAGATg                                          CAGTGac                                       
                             -140      |         -120      |         -100      |          -80       |          -60        |         -40       |           -20                                     
Mouse     -1973     aacacttacaAGGTAGAAAGTAATTTCCTCCGGATACACAGATGGGAAACAGTGAGAATTC-CAGGCAGTCTGGAATAAACAGATGGA-CCTAGATCTC-CCTGCCAGTGTGAGTTGTTTGCAGA--GCAGTGACCATGCCATAccaaattata     -1825     Mouse
                              |||| ||||||||||| || | |||  ||||||||||||  || ||||||| ||||||  |||||  ||||||||||| || ||||| | ||||||||| |||| ||||| ||||   |||||||||| |||||                              
Human     -1070     aataagcattAGGTGGAAAGTAATTTTCTTCAGATGTACAGATGGGAAATGGTAAGAATTCACAGGCAACCTGGAGGAAACAGATGGACCCCAGATCACTCCTGCCAGTATGAGCTGTTTCCAGAACACAGTGACCATTCCATAtccttttgca      -917     Human
                        |         -140      |         -120      |         -100      |         -80       |         -60       |         -40       |         -20                                     
                                    aaagTAATTttct        acaGATGGga                               aaCAGATg                                          CAGTGac                                       
                                    CRX_Q4(+)0.955       GATA1_01(+)1                             MYOGENIN_Q6(+)0.964                               AP2REP_01(+)1                                 
                                       GTAATtt           acaGATGGga                                acaGATGGac                                                                                     
                                       EN1_01(+)1        GATA2_01(+)0.987                          GATA1_01(+)1                                                                                   
                                                                                                   acaGATGGac                                                                                     
                                                                                                   GATA2_01(+)0.987                                                                               


                              EN1_01(-)0.987                                        
                              atAGTAC                                               
                        -40       |         -20                                     
Mouse     -2027     ccatctgtttATAGTACCTTTCATCCAAATTTGAtcccaaactg     -1984     Mouse
                              ||||||||  |  ||||| |||||                              
Human     -1124     tcttgttaacATAGTACCCATTTTCCAACTTTGAatgattcata     -1081     Human
                        -40       |         -20                                     
                              atAGTAC                                               
                              EN1_01(-)0.987                                        


                               CRX_Q4(-)0.948                             
                               ttaaGTTTAttca                              
                        |         -20                                     
Mouse     -2057     tactaatagcATTAAGTTTATTCAaatttaccat     -2024     Mouse
                              ||||| ||||||||                              
Human     -1156     aatatcatttATTAAATTTATTCAgatatatctc     -1123     Human
                        |         -20                                     
                               ttaaATTTAttca                              
                               CRX_Q4(-)0.904                             


                              SP1_01(-)0.972                          
                              accCTGCCtc                              
                              -20                                     
Mouse     -2140     atacagagtaACCCTGCCTCaaaaaaccaa     -2111     Mouse
                              ||||||||||                              
Human     -1858     gtcatctctgACCCTGCCTCcatcatcatg     -1829     Human
                              -20                                     
                              accCTGCCtc                              
                              SP1_01(-)0.972                          


                                                                      MYOGENIN_Q6(+)1                          
                                                                      ggCAGGTg                                 
                                                                     MYOD_01(+)1                               
                                                                     aggCAGGTggat                              
                                                                    SP1_01(+)0.972                             
                                                                    gaGGCAGgtg                                 
                                                              SP1_01(+)0.972                                   
                                                              gaGGCAGagg                                       
                                                            PEA3_Q6(-)0.937                                    
                                                            gGGAGGc                                            
                              -60       |         -40        |         -20                                     
Mouse     -2255     gcagggcagtGGTGGCGCACGCCTTTAGTCCCAGCA-TTTGGGAGGCAGAGGCAGGTGGATttctgagttt     -2186     Mouse
                              |||||| ||  ||| || |||||||| |||||||||| |||||||||||||                              
Human     -2461     ggtggctcaaGGTGGCTCATACCTGTAATCCCAGCACTTTGGGAGGCCGAGGCAGGTGGATcacctgaggt     -2391     Human
                     |         -60       |         -40       |         -20                                     
                                                            gGGAGGc                                            
                                                            PEA3_Q6(-)0.937                                    
                                                              gaGGCCGagg                                       
                                                              SP1_01(+)0.943                                   
                                                                    gaGGCAGgtg                                 
                                                                    SP1_01(+)0.972                             
                                                                     aggCAGGTggat                              
                                                                     MYOD_01(+)1                               
                                                                      ggCAGGTg                                 
                                                                      MYOGENIN_Q6(+)1                          


                                                       EN1_01(-)0.922                              
                                                       ttAAAAC                                     
                            |         -40       |          -20                                     
Mouse     -3769     gacttcctgaAAGAAGTCAAATATCTTAAAG-CCTTTAAAACAAAATGAagccagattt     -3712     Mouse
                              |||| |||||| || |||||  || ||||||||||||||                              
Human     -2526     atcttgttggAAGATGTCAAACATATTAAACACCATTAAAACAAAATGAgataggggcc     -2468     Human
                             |         -40       |         -20                                     
                                                       ttAAAAC                                     
                                                       EN1_01(-)0.922                              


                                          PAX4_03(+)1                                 
                                          aaatccCACCCt                                
                                     CRX_Q4(+)0.904                                   
                                     ttggTAAATccca                                    
                          -40       |         -20                                     
Mouse     -3861     gagaggtgttAATGGAGTTGGTAAATCCCACCCTTAagtgtgtgag     -3816     Mouse
                              ||| |||||||||||| |||||||||                              
Human     -2689     tgttagattaAATAGAGTTGGTAAATACCACCCTTActtaagtata     -2644     Human
                          -40       |         -20                                     
                                     ttggTAAATacca                                    
                                     CRX_Q4(+)0.904                                   
                                          aaatacCACCCt                                
                                          PAX4_03(+)1                                 


                               IRF1_Q6(-)0.904                        
                               AACAGaa                                
                              -20                                     
Mouse     -4094     gagagactgtTAACAGAAGAgtaacagggt     -4065     Mouse
                              ||||||||||                              
Human     -2987     aaagttactgTAACAGAAGAaaagcagcag     -2958     Human
                              -20                                     
                               AACAGaa                                
                               IRF1_Q6(-)0.904                        


                               GATA2_01(-)0.992                                
                               ctTTATCaga                                      
                               GATA1_01(-)0.988                                
                               ctTTATCaga                                      
                             |         -20                                     
Mouse     -4146     ttatacagtgTCTTTATCAGAGTTAGTTAggacaataca     -4108     Mouse
                              |||||||||||| | ||||                              
Human     -3031     tcacatggctTCTTTATCAGAGCTGGTTAacaggtctat     -2993     Human
                             |         -20                                     
                               ctTTATCaga                                      
                               GATA1_01(-)0.988                                
                               ctTTATCaga                                      
                               GATA2_01(-)0.992                                


                                      AP2REP_01(+)1                                                              
                                      CAGTGga                                                                    
                       |         -60       |         -40       |         -20                                     
Mouse     -4423     tacaggaagcTGTGTAGCCAGTGGAATTTAAATGTGGTGTTACTTTGATAAGAACCAAAGTTTacttagtttt     -4351     Mouse
                              |||||| |||||||| | |||| ||||  | | |||  |||||| ||| ||||                              
Human     -3318     aacagaaggaTGTGTATCCAGTGGAGTCTAAAAGTGGCATCAGTTTATTAAGAAGCAAGGTTTgctctttgtt     -3246     Human
                       |         -60       |         -40       |         -20                                     
                                      CAGTGga                                                                    
                                      AP2REP_01(+)1                                                              


                              GATA2_01(-)0.974                         
                              tgGGATCtgt                               
                              GATA2_01(+)0.972                         
                              tggGATCTgt                               
                              GATA1_01(-)0.988                         
                              tgGGATCtgt                               
                              GATA1_01(+)0.985                         
                              tggGATCTgt                               
                     |         -20                                     
Mouse     -5652     gtaactccccTGGGATCTGTGttagcttgtg     -5622     Mouse
                              |||||||||||                              
Human     -3697     acacttcctgTGGGATCTGTGgtgctgccct     -3667     Human
                     |         -20                                     
                              tggGATCTgt                               
                              GATA1_01(+)0.985                         
                              tgGGATCtgt                               
                              GATA1_01(-)0.988                         
                              tggGATCTgt                               
                              GATA2_01(+)0.972                         
                              tgGGATCtgt                               
                              GATA2_01(-)0.974                         


                                  LRF_Q2(+)0.904                         
                                  atatACCCA                              
                                 MSX1_01(-)0.936                         
                                 cATATAccc                               
                       |         -20                                     
Mouse     -6677     gtattcctgcTTCCATATACCCAgatacctgtt     -6645     Mouse
                              |||||||||||||                              
Human     -4860     tcctttctctTTCCATATACCCAatgacattat     -4828     Human
                       |         -20                                     
                                 cATATAccc                               
                                 MSX1_01(-)0.936                         
                                  atatACCCA                              
                                  LRF_Q2(+)0.904                         


                                GFI1B_01(-)1                                            
                                atcacTGATTat                                            
                                AP2REP_01(-)1                                           
                                atCACTG                                                 
                              EN1_01(-)0.93                                             
                              taATCAC                                                   
                             GFI1B_01(+)1                                               
                             ttAATCActgat                                               
                            PITX2_Q2(+)1                                                
                            ttTAATCactg                                                 
                            GATA2_01(-)0.971                                            
                            ttTAATCact                                                  
                            GATA1_01(-)0.985                                            
                            ttTAATCact                                                  
                            -40       |         -20                                     
Mouse     -6807     tgttcagtttTAATCACTGATTATAATTACTCTTGTAAaaatatttgc     -6760     Mouse
                              |||||||||||||  ||||||||| |||                              
Human     -6236     cttgtcattcTAATCACTGATTAACATTACTCTTATAActacaattat     -6189     Human
                            -40       |         -20                                     
                            tcTAATCact                                                  
                            GATA1_01(-)0.985                                            
                            tcTAATCact                                                  
                            GATA2_01(-)0.971                                            
                            tcTAATCactg                                                 
                            PITX2_Q2(+)1                                                
                             ctAATCActgat                                               
                             GFI1B_01(+)1                                               
                              taATCAC                                                   
                              EN1_01(-)0.93                                             
                                atCACTG                                                 
                                AP2REP_01(-)1                                           
                                atcacTGATTaa                                            
                                GFI1B_01(-)1                                            


                                  IRF1_Q6(+)0.98                             
                                  taCAGTT                                    
                             GATA2_01(+)0.995                                
                             catGATACag                                      
                             GATA1_01(+)0.993                                
                             catGATACag                                      
                           |         -20                                     
Mouse     -7237     ttcagagctcATGATACAGTTTGCTCAattgttctgc     -7201     Mouse
                              |||||||||||| ||||                              
Human     -6296     tcagggcattATGATACAGTTTACTCAcctattattt     -6260     Human
                           |         -20                                     
                             tatGATACag                                      
                             GATA1_01(+)0.993                                
                             tatGATACag                                      
                             GATA2_01(+)0.995                                
                                  taCAGTT                                    
                                  IRF1_Q6(+)0.98                             


                              EN1_01(+)1                                        
                              GTAATtt                                           
                    -40       |         -20                                     
Mouse     -7293     tgaaaatctaGTAATTTTGTGTCTAAGTCAttagtgctgt     -7254     Mouse
                              |||||||||| || ||||||                              
Human     -6345     gaaatctatgGTAATTTTGTATCCAAGTCActcaatgtct     -6306     Human
                    -40       |         -20                                     
                              GTAATtt                                           
                              EN1_01(+)1                                        


                                                     CR X_Q4(+)0.911        EN1_01(-)0.991                          
                                                     tt atTAAGTattt         aaAATAC                                 
                         |         -60       |          -40       |         -20                                     
Mouse     -7603     aaacacagaaACCAAGACTTTAAAAGCAAATAATT-ATTAAGTATTTTACCCGTGTAAAATACCAGgttctcttaa     -7529     Mouse
                              ||| || || ||||||||||| ||| |||||| ||||  |  ||||||||||||||                              
Human     -6613     gtaaacattgACCTAGCCTCTAAAAGCAAATTATTTATTAAGCATTTACCATGTGTAAAATACCAGactctgttat     -6538     Human
                          |         -60       |         -40       |         -20                                     
                                                      ttatTAAGCattt         aaAATAC                                 
                                                      CRX_Q4(+)0.955        EN1_01(-)0.991                          


                                 SP1_01(+)0.972                              
                                 gtGGCAGggt                                  
                                TFIII_Q6(+)0.919                             
                                agtgGCAGG                                    
                               AP2REP_01(+)1                                 
                               CAGTGgc                                       
                           |         -20                                     
Mouse     -7702     gtaaaaggtgTCAGTGGCAGGGTATCCggaaagaagt     -7666     Mouse
                              ||||||||||| |||||                              
Human     -6717     tgggaaggctTCAGTGGCAGGATATCCaggaagtagc     -6681     Human
                           |         -20                                     
                               CAGTGgc                                       
                               AP2REP_01(+)1                                 
                                agtgGCAGG                                    
                                TFIII_Q6(+)0.919                             
                                 gtGGCAGgat                                  
                                 SP1_01(+)0.972                              


                                       SP1_01(-)0.962                          
                                       cccCAGCCtt                              
                             |         -20                                     
Mouse     -7740     gctcttacatGTGAGTTGTCCCCAGCCTTgcatgcctgg     -7702     Mouse
                              ||||||| ||| |||||||                              
Human     -6756     tcagtgcaagGTGAGTTTTCCTCAGCCTTccacagtggt     -6718     Human
                             |         -20                                     
                                       cctCAGCCtt                              
                                       SP1_01(-)0.962                          


                                      AP2REP_01(-)0.932                                   
                                      ttTACTG                                             
                                    MSX1_01(-)0.996                                       
                                    aATTTActg                                             
                                    MSX1_01(+)0.9                                         
                                    aatTTACTg                                             
                                 CRX_Q4(-)0.904                                           
                                 tttaATTTActga                                            
                               CRX_Q4(+)0.955                                             
                               gcttTAATTtact                                              
                              -40       |         -20                                     
Mouse     -7853     gcttccttccTGCTTTAATTTACTGAGTCCCCCTACTCTGgggactaaag     -7804     Mouse
                              ||| |||||||||||| | | | |||||||                              
Human     -6918     atatatccaaTGCCTTAATTTACTGAATTCTCTTACTCTGagtcaagatt     -6869     Human
                              -40       |         -20                                     
                               gcctTAATTtact                                              
                               CRX_Q4(+)0.955                                             
                                 cttaATTTActga                                            
                                 CRX_Q4(-)0.904                                           
                                    aatTTACTg                                             
                                    MSX1_01(+)0.9                                         
                                    aATTTActg                                             
                                    MSX1_01(-)0.996                                       
                                      ttTACTG                                             
                                      AP2REP_01(-)0.932                                   


                                            NKX3A_01(+)1                                   
                                            taatAAGTAgct                                   
                                           CRX_Q4(+)0.911                                  
                                           gtaaTAAGTagct                                   
                                        CRX_Q4(+)0.948                                     
                                        taagTAATAagta                                      
                     |         -40       |         -20                                     
Mouse     -7904     attctctaagAACAAAGTTATAAGTAATAAGTAGCTTTCTAaccaggcatg     -7854     Mouse
                              |||||  |||||| |||||||||||||||||                              
Human     -6973     tcctattagtAACAACATTATAACTAATAAGTAGCTTTCTAggccagccta     -6923     Human
                     |         -40       |         -20                                     
                                        taacTAATAagta                                      
                                        CRX_Q4(+)0.948                                     
                                           ctaaTAAGTagct                                   
                                           CRX_Q4(+)0.911                                  
                                            taatAAGTAgct                                   
                                            NKX3A_01(+)1                                   
