# Supplementary material for: Transcriptional double-autorepression feedforward circuits act for multicellularity and nervous system development
Source: BMC Genomics. 2011 May 11;12:228. doi: 10.1186/1471-2164-12-228 (PMC3116505; doi:10.1186/1471-2164-12-228)
Supplement: Additional file 4 — Alignments of conserved blocks for 5169 human-mouse orthologs with conserved TFBSs. The location and motif information for 386237 TFBSs are displayed in a character-based alignment-embedded layout. Each file name stands for a gene symbol and the file contains the alignments of conserved blocks with TFBS information for the corresponding gene. Each alignment is not interleaved. The graphical alignments with TFBS information for the 5169 human-mouse ortholog pairs are provided in a browsable format at our website http://genet.med.kagawa-u.ac.jp/pub/HMO_5169/List.htm, together with the character-based alignments with TFBSs and raw sequences contained in Additional files 4 and 2 respectively. [file 1471-2164-12-228-S4.ZIP › Additional_file_4/Text-based_Alignments/ALS2CR12.aln.txt]

---------- ALS2CR12 ----------

                                                      EN1_01(+)0.926                                          
                                                      GTTGTtt                                                 
                              -60       |         -40       |         -20                                     
Mouse     -87       ttgccttggtTTCTGAGTGGTTTAACTCTCTGTGGTTGTTTTTGCATCTCAACAGGAGCCcctggcctag       -18     Mouse
                              |||| | |||||||||  ||||  |||||||||  || ||| || |||||                              
Human     -99       tttgctttgaTTCTAAATGGTTTAACCTTCTGCTGTTGTTTTTCAATTTCAGCAAGAGCCtcctgatcta       -30     Human
                              -60       |         -40       |         -20                                     
                                                      GTTGTtt                                                 
                                                      EN1_01(+)0.926                                          


                                                      EN1_01(-)0.917                               
                                                      gcAGAAC                                      
                                                  AP2REP_01(+)0.907                                
                                                  CTGTGca                                          
                                               EN1_01(+)0.917                                      
                                               GTTCTgt                                             
                             |         -40       |         -20                                     
Mouse     -438      ggagaaggacAACAAATTTCCCGGAAAGTTCTGTGCAGAACCCGCTGTGaggaatctct      -380     Mouse
                              ||| ||||| || | ||||||||||||||||  ||||||                              
Human     -850      caagcagcagAACTAATTTTCCAGGAAGTTCTGTGCAGAACTTGCTGTGggaatttctc      -792     Human
                             |         -40       |         -20                                     
                                               GTTCTgt                                             
                                               EN1_01(+)0.917                                      
                                                  CTGTGca                                          
                                                  AP2REP_01(+)0.907                                
                                                      gcAGAAC                                      
                                                      EN1_01(-)0.917                               


                                                 EN1_01( -)0.917                                         
                                                 ccAGCAC                                                 
                                    TEF1_Q6(-)0.915        PEA3_Q6(-)0.937                               
                                    cATGCC                 gGGAGGc                                       
                        -60       |         -40       |          -20                                     
Mouse     -2279     ccgggcggtgGTGGCGCATGCCTTTGATCCCAGCAC-TTGGGAGGCAGAGACAGGcagatttctg     -2216     Mouse
                              ||||| ||||||| | |||||||||| ||||||||| ||| ||||                              
Human     -2492     gctgggcacaGTGGCTCATGCCTGTAATCCCAGCACTTTGGGAGGCCGAGGCAGGagaatccctt     -2428     Human
                         -60       |         -40       |         -20                                     
                                    cATGCC                 gGGAGGc                                       
                                    TEF1_Q6(-)0.915        PEA3_Q6(-)0.937                               
                                                 ccAGCAC                                                 
                                                 EN1_01(-)0.917                                          


                                       CRX_Q4(-)0.9                              
                                       gtttCTTTAagac                             
                                     CEBPB_01(-)0.966                            
                                     tgGTTTCtttaaga                              
                     -40       |         -20                                     
Mouse     -3285     gtttccctaaAACATTATGGTTTCTTTAAGActcacaacct     -3245     Mouse
                              |||||  ||||||||||||||                              
Human     -5656     atttctctctAACATGGTGGTTTCTTTAAGAtgtttgactt     -5616     Human
                     -40       |         -20                                     
                                     tgGTTTCtttaaga                              
                                     CEBPB_01(-)0.966                            
                                       gtttCTTTAagat                             
                                       CRX_Q4(-)0.9                              


                                                   NKX25_01(-)1                         
                                                   CACTTgg                              
                                               EN1_01(-)0.926                           
                                               caACCAC                                  
                            -40       |         -20                                     
Mouse     -3383     agtctggagaTTTCTGCCTTGGCATCTCAACCACTTGGgaataaacac     -3336     Mouse
                              ||||| | | ||||| ||||||||||||                              
Human     -5755     tactgtgaatTTTCTCCTTCGGCATTTCAACCACTTGGaatggccact     -5708     Human
                            -40       |         -20                                     
                                               caACCAC                                  
                                               EN1_01(-)0.926                           
                                                   CACTTgg                              
                                                   NKX25_01(-)1                         


                                                                            HFH3_01(-)1                                
                                                                            aaaagAAACAaac                              
                             |         -60       |         -40       |         -20                                     
Mouse     -3629     ggaagaacagAGAGCTTTGGGCCAATGAGGTGCCGCCATTGGGTTTCCATAGTGATAAAAGAAACAAACcatcctgggg     -3551     Mouse
                              |||||  || |||||||||| ||  |  ||  || |||||||  | |||| ||||||||                              
Human     -6042     cttgaagaaaAGAGCCCTGAGCCAATGAGGAGCTACTGTTCTGTGTCCATAGCAACAAAATAAACAAACtttggcctgc     -5964     Human
                             |         -60       |         -40       |         -20                                     
                                                                            aaaatAAACAaac                              
                                                                            HFH3_01(-)1                                


                                                                  IRF1_Q6(-)0.9                    
                                                                  AAATGaa                          
                             |         -40       |         -20                                     
Mouse     -4095     accttcagtaTAAAATGTGTGTCTTTTAGTGAGTTGTATTAAAATTAAAtgaataagcc     -4037     Mouse
                              |||||||| | |||| || ||||| | | ||||| ||||                              
Human     -6524     acaaaatttgTAAAATGTATTTCTTATAATGAGTGGCAGTAAAACTAAAatgaaagcca     -6466     Human
                             |         -40       |         -20                                     
                                                                   AAATGaa                         
                                                                   IRF1_Q6(-)0.                    


                              PAX4_03(-)1                                
                              tGGGTGacagag                               
                              LRF_Q2(-)0.904                             
                              TGGGTgaca                                  
                       |         -20                                     
Mouse     -5154     tgtagctcagTGGGTGACAGAGCctgcctctat     -5122     Mouse
                              |||||||||||||                              
Human     -7066     cactccagccTGGGTGACAGAGCgagactccgt     -7034     Human
                       |         -20                                     
                              TGGGTgaca                                  
                              LRF_Q2(-)0.904                             
                              tGGGTGacagag                               
                              PAX4_03(-)1                                


                                                           EN1_01(-)0.917                        
                                                           ccAGCAC                               
                                                     IK2_01(-)1                                  
                                                     ttaaTCCCAgca                                
                                                    PITX2_Q2(+)1                                 
                                                    ttTAATCccag                                  
                                                    GATA2_01(-)0.971                             
                                                    ttTAATCcca                                   
                                                    GATA1_01(-)0.985                             
                                                    ttTAATCcca                                   
                                                  CRX_Q4(+)1                                     
                                                  ccttTAATCccag                                  
                           |         -40       |         -20                                     
Mouse     -5731     aaaaagcaaaGCCGGGCGTTGTGGCACACACCTTTAATCCCAGCACTcgggaggcag     -5675     Mouse
                              ||||||||  ||||| ||| ||| |||||||||||||                              
Human     -7321     tagctgggcgGCCGGGCGCAGTGGCTCACGCCTGTAATCCCAGCACTttgggaggcc     -7265     Human
                           |         -40       |         -20                                     
                                                  cctgTAATCccag                                  
                                                  CRX_Q4(+)1                                     
                                                    tgTAATCcca                                   
                                                    GATA1_01(-)0.985                             
                                                    tgTAATCcca                                   
                                                    GATA2_01(-)0.971                             
                                                    tgTAATCccag                                  
                                                    PITX2_Q2(+)1                                 
                                                     gtaaTCCCAgca                                
                                                     IK2_01(-)1                                  
                                                           ccAGCAC                               
                                                           EN1_01(-)0.917                        
