# Supplementary material for: Transcriptional double-autorepression feedforward circuits act for multicellularity and nervous system development
Source: BMC Genomics. 2011 May 11;12:228. doi: 10.1186/1471-2164-12-228 (PMC3116505; doi:10.1186/1471-2164-12-228)
Supplement: Additional file 4 — Alignments of conserved blocks for 5169 human-mouse orthologs with conserved TFBSs. The location and motif information for 386237 TFBSs are displayed in a character-based alignment-embedded layout. Each file name stands for a gene symbol and the file contains the alignments of conserved blocks with TFBS information for the corresponding gene. Each alignment is not interleaved. The graphical alignments with TFBS information for the 5169 human-mouse ortholog pairs are provided in a browsable format at our website http://genet.med.kagawa-u.ac.jp/pub/HMO_5169/List.htm, together with the character-based alignments with TFBSs and raw sequences contained in Additional files 4 and 2 respectively. [file 1471-2164-12-228-S4.ZIP › Additional_file_4/Text-based_Alignments/ALS2CR2.aln.txt]

---------- ALS2CR2 ----------

                                                                          GATA2_01(-)0.994    GATA2_01(+)0.992                                                 
                                                                          ctATATCtgc          gaaGATAAaa                                                       
                                                                          GATA1_01(-)0.99     GATA1_01(+)0.988                                                 
                                                                          ctATATCtgc          gaaGATAAaa                                                       
                            |         -100      |         -80        |         -60       |         -40       |         -20                                     
Mouse     -144      cttcaaggagTTTATGCAAATCTAAATAATTTTGCTTTTGTTTTT-ATAGTGGGCTATATCTGCAACTTGAAGGGAAGATAAAAGAAACATCTTCTTTGGAATAGATGGgaattttttt       -27     Mouse
                              ||||||  ||||||||| ||||||||||||||||| ||||| || |||||||||| |||||| ||||||||||| |||   ||||||||||||||||||                              
Human     -145      ttaaggaactTTTATGTGAATCTAAATTATTTTGCTTTTGTTTTTTATAGTAGGATATATCTGCATCTTGAAAGGAAGATAAAACAAAAGCCTTCTTTGGAATAGATGGatttttgtca       -27     Human
                             |         -100      |         -80       |         -60       |         -40       |         -20                                     
                                                                          atATATCtgc          gaaGATAAaa                                                       
                                                                          GATA1_01(-)0.99     GATA1_01(+)0.988                                                 
                                                                          atATATCtgc          gaaGATAAaa                                                       
                                                                          GATA2_01(-)0.994    GATA2_01(+)0.992                                                 


                               GATA2_01(+)1                           
                               aaaGATAGga                             
                               GATA1_01(+)1                           
                               aaaGATAGga                             
                              -20                                     
Mouse     -410      tcagggcagaAAAAGATAGGatagaggcag      -381     Mouse
                              ||||||||||                              
Human     -395      aacagtatagAAAAGATAGGgaaggagaaa      -366     Human
                              -20                                     
                               aaaGATAGgg                             
                               GATA1_01(+)1                           
                               aaaGATAGgg                             
                               GATA2_01(+)1                           


                               TCF4_Q5(-)1                    HSF2_01(-)1                                                             
                               ctCAAAGt                       tggaaATTCT                                                              
                     |         -80       |            -60       |         -40       |         -20                                     
Mouse     -533      ctgcggagatTCTCAAAGTCTACTTGTAA---ATGGAATCATTGGAAATTCTTAGGATTTATTTTCGAGTGACACTACTTATATaaagacggtt      -443     Mouse
                              ||||||||| || ||||||    ||||| ||||| |||||||| || |||||| |  |||||||||  ||||||                              
Human     -551      ctttggaaagTCTCAAAGTTTAGTTGTAATATGTGGAACCATTGAAAATTCTTGGGGTTTATTGT-AAGTGACACTGTTTATATcaaaagtggg      -459     Human
                       |         -80       |         -60       |         -40       |          -20                                     
                               ctCAAAGt                       tgaaaATTCT                                                              
                               TCF4_Q5(-)1                    HSF2_01(-)1                                                             


                                                                        PEA3_Q6(+)1                                                                                                                                
                                                                        tCTTCCc                                                                                                                                    
                                                                                         IRF1_Q6(-)0.959                                                                                                           
                                                                                         AATTGga                                                                                                                   
                                                                                   MSX1_01(-)0.912                                                                                                                 
                                                                                   cAATAAaat                                                                                                                       
                                                                                  TST1_01(-)0.926                                                                                                                  
                                                                                  gcaataaAATTGgat                                                                                                                  
                             -160      |         -140      |         -120      |         -100      |         -80       |           -60       |         -40       |         -20                                     
Mouse     -1041     cttttccttcCTCTACCTTTGGCTTACAGAGGTTCTCCTGAGAAAATCCACTTCTTCCCTAAGCAATAAAATTGGATAATACTTTGTAATATCTATGGTCTATAAA--CTTCCTTTCCTCGTTTTGTTTAGCTATTTGTGGATGCCTTGATCAAATATGGGctttgactaa      -873     Mouse
                              |||||||||||| | | || |    ||||||  |||| ||| |||| | | ||||||||||||||||| | |||| |  | | |||||| || |||  ||||| || ||| |  || | |  ||||||| ||||  || ||||||| ||||                              
Human     -955      tcctcccaatCTCTACCTTTGGTTCATAGTGAACATCCTGAATAAATTCACCTCTTTCTTTAGCAATAAAATTGGATATTGCTTTATGGTTTTTATGGTTTACAAAATCTTCCCTTTCTCATCCTGCTCACATATTTGTAGATGGGTTCATCAAATTTGGGgagttgaaat      -785     Human
                     |         -160      |         -140      |         -120      |         -100      |         -80       |         -60       |         -40       |         -20                                     
                                                                                  gcaataaAATTGgat                              tCTTCCc                                                                             
                                                                                  TST1_01(-)0.926                              PEA3_Q6(+)1                                                                         
                                                                                   cAATAAaat                                                                                                                       
                                                                                   MSX1_01(-)0.912                                                                                                                 
                                                                                         AATTGga                                                                                                                   
                                                                                         IRF1_Q6(-)0.959                                                                                                           


                                                   HFH3_01(+)0.981                                  
                                                   gaaTATTTtcatt                                    
                               AP2REP_01(-)0.932 POU1F1_Q6(+)1                                      
                               ttTACTG           gTGAATattt                                         
                    -60       |         -40       |         -20                                     
Mouse     -1464     aaaagtgagcTTTTACTGGGTCACAAGCTGTGAATATTTTCATTGTTATTcacaagtccc     -1405     Mouse
                              ||||||||||||| ||  | ||||||||||||| ||||||                              
Human     -1278     ctccggggaaTTTTACTGGGTCAAAAAGTATGAATATTTTCATGGTTATTgaaacatttg     -1219     Human
                    -60       |         -40       |         -20                                     
                               ttTACTG           aTGAATattt                                         
                               AP2REP_01(-)0.932 POU1F1_Q6(+)1                                      
                                                   gaaTATTTtcatg                                    
                                                   HFH3_01(+)0.981                                  


                                         GATA2_01(-)0.974                                   
                                         caGAATCatg                                         
                                         GATA1_01(-)0.99                                    
                                         caGAATCatg                                         
                     |         -40        |         -20                                     
Mouse     -1734     aacgtgctgtAAAGCA-GATACAGAATCATGGTAACCACAAAttaatcacca     -1684     Mouse
                              |||||| |||||| ||||||| |||||| |||                              
Human     -1548     ttgagtgaaaAAAGCAGGATACAAAATCATGATAACCAGAAAatttggttaa     -1497     Human
                      |         -40       |         -20                                     
                                         caAAATCatg                                         
                                         GATA1_01(-)0.987                                   
                                         caAAATCatg                                         
                                         GATA2_01(-)0.972                                   


                                        EN1_01(-)0.926                             
                                        taACAAC                                    
                       -40       |         -20                                     
Mouse     -1758     gtttaaaacaACAAACCCAATAACAACGTGCTGtaaagcagat     -1716     Mouse
                              |||||  || ||||||| |||||                              
Human     -1584     cattattaagACAAAATCAGTAACAACTTGCTGacattgagtg     -1542     Human
                       -40       |         -20                                     
                                        taACAAC                                    
                                        EN1_01(-)0.926                             


                                                                                                                               LRF_Q2(+)0.923                         
                                                                                                                               accaCCCCA                              
                                                                                                                              LRF_Q2(+)0.981                          
                                                                                                                              aaccACCCC                               
                                                                                                                             EN1_01(-)0.926                           
                                                                                                                             aaACCAC                                  
                                            ER_Q6(+)1                                                                      PAX4_03(+)1                                
                                            agctgctgcccTGACCtca                                                            ttaaacCACCCc                               
                                           MYOGENIN_Q6(-)1                                                              CRX_Q4(+)0.948                                
                                           cAGCTGct                                                                     agatTAAACcacc                                 
                                         MYOGENIN_Q6(+)1                       CRX_Q4(-)0.9                           GATA2_01(+)0.971                                
                                         tgCAGCTg                              tatcTGTTAatag                          tgaGATTAaa                                      
                                        MYOD_01(-)0.905                     GATA2_01(-)0.992                          GATA1_01(+)0.985                                
                                        gtgcAGCTGctg                        aaTTATCtgt                                tgaGATTAaa                                      
                                        MYOD_01(+)0.905          CEBPB_01(+)0.972                                    PITX2_Q2(-)1                                     
                                        gtgCAGCTgctg             atgtcttGAAAAat                                      ctgaGATTAaa                                      
                                       E47_01(+)0.943    YY1_01(-)0.904     GATA1_01(-)0.988                         CRX_Q4(-)1                                       
                                       tgtgCAGCTgctgcc   acctcaaaATGTCttga  aaTTATCtgt                               ctgaGATTAaacc                                    
                         -120      |         -100      |         -80       |         -60       |         -40        |         -20                                     
Mouse     -1928     tcattcaactCCTTTGCCATGTGCAGCTGCTGCCCTGACCTCAAAATGTCTTGAAAAATTATCTGTTAATAGTGTGGTATGCTGAAGGTAAAACT-TCTGAGATTAAACCACCCCActggtagtaa     -1804     Mouse
                              |||||||   |||||||||||||| |||||||||||||||||| |||||||||| |||||||| |||| |    |||| |||| | ||||||||||||||||||||                              
Human     -1803     cacccccaccCCTTTGCTGGGTGCAGCTGCTGCCTTGACCTCAAAATGTCTTGTAAAATTATCTCTTAATAGTCTGGTGTATCTAAGGCAAAAATCTCTGAGATTAAACCACCCCAtagggacaac     -1678     Human
                          -120      |         -100      |         -80       |         -60       |         -40       |         -20                                     
                                       ggtgCAGCTgctgcc   acctcaaaATGTCttgt  aaTTATCtct                               ctgaGATTAaacc                                    
                                       E47_01(+)0.943    YY1_01(-)0.904     GATA1_01(-)0.988                         CRX_Q4(-)1                                       
                                        gtgCAGCTgctg             atgtcttGTAAAat                                      ctgaGATTAaa                                      
                                        MYOD_01(+)0.905          CEBPB_01(+)0.956                                    PITX2_Q2(-)1                                     
                                        gtgcAGCTGctg                        aaTTATCtct                                tgaGATTAaa                                      
                                        MYOD_01(-)0.905                     GATA2_01(-)0.992                          GATA1_01(+)0.985                                
                                         tgCAGCTg                              tatcTCTTAatag                          tgaGATTAaa                                      
                                         MYOGENIN_Q6(+)1                       CRX_Q4(-)0.904                         GATA2_01(+)0.971                                
                                           cAGCTGct                                                                     agatTAAACcacc                                 
                                           MYOGENIN_Q6(-)1                                                              CRX_Q4(+)0.948                                
                                            agctgctgcctTGACCtca                                                            ttaaacCACCCc                               
                                            ER_Q6(+)1                                                                      PAX4_03(+)1                                
                                                                                                                             aaACCAC                                  
                                                                                                                             EN1_01(-)0.926                           
                                                                                                                              aaccACCCC                               
                                                                                                                              LRF_Q2(+)0.981                          
                                                                                                                               accaCCCCA                              
                                                                                                                               LRF_Q2(+)0.923                         


                                                          CRX_Q4(-)0.9                                                                            
                                                          aaagCTTTAttgt                                                                           
                                                     CRX_Q4(+)0.9                                                                                 
                                                     tttaTAAAGcttt                                                                                
                                                   FREAC7_01(+)1                               P300_01(-)0.957                                    
                                                   tatttATAAAgcttta                            aagggACTACactg                                     
                         -100      |         -80        |         -60       |         -40       |         -20                                     
Mouse     -2388     atgacttctaTATTATGCAACAAATT-AGATTATTTATAAAGCTTTATTGTGGTTAGCTTTTTAGGTACAATTGCAAGGGACTACACTGAAGTACTcatcattatg     -2284     Mouse
                              ||||||| |||||| | | |||| |||||||||||||| ||  ||||| |||| | ||||| || |||||||| |||||| |||||                              
Human     -2010     tgaaccattcTATTATGGAACAAACTGAAATTACTTATAAAGCTTTATCGTAATTAGCGTTTTGGATACAAGTGTAAGGGACTGCACTGATGTACTtgtgaatacg     -1905     Human
                          -100      |         -80       |         -60       |         -40       |         -20                                     
                                                   tacttATAAAgcttta                            aagggACTGCactg                                     
                                                   FREAC7_01(+)1                               P300_01(-)0.944                                    
                                                     cttaTAAAGcttt                                                                                
                                                     CRX_Q4(+)0.9                                                                                 
                                                          aaagCTTTAtcgt                                                                           
                                                          CRX_Q4(-)0.9                                                                            


                                                CRX_Q4(+)0.907                                                                                     
                                                ttgtTAAGGtttt                                                                                      
                                          HFH3_01(+)0.931                            CEBPB_01(+)0.981                                              
                                          tgaTCTTTgttaa                              aattactGTAATtt                                                
                                        GATA2_01(-)0.971                EN1_01(-)0.93                                                              
                                        taTGATCttt                      agATCAC                                                                    
                                        GATA2_01(+)0.972              GATA2_01(-)0.972                                                             
                                        tatGATCTtt                    caAGATCacc                                                                   
                                        GATA1_01(-)0.983              GATA2_01(+)0.971                                                             
                                        taTGATCttt                    caaGATCAcc                                                                   
                                        GATA1_01(+)0.985              GATA1_01(-)0.985                                                             
                                        tatGATCTtt                    caAGATCacc                                                                   
                                 YY1_01(-)0.922                       GATA1_01(+)0.983      EN1_01(+)1                                             
                                 gcttcgctATGATcttt                    caaGATCAcc            GTAATtt                                                
                           -100      |         -80       |         -60       |         -40       |         -20                                     
Mouse     -2630     gattaagctgTGTGCTTCGCTATGATCTTTGTTAAGGTTTTATGAGATTTCAAGATCACCTTGAGAATTACTGTAATTTTGAAGCCTAACAAAGAGTattggtaggt     -2524     Mouse
                              ||||| |||||||||||||||||||| ||||||| | |  ||||||||| |||| |||||| |||||||| ||||  ||||||||||                              
Human     -2243     tctcctgaacTGTGCGTCGCTATGATCTTTGTTAAGATTTTATGGGTTCCCAAGATCACTTTGAAAATTACAGTAATTTTAAAGCTCAACAAAGAGTtacatcgggt     -2137     Human
                           -100      |         -80       |         -60       |         -40       |         -20                                     
                                 gcgtcgctATGATcttt                    caaGATCAct            GTAATtt                                                
                                 YY1_01(-)0.922                       GATA1_01(+)0.983      EN1_01(+)1                                             
                                        tatGATCTtt                    caAGATCact                                                                   
                                        GATA1_01(+)0.985              GATA1_01(-)0.985                                                             
                                        taTGATCttt                    caaGATCAct                                                                   
                                        GATA1_01(-)0.983              GATA2_01(+)0.971                                                             
                                        tatGATCTtt                    caAGATCact                                                                   
                                        GATA2_01(+)0.972              GATA2_01(-)0.972                                                             
                                        taTGATCttt                      agATCAC                                                                    
                                        GATA2_01(-)0.971                EN1_01(-)0.93                                                              
                                          tgaTCTTTgttaa                              aattacaGTAATtt                                                
                                          HFH3_01(+)0.931                            CEBPB_01(+)0.981                                              
                                                ttgtTAAGAtttt                                                                                      
                                                CRX_Q4(+)0.904                                                                                     


                                                                  EN1_01(+)0.922                                                                                                                                               
                                                                  GTTTTgt                                                                                                                                                      
                    -180      |         -160      |         -140      |         -120      |         -100      |         -80       |          -60       |         -40         |         -20                                     
Mouse     -2852     cagagacgtcGAAGGGACCTTTTTCCAAATTAAATGTCCAGGCTTCGTTTTGTCTTCAGTGTTTACATTTGATGTCTTGTTTTCCCCTCGTGGGTTTGTTATGTCAAATACC-TTTCCTCCAAACTTGATCATGATTTGTGACA--GCACCTGCATAGCACAGTGCTTGGCACtccgtaaata     -2673     Mouse
                              ||||| ||||||| | |||||||||   |  |  ||||||||||||| || |||  |||  | |   |||||| ||||  |||||    | |||||| |||| ||||| | |||||||||   ||| ||| |||  || ||||| |||||| |||| ||||||                              
Human     -2469     gcaggactagGAAGGAACCTTTTACAAAATTAAATACTCGAGTGTCGTTTTGTCTTCGGTTTTTCAATTCAACGCTGTGTTTTTCCCTGCTGGGT---CTTTGTCAAGTACCTTTTCCCCAAAACTTGATACGGATGTGTAACACGGCGCCTGCTTAGCACGGTGCCTGGCACccagtaggcg     -2290     Human
                    -180      |         -160      |         -140      |         -120      |         -100      |            -80       |         -60       |         -40       |         -20                                     
                                                                  GTTTTgt                                                                                                                                                      
                                                                  EN1_01(+)0.922                                                                                                                                               


                                MYOGENIN_Q6(+)1                        
                                gcCAGGTg                               
                     |         -20                                     
Mouse     -2981     cccagcagcgGTGCCAGGTGCaggaacccag     -2951     Mouse
                              |||||||||||                              
Human     -2637     cgtgccggccGTGCCAGGTGCgcggggccca     -2607     Human
                     |         -20                                     
                                gcCAGGTg                               
                                MYOGENIN_Q6(+)1                        


                                                                     SP1_01(+)0.972                          
                                                                     gaGGCAGgcc                              
                                                                    TFIII_Q6(+)0.919                         
                                                                    ggagGCAGG                                
                                                                   PEA3_Q6(-)0.937                           
                                                                   gGGAGGc                                   
                             -60       |         -40       |         -20                                     
Mouse     -3242     ccgctgtctgGAGAGTCGCTGGCCTTGGTCACCGCCTAGGTAATGAGGGGAGGCAGGCCagcacgggat     -3174     Mouse
                              |||||||||||||| ||||| ||||   ||||| || ||||||||||||                              
Human     -2941     gcagcctgaaGAGAGTCGCTGGCCGTGGTCGCCGCTAGGGTAAAGACGGGAGGCAGGCCcgggaaggga     -2873     Human
                             -60       |         -40       |         -20                                     
                                                                   gGGAGGc                                   
                                                                   PEA3_Q6(-)0.937                           
                                                                    ggagGCAGG                                
                                                                    TFIII_Q6(+)0.919                         
                                                                     gaGGCAGgcc                              
                                                                     SP1_01(+)0.972                          


                                                  LRF_Q2(+)0.911                                
                                                  ctcgCCCCT                                     
                                                 LRF_Q2(+)0.943                                 
                                                 cctcGCCCC                                      
                                                SP1_01(-)0.911                                  
                                                gccTCGCCcc                                      
                          |         -40       |         -20                                     
Mouse     -3328     tcaccctggaAGCCGGCCTAGTGTTTTCGCCTCGCCCCTTCGCGAGgcaggtcccg     -3273     Mouse
                              ||| ||||||| |   ||||||||||||| ||||||                              
Human     -3022     ccgcgccgggAGCGGGCCTAGAGCGCTCGCCTCGCCCCTCCGCGAGcagggctctg     -2967     Human
                          |         -40       |         -20                                     
                                                gccTCGCCcc                                      
                                                SP1_01(-)0.911                                  
                                                 cctcGCCCC                                      
                                                 LRF_Q2(+)0.943                                 
                                                  ctcgCCCCT                                     
                                                  LRF_Q2(+)0.911                                


                                                    LRF_Q2(-)0.943                                                                     
                                                    GGGGCgaat                                                                          
                                                   LRF_Q2(-)0.923                                                                      
                                                   TGGGGcgaa                                                                           
                                              P AX4_03(-)1                                                                             
                                              g GGGTGgggcga                                                                            
                        |         -80       |          -60       |         -40       |         -20                                     
Mouse     -3456     gcggagcggcGGGCCCCGACCCCGCTG-GGGTGGGGCGAATCCCGTCCCGGCCGGTTGCCCCGGGCTAGGGCAGAAGTCCAGGCCgaccggcctt     -3363     Mouse
                              ||||| ||||||||  | ||||||||||||| |  |||| || ||| |||  || || | |||||  |||| |||                              
Human     -3144     gagggaggcgGGGCCGCGACCCCGGCGCGGGTGGGGCGAATGCGTTCCCAGCGGGTAGCCTGGGACTGGTGCAGAGTTCCAAGCCcacggccccg     -3050     Human
                         |         -80       |         -60       |         -40       |         -20                                     
                                               cGGGTGgggcga                                                                            
                                               PAX4_03(-)1                                                                             
                                                   TGGGGcgaa                                                                           
                                                   LRF_Q2(-)0.923                                                                      
                                                    GGGGCgaat                                                                          
                                                    LRF_Q2(-)0.943                                                                     


                                                                                                                                                                                                                                                                                         PAX4_03(+)1                                                                                                                                                       
                                                                                                                                                                                                                                                                                         agccccCACCCa                                                                                                                                                      
                                                                                                                                                                                                            SP1_01(+)0.972                                                              LRF_Q2(+)0.923                                                                                                                                                     
                                                                                                                                                                                                            gtGGCAGgaa                                                                  cagcCCCCA                                                                                                                                                          
                                                                                                                                                                                                           TFIII_Q6(+)0.919                                                            LRF_Q2(+)1                                                                                                                                                          
                                                                                                                                                                                                           cgtgGCAGG                                                                   gcagCCCCC                                                                                                                                                           
                                          HSF2_01(-)0.994                                                                                                                                              WHN_B(-)0.967                       EN1_01(-)0.93                              LRF_Q2(+)0.943                                                                                                            SP1_01(-)1                                 
                                          ggcaaGTTCG                                                                                                                                                   cggGCGTGgca                         tcATCAC                                    ggcaGCCCC                                                                                                                 gccCCGCCtc                                 
                                      SF1_Q6(-)1                                                                            LRF_Q2(+)0.911 SP1_01(+)0.972                                              SP1_01(+)0.949                 GA   TA2_01(-)0.979                            SP1_01(-)0.962                                                                                                              CKROX_Q2(+)0.945                          
                                      CAAGGgca                                                                              gaagCCCCT      gcGGCAGcct                                                  cgGGCGTggc                     ca   TCATCacc                                  tggCAGCCcc                                                                                                                  cCCCGCctc                                 
                                   LRH1_Q5(-)1                                                                             HSF2_01(+)0.998 E2F1_Q3(-)0.925                                           HES1_Q2(+)0.962                  GA   TA1_01(-)0.988                   YY1_01(-)0.998               PEA3_Q6(-)1                                                          EN1_01(+)0.996                    SP1_01(-)1                                 
                                   tgaCAAGGgcaa                                                                            AGAAGcccct      gCGGCAgc                                                  cccggGCGTGgcagg                  ca   TCATCacc                         ccggttcaATGGCagcc            gGGAAGc                                                              GTAGTtt                           gccCCGCCtc                                 
                         |         -380      |         -360       |         -340      |         -320      |         -300      |         -280       |         -260      |         -240         |         -220      |         -200      |            -180      |         -160      |         -140      |         -120      |         -100      |         -80       |         -60       |         -40       |         -20                                     
Mouse     -3873     gcctttgagaGAAGTTGACAAGGGCAAGTTCGAATCGCACGCGGG-AGCTTACTCACGGGAATGGCCCGGCGTCCTCGCTCTTCCGCCCACACTCGCTCAGGAAGAAGCCCCTAATGC-GCGGCAGCCTGAGAGCAGCATCTGAAGCAGCCGCCGCCGC---CACCGAGCTAANNNNNNNGGGCGTGGCAGGAACTGGCAGGCGCTCTCACA---TCATCACCGGGCGACCTTGGAGCTGCAGTGACGCCGGTTCAATGGCAGCCCCCACCCAGCTAGGGAAGCTAAAAAGGAGACCCACTCTCCCAACAGGCTTTGCGGCCCTAGCGCAAAGCCTTCTGGGAACTGTAGTTTGCTTTCCGTCCCGCCTACAGCTCGAGGGCCCCGCCTCCTCactccagagc     -3479     Mouse
                              ||||||| ||||||||||||||  |    |||||  ||||||||||| ||| |||  |||| |||||  || ||||||| | ||  |||||||||   |||||||||| |||||||||||| ||||||| | ||||| || ||||| ||   ||| |     |       |||||||||||| || ||| ||||   |||||   |||||||  |||||||| ||  |||| | ||| |||| ||||||||||||||||| ||  | |||||||   |||||||| ||||||||||| | | ||   |||||| |||||||  ||| ||||||| |||||||| ||  ||| |||||||  ||||||| |||||||||| |||                              
Human     -3548     gctttccgggGAAGTTGTCAAGGGCAAGTTCGGGTTCTGCGCGGACAGCTTACTCACTGGAGTGGTTCGGCATCCTCTGTCGTCCGCCCGCGCTTCCTCAGGAAG---CCCCTAATGCAGCGGCAGCCTGAAAGCAGCAGCCGAAGCTGCTGCCGCTGCTCCCACTGCCAGCAACCGCCCGGGCGTGGCAGGGACAGGCGGGCGACTTCACAACATCATCACTCGGCGACCTCGGTTCTGCGGCGACACCGGGTCAATGGCAGCCCCCACACAATTGGGGAAGC--CAAAGGAGAGCCACTCTCCCAGCGGCCTCCACGGCCCCAGCGCAAGACCTGCTGGGAATTGTAGTTTCCTGCCCGCCCCGCCTCAAGCTCGAAGGCCCCGCCTTCTCgctgcccagc     -3151     Human
                            |         -380      |         -360      |         -340      |         -320      |         -300         |         -280      |         -260      |         -240      |         -220      |         -200      |         -180      |         -160      |         -140      |         -120        |         -100      |         -80       |         -60       |         -40       |         -20                                     
                                   tgtCAAGGgcaa                                                                         GGAAG   cccct      gCGGCAgc                                                  cccggGCGTGgcagg                     caTCATCact                         ccgggtcaATGGCagcc            gGGAAGc                                                              GTAGTtt        cCCCGCctc          gccCCGCCtt                                 
                                   LRH1_Q5(-)1                                                                          HSF2_   01(+)0.997 E2F1_Q3(-)0.925                                           HES1_Q2(+)0.962                     GATA1_01(-)0.988                   YY1_01(-)0.998               PEA3_Q6  (-)1                                                        EN1_01(+)0.996 CKROX_Q2(+)0.945   SP1_01(-)1                                 
                                      CAAGGgca                                                                           gaag   CCCCT      gcGGCAGcct                                                  cgGGCGTggc                        caTCATCact                                  tggCAGCCcc                                                                                             gccCCGCCtc                                                     
                                      SF1_Q6(-)1                                                                         LRF_   Q2(+)0.911 SP1_01(+)0.972                                              SP1_01(+)0.949                    GATA2_01(-)0.979                            SP1_01(-)0.962                                                                                         SP1_01(-)1                                                     
                                          ggcaaGTTCG                                                                                                                                                   cggGCGTGgca                         tcATCAC                                    ggcaGCCCC                                                                                                                                                            
                                          HSF2_01(-)0.994                                                                                                                                              WHN_B(-)0.967                       EN1_01(-)0.93                              LRF_Q2(+)0.943                                                                                                                                                       
                                                                                                                                                                                                           cgtgGCAGG                                                                   gcagCCCCC                                                                                                                                                           
                                                                                                                                                                                                           TFIII_Q6(+)0.919                                                            LRF_Q2(+)1                                                                                                                                                          
                                                                                                                                                                                                            gtGGCAGgga                                                                  cagcCCCCA                                                                                                                                                          
                                                                                                                                                                                                            SP1_01(+)0.972                                                              LRF_Q2(+)0.923                                                                                                                                                     
                                                                                                                                                                                                                                                                                         agccccCACACa                                                                                                                                                      
                                                                                                                                                                                                                                                                                         PAX4_03(+)0.907                                                                                                                                                   


                                                                       GATA2_01(+)0.987                                                                                                                                                                                                                         
                                                                       acaGATGGcc                                                                                                                                                                                                                               
                                                                      MYOGENIN_Q6(+)0.964                                PEA3_Q6(+)1                                                                                                                                                                            
                                                                      caCAGATg                                           tCATCCt                                                                                                                                                                                
                                                                    E47_01(+)0.934                                     GATA2_01(-)0.979                                                                                                                                                                         
                                                                    atcaCAGATggccac                                    acTCATCcta                                                                                                                                                                               
                                                                    AP2REP_01(-)0.907                                  GATA1_01(-)0.988                                                                                                                                                                         
                                                                    atCACAG                                            acTCATCcta                                                                                                                                                                               
                                                                GATA2_01(-)0.982                                    YY1_01(+)0.918            GATA2_01(+)0.987                        SP1_01(-)0.972                                                     PAX4_03(+)0.907                                        
                                                                ttGCATCaca                                          gccaCTCATcctaaaac         ccaGATGGac                              aagCTGCCaa                                                         tgcaccCACACt                                           
                                    HSF2_01(-)0.996             GATA1_01(-)0.993                                   ETS1_B(-)0.943             GATA1_01(+)1                            MYOGENIN_Q6(-)1                                                   LRF_Q2(+)0.904 HSF2_01(+)0.995                          
                                    agctcTTTCT                  ttGCATCaca                                         agccactcATCCTaa            ccaGATGGac                              aAGCTGcc                                                          ttgcACCCA      GGAAAcatcc                               
                              HSF2_01(+)0.996          PEA3_Q6(+)0.937 GATA1_01(+)1    CRX_Q4(+)0.907       CRX_Q4(+)0.9                     MYOGENIN_Q6(+)0.964                    HSF2_01(+)0.997                                                  PAX4_03(+)1       CREL_01(-)1                              
                              AGAAAgagct               tCCTCCc         acaGATGGcc      agctTAAGGttta        acacTAAAGccac                    tcCAGATg                               GGAAGctgcc                                                       agtttgCACCCa      GGAAAcatcc                               
                        |         -240      |         -220      |         -200      |         -180      |         -160      |         -140      |         -120      |                   -100      |         -80       |         -60       |         -40       |         -20                                     
Mouse     -4193     agcccaataaAGAAAGAGCTCTTTCTAGTGTCCTTTCCTCCCATTTGCATCACAGATGGCCACCGAGAGCTTAAGGTTTAACGTCCAGACACTAAAGCCACTCATCCTAAAACGACAGAGCTCCAGATGGACTCTGTCTGGCAAAGG----------ATGGGAAGCTGCCAATCTTCAGAGGTGCAGATAGGGTGAATCCCGGAGGCTACCGCCCAGTTCCCATCAGTTTGCACCCACACTTGGGAAACATCCCtttcccatct     -3940     Mouse
                              ||||||||||||||| | |  ||| |||||||| || ||||||||||||| || || |||||||||||||| | || ||| ||||||||||||||||||||| ||||| ||||||||||||  |||| ||||| |||          ||| ||||||||||| | ||||| |||||| | || ||||| || || || | |||| ||  ||||| | ||||||||||||||| ||||||| |||                              
Human     -3907     tatttgacccAGAAAGAGCTCTTTCCAATACCCTCTCCTCCCACTTACATCACAGATGGCGACTGA-AGCTTAAGGTTTAATGCCC-GACCCTAAAGCCACTCATCCTAAAA-GACAGGGCTCCAGATGGATGCTGTATGGCAGAGGATAAGGCGCTATGAGAAGCTGCCAAGCCTCAGATGTGCAGCTGGGCTGAATACC-GACGCCAGCGCCTAGCGCCCATTACTTTGCACCCACACTTAGGAAACAACCCacgcctcacc     -3648     Human
                    -260      |         -240      |         -220      |         -200       |         -180       |         -160       |         -140      |         -120      |         -100      |         -80       |          -60       |         -40       |         -20                                     
                              AGAAAgagct               tCCTCCc         acaGATGGcg      agctTAAGGttta        acccTAAAGccac                    tcCAGATg                               AGAAGctgcc                                                       actttgCACCCa      GGAAAcaacc                               
                              HSF2_01(+)0.996          PEA3_Q6(+)0.937 GATA1_01(+)1    CRX_Q4(+)0.907       CRX_Q4(+)0.9                     MYOGENIN_Q6(+)0.964                    HSF2_01(+)0.998                                                  PAX4_03(+)1       CREL_01(-)1                              
                                    agctcTTTCC                  ttACATCaca                                         agccactcATCCTaa            ccaGATGGat                              aAGCTGcc                                                          ttgcACCCA      GGAAAcaacc                               
                                    HSF2_01(-)0.995             GATA1_01(-)0.99                                    ETS1_B(-)0.943             GATA1_01(+)1                            MYOGENIN_Q6(-)1                                                   LRF_Q2(+)0.904 HSF2_01(+)0.995                          
                                                                ttACATCaca                                          gccaCTCATcctaaaa g        ccaGATGGat                              aagCTGCCaa                                                         tgcaccCACACt                                           
                                                                GATA2_01(-)0.98                                     YY1_01(+)0.918            GATA2_01(+)0.987                        SP1_01(-)0.972                                                     PAX4_03(+)0.907                                        
                                                                    atCACAG                                            acTCATCcta                                                                                                                                                                               
                                                                    AP2REP_01(-)0.907                                  GATA1_01(-)0. 988                                                                                                                                                                        
                                                                    atcaCAGATggcgac                                    acTCATCcta                                                                                                                                                                               
                                                                    E47_01(+)0.934                                     GATA2_01(-)0. 979                                                                                                                                                                        
                                                                      caCAGATg                                           tCATCCt                                                                                                                                                                                
                                                                      MYOGENIN_Q6(+)0. 964                               PEA3_Q6(+)1                                                                                                                                                                            
                                                                       acaGATGGcg                                                                                                                                                                                                                               
                                                                       GATA2_01(+)0.98 7                                                                                                                                                                                                                        


                                                      IRF1_Q6(+)0.959                                      
                                                      atCAATT                                              
                                                  GATA2_01(-)0.972                                         
                                                  ccAAATCaat                                               
                                                  GATA1_01(-)0.987                                         
                                                  ccAAATCaat                                               
                           -60       |         -40       |         -20                                     
Mouse     -4243     ttcttttaaaAAGACATGTGGCGTTTGGTTCCAAATCAATTACAAATAAAAGCCCAAtaaagaaaga     -4177     Mouse
                              |||| ||||||| | ||| || ||||||||| |||  ||||||||||                              
Human     -3966     tttctttttcAAGATATGTGGCATCTGGCTCAAAATCAATTGCAAG-AAAAGCCCAActctatttga     -3901     Human
                          -60       |         -40       |          -20                                     
                                                  caAAATCaat                                               
                                                  GATA1_01(-)0.987                                         
                                                  caAAATCaat                                               
                                                  GATA2_01(-)0.972                                         
                                                      atCAATT                                              
                                                      IRF1_Q6(+)0. 959                                     


                                                                               SOX17_01(+)1                                                                                                           
                                                                               cACAAT                                                                                                                 
                                                                             SOX5_01(+)1                                                                                                              
                                                                             ttcACAATtc                                                                                                               
                              GATA2_01(+)0.992                   ETS1_B(-)0.907                        EN1_01(-)0.926 MSX1_01(+)0.94                                                                  
                              gatGATAAag                         caccaaatGTCCTtc                       tcACCAC        tgcTATTTg                                                                       
                              GATA1_01(+)0.988                 YY1_01(-)0.904                        PAX4_03(+)0.903  HFH3_01(+)0.981                        HFH3_01(-)0.931                          
                              gatGATAAag                       accaccaaATGTCcttc                     tgtcacCACCAt     tgcTATTTggagc                          acagcAAAGAttt                            
                       |         -140      |         -120      |         -100      |         -80            |         -60       |         -40       |         -20                                     
Mouse     -4674     gagtggccgaGATGATAAAGTGCCTTTAATTTTGCCCTTTCCCACCACCAAATGTCCTTCACAATTCGTTTTCAAG-----TGTCACCACCATTAATATGCTATTTGGAGCTCACTGTAGCTCAGACTTTTAACAGGACAGCAAAGATttgaaaggtc     -4522     Mouse
                              ||||||||| || ||| |    || |||||| |||| ||||||||||||||||||| ||||| |||     |||||||||||||||  ||||||||||||   |||||| |||||||||  ||    |||||||||||                              
Human     -4399     taactgctagGATGATAAAATGTCTTCATCCCTGACCTTTCTCACCTCCAAATGTCCTTCACAATTTGTTTTTAAGTGTCATGTCACCACCATTAACCTGCTATTTGGAGACTACTGTACCTCAGACTTCCAAGTCAACAGCAAAGATctaaaggtcg     -4242     Human
                            |         -140      |         -120      |         -100      |         -80       |         -60       |         -40       |         -20                                     
                              gatGATAAaa                       acctccaaATGTCcttc                     tgtcacCACCAt     tgcTATTTggaga                          acagcAAAGAtct                            
                              GATA1_01(+)0.988                 YY1_01(-)0.904                        PAX4_03(+)0.903  HFH3_01(+)0.981                        HFH3_01(-)0.931                          
                              gatGATAAaa                         ctccaaatGTCCTtc                       tcACCAC        tgcTATTTg                                                                       
                              GATA2_01(+)0.992                   ETS1_B(-)0.907                        EN1_01(-)0.926 MSX1_01(+)0.94                                                                  
                                                                             ttcACAATtt                                                                                                               
                                                                             SOX5_01(+)1                                                                                                              
                                                                               cACAAT                                                                                                                 
                                                                               SOX17_01(+)1                                                                                                           


                                                                           HFH3_01(-)0.981                                    
                                                                           tttaaAAATAgaa                                      
                                                                   S8_01(-)1                                                  
                                                                   taccTAATTttaaaaa                                           
                                                                   CRX_Q4(+)0.955                                             
                                                                   taccTAATTttaa                                              
                          -80       |         -60       |         -40       |         -20                                     
Mouse     -4749     acataggtatGTATGTGCTGGTTAAACATCTGAGGCTTGCCAGATACTACCTAATTTTAAAAATAGAAAGCTGGAGagtggccgag     -4664     Mouse
                              ||||||||| | ||||  |||||| |||||  || | ||| |||||||||||||||||| ||||||                              
Human     -4780     ctttcacatgGTATGTGCTTGCTAAATGTCTGAGACTTGCTGGACATTACTTAATTTTAAAAATAGAAAACTGGAGctgggtgtgg     -4695     Human
                          -80       |         -60       |         -40       |         -20                                     
                                                                   tactTAATTttaa                                              
                                                                   CRX_Q4(+)0.955                                             
                                                                   tactTAATTttaaaaa                                           
                                                                   S8_01(-)1                                                  
                                                                           tttaaAAATAgaa                                      
                                                                           HFH3_01(-)0.981                                    


                                     TEF1_Q6(+)1                                                    
                                     GGAATg                                                         
                                     HSF2_01(+)0.999                                                
                                     GGAATgagct                                                     
                                     CREL_01(-)0.973                                                
                                     GGAATgagct                                                     
                             GATA2_01(+)0.972                                                       
                             gtgGATTTgg                                                             
                             GATA1_01(+)0.987                                                       
                             gtgGATTTgg                                                             
                    -60       |         -40       |         -20                                     
Mouse     -5094     ggcatccaggTGGATTTGGAATGAGCTCTTAGTGTGTTAATGAGCAGTTCtatgagggat     -5035     Mouse
                              ||||||||||||| ||| || | || ||| ||||||||||                              
Human     -5770     ataagtgagaTGGATTTGGAATGGGCTTTTCGGGTCTTACTGAGCAGTTCagtaagaaat     -5711     Human
                    -60       |         -40       |         -20                                     
                             atgGATTTgg                                                             
                             GATA1_01(+)0.987                                                       
                             atgGATTTgg                                                             
                             GATA2_01(+)0.972                                                       
                                     GGAATgggct                                                     
                                     CREL_01(-)0.973                                                
                                     GGAATgggct                                                     
                                     HSF2_01(+)0.999                                                
                                     GGAATg                                                         
                                     TEF1_Q6(+)1                                                    


                               GATA2_01(+)0.979                           
                               acaGATGAta                                 
                               GATA1_01(+)0.988                           
                               acaGATGAta                                 
                        |         -20                                     
Mouse     -5413     aaaggaatcaTACAGATGATATAAatgagctgta     -5380     Mouse
                              ||||||| ||||||                              
Human     -6245     tcaaaactggTACAGATAATATAAtgagagctca     -6212     Human
                        |         -20                                     
                               acaGATAAta                                 
                               GATA1_01(+)0.988                           
                               acaGATAAta                                 
                               GATA2_01(+)0.992                           


                                   EN1_01(-)0.917                        
                                   taAGAAC                               
                               CRX_Q4(+)0.904                            
                               attaTAAGAacag                             
                       |         -20                                     
Mouse     -5893     ctattattgaTATTATAAGAACAggtctgaaca     -5861     Mouse
                              |||||||||||||                              
Human     -6400     tgtttcctatTATTATAAGAACActgcagatct     -6368     Human
                       |         -20                                     
                               attaTAAGAacac                             
                               CRX_Q4(+)0.904                            
                                   taAGAAC                               
                                   EN1_01(-)0.917                        


                              PEA3_Q6(-)1                                                                                  
                              tGGAAGt                                                                                      
                       -80       |         -60       |         -40       |         -20                                     
Mouse     -6702     ttgagggagtTGGAAGTCCAAAATGAAGGTACTGAAAGGTCTGTTTTCTCCTGAGGCCTGTCTTCTTGGCCTTggtgataact     -6620     Mouse
                              |||||||||||||| |||||  ||  |||| || ||||||||||||||| ||| ||||| |||                              
Human     -7358     tactggagtcTGGAAGTCCAAAATCAAGGTGTTGGCAGGT-TGGTTTCTCCTGAGGCCTCTCTCCTTGGTCTTcttgatgaat     -7277     Human
                      -80       |         -60       |          -40       |         -20                                     
                              tGGAAGt                                                                                      
                              PEA3_Q6(-)1                                                                                  


                                  GATA2_01(-)0.974                                                  
                                  ctGAATCacc                                                        
                                  GATA1_01(-)0.99                                                   
                                  ctGAATCacc                                                        
                    -60       |         -40       |         -20                                     
Mouse     -6849     gctcacggtgAAACCTGAATCACCGAGTCACATCTCAAAGGCTTTTTGTAcaccatgccc     -6790     Mouse
                              |||||| ||||||| |  |||| || ||||||||||||||                              
Human     -7557     cttcaccaaaAAACCTCAATCACCTAACCACAGCTTAAAGGCTTTTTGTAtgtcaacttc     -7498     Human
                    -60       |         -40       |         -20                                     
                                  ctCAATCacc                                                        
                                  GATA1_01(-)0.997                                                  
                                  ctCAATCacc                                                        
                                  GATA2_01(-)0.979                                                  


                                     IRF1_Q6(-)0.975                                              
                                     AAATGca                                                      
                            CEBPB_01(-)0.981                                                      
                            gcCTTTCtaaaatg                                                        
                            |         -40       |         -20                                     
Mouse     -6988     ctgccacagcCTTTCTAAAATGCACATGTAATGTTTCCCCACTGCTACcaaatcctcc     -6931     Mouse
                              |||||||||||||| || ||||| ||  ||||||||||                              
Human     -7723     aagtcttagtCTTTCTAAAATGCAAATCTAATGCTTTTCCACTGCTACaaaccacctc     -7666     Human
                            |         -40       |         -20                                     
                            gtCTTTCtaaaatg                                                        
                            CEBPB_01(-)0.981                                                      
                                     AAATGca                                                      
                                     IRF1_Q6(-)0.975                                              


                                     CRX_Q4(+)0.9                                        
                                     tgtgTAAAGcttt                                       
                             -40       |         -20                                     
Mouse     -7341     gaatatgttgTGATAGTTGTGTAAAGCTTTACAATCTATgcaggcaaag     -7293     Mouse
                              |||||||||| ||||||||||  ||||||                              
Human     -8000             ctTGATAGTTGTATAAAGCTTTATGATCTATacaaggaaaa     -7961     Human
                             -40       |         -20                                     
                                     tgtaTAAAGcttt                                       
                                     CRX_Q4(+)0.9                                        
