# Supplementary material for: Transcriptional double-autorepression feedforward circuits act for multicellularity and nervous system development
Source: BMC Genomics. 2011 May 11;12:228. doi: 10.1186/1471-2164-12-228 (PMC3116505; doi:10.1186/1471-2164-12-228)
Supplement: Additional file 4 — Alignments of conserved blocks for 5169 human-mouse orthologs with conserved TFBSs. The location and motif information for 386237 TFBSs are displayed in a character-based alignment-embedded layout. Each file name stands for a gene symbol and the file contains the alignments of conserved blocks with TFBS information for the corresponding gene. Each alignment is not interleaved. The graphical alignments with TFBS information for the 5169 human-mouse ortholog pairs are provided in a browsable format at our website http://genet.med.kagawa-u.ac.jp/pub/HMO_5169/List.htm, together with the character-based alignments with TFBSs and raw sequences contained in Additional files 4 and 2 respectively. [file 1471-2164-12-228-S4.ZIP › Additional_file_4/Text-based_Alignments/ALX3.aln.txt]

---------- ALX3 ----------

                               AP2REP_01(-)0.907                                                                            
                               ctCACAG                                                                                      
                       -80       |         -60       |         -40       |         -20                                      
Mouse     -74       ctcccccttgGCTCACAGGCCGCGCGGGTTAGCGGGAGCCCCGGAGCTCCGGCGGCCTGTGAGCCC-GAGCCGGC                 -1     Mouse
                              |||||||||| |||||||  |||| |||||||||||| |||| |||||||| |||| |||||||                              
Human     -74       cttggcgggcGCTCACAGGCGGCGCGGGC-AGCGCGAGCCCCGGAGCCCCGGAGGCCTGTGCGCCCTGAGCCGGC                 -1     Human
                       -80       |         -60        |         -40       |         -20                                     
                               ctCACAG                                                                                      
                               AP2REP_01(-)0.907                                                                            


                                                                            HSF2_01(-)0.996                                          
                                                                            ggatgGTTCC                                               
                                                                            CREL_01(+)0.952                                          
                                                                            ggatgGTTCC                                               
                                                                           PEA3_Q6(-)1                                               
                                                                           tGGATGg                                                   
                                                                          GATA2_01(+)0.987                                           
                                                                          gtgGATGGtt                                                 
                                                                      YY1_01(-)1                                                     
                                                                      tgacgtggATGGTtcca                                              
                                                                      ATF1_Q6(-)1                                                    
                                                                      tGACGTggatg                                                    
                                                                     E4F1_Q6(-)1                                                     
                                                                     gTGACGtgga                                                      
                                                                  XBP1_01(+)1                                                        
                                                                  cacgtgACGTGgatggt                                                  
                                                      AP2REP_01(-)0.907   GATA1_01(+)1  MSX1_01(-)0.908                              
                                                      cgCACGG             gtgGATGGtt    cATTAAgtc                                    
                                                   HES1_Q2(-)0.906  CREB_Q2(+)1        CRX_Q4(+)0.911                                
                                                   acccgCACGGggccg  cgTGACGtggat       gcatTAAGTcaga                                 
                                             CRX_Q4(+)0.952   HES1_Q2(+)0.906        IPF1_Q4(-)1                                     
                                             gggtTAACCcgca    gccgcACGTGacgtg        cagCATTAagtc                                    
                                            LRF_Q2(-)0.981   XBP1_01(+)1            CRX_Q4(-)0.952                                   
                                            GGGGTtaac        ggccgcACGTGacgtgg      ccagCATTAagtc                                    
                                           LRF_Q2(-)0.911    HES1_Q2(-)0.906      YY1_01(+)0.906       LRF_Q2(+)1                    
                                           AGGGGttaa         ggccgCACGTgacgt      ttccAGCATtaagtcag    gcggCCCCC                     
                                          CRX_Q4(-)0.952    XBP1_01(-)1        CEBPB_01(-)0.935       LRF_Q2(+)0.                    
                                          gaggGGTTAaccc     gggccgCACGTgacgtg  tgGTTCCagcatta         cgcgGCCCC                      
                       |         -80       |         -60       |         -40       |         -20                                     
Mouse     -233      ggtgggggtgTTCCTGGGCTCCGAGGGGTTAACCCGCACGGGGCCGCACGTGACGTGGATGGTTCCAGCATTAAGTCAGAGGCgcggccccct      -141     Mouse
                              |||| |||||||||||||||||||||||||||||| |||||||||||||||||||||||||||||||||||||                              
Human     -246      ggggagggggTTCCCGGGCTCCGAGGGGTTAACCCGCACGGGGCCACACGTGACGTGGATGGTTCCAGCATTAAGTCAGAGGCgcggccccct      -154     Human
                       |         -80       |         -60       |         -40       |         -20                                     
                                          gaggGGTTAaccc     gggccaCACGTgacgtg  tgGTTCCagcatta         cgcgGCCCC                      
                                          CRX_Q4(-)0.952    XBP1_01(-)1        CEBPB_01(-)0.935       LRF_Q2(+)0.                    
                                           AGGGGttaa         ggccaCACGTgacgt      ttccAGCATtaagtcag    gcggCCCCC                     
                                           LRF_Q2(-)0.911    HES1_Q2(-)0.906      YY1_01(+)0.906       LRF_Q2(+)1                    
                                            GGGGTtaac        ggccacACGTGacgtgg      ccagCATTAagtc                                    
                                            LRF_Q2(-)0.981   XBP1_01(+)1            CRX_Q4(-)0.952                                   
                                             gggtTAACCcgca    gccacACGTGacgtg        cagCATTAagtc                                    
                                             CRX_Q4(+)0.952   HES1_Q2(+)0.906        IPF1_Q4(-)1                                     
                                                   acccgCACGGggcca  cgTGACGtggat       gcatTAAGTcaga                                 
                                                   HES1_Q2(-)0.906  CREB_Q2(+)1        CRX_Q4(+)0.911                                
                                                      cgCACGG             gtgGATGGtt    cATTAAgtc                                    
                                                      AP2REP_01(-)0.907   GATA1_01(+)1  MSX1_01(-)0.908                              
                                                                  cacgtgACGTGgatggt                                                  
                                                                  XBP1_01(+)1                                                        
                                                                     gTGACGtgga                                                      
                                                                     E4F1_Q6(-)1                                                     
                                                                      tGACGTggatg                                                    
                                                                      ATF1_Q6(-)1                                                    
                                                                      tgacgtggATGGTtcca                                              
                                                                      YY1_01(-)1                                                     
                                                                          gtgGATGGtt                                                 
                                                                          GATA2_01(+)0.987                                           
                                                                           tGGATGg                                                   
                                                                           PEA3_Q6(-)1                                               
                                                                            ggatgGTTCC                                               
                                                                            CREL_01(+)0.952                                          
                                                                            ggatgGTTCC                                               
                                                                            HSF2_01(-)0.996                                          


                                                                                                                                          SP1_01(-)0.972                                           
                                                                                                                                          atcCTGCCct                                               
                                                                          GATA2_01(-)0.994                                            GATA2_01(-)0.974                                             
                                                                          ggATATCagg                                                  agGGATCctg                                                   
                                                                          GATA1_01(-)0.99                                             GATA2_01(+)0.974                                             
                                                                          ggATATCagg                                                  aggGATCCtg                                                   
                                                                        POU1F1_Q6(+)0.985                                             GATA1_01(-)0.988                                             
                                                                        aTGGATatca                                                    agGGATCctg                                                   
                                                                        GATA2_01(+)0.994                                              GATA1_01(+)0.988   HSF2_01(+)0.997                           
                                                                        atgGATATca                                                    aggGATCCtg         GGAAGcagct                                
                                                                        GATA1_01(+)0.99                                            IK2_01(+)0.969       PEA3_Q6(-)1                                
                                                                        atgGATATca                                                 aaaAGGGAtcct         aGGAAGc                                    
                        |         -140      |         -120      |         -100      |         -80       |         -60       |          -40       |         -20                                     
Mouse     -430      ggaggatgtcTGCCCTCACCGTTTCACCTCCCCAGGGCCAAGAGCCACTAAGATGGATATCAGGACTTGAGGGTGCAGCTCAGAGCCAAGGACTCACCCGACTGC-TAGACAAAAGGGATCCTGCCCTCGAAAGGAAGCAGCTTCcctctcttct      -277     Mouse
                              ||||| ||| |  ||||| | | |||| |||| ||| ||| | |||||||||||||    |||||| |||| |||| |  |||||||| |  ||  |||||||| ||||||||||||| || ||||||| |||||                              
Human     -431      ttgggggggaTGCCCACACGGCCTCACCCCTCTAGGGGCAAGTGCCTCTAGGCTGGATATCAGGACCAC-GGGTGCTGCTCTGAGCAAGAGACTCACCTGGATGGGTAGACAAA-GGGATCCTGCCCTAGAGAGGAAGCTGCTTCatcctctcct      -279     Human
                       |         -140      |         -120      |         -100      |          -80       |         -60       |          -40       |         -20                                     
                                                                        ctgGATATca                                                caaA GGGAtcct         aGGAAGc                                    
                                                                        GATA1_01(+)0.99                                           IK2_ 01(+)0.969       PEA3_Q6(-)1                                
                                                                        ctgGATATca                                                   a ggGATCCtg         GGAAGctgct                                
                                                                        GATA2_01(+)0.994                                             G ATA1_01(+)0.988   HSF2_01(+)0.997                           
                                                                        cTGGATatca                                                   a gGGATCctg                                                   
                                                                        POU1F1_Q6(+)0.985                                            G ATA1_01(-)0.988                                             
                                                                          ggATATCagg                                                 a ggGATCCtg                                                   
                                                                          GATA1_01(-)0.99                                            G ATA2_01(+)0.974                                             
                                                                          ggATATCagg                                                 a gGGATCctg                                                   
                                                                          GATA2_01(-)0.99 4                                          G ATA2_01(-)0.974                                             
                                                                                                                                          atcCTGCCct                                               
                                                                                                                                          SP1_01(-)0.972                                           


                                                      IK2_01(-)1                                    
                                                      aagcTCCCAagc                                  
                    -60       |         -40       |         -20                                     
Mouse     -691      aaatcacagaTAATCAATGACAGTATTGAGGCCCAAGCTCCCAAGCCCCCtgctgtttcc      -632     Mouse
                              |||| ||||| ||| |  ||| |||||||||| ||| |||                              
Human     -694      gaaccatagcTAATTAATGATAGTGTCCAGGTCCAAGCTCCCCAGCACCCcattcccagc      -635     Human
                    -60       |         -40       |         -20                                     
                                                      aagcTCCCCagc                                  
                                                      IK2_01(-)0.956                                


                                 AP2REP_01(+)0.918                        
                                 CAGTCag                                  
                        |         -20                                     
Mouse     -735      tgtagatggaCCACAGTCAGCTGAaaacgctaag      -702     Mouse
                              |||||||||| |||                              
Human     -740      ggcccgacctCCACAGTCAGATGAggacactaat      -707     Human
                        |         -20                                     
                                 CAGTCag                                  
                                 AP2REP_01(+)0.918                        


                               TFIII_Q6(-)0.919                            
                               CCTTCtgct                                   
                         |         -20                                     
Mouse     -857      aggacaatgaCCCTTCTGCTCTTCCatagctgacc      -823     Mouse
                              ||||||||||| |||                              
Human     -901      gaaacaccagCCCTTCTGCTCATCCtccacctgtt      -867     Human
                         |         -20                                     
                               CCTTCtgct                                   
                               TFIII_Q6(-)0.919                            


                                          CRX_Q4(-)0.904                           
                                          cagaTCTTAggca                            
                                         GATA2_01(-)0.972                          
                                         ccAGATCtta                                
                                         GATA2_01(+)0.972                          
                                         ccaGATCTta                                
                                         GATA1_01(-)0.985                          
                                         ccAGATCtta                                
                                         GATA1_01(+)0.985                          
                                         ccaGATCTta                                
                               EN1_01(+)0.991                                      
                               GTATTtc                                             
                       -40       |         -20                                     
Mouse     -1069     aaggacctctGGTATTTCTTCCCAGATCTTAGGcacagtaagg     -1027     Mouse
                              ||||||||| |||||||||||||                              
Human     -1171     cgggtccttgGGTATTTCTCCCCAGATCTTAGGtagggtggtg     -1129     Human
                       -40       |         -20                                     
                               GTATTtc                                             
                               EN1_01(+)0.991                                      
                                         ccaGATCTta                                
                                         GATA1_01(+)0.985                          
                                         ccAGATCtta                                
                                         GATA1_01(-)0.985                          
                                         ccaGATCTta                                
                                         GATA2_01(+)0.972                          
                                         ccAGATCtta                                
                                         GATA2_01(-)0.972                          
                                          cagaTCTTAggta                            
                                          CRX_Q4(-)0.904                           


                                                                                        IPF1_Q4(+)1                                                                  MSX1_01(+)0.908                                                                                                                                                                                                                                         
                                                                                        gcccTAATGgcc                                                                 ggcTTAATg                                                                                                                                                                                                                                               
                                                                                        CRX_Q4(+)0.952                                                               IPF1_Q4(+)1                                                                                                                                                                                                                                             
                                                                                        gcccTAATGgcca                                                                ggctTAATGact                                                                                                                                                                                                                                            
                                                                                      YY1_01(-)0.998                                                              CRX_Q4(-)0.955                   ETS2_B(-)1                   SRF_Q6(-)0.943                                                                                                                                                                               
                                                                                      gggccctaATGGCcata                                                           aatgGCTTAatga                    ttctggTTCCTgtt               gcccaacTCTGGct                                                                                                                                                                               
                                                  GATA2_01(-  )0.987                 LRF_Q2(-)0.943                                                          CRX_Q4(+)0.952            TEF1_Q6(+)0.943               TST1_01(+)0.929                                                          HES1_Q2(-)0.968                                                                                                                
                                                  tcCCATCtct                         GGGGCccta                                                               ttaaTAATGgctt             GAGATg                        cttGATTTacagccc                                                          gttcaCACCAggcct                                                                                                                
                                              IK2_01(-)1                            LRF_Q2(-)0.911                                                        CRX_Q4(+)0.948          YY1_01(-)0.906                     GATA2_01(+)0.972                                                        PAX4_03(+)0.903                                                                                                                 
                                              gtgcTCCCAtct                          AGGGGccct                                                             tgttTAATAatgg           cttgtgagATGCAaggc                  cttGATTTac                                                              tgttcaCACCAg                                                                                                                    
                                              EN1_01(+)0.917                  EN1_01(+)0.93              PEA3_Q6(+)0.937                               HFH3_01(+)1   CRX_Q4(+)0.952   GATA2_01(+)0.982               GATA1_01(+)0.987                                                      PAX4_03(+)0.907                                             HFH3_01(+)1                                                           
                                              GTGCTcc                         GTGATta                    gCCTCCa                                       gtaTGTTTaataa ggctTAATGactc    tgaGATGCaa                     cttGATTTac                                                            ggtgttCACACc                                                tgaTGTTTgactc                                                         
                                           PAX4_03(-)0.903                   GATA2_01(+)0.971       SP1_01(-)0.921                                     CRX_Q4(-)0.948         HES1_Q2(+)0.989    ETS1_B(-)1       GFI1B_01(-)1 CMYB_01(-)1                                             PEA3_Q6(-)0.937                                               GATA2_01(+)0.98                                                         
                                           cAGGTGctccca                      tgtGATTAgg             ataATGCCtc                                         gtatGTTTAataa          actccTTGTGagatg    gcttctggTTCCTgt  ggcctTGATTta agcCCAACtctggctgag                                      gGGAGGt                                                       aatGATGTtt                                                              
                                         MYOGENIN_Q6(+)1                     GATA1_01(+)0.985    IPF1_Q4(+)1                                          TEF1_Q6(+)0.915        LRH1_Q5(+)1     SF1_Q6(-)1   HFH3_01(+)1      SP1_01(-)0.962                                           TFIII_Q6(+)1                 ELF1_Q6(-)1                         GATA1_01(+)0.99                                                         
                                         ccCAGGTg                            tgtGATTAgg          gccaTAATGcct                                         GGTATg                 gactCCTTGtga    CAAGGctt     tccTGTTTggcct    ttaCAGCCca                                               agagGGAGG                    gaTTCCTtttaa                        aatGATGTtt                                                              
                                        MYOD_01(+)1  TEF1_Q6  (-)0.943      PITX2_Q2(-)1         CRX_Q4(+)0.952               CRX_Q4(+)0.907          FREAC4_01(-)1      P300_01(-)1      LRH1_Q5(-)1   SRF_Q6(-)0.99   MSX1_01(-)0.996                                         PEA3_Q6(-)1 EN1_01(+)0.922    GATA2_01(+)0.974                      IRF1_Q6(-)0.975                                                          
                                        cccCAGGTgctc cATCTC                 ctgtGATTAgg          gccaTAATGcctc                ccaaTAAGGcttc           ggtatGTTTAataatg   taatgACTCCttgt   atgCAAGGcttc  gttcctgTTTGGcc  gATTTAcag                                               cGGAAGa     GTGTTca           ttaGATTCct                            AAATGat                                                                  
                                       E47_01(+)1                           CRX_Q4(-)1         YY1_01(-)0.904     EN1_01(+)0.926                 YY1_01(-)0.906    YY1_01(-)0.92      GATA1_01(+)0.993 ELF1_Q6(-)1   CRX_Q4(-)0.904      TFIII_Q6(+)0.9            SP1_01(-)0.912  IK2_01(+)0.969             GATA1_01(+)0.99                 YY1_01(-)0.922                                                                 
                                       gcccCAGGTgctccc                      ctgtGATTAgggg      tggccataATGCCtcca  GTGGTgt                        gttacggtATGTTtaat atggcttaATGACtcct  tgaGATGCaa       ggTTCCTgtttg  cttgATTTAcagc       tggcTGAGG                 tctAAGCCtc      aagAGGGAggtg               ttaGATTCct                      gaatacaaATGATgttt                                                              
                                  SP1_01(-)0.962  GATA1_01(-  )1        AP2REP_01(+)0.918    YY1_01(+)0.998                                                                                                                                                             PEA3_Q6(+)0.937  PAX4_03(-)0.903   ETS1_B(-)1           HSF2_01(-)0.994  YY1_01(-)0.906                                                              
                                  tatCAGCCcc      tcCCATCtct            CAGTCtg              aatgGCCATaatgcctc                                                                                                                                                          gCCTCCa          gAGGTGttcaca      ctcttagaTTCCTtt      tgagaATTCA       tacaaatgATGTTtgac                                                           
                     |         -360      |         -340        |         -320      |         -300      |         -280      |         -260      |         -240      |         -220      |         -200      |         -180      |         -160      |         -140      |         -120      |         -100      |         -80       |         -60       |         -40       |         -20                                     
Mouse     -1486     tctctagctgGAAATATCAGCCCCAGGTGCTCCCATCTCT--GCCTAGCCTGCAGTCTGTGATTAGGGGCCCTAATGGCCATAATGCCTCCAATGTGGTGTTTAAGCCAATAAGGCTTCAGAAAAGTTACGGTATGTTTAATAATGGCTTAATGACTCCTTGTGAGATGCAAGGCTTCTGGTTCCTGTTTGGCCTTGATTTACAGCCCAACTCTGGCTGAGGACAGCCAAGAAACCTCCTCTAAGCCTCCAACGGAAGAGGGAGGTGTTCACACCAGGCCTCTTAGATTCCTTTTAAAAATGAGAATTCAAATAGAATACAAATGATGTTTGACTCCCTGCCCCTCTCGCTAATCTCCAGGGGtcctaaaaat     -1116     Mouse
                              |||||| |||||||||||||||||||||||  | | || ||||| || ||||||||||||||||||||||||||||||||||| |||||||| || |||||||| ||||||| |||||| |||||||||||||| ||||||||||||||||||||||||||||||||||||||||||||||| |||||||||||||||||||||||||||||  |||||||||||| | |||||||| ||| |||||||||||||||||||||||||||||||| ||||||||| |||| |||||||||||||  |||||||||||||||||||||||  || |||| |||| ||||| ||||                              
Human     -1601     ctcttgactaGAAATACCAGCCCCAGGTGCTCCCATCTCTCTGGCCAGTCTGCATTCCGTGATTAGGGGCCCTAATGGCCATAATGCCTCCAAGGTGGTGTTGAAACCAATAAGTCTTCAGAGAAGTTATGGTATGTTTAATAACGGCTTAATGACTCCTTGTGAGATGCAAGGCTTCTGGTTCCTGTTTGGTCTTGATTTACAGCCCAACTCTGGCTGAGG--AGCCAAGAAACCCCTTCTAAGCCCCCAGCGGAAGAGGGAGGTGTTCACACCAGGCCTCTTGGATTCCTTTAAAAATTGAGAATTCAAATGAAATACAAATGATGTTTGACTCCCCACCTCTCTTGCTAGTCTCCGGGGGcattgataat     -1231     Human
                     |         -360      |         -340      |         -320      |         -300      |         -280      |         -260      |         -240      |         -220      |         -200      |         -180      |         -160      |           -140      |         -120      |         -100      |         -80       |         -60       |         -40       |         -20                                     
                                  tacCAGCCcc      tcCCATCtct     CAGTCtg            AGGGGccct       ataATGCCtc                ccaaTAAGTcttc      gttatggtATGTTtaat acggcttaATGACtcct  tgaGATGCaa       ggTTCCTgtttg  cttgATTTAcagc       tggcTGAGG                 tctAAGCCcc      aagAGGGAggtg            ctcttggaTTCCTtt      tgagaATTCA       tacaaatgATGTTtgac                                                           
                                  SP1_01(-)0.962  GATA1_01(-)1   AP2REP_01(+)0.918  LRF_Q2(-)0.911  SP1_01(-)0.921            CRX_Q4(+)0.911     YY1_01(-)0.906    YY1_01(-)0.92      GATA1_01(+)0.993 ELF1_Q6(-)1   CRX_Q4(-)0.904      TFIII_Q6(  +)0.9          SP1_01(-)0.912  IK2_01(+)0.969          ETS1_B(-)1           HSF2_01(-)0.994  YY1_01(-)0.906                                                              
                                       gcccCAGGTgctccc                      ccgtGATTAgggg    aatgGCCATaatgcctc    GTGGTgt                             ggtatGTTTAataacg   taatgACTCCttgt   atgCAAGGcttc  gttcctgTTTGGtc  gATTTAcag                                               cGGAAGa     GTGTTca           ttgGATTCct                      aaatacaaATGATgttt                                                              
                                       E47_01(+)1                           CRX_Q4(-)1       YY1_01(+)0.998       EN1_01(+)0.926                      FREAC4_01(-)1      P300_01(-)1      LRH1_Q5(-)1   SRF_Q6(-)0.99   MSX1_01(-)0.996                                         PEA3_Q6(-)1 EN1_01(+)0.922    GATA1_01(+)0.99                 YY1_01(-)0.922                                                                 
                                        cccCAGGTgctc cATCTC                 ccgtGATTAgg        tggccataATGCCtcca                                      GGTATg                 gactCCTTGtga    CAAGGctt     tccTGTTTggtct    ttaCAGCCca                                               agagGGAGG                 ttgGATTCct                            AAATGat                                                                  
                                        MYOD_01(+)1  TEF1_Q6(-)0.943        PITX2_Q2(-)1       YY1_01(-)0.904                                         TEF1_Q6(+)0.915        LRH1_Q5(+)1     SF1_Q6(-)1   HFH3_01(+)1      SP1_01(-)0.962                                           TFIII_Q6(+)1              GATA2_01(+)0.974                      IRF1_Q6(-)0.975                                                          
                                         ccCAGGTg                            cgtGATTAgg          gccaTAATGcctc                                         gtatGTTTAataa          actccTTGTGagatg    gcttctggTTCCTgt  ggtctTGATTta agcCCAACtctggctgag                                      gGGAGGt                   gaTTCCTttaaa                        aatGATGTtt                                                              
                                         MYOGENIN_Q6(+)1                     GATA1_01(+)0.985    CRX_Q4(+)0.952                                        CRX_Q4(-)0.948         HES1_Q2(+)0.989    ETS1_B(-)1       GFI1B_01(-)1 CMYB_01(-)1                                             PEA3_Q6(-)0.937           ELF1_Q6(-)1                         GATA1_01(+)0.99                                                         
                                           cAGGTGctccca                      cgtGATTAgg          gccaTAATGcct                                          gtaTGTTTaataa ggctTAATGactc    tgaGATGCaa                     cttGATTTac                                                          gAGGTGttcaca                                                aatGATGTtt                                                              
                                           PAX4_03(-)0.903                   GATA2_01(+)0.971    IPF1_Q4(+)1                                           HFH3_01(+)1   CRX_Q4(+)0.952   GATA2_01(+)0.982               GATA1_01(+)0.987                                                    PAX4_03(-)0.903                                             GATA2_01(+)0.98                                                         
                                              GTGCTcc                         GTGATta                    gCCTCCa                                          tgttTAATAacgg           cttgtgagATGCAaggc                  cttGATTTac                                                            ggtgttCACACc                                                tgaTGTTTgactc                                                         
                                              EN1_01(+)0.917                  EN1_01(+)0.93              PEA3_Q6(+)0.937                                  CRX_Q4(+)0.948          YY1_01(-)0.906                     GATA2_01(+)0.972                                                      PAX4_03(+)0.907                                             HFH3_01(+)1                                                           
                                              gtgcTCCCAtct                           GGGGCccta           gCCTCCa                                             ttaaTAACGgctt             GAGATg                        cttGATTTacagccc                                                         tgttcaCACCAg                                                                                                                    
                                              IK2_01(-)1                             LRF_Q2(-)0.943      PEA3_Q6(+)0.937                                     CRX_Q4(+)0.904            TEF1_Q6(+)0.943               TST1_01(+)0.929                                                         PAX4_03(+)0.903                                                                                                                 
                                                  tcCCATCtct                          gggccctaATGGCcata                                                           aacgGCTTAatga                    ttctggTTCCTgtt               gcccaacTCTGGct                                                gttcaCACCAggcct                                                                                                                
                                                  GATA2_01(-)0.987                    YY1_01(-)0.998                                                              CRX_Q4(-)0.955                   ETS2_B(-)1                   SRF_Q6(-)0.943                                                HES1_Q2(-)0.968                                                                                                                
                                                                                        gcccTAATGgcca                                                                ggctTAATGact                                                                                                                                                                                                                                            
                                                                                        CRX_Q4(+)0.952                                                               IPF1_Q4(+)1                                                                                                                                                                                                                                             
                                                                                        gcccTAATGgcc                                                                 ggcTTAATg                                                                                                                                                                                                                                               
                                                                                        IPF1_Q4(+)1                                                                  MSX1_01(+)0.908                                                                                                                                                                                                                                         


                                               CRX_Q4(+)0.955                                                                                     
                                               tgttTAATTtgtt                                                                                      
                                            HFH3_01(+)1                                                                                           
                                            cctTGTTTaattt                                                                                         
                                            CRX_Q4(-)0.948                               PEA3_Q6(+)0.937                                          
                                            ccttGTTTAattt                                tCCTCCa                                                  
                                           FREAC4_01(-)1                              PEA3_Q6(+)1                                                 
                                           gccttGTTTAatttgt                           tCATCCt                                                     
                                         SF1_Q6(+)1                                 GATA2_01(-)0.979                                              
                                         ctgCCTTG                                   ttTCATCctc                                                    
                                        LRH1_Q5(+)1                                 GATA1_01(-)0.988                                              
                                        gctgCCTTGttt                                ttTCATCctc                                                    
                                      SP1_01(-)0.972                            ETS1_B(-)0.943                                                    
                                      aagCTGCCtt                                atactttcATCCTcc                                                   
                          -100      |         -80       |         -60       |         -40       |         -20                                     
Mouse     -1753     aggcccagtgTTTAATCCAAGCTGCCTTGTTTAATTTGTTGATGGCATTGGTCTTGTGTCATACTTTCATCCTCCAAATTAAGCTGCTTGGTAACTttgttgatta     -1648     Mouse
                              ||| ||||| |||||||||||||| |||||| || ||||  || || || ||| |||||||||||| | ||| || |||| |||||                              
Human     -1935     agactcagccTTTGATCCAGGCTGCCTTGTTTAAATTGTTGGTGACATT-TTCCTGGGTGATATTTTCATCCTCCATAGTAAACTTCTTGATAACTgttgaataga     -1831     Human
                         -100      |         -80       |         -60        |         -40       |         -20                                     
                                      aggCTGCCtt                                atattttcATCCTcc                                                   
                                      SP1_01(-)0.972                            ETS1_B(-)0.943                                                    
                                        gctgCCTTGttt                                ttTCATCctc                                                    
                                        LRH1_Q5(+)1                                 GATA1_01(-)0.988                                              
                                         ctgCCTTG                                   ttTCATCctc                                                    
                                         SF1_Q6(+)1                                 GATA2_01(-)0.979                                              
                                           gccttGTTTAaattgt                           tCATCCt                                                     
                                           FREAC4_01(-)1                              PEA3_Q6(+)1                                                 
                                            ccttGTTTAaatt                                tCCTCCa                                                  
                                            CRX_Q4(-)0.948                               PEA3_Q6(+)0.937                                          
                                            cctTGTTTaaatt                                                                                         
                                            HFH3_01(+)1                                                                                           
                                               tgttTAAATtgtt                                                                                      
                                               CRX_Q4(+)0.904                                                                                     


                                                                                    GATA2_01(+)1                               
                                                                                    agtGATAGaa                                 
                                                                                    GATA1_01(+)1                               
                                                                                    agtGATAGaa                                 
                                                                                   AP2REP_01(+)1                               
                                                                                   CAGTGat                                     
                           -80       |         -60       |         -40       |         -20                                     
Mouse     -1975     aatcctttgtTCAGCTCCAGTGTCAGGGTCATTTAATCTGAAGTCAAGAGACTTCCATGGATTCAGTGATAGAACCCtgaaatctgg     -1889     Mouse
                              ||||||||||  | |||  |||| | |||||||||| ||| ||| ||   |||||||||| ||||||                              
Human     -2163     gtctctctgcTCAGCTCCAGCCTTAGGCCCATTCACTCTGAAGTCAGGAGCCTTTCACCTATTCAGTGATGGAACCCactggagatg     -2077     Human
                           -80       |         -60       |         -40       |         -20                                     
                                                                                   CAGTGat                                     
                                                                                   AP2REP_01(+)1                               
                                                                                    agtGATGGaa                                 
                                                                                    GATA1_01(+)1                               
                                                                                    agtGATGGaa                                 
                                                                                    GATA2_01(+)0.987                           


                              EN1_01(+)0.917                               
                              GTTCTgg                                      
                         |         -20                                     
Mouse     -2172     attctccacaGTTCTGGGACAAAACccttctagaa     -2138     Mouse
                              ||||||| | |||||                              
Human     -2359     gatttgtgtgGTTCTGGAAGAAAACtctcccagga     -2325     Human
                         |         -20                                     
                              GTTCTgg                                      
                              EN1_01(+)0.917                               


                               ELF1_Q6(+)1                                
                               taagaAGGAAaa                               
                        |         -20                                     
Mouse     -2340     ctcaaaccatCTAAGAAGGAAAATaagaccttag     -2307     Mouse
                              ||||||||||||||                              
Human     -2520     cccagcccccCTAAGAAGGAAAATttattaactc     -2487     Human
                        |         -20                                     
                               taagaAGGAAaa                               
                               ELF1_Q6(+)1                                


                                                                                      IK2_01(+)1                                 
                                                                                      catTGGGAaaat                               
                                                                                PEA3_Q6(+)1                                      
                                                                                cCTTCCc                                          
                                                                               IK2_01(-)1                                        
                                                                               gcctTCCCAttg                                      
                                                                          SP1_01(-)0.962                                         
                                                                          tccCAGCCtt                                             
                             -80       |         -60       |         -40       |         -20                                     
Mouse     -2708     aaaggaacccTGTCCCCAACCCCATCTGGTCTAAACTTCCCTTTGGGGAACAAGTCCCAGCCTTCCCATTGGGAAAATGggatgtataa     -2620     Mouse
                              ||||||||  ||  ||||| || | | | |||||  ||||  |||||||||||||||| ||||||||||                              
Human     -3101     agcagtgcaaTGTCCCCAGGCCACTCTGGCCTCAGCCTTCCTTTCTGGAAGGAGTCCCAGCCTTCCCACTGGGAAAATGagggtgcaca     -3013     Human
                             -80       |         -60       |         -40       |         -20                                     
                                                                          tccCAGCCtt                                             
                                                                          SP1_01(-)0.962                                         
                                                                               gcctTCCCActg                                      
                                                                               IK2_01(-)1                                        
                                                                                cCTTCCc                                          
                                                                                PEA3_Q6(+)1                                      
                                                                                      cacTGGGAaaat                               
                                                                                      IK2_01(+)1                                 


                               YY1_01(-)0.906                                                                                                    
                               agtgacaaATGCTat  ta                                                                                               
                              AP2REP_01(+)1                EN1_01(+)0.93                                                                         
                              CAGTGac                      GTTATta                                                                               
                      -100      |         -80         |          -60       |         -40       |         -20                                     
Mouse     -2943     gagaatgaacCAGTGACAAATGCTAT--TAATTTAG-TGGTTATTAAATGGCCCAAACAACAAATTCATGAATTCTCTTAAAACCCTGTCCCACAactaaattag     -2842     Mouse
                              |||||||||||||| |  ||||| || |||||||||||  || ||||     ||||||  ||||| |||||||  ||| ||||||                              
Human     -3345     gacaatttttCAGTGACAAATGCTGTTATAATTCAGTTGGTTATTAAACAGCACAAATGGTGAATTCACAAATTCCCTTAAAATTCTGCCCCACAtctggctgca     -3241     Human
                         -100      |         -80       |         -60       |         -40       |         -20                                     
                              CAGTGac                      GTTATta                                                                               
                              AP2REP_01(+)1                EN1_01(+)0.93                                                                         
                               agtgacaaATGCTgtta                                                                                                 
                               YY1_01(-)0.906                                                                                                    


                                              EN1_01(-)0.922                     
                                              ttAAAAC                            
                                    TEF1_Q6(-)0.972                              
                                    cATTTC                                       
                                  IRF1_Q6(+)0.975                                
                                  atCATTT                                        
                              YY1_01(+)0.922                                     
                              aagtATCATttctattt                                  
                              GATA2_01(-)0.995                                   
                              aaGTATCatt                                         
                              GATA1_01(-)0.993                                   
                              aaGTATCatt                                         
                     -40       |         -20                                     
Mouse     -3276     tcattgataaAAGTATCATTTCTATTTTAAAacttgttttg     -3236     Mouse
                              |||||||||||| |||| |||                              
Human     -3477     aacagctagtAAGTATCATTTCCATTTAAAAcgtagctctt     -3437     Human
                     -40       |         -20                                     
                              aaGTATCatt                                         
                              GATA1_01(-)0.993                                   
                              aaGTATCatt                                         
                              GATA2_01(-)0.995                                   
                              aagtATCATttccattt                                  
                              YY1_01(+)0.922                                     
                                  atCATTT                                        
                                  IRF1_Q6(+)0.975                                
                                    cATTTC                                       
                                    TEF1_Q6(-)0.972                              
                                             ttAAAAC                             
                                             EN1_01(-)0.922                      


                                 POU1F1_Q6(+)0.985                             
                                 aTGGATtaaa                                    
                                CRX_Q4(-)1                                     
                                aatgGATTAaaca                                  
                             |         -20                                     
Mouse     -3302     tcctgggagcTGAATGGATTAAACAATCAttgataaaag     -3264     Mouse
                              |||||| |||||||| |||                              
Human     -3516     tcctgttaaaTGAATGAATTAAACATTCAgctggtgtaa     -3478     Human
                             |         -20                                     
                                aatgAATTAaaca                                  
                                CRX_Q4(-)0.955                                 
                                 aTGAATtaaa                                    
                                 POU1F1_Q6(+)1                                 


                                                      GATA2_01(-)0.972                        
                                                      gaAAATCtca                              
                                                      GATA1_01(-)0.987                        
                                                      gaAAATCtca                              
                        |         -40       |         -20                                     
Mouse     -3635     gcaggcaacaGGAAGGCAGTTTTGTTTATATTAAGAAAATCTCAaacgcaaggc     -3582     Mouse
                              |||||| | |||||| ||| | ||| ||||||||                              
Human     -3919     tttccctgttGGAAGGAAATTTTGTGTATGTCAAGCAAATCTCAgatctgaggt     -3866     Human
                        |         -40       |         -20                                     
                                                      gcAAATCtca                              
                                                      GATA1_01(-)0.987                        
                                                      gcAAATCtca                              
                                                      GATA2_01(-)0.972                        


                                                                             PEA3_Q6(-)1                                                                                                    
                                                                             aGGAAGa                                                                                                        
                                                                          ETS2_B(+)1                                                                                                        
                                                                          tccAGGAAgaatgt                                                                                                    
                                                                        ELF1_Q6(+)1                                                                                                         
                                                                        cttccAGGAAga                                                                                                        
                                                                       PEA3_Q6(+)1                                                                                                          
                                                                       cCTTCCa                                                                                                              
                                                                       CEBPB_01(+)0.95                                                                                                      
                                                                       ccttccaGGAAGaa                                                                                                       
                                                                      STAT5B_01(-)0.951                                                                                                     
                                                                      accttccaGGAAGaa                                                                                                       
                                                        TEF1_Q6(-)1   STAT5B_01(+)0.951                                                                                                     
                                                        cATTCC        acCTTCCaggaagaa                                                                                                       
                                                        ELF1_Q6(-)1   STAT5A_01(-)0.995                                                                                                     
                                                        caTTCCTtagcc  acCTTCCaggaagaa                                                                                                       
                                                  YY1_01(+)1          STAT5A_01(+)0.995                                                                                                     
                                                  atttACCATtccttagc   accttccaGGAAGaa                                                                                                       
                                                  ETS1_B(-)1          CEBPB_01(-)0.95              SOX17_01(+)1                                                                             
                                                  atttaccaTTCCTta     acCTTCCaggaaga               aACAAT                                                                                   
                                              HFH3_01(+)0.981      STAT1_01(-)0.912              SOX5_01(+)1                                                                                
                                              gttTATTTaccat        ctgacctTCCAGgaagaatgt         gaaACAATcc                                                                                 
                                              CRX_Q4(-)0.904       STAT1_01(+)0.912          HFH3_01(-)1                                                                                    
                                              gtttATTTAccat        ctgaccttcCAGGAagaatgt     atgagAAACAatc                                                                                  
                            -140      |         -120      |         -100      |         -80       |         -60       |         -40       |         -20                                     
Mouse     -3823     atgggcgaggAGCACCGGATCTTAAGGTTTATTTACCATTCCTTAGCCTGACCTTCCAGGAAGAATGTAGCTAATGAGAAACAATCCACTTGGGCTCCCCAACCCAGGATTTTCATAAGGATCAACTTAGGGTTTCAGcgtttaatag     -3676     Mouse
                              |||||| ||||   ||||||||||||||||||| |||||| |||||||||||||||||  ||||||||||||||| |  ||||| |||| ||||||| ||||| ||| | ||||| ||||| ||||||                              
Human     -4119     gtgaggaggaAGCACCAGATCCACAGGTTTATTTACCATTCCTCAGCCTGCCCTTCCAGGAAGAATGTCACTAATGAGAAACAAT-CTTTTGGGTTCCCAAACCCAGAATTTTTATATGAATCAATTTAGGATTTCAGtatctaaaca     -3973     Human
                           -140      |         -120      |         -100      |         -80       |          -60       |         -40       |         -20                                     
                                              gtttATTTAccat        ctgcccttcCAGGAagaatgt     atgagAAACAat c                                                                                 
                                              CRX_Q4(-)0.904       STAT1_01(+)0.912          HFH3_01(-)1                                                                                    
                                              gttTATTTaccat        ctgccctTCCAGgaagaatgt         gaaACAAT ct                                                                                
                                              HFH3_01(+)0.981      STAT1_01(-)0.912              SOX5_01( +)1                                                                               
                                                  atttaccaTTCCTca     ccCTTCCaggaaga               aACAAT                                                                                   
                                                  ETS1_B(-)1          CEBPB_01(-)0.95              SOX17_ 01(+)1                                                                            
                                                  atttACCATtcctcagc   cccttccaGGAAGaa                                                                                                       
                                                  YY1_01(+)1          STAT5A_01(+)0.995                                                                                                     
                                                        caTTCCTcagcc  ccCTTCCaggaagaa                                                                                                       
                                                        ELF1_Q6(-)1   STAT5A_01(-)0.995                                                                                                     
                                                        cATTCC        ccCTTCCaggaagaa                                                                                                       
                                                        TEF1_Q6(-)1   STAT5B_01(+)0.951                                                                                                     
                                                                      cccttccaGGAAGaa                                                                                                       
                                                                      STAT5B_01(-)0.951                                                                                                     
                                                                       ccttccaGGAAGaa                                                                                                       
                                                                       CEBPB_01(+)0.95                                                                                                      
                                                                       cCTTCCa                                                                                                              
                                                                       PEA3_Q6(+)1                                                                                                          
                                                                        cttccAGGAAga                                                                                                        
                                                                        ELF1_Q6(+)1                                                                                                         
                                                                          tccAGGAAgaatgt                                                                                                    
                                                                          ETS2_B(+)1                                                                                                        
                                                                             aGGAAGa                                                                                                        
                                                                             PEA3_Q6(-)1                                                                                                    


                                        CEBPB_01(+)0.966                                    
                                        ggcttaaGAAACat                                      
                      |         -40       |         -20                                     
Mouse     -4116     tgtgtttaaaGGTGGATCTAGGCTTAAGAAACATCTGTGTAAacactagttc     -4065     Mouse
                              |||||||  ||||| ||||||||| ||| |||                              
Human     -4461     taggttcagtGGTGGATTCAGGCTCAAGAAACATGTGTATAAttactatcac     -4410     Human
                      |         -40       |         -20                                     
                                        ggctcaaGAAACat                                      
                                        CEBPB_01(+)0.966                                    


                                NKX25_01(-)1                                
                                CACTTgc                                     
                          |         -20                                     
Mouse     -4347     gtccacatggAGCACTTGCTAGAGAAttcacatatg     -4312     Mouse
                              ||||||||| | ||||                              
Human     -4627     ggtccatgccAGCACTTGCCACAGAAgaacctattc     -4592     Human
                          |         -20                                     
                                CACTTgc                                     
                                NKX25_01(-)1                                


                                EN1_01(+)0.926             AP2REP_01(+)0.907                                                                  
                                GTGGTac                    CTGTGtg                                                                            
                    -100      |         -80       |           -60       |         -40       |         -20                                     
Mouse     -4554     ccccaaatgaAAGTGGTACGGTCTCTGGCCCAATCCT--CTGTGTGGTCCCTCTCTCTGCCATGAGGCAGGCATTCAACAAATGTTTGATGActatccatca     -4455     Mouse
                              |||||||||  |||| ||  | || ||  |||||||   || || |||| ||   |||||||| |||| ||||| ||| |||                              
Human     -5149     ccctgggagtAAGTGGTACTCTCTCAGGATCTATTCTTACTGTGTGACTCCACTATCTGGCACATGGCAGGCAGTCAATAAATGCTTGGTGAataaaggaat     -5048     Human
                      -100      |         -80       |         -60       |         -40       |         -20                                     
                                GTGGTac                    CTGTGtg                                                                            
                                EN1_01(+)0.926             AP2REP_01(+)0.907                                                                  


                                 GATA2_01(+)0.974                                                 
                                 ttaGATTCaa                                                       
                                 GATA1_01(+)0.99                                                  
                                 ttaGATTCaa                                                       
                            |         -40       |         -20                                     
Mouse     -4720     cccactctacTTTTTAGATTCAACCTTAGAGAACCTCATGACCACCTGtctcctactg     -4663     Mouse
                              |||| |||||||| |||| || |   |||||||| |||                              
Human     -5332     actttccagaTTTTCAGATTCAAACTTAAAGCATTCCATGACCAGCTGcccccagccc     -5275     Human
                            |         -40       |         -20                                     
                                 tcaGATTCaa                                                       
                                 GATA1_01(+)0.99                                                  
                                 tcaGATTCaa                                                       
                                 GATA2_01(+)0.974                                                 


                                PEA3_Q6(+)1                               
                                gCTTCCt                                   
                                ELF1_Q6(-)1                               
                                gcTTCCTctctt                              
                        |         -20                                     
Mouse     -4814     cctactgccaTGGCTTCCTCTCTTacctaggatc     -4781     Mouse
                              |||||||||| |||                              
Human     -5434     tccctgagctTGGCTTCCTCGCTTtcactcttgg     -5401     Human
                        |         -20                                     
                                gcTTCCTcgctt                              
                                ELF1_Q6(-)1                               
                                gCTTCCt                                   
                                PEA3_Q6(+)1                               


                                                                                                                                               CRX_Q4(-)0.948                                                                                                                                                                            
                                                                                                                                               tactTATTAgccc                                                                                                                                                                             
                                                                                                                                            NKX3A_01(-)1                                                                                                                                                                                 
                                                                                                                                            acaTACTTatta                                                                                                                                                                                 
                                                                                                                                       YY1_01(+)0.906                                                                                                                                                                                    
                                                                                                                                       taatTACATacttatta                                                                                                                                                                                 
                                                                                                                                       EN1_01(-)1                                                          YY1_01(-)0.918                                                                                                                
                                                                                                                                       taATTAC                                                             ctgctgaaATGAGttca                                                                                                             
                                                                                                                                      CEBPGAMMA_Q6(+)0.907                                               CEBPB_01(+)0.996                                                                                                                
                                                                                                                                      ataATTACatact                                                      tcctgctGAAATga                                                                                                                  
                                                                                                                                    CRX_Q4(-)0.955                                                    ELF1_Q6(-)1                                                                                                                        
                                                                                                                                    tgatAATTAcata                                                     atTTCCTgctga                                                                                                                       
                                                                                                                                   S8_01(-)1                                 HSF2_01(+)0.999      POU1F1_Q6(+)0.985                                                                                                                      
                                                                                                                                   gtgaTAATTacatact                          GGAATctgca           aTGGATttcc                                                                                                                             
                                                                                                                                   EN1_01(+)0.93                             CREL_01(-)0.973      GATA2_01(+)0.972           PAX4_03(-)1                                                                                                 
                                                                                                                                   GTGATaa                                   GGAATctgca           atgGATTTcc                 gGGGTGccctag                                                                                                
                                                                                                                                   CRX_Q4(+)0.955                           GATA2_01(-)0.974      GATA1_01(+)0.987           LRF_Q2(-)0.981                                                                                              
                                                                                                                                   gtgaTAATTacat                            tgGAATCtgc            atgGATTTcc                 GGGGTgccc                                                                                                   
                                                                                                                                  GATA2_01(+)0.992                          GATA1_01(-)0.99       ETS2_B(-)1                LRF_Q2(-)0.911                                                                                               
                                                                                                                                  tgtGATAAtt                                tgGAATCtgc            atggatTTCCTgct            AGGGGtgcc                                                                                                    
                                                                                                                                  GATA1_01(+)0.988                   GATA2_01(-)0.972             CREL_01(+)1          LRH1_Q5(-)1                                                               SP1_01(-)0.962                          
                                                                                                                                  tgtGATAAtt                         acAAATCtgg                   atggaTTTCC           gttCAAGGggtg                                                              gccCAGCCca                              
                                                                                                                                 S8_01(+)1                           GATA1_01(-)0.987           ETS1_B(-)1       IRF1_Q6(-)0.975                                                            SP1_01(-)1                                   
                                                                                                                                 atgtgatAATTAcata                    acAAATCtgg                 caatggatTTCCTgc  AAATGag                                                                    gccCCGCCca                                   
                                                                                   HSF2_01(-)0.991                       YY1_01(-)0.902     CRX_Q4(-)0.911      EN1_01(-)0.93             YY1_01(-)1            TEF1_Q6(+)0.972                                                             SP1_01(-)1                                   
                                                                                   aggggGTTCA                            ggctccaaATGTGataa  acatACTTAttag       aaATAAC                   tggaaccaATGGAtttc     GAAATg                                                                      gccCCGCCca                                   
                            -280      |         -260      |         -240       |         -220      |         -200      |         -180      |         -160      |         -140      |         -120      |         -100      |         -80       |         -60       |         -40       |         -20                                     
Mouse     -5448     gtacctaaacCATGGTGATGGGTTCCTTCAAGAACTCTTGGGTCGGTCTG-CTCACATGTCTCAGGGGGTTCAGGGGTGTATGTTTGGGTTTCTTTCCAAGGGCTCCAAATGTGATAATTACATACTTATTAGCCCTGTAAAATAACAAATCTGGAATCTGCACTCTGGAACCAATGGATTTCCTGCTGAAATGAGTTCAAGGGGTGCCCTAGCCAGCACTCTCCGTAAGAGCCAAAACCCTGCTACAGAAGGCTGCACAGAAGGCCCCGCCCAGCCCAcaccacacac     -5161     Mouse
                              |||||| | | | |||||| |||||||| | || ||| |  ||||||| | |||||| |||||| ||||| ||||||  |||| ||  || ||||||||||||||||||||||||||||||||||||||||||||||||||||||||||||||||||||||||||||||||||||| |||||||||||||||||||||||| ||||||| || | ||||||| |||||    |||||| |||||  ||||||  || ||||||||||||                              
Human     -6087     ttctgtgtgaCATGGTAAGGAGCTCCTTCCAGAACTCTGGAGTGGGTTTCACTCACATTTTTCAGGGTGTTCAGTGGTGTGTGTTTGCATTTCCTTTGAAAGGCTCCAAATGTGATAATTACATACTTATTAGCCCTGTAAAATAACAAATCTGGAATCTGCACTCTGGAACCAATGGATTTCCTGGTGAAATGAGTTCAAGGGGTGCCCTGGCCAGCATTCCCTGTAAGAGTCAAAATATGGCTACAAAAGGCCTCACAGACTGCACCGCCCAGCCCAtgtcactcgt     -5799     Human
                             -280      |         -260      |         -240      |         -220      |         -200      |         -180      |         -160      |         -140      |         -120      |         -100      |         -80       |         -60       |         -40       |         -20                                     
                                                                                   agggtGTTCA                            ggctccaaATGTGataa  acatACTTAttag       aaATAAC                   tggaaccaATGGAtttc     GAAATg                                                                      gcaCCGCCca                                   
                                                                                   HSF2_01(-)0.991                       YY1_01(-)0.902     CRX_Q4(-)0.911      EN1_01(-)0.93             YY1_01(-)1            TEF1_Q6(+)0.972                                                             SP1_01(-)1                                   
                                                                                                                                 atgtgatAATTAcata                    acAAATCtgg                 caatggatTTCCTgg  AAATGag                                                                         gccCAGCCca                              
                                                                                                                                 S8_01(+)1                           GATA1_01(-)0.987           ETS1_B(-)1       IRF1_Q6(-)0.975                                                                 SP1_01(-)0.962                          
                                                                                                                                  tgtGATAAtt                         acAAATCtgg                   atggaTTTCC           gttCAAGGggtg                                                              gccCAGCCca                              
                                                                                                                                  GATA1_01(+)0.988                   GATA2_01(-)0.972             CREL_01(+)1          LRH1_Q5(-)1                                                               SP1_01(-)0.962                          
                                                                                                                                  tgtGATAAtt                                tgGAATCtgc            atggatTTCCTggt            AGGGGtgcc                                                                                                    
                                                                                                                                  GATA2_01(+)0.992                          GATA1_01(-)0.99       ETS2_B(-)1                LRF_Q2(-)0.911                                                                                               
                                                                                                                                   gtgaTAATTacat                            tgGAATCtgc            atgGATTTcc                 GGGGTgccc                                                                                                   
                                                                                                                                   CRX_Q4(+)0.955                           GATA2_01(-)0.974      GATA1_01(+)0.987           LRF_Q2(-)0.981                                                                                              
                                                                                                                                   GTGATaa                                   GGAATctgca           atgGATTTcc                 gGGGTGccctgg                                                                                                
                                                                                                                                   EN1_01(+)0.93                             CREL_01(-)0.973      GATA2_01(+)0.972           PAX4_03(-)1                                                                                                 
                                                                                                                                   gtgaTAATTacatact                          GGAATctgca           aTGGATttcc                                                                                                                             
                                                                                                                                   S8_01(-)1                                 HSF2_01(+)0.999      POU1F1_Q6(+)0.985                                                                                                                      
                                                                                                                                    tgatAATTAcata                                                     atTTCCTggtga                                                                                                                       
                                                                                                                                    CRX_Q4(-)0.955                                                    ELF1_Q6(-)1                                                                                                                        
                                                                                                                                      ataATTACatact                                                      tcctggtGAAATga                                                                                                                  
                                                                                                                                      CEBPGAMMA_Q6(+)0.907                                               CEBPB_01(+)0.996                                                                                                                
                                                                                                                                       taATTAC                                                             ctggtgaaATGAGttca                                                                                                             
                                                                                                                                       EN1_01(-)1                                                          YY1_01(-)0.918                                                                                                                
                                                                                                                                       taatTACATacttatta                                                                                                                                                                                 
                                                                                                                                       YY1_01(+)0.906                                                                                                                                                                                    
                                                                                                                                            acaTACTTatta                                                                                                                                                                                 
                                                                                                                                            NKX3A_01(-)1                                                                                                                                                                                 
                                                                                                                                               tactTATTAgccc                                                                                                                                                                             
                                                                                                                                               CRX_Q4(-)0.948                                                                                                                                                                            


                                              EN1_01(+)0.917                                  
                                              GTTCTgt                                         
                        |         -40       |         -20                                     
Mouse     -5689     ttaagctggaCTGGCACACGGCAGGCGTTCTGTAAACAATGGATgtggatagtc     -5636     Mouse
                              |||||||| || | | |||||||||| | |||||                              
Human     -6315     tggtgttttcCTGGCACATGGTAAGTGTTCTGTAAATAGTGGATtttattatta     -6262     Human
                        |         -40       |         -20                                     
                                              GTTCTgt                                         
                                              EN1_01(+)0.917                                  


                                                                              HFH3_01(-)0.931                            
                                                                              attgtAAAGAtta                              
                                                                              CRX_Q4(+)0.9                               
                                                                              attgTAAAGatta                              
                     -80       |         -60       |         -40       |         -20                                     
Mouse     -5757     cagctccaaaTCATTTTCTTCTCTTGTGAGATGGGAATGTTAACACTAAGTTTATAGCATTGTAAAGATTAagctggactg     -5677     Mouse
                              ||| |||||||   ||| | |||||||| | ||||| || |||||| || |||||||||||                              
Human     -6393     cagtctaatcTCAGTTTCTTCATCTGTAAAATGGGAATATGAACACCAACTTTATAACACTGTAAAGATTAgatgagatgg     -6313     Human
                     -80       |         -60       |         -40       |         -20                                     
                                                                              actgTAAAGatta                              
                                                                              CRX_Q4(+)0.9                               
                                                                              actgtAAAGAtta                              
                                                                              HFH3_01(-)0.931                            


                                                   SP1_01(-)0.912                          
                                                   agcAAGCCac                              
                     |         -40       |         -20                                     
Mouse     -5984     ggtgagctagCACCAACTTGTCAACCCTATGAGCAAGCCACgtggaaatat     -5934     Mouse
                              |||||||||| ||||| | ||||||||||||                              
Human     -6646     caacagcctaCACCAACTTGCCAACCATGTGAGCAAGCCACcttggaaaga     -6596     Human
                     |         -40       |         -20                                     
                                                   agcAAGCCac                              
                                                   SP1_01(-)0.912                          


                              AP2REP_01(+)0.932                                 
                              CAGTAga                                           
                    -40       |         -20                                     
Mouse     -6315     cttaggcagtCAGTAGACAGTGGCAGAAGTcatggtgggt     -6276     Mouse
                              ||||||||  |||||| |||                              
Human     -6833     ccagtgtgacCAGTAGACTATGGCAGCAGTactagtgagt     -6794     Human
                    -40       |         -20                                     
                              CAGTAga                                           
                              AP2REP_01(+)0.932                                 


                                SP1_01(-)0.962                          
                                agcCAGCCtc                              
                      |         -20                                     
Mouse     -6394     tccatctaatGTAGCCAGCCTCtgaagtaacc     -6363     Mouse
                              ||||||||||||                              
Human     -6922     tgagtccatgGTAGCCAGCCTCcaggatgacc     -6891     Human
                      |         -20                                     
                                agcCAGCCtc                              
                                SP1_01(-)0.962                          


                              PEA3_Q6(+)1                           
                              cCTTCCt                               
                            -20                                     
Mouse     -6771     gagcttgttcCCTTCCTCtgcatgagac     -6744     Mouse
                              ||||||||                              
Human     -7291     agtaggtttgCCTTCCTCcacccagatg     -7264     Human
                            -20                                     
                              cCTTCCt                               
                              PEA3_Q6(+)1                           


                                          AP2REP_01(-)0.907                     
                                          agCACAG                               
                    -40       |         -20                                     
Mouse     -6804     cacttctcatTCTCCTCTATAGAGCACAGAtatgagcttg     -6765     Mouse
                              ||||||||  | ||||||||                              
Human     -7330     ttttcataccTCTCCTCTGAAAAGCACAGAgaaaaggtaa     -7291     Human
                    -40       |         -20                                     
                                          agCACAG                               
                                          AP2REP_01(-)0.907                     


                                       TEF1_Q6(+)0.943                     
                                       GAGATg                              
                         |         -20                                     
Mouse     -6930     gaagagctgcTGTGCATGTGAGATGatgctgagcc     -6896     Mouse
                              ||| ||| |||||||                              
Human     -7684     gcagagtcctTGTCCATCTGAGATGgctcaaggca     -7650     Human
                         |         -20                                     
                                       GAGATg                              
                                       TEF1_Q6(+)0.943                     


                                                                        HSF2_01(+)0.994                           
                                                                        TGAATgctca                                
                       |         -60       |          -40       |         -20                                     
Mouse     -7019     ctggtgtgtaATTTTAGTCCCATCATTCTGTTG-GTACAGACTCTGCTCCACTGAATGCTCAGAccctttggat     -6947     Mouse
                              ||||||| ||| |||||||| || | |||| |||||| | || |||||||||||                              
Human     -7775     tggaggcaccATTTTAGCCCCTTCATTCTGCTGAGCACAGTCTCTGCCCAACCGAATGCTCAGAtctcctgaat     -7702     Human
                        |         -60       |         -40       |         -20                                     
                                                                        CGAATgctca                                
                                                                        HSF2_01(+)0.997                           


                                BLIMP1_Q6(-)0.935                                         
                                ttcctTCTCTacct                                            
                              ELF1_Q6(-)1                                                 
                              gtTTCCTtctct                                                
                              -40       |         -20                                     
Mouse     -7152     cagcctggtgGTTTCCTTCTCTACCTGAAAGTCACCTGGGggcatgccag     -7103     Mouse
                              ||||||||||||||||| |||| |||||||                              
Human     -8000     ccacacaatcGTTTCCTTCTCTACCTGGAAGTGACCTGGGagtactccag     -7951     Human
                              -40       |         -20                                     
                              gtTTCCTtctct                                                
                              ELF1_Q6(-)1                                                 
                                ttcctTCTCTacct                                            
                                BLIMP1_Q6(-)0.935                                         
