# Supplementary material for: Transcriptional double-autorepression feedforward circuits act for multicellularity and nervous system development
Source: BMC Genomics. 2011 May 11;12:228. doi: 10.1186/1471-2164-12-228 (PMC3116505; doi:10.1186/1471-2164-12-228)
Supplement: Additional file 4 — Alignments of conserved blocks for 5169 human-mouse orthologs with conserved TFBSs. The location and motif information for 386237 TFBSs are displayed in a character-based alignment-embedded layout. Each file name stands for a gene symbol and the file contains the alignments of conserved blocks with TFBS information for the corresponding gene. Each alignment is not interleaved. The graphical alignments with TFBS information for the 5169 human-mouse ortholog pairs are provided in a browsable format at our website http://genet.med.kagawa-u.ac.jp/pub/HMO_5169/List.htm, together with the character-based alignments with TFBSs and raw sequences contained in Additional files 4 and 2 respectively. [file 1471-2164-12-228-S4.ZIP › Additional_file_4/Text-based_Alignments/ALX4.aln.txt]

---------- ALX4 ----------

                                    SP1_01(-)1   PEA3_Q6( +)0.937                                     
                                    ccaCCGCCtc   gCCTCCc                                              
                              SP1_01(-)0.972     LRF_Q2(+ )0.923    SF1_Q6(-)1                        
                              gcaCTGCCac         gcctCCCC A         CAAGGcgc                          
                     -60       |         -40       |          -20                                     
Mouse     -113      ccggtgcagaGCACTGCCACCGCCTCTTTGCCTCCCC-AACTCCTAGCCAAGgcgcgcggtg       -53     Mouse
                              |||| ||||| ||||| | |||||||| |||||| |||||||                              
Human     -114      ggcaaggagtGCACAGCCACAGCCTCCTCGCCTCCCCAAACTCCCAGCCAAGgcgcgcggtg       -53     Human
                      -60       |         -40       |         -20                                     
                              gcaCAGCCac         gcctCCCCA          CAAGGcgc                          
                              SP1_01(-)0.962     LRF_Q2(+)0.923     SF1_Q6(-)1                        
                                    ccaCAGCCtc                                                        
                                    SP1_01(-)0.962                                                    
                                                 gCCTCCc                                              
                                                 PEA3_Q6(+)0.937                                      


                                                  GATA2_01(-)0.972                                                       
                                                  ggAGATCtgg                                                             
                                                  GATA2_01(+)0.972                                                       
                                                  ggaGATCTgg                                                             
                                             IK2_01(+)1       CEBPB_01(-)0.981 HFH3_01(+)0.931                           
                                             gttTGGGAgatc     aaCTTTCcgaagca   gaaTCTTTttacg                             
                                  CRX_Q4(+)0.904  GATA1_01(-)0.985           GATA2_01(-)0.974                            
                                  acctTAAGAgggt   ggAGATCtgg                 ccGAATCttt                                  
                               CRX_Q4(-)0.907     GATA1_01(+)0.985           GATA1_01(-)0.99                             
                               aaaaCCTTAagag      ggaGATCTgg                 ccGAATCttt                                  
                     -80       |         -60       |         -40       |         -20                                     
Mouse     -379      ttttctccttCAAAACCTTAAGAGGGTTTGGGAGATCTGGTGAACTTTCCGAAGCATCCGAATCTTTTTACggagcttttg      -299     Mouse
                              ||||||||||||||||||||||||||||||| ||||||||||| |||| ||||||||||||                              
Human     -372      ttttccgctgCAAAACCTTAAGAGGGTTTGGGAGATCTGGTCAACTTTCCGAAACATCTGAATCTTTTTACtgccctccgt      -292     Human
                     -80       |         -60       |         -40       |         -20                                     
                               aaaaCCTTAagag      ggaGATCTgg                 ctGAATCttt                                  
                               CRX_Q4(-)0.907     GATA1_01(+)0.985           GATA1_01(-)0.99                             
                                  acctTAAGAgggt   ggAGATCtgg                 ctGAATCttt                                  
                                  CRX_Q4(+)0.904  GATA1_01(-)0.985           GATA2_01(-)0.974                            
                                             gttTGGGAgatc     aaCTTTCcgaaaca   gaaTCTTTttact                             
                                             IK2_01(+)1       CEBPB_01(-)0.981 HFH3_01(+)0.931                           
                                                  ggaGATCTgg                                                             
                                                  GATA2_01(+)0.972                                                       
                                                  ggAGATCtgg                                                             
                                                  GATA2_01(-)0.972                                                       


                                                                                                           TEF1_Q6(-)0.943                     
                                                                                                           cATCTC                              
                                                                                                           TEF1_Q6(-)0.943                     
                                                                                                           cATCTC                              
                                                                                                        GATA2_01(-)0.982                       
                                                                                                        tgGCATCtct                             
                                                                                                        GATA1_01(-)0.993                       
                                                                                                        tgGCATCtct                             
                       -100      |         -80       |         -60       |         -40       |         -20                                     
Mouse     -581      agggatgactGCACCTCCCCAATCTAGCCTAAAATCCAAAAGGCCCCGAGGCTTCTCCGGGTCGAATCGCCTCTAGCCAGTGAGTGGCATCTCtagtgagagg      -479     Mouse
                              ||| |||||||  |  ||||| ||||  ||| ||||   |||  |||||||| ||||| || ||||| ||| ||| |||||||                              
Human     -574      ggggatcctgGCATCTCCCCAGCCCCGCCTAGAATCGGAAAAGCCCTCGGGCGCCTCCGGGTTGAATCCCCGCTAGCGAGTTAGTAGCATCTCcttaagagtg      -472     Human
                       -100      |         -80       |         -60       |         -40       |         -20                                     
                            tgGCATCtcc                                                                     cATCTC                              
                            GATA1_01(-)0.993                                                               TEF1_Q6(-)0.943                     
                            tgGCATCtcc                                                                                                         
                            GATA2_01(-)0.982                                                                                                   
                               cATCTC                                                                                                          
                               TEF1_Q6(-)0.943                                                                                                 


                            CRX_Q4(+)0.952                                            
                            tcttTAACCtgtc                                             
                          -40       |         -20                                     
Mouse     -679      cttacagttcTTTAACCTGTCAATAAAATTTACATTctcccatacc      -634     Mouse
                              |||||||||||| |||||||| ||||                              
Human     -673      ggggctttttTTTAACCTGTCATTAAAATTTGCATTtccctttgcc      -628     Human
                          -40       |         -20                                     
                            ttttTAACCtgtc                                             
                            CRX_Q4(+)0.952                                            


                                           EN1_01(-)0.922                             
                                           tcAAAAC                                    
                          -40       |         -20                                     
Mouse     -711      agaggcccatCTGACTCCGAAAGTCAAAACCTCTTAcagttcttta      -666     Mouse
                              ||| || |||| |||||||||| |||                              
Human     -721      cgtggtccccCTGGCTTCGAATGTCAAAACCTGTTAggtttatttt      -676     Human
                          -40       |         -20                                     
                                           tcAAAAC                                    
                                           EN1_01(-)0.922                             


                                TEF1_Q6(+)1                               
                                GGAATg                                    
                        |         -20                                     
Mouse     -828      tgggaagaatCGGGAATGGGGAGGcgggatttga      -795     Mouse
                              ||||||||||||||                              
Human     -845      cccgtaggaaCGGGAATGGGGAGGaaggttggaa      -812     Human
                        |         -20                                     
                                GGAATg                                    
                                TEF1_Q6(+)1                               


                              SP1_01(-)0.962                           
                              gccCAGCCca                               
                     |         -20                                     
Mouse     -1388     ccaatgcttaGCCCAGCCCAGaacctcctga     -1358     Mouse
                              |||||||||||                              
Human     -1000     ctgaagccggGCCCAGCCCAGggcttctcca      -970     Human
                     |         -20                                     
                              gccCAGCCca                               
                              SP1_01(-)0.962                           


                                              P300_01(-)0.95                                                             
                                              cgagcACTTCaagg                                                             
                                       CRX_Q4(+)0.904                                                                    
                                       ttatTAACGagca                                                                     
                                    CRX_Q4(-)0.948                           GATA2_01(+)0.98                             
                                    tcttTATTAacga                            ccaGATGTgg                                  
                                 HFH3_01(+)0.931                             GATA1_01(+)0.99                             
                                 ataTCTTTattaa                               ccaGATGTgg                                  
                                 CRX_Q4(-)0.9           CRX_Q4(+)0.955      MYOGENIN_Q6(+)0.964                          
                                 atatCTTTAttaa          aaggTAAGCcagc       acCAGATg                                     
                                FREAC7_01(-)1          SF1_Q6(-)1          SRF_Q6(-)0.948                                
                                aatatcTTTATtaacg       CAAGGtaa            aaccagaTGTGGga                                
                               GATA2_01(-)0.994     LRH1_Q5(-)1            SRF_Q6(+)0.943                                
                               gaATATCttt           cttCAAGGtaag           aaCCAGAtgtggga                                
                               GATA1_01(-)0.99    NKX25_01(-)1            E47_01(+)0.934                                 
                               gaATATCttt         CACTTca                 aaacCAGATgtggga                                
                            TST1_01(+)0.929   EN1_01(-)0.917             YY1_01(-)0.902                                  
                            gagGAATAtctttat   cgAGCAC                    aaaaccagATGTGggat                               
                     -80       |         -60       |         -40       |         -20                                     
Mouse     -1945     ctggctctgaGGAATATCTTTATTAACGAGCACTTCAAGGTAAGCCAGCGATGAAAACCAGATGTGGGATCctgcagtctg     -1865     Mouse
                              |||||||||||||||||||||||||||||||||||| |||||| |||||||||||||||||                              
Human     -1936     cttggtttgcGGAATATCTTTATTAACGAGCACTTCAAGGTAAGCCGGCGATGGAAACCAGATGTGGGATCgcgcggtcgg     -1856     Human
                     -80       |         -60       |         -40       |         -20                                     
                            gcgGAATAtctttat   cgAGCAC                    gaaaccagATGTGggat                               
                            TST1_01(+)0.929   EN1_01(-)0.917             YY1_01(-)0.902                                  
                               gaATATCttt         CACTTca                 aaacCAGATgtggga                                
                               GATA1_01(-)0.99    NKX25_01(-)1            E47_01(+)0.934                                 
                               gaATATCttt           cttCAAGGtaag           aaCCAGAtgtggga                                
                               GATA2_01(-)0.994     LRH1_Q5(-)1            SRF_Q6(+)0.943                                
                                aatatcTTTATtaacg       CAAGGtaa            aaccagaTGTGGga                                
                                FREAC7_01(-)1          SF1_Q6(-)1          SRF_Q6(-)0.948                                
                                 atatCTTTAttaa          aaggTAAGCcggc       acCAGATg                                     
                                 CRX_Q4(-)0.9           CRX_Q4(+)0.955      MYOGENIN_Q6(+)0.964                          
                                 ataTCTTTattaa                               ccaGATGTgg                                  
                                 HFH3_01(+)0.931                             GATA1_01(+)0.99                             
                                    tcttTATTAacga                            ccaGATGTgg                                  
                                    CRX_Q4(-)0.948                           GATA2_01(+)0.98                             
                                       ttatTAACGagca                                                                     
                                       CRX_Q4(+)0.904                                                                    
                                              cgagcACTTCaagg                                                             
                                              P300_01(-)0.95                                                             


                                  LRF_Q2(+)0.904                           
                                  gtctACCCA                                
                                AP2REP_01(+)0.918                          
                                CAGTCta                                    
                         |         -20                                     
Mouse     -2143     gtttgagggaCTCAGTCTACCCATAgcaaagtaga     -2109     Mouse
                              |||||||||||||||                              
Human     -2118     ttggttgagtCTCAGTCTACCCATAtgcaaaatgg     -2084     Human
                         |         -20                                     
                                CAGTCta                                    
                                AP2REP_01(+)0.918                          
                                  gtctACCCA                                
                                  LRF_Q2(+)0.904                           


                              PEA3_Q6(-)0.937                         
                              aGGAGGc                                 
                              -20                                     
Mouse     -2373     ccccagaaccAGGAGGCTGCtttccaggaa     -2344     Mouse
                              ||||||||||                              
Human     -2472     ccaggcacgtAGGAGGCTGCcctggggcaa     -2443     Human
                              -20                                     
                              aGGAGGc                                 
                              PEA3_Q6(-)0.937                         


                                        ICSBP_Q6(+)1                              
                                        taaagGAAACca                              
                      -40       |         -20                                     
Mouse     -2483     ggcaactggtTGTCCTCGGCTAAAGGAAACCAtgggttcctg     -2442     Mouse
                              |||||| | |||| ||||||||                              
Human     -2952     ggtgaccagcTGTCCTTGACTAAGGGAAACCAaagaaagagt     -2911     Human
                      -40       |         -20                                     
                                        taaggGAAACca                              
                                        ICSBP_Q6(+)1                              


                               GATA2_01(+)0.972                           
                               cttGATTTtg                                 
                               GATA1_01(+)0.987                           
                               cttGATTTtg                                 
                        |         -20                                     
Mouse     -2521     acgttttgacACTTGATTTTGGAAagagaagccg     -2488     Mouse
                              |||||||||| |||                              
Human     -2989     taattccgctACTTGATTTTTGAAgagggggtgg     -2956     Human
                        |         -20                                     
                               cttGATTTtt                                 
                               GATA1_01(+)0.987                           
                               cttGATTTtt                                 
                               GATA2_01(+)0.972                           


                                                                                      POU1F1_Q6(-)1                                                   
                                                                                      tttcATTCAt                                                      
                           -100      |         -80          |         -60       |         -40       |         -20                                     
Mouse     -2738     ctcctacttaCTTGGAACTCCTGGGCAAAAACA---GTCTTTATGCCTCTGGAAACTGCATGACGTTTTCATTCATTCGTTCAACACACAGTTTATGAGTacttgtgctg     -2632     Mouse
                              |||||||||||| | |||||| |    ||| || ||| |||| |||   | |||  ||||||||||||  ||||||  || |||||||||                              
Human     -3183     aggcggctggCTTGGAACTCCTTGACAAAAAAATGCATCTCTAAGCCCCTGGGAACCATAGGACACTTTCATTCATTCACTCAACAAGCATTTTATGAGTgccaagccct     -3074     Human
                              -100      |         -80       |         -60       |         -40       |         -20                                     
                                                                                      tttcATTCAt                                                      
                                                                                      POU1F1_Q6(-)1                                                   


                                     CRX_Q4(+)0.955                             
                                     taatTAAGCaggt                              
                                    EN1_01(+)1                                  
                                    GTAATta                                     
                                  TST1_01(+)0.902                               
                                  cagTAATTaagcagg                               
                                  MSX1_01(-)0.9                                 
                                  cAGTAAtta                                     
                                  MSX1_01(+)1                                   
                                  cagTAATTa                                     
                                  CRX_Q4(-)0.955                                
                                  cagtAATTAagca                                 
                                  AP2REP_01(+)0.932                             
                                  CAGTAat                                       
                                 S8_01(-)1                                      
                                 gcagTAATTaagcagg                               
                                 CRX_Q4(+)0.955                                 
                                 gcagTAATTaagc                                  
                               S8_01(+)1                                        
                               aggcagtAATTAagca                                 
                              SP1_01(+)0.972                                    
                              gaGGCAGtaa                                        
                             P300_01(+)0.944                                    
                             ggagGCAGTaatta                                     
                    -40       |         -20                                     
Mouse     -2998     aagattgaagGAGGCAGTAATTAAGCAGGTggtccaacgc     -2959     Mouse
                              |||||||||||||| |||||                              
Human     -3512     gttgaatagcGAGGCAGTAATTAAACAGGTaatacaagct     -3473     Human
                    -40       |         -20                                     
                             cgagGCAGTaatta                                     
                             P300_01(+)0.944                                    
                              gaGGCAGtaa                                        
                              SP1_01(+)0.972                                    
                               aggcagtAATTAaaca                                 
                               S8_01(+)1                                        
                                 gcagTAATTaaac                                  
                                 CRX_Q4(+)0.955                                 
                                 gcagTAATTaaacagg                               
                                 S8_01(-)1                                      
                                  CAGTAat                                       
                                  AP2REP_01(+)0.932                             
                                  cagtAATTAaaca                                 
                                  CRX_Q4(-)0.955                                
                                  cagTAATTa                                     
                                  MSX1_01(+)1                                   
                                  cAGTAAtta                                     
                                  MSX1_01(-)0.9                                 
                                  cagTAATTaaacagg                               
                                  TST1_01(+)0.902                               
                                    GTAATta                                     
                                    EN1_01(+)1                                  
                                     taatTAAACaggt                              
                                     CRX_Q4(+)0.948                             


                                       PEA3_Q6(-)1                           
                                       aGGAAGa                               
                           |         -20                                     
Mouse     -3814     gaacctcatgCTAGAGTTAAGGAAGAAttgtctctcc     -3778     Mouse
                              |||| ||| ||||||||                              
Human     -4390     acacccagcaCTAGGGTTGAGGAAGAAaggcttttct     -4354     Human
                           |         -20                                     
                                       aGGAAGa                               
                                       PEA3_Q6(-)1                           


                               PEA3_Q6(-)0.937                        
                               gGGAGGg                                
                              CKROX_Q2(-)1                            
                              aggGAGGGa                               
                              -20                                     
Mouse     -3831     ggagcttcccAGGGAGGGAAcctcatgcta     -3802     Mouse
                              ||||||||||                              
Human     -4881     aaaaggacagAGGGAGGGAAggaaggaaag     -4852     Human
                              -20                                     
                              aggGAGGGa                               
                              CKROX_Q2(-)1                            
                               gGGAGGg                                
                               PEA3_Q6(-)0.937                        


                                                            AP2REP_01(+)0.918                     
                                                            CAGTCag                               
                            |         -40       |         -20                                     
Mouse     -4265     gggagcctccTTTGACTCAGATGGAAGCTGAGGCTTTCGACAGTCAGGtgactttacc     -4208     Mouse
                              ||||||||| |||||||   ||||||  | ||||||||                              
Human     -5514     gtagtccccaTTTGACTCACATGGAAGTCAAGGCTTGGGTCAGTCAGGcaaggttaca     -5457     Human
                            |         -40       |         -20                                     
                                                            CAGTCag                               
                                                            AP2REP_01(+)0.918                     


                              PEA3_Q6(+)0.937                                            
                              gCCTCCa                                                    
                             -40       |         -20                                     
Mouse     -5968     cctttctgagGCCTCCATCCCTCCAGGTGGAAAATGGGTgttcccatct     -5920     Mouse
                              ||||||| | | |||| ||  ||||||||                              
Human     -7533     acactcctttGCCTCCACCTCCCCAGCTGAGAAATGGGTagagcattcc     -7485     Human
                             -40       |         -20                                     
                              gCCTCCa                                                    
                              PEA3_Q6(+)0.937                                            


                              IK2_01(-)1                                 
                              tttgTCCCAagg                               
                       |         -20                                     
Mouse     -6129     agagccctgtTTTGTCCCAAGGGgcccagctct     -6097     Mouse
                              |||||||||||||                              
Human     -7703     agagggatgcTTTGTCCCAAGGGacagctctgc     -7671     Human
                       |         -20                                     
                              tttgTCCCAagg                               
                              IK2_01(-)1                                 


                              EN1_01(-)0.926                              
                              agACAAC                                     
                        |         -20                                     
Mouse     -6696     acattcatgaAGACAACACTGGGGcccagagagg     -6663     Mouse
                              ||||||| ||||||                              
Human     -7727     gagggaaccgAGACAACTCTGGGGagagggatgc     -7694     Human
                        |         -20                                     
                              agACAAC                                     
                              EN1_01(-)0.926                              
