# Supplementary material for: Transcriptional double-autorepression feedforward circuits act for multicellularity and nervous system development
Source: BMC Genomics. 2011 May 11;12:228. doi: 10.1186/1471-2164-12-228 (PMC3116505; doi:10.1186/1471-2164-12-228)
Supplement: Additional file 4 — Alignments of conserved blocks for 5169 human-mouse orthologs with conserved TFBSs. The location and motif information for 386237 TFBSs are displayed in a character-based alignment-embedded layout. Each file name stands for a gene symbol and the file contains the alignments of conserved blocks with TFBS information for the corresponding gene. Each alignment is not interleaved. The graphical alignments with TFBS information for the 5169 human-mouse ortholog pairs are provided in a browsable format at our website http://genet.med.kagawa-u.ac.jp/pub/HMO_5169/List.htm, together with the character-based alignments with TFBSs and raw sequences contained in Additional files 4 and 2 respectively. [file 1471-2164-12-228-S4.ZIP › Additional_file_4/Text-based_Alignments/AMAC1.aln.txt]

---------- AMAC1 ----------

                                IK2_01(+)0.969                                              
                                tccAGGGAagga                                                
                      |         -40       |         -20                                     
Mouse     -52       cctcgagaagGTTCCAGGGAAGGAACCTCAGCCCCACTCCAAgccagtcaca        -1     Mouse
                              ||||||||||| ||| | || |||||||||||                              
Human     -116      cctcaggagaGTTCCAGGGAA-GAATCCCACCCCCACTCCAAtgaggtcaca       -66     Human
                     |         -40        |         -20                                     
                                tccAGGGAa gaa                                               
                                IK2_01(+) 0.969                                             


                                 EN1_01(+)0.926                       
                                 GTGGTtt                              
                              EN1_01(+)0.926                          
                              GTGGTgg                                 
                              -20                                     
Mouse     -2313     cagaacccatGTGGTGGTTTacaaacacct     -2284     Mouse
                              ||||||||||                              
Human     -660      catgatgacgGTGGTGGTTTtgtggaatag      -631     Human
                              -20                                     
                              GTGGTgg                                 
                              EN1_01(+)0.926                          
                                 GTGGTtt                              
                                 EN1_01(+)0.926                       


                                     SP1_01(-)0.943                        
                                     gccCGGCCac                            
                                SP1_01(-)0.972                             
                                ccaCTGCCcg                                 
                         |         -20                                     
Mouse     -2987     aggcatgcgcCACCACTGCCCGGCCacttccacac     -2953     Mouse
                              |||| ||||||||||                              
Human     -768      aggtggggggCACCGCTGCCCGGCCgccccttctg      -734     Human
                         |         -20                                     
                                ccgCTGCCcg                                 
                                SP1_01(-)0.972                             
                                     gccCGGCCgc                            
                                     SP1_01(-)0.943                        


                               SP1_01(-)0.972                          
                               cgcCTGCCtt                              
                     |         -20                                     
Mouse     -3026     actcagaaatCCGCCTGCCTTcccaagtgct     -2996     Mouse
                              |||||||||||                              
Human     -1367     cacctcccagCCGCCTGCCTTggcctcccaa     -1337     Human
                     |         -20                                     
                               cgcCTGCCtt                              
                               SP1_01(-)0.972                          
