# Supplementary material for: Transcriptional double-autorepression feedforward circuits act for multicellularity and nervous system development
Source: BMC Genomics. 2011 May 11;12:228. doi: 10.1186/1471-2164-12-228 (PMC3116505; doi:10.1186/1471-2164-12-228)
Supplement: Additional file 4 — Alignments of conserved blocks for 5169 human-mouse orthologs with conserved TFBSs. The location and motif information for 386237 TFBSs are displayed in a character-based alignment-embedded layout. Each file name stands for a gene symbol and the file contains the alignments of conserved blocks with TFBS information for the corresponding gene. Each alignment is not interleaved. The graphical alignments with TFBS information for the 5169 human-mouse ortholog pairs are provided in a browsable format at our website http://genet.med.kagawa-u.ac.jp/pub/HMO_5169/List.htm, together with the character-based alignments with TFBSs and raw sequences contained in Additional files 4 and 2 respectively. [file 1471-2164-12-228-S4.ZIP › Additional_file_4/Text-based_Alignments/AMBN.aln.txt]

---------- AMBN ----------

                                                                                                                                                    EN1_01(-)0.917                                                            
                                                                                                                                                    ttAGAAC                                                                   
                                                                                                                                              STAT5B_01(-)0.923                                                               
                                                                                                                                              cttttcttAGAACtg                                                                 
                                                            FREAC7_01(+)1                                                                     STAT5B_01(+)0.968                                                               
                                                            tttaaATAAAggtttc                                                                  ctTTTCTtagaactg                                                                 
                                                       CRX_Q4(-)0.9                                                                           STAT5A_01(-)0.911                                                               
                                                       ggcgCTTTAaata                                                                          ctTTTCTtagaactg                                                                 
                                                GATA2_01(+)0.979                                                                              STAT5A_01(+)0.908        GATA2_01(- )0.979                                      
                                                gtgGATTGgc                                                                                    cttttcttAGAACtg          caTCATCagg                                             
                                                GATA1_01(+)0.997                                                                              CRX_Q4(-)0.904           GATA1_01(- )0.988                                      
                                                gtgGATTGgc                                                                                    ctttTCTTAgaac            caTCATCagg                                             
                                             PAX4_03(-)0.903  CRX_Q4(+)0.9                                                           GATA2_01(-)0.971               GATA2_01(-)0. 982                                         
                                             tTGGTGgattgg     taaaTAAAGgttt                                                          atTAATCttc                     tgGCATCatc                                                
                                        GATA2_01(+)0.979  HFH3_01(-)0.981                                                            GATA1_01(-)0.985               GATA1_01(-)0. 993                                         
                                        tttGATTGgt        gctttAAATAaag                                                              atTAATCttc                     tgGCATCatc                                                
                                        GATA1_01(+)0.997  CRX_Q4(+)0.904                                             CEBPB_01 (+)0.972    HFH3_01(+)0.931        YY1_01(+)0.904                                               
                                        tttGATTGgt        gcttTAAATaaag                                              cagtccaG AAAAaa      tctTCTTTtctta          gattGGCATcatcagg c                                           
                                      TCF4_Q5(+)1                                                                                                             GATA2_01(+)0.979                                                
                                      aCTTTGat                                                                                                                tttGATTGgc                                                      
                                     NKX25_01(-)1                                                                                                             GATA1_01(+)0.997          AP2REP_01(-)0.907                     
                                     CACTTtg                                                                                                                  tttGATTGgc                agCACAG                               
                    -180      |         -160      |         -140      |         -120      |         -100      |         -80        |         -60       |         -40       |          -20                                     
Mouse     -172      ttttcctgcaTTTGCCTCACTTTGATTGGTGGATTGGCGCTTTAAATAAAGGTTTCTGATCTTTCCAGAATGAGAGATACAGAGAGAGCCCCAGGAACAGTCCAG-NNNNNNNNTTAATCTTCTTTTCTTAGAACTGTTTTGATTGGCATCATCAGG-CCTGGGAGCACAGTGa                -1     Mouse
                              ||||| |||||||||||||||||||||| |||||||||||||||||| ||||| || ||||||||  |||||||  || |||| | ||||||| |         |||||||||||||||||||||| | ||| |||||||||||||| |||| |||||||||                              
Human     -174      ccctcgccatTTTGCTTCACTTTGATTGGTGGATTGGCACTTTAAATAAAGGTTTCTAATCTTCCCTGAATGAGAAGTACAGAGCAAGTCCCACGCACAGTCCTGAAAAAAATTTTAATCTTCTTTTCTTAGAACTATCTTGGTTGGCATCATCAGGCCCTGAGAGCACAGTGc                -1     Human
                      -180      |         -160      |         -140      |         -120      |         -100      |         -80       |         -60       |         -40       |         -20                                     
                                     CACTTtg           ggcaCTTTAaata                                                 cagtcctGAAAAaa       tctTCTTTtctta          ggttGGCATcatcaggc      agCACAG                               
                                     NKX25_01(-)1      CRX_Q4(-)0.9                                                  CEBPB_01(+)0.972     HFH3_01(+)0.931        YY1_01(+)0.904         AP2REP_01(-)0.907                     
                                      aCTTTGat            acttTAAATaaag                                                              ttTAATCttc                     tgGCATCatc                                                
                                      TCF4_Q5(+)1         CRX_Q4(+)0.904                                                             GATA1_01(-)0.985               GATA1_01(-)0.993                                          
                                        tttGATTGgt        actttAAATAaag                                                              ttTAATCttc                     tgGCATCatc                                                
                                        GATA1_01(+)0.997  HFH3_01(-)0.981                                                            GATA2_01(-)0.971               GATA2_01(-)0.982                                          
                                        tttGATTGgt          tttaaATAAAggtttc                                                                  ctttTCTTAgaac            caTCATCagg                                             
                                        GATA1_01(+)0.997    FREAC7_01(+)1                                                                     CRX_Q4(-)0.904           GATA1_01(-)0.988                                       
                                        tttGATTGgt            taaaTAAAGgttt                                                                   cttttcttAGAACta          caTCATCagg                                             
                                        GATA2_01(+)0.979      CRX_Q4(+)0.9                                                                    STAT5A_01(+)0.908        GATA2_01(-)0.979                                       
                                        tttGATTGgt                                                                                            ctTTTCTtagaacta                                                                 
                                        GATA2_01(+)0.979                                                                                      STAT5A_01(-)0.911                                                               
                                             tTGGTGgattgg                                                                                     ctTTTCTtagaacta                                                                 
                                             PAX4_03(-)0.903                                                                                  STAT5B_01(+)0.968                                                               
                                                gtgGATTGgc                                                                                    cttttcttAGAACta                                                                 
                                                GATA1_01(+)0.997                                                                              STAT5B_01(-)0.923                                                               
                                                gtgGATTGgc                                                                                          ttAGAAC                                                                   
                                                GATA2_01(+)0.979                                                                                    EN1_01(-)0.917                                                            


                                      SOX17_01(+)1                                                                                                                                                                                                                                                                                                                             
                                      tACAAT                                                                                                                                                                                                                                                                                                                                   
                                                                                          MSX1_01(+)0.928                                                                                                                                                                                                                           IRF1_Q6(-)0.959                            
                                                                                          cttTATCTg                                                                                                                                                                                                                                 AATTGca                                    
                                                                                          GATA2_01(-)0.992                                                                                                                                                                                                                         CEBPB_01(-)1                                
                                                                                          ctTTATCtgc                                                                                                                                                                                                                               taATTGCaggagca                              
                                                                                      CRX_Q4(-)0.9                                                                                                                                                                                                                              MSX1_01(+)1                                    
                                                                                      ctagCTTTAtctg                                                                                                                                                                                                                             gacTAATTg                                      
                                                                                     FREAC7_01(-)1                                                                                                                                                                                                                             S8_01(-)1                                       
                                                                                     actagcTTTATctgca                                                                                                                                                                                                                          ggacTAATTgcaggag                                
                                                                               LRF_Q2(-)0.904                                                                                                                                                                              IPF1_Q4(+)1                                         CRX_Q4(+)0.955                                  
                                                                               TGGGTcact                                                                                                                                                                                   aaaaTAATGaga                                        ggacTAATTgcag                                   
                                  EN1_01(-)0.996                               HES1_Q2(-)0.957    GATA2_01(+)0.992                                                                                                                                                         CRX_Q4(+)0.952                                    TST1_01(-)0.926                                   
                                  ttACTAC                                      tgggtCACTAgcttt    gcaGATAAac                                                                                                                                                               aaaaTAATGagag                                     gtggactAATTGcag                                   
                               P300_01(-)0.957                                ER_Q6(-)1           GATA1_01(+)0.988                                                                SOX17_01(-)1      IPF1_Q4(-)1                                                    SOX17_01(+)1                                           PAX4_03(-)0.907                                      
                               cttttACTACaata                                 ttgGGTCActagctttatc gcaGATAAac                                                                      ATTGTc            gtcCATTAtccc                                                   tACAAT                                                 gGTGTGgactaa                                         
                               CEBPB_01(-)0.956                       YY1_01(+)0.904      GATA1_01(-)0.988        EN1_01(-)0.922                      MSX1_01(-)0.936           SOX5_01(-)1        CRX_Q4(-)0.952                                                  IRF1_Q6(+)0.959                                      PAX4_03(-)1                                            
                               ctTTTACtacaata                         tgctGGCATtgggtcac   ctTTATCtgc              acAAAAC                             cATATAttt                 tgATTGTctt         tgtcCATTAtccc                                                   taCAATT                                              aGGGTGtggact                                           
                        -320      |         -300      |         -280      |         -260      |         -240      |         -220      |           -200      |         -180      |         -160      |         -140      |         -120       |         -100      |         -80       |         -60       |         -40       |         -20                                     
Mouse     -492      gtagaagattTCTTTTACTACAATAAACATGAGGGTCAGAATCTTGGGAGTGCTGGCATTGGGTCACTAGCTTTATCTGCAGATAAACATTTTCACAAAACAGATAATGGCTTGTTTTCTACCG--TTTACATATATTTCCCGAAGCTCACCAAAATGATTGTCTTCAAAGCCCATGTCCATTATCCCCTTACTGTGTTCCCTGCAATCA-GCTCTCAGAATAAATACAGGGGCTGGGTTACAATTTAAAATAATGAGAGCCTGCAGGCCCAATGTCCTCACATGCAATACAAGGGTGTGGACTAATTGCAGGAGCAcaattttttt      -169     Mouse
                              ||||||||||||| ||||| |||||| | || ||   || |||| |||||||||||||||||||||||||||||||| |  | |||||||||| |      |||||||  |||   ||||||||||||| ||  ||||||||||||| |||||||||| |||| ||||||||||| || ||||||  |||||||| |||| | |||| |||||| |||||||||||   ||||||| |||||||||||| ||| | || |||||||||   || |||||| ||||||||||||||||||||||||||                              
Human     -515      gacagtagtcTCTTTTACTACAACAAACAGGAGGGTGAAAACCTGAAGAATGCTAGCATTGGGTCACTAGCTTTATCTGCAGATAAA-ACCTGCACAAAACAGGTT-----TTGTTTTGCACCTATTTTACATATATTTTCCCCAGCTCACCAAAATAATTGTCTTCAGAGCCTATGTCCATTATTCCTTTACTGCCTTCCCTGCTATCAAGTTCTCTGAATAAGTACAGGGGCTGCAGTACAATTAAAAATAATGAGACCCTACTGGGCCAATGTCCCTGCACGCAATAAAAGGGTGTGGACTAATTGCAGGAGCAgagattcccg      -195     Human
                     -320      |         -300      |         -280      |         -260      |         -240       |         -220           |         -200      |         -180      |         -160      |         -140      |         -120      |         -100      |         -80       |         -60       |         -40       |         -20                                     
                               ctTTTACtacaaca                         tgctAGCATtgggtcac   ctTTATCtgc              acAAAAC                             cATATAttt                 taATTGTctt         tgtcCATTAttcc                                                   taCAATT                                              aGGGTGtggact                                           
                               CEBPB_01(-)0.956                       YY1_01(+)0.906      GATA1_01(-)0.988        EN1_01(-)0.9     22                 MSX1_01(-)0.936           SOX5_01(-)1        CRX_Q4(-)0.952                                                  IRF1_Q6(+)0.959                                      PAX4_03(-)1                                            
                               cttttACTACaaca                                 ttgGGTCActagctttatc gcaGATAAa a                                                                     ATTGTc            gtcCATTAttcc                                                   tACAAT                                                 gGTGTGgactaa                                         
                               P300_01(-)0.957                                ER_Q6(-)1           GATA1_01( +)0.988                                                               SOX17_01(-)1      IPF1_Q4(-)1                                                    SOX17_01(+)1                                           PAX4_03(-)0.907                                      
                                  ttACTAC                                      tgggtCACTAgcttt    gcaGATAAa a                                                                                                                                                      tACAAT                                                    gtggactAATTGcag                                   
                                  EN1_01(-)0.996                               HES1_Q2(-)0.957    GATA2_01( +)0.992                                                                                                                                                SOX17_01(+)1                                              TST1_01(-)0.926                                   
                                                                               TGGGTcact                                                                                                                                                                                   aaaaTAATGagac                                       ggacTAATTgcag                                   
                                                                               LRF_Q2(-)0.904                                                                                                                                                                              CRX_Q4(+)0.952                                      CRX_Q4(+)0.955                                  
                                                                                     actagcTTTATctgca                                                                                                                                                                      aaaaTAATGaga                                        ggacTAATTgcaggag                                
                                                                                     FREAC7_01(-)1                                                                                                                                                                         IPF1_Q4(+)1                                         S8_01(-)1                                       
                                                                                      ctagCTTTAtctg                                                                                                                                                                                                                             gacTAATTg                                      
                                                                                      CRX_Q4(-)0.9                                                                                                                                                                                                                              MSX1_01(+)1                                    
                                                                                          ctTTATCtgc                                                                                                                                                                                                                               taATTGCaggagca                              
                                                                                          GATA2_01(-)0.992                                                                                                                                                                                                                         CEBPB_01(-)1                                
                                                                                          cttTATCTg                                                                                                                                                                                                                                 AATTGca                                    
                                                                                          MSX1_01(+)0.928                                                                                                                                                                                                                           IRF1_Q6(-)0.959                            


                                                                           NKX25_01(+)1                SP1_01(+)0.912                                      
                                                                           ttAAGTG                     ctGGCTTgac                                          
                                                                         MSX1_01(+)0.988       CRX_Q4(+)1                                                  
                                                                         tttTAAGTg             ttatTAATCtggc                                               
                         |         -100      |         -80       |         -60       |         -40       |         -20                                     
Mouse     -932      cacaccgctcTTATCTGCTCATGGAGCAAAGCCCAGCCATGTTGAAGTATACTTTTTAAGTGACCCAGAGAGACCTTATTAATCTGGCTTGACACTGATGCCTGGtaactgagtg      -818     Mouse
                              ||||||| ||| |||| ||| || | |  |||||| ||  || |||||||||| | | | |   |||||||| ||||||||| ||| ||||||||                              
Human     -921      atccaagataTTATCTGTTCACGGAGAAAAACCAATCTGTGTTGACGTTAACCTTTTAAGTGATCGAAATATGTCTTATTAACCTGGCTTGATACTAATGCCTGGgaatgtgtct      -807     Human
                         |         -100      |         -80       |         -60       |         -40       |         -20                                     
                                                                         tttTAAGTg             ttatTAACCtggc                                               
                                                                         MSX1_01(+)0.988       CRX_Q4(+)0.952                                              
                                                                           ttAAGTG                     ctGGCTTgat                                          
                                                                           NKX25_01(+)1                SP1_01(+)0.912                                      


                                                                                                                                                                         TFIII_Q6(-)0.919                          
                                                                                                                                                                         CCTTCttca                                 
                                                                                                          YY1_01(-)0.906                                             TEF1_Q6(-)0.972                               
                                                                                                          cttcctcaATGTTccct                                          cATCCC                                        
                                                                                                         PEA3_Q6(+)1                                                PEA3_Q6(+)1                                    
                                                                                                         gCTTCCt                                                    tCATCCc                                        
                                            MSX1_01(+)0.94                                               ELF1_Q6(-)1                                               IK2_01(-)0.969                                  
                                            catTATTTg                                                    gcTTCCTcaatg                                              gtcaTCCCTtct                                    
                                            HFH3_01(+)0.981                                             CEBPB_01(-)0.95                                           GATA2_01(-)0.979                                 
                                            catTATTTgaagc                                               agCTTCCtcaatgt                                            agTCATCcct                                       
                                         IPF1_Q4(-)1                                                 ETS2_B(-)1                                                   GATA1_01(-)0.988                                 
                                         taaCATTAtttg                                                accagcTTCCTcaa                                               agTCATCcct                                       
                                        CRX_Q4(-)0.952                                             ETS1_B(-)1                                                  YY1_01(+)0.92                                       
                                        ataaCATTAtttg                                              ataccagcTTCCTca                                             ctgaGTCATcccttctt                                   
                                      YY1_01(+)0.906                      TEF1_Q6(+)0.915       EN1_01(-)0.991    IK2_01(-)0.969                             NFE2_01(+)0.917                                       
                                      aaatAACATtatttgaa                   GGTATg                aaAATAC           atgtTCCCTata                               tACTGAgtcat                                           
                     |         -160      |         -140      |         -120      |         -100      |         -80       |         -60       |         -40       |         -20                                     
Mouse     -1171     agcaggattaAGCTTCTTAAATAACATTATTTGAAGCTATTAGGTCTGCAGTTGGGTATGAAGGTGTCTTTCTCCCAAAATACCAGCTTCCTCAATGTTCCCTATAATTGGTGCAATCTCTACTTTCCAGAAGAGTCTACTGAGTCATCCCTTCTTCAGAAactggtcgta     -1001     Mouse
                              ||||||| | |||||||||||||||||| ||||| || || ||||||||| |     ||||||| |||||||||||||||||||||||||||| ||||||     ||| |||||| ||  |||||| |||||| |||||||||||||||||                              
Human     -1180     tttcaggagcAGCTTCTAAGATAACATTATTTGAAGCTGTTAGGCCTACATTTGGGTATGGATACAGCTTTCTCTCAAAATACCAGCTTCCTCAATGTTCCCTGTAATTGACAAGATCCCTACTTCCCTAAAGAGTGTACTGACTCATCCCTTCTTCAGAActaatcttaa     -1010     Human
                     |         -160      |         -140      |         -120      |         -100      |         -80       |         -60       |         -40       |         -20                                     
                                      agatAACATtatttgaa                   GGTATg                aaAATAC           atgtTCCCTgta                               tACTGActcat                                           
                                      YY1_01(+)0.906                      TEF1_Q6(+)0.915       EN1_01(-)0.991    IK2_01(-)0.969                             NFE2_01(+)0.917                                       
                                        ataaCATTAtttg                                              ataccagcTTCCTca                                             ctgaCTCATcccttctt                                   
                                        CRX_Q4(-)0.952                                             ETS1_B(-)1                                                  YY1_01(+)0.918                                      
                                         taaCATTAtttg                                                accagcTTCCTcaa                                               acTCATCcct                                       
                                         IPF1_Q4(-)1                                                 ETS2_B(-)1                                                   GATA1_01(-)0.988                                 
                                            catTATTTgaagc                                               agCTTCCtcaatgt                                            acTCATCcct                                       
                                            HFH3_01(+)0.981                                             CEBPB_01(-)0.95                                           GATA2_01(-)0.979                                 
                                            catTATTTg                                                    gcTTCCTcaatg                                              ctcaTCCCTtct                                    
                                            MSX1_01(+)0.94                                               ELF1_Q6(-)1                                               IK2_01(-)0.969                                  
                                                                                                         gCTTCCt                                                    tCATCCc                                        
                                                                                                         PEA3_Q6(+)1                                                PEA3_Q6(+)1                                    
                                                                                                          cttcctcaATGTTccct                                          cATCCC                                        
                                                                                                          YY1_01(-)0.906                                             TEF1_Q6(-)0.972                               
                                                                                                                                                                         CCTTCttca                                 
                                                                                                                                                                         TFIII_Q6(-)0.919                          


                                   SP1_01(+)0.972                             
                                   gaGGCAGagg                                 
                                 PEA3_Q6(-)0.937                              
                                 aGGAGGc                                      
                               ETS1_B(+)0.907                                 
                               tcAGGAGgcagaggc                                
                            |         -20                                     
Mouse     -2447     aatcccggcaCTCAGGAGGCAGAGGCAGgcggatttct     -2410     Mouse
                              |||||||||| |||||||                              
Human     -1522     atcgtagctgCTCAGGAGGCTGAGGCAGtagagtcgcc     -1485     Human
                            |         -20                                     
                               tcAGGAGgctgaggc                                
                               ETS1_B(+)0.907                                 
                                 aGGAGGc                                      
                                 PEA3_Q6(-)0.937                              
                                   gaGGCTGagg                                 
                                   SP1_01(+)0.962                             


                             HFH3_01(-)0.931                             
                             tatttAAAAAagg                               
                       |         -20                                     
Mouse     -2611     aaaaaattctATTTAAAAAAGGAgagagaaatt     -2579     Mouse
                              |||||||||||||                              
Human     -2151     ggagtgtgacATTTAAAAAAGGAagaagcaaca     -2119     Human
                       |         -20                                     
                             catttAAAAAagg                               
                             HFH3_01(-)0.931                             


                               POU1F1_Q6(+)0.987                          
                               aTGTATgtac                                 
                        |         -20                                     
Mouse     -2729     tagttaagaaTATGTATGTACATGaatagttaag     -2696     Mouse
                              |||||||||| |||                              
Human     -3514     atatgttatgTATGTATGTATATGttatatatgt     -3481     Human
                        |         -20                                     
                               aTGTATgtat                                 
                               POU1F1_Q6(+)0.987                          


                                  POU1F1_Q6(-)0.987                          
                                  atatATACAc                                 
                           |         -20                                     
Mouse     -4940     agacgcttccTAAAATATATACACATAtaaaagaaat     -4904     Mouse
                              |||||||||||||||||                              
Human     -3569     tacacatataTAAAATATATACACATAcatatataca     -3533     Human
                           |         -20                                     
                                  atatATACAc                                 
                                  POU1F1_Q6(-)0.987                          


                                 CRX_Q4(-)0.948                                         
                                 ggaaTATTActca                                          
                               TST1_01(+)0.929                                          
                               atgGAATAttactca                                          
                            -40       |         -20                                     
Mouse     -5337     tgcatttcagAATGGAATATTACTCAGCTGTAAAAAGAgaggggataa     -5290     Mouse
                              |||||||||||| |||||  || |||||                              
Human     -4658     atatacatacAATGGAATATTATTCAGCCTTAGAAAGAagaaagtcct     -4611     Human
                            -40       |         -20                                     
                               atgGAATAttattca                                          
                               TST1_01(+)0.929                                          
                                 ggaaTATTAttca                                          
                                 CRX_Q4(-)0.948                                         


                                       CRX_Q4(-)0.9                                                                                             
                                       gcagCTTTAttta                                                                                            
                        -100      |         -80       |         -60       |         -40       |         -20                                     
Mouse     -7777     atgctccactATGTTCATAGCAGCTTTATTTATAATAGCCAAAAGCTGGAAAGAACCCAGATGCCCCTCAACCGAGGAATGGATACAAAAAATGtggtacattt     -7674     Mouse
                              |||||||| ||||| ||||||| || |||||| |  ||||||  ||||| ||| ||  |||| ||  |||||||  | ||||||                              
Human     -4756     caaaaccctcATGTTCATTGCAGCATTATTTACAAAAGCCAAGATATGGAAATGACCCAAATGTCCACCAACAGATAAATGGATGAAGAAAATGggaaatatac     -4653     Human
                        -100      |         -80       |         -60       |         -40       |         -20                                     
                                       gcagCATTAttta                                                                                            
                                       CRX_Q4(-)0.952                                                                                           
