# Supplementary material for: Transcriptional double-autorepression feedforward circuits act for multicellularity and nervous system development
Source: BMC Genomics. 2011 May 11;12:228. doi: 10.1186/1471-2164-12-228 (PMC3116505; doi:10.1186/1471-2164-12-228)
Supplement: Additional file 4 — Alignments of conserved blocks for 5169 human-mouse orthologs with conserved TFBSs. The location and motif information for 386237 TFBSs are displayed in a character-based alignment-embedded layout. Each file name stands for a gene symbol and the file contains the alignments of conserved blocks with TFBS information for the corresponding gene. Each alignment is not interleaved. The graphical alignments with TFBS information for the 5169 human-mouse ortholog pairs are provided in a browsable format at our website http://genet.med.kagawa-u.ac.jp/pub/HMO_5169/List.htm, together with the character-based alignments with TFBSs and raw sequences contained in Additional files 4 and 2 respectively. [file 1471-2164-12-228-S4.ZIP › Additional_file_4/Text-based_Alignments/AMBP.aln.txt]

---------- AMBP ----------

                                         IRF1_Q6(+)0.98                                 
                                         ctCAGTT                                        
                                  SP1_01(-)0.962                                        
                                  cccCAGCCtc                                            
                              TFIII_Q6(-)0.919                                          
                              CCTTCccca                                                 
                              PEA3_Q6(+)1                                               
                              cCTTCCc                                                   
                              LRF_Q2(+)0.923                                            
                              ccttCCCCA                                                 
                             IK2_01(-)0.956                                             
                             tcctTCCCCagc                                               
                            -40       |         -20                                     
Mouse     -111      gcctccggatCCTTCCCCAGCCTCAGTTTGTAGCTGCCactgccgggg       -64     Mouse
                              ||||||||||||||||||   |||||||                              
Human     -115      gccacaggccCCTTCCCCAGCCTCAGTTCACAGCTGCCctgttgcagg       -68     Human
                            -40       |         -20                                     
                             ccctTCCCCagc                                               
                             IK2_01(-)0.956                                             
                              ccttCCCCA                                                 
                              LRF_Q2(+)0.923                                            
                              cCTTCCc                                                   
                              PEA3_Q6(+)1                                               
                              CCTTCccca                                                 
                              TFIII_Q6(-)0.919                                          
                                  cccCAGCCtc                                            
                                  SP1_01(-)0.962                                        
                                         ctCAGTT                                        
                                         IRF1_Q6(+)0.98                                 


                                   EN1_01(+)0.917                            
                                   GTGCTtg                                   
                                SOX17_01(-)1                                 
                                ATTGTg                                       
                              SOX5_01(-)1                                    
                              ctATTGTgct                                     
                            HES1_Q2(+)0.989                                  
                            ctctaTTGTGcttgg                                  
                           |         -20                                     
Mouse     -273      ggtctgaactCTATTGTGCTTGGTCAAcgtcccttca      -237     Mouse
                              ||||||||||||| |||                              
Human     -275      ctccagggccCTATTGTGCTTGGCCAAtgcctcttct      -239     Human
                           |         -20                                     
                            ccctaTTGTGcttgg                                  
                            HES1_Q2(+)0.989                                  
                              ctATTGTgct                                     
                              SOX5_01(-)1                                    
                                ATTGTg                                       
                                SOX17_01(-)1                                 
                                   GTGCTtg                                   
                                   EN1_01(+)0.917                            


                            SP1_01(-)0.972                             
                            aagCTGCCtg                                 
                     |         -20                                     
Mouse     -728      accacaggaaGCTGCCTGGCTttggaggctc      -698     Mouse
                              |||||||||||                              
Human     -842      gccactgtagGCTGCCTGGCTcccacgtcca      -812     Human
                     |         -20                                     
                            aggCTGCCtg                                 
                            SP1_01(-)0.972                             


                              AP2REP_01(-)0.907                       
                              caCACAG                                 
                              -20                                     
Mouse     -752      ttttcaagcgCACACAGCAGgaagaccaca      -723     Mouse
                              ||||||||||                              
Human     -867      tgcccaaggtCACACAGCAGtgagtgccac      -838     Human
                              -20                                     
                              caCACAG                                 
                              AP2REP_01(-)0.907                       


                               GATA2_01(+)0.995                         
                               ctgGATACca                               
                               GATA1_01(+)0.993                         
                               ctgGATACca                               
                      |         -20                                     
Mouse     -1650     acacatgtgcTCTGGATACCAGcaaaagggaa     -1619     Mouse
                              ||||||||||||                              
Human     -2099     gcacacttgtTCTGGATACCAGtgaaagaggg     -2068     Human
                      |         -20                                     
                               ctgGATACca                               
                               GATA1_01(+)0.993                         
                               ctgGATACca                               
                               GATA2_01(+)0.995                         


                                                                                           PEA3_Q6(+)1                                                
                                                                                           gCTTCCt                                                    
                                                                                           ELF1_Q6(-)1                                                
                                                                                           gcTTCCTggcag                                               
                              -100      |         -80       |         -60       |         -40       |         -20                                     
Mouse     -1813     aaaagaaggcAACTATGCCAGAAAGTTAAGCCAAGACAGTTGCTGTGTTGAAATGTGTATGGAGGTTTTGTGCTTCCTGGCAGCCAGAGCAAAAAAGGAAattccatccg     -1704     Mouse
                              |||| | |||||||| ||| ||||||||||  ||||| | |||  |  ||   || |||| ||||||| ||||||| ||||| || ||||                              
Human     -2257     acacgaagatAACTGTCCCAGAAAGCTAAACCAAGACAGTAACTGTGCTTAAACTTACATCATGGCTTTGAGCTTCCTAGCAGCCAAAGCAAGAAGGGAAtataatcact     -2148     Human
                              -100      |         -80       |         -60       |         -40       |         -20                                     
                                                                                           gcTTCCTagcag                                               
                                                                                           ELF1_Q6(-)1                                                
                                                                                           gCTTCCt                                                    
                                                                                           PEA3_Q6(+)1                                                


                                            PITX2_Q2(+)1                                         
                                            aaTAATCtcag                                          
                                            GATA2_01(-)0.971                                     
                                            aaTAATCtca                                           
                                            GATA1_01(-)0.985                                     
                                            aaTAATCtca                                           
                                       CRX_Q4(+)0.948                                            
                                       tggtTAATAatct                                             
                                    CRX_Q4(-)0.952                                               
                                    ctctGGTTAataa                                                
                           HFH3_01(+)1    CRX_Q4(+)1                                             
                           ctgTGTTTgctct  ttaaTAATCtcag                                          
                           |         -40       |         -20                                     
Mouse     -3124     gaggtccctgTGTTTGCTCTGGTTAATAATCTCAGGAGTGCAAACATctgcagcaag     -3068     Mouse
                              ||||||||||||||||||||||||||||  |||||||                              
Human     -2870     ttactctctcTGTTTGCTCTGGTTAATAATCTCAGGAGCACAAACATtcctggaggc     -2814     Human
                           |         -40       |         -20                                     
                           ctcTGTTTgctct  ttaaTAATCtcag                                          
                           HFH3_01(+)1    CRX_Q4(+)1                                             
                                    ctctGGTTAataa                                                
                                    CRX_Q4(-)0.952                                               
                                       tggtTAATAatct                                             
                                       CRX_Q4(+)0.948                                            
                                            aaTAATCtca                                           
                                            GATA1_01(-)0.985                                     
                                            aaTAATCtca                                           
                                            GATA2_01(-)0.971                                     
                                            aaTAATCtcag                                          
                                            PITX2_Q2(+)1                                         


                                          MYOGENIN_Q6(-)0.964                              
                                          cATCTGaa                                         
                                       GATA2_01(-)0.979                                    
                                       gtTCATCtga                                          
                                       GATA1_01(-)0.988                                    
                                       gtTCATCtga                                          
                     |         -40       |         -20                                     
Mouse     -3393     aaggccccatCCCCACTGTGTTCATCTGAAAACTGAGGCCTttggtccctg     -3343     Mouse
                              ||||| | ||| ||||||||||  |||||||                              
Human     -3194     cctccctgagCCCCAGTATGTGCATCTGAAAATCGAGGCCTctattccaca     -3144     Human
                     |         -40       |         -20                                     
                                       gtGCATCtga                                          
                                       GATA1_01(-)0.993                                    
                                       gtGCATCtga                                          
                                       GATA2_01(-)0.982                                    
                                          cATCTGaa                                         
                                          MYOGENIN_Q6(-)0.964                              


                                AP2REP_01(+)0.907                        
                                CTGTGca                                  
                       |         -20                                     
Mouse     -3644     ggacctcattCCCTGTGCACTCCtgtcttccat     -3612     Mouse
                              |||||||||||||                              
Human     -3759     ccaccagtgcCCCTGTGCACTCCcaagcaacac     -3727     Human
                       |         -20                                     
                                CTGTGca                                  
                                AP2REP_01(+)0.907                        


                                     PEA3_Q6(+)1                              
                                     tCTTCCt                                  
                                     ELF1_Q6(-)1                              
                                     tcTTCCTggaag                             
                                 ETS2_B(-)1                                   
                                 tccctcTTCCTgga                               
                               ETS1_B(-)1                                     
                               cttccctcTTCCTgg                                
                            |         -20                                     
Mouse     -4379     gatgaccggtCCTTCCCTCTTCCTGGAAgccgcctggg     -4342     Mouse
                              |||||| |||||||||||                              
Human     -3885     tggcccggccCCTTCCTTCTTCCTGGAAaatctcctaa     -3848     Human
                            |         -20                                     
                               cttccttcTTCCTgg                                
                               ETS1_B(-)1                                     
                                 tccttcTTCCTgga                               
                                 ETS2_B(-)1                                   
                                     tcTTCCTggaaa                             
                                     ELF1_Q6(-)1                              
                                     tCTTCCt                                  
                                     PEA3_Q6(+)1                              


                                    NKX25_01(+)1                         
                                    acAAGTG                              
                       |         -20                                     
Mouse     -4989     gtttgggaatATTCTCACAAGTGtgaaccatgc     -4957     Mouse
                              ||| |||||||||                              
Human     -4345     cttggggtgcATTTTCACAAGTGaccctcattc     -4313     Human
                       |         -20                                     
                                    acAAGTG                              
                                    NKX25_01(+)1                         


                                                       PAX4_03(-)0.903                              
                                                       cAGGTGgacaag                                 
                                               LRF_Q2(+)1                                           
                                               gctgCCCCC                                            
                                              LRF_Q2(+)0.943                                        
                                              tgctGCCCC                                             
                                             SP1_01(-)0.972                                         
                                             ctgCTGCCcc                                             
                    -60       |         -40       |         -20                                     
Mouse     -5123     cttgtctttgCTTTCTGCAAGTCCTCTGCTGCCCCCAGGTGGACAAGGGAcagtcatgcg     -5064     Mouse
                              ||||| | |||| ||||||||||||| |||||||||||||                              
Human     -4496     tccggtggttCTTTCGGGAAGTTCTCTGCTGCCCCCTGGTGGACAAGGGAagttcacacc     -4437     Human
                    -60       |         -40       |         -20                                     
                                             ctgCTGCCcc                                             
                                             SP1_01(-)0.972                                         
                                              tgctGCCCC                                             
                                              LRF_Q2(+)0.943                                        
                                               gctgCCCCC                                            
                                               LRF_Q2(+)1                                           
                                                       cTGGTGgacaag                                 
                                                       PAX4_03(-)0.903                              


                              AP2REP_01(+)0.918                                                      
                              CAGTTtc                                                                
                     -60       |         -40       |         -20                                     
Mouse     -5455     ctttcaaccgCAGTTTCCCTCTCTGTAAAACATGGCTACCAGCATAGTAAGgtcctgaata     -5395     Mouse
                              ||||||||||  ||| |||| | ||||||||||||| ||||                              
Human     -5378     gtcttagcttCAGTTTCCCTACCTGCAAAATAGGGCTACCAGCATAATAAGattatttttt     -5318     Human
                     -60       |         -40       |         -20                                     
                              CAGTTtc                                                                
                              AP2REP_01(+)0.918                                                      


                                                 SP1_01(-)0.972                        
                                                 ccaCTGCCtt                            
                           -40       |         -20                                     
Mouse     -6641     ccagtctgagAAGAGCCAGGACAAAGTTTCCACTGCCttccaagata     -6595     Mouse
                              ||||||||||  | |||| ||||||||                              
Human     -6694     gcccaagggcAAGAGCCAGGGAAGAGTTCCCACTGCCcttccaaggc     -6648     Human
                           -40       |         -20                                     
                                                 ccaCTGCCct                            
                                                 SP1_01(-)0.972                        


                                          AP2RE   P_01(+)0.918                                                      
                                          CAGTT   tc                                                                
                       |         -60       |            -40       |         -20                                     
Mouse     -6901     aagtattcacCTCTTTGAGACTCAGTT---TCTTCTGTGAAGTGAGGATAAAGTTAGTTTATCCTAgaggaagcaa     -6829     Mouse
                              ||||||||  | |||||   || ||||| ||||| ||||||| || ||||| ||||                              
Human     -7075     aagagtgaatCTCTTTGAACCCCAGTTTCCTCCTCTGTAAAGTGGGGATAAAATTGGTTTACCCTAtgaggagtta     -7000     Human
                          |         -60       |         -40       |         -20                                     
                                          CAGTTtc                                                                   
                                          AP2REP_01(+)0.918                                                         


                                                  SOX17_01(+)1                              
                                                  gACAAT                                    
                                                  GATA2_01(-)0.979                          
                                                  gaCAATCagg                                
                                                  GATA1_01(-)0.997                          
                                                  gaCAATCagg                                
                                                SOX5_01(+)1                                 
                                                ctgACAATca                                  
                      |         -40       |         -20                                     
Mouse     -7904     gccgcgtgaaGGGGAAACGAGGAGCCAACTGACAATCAGGAGaattagtgac     -7853     Mouse
                              ||||||| ||  ||| || |||||||||||||                              
Human     -7786     caaccaagtgGGGGAAAGGACAAGCAAAGTGACAATCAGGAGgcaagggaac     -7735     Human
                      |         -40       |         -20                                     
                                                gtgACAATca                                  
                                                SOX5_01(+)1                                 
                                                  gaCAATCagg                                
                                                  GATA1_01(-)0.997                          
                                                  gaCAATCagg                                
                                                  GATA2_01(-)0.979                          
                                                  gACAAT                                    
                                                  SOX17_01(+)1                              
