# Supplementary material for: Transcriptional double-autorepression feedforward circuits act for multicellularity and nervous system development
Source: BMC Genomics. 2011 May 11;12:228. doi: 10.1186/1471-2164-12-228 (PMC3116505; doi:10.1186/1471-2164-12-228)
Supplement: Additional file 4 — Alignments of conserved blocks for 5169 human-mouse orthologs with conserved TFBSs. The location and motif information for 386237 TFBSs are displayed in a character-based alignment-embedded layout. Each file name stands for a gene symbol and the file contains the alignments of conserved blocks with TFBS information for the corresponding gene. Each alignment is not interleaved. The graphical alignments with TFBS information for the 5169 human-mouse ortholog pairs are provided in a browsable format at our website http://genet.med.kagawa-u.ac.jp/pub/HMO_5169/List.htm, together with the character-based alignments with TFBSs and raw sequences contained in Additional files 4 and 2 respectively. [file 1471-2164-12-228-S4.ZIP › Additional_file_4/Text-based_Alignments/AMIGO1.aln.txt]

---------- AMIGO1 ----------

                                                                                             PEA3_Q6(+)1                                      
                                                                                             cCATCCt                                          
                                                                                           GATA2_01(-)0.987                                   
                                                                                           acCCATCctc                                         
                                                                                           GATA1_01(-)1                                       
                                                                                           acCCATCctc                                         
                                                                                        YY1_01(+)0.996                                        
                                                                                        caaaCCCATcctctttc                                     
                                IK2_01(+)1                                             LRF_Q2(+)0.904                                         
                                gggTGGGAgagg                                           acaaACCCA                                              
                               PAX4_03(-)1   IK2_01(+)1                                ETS1_B(-)0.943                                         
                               aGGGTGggagag  aagTGGGAgtgg                              acaaacccATCCTct                                        
                               CKROX_Q2(-)0.904                               PAX4_03(-)0.903   IRF1_Q6(+)0.924                               
                               aggGTGGGa                                      tTGGTGactaca      tcCTCTT                                       
                      -100      |         -80       |         -60       |         -40       |         -20                                     
Mouse     -188      ctgctcaccaAAGGGTGGGAGAGGAAAGTGGGAGTGGTGGTCTTTCCCTCTTGAGTCTTTGGTGACTACAAACCCATCCTCTTTCTCCCAAGcctgtagtga       -87     Mouse
                              ||||||||||| |||| ||||||| ||  ||| |||||||| ||||| |||||||| |||||||||||||||||||| ||||                              
Human     -178      gggtggaggtAAGGGTGGGAGGGGAA-GTGGGAGAGGGTGTCCTTCCCTCTGGAGTCCTTGGTGACCACAAACCCATCCTCTTTCTCTCAAGtgacccttcc       -78     Human
                     -100      |         -80        |         -60       |         -40       |         -20                                     
                               aggGTGGGa                                      tTGGTGaccaca      tcCTCTT                                       
                               CKROX_Q2(-)0.90 4                              PAX4_03(-)0.903   IRF1_Q6(+)0.924                               
                               aGGGTGggaggg aa gTGGGAgagg                              acaaacccATCCTct                                        
                               PAX4_03(-)1  IK 2_01(+)1                                ETS1_B(-)0.943                                         
                                gggTGGGAgggg                                           acaaACCCA                                              
                                IK2_01(+)1                                             LRF_Q2(+)0.904                                         
                                                                                        caaaCCCATcctctttc                                     
                                                                                        YY1_01(+)0.996                                        
                                                                                           acCCATCctc                                         
                                                                                           GATA1_01(-)1                                       
                                                                                           acCCATCctc                                         
                                                                                           GATA2_01(-)0.987                                   
                                                                                             cCATCCt                                          
                                                                                             PEA3_Q6(+)1                                      


                                SP1_01(-)0.962                                 
                                cccCAGCCca                                     
                             |         -20                                     
Mouse     -305      ctagaccggcGACCCCAGCCCACTGGGCCtttgcgccta      -267     Mouse
                              |||||||||||| | ||||                              
Human     -299      gcacccctgtGACCCCAGCCCAGTAGGCCctcgggccac      -261     Human
                             |         -20                                     
                                cccCAGCCca                                     
                                SP1_01(-)0.962                                 


                                                                                                         GATA2_01(-)0.979                         
                                                                                                         tgCAATCcct                               
                                                 PEA3_Q6(+)1                                             GATA1_01(-)0.997                         
                                                 cCTTCCc                                                 tgCAATCcct                               
                          -100      |         -80       |         -60       |         -40       |         -20                                     
Mouse     -452      cggcccttctCAGCCTAGTACCCTGTTGACCTTCCCTGGGTTCCTCGGGAAAGGCCCTGATGACCCCGCCTCCAAACCCAGAGCTTGCAATCCCTGgtgacacccc      -347     Mouse
                              |||||  || |||||||||||||||||  | |||||   |||||| |    |||||| ||||||||||| |  | ||| |||||||                              
Human     -437      gcgtcctaccCAGCCCGGTGCCCTGTTGACCTTCCCTCAGCTCCTCCCAAAAGGCAC-ACCGACCCCACCTCCAAACCCTGCCCGTGCCATCCCTGtgactcccag      -333     Human
                         -100      |         -80       |         -60       |          -40       |         -20                                     
                                                 cCTTCCc                                                 tgCCATCcct                               
                                                 PEA3_Q6(+)1                                             GATA1_01(-)1                             
                                                                                                         tgCCATCcct                               
                                                                                                         GATA2_01(-)0.987                         


                                                                                                                                                                                  P300_01(+)0.944                                 
                                                                                                                                                                                  aggtGCAGTgaccc                                  
                                                                                                                                                                                 PAX4_03(-)0.903                                  
                                                                                                                                                                                 cAGGTGcagtga                                     
                                                                 LRF_Q2(+)0.911                                                                                                MYOGENIN_Q6(+)1                                    
                                                                 cgggCCCCT                                                                                                     agCAGGTg                                           
                                                                LRF_Q2(+)0.943                  SP1_01(-)0.943                                                                 ER_Q6(+)1                                          
                                                                gcggGCCCC                       ggcCGGCCgg                                                                     agcaggtgcagTGACCcga                                
                                                             CKROX_Q2(-)0.945                 SP1_01(+)0.943                  E2F1_Q3(-)1               SP1_01(+)0.962        MYOD_01(+)1                                         
                                                             ggcGCGGGc                        caGGCCGgcc                      cCGCGAcg                  tgGGCTGaga            gagCAGGTgcag                                        
                                                           SP1_01(+)0.924         SP1_01(+)0.924  SP1_01(+)0.943          SP1_01(+)0.943        YY1_01(+)0.998               E47_01(+)1                                           
                                                           cgGGCGCggg             tgGGCGCtgt      ccGGCCGggg              gaGGCCGcga            actgGCCATgggctgag            cgagCAGGTgcagtg                                      
                                                                                                                        PEA3_Q6(-)0.937        YY1_01(-)0.996         SP1_01(-)0.911   AP2REP_01(+)1                              
                                                                                                                        gGGAGGc                gactggccATGGGctga      tccTCGCCga       CAGTGac                                    
                                                                                                         PEA3_Q6(-)0.937                                                               AP2REP_01(+)1                              
                                                                                                         gGGAGGc                                                                       CAGTGac                                    
                          -180      |         -160      |         -140      |         -120      |         -100      |         -80       |         -60       |         -40       |         -20                                     
Mouse     -668      cagcgcggaaCCCAGCAAGTTCCTCGCAGGCGATGTCGCCGGGCGCGGGCCCCTACGTACGCTGGGCGCTGTGACAGGCCGGCCGGGGAGGCGCGGACGGGGGAGGCCGCGACGGAGCTCCTGGACTGGCCATGGGCTGAGACGCATCCTCGCCGAGCAGGTGCAGTGACCCGAGGgtctagggag      -483     Mouse
                              ||| |||||| ||  | |||||| |  ||||||||||||||||| |||| | ||||||| |||||||||||||||| ||||||| | |||| |||||||||||||||||||  ||| |||||||||||||||| | ||||||||||||||||||||||||| ||||                              
Human     -667      cggagcggggCCCCGCAAGTCCCCGGGAGGCGACGGTGCCGGGCGCGGGCCCCTGCGTAAGGTGGGCGCAGTGACAGGCCGGCCGGTGAGGCGCCGCCGGGAGAGGCCGCGACGGAGCTCCCAGACCGGCCATGGGCTGAGACACGTCCTCGCCGAGCAGGTGCAGTGACCGGAGGccccgggggg      -482     Human
                          -180      |         -160      |         -140      |         -120      |         -100      |         -80       |         -60       |         -40       |         -20                                     
                                            gGGAGGc          ggcGCGGGc            tgGGCGCagt      ccGGCCGgtg              gaGGCCGcga           gaccggccATGGGctga      tccTCGCCga       CAGTGac                                    
                                            PEA3_Q6(-)0.937  CKROX_Q2(-)0.945     SP1_01(+)0.924  SP1_01(+)0.943          SP1_01(+)0.943       YY1_01(-)0.996         SP1_01(-)0.911   AP2REP_01(+)1                              
                                            gGGAGGc             gcggGCCCC               CAGTGac                               cCGCGAcg          accgGCCATgggctgag            cgagCAGGTgcagtg                                      
                                            PEA3_Q6(-)0.937     LRF_Q2(+)0.943          AP2REP_01(+)1                         E2F1_Q3(-)1       YY1_01(+)0.998               E47_01(+)1                                           
                                                           cgGGCGCggg                         caGGCCGgcc                                                tgGGCTGaga            gagCAGGTgcag                                        
                                                           SP1_01(+)0.924                     SP1_01(+)0.943                                            SP1_01(+)0.962        MYOD_01(+)1                                         
                                                                 cgggCCCCT                      ggcCGGCCgg                                                                     agcaggtgcagTGACCgga                                
                                                                 LRF_Q2(+)0.911                 SP1_01(-)0.943                                                                 ER_Q6(+)1                                          
                                                                                                                                                                               agCAGGTg                                           
                                                                                                                                                                               MYOGENIN_Q6(+)1                                    
                                                                                                                                                                                 cAGGTGcagtga                                     
                                                                                                                                                                                 PAX4_03(-)0.903                                  
                                                                                                                                                                                  aggtGCAGTgaccg                                  
                                                                                                                                                                                  P300_01(+)0.944                                 


                                        WHN_B(+)0.967                                                                                   
                                        cccCACGCtgc                                                                                     
                                      HES1_Q2(-)0.962                                                                                   
                                      gccccCACGCtgctc                                                                                   
                                      EGR2_01(-)1                                                                                       
                                      gccCCCACgctg                                                                                      
                                      EGR1_01(-)1           GATA2_01(-)0.974                                                            
                                      gccCCCACgctg          tgGGATCgcg                                                                  
                                    LRF_Q2(+)0.923          GATA2_01(+)0.979                                                            
                                    ctgcCCCCA               tggGATCGcg                                                                  
                                   LRF_Q2(+)1               GATA1_01(-)0.988                                                            
                                   gctgCCCCC                tgGGATCgcg                                                                  
                                  LRF_Q2(+)0.943            GATA1_01(+)0.995                                                            
                                  cgctGCCCC                 tggGATCGcg                                                                  
                                 SP1_01(-)0.972          IK2_01(+)1                                                                     
                                 tcgCTGCCcc              ggcTGGGAtcgc                                                                   
                          |         -80       |         -60       |         -40       |         -20                                     
Mouse     -837      gcgcgcgcggTGCTCGCTGCCCCCACGCTGCTCCCTCGGCTGGGATCGCGGCGTCTCCCGCTCGCCGCACTGCTTCTCGCCTGGCCcgtggctccg      -742     Mouse
                              |||||||||||||||||| |||||||| ||||||||||| ||| |||| |||| |||||| | | | |||| ||||                              
Human     -826      gcgcgcgcggTGCTCGCTGCCCCCACGCCGCTCCCTCCGCTGGGATCGCTGCGCCTCCGGCTCCCCGCACCGATCCGCGCCAGGCCtgcggacctg      -731     Human
                          |         -80       |         -60       |         -40       |         -20                                     
                                 tcgCTGCCcc              cgcTGGGAtcgc                                                                   
                                 SP1_01(-)0.972          IK2_01(+)1                                                                     
                                  cgctGCCCC                 tggGATCGct                                                                  
                                  LRF_Q2(+)0.943            GATA1_01(+)0.995                                                            
                                   gctgCCCCC                tgGGATCgct                                                                  
                                   LRF_Q2(+)1               GATA1_01(-)0.988                                                            
                                    ctgcCCCCA               tggGATCGct                                                                  
                                    LRF_Q2(+)0.923          GATA2_01(+)0.979                                                            
                                      gccCCCACgccg          tgGGATCgct                                                                  
                                      EGR1_01(-)1           GATA2_01(-)0.974                                                            
                                      gccCCCACgccg                                                                                      
                                      EGR2_01(-)1                                                                                       
                                      gccccCACGCcgctc                                                                                   
                                      HES1_Q2(-)0.962                                                                                   
                                        cccCACGCcgc                                                                                     
                                        WHN_B(+)0.967                                                                                   


                                      CMYC_01(+)1                           
                                      acgCACGTgcgc                          
                                    HES1_Q2(-)0.906                         
                                    acacgCACGTgcgcc                         
                                   XBP1_01(-)1                              
                                   cacacgCACGTgcgccc                        
                                  WHN_B(+)0.967                             
                                  acaCACGCacg                               
                               EN1_01(-)0.922                               
                               caAACAC                                      
                              HES1_Q2(-)0.952                               
                              acaaaCACACgcacg                               
                             PAX4_03(+)0.907                                
                             gacaaaCACACg                                   
                           HFH3_01(-)1      LRF_Q2(+)0.9                    
                           gagacAAACAcac    gtgcGCCCC                       
                          |         -20                                     
Mouse     -939      ggagccggagACAAACACACGCACGTgcgccccgcc      -904     Mouse
                              ||||||||||||||||                              
Human     -907      cggctccgacACAAACACACGCACGTgcgccccgcc      -872     Human
                          |         -20                                     
                           gacacAAACAcac    gtgcGCCCC                       
                           HFH3_01(-)1      LRF_Q2(+)0.9                    
                             cacaaaCACACg                                   
                             PAX4_03(+)0.907                                
                              acaaaCACACgcacg                               
                              HES1_Q2(-)0.952                               
                               caAACAC                                      
                               EN1_01(-)0.922                               
                                  acaCACGCacg                               
                                  WHN_B(+)0.967                             
                                   cacacgCACGTgcgccc                        
                                   XBP1_01(-)1                              
                                    acacgCACGTgcgcc                         
                                    HES1_Q2(-)0.906                         
                                      acgCACGTgcgc                          
                                      CMYC_01(+)1                           


                                 PEA3_Q6(+)0.937                        
                                 gCGTCCg                                
                              WHN_B(-)1                                 
                              cgcGCGTCcgc                               
                      |         -20                                     
Mouse     -962      gccggcagccCGCGCGTCCGCCgggagccgga      -931     Mouse
                              ||||||||||||                              
Human     -933      aacgaccccgCGCGCGTCCGCCcggccggctc      -902     Human
                      |         -20                                     
                              cgcGCGTCcgc                               
                              WHN_B(-)1                                 
                                 gCGTCCg                                
                                 PEA3_Q6(+)0.937                        


                                           SP1_01(-)1                                                                                                  
                                           ttcCCGCCaa                                                                                                  
                                          E2F1_Q3(+)0.943                                                                                              
                                          ttTCCCGc                                                                                                     
                                        IK2_01(-)0.978                                                                                                 
                                        aattTCCCGcca                                                                                                   
                                      HSF2_01(+)0.994                                                                                                  
                                      TGAATttccc                                                                                                       
                                     POU1F1_Q6(+)1                                                                                                     
                                     aTGAATttcc                                                                                                        
                                     CREL_01(+)1                                                                                                       
                                     atgaaTTTCC                                                                                                        
                                    TST1_01(+)1                                                                                                        
                                    aatGAATTtcccgcc                                                                                                    
                               IPF1_Q4(+)1                                  CEBPB_01(-)0.996                                                           
                               tgacTAATGaat                                 agATTTCtttaatt                                                             
                               CRX_Q4(+)0.952 E2F1_Q3(-)0.982             GATA2_01(+)0.972                                                             
                               tgacTAATGaatt  cCGCCAac                    ccaGATTTct                                                                   
                             YY1_01(-)0.922                               GATA1_01(+)0.987                                                             
                             cgtgactaATGAAtttc                            ccaGATTTct                                                                   
                              -100      |         -80       |          -60       |         -40       |         -20                                     
Mouse     -1264     aaaaaaaaacGTGACTAATGAATTTCCCGCCAACACTGACA-GCGGGAGGCGAGCCAGATTTCTTTAATTTGGAAAATTAAAAGACGCGTGCCGCTTCTTGtcccagagtc     -1155     Mouse
                              ||||||||||||||||||||||||| || || |||||||  |||||||||||||| ||||||  ||||||||||||  ||| ||| |||||                              
Human     -1221     acctcagaatGTGACTAATGAATTTCCCGCCAACATTGGCAGGCGGGAGCTGAGCCAGATTTCTTCAATTTGCGAAATTAAAAGACATGTGACGCCTCTTGcccgagtagg     -1111     Human
                     |         -100      |         -80       |         -60       |         -40       |         -20                                     
                             tgtgactaATGAAtttc                            ccaGATTTct                                                                   
                             YY1_01(-)0.922                               GATA1_01(+)0.987                                                             
                               tgacTAATGaatt  cCGCCAac                    ccaGATTTct                                                                   
                               CRX_Q4(+)0.952 E2F1_Q3(-)0.982             GATA2_01(+)0.972                                                             
                               tgacTAATGaat                                 agATTTCttcaatt                                                             
                               IPF1_Q4(+)1                                  CEBPB_01(-)0.996                                                           
                                    aatGAATTtcccgcc                                                                                                    
                                    TST1_01(+)1                                                                                                        
                                     atgaaTTTCC                                                                                                        
                                     CREL_01(+)1                                                                                                       
                                     aTGAATttcc                                                                                                        
                                     POU1F1_Q6(+)1                                                                                                     
                                      TGAATttccc                                                                                                       
                                      HSF2_01(+)0.994                                                                                                  
                                        aattTCCCGcca                                                                                                   
                                        IK2_01(-)0.978                                                                                                 
                                          ttTCCCGc                                                                                                     
                                          E2F1_Q3(+)0.943                                                                                              
                                           ttcCCGCCaa                                                                                                  
                                           SP1_01(-)1                                                                                                  


                                    CRX_Q4(+)0.955                                              
                                    aggcTAAGCagct                                               
                          |         -40       |         -20                                     
Mouse     -1451     tgactagcaaGCTTGCAGGCTAAGCAGCTGTGTTCTTCTATGGTACtccaagaagt     -1396     Mouse
                              |||||||||||||| |||||||  ||||  ||||||                              
Human     -1368     tgcgcagctgGCTTGCAGGCTAAGGAGCTGTGCCCTTCAGTGGTACctcaagggtc     -1313     Human
                          |         -40       |         -20                                     
                                    aggcTAAGGagct                                               
                                    CRX_Q4(+)0.907                                              


                                              AP2REP_01(-)1                                   
                                              acCACTG                                         
                                            EN1_01(-)0.926                                    
                                            ccACCAC                                           
                        |         -40       |         -20                                     
Mouse     -1645     atcttacagaAAACACCTCAACGCCCACCACTGGTCTTCACCTTtgagaattaa     -1592     Mouse
                              |||| |||| ||  |||||||||| ||||| |||                              
Human     -1722     cctaaagaagAAACCCCTCCACCTCCACCACTGGCCTTCATCTTgaggattagg     -1669     Human
                        |         -40       |         -20                                     
                                            ccACCAC                                           
                                            EN1_01(-)0.926                                    
                                              acCACTG                                         
                                              AP2REP_01(-)1                                   


                                                              GATA2_01(+)0.992                                                                                                                                                    
                                                              agaGATAAta                                                                                                                                                          
                                                              GATA1_01(+)0.988                                                                                                                                                    
                                                              agaGATAAta                                                                                                                                                          
                               CRX_Q4(+)0.911                IRF1_Q6(-)0.924                                                                                                                                                      
                               tgcaTAAGTttaa                 AAGAGat                                                                                                                                                              
                              POU1F1_Q6(+)0.987 EN1_01(-)0.991                            EN1_01(-)0.922                      CRX_Q4(-)0.904                                                                                      
                              aTGCATaagt        ctAATAC                                   gtAAAAC                             aaacTCTTAgcaa                                                                                       
                          -180      |         -160      |         -140      |         -120      |         -100      |         -80       |         -60       |         -40       |         -20                                     
Mouse     -1979     tttccagatcATGCATAAGTTTAATGTGCTAATACCCCTAGAAGAGATAATACAGTCACTTAAATTCACAGTAAAACATGGGAGAGATCTAGCNNNNNNNNNNNNNAAACTCTTAGCAAGCTAATTTGTTGAGAGGTTAATTTCAGGTGTGGTCTTGCTACTGTAAAAGACTGGAAagaaaaactt     -1794     Mouse
                              ||||||||| ||||   |||||||| ||| |||||||||||| | ||||| |||||||  |||||||||| || |||| ||               ||||||||||||||||||| |  |||||  ||||||||||   || |||||||  | ||| |||||||||                              
Human     -2048     ttttcacactATGCATAAGATTAACACGCTAATACTCCTTGAAGAGATAATATATTCACTAAAATTCATGGTAAAACATGTGACAGATATA----AATTCTTTTTAAAACTCTTAGCAAGCTAATCTACTGAGACATTAATTTCAGTCTTGATCTTGCTGTTATAAGAGACTGGAAcaaataaaaa     -1867     Human
                      -180      |         -160      |         -140      |         -120      |         -100          |         -80       |         -60       |         -40       |         -20                                     
                              aTGCATaaga        ctAATAC                                   gtAAAAC                             aaacTCTTAgcaa                                                                                       
                              POU1F1_Q6(+)0.987 EN1_01(-)0.991                            EN1_01(-)0.922                      CRX_Q4(-)0.904                                                                                      
                               tgcaTAAGAttaa                 AAGAGat                                                                                                                                                              
                               CRX_Q4(+)0.904                IRF1_Q6(-)0.924                                                                                                                                                      
                                                              agaGATAAta                                                                                                                                                          
                                                              GATA1_01(+)0.988                                                                                                                                                    
                                                              agaGATAAta                                                                                                                                                          
                                                              GATA2_01(+)0.992                                                                                                                                                    


                                                       PEA3_Q6(+)0.937                           
                                                       tCCTCCa                                   
                           |         -40       |         -20                                     
Mouse     -2092     tcacagccatTGATTTCCTGATTCCTCTTTCCTTCTCCTCCAAAAAGgactactcac     -2036     Mouse
                              |||||||  ||||| ||   |||| ||||||||||||                              
Human     -2506     tgatgcaatgTGATTTCAAGATTCTTCACACCTTGTCCTCCAAAAAGattaccctcc     -2450     Human
                           |         -40       |         -20                                     
                                                       tCCTCCa                                   
                                                       PEA3_Q6(+)0.937                           


                                                  HSF2_01(-)0.998        GATA2_01(-)0.974                        
                                                  tgtgaCTTCT             ttGGATCtct                              
                                                 P300_01(-)0.95          GATA1_01(-)0.988                        
                                                 ttgtgACTTCtgtc          ttGGATCtct                              
                       |         -60       |         -40       |         -20                                     
Mouse     -2384     tggcagcaagACTTGAAAGAGCTGGGTCATTGTGACTTCTGTCTTGCAGGCTCTTGGATCTCTcacctgccag     -2312     Mouse
                              |||| |||||||  | ||| ||||||||||||||||| | |||||| ||||||                              
Human     -2884     gatatccatcACTTCAAAGAGCCAGATCACTGTGACTTCTGTCTTGCTGTCTCTTGCATCTCTtgctctgagg     -2812     Human
                       |         -60       |         -40       |         -20                                     
                                                 ctgtgACTTCtgtc          ttGCATCtct                              
                                                 P300_01(-)0.95          GATA1_01(-)0.993                        
                                                  tgtgaCTTCT             ttGCATCtct                              
                                                  HSF2_01(-)0.998        GATA2_01(-)0.982                        


                            CEBPGAMMA_Q6(+)0.907                                     
                            gcaACTTCagaga                                            
                          P300_01(-)0.95                                             
                          atgcaACTTCagag                                             
                         -40       |         -20                                     
Mouse     -2518     aggaagatgcAACTTCAGAGACCATGTGTATGATAacagcttcaa     -2474     Mouse
                              |||||||||||  |||||| |||||                              
Human     -3025     aaatagatgtAACTTCAGAGATGATGTGTGTGATAgccagcctcc     -2981     Human
                         -40       |         -20                                     
                          atgtaACTTCagag                                             
                          P300_01(-)0.95                                             
                            gtaACTTCagaga                                            
                            CEBPGAMMA_Q6(+)0.907                                     


                                               SP1_01(+)0.972                             
                                               gaGGCAGagg                                 
                                             PEA3_Q6(-)0.937                              
                                             gGGAGGc                                      
                                         IK2_01(+)1                                       
                                         actTGGGAggca                                     
                             -40       |          -20                                     
Mouse     -2695     tgcacatcttTAATCCCAGC-ACTTGGGAGGCAGAGGCAGatggatttct     -2647     Mouse
                              |||||||||| ||||||||||| |||||||                              
Human     -3394     caggcatccgTAATCCCAGCTACTTGGGAGGCTGAGGCAGgagaaccact     -3345     Human
                              -40       |         -20                                     
                                         actTGGGAggct                                     
                                         IK2_01(+)1                                       
                                             gGGAGGc                                      
                                             PEA3_Q6(-)0.937                              
                                               gaGGCTGagg                                 
                                               SP1_01(+)0.962                             


                                        IRF1_Q6(-)0.924                            
                                        AAGAGga                                    
                                      ELF1_Q6(+)1                                  
                                      gaaagAGGAAtg                                 
                                  HFH3_01(-)0.931                                  
                                  agtagAAAGAgga                                    
                       -40       |         -20                                     
Mouse     -2985     ctaccttcaaACATAGTAGAAAGAGGAATGGGAtagacggata     -2943     Mouse
                              ||| || ||||||||||| ||||                              
Human     -3577     cacgccttggACACAGCAGAAAGAGGAAAGGGAggccgggcat     -3535     Human
                       -40       |         -20                                     
                                  agcagAAAGAgga                                    
                                  HFH3_01(-)0.931                                  
                                      gaaagAGGAAag                                 
                                      ELF1_Q6(+)1                                  
                                        AAGAGga                                    
                                        IRF1_Q6(-)0.924                            


                                    GATA2_01(-)0.974                       
                                    caGAATCtca                             
                                    GATA1_01(-)0.99                        
                                    caGAATCtca                             
                              EN1_01(+)0.93                                
                              GTGATtc                                      
                             GATA2_01(+)0.974                              
                             agtGATTCag                                    
                             GATA1_01(+)0.99                               
                             agtGATTCag                                    
                         |         -20                                     
Mouse     -3505     ctctggactaGTGATTCAGAATCTCactattaaca     -3471     Mouse
                              |||||||||||||||                              
Human     -4120     cccagtcctgGTGATTCAGAATCTCcatgattata     -4086     Human
                         |         -20                                     
                             ggtGATTCag                                    
                             GATA1_01(+)0.99                               
                             ggtGATTCag                                    
                             GATA2_01(+)0.974                              
                              GTGATtc                                      
                              EN1_01(+)0.93                                
                                    caGAATCtcc                             
                                    GATA1_01(-)0.99                        
                                    caGAATCtcc                             
                                    GATA2_01(-)0.974                       


                                                                                                                                                                                                               HFH3_01(+)0.981                                                                EN1_01(+)0.93                                                                                                      
                                                                                                                                                                                                               tgcTATTTatcct                                                                  GTTATta                                                                                                            
                                                                                                                                                                                                               CRX_Q4(-)0.904                  POU1F1_Q6(+)1                                YY1_01(-)0.918                                                                                                       
                                                                                                                                                                                                               tgctATTTAtcct                   gTGAATtaat                                   gagttattATGAGtcaa                                                                                                    
                                                             PEA3_Q6(+)1                                                                                                                                      FREAC7_01(-)1                   TST1_01(+)1                                   CRX_Q4(-)0.948                                                                                                       
                                                             tCATCCa                                                                                                                                          ttgctaTTTATcctgc                tgtGAATTaatagat                               gagtTATTAtgag                                                                                                        
                                                           POU1F1_Q6(-)0.985                                               EN1_01(-)0.93                                                            EN1_01(-)0.93  GATA2_01(-)0.992           CRX_Q4(-)0.955                             CRX_Q4(-)0.907                                                                                                          
                                                           attcATCCAg                                                      aaATAAC                                                                  aaATAAC        atTTATCctg                 tgtgAATTAatag                              ggagAGTTAttat                                                                                                           
                                                           GATA2_01(-)0.979                                                                                                                        CRX_Q4(+)0.952  GATA1_01(-)0.988         EN1_01(+)0.926                          IK2_01(+)1                         AP2REP_01(+)1            SOX17_01(+)1                                                     
                                                           atTCATCcag                                                                                                                              taaaTAACCtgtt   atTTATCctg               GTTGTga                                 ctgTGGGAgagt                       CAGTGcc                  gACAAT                                                           
                                EN1_01(-)0.991             GATA1_01(-)0.988                                                                                                                        CMYB_01(+)0.989                         S8_01(+)1                                AP2REP_01(+)0.907   IRF1_Q6(+)0.95 9                      SOX5_01(+)1                                                        
                                aaAATAC                    atTCATCcag                                                                                                                              taaataacctGTTGCtat                      tgttgtgAATTAatag                         CTGTGgg             gtCAATT                               gggACAATgc                                                         
                             |         -340      |         -320      |         -300      |         -280      |         -260      |         -240      |         -220      |         -200      |         -180      |         -160      |         -140      |         -120       |         -100      |         -80        |         -60       |         -40       |         -20                                     
Mouse     -4043     ccaacagaagAAAAAATACTCCTAGTGTGGAGGGATTCAATTCATCCAGGCTCATAAGCTAGTAGATGCAAGCGGTCTCTTTTGTTCAAGCCCTGAGCTAGACAAATAACCTTTGAAATTGTAGTTAGCAACACTGAGTTGATCTATTCCAGCAAGAGGAAATAAATGCAGACTATAAATAACCTGTTGCTATTTATCCTGCACAGGTTGTCTTTTGTTGTGAATTAATAGATAGTTGTT-TGGCTTCAAAAGAAGCTGTGGGAGAGTTATTATGAGTCAATTCTCTATA-CAGTGCCACCCAAAGGACTTCCTGGGACAATGCCTTGTTCTACTGGGTAGCTGGCCACATgtcactgcta     -3685     Mouse
                              ||||||||||  ||||||||||  |   ||||||||||| ||||||| || | |||  ||  | |   |||||| |||||  ||||||||  |||| ||||| | |||||| | |||| || | ||||||| || ||||||||||  ||||||| || |  ||||  ||||||||||||||||||||| ||| ||| |  |||||||||||||||||||||    |||||  ||  | || || | |||||||| |||||||||||||||||| |||| | ||||||||  ||    |||| ||| |||||||| |||||| || ||||||||||||||||                              
Human     -4666     ttaagaaagcAAAAAATACTTGTAGTGTGGAGAAAAGGAATTCATCCAGTCTCATAAACTGGGAGACACATCCAGCTGCTTTTGCTCAAGTGCTGAGCTAACCAAACAACCTCTCAAATTGCATTTAGGAATATTGAGTTGGTCCATTCCAGCAAATGGAAATACATACTCACTA--AATAACCTGTTGCTATTTATCTTGCCCAGATCTTCTTTTGTTGTGAATTAATAG----TTGTTCCGGTCTAAAGAGCACCTGTGGGAAAGTTATTATGAGTCAATTATCTAAACCAGTGCCA-TCATGAAACTTTCTGTGACAATGCGTTGTTCAACAGGGTAGCTGGCCACATatggccataa     -4313     Human
                        |         -340      |         -320      |         -300      |         -280      |         -260      |         -240      |         -220      |         -200      |         -180        |         -160      |         -140      |             -120      |         -100      |         -80       |          -60       |         -40       |         -20                                     
                                aaAATAC                    atTCATCcag                                                                                                                            ta  aataacctGTTGCtat                      tgttgtgAATTAatag                         CTGTGgg             gtCAATT                               gtgACAATgc                                                         
                                EN1_01(-)0.991             GATA1_01(-)0.988                                                                                                                      CM  YB_01(+)0.989                         S8_01(+)1                                AP2REP_01(+)0.907   IRF1_Q6(+)0.959                       SOX5_01(+)1                                                        
                                                           atTCATCcag                                                                                                                            ta  aaTAACCtgtt   atTTATCttg               GTTGTga                                 ctgTGGGAaagt                       CAGTGcc                  gACAAT                                                           
                                                           GATA2_01(-)0.979                                                                                                                      CR  X_Q4(+)0.952  GATA1_01(-)0.988         EN1_01(+)0.926                          IK2_01(+)1                         AP2REP_0 1(+)1           SOX17_01(+)1                                                     
                                                           attcATCCAg                                                                                                                             a  aATAAC        atTTATCttg                 tgtgAATTAatag                              ggaaAGTTAttat                                                                                                           
                                                           POU1F1_Q6(-)0.985                                                                                                                      E  N1_01(-)0.93  GATA2_01(-)0.992           CRX_Q4(-)0.95    5                         CRX_Q4(-)0.907                                                                                                          
                                                             tCATCCa                                                                                                                              a  aATAAC                                   tgtGAATTaatag    tt                           aagtTATTAtgag                                                                                                        
                                                             PEA3_Q6(+)1                                                                                                                          E  N1_01(-)0.93                             TST1_01(+)1                                   CRX_Q4(-)0.948                                                                                                       
                                                                                                                                                                                                              ttgctaTTTATcttgc                 gTGAATtaat                                   aagttattATGAGtcaa                                                                                                    
                                                                                                                                                                                                              FREAC7_01(-)1                    POU1F1_Q6(+)    1                            YY1_01(-)0.918                                                                                                       
                                                                                                                                                                                                               tgctATTTAtctt                                                                  GTTATta                                                                                                            
                                                                                                                                                                                                               CRX_Q4(-)0.904                                                                 EN1_01(+)0.93                                                                                                      
                                                                                                                                                                                                               tgcTATTTatctt                                                                                                                                                                                     
                                                                                                                                                                                                               HFH3_01(+)0.981                                                                                                                                                                                   


                                                  CRX_Q4(+)0.955                              
                                                  ccttTAAGCaatt                               
                                                  CEBPB_01(+)1                                
                                                  cctttaaGCAATtc                              
                        |         -40       |         -20                                     
Mouse     -5021     cacaccaacaGTGAGTGCTAAACTTTTATCCCTTTAAGCAATTCtttttgttgt     -4968     Mouse
                              ||||| |||||| | ||| || ||||||||||||                              
Human     -5577     caacctagtgGTGAGGGCTAAAATATTAGCCATTTAAGCAATTCataacaaaag     -5524     Human
                        |         -40       |         -20                                     
                                                  catttaaGCAATtc                              
                                                  CEBPB_01(+)1                                
                                                  cattTAAGCaatt                               
                                                  CRX_Q4(+)0.955                              


                                                                   NKX25_01(+)1                                        
                                                                   ggAAGTG                                             
                                                                  PEA3_Q6(-)1                                          
                                                                  aGGAAGt                                              
                                                             ELF1_Q6(+)1                                               
                                                             ctttcAGGAAgt                                              
                                      CEBPB_01(-)0.966      CEBPB_01(+)0.95                                            
                                      tgGTTTCtgcagac        gctttcaGGAAGtg                                             
                                     EN1_01(+)0.926        STAT5B_01(-)0.951                                           
                                     GTGGTtt               agctttcaGGAAGtg                                             
                                    HSF2_01(-)0.996        STAT5A_01(+)0.995                                           
                                    tgtggTTTCT             agctttcaGGAAGtg                                             
                              HES1_Q2(+)0.989              CEBPB_01(-)0.981                                            
                              catccTTGTGgtttc              agCTTTCaggaagt                                              
                             |         -60       |         -40       |         -20                                     
Mouse     -5343     ttaacttgctCATCCTTGTGGTTTCTGCAGACCACCCAGAGCTTTCAGGAAGTGTGAATGGTTGAGGTGacaagggcaa     -5265     Mouse
                              ||| ||||||||||||||||| ||    |||||| ||||||||||| |  |||||||||                              
Human     -6182     ttggtatgtaCATTCTTGTGGTTTCTGCAGATCAAGTGGAGCTTCCAGGAAGTGTGCAGAGTTGAGGTGgaaagagaaa     -6104     Human
                             |         -60       |         -40       |         -20                                     
                              cattcTTGTGgtttc              agCTTCCaggaagt                                              
                              HES1_Q2(+)0.989              CEBPB_01(-)0.95                                             
                                    tgtggTTTCT             agcttccaGGAAGtg                                             
                                    HSF2_01(-)0.996        STAT5A_01(+)0.995                                           
                                     GTGGTtt               agcttccaGGAAGtg                                             
                                     EN1_01(+)0.926        STAT5B_01(-)0.951                                           
                                      tgGTTTCtgcagat        gcttccaGGAAGtg                                             
                                      CEBPB_01(-)0.966      CEBPB_01(+)0.95                                            
                                                             cttccAGGAAgt                                              
                                                             ELF1_Q6(+)1                                               
                                                                  aGGAAGt                                              
                                                                  PEA3_Q6(-)1                                          
                                                                   ggAAGTG                                             
                                                                   NKX25_01(+)1                                        


                             POU1F1_Q6(+)0.985                       
                             tTGGATaggt                              
                             GATA2_01(+)1                            
                             ttgGATAGgt                              
                             GATA1_01(+)1                            
                             ttgGATAGgt                              
                             -20                                     
Mouse     -5448     gaaacaccgtTGGATAGGTttgataaatc     -5420     Mouse
                              |||||||||                              
Human     -6250     gcccgggacaTGGATAGGTgtccatggca     -6222     Human
                             -20                                     
                             atgGATAGgt                              
                             GATA1_01(+)1                            
                             atgGATAGgt                              
                             GATA2_01(+)1                            
                             aTGGATaggt                              
                             POU1F1_Q6(+)0.985                       


                                GATA2_01(+)0.971                       
                                ataGATTAaa                             
                                GATA1_01(+)0.985                       
                                ataGATTAaa                             
                               PITX2_Q2(-)1                            
                               tataGATTAaa                             
                     |         -20                                     
Mouse     -5471     tgactgagaaCTATAGATTAAacgaaacacc     -5441     Mouse
                              |||||||||||                              
Human     -6307     agtgcatgagCTATAGATTAAgcagatgtct     -6277     Human
                     |         -20                                     
                               tataGATTAag                             
                               PITX2_Q2(-)1                            
                                ataGATTAag                             
                                GATA1_01(+)0.985                       
                                ataGATTAag                             
                                GATA2_01(+)0.971                       


                                   AP2REP_01(+)1                         
                                   CAGTGca                               
                       |         -20                                     
Mouse     -5574     gtctatttggTGACTCAGTGCAGgactatgtga     -5542     Mouse
                              |||| ||||||||                              
Human     -6435     tatctgatgaTGACCCAGTGCAGagttgttttg     -6403     Human
                       |         -20                                     
                                   CAGTGca                               
                                   AP2REP_01(+)1                         


                                             HFH3_01(+)1                                            
                                             tctTGTTTgtaac                                          
                    -60       |         -40       |         -20                                     
Mouse     -5745     tcggacttggGGAGCTGCAGGGAATTCTTGTTTGTAACCATGCCTTGGAAatgatcctct     -5686     Mouse
                              |||||| || || | |||| |||||||| | |||||||||                              
Human     -6614     ccccatggcaGGAGCTCCAAGGTAGTCTTATTTGTAACAAGGCCTTGGAActatagtctt     -6555     Human
                    -60       |         -40       |         -20                                     
                                             tctTATTTgtaac                                          
                                             HFH3_01(+)0.981                                        


                                                                                                                             HFH3_01(-)0.981                               
                                                                                                                             aaagaAAATAttt                                 
                                                                                              GFI1B_01(+)1              HFH3_01(-)0.931                                    
                                                                                              aaAATCAaaaga              caggaAAAGAaaa                                      
                                                                                             GATA2_01(-)0.972          ETS1_B(+)1                                          
                                                                                             aaAAATCaaa                acAGGAAaagaaaat                                     
                                             HSF2_01(+)0.998                                 GATA1_01(-)0.987         ETS2_B(+)1                                           
                                             AGAAGtctca                                      aaAAATCaaa               aacAGGAAaagaaa                                       
                                CRX_Q4(-)0.955                    CRX_Q4(+)0.955     CRX_Q4(-)0.9                   ELF1_Q6(+)1                                            
                                tgaaAATTAgctg                     aattTAATTttag      aagcCTTTAaaaa                  tgaacAGGAAaa                                           
                     |         -120      |         -100      |         -80       |         -60       |         -40       |         -20                                     
Mouse     -5914     acctgtatggTATGAAAATTAGCTGAGAAGTCTCAGAGTTAGCTAAAATTTAATTTTAGACTTAAAAGCCTTTAAAAATCAAAAGAGAGGGCTGCATGAACAGGAAAAGAAAATATTTTCAggttcatgac     -5784     Mouse
                              |||||||||||||| ||||||||||   |||||||  |||||||||||||  |||| ||||||| |||||||||||||||  |||||| ||||||||||||||||||||||                              
Human     -6804     aaaattcataTATGAAAATTAGCTTAGAAGTCTCAACATTAGCTAGGATTTAATTTTAGATATAAA-GCCTTTAGAAATCAAAAGAGAGGATTGCATGTACAGGAAAAGAAAATATTTTCAcacttatgac     -6675     Human
                              -120      |         -100      |         -80       |          -60       |         -40       |         -20                                     
                                tgaaAATTAgctt                     gattTAATTttag     aa gcCTTTAgaaa                  tgtacAGGAAaa                                           
                                CRX_Q4(-)0.955                    CRX_Q4(+)0.955    CR X_Q4(-)0.9                   ELF1_Q6(+)1                                            
                                             AGAAGtctca                                      agAAATCaaa               tacAGGAAaagaaa                                       
                                             HSF2_01(+)0.998                                 GATA1_01(-)0.987         ETS2_B(+)1                                           
                                                                                             agAAATCaaa                acAGGAAaagaaaat                                     
                                                                                             GATA2_01(-)0.972          ETS1_B(+)1                                          
                                                                                              gaAATCAaaaga              caggaAAAGAaaa                                      
                                                                                              GFI1B_01(+)1              HFH3_01(-)0.931                                    
                                                                                                                             aaagaAAATAttt                                 
                                                                                                                             HFH3_01(-)0.981                               


                                    PAX4_03(-)0.903                           
                                    aTGGTGacacat                              
                                 TEF1_Q6(+)0.915                              
                                 GGCATg                                       
                                HES1_Q2(+)0.968                               
                                gggcaTGGTGacaca                               
                               SP1_01(+)0.921                                 
                               tgGGCATggt                                     
                             YY1_01(+)0.904                                   
                             actgGGCATggtgacac                                
                            |         -20                                     
Mouse     -6298     cataataacaCTGGGCATGGTGACACATgattttaatt     -6261     Mouse
                              ||||||||||||||||||                              
Human     -6973     aaaaaattagCTGGGCATGGTGACACATacctgtagtc     -6936     Human
                            |         -20                                     
                             gctgGGCATggtgacac                                
                             YY1_01(+)0.904                                   
                               tgGGCATggt                                     
                               SP1_01(+)0.921                                 
                                gggcaTGGTGacaca                               
                                HES1_Q2(+)0.968                               
                                 GGCATg                                       
                                 TEF1_Q6(+)0.915                              
                                    aTGGTGacacat                              
                                    PAX4_03(-)0.903                           


                                        CRX_Q4(+)0.907                                    
                                        taggTAAGGgcca                                     
                               CRX_Q4(-)0.948                                             
                               ctctTATTAtagg                                              
                              -40       |         -20                                     
Mouse     -6420     agtttgatgcTCTCTTATTATAGGTAAGGGCCAGATCAGCcaaaattata     -6371     Mouse
                              ||||| ||||||||||||||| |||| |||                              
Human     -7431     agtctaaagtTCTCTCATTATAGGTAAGGGCTAGATGAGCtagtactgtg     -7382     Human
                              -40       |         -20                                     
                               ctctCATTAtagg                                              
                               CRX_Q4(-)0.952                                             
                                        taggTAAGGgcta                                     
                                        CRX_Q4(+)0.907                                    


                               PEA3_Q6(+)1                            
                               tCTTCCa                                
                              -20                                     
Mouse     -6478     ccctattttgCTCTTCCAGCttgtgaacgt     -6449     Mouse
                              ||||||||||                              
Human     -7461     ctgctatggcCTCTTCCAGCacaggcgggt     -7432     Human
                              -20                                     
                               tCTTCCa                                
                               PEA3_Q6(+)1                            


                                                                      HLF_01(-)1                              
                                                                      gttaaGTAAC                              
                                            EN1_01(+)0.991           NKX3A_01(+)1                             
                                            GTATTct                  ggttAAGTAacc                             
                                            CRX_Q4(-)0.904          CRX_Q4(+)0.911                            
                                            gtatTCTTAttgt           aggtTAAGTaacc                             
                              CRX_Q4(-)0.955                     CRX_Q4(-)0.952                               
                              acccAATTAggca                      tgtaGGTTAagta                                
                              -60       |         -40       |         -20                                     
Mouse     -6628     aagactcagtACCCAATTAGGCAGGTATTCTTATTGTCTCTGCAGTGTAGGTTAAGTAACctgcccctgt     -6559     Mouse
                              |||| |||||||| ||||||||||| || |     | |||||||||||||                              
Human     -7664     cctcacaacaACCCCATTAGGCAAGTATTCTTATTATCCCCATTTTATAGGTTAAGTAACtagctcaagt     -7595     Human
                              -60       |         -40       |         -20                                     
                              acccCATTAggca                      tataGGTTAagta                                
                              CRX_Q4(-)0.952                     CRX_Q4(-)0.952                               
                                            gtatTCTTAttat           aggtTAAGTaact                             
                                            CRX_Q4(-)0.904          CRX_Q4(+)0.911                            
                                            GTATTct                  ggttAAGTAact                             
                                            EN1_01(+)0.991           NKX3A_01(+)1                             
                                                                      gttaaGTAAC                              
                                                                      HLF_01(-)1                              


                              HSF2_01(-)0.997                                    
                              tgtggCTTCC                                         
                              CREL_01(+)0.952                                    
                              tgtggCTTCC                                         
                     -40       |         -20                                     
Mouse     -7485     cagcatttatTGTGGCTTCCTCATGACTTCCcaatcagtgt     -7445     Mouse
                              ||||||||||  |||||||||                              
Human     -7963     cagcccctacTGTGGCTTCCCAATGACTTCCtcatcctaga     -7923     Human
                     -40       |         -20                                     
                              tgtggCTTCC                                         
                              CREL_01(+)0.952                                    
                              tgtggCTTCC                                         
                              HSF2_01(-)0.997                                    
