# Supplementary material for: Transcriptional double-autorepression feedforward circuits act for multicellularity and nervous system development
Source: BMC Genomics. 2011 May 11;12:228. doi: 10.1186/1471-2164-12-228 (PMC3116505; doi:10.1186/1471-2164-12-228)
Supplement: Additional file 4 — Alignments of conserved blocks for 5169 human-mouse orthologs with conserved TFBSs. The location and motif information for 386237 TFBSs are displayed in a character-based alignment-embedded layout. Each file name stands for a gene symbol and the file contains the alignments of conserved blocks with TFBS information for the corresponding gene. Each alignment is not interleaved. The graphical alignments with TFBS information for the 5169 human-mouse ortholog pairs are provided in a browsable format at our website http://genet.med.kagawa-u.ac.jp/pub/HMO_5169/List.htm, together with the character-based alignments with TFBSs and raw sequences contained in Additional files 4 and 2 respectively. [file 1471-2164-12-228-S4.ZIP › Additional_file_4/Text-based_Alignments/AMMECR1.aln.txt]

---------- AMMECR1 ----------

                                                             HSF2_01(-)0.996                           
                                                             agactGTTCC                                
                                                             CREL_01(+)0.952                           
                                                             agactGTTCC                                
                                                            AP2REP_01(-)0.918                          
                                                            gaGACTG                                    
                                                         LRF_Q2(-)0.952                                
                                                         GGGGAgact                                     
                                                        LRF_Q2(-)1                                     
                                                        GGGGGagac                                      
                                                       LRF_Q2(-)0.923                                  
                                                       TGGGGgaga                                       
                                                      SP1_01(+)0.909                                   
                                                      gtGGGGGaga                                       
                                     LRF_Q2(-)0.904   IK2_01(+)0.956                                   
                                     TGGGTcgga        gtgGGGGAgact                                     
                               NKX25_01(-)1       EGR2_01(+)1                                          
                               CACTTat            ctgcGTGGGgga                                         
                               MSX1_01(-)0.988    EGR1_01(+)1                                          
                               cACTTAtgg          ctgcGTGGGgga                                         
                            YY1_01(-)0.996       WHN_B(-)0.967                                         
                            cctcacttATGGGtcgg    gctGCGTGggg                                           
                            CRX_Q4(-)0.911     HES1_Q2(+)0.962                                         
                            cctcACTTAtggg      gcgctGCGTGgggga                                         
                       -60       |         -40       |         -20                                     
Mouse     -54       ccagctcgccTCACTTATGGGTCGGAAGCGCTGCGTGGGGGAGACTGTTCCAAG                 -1     Mouse
                              ||||||||||||||||| |||||||||||||||||||||||||                              
Human     -54       ccagctcgccTCACTTATGGGTCGGAAACGCTGCGTGGGGGAGACTGTTCCAAG                 -1     Human
                       -60       |         -40       |         -20                                     
                            cctcACTTAtggg      acgctGCGTGgggga                                         
                            CRX_Q4(-)0.911     HES1_Q2(+)0.962                                         
                            cctcacttATGGGtcgg    gctGCGTGggg                                           
                            YY1_01(-)0.996       WHN_B(-)0.967                                         
                               cACTTAtgg          ctgcGTGGGgga                                         
                               MSX1_01(-)0.988    EGR1_01(+)1                                          
                               CACTTat            ctgcGTGGGgga                                         
                               NKX25_01(-)1       EGR2_01(+)1                                          
                                     TGGGTcgga        gtgGGGGAgact                                     
                                     LRF_Q2(-)0.904   IK2_01(+)0.956                                   
                                                      gtGGGGGaga                                       
                                                      SP1_01(+)0.909                                   
                                                       TGGGGgaga                                       
                                                       LRF_Q2(-)0.923                                  
                                                        GGGGGagac                                      
                                                        LRF_Q2(-)1                                     
                                                         GGGGAgact                                     
                                                         LRF_Q2(-)0.952                                
                                                            gaGACTG                                    
                                                            AP2REP_01(-)0.918                          
                                                             agactGTTCC                                
                                                             CREL_01(+)0.952                           
                                                             agactGTTCC                                
                                                             HSF2_01(-)0.996                           


                                        SP1_01(+)0.924                                    SP1_01(+)0.924     SP1_01(+)0.924                        
                                        gaGGCGCgag                                        gtGGCGCgcg         ggGGCGCgag                            
                                                   SP1_01(+)1                                               LRF_Q2(-)1                             
                                                   cgGGCGGgac                                               GGGGGcgcg                              
                                                   CKROX_Q2(-)0.945                                    SP1_01(+)1                                  
                                                   cggGCGGGa                                           caGGCGGggg                                  
                           -100      |         -80       |         -60       |         -40       |         -20                                     
Mouse     -272      gccaggaaccCGGCTCCCAGGAGGCGCGAGTCGGGCGGGACCCACCGTAGGCGCCAAGCCACCAAAGCTCGTGGCGCGCGCCGCAGGCGGGGGCGCGagcacgcccg      -166     Mouse
                              ||||||  | ||||| |||||||||||||||   |   ||||||| |||| | |||||  |  |||||| ||| |||||||||||||                              
Human     -261      gctggggctgCGGCTCAGAAGAGGCACGAGTCGGGCGGGACAGGCGCGAGGCGCCCAGCCGCGAAAGCGAGGAGCGCGCACCG-AGGCGGGGGCGCGcgcggggcag      -156     Human
                          -100      |         -80       |         -60       |         -40       |          -20                                     
                                                   cggGCGGGa                                          g aGGCGGggg                                  
                                                   CKROX_Q2(-)0.945                                   S P1_01(+)1                                  
                                                   cgGGCGGgac                                               GGGGGcgcg                              
                                                   SP1_01(+)1                                               LRF_Q2(-)1                             
                                                            caGGCGCgag                                       ggGGCGCgcg                            
                                                            SP1_01(+)0.924                                   SP1_01(+)0.924                        
                                                                                                             ggGGCGCgcg                            
                                                                                                             SP1_01(+)0.924                        


                                                                                                                      VDR_Q3(+)1                                                                                                                                              
                                                                                                                      GGGTGgctcaggttc                                                                                                                                         
                                                                                                                     PAX4_03(-)1                                                                                                                                              
                                                                                                                     cGGGTGgctcag                                                                                                                                             
                                                                                                                 HES1_Q2(+)0.93                                                                                                                                               
                                                                                                                 aggccGGGTGgctca                                                                                                                                              
                                                                                                          EN1_01(+)0.991                                                                                   CRX_Q4(-)0.955                                                     
                                                                                                          GTATTtg                                                                                          ggatGCTTAtttc                                                      
                                                                                                        MSX1_01(+)0.94                                                                                    PEA3_Q6(-)1                                                         
                                                                                                        gtgTATTTg                                                                                         tGGATGc                                                             
                                                                         PAX4_03(+)0.907                HFH3_01(+)0.981                                                                                  GATA2_01(+)0.982                                                     
                                                                         cttgctCACACt                   gtgTATTTgaggc                                                                                    ttgGATGCtt                                                           
                                                                   MYOGENIN_Q6(-)1        AP2REP_01( +)0.918    SP1_01(+)0.943       CRX_Q4(+)0.907                                                      GATA1_01(+)0.993                                                     
                                                                   cACCTGct               CAGTTca               gaGGCCGggt           caccTAACTgggc                                                       ttgGATGCtt                                                           
                             -220      |         -200      |         -180      |         -160      |          -140      |         -120      |         -100      |         -80       |         -60       |         -40       |         -20                                     
Mouse     -642      ccggatggctTTTACAGTGGCTGTCTCAGGTGTGGAGCTCCAAGGAGCACCTGCTTGCTCACACTCTTAACAGTTCAGAA-CCAGTGTATTTGAGGCCGGGTGGCTCAGGTTCCACCTAACTGGGCTCGAGTGTCACTAACACTACATGCAATGGGGTATCACCAAGGTGCGCTTTGGAACTTGGATGCTTATTTCAGACTTTCTCCTTTCTTTCCCCCTttcactagtt      -414     Mouse
                              ||||||| ||| ||||||||| ||||||||    | ||||||||| ||||||||||  |||||||||||| || |||||||||||||||||||||||||||||||| ||||||||||  ||||||| ||| ||| | |||   ||||  | ||  || || ||||||| || |||||||||| ||| |||||||||||||||| ||||||                              
Human     -640      ttgtacacacTTTACAGGGGCGGTCTCAGGTATGGAGCTCT---GGGCACCTGCTCGCTCACACTCC-AACAGTTCAGAAACCCGTGTATTTGAGGCCGGGTGGCTCAGGTTCCACGTAACTGGGCTTAAGTGTCATTAATACTGCTTGCGGCGGGGGGTTACTGAGCTGTGCTTTGGGACCTGGATGCTTACTTCGGACTTTCTCCTTTCTTCCCCCCTacccccacta      -415     Human
                          -220      |         -200      |            -180      |          -160      |         -140      |         -120      |         -100      |         -80       |         -60       |         -40       |         -20                                     
                                                                   cACCTGct               CAGTTca               gaGGCCGggt           cacgTAACTgggc                                                       ctgGATGCtt                                                           
                                                                   MYOGENIN_Q6(-)1        AP2REP_01(+)0.918     SP1_01(+)0.943       CRX_Q4(+)0.907                                                      GATA1_01(+)0.993                                                     
                                                                         ctcgctCACACt                   gtgTATTTgaggc                                                                                    ctgGATGCtt                                                           
                                                                         PAX4_03(+)0.90 7               HFH3_01(+)0.981                                                                                  GATA2_01(+)0.982                                                     
                                                                                                        gtgTATTTg                                                                                         tGGATGc                                                             
                                                                                                        MSX1_01(+)0.94                                                                                    PEA3_Q6(-)1                                                         
                                                                                                          GTATTtg                                                                                          ggatGCTTActtc                                                      
                                                                                                          EN1_01(+)0.991                                                                                   CRX_Q4(-)0.955                                                     
                                                                                                                 aggccGGGTGgctca                                                                                                                                              
                                                                                                                 HES1_Q2(+)0.93                                                                                                                                               
                                                                                                                     cGGGTGgctcag                                                                                                                                             
                                                                                                                     PAX4_03(-)1                                                                                                                                              
                                                                                                                      GGGTGgctcaggttc                                                                                                                                         
                                                                                                                      VDR_Q3(+)1                                                                                                                                              


                               GATA2_01(-)0.992                                
                               atTTATCtcc                                      
                               GATA1_01(-)0.988                                
                               atTTATCtcc                                      
                             |         -20                                     
Mouse     -1010     ctgacttataTATTTATCTCCAAGGTCTGgacattgcac      -972     Mouse
                              |||||||||| ||| ||||                              
Human     -978      ttaccttcccTATTTATCTCTAAGATCTGagcactacag      -940     Human
                             |         -20                                     
                               atTTATCtct                                      
                               GATA1_01(-)0.988                                
                               atTTATCtct                                      
                               GATA2_01(-)0.992                                


                                            GATA2_01(-)0.972                       
                                            caAAATCttc                             
                                            GATA1_01(-)0.987                       
                                            caAAATCttc                             
                       -40       |         -20                                     
Mouse     -1069     gaattgtctcATTATACATCTGAACAAAATCTTctaacttgca     -1027     Mouse
                              |||||| |  |||||||||||||                              
Human     -1031     ttaagagctaATTATATACTTGAACAAAATCTTtcaatttgtg      -989     Human
                       -40       |         -20                                     
                                            caAAATCttt                             
                                            GATA1_01(-)0.987                       
                                            caAAATCttt                             
                                            GATA2_01(-)0.972                       


                               NFE2_01(+)0.917                         
                               gACTGActcaa                             
                     |         -20                                     
Mouse     -1151     gcccaaaacaGGACTGACTCAatcatacacc     -1121     Mouse
                              |||||||||||                              
Human     -1104     acccagaaagGGACTGACTCAtatgtctcct     -1074     Human
                     |         -20                                     
                               gACTGActcat                             
                               NFE2_01(+)0.917                         


                                                SOX17_01(-)1                           
                                                ATTGTc                                 
                                              SOX5_01(-)1                              
                                              ctATTGTcat                               
                           -40       |         -20                                     
Mouse     -1207     atttttaaatGAATTTTTACAGCTGGCTATTGTCATTttacagcccc     -1161     Mouse
                              ||||||| |||  ||  ||||||||||                              
Human     -1168     tcatttctacGAATTTTAACATTTGATTATTGTCATTatttttatta     -1122     Human
                           -40       |         -20                                     
                                              ttATTGTcat                               
                                              SOX5_01(-)1                              
                                                ATTGTc                                 
                                                SOX17_01(-)1                           


                                                    PAX4_03(-)0.903                           
                                                    aAGGTGccaaaa                              
                        |         -40       |         -20                                     
Mouse     -1355     acctgtttgtAAGGTCCCACACACTTAGATCAAAGGTGCCAAAAtccaccctct     -1302     Mouse
                              ||| |||||| ||  ||||  ||||||| |||||                              
Human     -1316     agctatctgcAAGATCCCACGCATGTAGAAAAAAGGTGACAAAAatcaatctgc     -1263     Human
                        |         -40       |         -20                                     
                                                    aAGGTGacaaaa                              
                                                    PAX4_03(-)0.903                           


                                 CRX_Q4(+)0.955                               
                                 gactTAATTtata                                
                               TST1_01(-)0.926                                
                               ctgacttAATTTata                                
                              CRX_Q4(-)0.911                                  
                              tctgACTTAattt                                   
                            |         -20                                     
Mouse     -1529     gatccacaggTCTGACTTAATTTATAAAtataagagtg     -1492     Mouse
                              |||||||||||| |||||                              
Human     -1493     tgtgcatgtaTCTGACTTAATTCATAAActcttttaga     -1456     Human
                            |         -20                                     
                              tctgACTTAattc                                   
                              CRX_Q4(-)0.911                                  
                               ctgacttAATTCata                                
                               TST1_01(-)1                                    
                                 gactTAATTcata                                
                                 CRX_Q4(+)0.955                               


                                   NKX25_01(+)1                         
                                   aaAAGTG                              
                             HFH3_01(-)0.931                            
                             cacctAAAAAgtg                              
                      |         -20                                     
Mouse     -1581     taatactgccACCTAAAAAGTGcttagtaaat     -1550     Mouse
                              ||||||||||||                              
Human     -1550     ggtattggagACCTAAAAAGTGttcaatacat     -1519     Human
                      |         -20                                     
                             gacctAAAAAgtg                              
                             HFH3_01(-)0.931                            
                                   aaAAGTG                              
                                   NKX25_01(+)1                         


                               IPF1_Q4(+)1                                
                               agtaTAATGtca                               
                               CRX_Q4(+)0.952                             
                               agtaTAATGtcac                              
                        |         -20                                     
Mouse     -1882     tacttgactaGAGTATAATGTCACttttttttct     -1849     Mouse
                              |||| |||||||||                              
Human     -1828     ccacctgctgGAGTGTAATGTCACtatcttttgt     -1795     Human
                        |         -20                                     
                               agtgTAATGtcac                              
                               CRX_Q4(+)0.952                             
                               agtgTAATGtca                               
                               IPF1_Q4(+)1                                


                                                                                                                                             NFE2_01(-)1                                                                                                                                                                                                                                                                                                   
                                                                                                                                             gtaatTCAGCg                                                                                                                                                                                                                                                                                                   
                                                                                                                                             EN1_01(+)1                                                                                                                                                                                                                                                                                                    
                                                                                                                                             GTAATtc                                                                                                                                                                                                                                                                                                       
                                                                                                                                            POU1F1_Q6(-)1                                                                                                                                                                                                                                                                                                  
                                                                                                                                            tgtaATTCAg                                                                                                                                                                                                                                                                                                     
                                                                                                                                          S8_01(-)1                                                                                                                                      LRH1_Q5(+)1                                                                                                                                                       
                                                                                                                                          tttgTAATTcagcggg                                                                                                                               gatcCCTTGcta                                                                                                                                                      
                                                                                                                                          CRX_Q4(+)0.955                                                                                                              HES1_Q2(+)0.989 GATA2_01(+)0.974                                                                                                                                                     
                                                                                                                                          tttgTAATTcagc                                                                                                               actacTTGTGcttat aaaGATCCct                                                                                                                                                           
                                                                                                                                        TST1_01(-)1                                           AP2REP_01(+)0.918                                                     EN1_01(-)0.996    GATA1_01(+)0.988                                                                                                                                                     
                                                                                                                                        tttttgtAATTCagc                                       CAGTCcc                                                               tgACTAC           aaaGATCCct                                                                                                                                                           
                                                                                                                                        HLF_01(-)0.939                              POU1F1_Q6(+)0.987                                                       YY1_01(+)0.904       HFH3_01(-)0.931                    WHN_B(-)0.96                                                                                                                           
                                                                                                                                        tttttGTAAT                                  tTGCATcagt                                                              taagGACATgactactt    ttattAAAGAtcc                      gggGCGTTaga                                                                                                                            
                                                                                                                                        CEBPGAMMA_Q6(-)0.907                        GATA2_01(-)0.982                                                        ETS1_B(+)0.907    CRX_Q4(-)0.948                        SP1_01(+)0.949                                                                                                                         
                                                                                                                                        tttttGTAATtca                               ttGCATCagt                                                              taAGGACatgactac   tgctTATTAaaga                         ggGGCGTtag                                                                                                                             
                                                                                                                                      CEBPB_01(+)0.981                           CEBPB_01(-)0.97                                                           YY1_01(-)0.92     EN1_01(+)0.917                         LRF_Q2(-)0.943                            YY1_01(+)1                                                                                   
                                                                                                                                      tatttttGTAATtc                             ccGTTGCatcagtc                                                            ctaaggacATGACtact GTGCTta                                GGGGCgtta                                 agatTCCATtctgcttt                                                                            
                                                                                                                                     HFH3_01(+)0.931                    HSF2_01(-)0.995      IK2_01(-)0.969                                             CRX_Q4(+)0.907     CRX_Q4(-)0.955                           CRX_Q4(-)0.904                          GATA2_01(+)0.974                                  GATA2_01(-)0.995                             
                                                                                                                                     ctaTTTTTgtaat                      tggatTTTCC           tcagTCCCTaag                                               caacTAAGGacat      ttgtGCTTAttaa                            ggggCGTTAgact                           ggaGATTCca                                        tgGTATCcta                                   
                                          HSF2_01(-)0.996                                                                          HFH3_01(+)0.981          SF1_Q6(+)1  CREL_01(+)1 GATA1_01(-)0.993                                            TEF1_Q6(+)0.972  P300_01(-)0.957 CRX_Q4(+)0.9                      LRF_Q2(-)0.911    AP2REP_01(-)0.932      GATA1_01(+)0.99                                   GATA1_01(-)0.993                             
                                          tgtctTTTCT                                                                               agcTATTTttgta            tgtCCTTG    tggatTTTCC  ttGCATCagt                                                  GAAATg           acatgACTACttgt  ttatTAAAGatcc                     AGGGGcgtt         tcTACTG                ggaGATTCca                                        tgGTATCcta                                   
                           |         -380      |         -360      |             -340      |         -320      |         -300      |         -280      |         -260      |         -240      |         -220      |         -200      |         -180      |         -160      |         -140      |          -120      |         -100      |         -80       |         -60       |         -40        |         -20                                     
Mouse     -3224     agctccgggaGTCGGGTGATGGTGTCTTTTCTGCATTGATCACATTTAGGTTT----ATTTTCCTTGTGATAGTGAGGCTTGGAGCTGGGATTAAAAATCCTTGGGGGAAAAGCTATTTTTGTAATTCAGCGGGAGTGTCCTTGTTGTTGGATTTTCCCGTTGCATCAGTCAGTCCCTAAGCCTGGTAAGGCAGCTGCGATAGTTTGTTATCTTTTAGGTGAAATGTACAACTAAGGACATGACTACTTGTGCTTATTAAAGATCCCTTGCTATTTT-CACGAGAGTAGGGGCGTTAGACTCTTGTCTACTGGCCAAATTCTAAATCAGGAGATTCCATTCTGCTTTCTTACATTCCCTCAGCAGAAGCAG-TACCCATGGTATCCTACTTTGtagtgtcata     -2828     Mouse
                              ||| ||| ||| ||| ||||||||| | |||||||||  ||||    |||||| || || |||||||| |||||  ||| ||| ||||||||   |||||||||||||||||||||||||| || ||||||||||  |||| ||||||| |||||||||||    ||| ||||||| | |  |||   ||||||   || |||||||| ||||||| | ||||||||||||||||||| ||||||||||||||| |||||||||||| ||| ||||||||||||||||||||||||||||||||||||||||||||  ||||||| |||||||||||| || ||||||  |||||||||||  | ||||||||||||||||||                              
Human     -2776     acccctagcgGTCAGGTAATGATGTATTTTCTGCAATTATCACATTTGTGTTTGTCTATTTTCTTTATGCTAGTGAGGTTTGGAATTGGAATTGAAAATCCTCTAGGGAAAAGCTATTTTTGTAATTCAGCTGGGGTGTCCTTGTCTTTGGGTTTTCCCATTGCATCAGTC----CCTTAGCCTGGCAGGATAGCCATGATAGTGCTTTGTCTTTTAGATGAAATGCAGAACTAAGGACATGACTACTGGTGCTTATTAAAGATTCCTTGCTATTTTTCACAAGAGTAGGGGCGTTAGACTCTTGTCTACTGGCCAAATTCTAAATTGGGAGATTACATTCTGCTTTCCTAAATTCCCCTAGCAGAAGCAGCCATCCATGGTATCCTACTTTGcttcctgtgc     -2378     Human
                             |         -380      |         -360      |         -340      |         -320      |         -300      |         -280      |         -260      |         -240      |             -220      |         -200      |         -180      |         -160      |         -140      |         -120      |         -100      |         -80       |         -60       |         -40       |         -20                                     
                                          tgtatTTTCT                                                                               agcTATTTttgta            tgtCCTTG    tgggtTTTCC  ttGCATCagt                                                  GAAATg           acatgACTACtggt  ttatTAAAGattc                     AGGGGcgtt         tcTACTG                ggaGATTAca                                        tgGTATCcta                                   
                                          HSF2_01(-)0.996                                                                          HFH3_01(+)0.981          SF1_Q6(+)1  CREL_01(+)1 GATA1_01(-)    0.993                                        TEF1_Q6(+)0.972  P300_01(-)0.957 CRX_Q4(+)0.9                      LRF_Q2(-)0.911    AP2REP_01(-)0.932      GATA1_01(+)0.985                                  GATA1_01(-)0.993                             
                                                                                                                                     ctaTTTTTgtaat                      tgggtTTTCC       tcagTC    CCTtag                                               gaacTAAGGacat      tggtGCTTAttaa                            ggggCGTTAgact                           ggaGATTAca                                        tgGTATCcta                                   
                                                                                                                                     HFH3_01(+)0.931                    HSF2_01(-)0.995  IK2_01    (-)0.969                                             CRX_Q4(+)0.907     CRX_Q4(-)0.955                           CRX_Q4(-)0.904                          GATA2_01(+)0.971                                  GATA2_01(-)0.995                             
                                                                                                                                      tatttttGTAATtc                             ccATTGCatcagtc                                                            ctaaggacATGACtact GTGCTta                                GGGGCgtta                                 agatTACATtctgcttt                                                                            
                                                                                                                                      CEBPB_01(+)0.981                           CEBPB_01(-)1                                                              YY1_01(-)0.92     EN1_01(+)0.917                         LRF_Q2(-)0.943                            YY1_01(+)0.906                                                                               
                                                                                                                                        tttttGTAATtca                               ttGCATCagt                                                              taAGGACatgactac   tgctTATTAaaga                         ggGGCGTtag                                                                                                                             
                                                                                                                                        CEBPGAMMA_Q6(-)0.907                        GATA2_01(-)    0.982                                                    ETS1_B(+)0.907    CRX_Q4(-)0.948                        SP1_01(+)0.949                                                                                                                         
                                                                                                                                        tttttGTAAT                                  tTGCATcagt                                                              taagGACATgactactg    ttattAAAGAttc                      gggGCGTTaga                                                                                                                            
                                                                                                                                        HLF_01(-)0.939                              POU1F1_Q6(+    )0.987                                                   YY1_01(+)0.904       HFH3_01(-)0.931                    WHN_B(-)0.96                                                                                                                           
                                                                                                                                        tttttgtAATTCagc                                   CAGTC    cc                                                               tgACTAC           aaaGATTCct                                                                                                                                                           
                                                                                                                                        TST1_01(-)1                                       AP2RE    P_01(+)0.918                                                     EN1_01(-)0.996    GATA1_01(+)0.99                                                                                                                                                      
                                                                                                                                          tttgTAATTcagc                                                                                                               actacTGGTGcttat aaaGATTCct                                                                                                                                                           
                                                                                                                                          CRX_Q4(+)0.955                                                                                                              HES1_Q2(+)0.968 GATA2_01(+)0.974                                                                                                                                                     
                                                                                                                                          tttgTAATTcagctgg                                                                                                                               gattCCTTGcta                                                                                                                                                      
                                                                                                                                          S8_01(-)1                                                                                                                                      LRH1_Q5(+)1                                                                                                                                                       
                                                                                                                                            tgtaATTCAg                                                                                                                                                                                                                                                                                                     
                                                                                                                                            POU1F1_Q6(-)1                                                                                                                                                                                                                                                                                                  
                                                                                                                                             GTAATtc                                                                                                                                                                                                                                                                                                       
                                                                                                                                             EN1_01(+)1                                                                                                                                                                                                                                                                                                    
                                                                                                                                             gtaatTCAGCt                                                                                                                                                                                                                                                                                                   
                                                                                                                                             NFE2_01(-)1                                                                                                                                                                                                                                                                                                   


                              SF1_Q6(-)1                                           
                              CAAGGtta                                             
                             CRX_Q4(-)0.952                                        
                             ccaaGGTTAgtat                                         
                       -40       |         -20                                     
Mouse     -3345     cgtgactatcCAAGGTTAGTATGGGACAGGAGCtaagctagaa     -3303     Mouse
                              |||||||||||||||| | ||||                              
Human     -2895     tcttgaggctCAAGGTTAGTATGGGAGATGAGCcaggctcagg     -2853     Human
                       -40       |         -20                                     
                             tcaaGGTTAgtat                                         
                             CRX_Q4(-)0.952                                        
                              CAAGGtta                                             
                              SF1_Q6(-)1                                           


                                                         IRF1_Q6(+)0.98                                                                                                                                                                      
                                                         gtCAGTT                                                                                                                                                                             
                                                           MSX1_01(-)0.988                                                                                                                                                                   
                                                           cAGTTAcaa                                                                                                                                                                         
                                                           AP2REP_01(+)0.918                               AP2REP_01(-)1                                                               GATA2_01(-)0.974                                      
                                                           CAGTTac                                         atCACTG                                                                     gaGAATCttg                                            
                                                         IRF1_Q6(+)0.98                                GATA2_01(-)0.971                                                                GATA1_01(-)0.99                                       
                                                         gtCAGTT                                       taTGATCact                                                                      gaGAATCttg                                            
                                                        CRX_Q4(-)0.907                                 GATA1_01(-)0.983                                                              IRF1_Q6(-)0.924   IRF1_Q6(+)0.98                        
                                                        agtcAGTTAcaaa                                  taTGATCact                                                                    AAGAGaa           gtCAGTT                               
                                                       AP2REP_01(+)0.918                                                                                                                               IRF1_Q6(+)0.98                        
                                                       CAGTCag                                                                                                                                         gtCAGTT                               
                         |         -180      |         -160      |         -140      |         -120      |         -100      |         -80         |         -60       |         -40       |         -20                                     
Mouse     -3646     taagagaaatGTGAAATCTTTAGCTTCCAGCTTAACAGTCAGTTACAAAGAGCAAAAGGTGCTTTACAGGTTCCCCTGGAATGTATGATCACTGCACTCCCAGATCAACAGAAGGTGGAAAC--ACCACACTATCTCACTTTGACATTTGTACTTTGAGTCAAGAGAATCTTGATCATGGTCAGTTTcctctcccct     -3452     Mouse
                              ||| |||||| |||| |||| || ||||||||||||||||||   ||||    ||| || |||| |||||  |||| ||||||||| |||   |||| |||  ||| |||||      | |||||  | |||||| ||| |||||  ||||||||||||| ||| || |||||||||                              
Human     -3291     ttttttttaaGTGGAATCTTCAGCTCCCAGATTGACAGTCAGTTACAAAGAGAGGAAGGCAACTTAAAGTTTCCTCTGGAGGGTATTATCACTGCAGTCCAGTATCAGCAGTGGGTAGAAACCATGTGCTCTATCATATTTTGACCTTTATACTTCAAGTCAAGAGAATCCTGAGCAAGGTCAGTTTttctatccac     -3095     Human
                           |         -180      |         -160      |         -140      |         -120      |         -100      |         -80       |         -60       |         -40       |         -20                                     
                                                       CAGTCag                                         taTTATCact                                                                    AAGAGaa           gtCAGTT                               
                                                       AP2REP_01(+)0.918                               GATA1_01(-)0.988                                                              IRF1_Q6(-)0.924   IRF1_Q6(+)0.98                        
                                                        agtcAGTTAcaaa                                  taTTATCact                                                                      gaGAATCctg      gtCAGTT                               
                                                        CRX_Q4(-)0.907                                 GATA2_01(-)0.992                                                                GATA1_01(-)0.99 IRF1_Q6(+)0.98                        
                                                         gtCAGTT                                           atCACTG                                                                     gaGAATCctg                                            
                                                         IRF1_Q6(+)0.98                                    AP2REP_01(-)1                                                               GATA2_01(-)0.974                                      
                                                         gtCAGTT                                                                                                                                                                             
                                                         IRF1_Q6(+)0.98                                                                                                                                                                      
                                                           CAGTTac                                                                                                                                                                           
                                                           AP2REP_01(+)0.918                                                                                                                                                                 
                                                           cAGTTAcaa                                                                                                                                                                         
                                                           MSX1_01(-)0.988                                                                                                                                                                   


                              CRX_Q4(-)0.9                                     
                              agttTGTTAacag                                    
                             |         -20                                     
Mouse     -3771     atgcttgacaAGTTTGTTAACAGCAGTTTctaggcagat     -3733     Mouse
                              |||| |||||||||| |||                              
Human     -3400     ctttgacaggAGTTAGTTAACAGCAATTTagagctgcct     -3362     Human
                             |         -20                                     
                              agttAGTTAacag                                    
                              CRX_Q4(-)0.907                                   


                                        EN1_01(+)0.926                        
                                        GTTGTaa                               
                            |         -20                                     
Mouse     -3803     gtttgagtagTTTTCCCACTGTTGTAAAcaaaatgctt     -3766     Mouse
                              |||| |||| ||||||||                              
Human     -3435     tccaagtattTTTTTCCACAGTTGTAAAacaaagcctt     -3398     Human
                            |         -20                                     
                                        GTTGTaa                               
                                        EN1_01(+)0.926                        


                                                        GATA2_01(+)0.992                          
                                                        aatGATAAaa                                
                                                        GATA1_01(+)0.988                          
                                                        aatGATAAaa                                
                                                      TEF1_Q6(+)0.915                             
                                                      GCAATg                                      
                                               CEBPB_01(+)1                                       
                                               aattgaaGCAATga                                     
                            |         -40       |         -20                                     
Mouse     -3917     aaaaaaagccTTGTAAATATGAGAATAAATTGAAGCAATGATAAAATAatcagtggcc     -3860     Mouse
                              ||||||| | ||||| ||||||| |||||||||| |||                              
Human     -3551     aataactatgTTGTAAACACGAGAACAAATTGAGGCAATGATAATATAttaactaact     -3494     Human
                            |         -40       |         -20                                     
                                               aattgagGCAATga                                     
                                               CEBPB_01(+)1                                       
                                                      GCAATg                                      
                                                      TEF1_Q6(+)0.915                             
                                                        aatGATAAta                                
                                                        GATA1_01(+)0.988                          
                                                        aatGATAAta                                
                                                        GATA2_01(+)0.992                          


                                  EN1_01(-)0.926                                                                                                                                                                                                                                                                                      
                                  ccACAAC                                                                                                                                                                                                                                                                                             
                                                                   TCF4_Q5(-)1                                                                                                                                                                                                                                                        
                                                                   atCAAAGt                                                                                                                                                                                                                                                           
                                                               GATA2_01(-)0.972                                                                                                                                        EN1_01(-)0.926                                                                                                 
                                                               ttAGATCaaa                                                                                                                                              tcACCAC                                                                                                        
                                                               GATA2_01(+)0.971                                                                                                                                                                       CEBPB_01(-)0.976                                                                
                                                               ttaGATCAaa                                                                                                                                                                             atTTTGCaacatta                                                                  
                                                               GATA1_01(-)0.985                                                                                                                                                                      DMRT2_01(+)1                                                                     
                                                               ttAGATCaaa                                                                                                                                                                            aattttgcaACATTat                                                                 
                                                               GATA1_01(+)0.983                         LRH1_Q5(-)1                                      NKX25_01(-)1                                                                               CEBPB_01(+)0.97                                                                   
                                                               ttaGATCAaa                               gttCAAGGgtga                                     CACTTgt                                                                                    taattttGCAACat                                                                    
                                                          SF1_Q6(-)1                                 EN1_01(+)0.926 AP2REP_01(+)0.918                EN1_01(-)0.922                                                                             S8_01(-)1                                                                             
                                                          CAAGGtta                                   GTTGTtc        CAGTTga                          atAACAC                                                                                    aaaaTAATTttgcaac                                                                      
                                                         CRX_Q4(-)0.952      CRX_Q4(+)0.904        AP2REP_01(+)0.918                               EN1_01(-)0.93                                                                                CRX_Q4(+)0.955                                                                        
                                                         acaaGGTTAgatc       gagcTAAGAatat         CAGTTgt                                         aaATAAC                                                                                      aaaaTAATTttgc                                                                         
                                  EN1_01(-)0.926       LRH1_Q5(-)1   NKX25_01(+)1              E47_01(+)0.924     MYOGENIN_Q6(+)0.973             CRX_Q4(+)0.9                                                                              HFH3_01(-)0.981                               CRX_Q4(-)0.955                              
                                  ccACAAC              gtaCAAGGttag  caAAGTG                   tctcCAGTTgttcaa    gaCAGTTg                        aaaaTAACActtg                                                                             caagaAAATAatt                                 ttacAATTAttct                               
                        -280      |         -260      |         -240      |         -220      |         -200      |         -180      |         -160      |         -140        |         -120      |         -100      |         -80       |         -60       |         -40       |         -20                                     
Mouse     -4207     cttcactctaACCACCACAACCATTGGTTACATGTGTACAAGGTTAGATCAAAGTGGGAGCTAAGAATATTCCATTCTCCAGTTGTTCAAGGGTGACAGTTGAGCAAGCTGGCTAGCAGAGGAGAAAAAATAACACTTGTTTGCTCCTAAATG--ATGTTTTGTTTTCAATTAAACAATGCAAATGCTTCTCATCTCACCACAAACTCCAGAATTGCAAGAAAATAATTTTGCAACATTATGAAGTCCACTATCACATCAAATTACAATTATTCTTgtattccaaa     -3924     Mouse
                              ||||| ||||||||  |||| | |||||||||||||||||||||||| ||||||||||||| |||||| ||||||||||||| ||||||||||| ||| | | |  |||||||  ||||||||||||||||||  | ||||||  | ||||| |||||||| |||  |||  |||| | ||| | | |||   ||| ||||||    ||||||||||||||||||||||   |||| ||| | | |||| ||||| ||||||||||                              
Human     -3839     taccacctccACCACAACAACCATGTGTTATACGTGTACAAGGTTAGATCAAAGTGGTAGCTAAGAATATTACATTCTGCAGTTGTTCAAGGATGACAGTTGAGAAAGTTTGATGACAGAGGA-TAAAAATAACACTTGTTTGGGCATAAATGGCAGGTTTTTTTTTCAATGAAA-TATGTGAATGTTCCTCCTTTTACCCACAACCCCAGAAACCTAAGAAAATAATTTTGCAACATT---AAGTTCACCACCTCATCGAATTATAATTATTCTTattttctgaa     -3559     Human
                     -280      |         -260      |         -240      |         -220      |         -200      |         -180      |         -160       |         -140      |         -120      |          -100      |         -80       |         -60       |            -40       |         -20                                     
                               ccACAAC                 gtaCAAGGttag  caAAGTG                   tctgCAGTTgttcaa    gaCAGTTg                        aaaaTAACActtg                                                            ccACAAC          taagaAAATAatt                 tcACCAC         ttatAATTAttct                               
                               EN1_01(-)0.926          LRH1_Q5(-)1   NKX25_01(+)1              E47_01(+)0.924     MYOGENIN_Q6(+)0.973             CRX_Q4(+)0.9                                                             EN1_01(-)0.926   HFH3_01(-)0.981               EN1_01(-)0.926  CRX_Q4(-)0.955                              
                                                         acaaGGTTAgatc       tagcTAAGAatat         CAGTTgt                                         aaATAAC                                                                                      aaaaTAATTttgc                                                                         
                                                         CRX_Q4(-)0.952      CRX_Q4(+)0.904        AP2REP_01(+)0.918                               EN1_01(-)0.93                                                                                CRX_Q4(+)0.955                                                                        
                                                          CAAGGtta                                   GTTGTtc        CAGTTga                          atAACAC                                                                                    aaaaTAATTttgcaac                                                                      
                                                          SF1_Q6(-)1                                 EN1_01(+)0.926 AP2REP_01(+)0.918                EN1_01(-)0.922                                                                             S8_01(-)1                                                                             
                                                               ttaGATCAaa                               gttCAAGGatga                                     CACTTgt                                                                                    taattttGCAACat                                                                    
                                                               GATA1_01(+)0.983                         LRH1_Q5(-)1                                      NKX25_01(-)1                                                                               CEBPB_01(+)0.97                                                                   
                                                               ttAGATCaaa                                                                                                                                                                            aattttgcaACATT   aa                                                              
                                                               GATA1_01(-)0.985                                                                                                                                                                      DMRT2_01(+)1                                                                     
                                                               ttaGATCAaa                                                                                                                                                                             atTTTGCaacatt   a                                                               
                                                               GATA2_01(+)0.971                                                                                                                                                                       CEBPB_01(-)0.   976                                                             
                                                               ttAGATCaaa                                                                                                                                                                                                                                                             
                                                               GATA2_01(-)0.972                                                                                                                                                                                                                                                       
                                                                   atCAAAGt                                                                                                                                                                                                                                                           
                                                                   TCF4_Q5(-)1                                                                                                                                                                                                                                                        


                                           GATA2_01(+)0.992                        
                                           ttaGATAAag                              
                                           GATA1_01(+)0.988                        
                                           ttaGATAAag                              
                                     CRX_Q4(-)0.9                                  
                                     tgttCTTTAgata                                 
                       -40       |         -20                                     
Mouse     -4372     actttcacctATAAACATGTTCTTTAGATAAAGcactgattta     -4330     Mouse
                              |||||  ||||| ||||||||||                              
Human     -4004     gcttttgctcATAAATGTGTTCATTAGATAAAGaaagaatttt     -3962     Human
                       -40       |         -20                                     
                                     tgttCATTAgata                                 
                                     CRX_Q4(-)0.952                                
                                           ttaGATAAag                              
                                           GATA1_01(+)0.988                        
                                           ttaGATAAag                              
                                           GATA2_01(+)0.992                        


                                                                           HFH3_01(-)0.981                                                                                  
                                                                           caaggAAATAggt                                                                                    
                                                                           ETS1_B(+)1                                                                                       
                                                                           caAGGAAataggtag                                                                                  
                                  GATA2_01(-)0.994                        ETS2_B(+)1                                                                                        
                                  gcATATCtta                              tcaAGGAAataggt                                                                                    
                                  GATA1_01(-)0.99                       ELF1_Q6(+)1                                                                                         
                                  gcATATCtta                            tctcaAGGAAat                                                                                        
                      |         -120      |         -100      |         -80       |         -60       |         -40       |         -20                                     
Mouse     -4525     caacactcacATTAGCATATCTTAGTCTCATTGAAGAATTTAAGTAACTCTGTCTCAAGGAAATAGGTAGCAAAATACCACTCAATAAGTGTGTATTCCAGTAGACTATAGAAAATGTGAATagggtaactg     -4394     Mouse
                              |||||||||||| | ||||||| | || ||||   |||| | ||| ||||||||||||||||||| | || ||||| ||| |||| || ||| ||| |||||| |||| |||                              
Human     -4162     cagagtagatATTAGCATATCTAAATCTCATTAAGGAGTTTATAGAACTTTCTCTAAAGGAAATAGGTAGCAAAACAACATTCAATTAGTTTGTACTCAAGTTGACAATAGAAGATGTAAATgaaacaacta     -4031     Human
                      |         -120      |         -100      |         -80       |         -60       |         -40       |         -20                                     
                                  gcATATCtaa                            tctaaAGGAAat                                                                                        
                                  GATA1_01(-)0.99                       ELF1_Q6(+)1                                                                                         
                                  gcATATCtaa                              taaAGGAAataggt                                                                                    
                                  GATA2_01(-)0.994                        ETS2_B(+)1                                                                                        
                                                                           aaAGGAAataggtag                                                                                  
                                                                           ETS1_B(+)1                                                                                       
                                                                           aaaggAAATAggt                                                                                    
                                                                           HFH3_01(-)0.981                                                                                  


                                                  HFH3_01(+)1                                 
                                                  tcaTGTTTtgctt                               
                        |         -40       |         -20                                     
Mouse     -4665     ttaagattgtCCAAACTACATTTGATACCTTCATGTTTTGCTTGctatcactgg     -4612     Mouse
                              |||||||| | | || |||||||||||||| |||                              
Human     -4315     aaagactttcCCAAACTATAGTAGACACCTTCATGTTTTGATTGttcacaactc     -4262     Human
                        |         -40       |         -20                                     
                                                  tcaTGTTTtgatt                               
                                                  HFH3_01(+)1                                 


                                                                     SOX17_01(-)1                                                                                                               SOX17_01(-)1                                                             
                                                                     ATTGTg                                                                                                                     ATTGTg                                                                   
                                                                     SOX17_01(-)1                                                                                                               SOX17_01(-)1                                                             
                                                                     ATTGTg                                                                                                                     ATTGTg                                                                   
                         -220      |         -200      |         -180      |         -160      |         -140      |         -120      |         -100      |         -80       |         -60       |         -40       |         -20                                     
Mouse     -5064     aaacaccatcATCATGGTGTATTGCCCCTGTTGACAGAATGAGACATACATTGTGGACCTTTAAACAAGGGATATAGGGAAACAAAATGGATTACATTTCAATCCCAATTGCGTAGAAACTATGGGGCTCAGATTTGCACTCCTCAGTTTCATCAGTGAGTTTGAAGCTTAAATTGTGTTTTTGCACAAAAGAGTTTTAACTCAAAATAGACTTTcctcactttg     -4840     Mouse
                              ||||| ||||||| | | || ||| ||||| || |||| |||||| || ||||| ||  | ||| || ||  |||||||   |||| |||||     ||   | |||   ||| ||| ||||||||   |||||| ||  ||| |||||||||| |  ||| ||||  | |||| |||||||||  |||| ||| || |||||||                              
Human     -4764     tcctgacacaATCATTGTGTATTACTCATGCTGAGAGAATAAGCCATAAATTGTGAACATTTAAGCAGTGAATAGAGTGAGGCAAAATGAGCTACACTTCAAGTGGGATCTAGCAGAGGTTATAGGGATCAGATTTCTGCTCCTCGGTGCCATGAGTGAGTTTGTACTTTACATTGATTATTTGTACAAAAGAGACTTAATTCAGAACAGACTTTtatattttaa     -4540     Human
                         -220      |         -200      |         -180      |         -160      |         -140      |         -120      |         -100      |         -80       |         -60       |         -40       |         -20                                     
                                 ATTGTg                              ATTGTg                                                                                                                                                                                              
                                 SOX17_01(-)1                        SOX17_01(-)1                                                                                                                                                                                        
                                 ATTGTg                              ATTGTg                                                                                                                                                                                              
                                 SOX17_01(-)1                        SOX17_01(-)1                                                                                                                                                                                        


                                                CRX_Q4(+)0.955                               
                                                ggatTAAGCaaca                                
                                              GATA2_01(+)0.971                               
                                              gggGATTAag                                     
                                              GATA1_01(+)0.985                               
                                              gggGATTAag                                     
                                             PITX2_Q2(-)1                                    
                                             tgggGATTAag                                     
                                             CRX_Q4(-)1                                      
                                             tgggGATTAagca                                   
                       |         -40       |         -20                                     
Mouse     -5295     attccttgtgGATGCAGGAGACAGCTGGGGATTAAGCAACAGCtgacttgtca     -5243     Mouse
                              ||||||| || |||||| |||||||||| ||||                              
Human     -4984     tcttgtggaaGATGCAGAAGTCAGCTGAGGATTAAGCAGCAGCctacttacca     -4932     Human
                       |         -40       |         -20                                     
                                             tgagGATTAagca                                   
                                             CRX_Q4(-)1                                      
                                             tgagGATTAag                                     
                                             PITX2_Q2(-)1                                    
                                              gagGATTAag                                     
                                              GATA1_01(+)0.985                               
                                              gagGATTAag                                     
                                              GATA2_01(+)0.971                               
                                                ggatTAAGCagca                                
                                                CRX_Q4(+)0.955                               


                               HSF2_01(+)0.996                              
                               AGAAAttgca                                   
                          |         -20                                     
Mouse     -5371     gcatttgtagTAGAAATTGCAGCTTGggttctagtt     -5336     Mouse
                              ||||||| ||||||||                              
Human     -5064     gtatctgcaaTAGAAATAGCAGCTTGaggttttaga     -5029     Human
                          |         -20                                     
                               AGAAAtagca                                   
                               HSF2_01(+)0.996                              


                                SP1_01(+)0.972                          
                                gaGGCAGgag                              
                               TFIII_Q6(+)0.919                         
                               tgagGCAGG                                
                      |         -20                                     
Mouse     -5667     tagtgatagtTTGAGGCAGGAGgcagtgagaa     -5636     Mouse
                              ||||||||||||                              
Human     -6054     acttgggaggTTGAGGCAGGAGaattgcttga     -6023     Human
                      |         -20                                     
                               tgagGCAGG                                
                               TFIII_Q6(+)0.919                         
                                gaGGCAGgag                              
                                SP1_01(+)0.972                          


                           IK2_01(+)0.969                             
                           gttAGGGAgagg                               
                              -20                                     
Mouse     -6147     gtcgacagttAGGGAGAGGGtcacaaggcc     -6118     Mouse
                              ||||||||||                              
Human     -7374     actccctgtgAGGGAGAGGGgagtggagat     -7345     Human
                              -20                                     
                           gtgAGGGAgagg                               
                           IK2_01(+)0.969                             
