# Supplementary material for: Transcriptional double-autorepression feedforward circuits act for multicellularity and nervous system development
Source: BMC Genomics. 2011 May 11;12:228. doi: 10.1186/1471-2164-12-228 (PMC3116505; doi:10.1186/1471-2164-12-228)
Supplement: Additional file 4 — Alignments of conserved blocks for 5169 human-mouse orthologs with conserved TFBSs. The location and motif information for 386237 TFBSs are displayed in a character-based alignment-embedded layout. Each file name stands for a gene symbol and the file contains the alignments of conserved blocks with TFBS information for the corresponding gene. Each alignment is not interleaved. The graphical alignments with TFBS information for the 5169 human-mouse ortholog pairs are provided in a browsable format at our website http://genet.med.kagawa-u.ac.jp/pub/HMO_5169/List.htm, together with the character-based alignments with TFBSs and raw sequences contained in Additional files 4 and 2 respectively. [file 1471-2164-12-228-S4.ZIP › Additional_file_4/Text-based_Alignments/AMMECR1L.aln.txt]

---------- AMMECR1L ----------

                                           TEF1_Q6(-)1                                              
                                           cATTCC                                                   
                                  EN1_01(+)0.917                                                    
                                  GTTCTgc                                                           
                    -60       |         -40       |         -20                                     
Mouse     -51       ttctcttttgTAGGGTTCTGCAGCATTCCAGATCAAGAACACCAAATCAGG                 -1     Mouse
                              |||||||||||||||||||||| |  || |||  ||||||                              
Human     -51       tcattttggtTAGGGTTCTGCAGCATTCCAGACCTTGAGCACTGAATCAGG                 -1     Human
                    -60       |         -40       |         -20                                     
                                  GTTCTgc                                                           
                                  EN1_01(+)0.917                                                    
                                           cATTCC                                                   
                                           TEF1_Q6(-)1                                              


                              SP1_01(-)0.972                                    
                              tgcCTGCCtc                                        
                    -40       |         -20                                     
Mouse     -428      agctgcccatTGCCTGCCTCTCTCCATGGTggctataaac      -389     Mouse
                              ||||||||||  ||||||||                              
Human     -274      agctgcttggTGCCTGCCTCCATCCATGGTagtcatctgg      -235     Human
                    -40       |         -20                                     
                              tgcCTGCCtc                                        
                              SP1_01(-)0.972                                    


                                                                           TEF1_Q6(-)0.915                     
                                                                           cATGCC                              
                                                                  PAX4_03(+)0.903                              
                                                                  atgaacCACCAt                                 
                                                               TEF1_Q6(+)0.915  TEF1_Q6(-)0                    
                                                               GGCATg           cATGCC                         
                              -60       |          -40       |         -20                                     
Mouse     -2625     gtgccatctgCCTGTCTCTGCCTTCCAAGT-GCTGGGATTAAAGGCATGAACCACCATGCCatgccttaaa     -2556     Mouse
                              |||||||| |||| ||  || ||| |||||| ||||||| |||||||||||                              
Human     -2701     aagtgattctCCTGTCTCAGCCTCCCGGGTAGCTAGGATTACAGGCATGCACCACCATGCCcagctaattt     -2631     Human
                     |         -60       |         -40       |         -20                                     
                                                               GGCATg                                          
                                                               TEF1_Q6(+)0.915                                 
                                                                  atgcacCACCAt                                 
                                                                  PAX4_03(+)0.903                              
                                                                           cATGCC                              
                                                                           TEF1_Q6(-)0.915                     
                                                                           cATGCC                              
                                                                           TEF1_Q6(-)0.915                     


                                   CRX_Q4(-)0.904                                          
                                   agggTCTTActgt                                           
                     |         -40       |         -20                                     
Mouse     -2709     tttgttttttGAGACAGGGTCTTACTGTGTAGCCCTGGCTGttctgaaact     -2659     Mouse
                              |||||||||||||||| |||  ||| |||||                              
Human     -3834     tatttattttGAGACAGGGTCTTACTCTGTCACCCAGGCTGgagtgcagtg     -3784     Human
                     |         -40       |         -20                                     
                                   agggTCTTActct                                           
                                   CRX_Q4(-)0.904                                          


                               PEA3_Q6(-)0.937                           
                               gGGAGGt                                   
                       |         -20                                     
Mouse     -3182     aatcctagcgTGGGAGGTTGAGAtgaggacagg     -3150     Mouse
                              |||||||| ||||                              
Human     -4848     catagagggaTGGGAGGTGGAGAgagtaggtaa     -4816     Human
                       |         -20                                     
                               gGGAGGt                                   
                               PEA3_Q6(-)0.937                           


                                                    NKX3A_01(+)1                             
                                                    agatAAGTAaag                             
                                                   MSX1_01(-)0.928                           
                                                   cAGATAagt                                 
                                                   CRX_Q4(+)0.911                            
                                                   cagaTAAGTaaag                             
                               MSX1_01(+)0.94     GATA2_01(+)0.992                           
                               taaTATTTg          gcaGATAAgt                                 
                               HFH3_01(+)0.981    GATA1_01(+)0.988                           
                               taaTATTTgctta      gcaGATAAgt                                 
                      |         -40       |          -20                                     
Mouse     -3338     accttctagcTTAATATTTGCTTATT-TTGGCAGATAAGTAAAggtaggctcc     -3287     Mouse
                              ||||||||||||| || ||||||||||||||||                              
Human     -4927     ctgtatcaagTTAATATTTGCTTTTTGTTGGCAGATAAGTAAAatattggacc     -4875     Human
                       |         -40       |         -20                                     
                               taaTATTTgcttt      gcaGATAAgt                                 
                               HFH3_01(+)0.981    GATA1_01(+)0.988                           
                               taaTATTTg          gcaGATAAgt                                 
                               MSX1_01(+)0.94     GATA2_01(+)0.992                           
                                                   cagaTAAGTaaaa                             
                                                   CRX_Q4(+)0.911                            
                                                   cAGATAagt                                 
                                                   MSX1_01(-)0.928                           
                                                    agatAAGTAaaa                             
                                                    NKX3A_01(+)1                             


                                    MYOGENIN_Q6(-)0.964                      
                                    cATCTGgt                                 
                                 GATA2_01(-)0.987                            
                                 ctCCATCtgg                                  
                                 GATA1_01(-)1                                
                                 ctCCATCtgg                                  
                               E47_01(-)0.934                                
                               gtctccATCTGgtgg                               
                              YY1_01(+)1                                     
                              tgtcTCCATctggtgga                              
                           |         -20                                     
Mouse     -4829     gcgtgggcagTGTCTCCATCTGGTGGAtctctgtgtt     -4793     Mouse
                              ||| |||||||||||||                              
Human     -6132     gtatgagtatTGTTTCCATCTGGTGGAaacctagttt     -6096     Human
                           |         -20                                     
                              tgttTCCATctggtgga                              
                              YY1_01(+)1                                     
                               gtttccATCTGgtgg                               
                               E47_01(-)0.934                                
                                 ttCCATCtgg                                  
                                 GATA1_01(-)1                                
                                 ttCCATCtgg                                  
                                 GATA2_01(-)0.987                            
                                    cATCTGgt                                 
                                    MYOGENIN_Q6(-)0.964                      


                                           SF1_Q6(-)1                                
                                           CAAGGtta                                  
                                          CRX_Q4(-)0.952                             
                                          gcaaGGTTAagag                              
                         -40       |         -20                                     
Mouse     -4940     caggcctaacTATTTGATATTTGCAAGGTTAAGAGaaatgtatga     -4896     Mouse
                              ||||||| |  |||||||||| |||                              
Human     -6220     gggcacacttTATTTGACACCTGCAAGGTTAGGAGgtcttaagag     -6176     Human
                         -40       |         -20                                     
                                          gcaaGGTTAggag                              
                                          CRX_Q4(-)0.952                             
                                           CAAGGtta                                  
                                           SF1_Q6(-)1                                


                              PAX4_03(-)0.907                            
                              aGTGTGtgtatg                               
                       |         -20                                     
Mouse     -5347     cacaatacccAGTGTGTGTATGTattataatgt     -5315     Mouse
                              ||||||||| |||                              
Human     -6576     gacaatcaggAGTGTGTGTGTGTgtgtgtgtgt     -6544     Human
                       |         -20                                     
                              aGTGTGtgtgtg                               
                              PAX4_03(-)0.907                            


                                                                              CRX_Q4(+)0.955                                     
                                                                              ggccTAATTttta                                      
                             -80       |         -60       |         -40       |         -20                                     
Mouse     -5677     agtgaatataACAGTTTCCAGGATAAATTGGATCAAGATGAGAATTTACAGGATAATTGGCCTAATTTTTAGAATGAATgttcaaattg     -5589     Mouse
                              |||| | |||| ||| |||||| ||||| | |||||||   |||| ||| ||||||||||| |||||||                              
Human     -6837     agcaaggatgACAGCTACCAGCATACATTGGACCAAGAAGTGAATTTAGGTGATAGTTGACCTAATTTTTAAAATGAATtatccacagt     -6749     Human
                             -80       |         -60       |         -40       |         -20                                     
                                                                              gaccTAATTttta                                      
                                                                              CRX_Q4(+)0.955                                     


                             PAX4_03(+)0.903                           
                             gagtggCACCTg                              
                     |         -20                                     
Mouse     -5731     atctcagtagAGTGGCACCTGtggccaagtc     -5701     Mouse
                              |||||||||||                              
Human     -6894     gccacctcgaAGTGGCACCTGaagccagttc     -6864     Human
                     |         -20                                     
                             aagtggCACCTg                              
                             PAX4_03(+)0.903                           


                                                                                MSX1_01(-)0.94                         
                                                                                cAAATAaat                              
                                                                            HFH3_01(-)0.981                            
                                                                            caggcAAATAaat                              
                             |         -60       |         -40       |         -20                                     
Mouse     -6200     aattatgaatTATGTGAAATTATTTATGTTAATTCCTGAAATCATAAATTTCCACCCAGGCAAATAAATactataatgg     -6122     Mouse
                              |||| |||||  ||| | ||||| ||||||| || ||||  ||||||||||||||||||                              
Human     -7066     actagcagtgTATGAGAAATAGTTTGTATTAATCCCTGAAACCACAAATGGCCACCCAGGCAAATAAATtctccagtgg     -6988     Human
                             |         -60       |         -40       |         -20                                     
                                                                            caggcAAATAaat                              
                                                                            HFH3_01(-)0.981                            
                                                                                cAAATAaat                              
                                                                                MSX1_01(-)0.94                         


                              PEA3_Q6(-)1                                   
                              aGGAAGg                                       
                          |         -20                                     
Mouse     -6293     acagggaaaaAGGAAGGCCATTTTGCttgtccatgt     -6258     Mouse
                              ||||||| | ||||||                              
Human     -7165     gcagtgagagAGGAAGGTCCTTTTGCccagccagac     -7130     Human
                          |         -20                                     
                              aGGAAGg                                       
                              PEA3_Q6(-)1                                   


                                       CEBPB_01(-)0.985                            
                                       agCTTGCctgagtt                              
                       -40       |         -20                                     
Mouse     -6483     ggtacacaaaAGATGTTATAGCTTGCCTGAGTTtgcagtcaga     -6441     Mouse
                              |||||| | | ||||||||||||                              
Human     -7345     aagtccacagAGATGTGAAAACTTGCCTGAGTTgcgtagctgg     -7303     Human
                       -40       |         -20                                     
                                       aaCTTGCctgagtt                              
                                       CEBPB_01(-)0.985                            


                                            TFIII_Q6(+)0.919                       
                                            ggtaGCAGG                              
                                          EN1_01(+)0.926                           
                                          GTGGTag                                  
                       -40       |         -20                                     
Mouse     -6514     caagaccataAAATAGTCCTTTGTGGTAGCAGGtacacaaaag     -6472     Mouse
                              |||||  ||| ||||||||||||                              
Human     -7383     cacagctcacAAATAAACCTCTGTGGTAGCAGGagcccaagtc     -7341     Human
                       -40       |         -20                                     
                                          GTGGTag                                  
                                          EN1_01(+)0.926                           
                                            ggtaGCAGG                              
                                            TFIII_Q6(+)0.919                       


                               CRX_Q4(-)0.955   AP2REP_01(-)0.918                                         
                               tagtAATTAtgtg    agAACTG                                                   
                          -60       |         -40       |         -20                                     
Mouse     -7104     tagagaattaATAGTAATTATGTGCCAAAGAACTGCTAGGTTCCTTTCATGTCTTTggattcaaat     -7039     Mouse
                              |||||| |||||||||| |||||||| |||| | |||| |||||||                              
Human     -7439     cacttaatagATAGTAGTTATGTGCCACAGAACTGCCAGGTGCTTTTCGTGTCTTTcacagctcac     -7374     Human
                          -60       |         -40       |         -20                                     
                               tagtAGTTAtgtg    agAACTG                                                   
                               CRX_Q4(-)0.907   AP2REP_01(-)0.918                                         


                                            HFH3_01(-)0.931                           
                                            aatgaAAAGAaag                             
                                     YY1_01(-)0.922                                   
                                     atcacagaATGAAaaga                                
                          -40       |         -20                                     
Mouse     -7200     tctttatggcTTCTGCCATCACAGAATGAAAAGAAAgcagaaatgg     -7155     Mouse
                              ||||| |||| |||||||||||||||                              
Human     -7706     tctctgtgttTTCTGGCATCTCAGAATGAAAAGAAAcagtggatga     -7661     Human
                          -40       |         -20                                     
                                     atctcagaATGAAaaga                                
                                     YY1_01(-)0.922                                   
                                            aatgaAAAGAaac                             
                                            HFH3_01(-)0.931                           


                                 GATA2_01(+)0.98                       
                                 caaGATGTtt                            
                                 GATA1_01(+)0.99                       
                                 caaGATGTtt                            
                     |         -20                                     
Mouse     -7572     tttcgatttgTATCAAGATGTttgtgataat     -7542     Mouse
                              |||||||||||                              
Human     -7842     attcagtatcTATCAAGATGTctacaataat     -7812     Human
                     |         -20                                     
                                 caaGATGTct                            
                                 GATA1_01(+)0.99                       
                                 caaGATGTct                            
                                 GATA2_01(+)0.98                       
