# Supplementary material for: Transcriptional double-autorepression feedforward circuits act for multicellularity and nervous system development
Source: BMC Genomics. 2011 May 11;12:228. doi: 10.1186/1471-2164-12-228 (PMC3116505; doi:10.1186/1471-2164-12-228)
Supplement: Additional file 4 — Alignments of conserved blocks for 5169 human-mouse orthologs with conserved TFBSs. The location and motif information for 386237 TFBSs are displayed in a character-based alignment-embedded layout. Each file name stands for a gene symbol and the file contains the alignments of conserved blocks with TFBS information for the corresponding gene. Each alignment is not interleaved. The graphical alignments with TFBS information for the 5169 human-mouse ortholog pairs are provided in a browsable format at our website http://genet.med.kagawa-u.ac.jp/pub/HMO_5169/List.htm, together with the character-based alignments with TFBSs and raw sequences contained in Additional files 4 and 2 respectively. [file 1471-2164-12-228-S4.ZIP › Additional_file_4/Text-based_Alignments/AMOT.aln.txt]

---------- AMOT ----------

Alingment line lengths differ!


                                       GATA2_01(-)0.994                         
                                       acATATCagt                               
                                       GATA1_01(-)0.99                          
                                       acATATCagt                               
                    -40       |         -20                                     
Mouse     -952      ctgggctaacTGTTCCTCTACATATCAGTGgtaaagacga      -913     Mouse
                              ||||| ||  ||||||||||                              
Human     -7854     tatgcctccaTGTTCTTCATCATATCAGTGctagggcctg     -7815     Human
                    -40       |         -20                                     
                                       tcATATCagt                               
                                       GATA1_01(-)0.99                          
                                       tcATATCagt                               
                                       GATA2_01(-)0.994                         
